# Supplementary material for: Comprehensive Analysis and Identification of Prognostic Biomarkers and Therapeutic Targets Among FAM83 Family Members for Gastric Cancer
Source: Front Cell Dev Biol. 2021 Nov 19;9:719613. doi: 10.3389/fcell.2021.719613 (PMC8640971; doi:10.3389/fcell.2021.719613)
Supplement: Supplementary file 1 [file Data_Sheet_1.ZIP]

Archive with 26 entries (22 files):
- Supplementary materials fig.1/
- Supplementary materials fig.1/Data of fig1.B.jpg
- Supplementary materials fig.1/FAM83A.jpg
- Supplementary materials fig.1/FAM83B.jpg
- Supplementary materials fig.1/FAM83C.jpg
- Supplementary materials fig.1/FAM83D.jpg
- Supplementary materials fig.1/FAM83E.jpg
- Supplementary materials fig.1/FAM83F.jpg
- Supplementary materials fig.1/FAM83G.jpg
- Supplementary materials fig.1/FAM83H.jpg
- Supplementary materials fig.1/fig1.A.tif
- Supplementary materials fig.1/fig1.B.tif
- Supplementary materials fig.1/oncomine/
- Supplementary materials fig.1/oncomine/FAM83D/
- Supplementary materials fig.1/oncomine/FAM83D/1.jpg
- Supplementary materials fig.1/oncomine/FAM83D/2.jpg
- Supplementary materials fig.1/oncomine/FAM83D/3.jpg
- Supplementary materials fig.1/oncomine/FAM83D/4.jpg
- Supplementary materials fig.1/oncomine/FAM83D/5.jpg
- Supplementary materials fig.1/oncomine/FAM83D/6.jpg
- Supplementary materials fig.1/oncomine/FAM83D/7.jpg
- Supplementary materials fig.1/oncomine/FAM83D/8.jpg
- Supplementary materials fig.1/oncomine/FAM83H/
- Supplementary materials fig.1/oncomine/FAM83H/1.jpg
- Supplementary materials fig.1/oncomine/FAM83H/2.jpg
- Supplementary materials fig.1/oncomine/FAM83H/3.jpg
