# Supplementary material for: Comprehensive Analysis and Identification of Prognostic Biomarkers and Therapeutic Targets Among FAM83 Family Members for Gastric Cancer
Source: Front Cell Dev Biol. 2021 Nov 19;9:719613. doi: 10.3389/fcell.2021.719613 (PMC8640971; doi:10.3389/fcell.2021.719613)
Supplement: Supplementary file 2 [file Data_Sheet_2.ZIP]

Archive with 19 entries (16 files):
- Supplementary materials fig.2/
- Supplementary materials fig.2/GEPIA2.0/
- Supplementary materials fig.2/GEPIA2.0/FAM83A_boxplot_S5Z30.pdf
- Supplementary materials fig.2/GEPIA2.0/FAM83B_boxplot_D2mu5.pdf
- Supplementary materials fig.2/GEPIA2.0/FAM83C_boxplot_vkgVc.pdf
- Supplementary materials fig.2/GEPIA2.0/FAM83D_boxplot_ODMth.pdf
- Supplementary materials fig.2/GEPIA2.0/FAM83E_boxplot_QQQVw.pdf
- Supplementary materials fig.2/GEPIA2.0/FAM83F_boxplot_SCzaH.pdf
- Supplementary materials fig.2/GEPIA2.0/FAM83G_boxplot_1zY3D.pdf
- Supplementary materials fig.2/GEPIA2.0/FAM83H_boxplot_XbnsF.pdf
- Supplementary materials fig.2/UALCAN/
- Supplementary materials fig.2/UALCAN/expression-of-fam83a-in.pdf
- Supplementary materials fig.2/UALCAN/expression-of-fam83b-in.pdf
- Supplementary materials fig.2/UALCAN/expression-of-fam83c-in.pdf
- Supplementary materials fig.2/UALCAN/expression-of-fam83d-in.pdf
- Supplementary materials fig.2/UALCAN/expression-of-fam83e-in.pdf
- Supplementary materials fig.2/UALCAN/expression-of-fam83f-in.pdf
- Supplementary materials fig.2/UALCAN/expression-of-fam83g-in.pdf
- Supplementary materials fig.2/UALCAN/expression-of-fam83h-in.pdf
