# Supplementary material for: Comprehensive Analysis and Identification of Prognostic Biomarkers and Therapeutic Targets Among FAM83 Family Members for Gastric Cancer
Source: Front Cell Dev Biol. 2021 Nov 19;9:719613. doi: 10.3389/fcell.2021.719613 (PMC8640971; doi:10.3389/fcell.2021.719613)
Supplement: Supplementary file 3 [file Data_Sheet_3.ZIP]

Archive with 16 entries (12 files):
- Supplementary materials fig.3(1)/
- Supplementary materials fig.3(1)/FAM83B(immunohistochemistry images)/
- Supplementary materials fig.3(1)/FAM83B(immunohistochemistry images)/cancer.txt
- Supplementary materials fig.3(1)/FAM83B(immunohistochemistry images)/cancer1.png
- Supplementary materials fig.3(1)/FAM83B(immunohistochemistry images)/normal.txt
- Supplementary materials fig.3(1)/FAM83B(immunohistochemistry images)/normal1.png
- Supplementary materials fig.3(1)/FAM83C(immunohistochemistry images)/
- Supplementary materials fig.3(1)/FAM83C(immunohistochemistry images)/cancer.txt
- Supplementary materials fig.3(1)/FAM83C(immunohistochemistry images)/cancer1.png
- Supplementary materials fig.3(1)/FAM83C(immunohistochemistry images)/normal.txt
- Supplementary materials fig.3(1)/FAM83C(immunohistochemistry images)/normal1.png
- Supplementary materials fig.3(1)/FAM83E(immunohistochemistry images)/
- Supplementary materials fig.3(1)/FAM83E(immunohistochemistry images)/cancer.txt
- Supplementary materials fig.3(1)/FAM83E(immunohistochemistry images)/cancer1.png
- Supplementary materials fig.3(1)/FAM83E(immunohistochemistry images)/normal.txt
- Supplementary materials fig.3(1)/FAM83E(immunohistochemistry images)/normal1.png
