# Supplementary material for: Comprehensive Analysis and Identification of Prognostic Biomarkers and Therapeutic Targets Among FAM83 Family Members for Gastric Cancer
Source: Front Cell Dev Biol. 2021 Nov 19;9:719613. doi: 10.3389/fcell.2021.719613 (PMC8640971; doi:10.3389/fcell.2021.719613)
Supplement: Supplementary file 3 [file Data_Sheet_3.ZIP › Supplementary materials fig.3(1)/FAM83B(immunohistochemistry images)/normal.txt]

Stomach 2
HPA031465
Female, age 56
Stomach, lower (T-63700)
Stomach (T-63000)
Normal tissue, NOS (M-00100)
Patient id: 3233

Glandular cells

Staining:Medium
Intensity:	Moderate
Quantity:	75%-25%
Location:	Cytoplasmic/membranous
