# Supplementary material for: Comprehensive Analysis and Identification of Prognostic Biomarkers and Therapeutic Targets Among FAM83 Family Members for Gastric Cancer
Source: Front Cell Dev Biol. 2021 Nov 19;9:719613. doi: 10.3389/fcell.2021.719613 (PMC8640971; doi:10.3389/fcell.2021.719613)
Supplement: Supplementary file 3 [file Data_Sheet_3.ZIP › Supplementary materials fig.3(1)/FAM83C(immunohistochemistry images)/normal.txt]

Stomach 1
HPA049978
Female, age 57
Stomach (T-63000)
Normal tissue, NOS (M-00100)
Patient id: 1467

Glandular cells
Staining:Not detected
Intensity:	Negative
Quantity:	None
Location:	None
