# Supplementary material for: Comprehensive Analysis and Identification of Prognostic Biomarkers and Therapeutic Targets Among FAM83 Family Members for Gastric Cancer
Source: Front Cell Dev Biol. 2021 Nov 19;9:719613. doi: 10.3389/fcell.2021.719613 (PMC8640971; doi:10.3389/fcell.2021.719613)
Supplement: Supplementary file 3 [file Data_Sheet_3.ZIP › Supplementary materials fig.3(1)/FAM83E(immunohistochemistry images)/cancer.txt]

Stomach cancer
HPA049305
Male, age 59
Stomach (T-63000)
Adenocarcinoma, NOS (M-81403)
Patient id: 2473

Tumor cells
Staining:Not detected
Intensity:	Negative
Quantity:	None
Location:	None
