# Supplementary material for: Comprehensive Analysis and Identification of Prognostic Biomarkers and Therapeutic Targets Among FAM83 Family Members for Gastric Cancer
Source: Front Cell Dev Biol. 2021 Nov 19;9:719613. doi: 10.3389/fcell.2021.719613 (PMC8640971; doi:10.3389/fcell.2021.719613)
Supplement: Supplementary file 3 [file Data_Sheet_3.ZIP › Supplementary materials fig.3(1)/FAM83E(immunohistochemistry images)/normal.txt]

Stomach 2
HPA049305
Male, age 68
Stomach, lower (T-63700)
Small intestine (T-65000)
Stomach, upper (T-62350)
Normal tissue, NOS (M-00100)
Patient id: 2471

Glandular cells
Staining:Not detected
Intensity:	Weak
Quantity:	<25%
Location:	Cytoplasmic/membranous
