# Supplementary material for: Comprehensive Analysis and Identification of Prognostic Biomarkers and Therapeutic Targets Among FAM83 Family Members for Gastric Cancer
Source: Front Cell Dev Biol. 2021 Nov 19;9:719613. doi: 10.3389/fcell.2021.719613 (PMC8640971; doi:10.3389/fcell.2021.719613)
Supplement: Supplementary file 4 [file Data_Sheet_4.ZIP › Supplementary materials fig.3(2)/FAM83G(immunohistochemistry images)/cancer.txt]

Stomach cancer
HPA023369
Male, age 62
Stomach, upper (T-62350)
Adenocarcinoma, NOS (M-81403)
Patient id: 2142

Tumor cells
Staining:Low
Intensity:	Moderate
Quantity:	<25%
Location:	Cytoplasmic/membranous


Stomach Cancer
ID:2142
Sex:Male
Age:62
Staining:Low
Intensity:Moderate
Quantity:<25%
