# Supplementary material for: Comprehensive Analysis and Identification of Prognostic Biomarkers and Therapeutic Targets Among FAM83 Family Members for Gastric Cancer
Source: Front Cell Dev Biol. 2021 Nov 19;9:719613. doi: 10.3389/fcell.2021.719613 (PMC8640971; doi:10.3389/fcell.2021.719613)
Supplement: Supplementary file 4 [file Data_Sheet_4.ZIP › Supplementary materials fig.3(2)/FAM83G(immunohistochemistry images)/normal.txt]

Stomach 1
HPA023369
Male, age 39
Stomach, upper (T-62350)
Carcinoid, malignant, NOS (M-82403)
Normal tissue, NOS (M-00100)
Patient id: 3368

Glandular cells
Staining:Medium
Intensity:	Moderate
Quantity:	75%-25%
Location:	Cytoplasmic/membranous


Normal Tissue
ID:3368
Sex:Male
Age:39
Staining:Medium
Intensity:Moderate
Quantity:75%-25%
