# Supplementary material for: Comprehensive Analysis and Identification of Prognostic Biomarkers and Therapeutic Targets Among FAM83 Family Members for Gastric Cancer
Source: Front Cell Dev Biol. 2021 Nov 19;9:719613. doi: 10.3389/fcell.2021.719613 (PMC8640971; doi:10.3389/fcell.2021.719613)
Supplement: Supplementary file 5 [file Data_Sheet_5.ZIP]

Archive with 9 entries (8 files):
- Supplementary materials fig.4/
- Supplementary materials fig.4/expression-of-fam83a-in.pdf
- Supplementary materials fig.4/expression-of-fam83b-in.pdf
- Supplementary materials fig.4/expression-of-fam83c-in.pdf
- Supplementary materials fig.4/expression-of-fam83d-in.pdf
- Supplementary materials fig.4/expression-of-fam83e-in.pdf
- Supplementary materials fig.4/expression-of-fam83f-in.pdf
- Supplementary materials fig.4/expression-of-fam83g-in.pdf
- Supplementary materials fig.4/expression-of-fam83h-in.pdf
