# Supplementary material for: Comprehensive Analysis and Identification of Prognostic Biomarkers and Therapeutic Targets Among FAM83 Family Members for Gastric Cancer
Source: Front Cell Dev Biol. 2021 Nov 19;9:719613. doi: 10.3389/fcell.2021.719613 (PMC8640971; doi:10.3389/fcell.2021.719613)
Supplement: Supplementary file 6 [file Data_Sheet_6.ZIP]

Archive with 29 entries (26 files):
- Supplementary materials fig.5/
- Supplementary materials fig.5/Capped relative linear copy-number values.txt
- Supplementary materials fig.5/Copy-number Alterations (OQL is not in effect).txt
- Supplementary materials fig.5/Protein expression (RPPA)(1).txt
- Supplementary materials fig.5/altered_samples.txt
- Supplementary materials fig.5/fig5A.jpg
- Supplementary materials fig.5/fig5B.pdf
- Supplementary materials fig.5/fig5C/
- Supplementary materials fig.5/fig5C/FAM83A_lollipop.svg.pdf
- Supplementary materials fig.5/fig5C/FAM83B_lollipop.svg.pdf
- Supplementary materials fig.5/fig5C/FAM83C_lollipop.svg.pdf
- Supplementary materials fig.5/fig5C/FAM83D_lollipop.svg.pdf
- Supplementary materials fig.5/fig5C/FAM83E_lollipop.svg.pdf
- Supplementary materials fig.5/fig5C/FAM83F_lollipop.svg.pdf
- Supplementary materials fig.5/fig5C/FAM83G_lollipop.svg.pdf
- Supplementary materials fig.5/fig5C/FAM83H_lollipop.svg.pdf
- Supplementary materials fig.5/fig5C/cancer_types_summary.pdf
- Supplementary materials fig.5/fig5D/
- Supplementary materials fig.5/fig5D/083e109a-a1b7-11eb-b816-0242ac18002f.csv
- Supplementary materials fig.5/fig5D/fig5D.pdf
- Supplementary materials fig.5/mRNA expression (RNA Seq RPKM)(1).txt
- Supplementary materials fig.5/mRNA expression (RNA Seq V2 RSEM).txt
- Supplementary materials fig.5/mRNA expression z-scores relative to all samples (log RNA Seq RPKM).txt
- Supplementary materials fig.5/mRNA expression z-scores relative to all samples (log RNA Seq V2 RSEM).txt
- Supplementary materials fig.5/mRNA expression z-scores relative to diploid samples (RNA Seq RPKM).txt
- Supplementary materials fig.5/mRNA expression z-scores relative to diploid samples (RNA Seq V2 RSEM)(1).txt
- Supplementary materials fig.5/mutations.txt
- Supplementary materials fig.5/sample_matrix.txt
- Supplementary materials fig.5/unaltered_samples.txt
