# Supplementary material for: Comprehensive Analysis and Identification of Prognostic Biomarkers and Therapeutic Targets Among FAM83 Family Members for Gastric Cancer
Source: Front Cell Dev Biol. 2021 Nov 19;9:719613. doi: 10.3389/fcell.2021.719613 (PMC8640971; doi:10.3389/fcell.2021.719613)
Supplement: Supplementary file 6 [file Data_Sheet_6.ZIP › Supplementary materials fig.5/Capped relative linear copy-number values.txt]

STUDY_ID	SAMPLE_ID	FAM83A	FAM83B	FAM83C	FAM83D	FAM83E	FAM83F	FAM83G	FAM83H
stad_tcga	TCGA-BR-6452-01	0.963	-0.004	-0.003	-0.003	0.02	0.017	0.019	0.963
stad_tcga	TCGA-BR-6453-01	0.398	0	0.204	0.204	0.006	0.011	-0.003	0.398
stad_tcga	TCGA-BR-6454-01	-0.042	0.028	0.189	0.918	-0.181	0.103	0.354	-0.042
stad_tcga	TCGA-BR-6455-01	0.581	0.004	0.531	0.531	-0.023	-0.025	0	0.554
stad_tcga	TCGA-BR-6456-01	0.534	-0.301	0.687	0.687	0.063	-0.348	-0.233	0.534
stad_tcga	TCGA-BR-6457-01	0.197	-0.098	0.244	0.244	-0.01	-0.012	-0.023	0.197
stad_tcga	TCGA-BR-6458-01	0.057	0.185	0.686	0.686	0.356	-0.329	-0.299	0.057
stad_tcga	TCGA-BR-6565-01	1.038	-0.129	0.716	0.716	0.393	-0.192	-0.223	1.002
stad_tcga	TCGA-BR-6566-01	0.074	-0.001	0	0	0.059	0.015	0.011	0.074
stad_tcga	TCGA-CG-4437-01	0.857	0.045	0.173	0.173	-0.011	-0.239	-0.302	0.857
stad_tcga	TCGA-CG-4441-01	0.378	0.003	0.565	0.482	-0.035	-0.023	-0.031	0.33
stad_tcga	TCGA-CG-5716-01	0.022	-0.014	0.057	0.057	-0.006	-0.053	-0.03	0.018
stad_tcga	TCGA-D7-6518-01	0.221	0.138	0.427	0.427	0.533	-0.086	-0.059	-0.354
stad_tcga	TCGA-D7-6519-01	0.068	-0.734	0.164	0.142	-0.015	-0.666	-0.235	0.068
stad_tcga	TCGA-D7-6520-01	0.663	-0.292	0.649	0.649	0.054	0.075	-0.667	0.624
stad_tcga	TCGA-D7-6521-01	-0.098	-0.122	0.334	0.334	0.353	0.202	-0.462	-0.098
stad_tcga	TCGA-D7-6522-01	-0.004	-0.002	-0.001	-0.006	-0.007	0.006	-0.003	-0.004
stad_tcga	TCGA-D7-6524-01	0.303	0.001	0	0	0.006	0.008	0.004	0.303
stad_tcga	TCGA-D7-6525-01	0.415	-0.276	0.474	0.474	-0.024	-0.623	-0.58	0.394
stad_tcga	TCGA-D7-6526-01	1.402	0.805	0.733	0.733	0.425	0.567	-0.565	0.855
stad_tcga	TCGA-D7-6527-01	-0.239	0.685	0.283	0.263	-0.279	-0.144	-0.682	-0.251
stad_tcga	TCGA-D7-6528-01	0.724	0.268	1.143	1.143	-0.206	-0.188	-0.195	0.724
stad_tcga	TCGA-F1-6177-01	0.715	-0.013	0.017	0.017	0.01	0.026	0.02	0.715
stad_tcga	TCGA-BR-4288-01	NA	NA	NA	NA	NA	NA	NA	NA
stad_tcga	TCGA-BR-6564-01	-0.055	-0.011	0.229	0.229	0.039	-0.188	0.014	0.019
stad_tcga	TCGA-BR-6705-01	1.053	-0.037	0.019	0.019	0.025	0.009	0.023	-0.157
stad_tcga	TCGA-BR-6706-01	0.022	-0.016	0.317	0.317	0.072	-0.028	0	0.012
stad_tcga	TCGA-BR-6707-01	0.913	0.005	0.453	0.453	-0.005	-0.02	-0.001	0.879
stad_tcga	TCGA-BR-6709-01	0.461	0.012	-0.031	-0.031	-0.259	-0.256	-0.277	0.461
stad_tcga	TCGA-BR-6710-01	-0.003	0	-0.004	-0.004	0.006	-0.001	0.003	-0.003
stad_tcga	TCGA-BR-6801-01	0.921	-0.011	0.973	0.973	0.038	0.03	0.032	0.921
stad_tcga	TCGA-BR-6802-01	0.24	-0.007	-0.003	-0.003	0.001	0	0.012	0.24
stad_tcga	TCGA-BR-6803-01	0.149	0.018	0.012	0.012	0.025	-0.003	-0.066	0.149
stad_tcga	TCGA-BR-6852-01	0.345	0.001	-0.014	-0.014	0.003	-0.007	-0.001	0.345
stad_tcga	TCGA-D7-6815-01	0.974	0.678	0.471	0.471	-0.083	0.215	-0.779	0.974
stad_tcga	TCGA-D7-6817-01	0.322	0.01	0.014	0.014	-0.303	-0.315	0.342	0.322
stad_tcga	TCGA-D7-6818-01	0.319	0.238	0.438	0.438	0.292	-0.05	0.054	0.334
stad_tcga	TCGA-D7-6820-01	0.36	0.233	0.28	0.221	-0.38	-0.393	-0.384	0.36
stad_tcga	TCGA-D7-6822-01	1.106	1.183	1.195	0.994	0.97	-0.073	-0.642	0.997
stad_tcga	TCGA-F1-6874-01	-0.009	0.006	0.483	0.483	-0.009	-0.009	0.001	-0.009
stad_tcga	TCGA-BR-6563-01	-0.01	0	0.109	0.109	-0.003	0.004	-0.006	-0.01
stad_tcga	TCGA-BR-7196-01	0.097	0.061	0.261	0.261	0.057	0.053	-0.016	0.097
stad_tcga	TCGA-BR-7703-01	0.001	0.008	-0.001	-0.001	-0.021	0.008	-0.014	0.001
stad_tcga	TCGA-BR-7704-01	0.331	0.368	1.358	1.293	-0.153	0.354	0.323	0.331
stad_tcga	TCGA-BR-7707-01	0.521	0.005	-0.01	-0.01	-0.013	-0.004	0.01	0.521
stad_tcga	TCGA-BR-7715-01	1.237	0.343	1.665	1.665	-0.508	-0.533	-0.539	1.205
stad_tcga	TCGA-BR-7716-01	0.693	-0.168	0.478	0.02	0.619	-0.265	0.57	0.345
stad_tcga	TCGA-BR-7717-01	0.537	0.352	0.726	0.726	-0.057	-0.045	-0.06	0.537
stad_tcga	TCGA-BR-7723-01	-0.044	0.609	1.926	2.37	0.792	0.33	-0.333	-0.012
stad_tcga	TCGA-CD-5804-01	0.338	0.448	0.743	0.743	0.092	-0.069	-0.04	0.338
stad_tcga	TCGA-F1-6875-01	1.169	-0.047	1.255	1.255	0.435	0.189	-0.144	1.169
stad_tcga	TCGA-FP-7735-01	0.849	0.518	0.794	0.794	1.017	0.04	-0.06	0.849
stad_tcga	TCGA-FP-7829-01	0.752	1.028	0.438	0.438	-0.064	-0.107	0.335	0.752
stad_tcga	TCGA-HF-7131-01	0.349	0.387	1.043	1.043	0.232	-0.35	-0.338	0.349
stad_tcga	TCGA-HF-7132-01	0.331	-0.076	0.036	0.036	0.033	0.011	-0.337	0.307
stad_tcga	TCGA-HF-7133-01	0	0.061	-0.059	-0.059	0.318	-0.611	-0.592	0
stad_tcga	TCGA-HF-7134-01	1.414	0.758	0.71	0.71	0.018	-0.002	0	1.414
stad_tcga	TCGA-HF-7136-01	0.458	0.95	0.391	0.391	0.268	-0.479	-0.481	0.458
stad_tcga	TCGA-IN-7806-01	0.014	0.042	0.447	0.447	-0.057	-0.063	-0.62	0.014
stad_tcga	TCGA-BR-7197-01	0.778	0.624	1.658	1.603	-0.052	-0.038	-0.689	1.422
stad_tcga	TCGA-BR-7722-01	0.008	-0.652	0.549	0.549	-0.034	-0.044	-0.023	0.008
stad_tcga	TCGA-BR-7851-01	0.012	0.01	-0.051	-0.051	-0.005	-0.03	-0.004	0.012
stad_tcga	TCGA-BR-7901-01	0.099	0.339	0.757	0.757	0.117	-0.012	-0.059	0.029
stad_tcga	TCGA-BR-7957-01	0.145	0.011	-0.018	-0.018	-0.026	-0.015	-0.009	0.145
stad_tcga	TCGA-FP-7916-01	0.045	0	0.317	0.317	0.405	-0.092	-0.268	0.045
stad_tcga	TCGA-FP-7998-01	-0.002	0.083	0.419	0.419	0.071	0.105	0.096	-0.015
stad_tcga	TCGA-HJ-7597-01	0.142	-0.176	0.118	0.118	0.098	-0.095	0.133	0.142
stad_tcga	TCGA-IN-7808-01	0.449	-0.068	0.461	0.461	0.397	0.146	-0.034	0.449
stad_tcga	TCGA-IP-7968-01	0.712	0.034	0.418	0.911	-0.042	-0.128	-0.743	0.673
stad_tcga	TCGA-BR-7958-01	0.227	0.043	0.334	0.334	0.342	-0.013	0.005	0.509
stad_tcga	TCGA-BR-7959-01	-0.011	-0.029	0.525	0.525	0.149	0.137	-0.326	-0.152
stad_tcga	TCGA-BR-8058-01	0.034	-0.038	0.028	0.028	0.008	-0.126	-0.038	0.034
stad_tcga	TCGA-BR-8059-01	0.264	0.076	0.424	0.424	-0.027	-0.113	0.131	-0.006
stad_tcga	TCGA-BR-8060-01	-0.197	0.27	0.546	0.546	-0.3	-0.345	-0.395	0.62
stad_tcga	TCGA-BR-8077-01	1.506	0.077	0.437	1.204	-0.6	-0.181	-0.15	1.506
stad_tcga	TCGA-BR-8078-01	0.59	-0.002	-0.001	-0.001	0.678	0	0.005	0.59
stad_tcga	TCGA-BR-8080-01	0.581	-0.196	0.191	0.191	0.089	-0.108	0	0.566
stad_tcga	TCGA-BR-8081-01	-0.012	0.002	-0.041	-0.041	-0.018	-0.004	0.001	-0.012
stad_tcga	TCGA-BR-8284-01	0.36	-0.02	-0.041	-0.041	0.025	0.023	0.052	0.36
stad_tcga	TCGA-BR-8285-01	-0.011	0	0.264	0.264	0.005	-0.008	0.004	-0.011
stad_tcga	TCGA-BR-8286-01	0.342	0.742	-0.002	0.012	0.519	-0.014	-0.417	-0.335
stad_tcga	TCGA-BR-8289-01	0.014	0.236	0.804	0.804	-0.142	-0.056	-0.814	0
stad_tcga	TCGA-BR-8291-01	-0.092	0	0.136	0.136	0.165	0.004	-0.168	-0.092
stad_tcga	TCGA-BR-8295-01	-0.023	0	0.323	0.323	0.249	-0.084	-0.094	-0.062
stad_tcga	TCGA-BR-8296-01	0.117	0	0.566	0.566	0.09	0.046	-0.325	0.606
stad_tcga	TCGA-BR-8297-01	0.753	0.012	0.211	0.211	-0.044	-0.171	0.035	0.753
stad_tcga	TCGA-BR-8360-01	0.533	-0.005	-0.026	-0.026	0	-0.579	0.014	0.533
stad_tcga	TCGA-BR-8361-01	0.001	0.002	-0.048	-0.048	-0.036	-0.026	-0.008	0.001
stad_tcga	TCGA-BR-8362-01	0.64	-0.037	-0.022	-0.022	0.095	-0.028	-0.399	0.808
stad_tcga	TCGA-BR-8363-01	-0.011	-0.009	-0.008	-0.008	-0.016	-0.005	0.002	-0.011
stad_tcga	TCGA-BR-8364-01	-0.026	0.013	0.023	0.023	0.051	0.009	0.003	-0.026
stad_tcga	TCGA-BR-8365-01	0.034	-0.087	-0.013	-0.013	0.076	0.017	0.074	0.034
stad_tcga	TCGA-BR-8366-01	-0.004	-0.022	-0.001	-0.001	-0.02	-0.022	0.003	-0.024
stad_tcga	TCGA-BR-8367-01	0.36	-0.015	0.014	0.014	0.029	0.019	-0.004	0.36
stad_tcga	TCGA-BR-8368-01	0.646	0.006	-0.022	-0.022	0.049	-0.033	-0.008	0.646
stad_tcga	TCGA-BR-8369-01	0.594	0.12	0.43	0.43	-0.109	-0.289	-0.299	0.656
stad_tcga	TCGA-BR-8370-01	0.588	-0.018	-0.001	-0.001	0.489	-0.039	-0.02	0.588
stad_tcga	TCGA-BR-8371-01	0.096	-0.008	0.048	0.048	0	-0.04	0.012	0.096
stad_tcga	TCGA-BR-8372-01	0.571	0.005	-0.012	-0.012	-0.01	0.003	0.009	0.571
stad_tcga	TCGA-BR-8373-01	0.001	0.417	0.348	0.348	-0.371	0.008	-0.411	-0.031
stad_tcga	TCGA-BR-8380-01	0.083	0	-0.024	-0.024	0.031	-0.004	-0.003	0.083
stad_tcga	TCGA-CD-8524-01	0.018	0.02	0.381	0.598	0.333	-0.282	-0.192	0.018
stad_tcga	TCGA-CD-8525-01	0.435	0.026	0.447	0.447	-0.029	0.156	-0.457	-0.007
stad_tcga	TCGA-CD-8526-01	0.498	0.046	0.496	0.496	0.484	-0.256	-0.036	0.37
stad_tcga	TCGA-CD-8527-01	0.893	0.081	0.986	0.986	-0.029	-0.434	-0.453	0.865
stad_tcga	TCGA-CD-8528-01	0.057	-0.02	0.295	0.295	-0.075	0.24	-0.415	0.301
stad_tcga	TCGA-CD-8529-01	0.093	0.004	0.145	0.145	-0.035	0.072	-0.267	0.093
stad_tcga	TCGA-CD-8530-01	0.522	-0.19	0.519	0.519	0.302	-0.15	-0.07	0.522
stad_tcga	TCGA-CD-8531-01	-0.014	-0.01	-0.016	-0.016	-0.018	-0.03	-0.008	-0.014
stad_tcga	TCGA-CD-8532-01	-0.085	-0.408	0.317	0.317	-0.057	-0.06	-0.03	-0.085
stad_tcga	TCGA-CD-8533-01	0.72	0.052	1.406	1.406	0.044	-0.482	-0.488	0.72
stad_tcga	TCGA-CD-8534-01	-0.004	0.017	-0.01	-0.01	-0.035	-0.604	-0.034	-0.004
stad_tcga	TCGA-CD-8535-01	0.644	-0.371	1.399	1.399	0.085	-0.041	-0.547	0.44
stad_tcga	TCGA-CD-8536-01	0.407	-0.001	0.003	0.003	0.01	-0.001	0.011	0.407
stad_tcga	TCGA-D7-8570-01	0.263	0	0.522	0.522	0.402	-0.034	-0.023	0.263
stad_tcga	TCGA-D7-8572-01	0.001	0.001	-0.004	0.357	-0.01	-0.001	0.001	0.001
stad_tcga	TCGA-D7-8573-01	0.003	0.05	0.773	0.773	-0.106	-0.169	0.353	0.003
stad_tcga	TCGA-D7-8574-01	-0.006	0	-0.002	-0.002	-0.01	0	0.082	-0.006
stad_tcga	TCGA-D7-8575-01	0.01	-0.028	0.03	0.03	-0.016	-0.583	0.002	0.046
stad_tcga	TCGA-D7-8576-01	0.584	0.286	1.847	1.847	0.074	0.681	-0.475	0.295
stad_tcga	TCGA-D7-8578-01	0.045	-0.073	0.695	1.792	0.32	-0.236	0.032	0.045
stad_tcga	TCGA-D7-8579-01	0.231	-0.006	0.165	0.165	-0.005	0.001	-0.01	0.231
stad_tcga	TCGA-EQ-8122-01	0.514	1.435	0.869	2.347	0.298	-0.065	-0.39	0.514
stad_tcga	TCGA-FP-8099-01	1.2	-0.164	0.924	0.924	-0.12	-0.271	-0.578	1.2
stad_tcga	TCGA-FP-8209-01	0.003	-0.015	-0.023	-0.023	0.002	-0.003	-0.007	0.003
stad_tcga	TCGA-FP-8210-01	0.048	0.009	-0.013	-0.013	0.01	0.005	0.004	0.048
stad_tcga	TCGA-FP-8211-01	0.043	0.066	-0.012	-0.012	-0.682	-0.022	-0.686	-0.669
stad_tcga	TCGA-HU-8238-01	0	0.016	0.283	0.283	-0.058	-0.059	-0.491	0
stad_tcga	TCGA-HU-8243-01	0.214	-0.364	1.017	1.122	-0.4	-0.429	-0.03	1.18
stad_tcga	TCGA-HU-8244-01	0.918	-0.014	0.703	0.703	1.57	-0.057	-0.041	0.918
stad_tcga	TCGA-HU-8245-01	0.669	0.056	0.573	0.573	0.202	0.013	-0.428	0.609
stad_tcga	TCGA-HU-8249-01	0.466	0.901	1.059	1.059	0.231	-0.197	-0.654	0.466
stad_tcga	TCGA-IN-8462-01	0.026	0.032	-0.036	-0.036	-0.052	-0.05	1.03	0.012
stad_tcga	TCGA-BR-8381-01	0.276	-0.005	0.328	0.328	0.017	-0.002	0.007	0.273
stad_tcga	TCGA-BR-8382-01	0.343	0.001	0.003	0.003	0.02	0.014	0.022	0.343
stad_tcga	TCGA-BR-8384-01	0.308	0.029	0.086	0.086	-0.012	-0.007	0.019	0.308
stad_tcga	TCGA-BR-8483-01	0.989	0.029	1.857	1.78	-0.025	0.041	0.902	0.957
stad_tcga	TCGA-BR-8484-01	0.087	0.243	0.734	0.734	0	-0.176	-0.21	0.089
stad_tcga	TCGA-BR-8485-01	0.724	0.378	0.858	1.239	0.324	-0.085	-0.073	0.6
stad_tcga	TCGA-BR-8486-01	0.586	0.04	0.228	0.228	-0.065	0.175	-0.023	0.586
stad_tcga	TCGA-BR-8487-01	-0.013	0.003	-0.003	-0.003	0.647	-0.018	-0.011	-0.013
stad_tcga	TCGA-BR-8588-01	0.226	-0.006	0.006	0.006	0.002	0.007	0.004	0.226
stad_tcga	TCGA-BR-8589-01	-0.008	0.005	0.588	0.588	-0.028	-0.021	-0.01	-0.008
stad_tcga	TCGA-BR-8590-01	0.151	-0.065	0.165	0.165	-0.041	-0.077	-0.03	0.054
stad_tcga	TCGA-BR-8591-01	0.447	0.002	-0.012	-0.012	0.008	0.016	0.005	0.447
stad_tcga	TCGA-BR-8592-01	0.002	0.003	-0.015	-0.015	0.003	-0.001	-0.011	0.002
stad_tcga	TCGA-BR-8676-01	0.671	0.003	0.486	0.486	-0.007	-0.006	0.006	0.671
stad_tcga	TCGA-BR-8677-01	0.069	0.057	0.306	0.306	0.015	-0.185	0	0.069
stad_tcga	TCGA-BR-8678-01	0.672	0.399	0.654	0.654	-0.358	-0.379	-0.366	0.672
stad_tcga	TCGA-BR-8679-01	0.848	0.595	1.512	1.512	0.072	-0.29	-0.036	0.848
stad_tcga	TCGA-BR-8680-01	-0.017	0.003	0.001	0.001	-0.04	-0.027	-0.02	-0.017
stad_tcga	TCGA-BR-8682-01	0.408	-0.004	0.747	0.747	0.017	-0.141	-0.411	0.408
stad_tcga	TCGA-BR-8683-01	0.03	0.055	0.707	0.917	-0.014	-0.472	-0.183	0.012
stad_tcga	TCGA-BR-8686-01	-0.001	0.107	0.421	0.421	-0.024	0.055	0.113	-0.001
stad_tcga	TCGA-BR-8687-01	0.596	0	-0.249	-0.249	-0.098	-0.225	0.017	0.596
stad_tcga	TCGA-BR-8690-01	1.103	-0.043	0.818	0.792	0.324	-0.254	-0.244	1.103
stad_tcga	TCGA-FP-8631-01	0.765	0.65	0.396	0.396	-0.371	-0.39	0.091	0.765
stad_tcga	TCGA-HU-8602-01	0.832	0	-0.01	-0.01	0.01	-0.003	0.009	0.832
stad_tcga	TCGA-HU-8604-01	0.04	0.001	0.421	0.421	0.169	0.161	1.666	0.04
stad_tcga	TCGA-HU-8608-01	-0.006	0.007	0.309	0.309	-0.036	-0.018	-0.026	-0.006
stad_tcga	TCGA-HU-8610-01	0.431	0	0.23	0.23	0	-0.006	-0.089	0.431
stad_tcga	TCGA-IN-8663-01	0.869	0.143	0.469	0.469	0.04	-0.467	-0.456	0.934
stad_tcga	TCGA-BR-A44T-01	0.087	-0.011	0.084	0.084	0.052	0.037	0.015	0.087
stad_tcga	TCGA-BR-A44U-01	2.31	-0.008	0.569	0.569	0.048	0.037	-0.56	2.31
stad_tcga	TCGA-BR-A453-01	0.094	0.003	-0.005	-0.005	0.105	-0.004	-0.001	0.094
stad_tcga	TCGA-BR-A4CR-01	0.005	0.385	0.376	0.376	1.128	-0.053	-0.03	-0.032
stad_tcga	TCGA-BR-A4CS-01	1.064	0.055	1.046	1.046	-0.34	-0.051	-0.361	1.064
stad_tcga	TCGA-CD-A486-01	0.654	0.764	0.691	0.658	-0.645	-0.308	-0.339	0.438
stad_tcga	TCGA-CD-A487-01	0.256	0.265	0.799	0.799	0.513	-0.126	0.066	0.24
stad_tcga	TCGA-CD-A489-01	0.056	0	0.055	0.055	-0.354	-0.397	-0.386	0.034
stad_tcga	TCGA-CD-A48A-01	0.871	-0.161	1.465	1.579	0.072	-0.509	-0.81	-0.135
stad_tcga	TCGA-CD-A48C-01	0.289	0.759	1.354	1.368	0.499	-0.337	-0.115	0.277
stad_tcga	TCGA-F1-A448-01	0.534	-0.008	0.008	0.008	0.009	0.017	0.022	0.538
stad_tcga	TCGA-FP-A4BE-01	NA	NA	NA	NA	NA	NA	NA	NA
stad_tcga	TCGA-FP-A4BF-01	0.806	0.226	0.327	0.327	0.314	-0.228	-0.063	0.806
stad_tcga	TCGA-HU-A4G3-01	0.063	0.003	0.005	-0.016	-0.002	0.005	0	0.033
stad_tcga	TCGA-HU-A4G6-01	0.487	-0.024	0.999	0.999	-0.009	-0.021	-0.004	0.487
stad_tcga	TCGA-HU-A4G9-01	1.663	-0.012	-0.004	-0.004	0.078	0.023	0.042	1.663
stad_tcga	TCGA-HU-A4GF-01	0.678	1.355	1.864	1.877	-0.067	-0.086	0.225	0.601
stad_tcga	TCGA-HU-A4GH-01	0.262	-0.019	0.328	0.328	-0.09	0.284	-0.436	1.572
stad_tcga	TCGA-HU-A4GY-01	0.335	0.052	0.176	0.176	0.073	-0.182	-0.087	0.335
stad_tcga	TCGA-BR-A452-01	0.452	0.1	0.319	0.675	-0.015	0.217	-0.336	0.293
stad_tcga	TCGA-BR-A4CQ-01	0.172	0.871	1.334	1.334	0	0.034	-0.461	0.152
stad_tcga	TCGA-BR-A4IU-01	0.277	-0.071	0.096	0.096	0.035	0.03	-0.045	0.277
stad_tcga	TCGA-BR-A4IV-01	0.084	0	-0.006	-0.006	-0.002	-0.005	-0.005	0.081
stad_tcga	TCGA-BR-A4IY-01	-0.005	0.026	0.188	0.188	-0.342	-0.033	-0.019	-0.005
stad_tcga	TCGA-BR-A4IZ-01	0.057	0	-0.005	-0.005	-0.004	-0.009	0.001	0.046
stad_tcga	TCGA-BR-A4J1-01	1.126	-0.305	0.78	0.78	0.252	-0.304	-0.297	1.229
stad_tcga	TCGA-BR-A4J2-01	0.076	-0.034	0.09	0.09	-0.035	-0.05	0.031	0.124
stad_tcga	TCGA-BR-A4J4-01	-0.01	-0.001	0.394	0.394	-0.03	-0.029	-0.033	-0.052
stad_tcga	TCGA-BR-A4J5-01	0.182	-0.002	0.001	0.001	-0.002	-0.004	0.004	0.182
stad_tcga	TCGA-BR-A4J6-01	0.016	0.023	-0.017	-0.017	-0.041	-0.028	-0.04	0.016
stad_tcga	TCGA-BR-A4J7-01	0.082	0.098	0.069	0.069	-0.005	-0.117	-0.007	0.082
stad_tcga	TCGA-BR-A4J8-01	-0.146	-0.452	0.922	0.922	0.136	0.181	-0.188	-0.146
stad_tcga	TCGA-BR-A4J9-01	0.107	0.082	0.106	-0.247	0.088	-0.014	-0.013	0.107
stad_tcga	TCGA-BR-A4PD-01	0.007	0.128	0.873	1.413	0.693	-0.124	-0.118	0.007
stad_tcga	TCGA-BR-A4PE-01	1.052	0.368	0.559	0.559	-0.035	-0.029	2.132	0.963
stad_tcga	TCGA-BR-A4PF-01	0.096	-0.264	0.445	0.445	-0.216	-0.238	-0.234	0.096
stad_tcga	TCGA-BR-A4QI-01	1.222	0.88	0.25	1.116	-0.496	-0.461	0.229	0.907
stad_tcga	TCGA-BR-A4QL-01	0.682	0.011	-0.012	-0.012	0.001	-0.012	0.003	0.648
stad_tcga	TCGA-BR-A4QM-01	-0.004	-0.033	0.002	0.002	0.004	0.008	0.005	-0.012
stad_tcga	TCGA-CD-A4MG-01	0.431	-0.001	0.411	0.411	-0.006	-0.006	0.003	0.431
stad_tcga	TCGA-CD-A4MH-01	-0.283	0.093	0.881	0.717	0.867	-0.175	-0.288	-0.309
stad_tcga	TCGA-CD-A4MI-01	-0.001	0	0.239	0.239	0.005	-0.018	-0.011	-0.001
stad_tcga	TCGA-CD-A4MJ-01	0.57	0.002	-0.007	-0.007	0.025	-0.004	0	0.57
stad_tcga	TCGA-D7-A4YT-01	0.759	0.132	-0.613	-0.061	-0.07	-0.05	-0.042	-0.106
stad_tcga	TCGA-D7-A4YU-01	0.184	0.413	0.606	0.606	0.104	-0.127	-0.374	0.143
stad_tcga	TCGA-D7-A4YV-01	0.386	0	0.438	0.438	-0.016	-0.006	-0.009	0.386
stad_tcga	TCGA-D7-A4YX-01	0.544	0.006	0.518	0.518	-0.03	-0.029	-0.015	0.544
stad_tcga	TCGA-D7-A4YY-01	-0.722	0.047	-0.026	-0.026	-0.016	-0.001	-0.022	-0.045
stad_tcga	TCGA-D7-A4Z0-01	0.281	-0.004	0.003	0.003	0.013	0.289	0.019	0.291
stad_tcga	TCGA-EQ-A4SO-01	2.116	0.007	0.112	0.112	0.133	-0.69	0.13	0.951
stad_tcga	TCGA-HU-A4G2-01	0.496	-0.012	0.624	0.624	1.03	-0.076	0	0.496
stad_tcga	TCGA-HU-A4G8-01	0.494	0.001	-0.022	-0.022	0.006	-0.006	0.019	0.494
stad_tcga	TCGA-HU-A4GC-01	0.763	-0.08	0.62	0.62	-0.089	-0.091	-0.025	0.704
stad_tcga	TCGA-HU-A4GD-01	1.659	-0.234	0.918	0.918	0.408	-0.322	-0.31	1.659
stad_tcga	TCGA-HU-A4GJ-01	0.023	0.001	0	0	-0.002	-0.01	-0.009	0.023
stad_tcga	TCGA-HU-A4GN-01	0.137	0	-0.008	-0.008	-0.008	-0.016	-0.003	0.137
stad_tcga	TCGA-HU-A4GP-01	0.945	-0.119	0.359	0.359	-0.215	-0.228	-0.154	0.945
stad_tcga	TCGA-HU-A4GQ-01	0.47	-0.005	0.478	0.478	-0.008	-0.004	0.005	0.47
stad_tcga	TCGA-HU-A4GT-01	1.332	0.146	0.013	0.013	-0.027	0.02	0.028	1.209
stad_tcga	TCGA-HU-A4GU-01	0.358	-0.379	0.538	0.538	-0.434	0.494	-0.938	0.156
stad_tcga	TCGA-HU-A4GX-01	-0.009	0	0.465	0.465	-0.009	-0.014	-0.01	-0.009
stad_tcga	TCGA-HU-A4H0-01	0.121	0.011	0.529	0.529	0.373	-0.266	-0.551	0.121
stad_tcga	TCGA-HU-A4H2-01	-0.009	0.084	0.369	0.369	-0.371	0.014	-0.289	0.031
stad_tcga	TCGA-HU-A4H3-01	0.639	-0.006	0.014	0.014	0.048	0.026	0.027	0.639
stad_tcga	TCGA-HU-A4H4-01	0.198	0.526	0.644	0.644	-0.137	-0.149	0.014	0.198
stad_tcga	TCGA-HU-A4H5-01	0.351	0.648	0.726	0.657	0.345	0.307	0.353	0.351
stad_tcga	TCGA-HU-A4H6-01	0.087	0.163	0.355	0.355	0.341	-0.152	-0.086	0.087
stad_tcga	TCGA-HU-A4H8-01	0.621	0.003	-0.013	-0.013	0.001	-0.012	0.012	0.621
stad_tcga	TCGA-HU-A4HB-01	0.196	0	0.042	0.042	-0.066	-0.068	-0.049	0.196
stad_tcga	TCGA-HU-A4HD-01	1.818	-0.176	0.708	0.708	-0.093	-0.189	-0.176	1.477
stad_tcga	TCGA-B7-A5TI-01	0.01	0.039	-0.009	-0.009	-0.012	-0.001	0.003	0.01
stad_tcga	TCGA-B7-A5TJ-01	0.584	0.164	1.122	1.108	-0.241	-0.258	-0.296	0.608
stad_tcga	TCGA-B7-A5TK-01	0.2	-0.002	0.187	0.187	0.164	-0.023	-0.012	0.2
stad_tcga	TCGA-B7-A5TN-01	0.129	0.084	0.156	0.156	-0.389	-0.359	-0.444	0.109
stad_tcga	TCGA-D7-A6EV-01	1.338	-0.071	0.779	0.779	-0.067	0.056	-0.074	1.176
stad_tcga	TCGA-D7-A6EX-01	0.38	-0.451	0.32	0.32	-0.448	-0.481	-0.469	0.353
stad_tcga	TCGA-D7-A6EY-01	0.342	-0.026	-0.009	-0.009	-0.019	-0.018	0.107	0.342
stad_tcga	TCGA-D7-A6EZ-01	-0.001	0.01	0.506	0.506	-0.058	-0.042	-0.046	-0.061
stad_tcga	TCGA-D7-A6F0-01	0.828	0.937	1.154	1.154	-0.189	0.338	0.075	0.828
stad_tcga	TCGA-D7-A6F2-01	1.334	0.124	0.656	0.656	0.308	-0.501	-0.489	1.334
stad_tcga	TCGA-HF-A5NB-01	0.854	0.022	-0.026	-0.026	-0.03	-0.034	-0.02	0.847
stad_tcga	TCGA-MX-A5UG-01	0.12	-0.008	0	0	0.042	-0.011	-0.007	0.12
stad_tcga	TCGA-MX-A5UJ-01	0.87	0	-0.007	-0.007	0.008	0.004	0.01	0.87
stad_tcga	TCGA-MX-A663-01	0.359	0.309	0.513	0.479	-0.014	-0.103	-0.13	0.02
stad_tcga	TCGA-MX-A666-01	0.539	0.118	0.339	0.339	0.112	-0.293	-0.136	0.539
stad_tcga	TCGA-D7-A6ET-01	0.044	0.003	0.114	0.114	-0.002	-0.002	0	0.044
stad_tcga	TCGA-D7-A748-01	0.316	-0.001	-0.006	-0.006	-0.006	-0.006	0.03	0.316
stad_tcga	TCGA-D7-A74A-01	0.017	0.028	0.595	0.595	0.002	-0.563	-0.049	0.534
stad_tcga	TCGA-IN-A6RI-01	0.168	0.118	0.27	0.27	-0.57	-0.544	-0.578	0.176
stad_tcga	TCGA-IN-A6RL-01	0.892	0.142	0.26	0.26	0.366	0.088	-0.344	0.206
stad_tcga	TCGA-IN-A6RR-01	0.274	0.04	0.246	0.246	0.086	-0.11	-0.04	0.274
stad_tcga	TCGA-KB-A6F7-01	0.135	0.065	0.31	0.31	0.383	-0.515	0.095	0.128
stad_tcga	TCGA-RD-A7BS-01	0.196	-0.043	0.012	0.012	0.262	-0.021	0.058	0.196
stad_tcga	TCGA-RD-A7BW-01	-0.083	0.023	0.046	0.046	0.088	-0.093	0.048	-0.083
stad_tcga	TCGA-RD-A7C1-01	0.546	-0.121	0.93	0.93	-0.065	-0.233	-0.168	0.546
stad_tcga	TCGA-D7-A747-01	0.299	-0.005	0.252	0.252	0	-0.025	-0.013	0.299
stad_tcga	TCGA-D7-A74B-01	0.038	0.014	-0.039	-0.039	-0.011	-0.071	0.043	0.038
stad_tcga	TCGA-F1-A72C-01	0.009	-0.007	0.325	0.325	-0.071	-0.044	-0.399	0.009
stad_tcga	TCGA-IN-A6RJ-01	0.161	0.072	-0.147	0.191	0.042	-0.151	-0.008	0.161
stad_tcga	TCGA-IN-A6RN-01	0.009	0.004	0.041	-0.04	-0.055	-0.576	1.257	0
stad_tcga	TCGA-IN-A6RO-01	0.296	0.269	0.061	0.151	-0.429	0.105	-0.843	0.237
stad_tcga	TCGA-IN-A6RP-01	0.321	-0.096	0.006	0.006	0.229	-0.137	-0.169	0.321
stad_tcga	TCGA-KB-A6F5-01	0.326	-0.007	0.94	0.94	-0.342	-0.35	-0.331	0.326
stad_tcga	TCGA-R5-A7O7-01	0.482	-0.132	-0.087	-0.087	-0.284	-0.108	-0.111	0.517
stad_tcga	TCGA-RD-A7BT-01	0.211	1.098	1.236	1.702	0.276	-0.373	-0.362	0.153
stad_tcga	TCGA-IN-A6RS-01	0.458	0.509	0.466	0.466	-0.41	0.008	-0.486	0.438
stad_tcga	TCGA-IN-A7NR-01	0.229	-0.054	-0.01	-0.01	-0.019	-0.046	0.027	0.246
stad_tcga	TCGA-IN-A7NT-01	0.35	0.357	0.341	0.341	-0.22	-0.055	0.307	0.35
stad_tcga	TCGA-IN-A7NU-01	0.018	-0.372	0.177	0.177	-0.351	-0.401	-0.399	-0.122
stad_tcga	TCGA-R5-A7ZE-01	1.011	0.694	0.397	0.479	-0.308	-0.189	-0.166	0.917
stad_tcga	TCGA-R5-A7ZF-01	1.004	0.075	0.225	0.225	0.05	-0.032	0.015	0.716
stad_tcga	TCGA-R5-A7ZI-01	0.347	-0.007	0.337	0.337	-0.002	-0.007	0.006	0.314
stad_tcga	TCGA-R5-A7ZR-01	0.112	-0.242	0.156	0.156	0.818	-0.698	0.124	0.109
stad_tcga	TCGA-SW-A7EA-01	0.717	0.008	-0.011	-0.011	-0.009	-0.022	0.001	0.674
stad_tcga	TCGA-SW-A7EB-01	2.193	0	0.504	0.504	0.208	-0.15	-0.191	0.279
stad_tcga	TCGA-FP-A8CX-01	0.437	-0.001	0.37	0.37	-0.006	-0.07	-0.232	0.437
stad_tcga	TCGA-R5-A804-01	0.547	-0.006	-0.002	-0.002	0.008	-0.006	0.009	0.556
stad_tcga	TCGA-R5-A805-01	0.41	0.015	-0.024	-0.024	-0.051	-0.034	-0.462	0.41
stad_tcga	TCGA-RD-A8MV-01	0.1	0.43	0.154	1.339	-0.002	-0.047	-0.007	0.1
stad_tcga	TCGA-RD-A8MW-01	0.084	0.118	-0.062	-0.062	-0.167	0.021	-0.003	0.084
stad_tcga	TCGA-RD-A8N0-01	0.023	-0.003	-0.006	-0.006	-0.01	-0.007	0.014	0.023
stad_tcga	TCGA-RD-A8N1-01	0.356	0.229	0.245	0.245	-0.097	-0.12	-0.112	0.356
stad_tcga	TCGA-RD-A8N2-01	0.041	-0.008	0.025	0.025	0.015	0.001	0.032	0.041
stad_tcga	TCGA-RD-A8N4-01	0.114	-0.028	0.076	0.076	0.023	-0.032	-0.023	0.114
stad_tcga	TCGA-RD-A8N5-01	0.072	-0.113	0.203	0.203	0.056	-0.021	0.068	0.072
stad_tcga	TCGA-RD-A8N6-01	0.683	-0.046	1.221	1.221	0.022	0.289	-0.271	0.476
stad_tcga	TCGA-VQ-A8DL-01	0.657	0.015	-0.02	-0.02	0.01	-0.385	0.013	0.177
stad_tcga	TCGA-VQ-A8DT-01	0.963	0.03	0.16	0.16	0.177	-0.193	-0.064	0.963
stad_tcga	TCGA-VQ-A8DU-01	0.146	0.601	0.824	0.824	0.371	-0.248	-0.293	-0.328
stad_tcga	TCGA-VQ-A8DV-01	0.573	0.177	1.407	1.407	1.104	-0.165	-0.416	0.369
stad_tcga	TCGA-VQ-A8DZ-01	0.536	0.217	0.585	0.518	-0.365	-0.394	-0.47	0.531
stad_tcga	TCGA-VQ-A8E2-01	0.038	0.023	1.918	1.918	-0.594	-0.071	-0.329	-0.051
stad_tcga	TCGA-VQ-A8P2-01	0.851	-0.006	-0.005	-0.005	-0.048	-0.002	0.064	0.851
stad_tcga	TCGA-VQ-A8P3-01	-0.007	0.006	0.001	-0.675	-0.013	0.013	0.014	-0.01
stad_tcga	TCGA-ZA-A8F6-01	0.346	0.002	0.363	0.363	0.006	-0.003	-0.002	0.346
stad_tcga	TCGA-FP-A9TM-01	0.328	-0.044	0.534	0.534	0.167	-0.201	-0.093	0.284
stad_tcga	TCGA-IN-AB1X-01	0.014	-0.001	0.334	0.334	-0.009	-0.006	0.003	-0.004
stad_tcga	TCGA-KB-A93G-01	0.148	-0.025	0.265	0.265	0.048	-0.103	0	0.148
stad_tcga	TCGA-KB-A93H-01	0.433	0.138	0.969	0.969	-0.548	0	-0.457	0.444
stad_tcga	TCGA-KB-A93J-01	0.049	0.743	-0.038	-0.038	-0.062	-0.706	-0.707	0.049
stad_tcga	TCGA-RD-A8N9-01	0.603	-0.001	0.379	0.379	0.429	-0.17	0.042	0.603
stad_tcga	TCGA-RD-A8NB-01	0.224	0.003	-0.003	-0.003	-0.001	-0.006	0.002	0.224
stad_tcga	TCGA-VQ-A8E3-01	-0.002	0.009	0.448	0.448	-0.068	-0.069	-0.041	-0.002
stad_tcga	TCGA-VQ-A8P5-01	0.988	0.36	0	0	0.391	-0.025	-0.402	1.03
stad_tcga	TCGA-VQ-A8P8-01	0.15	-0.057	0.053	0.053	-0.007	0.026	-0.054	0.15
stad_tcga	TCGA-VQ-A8PB-01	0.588	0.002	0.005	0.005	0.025	0.01	0.011	0.588
stad_tcga	TCGA-VQ-A8PC-01	0.024	-0.052	0.379	0.379	0.062	-0.15	-0.276	-0.067
stad_tcga	TCGA-ZQ-A9CR-01	-0.207	0.226	0.759	0.759	-0.166	-0.191	-0.187	-0.23
stad_tcga	TCGA-3M-AB46-01	0.124	0.624	0.639	0.639	-0.073	-0.714	-0.727	0.124
stad_tcga	TCGA-3M-AB47-01	0.384	-0.004	-0.001	-0.001	0.01	0.011	0.01	0.384
stad_tcga	TCGA-IN-AB1V-01	0.478	0.055	0.044	0.044	-0.021	-0.124	-0.127	0.478
stad_tcga	TCGA-VQ-A8E0-01	0.635	0.205	0.98	0.18	-0.181	-0.216	-0.209	0.219
stad_tcga	TCGA-VQ-A8E7-01	1.212	0	0.029	0.029	0.014	-0.085	-0.08	1.235
stad_tcga	TCGA-VQ-A8PD-01	0.311	-0.033	0.083	0.083	-0.03	-0.04	-0.044	0.311
stad_tcga	TCGA-VQ-A8PE-01	0.591	0.276	1.071	1.071	-0.188	-0.156	-0.023	0.591
stad_tcga	TCGA-VQ-A8PF-01	0.001	-0.037	0.391	0.391	0	-0.009	0.002	0.001
stad_tcga	TCGA-VQ-A8PH-01	1.073	0.026	1.936	1.52	0.035	-0.403	-0.389	1.07
stad_tcga	TCGA-VQ-A8PJ-01	0.366	0.25	0.68	1.059	0.185	0.528	-0.429	0.366
stad_tcga	TCGA-VQ-A8PK-01	1.077	0.321	0.451	0.451	-0.205	-0.332	-0.321	1.078
stad_tcga	TCGA-VQ-A8PM-01	-0.158	0.044	0.048	1.52	0.127	-0.2	-0.14	-0.17
stad_tcga	TCGA-VQ-A8PO-01	0.583	0.006	-0.015	-0.015	-0.009	-0.019	0.008	0.555
stad_tcga	TCGA-VQ-A8PP-01	0.628	-0.02	0.011	0.011	0.049	0.027	0.039	0.628
stad_tcga	TCGA-VQ-A8PQ-01	-0.022	-0.086	0.101	0.101	0.025	-0.054	-0.057	-0.022
stad_tcga	TCGA-VQ-A8PS-01	0.702	-0.075	0.026	0.044	0	0.041	-0.537	0.071
stad_tcga	TCGA-VQ-A8PT-01	0.76	0.002	-0.011	-0.011	0.011	-0.008	0.005	0.743
stad_tcga	TCGA-VQ-A8PU-01	0.809	1.5	0.637	0.637	-0.274	-0.721	-0.719	0.809
stad_tcga	TCGA-VQ-A8PX-01	0.773	-0.026	0.298	0.298	-0.013	0.013	-0.222	0.773
stad_tcga	TCGA-VQ-A8PY-01	-0.195	-0.181	1.009	0.273	-0.002	-0.309	-0.318	-0.195
stad_tcga	TCGA-VQ-A8PZ-01	0.088	0.049	0.178	0.178	0.056	-0.034	-0.284	0.088
stad_tcga	TCGA-VQ-A91A-01	0.687	0.014	0.665	0.665	0.314	-0.343	0.026	0.687
stad_tcga	TCGA-VQ-A91D-01	-0.001	0.003	-0.011	-0.011	-0.03	0.299	-0.026	-0.001
stad_tcga	TCGA-VQ-A91E-01	0.329	-0.01	0.347	0.347	-0.007	-0.009	0	0.329
stad_tcga	TCGA-VQ-A91K-01	-0.004	0.017	-0.007	-0.007	0.601	-0.023	-0.003	-0.011
stad_tcga	TCGA-VQ-A91N-01	1.014	-0.101	0.94	0.94	-0.26	-0.566	-0.16	0.803
stad_tcga	TCGA-VQ-A91Q-01	0.093	-0.369	0.004	0.004	-0.013	-0.563	-0.579	-0.047
stad_tcga	TCGA-VQ-A91S-01	1.639	0.582	0.918	0.918	-0.032	-0.017	-0.014	2.365
stad_tcga	TCGA-VQ-A91U-01	1.552	0.966	0.66	0.66	0.408	-0.454	-0.015	1.552
stad_tcga	TCGA-VQ-A91V-01	0.897	0.012	0.236	0.236	0.333	-0.684	-0.692	0.897
stad_tcga	TCGA-VQ-A91W-01	0.524	0	0.506	0.506	-0.009	-0.022	0.062	0.524
stad_tcga	TCGA-VQ-A91X-01	0.294	0.333	1.232	1.232	-0.67	-0.324	-0.666	0.294
stad_tcga	TCGA-VQ-A91Y-01	0.096	-0.082	0.054	0.041	0.066	-0.174	0.601	0.062
stad_tcga	TCGA-VQ-A91Z-01	0.526	0.009	1.331	1.32	-0.52	0.026	-0.537	0.526
stad_tcga	TCGA-VQ-A922-01	0.948	-0.164	0.524	0.58	0.183	0.068	-0.63	0.886
stad_tcga	TCGA-VQ-A923-01	0.006	0.048	0.868	0.868	0.532	-0.033	0.288	-0.034
stad_tcga	TCGA-VQ-A924-01	-0.008	0.005	0.01	0.01	-0.018	-0.013	0	-0.008
stad_tcga	TCGA-VQ-A925-01	0.607	0.428	0.641	0.188	-0.314	0.419	-0.573	0.607
stad_tcga	TCGA-VQ-A927-01	0.152	-0.027	-0.02	-0.02	0.029	-0.031	-0.027	0.152
stad_tcga	TCGA-VQ-A928-01	0.519	-0.023	0.543	0.484	-0.117	-0.001	0.012	0.17
stad_tcga	TCGA-VQ-A92D-01	0.501	0.645	0.411	0.411	0.131	-0.312	-0.209	0.299
stad_tcga	TCGA-VQ-A94O-01	0.964	0.551	2.631	2.487	0.769	0.065	0.08	0.785
stad_tcga	TCGA-VQ-A94P-01	0.077	0	0.072	0.072	0.033	-0.02	-0.026	0.077
stad_tcga	TCGA-VQ-A94R-01	0.481	1.023	1.01	1.01	0.599	-0.062	0.39	-0.775
stad_tcga	TCGA-VQ-A94T-01	0.514	-0.018	0.81	0.81	0.516	-0.52	0.031	0.514
stad_tcga	TCGA-VQ-A94U-01	0.468	0.083	-0.001	-0.001	0.401	-0.442	-0.421	0.468
stad_tcga	TCGA-VQ-AA64-01	0.496	0	0.678	0.678	0.02	-0.087	-0.575	0.451
stad_tcga	TCGA-VQ-AA68-01	0.241	0.848	0.428	0.428	-0.025	0.102	-0.418	0.241
stad_tcga	TCGA-VQ-AA69-01	-0.006	0.001	-0.004	-0.004	-0.045	-0.003	0.098	-0.006
stad_tcga	TCGA-VQ-AA6A-01	-0.097	0.052	0.961	0.961	0.028	-0.762	0.049	-0.097
stad_tcga	TCGA-VQ-AA6B-01	0.477	0.488	1.316	2.113	-0.007	-0.519	-0.497	0.477
stad_tcga	TCGA-VQ-AA6D-01	0.833	0.018	0.881	0.777	-0.785	0.054	-0.818	0.757
stad_tcga	TCGA-VQ-AA6F-01	0.581	0.428	0.099	0.242	0.226	-0.027	-0.215	-0.014
stad_tcga	TCGA-VQ-AA6G-01	0	0.651	0.26	0.26	-0.62	0.019	-0.636	0
stad_tcga	TCGA-VQ-AA6I-01	0.373	-0.362	-0.004	-0.004	0.373	-0.026	-0.386	0.373
stad_tcga	TCGA-VQ-AA6J-01	0.17	-0.078	0.403	0.403	-0.183	-0.01	-0.193	0.17
stad_tcga	TCGA-VQ-AA6K-01	0.377	0	1.002	1.002	0.614	0.261	-0.42	0.357
stad_tcga	TCGA-BR-4183-01	0.013	0.279	0.497	0.497	0.518	-0.171	-0.104	0.013
stad_tcga	TCGA-BR-4184-01	0.2	0.259	0.709	0.709	-0.006	-0.087	-0.047	0.2
stad_tcga	TCGA-BR-4186-01	NA	NA	NA	NA	NA	NA	NA	NA
stad_tcga	TCGA-BR-4187-01	0.129	-0.023	0.102	0.102	-0.006	0.119	-0.014	0.129
stad_tcga	TCGA-BR-4188-01	-0.002	0.001	-0.023	-0.023	0.004	0.005	-0.002	-0.002
stad_tcga	TCGA-BR-4190-01	NA	NA	NA	NA	NA	NA	NA	NA
stad_tcga	TCGA-BR-4191-01	0.835	0.024	0.479	0.459	-0.018	-0.028	-0.018	0.738
stad_tcga	TCGA-BR-4194-01	NA	NA	NA	NA	NA	NA	NA	NA
stad_tcga	TCGA-BR-4195-01	NA	NA	NA	NA	NA	NA	NA	NA
stad_tcga	TCGA-BR-4196-01	NA	NA	NA	NA	NA	NA	NA	NA
stad_tcga	TCGA-BR-4197-01	NA	NA	NA	NA	NA	NA	NA	NA
stad_tcga	TCGA-BR-4199-01	NA	NA	NA	NA	NA	NA	NA	NA
stad_tcga	TCGA-BR-4200-01	NA	NA	NA	NA	NA	NA	NA	NA
stad_tcga	TCGA-BR-4201-01	0.478	0.031	0.313	0.313	0.01	-0.005	0.002	0.438
stad_tcga	TCGA-BR-4205-01	NA	NA	NA	NA	NA	NA	NA	NA
stad_tcga	TCGA-BR-4253-01	0.001	0.004	-0.033	-0.033	0.322	-0.037	-0.029	0.001
stad_tcga	TCGA-BR-4255-01	0.324	0.174	0.354	0.354	-0.042	-0.175	0.009	0.437
stad_tcga	TCGA-BR-4256-01	0.249	-0.006	-0.012	-0.012	-0.015	-0.004	-0.005	0.249
stad_tcga	TCGA-BR-4257-01	0.759	0.204	0.203	0.203	-0.163	-0.215	-0.217	0.761
stad_tcga	TCGA-BR-4259-01	NA	NA	NA	NA	NA	NA	NA	NA
stad_tcga	TCGA-BR-4260-01	NA	NA	NA	NA	NA	NA	NA	NA
stad_tcga	TCGA-BR-4261-01	NA	NA	NA	NA	NA	NA	NA	NA
stad_tcga	TCGA-BR-4263-01	NA	NA	NA	NA	NA	NA	NA	NA
stad_tcga	TCGA-BR-4264-01	NA	NA	NA	NA	NA	NA	NA	NA
stad_tcga	TCGA-BR-4265-01	NA	NA	NA	NA	NA	NA	NA	NA
stad_tcga	TCGA-BR-4266-01	NA	NA	NA	NA	NA	NA	NA	NA
stad_tcga	TCGA-BR-4267-01	0.684	0.57	-0.022	0.008	0.014	-0.556	-0.68	0.684
stad_tcga	TCGA-BR-4270-01	NA	NA	NA	NA	NA	NA	NA	NA
stad_tcga	TCGA-BR-4271-01	NA	NA	NA	NA	NA	NA	NA	NA
stad_tcga	TCGA-BR-4272-01	NA	NA	NA	NA	NA	NA	NA	NA
stad_tcga	TCGA-BR-4273-01	NA	NA	NA	NA	NA	NA	NA	NA
stad_tcga	TCGA-BR-4274-01	NA	NA	NA	NA	NA	NA	NA	NA
stad_tcga	TCGA-BR-4276-01	NA	NA	NA	NA	NA	NA	NA	NA
stad_tcga	TCGA-BR-4277-01	NA	NA	NA	NA	NA	NA	NA	NA
stad_tcga	TCGA-BR-4278-01	NA	NA	NA	NA	NA	NA	NA	NA
stad_tcga	TCGA-BR-4279-01	0.2	0.033	0.023	0.023	0.009	0.048	-0.004	0.2
stad_tcga	TCGA-BR-4280-01	0.018	0.005	0.671	0.671	-0.01	-0.016	-0.014	0.018
stad_tcga	TCGA-BR-4281-01	NA	NA	NA	NA	NA	NA	NA	NA
stad_tcga	TCGA-BR-4282-01	NA	NA	NA	NA	NA	NA	NA	NA
stad_tcga	TCGA-BR-4283-01	NA	NA	NA	NA	NA	NA	NA	NA
stad_tcga	TCGA-BR-4284-01	NA	NA	NA	NA	NA	NA	NA	NA
stad_tcga	TCGA-BR-4285-01	NA	NA	NA	NA	NA	NA	NA	NA
stad_tcga	TCGA-BR-4286-01	NA	NA	NA	NA	NA	NA	NA	NA
stad_tcga	TCGA-BR-4291-01	NA	NA	NA	NA	NA	NA	NA	NA
stad_tcga	TCGA-BR-4292-01	1.269	0.007	-0.074	-0.074	-0.034	-0.081	-0.055	1.269
stad_tcga	TCGA-BR-4294-01	-0.892	-0.895	1.387	1.515	-0.075	-0.323	-0.312	-0.892
stad_tcga	TCGA-BR-4298-01	NA	NA	NA	NA	NA	NA	NA	NA
stad_tcga	TCGA-BR-4357-01	1.378	-0.007	0.317	0.367	0.285	0.335	-0.083	0.789
stad_tcga	TCGA-BR-4361-01	0.597	0.013	0.003	0.003	0.012	0.018	0.034	0.603
stad_tcga	TCGA-BR-4362-01	0.546	0.585	-0.005	-0.005	0.022	0.042	0.035	0.508
stad_tcga	TCGA-BR-4363-01	1.148	-0.655	0	0	0.026	0.043	0.034	1.148
stad_tcga	TCGA-BR-4366-01	0.539	-0.303	0.61	0.61	-0.614	-0.07	0.07	0.635
stad_tcga	TCGA-BR-4367-01	0.615	0.133	0.456	0.456	0.675	-0.324	-0.167	0.615
stad_tcga	TCGA-BR-4368-01	0.365	0.354	-0.012	-0.012	0.058	-0.004	0	0.348
stad_tcga	TCGA-BR-4369-01	0.533	0.099	1.412	1.412	0.229	-0.095	0.077	-0.387
stad_tcga	TCGA-BR-4370-01	0.328	-0.011	0.001	0.001	0.021	0.012	0.017	0.328
stad_tcga	TCGA-BR-4371-01	1.057	0.008	1.136	1.136	0.414	-0.029	-0.017	1.057
stad_tcga	TCGA-BR-4375-01	NA	NA	NA	NA	NA	NA	NA	NA
stad_tcga	TCGA-BR-4376-01	NA	NA	NA	NA	NA	NA	NA	NA
stad_tcga	TCGA-CG-4300-01	0.48	0	1.056	1.056	-0.13	-0.052	-0.337	0.853
stad_tcga	TCGA-CG-4301-01	0.373	0.018	0.732	0.732	-0.013	-0.004	-0.393	0.006
stad_tcga	TCGA-CG-4304-01	0.018	0.007	0.66	0.477	-0.029	-0.029	-0.557	-0.08
stad_tcga	TCGA-CG-4305-01	0.64	-0.016	0.358	0.358	0.027	0.025	0.023	0.64
stad_tcga	TCGA-CG-4306-01	-0.002	0.005	-0.004	-0.004	-0.012	-0.011	0.004	-0.002
stad_tcga	TCGA-CG-4436-01	0.634	0.184	0.88	0.88	0.087	0.213	-0.422	0.634
stad_tcga	TCGA-CG-4438-01	0.867	0.219	1.303	1.303	0.409	-0.448	-0.447	0.867
stad_tcga	TCGA-CG-4440-01	-0.115	0.151	0.504	0.504	0.588	-0.183	-0.316	-0.146
stad_tcga	TCGA-CG-4442-01	0.684	0.003	0.002	0.002	0.015	0.021	0.019	0.684
stad_tcga	TCGA-CG-4443-01	0.752	0.033	0	-0.056	-0.809	0.015	0.03	0.752
stad_tcga	TCGA-CG-4444-01	3.075	0	0.503	0.503	0.148	-0.16	-0.163	-0.156
stad_tcga	TCGA-CG-4449-01	0.495	0.084	0.188	0.188	-0.123	-0.136	-0.635	0.458
stad_tcga	TCGA-CG-4455-01	0.312	0.126	0.559	0.559	-0.036	-0.01	0.279	0.312
stad_tcga	TCGA-CG-4460-01	0.76	-0.002	0.417	0.417	0.385	-0.466	0.395	0.789
stad_tcga	TCGA-CG-4462-01	0.217	-0.003	-0.008	-0.008	0.004	-0.001	-0.001	0.217
stad_tcga	TCGA-CG-4465-01	-0.011	0.004	-0.009	-0.009	-0.021	-0.04	-0.009	-0.011
stad_tcga	TCGA-CG-4466-01	0.575	0.202	1.201	1.115	-0.428	-0.377	-0.035	0.575
stad_tcga	TCGA-CG-4469-01	0.712	-0.007	0.728	0.728	0.043	0.024	-0.786	0.712
stad_tcga	TCGA-CG-4472-01	0.886	-0.026	0.18	0.18	0.495	0.015	0.003	0.886
stad_tcga	TCGA-CG-4474-01	-0.013	-0.005	0.003	0.003	0.31	-0.002	-0.004	-0.013
stad_tcga	TCGA-CG-4475-01	3.506	-0.016	0.628	0.628	0.654	0.3	-0.053	0.242
stad_tcga	TCGA-CG-4476-01	0	0.003	0.5	0.398	-0.224	-0.273	-0.068	0
stad_tcga	TCGA-CG-4477-01	0.051	0.151	0.114	0.114	-0.36	-0.166	0.097	0.051
stad_tcga	TCGA-B7-5816-01	0.439	-0.009	0.005	0.005	0.025	0.027	0.022	0.439
stad_tcga	TCGA-B7-5818-01	-0.015	-0.019	0.022	0.022	0.006	0.764	-0.748	-0.015
stad_tcga	TCGA-CD-5798-01	0.037	-0.057	-0.018	-0.018	-0.021	-0.012	0	0.037
stad_tcga	TCGA-CD-5799-01	0.06	0.14	0.349	0.349	-0.144	-0.498	-0.525	0.06
stad_tcga	TCGA-CD-5800-01	0.906	0.048	0.522	0.522	-0.251	-0.335	-0.158	0.906
stad_tcga	TCGA-CD-5801-01	-0.009	-0.001	0.404	0.404	0.279	0.012	0.01	-0.009
stad_tcga	TCGA-CD-5802-01	0.024	0.028	-0.03	-0.024	-0.032	-0.017	-0.019	0.025
stad_tcga	TCGA-CD-5803-01	0.128	0.107	0.082	0.082	0	-0.001	0.088	0.128
stad_tcga	TCGA-CD-5813-01	NA	NA	NA	NA	NA	NA	NA	NA
stad_tcga	TCGA-CG-5717-01	0.123	0.053	0.02	0.02	-0.019	-0.018	-0.099	0.123
stad_tcga	TCGA-CG-5718-01	1.369	0.521	0.378	0.378	0.011	-0.066	0.974	1.369
stad_tcga	TCGA-CG-5719-01	0.06	-0.19	0.221	0.221	-0.007	-0.02	-0.461	0.06
stad_tcga	TCGA-CG-5720-01	0.042	0.005	-0.032	-0.032	-0.032	-0.043	-0.014	0.042
stad_tcga	TCGA-CG-5721-01	-0.014	0	-0.028	-0.028	-0.033	-0.019	-0.012	-0.014
stad_tcga	TCGA-CG-5722-01	0.189	-0.038	0.17	0.17	0.372	-0.066	0.18	0.189
stad_tcga	TCGA-CG-5723-01	0	0	-0.02	-0.02	-0.016	-0.01	0	0
stad_tcga	TCGA-CG-5724-01	3.657	-0.128	0.603	0.603	-0.129	-0.356	0.109	-0.259
stad_tcga	TCGA-CG-5725-01	-0.155	0	-0.002	-0.002	-0.854	-0.845	0.049	-0.166
stad_tcga	TCGA-CG-5726-01	1.822	-0.004	0.877	0.877	0.016	-0.011	0.012	1.822
stad_tcga	TCGA-CG-5727-01	1.521	-0.004	1.834	1.808	-0.002	-0.001	-0.408	1.521
stad_tcga	TCGA-CG-5728-01	0.412	-0.003	-0.023	-0.023	0.009	0.001	0.011	0.412
stad_tcga	TCGA-CG-5730-01	0.748	0.041	0.429	0.386	0.349	0.089	-0.571	0.748
stad_tcga	TCGA-CG-5732-01	0.228	0.036	-0.075	0.43	-0.518	-0.506	-0.552	0.228
stad_tcga	TCGA-CG-5733-01	0.658	0.006	-0.014	-0.014	0.006	0.013	0.016	0.621
stad_tcga	TCGA-CG-5734-01	0.169	-0.045	0.258	0.258	0.036	-0.006	-0.074	0.169
stad_tcga	TCGA-D7-5577-01	-0.014	0.008	0.39	0.39	0.932	-0.038	-0.026	-0.014
stad_tcga	TCGA-D7-5578-01	1.459	-0.241	0.84	0.84	0.093	-0.415	-0.1	1.459
stad_tcga	TCGA-D7-5579-01	0.605	-0.077	0.324	0.324	0.002	-0.184	-0.141	0.605
stad_tcga	TCGA-EQ-5647-01	0.882	-0.018	-0.01	-0.019	-0.106	-0.416	0.446	0.882
