# Supplementary material for: Comprehensive Analysis and Identification of Prognostic Biomarkers and Therapeutic Targets Among FAM83 Family Members for Gastric Cancer
Source: Front Cell Dev Biol. 2021 Nov 19;9:719613. doi: 10.3389/fcell.2021.719613 (PMC8640971; doi:10.3389/fcell.2021.719613)
Supplement: Supplementary file 6 [file Data_Sheet_6.ZIP › Supplementary materials fig.5/fig5D/083e109a-a1b7-11eb-b816-0242ac18002f.csv]

Genes	FAM83A	FAM83B	FAM83C	FAM83D	FAM83E	FAM83F	FAM83G	FAM83H
FAM83A	1	-0.137130057353214	0.608166909163629	0.280182113683299	-0.215912376185539	0.164718028086129	-0.139989074946577	0.201227402121991
FAM83B	-0.137130057353214	1	0.425945622784178	-0.142584799021454	0.255589621787061	-0.103848776648827	0.762029516179999	0.567922193981899
FAM83C	0.608166909163629	0.425945622784178	1	0.00814207349193101	0.141847743913635	-0.322714182410593	0.24545422430675	0.435262552318645
FAM83D	0.280182113683299	-0.142584799021454	0.00814207349193101	1	-0.299696280161662	-0.34377348416563	0.0971430050508265	0.352823241367305
FAM83E	-0.215912376185539	0.255589621787061	0.141847743913635	-0.299696280161662	1	0.251038952070425	0.634141429666764	0.611886381715957
FAM83F	0.164718028086129	-0.103848776648827	-0.322714182410593	-0.34377348416563	0.251038952070425	1	0.160344961175596	0.0855340708414729
FAM83G	-0.139989074946577	0.762029516179999	0.24545422430675	0.0971430050508265	0.634141429666764	0.160344961175596	1	0.901197761501443
FAM83H	0.201227402121991	0.567922193981899	0.435262552318645	0.352823241367305	0.611886381715957	0.0855340708414729	0.901197761501443	1
