# Supplementary material for: Comprehensive Analysis and Identification of Prognostic Biomarkers and Therapeutic Targets Among FAM83 Family Members for Gastric Cancer
Source: Front Cell Dev Biol. 2021 Nov 19;9:719613. doi: 10.3389/fcell.2021.719613 (PMC8640971; doi:10.3389/fcell.2021.719613)
Supplement: Supplementary file 6 [file Data_Sheet_6.ZIP › Supplementary materials fig.5/mRNA expression (RNA Seq V2 RSEM).txt]

STUDY_ID	SAMPLE_ID	FAM83A	FAM83B	FAM83C	FAM83D	FAM83E	FAM83F	FAM83G	FAM83H
stad_tcga	TCGA-BR-6452-01	368.9823	1526.5082	0.3047	809.2626	784.8873	318.7081	912.9707	10294.6374
stad_tcga	TCGA-BR-6453-01	38.4416	107.2644	0.62	545.0022	663.427	216.3888	493.3665	3614.7473
stad_tcga	TCGA-BR-6454-01	99.0324	535.0028	39.8406	675.0142	626.0672	405.2362	1319.5959	2658.5088
stad_tcga	TCGA-BR-6455-01	3.8023	461.3435	0	1425.8555	81.1153	501.5843	561.6413	5366.6033
stad_tcga	TCGA-BR-6456-01	1.2392	188.3519	0.6196	1725.223	351.9207	220.57	471.1214	7127.0136
stad_tcga	TCGA-BR-6457-01	19.2448	65.8988	0	3820.9652	308.4998	144.6275	425.6306	5201.3413
stad_tcga	TCGA-BR-6458-01	24.2755	325.484	0.6388	1299.0612	517.133	91.6721	972.8138	7850.584
stad_tcga	TCGA-BR-6565-01	13.3978	292.1474	0.7443	1640.4913	817.6405	349.0882	677.2944	11553.4053
stad_tcga	TCGA-BR-6566-01	6.0362	150.9054	0.503	537.2233	794.2656	425.0503	610.9859	7478.3702
stad_tcga	TCGA-CG-4437-01	11.1007	404.064	0	1137.8174	490.6491	269.191	1329.9088	11355.4181
stad_tcga	TCGA-CG-4441-01	20.2558	803.0212	1.03	911.1664	1264.0975	210.454	1207.7281	8124.2812
stad_tcga	TCGA-CG-5716-01	4.497	147.1169	1.2849	767.0638	1986.3997	391.8835	948.7371	6257.93
stad_tcga	TCGA-D7-6518-01	10.3024	150.9518	2.6876	2020.1568	1027.9955	198.4323	394.9608	527.6596
stad_tcga	TCGA-D7-6519-01	1603.0782	241.3933	1.2151	686.1077	1289.9959	143.7829	649.0158	10420.0081
stad_tcga	TCGA-D7-6520-01	87.5559	196.3487	0.7452	720.9389	95.38	367.3621	618.2303	9554.0238
stad_tcga	TCGA-D7-6521-01	7.7837	139.2872	0.4097	328.5539	815.6493	159.7706	382.9537	2715.2806
stad_tcga	TCGA-D7-6522-01	149.913	85.6646	0	274.662	274.1266	209.3428	500.9664	2574.2203
stad_tcga	TCGA-D7-6524-01	175.9117	400.1546	0.7108	452.0396	708.9773	258.7145	713.3342	9438.4598
stad_tcga	TCGA-D7-6525-01	1111.5355	191.3675	0.7639	766.6157	177.6165	74.8663	400.042	6576.0122
stad_tcga	TCGA-D7-6526-01	259.8648	708.7221	2.3966	1524.6084	714.2001	1039.459	813.856	10842.763
stad_tcga	TCGA-D7-6527-01	96.2893	390.3241	0	691.8741	640.6764	457.0221	533.6402	4767.0268
stad_tcga	TCGA-D7-6528-01	145.1214	522.5836	3.6647	1570.3161	324.3243	511.2231	1509.6326	14334.7687
stad_tcga	TCGA-F1-6177-01	198.8014	560.6073	0.3196	490.9309	1711.5461	461.5262	916.1902	10144.3068
stad_tcga	TCGA-BR-4288-01	NA	NA	NA	NA	NA	NA	NA	NA
stad_tcga	TCGA-BR-6564-01	30.6104	26.3392	0	9383.8761	1171.7387	103.9331	648.3146	1786.0829
stad_tcga	TCGA-BR-6705-01	5.0542	29.6029	2.1661	2100.361	97.4729	272.2022	782.556	1693.8628
stad_tcga	TCGA-BR-6706-01	3.1805	129.8701	0.5301	1331.5664	196.6605	108.1368	636.406	4769.6793
stad_tcga	TCGA-BR-6707-01	2.3024	194.1673	0	774.3668	218.726	846.5081	332.3101	7074.4436
stad_tcga	TCGA-BR-6709-01	7246.6536	0.5832	0	528.9486	0.5832	127.7175	245.305	3755.7097
stad_tcga	TCGA-BR-6710-01	NA	NA	NA	NA	NA	NA	NA	NA
stad_tcga	TCGA-BR-6801-01	320.9325	119.0476	0.9921	1964.2857	687.996	211.3095	850.8234	10923.1151
stad_tcga	TCGA-BR-6802-01	910.988	358.109	0	926.9612	620.894	361.2006	868.963	11362.1023
stad_tcga	TCGA-BR-6803-01	10.4767	163.9602	7.3337	6399.6857	699.8428	211.6291	585.0707	4725.5107
stad_tcga	TCGA-BR-6852-01	160.6887	289.5526	1.0434	557.7149	797.7044	314.0733	862.1312	13043.4329
stad_tcga	TCGA-D7-6815-01	334.0267	1131.6493	12.6795	600.2972	836.0575	370.4804	572.3071	9161.367
stad_tcga	TCGA-D7-6817-01	410.706	765.5745	5.9991	599.9077	901.7074	230.2723	1170.2492	9303.1841
stad_tcga	TCGA-D7-6818-01	82.9016	82.9016	0.9421	1096.5615	686.764	442.2986	377.1503	2373.057
stad_tcga	TCGA-D7-6820-01	425.7682	127.7305	0	752.6842	567.1973	423.9171	1247.0641	19065.5313
stad_tcga	TCGA-D7-6822-01	10.968	115.995	36.56	1660.8226	558.3714	557.7067	448.6581	10246.7802
stad_tcga	TCGA-F1-6874-01	11.3077	833.4206	2.9316	667.1553	1405.9261	549.0525	1459.0682	5171.3957
stad_tcga	TCGA-BR-6563-01	80.895	160.4991	0.8606	988.8124	416.9535	178.5714	311.8158	1827.883
stad_tcga	TCGA-BR-7196-01	0	166.3114	0.7017	1653.6407	215.0821	164.5571	544.1506	5358.4555
stad_tcga	TCGA-BR-7703-01	21.874	317.4391	0.2668	518.0393	768.5228	658.8863	624.2801	5583.7279
stad_tcga	TCGA-BR-7704-01	20.2765	17.5115	0.4608	721.1982	779.7235	264.0553	382.7327	5202.3041
stad_tcga	TCGA-BR-7707-01	612.8637	175.671	0	864.4604	202.4683	721.0453	386.4068	12292.5072
stad_tcga	TCGA-BR-7715-01	1.7559	139.5961	0.878	2235.7331	58.8235	370.9394	666.6769	8482.4407
stad_tcga	TCGA-BR-7716-01	1221.1417	109.2142	2.3742	715.9599	1208.2153	258.7902	1109.8645	8292.6308
stad_tcga	TCGA-BR-7717-01	341.8757	140.6761	74.7001	1436.205	463.4678	243.1843	329.8037	6555.0709
stad_tcga	TCGA-BR-7723-01	0.8029	23.6853	0.8029	4841.8306	2.4087	114.8133	491.9992	2773.9864
stad_tcga	TCGA-CD-5804-01	175.6549	68.3102	2.5681	2067.283	1668.7211	253.7237	292.1469	6585.5162
stad_tcga	TCGA-F1-6875-01	3.2973	69.9018	43.8535	1031.0519	134.8578	398.3085	818.1481	8468.6719
stad_tcga	TCGA-FP-7735-01	26.731	83.5344	1.4851	614.4422	1046.9649	247.6332	629.8571	6053.0908
stad_tcga	TCGA-FP-7829-01	159.1101	453.1496	0	642.244	1498.2469	369.0001	1141.6467	6512.3927
stad_tcga	TCGA-HF-7131-01	460.8552	405.8173	1.3934	699.1204	1829.8354	210.7463	852.4776	9050.5965
stad_tcga	TCGA-HF-7132-01	235.6964	331.7112	0	490.0697	989.0833	253.3211	399.3055	6234.1181
stad_tcga	TCGA-HF-7133-01	431.5955	210.5057	0	983.9279	482.9479	85.4567	526.0133	6060.3685
stad_tcga	TCGA-HF-7134-01	266.7978	591.2815	0.3278	594.8869	572.5991	0	1283.8709	9775.1557
stad_tcga	TCGA-HF-7136-01	44.4796	812.3575	0.7444	829.1072	696.4128	250.6863	889.1993	8766.9474
stad_tcga	TCGA-IN-7806-01	438.7092	536.3878	60.5	534.3599	1272.1889	248.7596	547.7341	7763.2593
stad_tcga	TCGA-BR-7197-01	3.4919	162.811	0.873	1692.7106	728.0663	264.5133	333.9153	11276.2986
stad_tcga	TCGA-BR-7722-01	2.936	96.3006	2.3488	227.8332	2705.7957	101.5854	527.892	4809.7475
stad_tcga	TCGA-BR-7851-01	42.5811	1160.1703	0	1715.0344	218.8012	433.3443	937.6449	5489.0272
stad_tcga	TCGA-BR-7901-01	87.7374	283.5572	1.5894	1005.1657	711.1182	149.7258	714.1858	3098.1483
stad_tcga	TCGA-BR-7957-01	91.7556	526.3078	0.3028	2090.6957	260.4285	502.3847	556.2874	4232.8715
stad_tcga	TCGA-FP-7916-01	14.4315	410.4189	0	1216.1211	744.8082	34.1429	709.9613	5602.9567
stad_tcga	TCGA-FP-7998-01	0.3379	629.8361	0	913.6678	240.9191	1.3516	683.5242	3698.5977
stad_tcga	TCGA-HJ-7597-01	60.1821	428.1744	6.5165	1020.7954	578.8213	317.3934	1116.0671	10815.908
stad_tcga	TCGA-IN-7808-01	1.3624	49.0463	16.3488	516.8029	2579.0236	192.0981	253.8601	1906.4487
stad_tcga	TCGA-IP-7968-01	113.007	775.3846	11.7483	716.9231	682.5175	286.4336	388.2517	7539.3007
stad_tcga	TCGA-BR-7958-01	0	477.2713	0	893.354	387.0181	64.2481	579.6628	5672.9506
stad_tcga	TCGA-BR-7959-01	19.4776	197.0074	13.3908	5525.7418	448.9982	449.404	527.5029	2881.2579
stad_tcga	TCGA-BR-8058-01	79.369	341.8158	9.877	417.3046	499.1428	199.6571	442.3499	4427.7319
stad_tcga	TCGA-BR-8059-01	775.2535	350.9128	0	1093.3063	286.0041	216.6329	445.0304	8549.2901
stad_tcga	TCGA-BR-8060-01	0.7962	1.5924	0.7962	2393.3121	10.7484	125.3981	132.1656	912.4204
stad_tcga	TCGA-BR-8077-01	13.2817	559.3641	1.5325	800.4781	333.5751	199.7364	305.99	5335.6696
stad_tcga	TCGA-BR-8078-01	45.8598	1189.4288	0	962.0811	171.4052	155.7934	827.058	9412.3272
stad_tcga	TCGA-BR-8080-01	461.3842	351.4544	6.4193	2291.675	926.3791	174.5236	423.0973	10125.5767
stad_tcga	TCGA-BR-8081-01	32.7062	455.7763	0	438.544	275.7165	314.0496	681.8885	6336.2054
stad_tcga	TCGA-BR-8284-01	26.2648	454.247	1.0102	1597.1041	842.4952	103.039	894.2807	7048.7415
stad_tcga	TCGA-BR-8285-01	NA	NA	NA	NA	NA	NA	NA	NA
stad_tcga	TCGA-BR-8286-01	126.5151	570.703	1.8469	825.1183	884.682	47.5586	591.3194	4226.7113
stad_tcga	TCGA-BR-8289-01	316.8424	141.1192	0.5407	2221.1408	85.6988	341.1733	196.2693	3033.5226
stad_tcga	TCGA-BR-8291-01	8.0885	386.9732	0	387.8246	1134.5253	182.6309	383.1418	2783.312
stad_tcga	TCGA-BR-8295-01	24.1071	87.0536	9.8214	1381.6964	45.0893	981.25	465.625	3761.6071
stad_tcga	TCGA-BR-8296-01	52.4064	22.9947	8.5561	776.4706	1569.5187	292.5134	427.2727	11045.9893
stad_tcga	TCGA-BR-8297-01	26.3708	202.9265	0	6255.6681	198.1026	81.042	345.0362	4463.097
stad_tcga	TCGA-BR-8360-01	NA	NA	NA	NA	NA	NA	NA	NA
stad_tcga	TCGA-BR-8361-01	313.5534	3327.9494	0.7022	875.3511	116.2219	524.9298	531.6011	11538.6236
stad_tcga	TCGA-BR-8362-01	11.5957	885.9112	1.0307	1718.9976	1237.905	208.7225	464.0392	13308.7676
stad_tcga	TCGA-BR-8363-01	8.2421	508.261	1.7171	1251.0775	20.2618	287.4422	633.9525	12325.6716
stad_tcga	TCGA-BR-8364-01	174.8263	357.9923	0	714.4402	452.8185	104.7104	467.6448	2779.6139
stad_tcga	TCGA-BR-8365-01	0	335.9221	0	3313.0136	278.7127	148.1578	340.2972	1619.1006
stad_tcga	TCGA-BR-8366-01	585.3175	483.7302	0.7937	1389.2857	136.5079	154.3651	592.4246	4308.7302
stad_tcga	TCGA-BR-8367-01	132.3392	824.6039	0.7456	2376.5144	811.5564	192.3579	851.4445	9154.8928
stad_tcga	TCGA-BR-8368-01	50.2757	881.2845	1.6218	1083.3604	1011.0282	437.5608	953.8631	10463.5096
stad_tcga	TCGA-BR-8369-01	59.3894	230.8657	1.2547	1017.5659	441.6562	18.4023	484.6633	15076.9552
stad_tcga	TCGA-BR-8370-01	NA	NA	NA	NA	NA	NA	NA	NA
stad_tcga	TCGA-BR-8371-01	6.7149	31.5083	0	1764.9793	259.2975	18.0785	144.6281	1720.5579
stad_tcga	TCGA-BR-8372-01	16.6493	770.0312	0.6937	903.2258	228.5813	340.6174	513.2917	5425.9452
stad_tcga	TCGA-BR-8373-01	139.2457	1052.5092	3.322	419.6749	470.058	461.4763	1201.9533	4915.4006
stad_tcga	TCGA-BR-8380-01	58.3371	220.3083	0	7526.1723	724.4095	332.8646	458.7733	4047.2222
stad_tcga	TCGA-CD-8524-01	38.3734	140.9288	3.3959	629.9346	410.5612	95.0845	491.3184	6377.4514
stad_tcga	TCGA-CD-8525-01	694.47	99.9449	2.2047	1193.4595	533.5293	163.8802	101.4147	3674.4442
stad_tcga	TCGA-CD-8526-01	173.6535	368.1853	32.4772	1634.7957	58.6578	100.4142	581.852	8032.1392
stad_tcga	TCGA-CD-8527-01	8.9568	97.471	0.5269	1167.0179	630.6639	227.608	210.7482	6756.5859
stad_tcga	TCGA-CD-8528-01	281.5031	1048.9148	11.9857	1121.4772	105.9281	740.8487	660.8196	9442.5008
stad_tcga	TCGA-CD-8529-01	281.6477	389.4843	2.6792	1291.6946	1467.1802	269.9263	516.7448	3077.0261
stad_tcga	TCGA-CD-8530-01	7.8809	85.8144	0	2250	183.8879	87.5657	371.7075	3928.634
stad_tcga	TCGA-CD-8531-01	0.4149	0.8299	0.4149	266.39	6.639	2.0747	946.7759	321.5768
stad_tcga	TCGA-CD-8532-01	6.2677	413.2989	0.3687	464.9152	929.0931	245.1773	749.5421	4232.535
stad_tcga	TCGA-CD-8533-01	131.6413	443.6548	866.6667	1078.511	871.7428	316.4129	533.2657	2860.2369
stad_tcga	TCGA-CD-8534-01	33.9623	1553.3019	1.4151	1170.7547	958.4906	153.3019	590.0566	3702.3585
stad_tcga	TCGA-CD-8535-01	8.6929	139.0856	1.2878	1797.4887	215.7115	377.0122	560.5023	4806.8255
stad_tcga	TCGA-CD-8536-01	215.1203	1236.7698	0	668.3849	158.4192	226.4605	630.2405	9462.1993
stad_tcga	TCGA-D7-8570-01	4.5027	221.0397	0.8187	800.6549	877.2002	68.7679	576.7008	3489.562
stad_tcga	TCGA-D7-8572-01	15.1844	333.3333	1.8077	1221.6197	230.2965	338.7563	811.6269	5054.2299
stad_tcga	TCGA-D7-8573-01	4.1127	384.9444	0.8225	1670.9712	183.4244	12.7492	1438.9518	8053.3987
stad_tcga	TCGA-D7-8574-01	49.3531	322.4724	0.4792	212.7456	535.6972	106.8519	695.2563	2262.5779
stad_tcga	TCGA-D7-8575-01	24.0522	389.3192	1.223	203.0167	960.0489	112.923	917.6519	4412.5561
stad_tcga	TCGA-D7-8576-01	250.7666	547.8705	24.5315	1674.9574	1176.4906	681.0903	612.4123	9039.8637
stad_tcga	TCGA-D7-8578-01	47.4773	284.4745	1.9458	1323.5266	1067.0714	167.338	837.8573	4038.2932
stad_tcga	TCGA-D7-8579-01	32.8205	379.4872	0	2970.9402	733.3333	255.3846	624.6051	6090.5983
stad_tcga	TCGA-EQ-8122-01	64.4765	530.2426	0.6141	2434.1418	1323.3037	272.9506	557.8354	9439.0543
stad_tcga	TCGA-FP-8099-01	219.1733	288.2945	0	665.8562	604.0292	185.1337	565.4394	11212.2265
stad_tcga	TCGA-FP-8209-01	13.7411	92.1986	0	8651.1525	50.9752	11.0816	245.1241	775.7092
stad_tcga	TCGA-FP-8210-01	62.9984	308.6124	2.7911	4491.2281	255.1834	129.1866	358.0542	3263.9553
stad_tcga	TCGA-FP-8211-01	139.7004	439.7004	0	743.0712	742.3221	319.8502	305.618	3618.3521
stad_tcga	TCGA-HU-8238-01	153.7734	558.374	25.839	836.9308	1593.1936	408.3819	434.8511	6387.8998
stad_tcga	TCGA-HU-8243-01	70.1848	341.3532	22.3315	1930.6128	266.3831	459.3912	950.1529	17985.3782
stad_tcga	TCGA-HU-8244-01	29.824	308.3806	8.9472	865.4936	1716.0752	233.224	900.686	8651.357
stad_tcga	TCGA-HU-8245-01	NA	NA	NA	NA	NA	NA	NA	NA
stad_tcga	TCGA-HU-8249-01	23.7624	362.2442	4.7525	1029.1749	800	133.5974	429.196	5225.0825
stad_tcga	TCGA-IN-8462-01	2787.0706	664.4441	464.9949	2077.9823	1230.3232	202.3482	1290.042	7536.7445
stad_tcga	TCGA-BR-8381-01	12.939	285.2742	8.0099	661.7375	175.6007	4.313	458.9772	7274.1836
stad_tcga	TCGA-BR-8382-01	159.9379	370.4308	0	698.5792	521.1768	66.1812	402.6022	8712.0176
stad_tcga	TCGA-BR-8384-01	0.5966	137.2108	0.5966	5247.4195	231.6715	53.0946	331.6923	3098.5785
stad_tcga	TCGA-BR-8483-01	34.5763	256.2712	2.7119	886.1017	889.4915	185.7627	252.2034	8330.8475
stad_tcga	TCGA-BR-8484-01	8.6002	363.2859	0	491.3998	634.9348	184.4603	569.0569	4678.5291
stad_tcga	TCGA-BR-8485-01	10.0903	406.7977	5.8417	1441.8481	775.3585	329.2618	763.675	8206.0542
stad_tcga	TCGA-BR-8486-01	58.9364	424.1542	0.9405	675.261	792.1934	530.4279	654.2289	4602.9981
stad_tcga	TCGA-BR-8487-01	0.5794	299.5365	0	462.3407	1206.8366	80.533	410.7764	3779.2584
stad_tcga	TCGA-BR-8588-01	177.453	537.5783	0	855.428	479.6451	115.8664	549.5772	5227.5574
stad_tcga	TCGA-BR-8589-01	2.401	362.545	1.2005	1223.2893	272.509	236.4946	827.1309	4059.4238
stad_tcga	TCGA-BR-8590-01	62.1735	293.6259	0	1785.7889	354.232	137.931	432.0794	8454.5455
stad_tcga	TCGA-BR-8591-01	51.0353	1185.7684	0	758.2386	748.6148	128.3173	656.3721	9368.9122
stad_tcga	TCGA-BR-8592-01	32.0536	187.6594	0.8742	4481.6784	414.6572	183.8712	309.7545	1225.3224
stad_tcga	TCGA-BR-8676-01	0	152.3302	0	784.0213	218.3755	60.719	52.1971	3727.2969
stad_tcga	TCGA-BR-8677-01	4.5603	147.2313	0	798.6971	471.6612	154.3974	509.3941	5607.1661
stad_tcga	TCGA-BR-8678-01	18.2531	196.6216	24.6578	1196.0612	20.1745	100.2322	671.674	9569.7702
stad_tcga	TCGA-BR-8679-01	16.4407	617.5368	0	1769.253	503.6054	31.1509	754.2284	12927.8915
stad_tcga	TCGA-BR-8680-01	3.3727	468.8027	0	932.5464	204.8904	325.0422	623.946	4642.4958
stad_tcga	TCGA-BR-8682-01	157.6782	698.8117	1.8282	475.3199	607.8611	257.7697	388.9397	6920.9324
stad_tcga	TCGA-BR-8683-01	17.9732	1304.6618	2.8886	1172.7513	741.3945	139.6133	752.5828	6264.6233
stad_tcga	TCGA-BR-8686-01	0	715.5172	0	639.2573	179.7082	1.3263	436.3395	3613.3952
stad_tcga	TCGA-BR-8687-01	177.7146	123.3339	0	422.2499	1167.9403	180.558	871.1534	9338.5463
stad_tcga	TCGA-BR-8690-01	28.0374	157.0093	9.3458	1285.9813	951.4019	95.3271	183.1776	10214.9533
stad_tcga	TCGA-FP-8631-01	310.1362	229.9546	0	888.8048	899.3949	231.4675	769.289	8293.4947
stad_tcga	TCGA-HU-8602-01	0.2662	1622.737	0.2662	916.1342	4.5261	311.5016	498.8845	9607.8275
stad_tcga	TCGA-HU-8604-01	1.0905	167.3937	0.5453	784.6238	416.5758	545.8015	2112.2737	3842.9662
stad_tcga	TCGA-HU-8608-01	16.9614	280.4042	0	452.9051	466.2577	169.253	584.6012	5080.4764
stad_tcga	TCGA-HU-8610-01	829.1064	140.2294	6.135	442.5991	500.0055	125.7682	884.7205	7141.6207
stad_tcga	TCGA-IN-8663-01	9641.2429	986.5819	159.6045	1274.0113	358.7571	278.9548	501.3806	19069.5621
stad_tcga	TCGA-BR-A44T-01	19.9676	16.7296	0.5397	3685.9147	277.388	51.8079	153.265	1411.7647
stad_tcga	TCGA-BR-A44U-01	9.3664	138.292	0	553.719	922.865	147.1074	78.2369	8904.1322
stad_tcga	TCGA-BR-A453-01	1.248	60.839	0.936	177.2131	135.7178	24.0236	92.9745	562.8389
stad_tcga	TCGA-BR-A4CR-01	0	183.1451	19.8292	484.1641	207.6563	632.0573	361.3054	1426.8796
stad_tcga	TCGA-BR-A4CS-01	964.3755	49.8743	310.5616	704.9455	286.2531	281.2238	282.28	5165.9681
stad_tcga	TCGA-CD-A486-01	2514.9984	70.0979	2.2103	838.6486	267.4455	247.8686	408.8317	5854.7521
stad_tcga	TCGA-CD-A487-01	20.0243	389.5631	2.4272	2460.5583	636.5291	141.9903	214.1566	6237.2573
stad_tcga	TCGA-CD-A489-01	657.1924	309.6476	0	618.833	216.2912	55.4593	180.7048	3640.9012
stad_tcga	TCGA-CD-A48A-01	52.2287	187.9033	4.8026	1993.6965	1765.5711	192.706	191.4813	2920.006
stad_tcga	TCGA-CD-A48C-01	57.3967	353.6044	18.7906	1368.2952	728.7325	135.6338	395.9617	5239.1527
stad_tcga	TCGA-F1-A448-01	356.596	308.3693	0	529.0856	1094.0773	565.6957	498.0093	7328.6984
stad_tcga	TCGA-FP-A4BE-01	106.9152	281.2653	27.2192	840.3629	987.0034	283.9627	909.5586	5713.3399
stad_tcga	TCGA-FP-A4BF-01	50.3686	219.0827	33.579	833.7428	463.964	151.9247	292.3628	5432.8419
stad_tcga	TCGA-HU-A4G3-01	112.499	278.5132	2.7344	528.9016	1603.1109	280.0757	645.26	7180.7963
stad_tcga	TCGA-HU-A4G6-01	0.5034	418.8271	0	914.4224	369.4941	249.9371	725.8067	10491.3164
stad_tcga	TCGA-HU-A4G9-01	6.4977	1027.9402	0.8664	621.6158	1406.1079	545.3758	1159.177	12587.3944
stad_tcga	TCGA-HU-A4GF-01	173.3756	526.149	0	1286.8463	736.2916	306.8146	963.4834	8001.9017
stad_tcga	TCGA-HU-A4GH-01	1504.4222	221.6981	1.7689	702.2406	2304.2453	361.7335	537.6857	8326.3561
stad_tcga	TCGA-HU-A4GY-01	5.4234	224.4447	0	297.8689	591.1488	48.3933	170.2025	3085.4882
stad_tcga	TCGA-BR-A452-01	2.6008	89.5106	47.4644	1720.2068	188.7741	707.1986	385.7126	8021.9247
stad_tcga	TCGA-BR-A4CQ-01	NA	NA	NA	NA	NA	NA	NA	NA
stad_tcga	TCGA-BR-A4IU-01	1.1643	149.9054	1.7465	3408.8197	321.3506	160.0931	248.5606	4395.5756
stad_tcga	TCGA-BR-A4IV-01	13.1452	36.5502	0	3790.3174	221.2248	23.7256	195.5755	671.6896
stad_tcga	TCGA-BR-A4IY-01	2111.7318	536.5456	141.527	957.8678	0.9311	59.3575	632.372	6505.8194
stad_tcga	TCGA-BR-A4IZ-01	42.2274	136.1949	0	147.5638	118.3295	40.3712	259.8283	2059.1647
stad_tcga	TCGA-BR-A4J1-01	0.4647	67.8517	1.859	1372.3713	60.6483	190.5426	313.6726	10318.8103
stad_tcga	TCGA-BR-A4J2-01	5.0071	90.6842	0	659.2687	382.4871	4.1726	446.3221	3599.2731
stad_tcga	TCGA-BR-A4J4-01	94.3783	760.5214	9.3732	603.4396	273.7618	20.0392	1369.3684	6661.4306
stad_tcga	TCGA-BR-A4J5-01	100.4442	273.7739	1.0878	3738.1924	521.4396	54.3922	260.2919	3869.4588
stad_tcga	TCGA-BR-A4J6-01	137.5788	60.2758	0	294.2278	1063.511	219.9898	176.4005	3739.1452
stad_tcga	TCGA-BR-A4J7-01	17.3784	95.5813	3.0668	4336.9368	368.0135	28.1121	233.5863	2327.6853
stad_tcga	TCGA-BR-A4J8-01	2.1678	40.1048	1.4452	1038.0273	1497.6064	304.9408	339.897	2255.9841
stad_tcga	TCGA-BR-A4J9-01	0.8164	68.5784	0.4082	8707.8273	239.6163	23.6759	198.7835	975.6098
stad_tcga	TCGA-BR-A4PD-01	79.6088	222.364	0.4914	1068.0846	2129.2893	297.7958	696.2427	5481.9495
stad_tcga	TCGA-BR-A4PE-01	47.4752	370.3064	4.9633	1445.4035	721.407	133.3621	585.8761	8354.7691
stad_tcga	TCGA-BR-A4PF-01	3.7325	721.3686	0	976.1742	619.098	345.8787	503.1266	5850.5754
stad_tcga	TCGA-BR-A4QI-01	1.5369	847.2474	0.4391	1115.9778	643.7236	184.4229	822.9694	12139.854
stad_tcga	TCGA-BR-A4QL-01	35.7615	189.3732	0	468.9627	758.7118	201.1582	292.1751	5701.5138
stad_tcga	TCGA-BR-A4QM-01	79.6089	195.5307	0	196.2291	1786.3128	107.5419	210.8939	2807.2626
stad_tcga	TCGA-CD-A4MG-01	0.4488	162.4776	0.8977	823.6086	493.2675	0	280.5206	3178.1867
stad_tcga	TCGA-CD-A4MH-01	196.5901	458.5943	2.4356	1182.6722	2098.1211	134.6555	546.5727	1533.055
stad_tcga	TCGA-CD-A4MI-01	3.2277	109.4484	0.5869	2639.0845	370.3052	91.5493	140.2582	1517.0188
stad_tcga	TCGA-CD-A4MJ-01	881.128	612.1173	0.9439	919.3558	283.4051	470.0608	903.4724	9896.7613
stad_tcga	TCGA-D7-A4YT-01	41.9522	487.444	0.4439	368.4686	910.0731	564.6893	635.584	9170.4295
stad_tcga	TCGA-D7-A4YU-01	1.207	1085.3953	0.3018	1783.9469	417.0187	266.7471	331.6204	5659.6258
stad_tcga	TCGA-D7-A4YV-01	0.463	824.3056	0	1547.4537	945.6019	380.0926	708.8194	6322.2222
stad_tcga	TCGA-D7-A4YX-01	1.1899	321.5826	0	1193.2173	10.412	111.5573	704.9085	8738.6583
stad_tcga	TCGA-D7-A4YY-01	10.7813	751.8006	1.5778	355.258	598.7583	252.9668	694.5596	8819.9176
stad_tcga	TCGA-D7-A4Z0-01	227.4835	503.4578	1.3018	527.5405	1140.3466	527.8659	542.3969	7781.6288
stad_tcga	TCGA-EQ-A4SO-01	33.9084	518.4168	0.2388	413.826	499.0747	97.1882	918.1016	12647.1255
stad_tcga	TCGA-HU-A4G2-01	0.6017	208.1829	0.3008	592.0578	1712.3947	92.9603	328.1498	3381.1673
stad_tcga	TCGA-HU-A4G8-01	14.2588	457.2325	0.9506	756.1922	277.0962	177.7598	599.2597	9893.7125
stad_tcga	TCGA-HU-A4GC-01	27.1463	285.3928	8.9297	415.4091	909.0422	259.3181	448.5025	9390.8167
stad_tcga	TCGA-HU-A4GD-01	293.4885	130.0145	42.0635	720.8155	1016.216	113.7627	331.7281	8736.7805
stad_tcga	TCGA-HU-A4GJ-01	2.6119	91.4179	0.3731	301.1194	576.8657	114.5522	385.4179	1407.0896
stad_tcga	TCGA-HU-A4GN-01	270.7646	821.44	0	1179.6235	496.2246	168.4569	816.2204	12838.4558
stad_tcga	TCGA-HU-A4GP-01	17.3473	741.236	2.1684	754.9693	1497.2895	306.4691	1687.3545	18294.1814
stad_tcga	TCGA-HU-A4GQ-01	47.9092	468.1656	4.2026	3929.8172	162.6392	48.7497	400.4791	5064.9296
stad_tcga	TCGA-HU-A4GT-01	954.4977	612.5306	1.4001	448.7224	414.7707	278.6139	420.021	8542.8771
stad_tcga	TCGA-HU-A4GU-01	135.4729	589.0372	0	759.1593	491.0537	852.0307	310.9912	5452.1443
stad_tcga	TCGA-HU-A4GX-01	4.9188	1001.4757	0	488.2768	670.9297	35.7436	483.6859	4410.5591
stad_tcga	TCGA-HU-A4H0-01	2.662	475.7699	0.726	1043.0153	395.4262	0.242	564.6609	7989.352
stad_tcga	TCGA-HU-A4H2-01	9.8594	206.1766	0.8699	1731.4775	823.8365	350.2972	623.5958	7278.8169
stad_tcga	TCGA-HU-A4H3-01	60.4296	1220.8671	0	633.252	458.8874	96.3097	609.6152	8350.3029
stad_tcga	TCGA-HU-A4H4-01	64.0474	790.9042	0.2691	1018.2992	993.0032	154.1981	340.9096	5786.0603
stad_tcga	TCGA-HU-A4H5-01	121.0565	345.3354	11.3491	653.9215	757.9545	137.2695	487.1931	4185.3678
stad_tcga	TCGA-HU-A4H6-01	20.0635	205.5482	21.2918	1194.7999	1552.6666	257.9588	419.695	3323.1651
stad_tcga	TCGA-HU-A4H8-01	10.8953	760.949	0.2867	624.1846	260.6265	126.7293	929.3613	9819.7979
stad_tcga	TCGA-HU-A4HB-01	116.4087	409.9071	1.548	351.3932	1096.5944	204.9536	328.096	4392.8793
stad_tcga	TCGA-HU-A4HD-01	52.732	650.5927	0.9251	1088.8696	444.7528	191.0379	549.6039	16173.2293
stad_tcga	TCGA-B7-A5TI-01	20.0717	922.9391	0	378.1362	455.1971	168.1004	1057.6022	6459.1398
stad_tcga	TCGA-B7-A5TJ-01	145.0467	221.6822	0.7477	951.7757	1011.215	324.486	777.9439	10881.1215
stad_tcga	TCGA-B7-A5TK-01	148.2421	208.4088	0	2314.2443	249.3657	32.6205	247.9159	4142.0805
stad_tcga	TCGA-B7-A5TN-01	541.8621	407.1654	15.3763	536.0191	413.6234	151.3031	326.5688	7022.6801
stad_tcga	TCGA-D7-A6EV-01	35.8644	450.6958	4.1842	1387.3541	388.8297	377.7716	712.455	14319.7534
stad_tcga	TCGA-D7-A6EX-01	0	6.8193	0	2547.0044	357.5256	3.4096	288.339	3441.7925
stad_tcga	TCGA-D7-A6EY-01	141.329	445.597	2.161	1472.0692	545.0027	149.973	824.6008	7378.0659
stad_tcga	TCGA-D7-A6EZ-01	0	263.2547	0	1261.8952	34.2263	170.4918	565.8121	3580.9676
stad_tcga	TCGA-D7-A6F0-01	27.4542	209.9279	3.0505	1627.0105	367.4432	235.7182	394.67	5346.3672
stad_tcga	TCGA-D7-A6F2-01	46.396	358.7407	0	794.9461	2751.8641	53.4383	665.3811	7369.5112
stad_tcga	TCGA-HF-A5NB-01	182.3929	864.4346	0	565.2072	764.6921	130.1803	1010.4261	10814.0951
stad_tcga	TCGA-MX-A5UG-01	159.0863	284.5469	3.3908	789.78	644.2571	143.8276	631.8014	3937.0323
stad_tcga	TCGA-MX-A5UJ-01	21.9743	288.0325	2.7045	682.5558	325.8959	222.1095	645.2941	9513.5227
stad_tcga	TCGA-MX-A663-01	8.0375	109.0805	0.7655	2730.8392	221.6056	385.4177	374.0082	3732.8485
stad_tcga	TCGA-MX-A666-01	20.5776	228.8809	2.5271	1398.917	341.1552	303.2491	674.6679	10464.2599
stad_tcga	TCGA-D7-A6ET-01	NA	NA	NA	NA	NA	NA	NA	NA
stad_tcga	TCGA-D7-A748-01	938.3302	187.8558	0	99.6205	246.6793	139.4687	69.26	3351.0436
stad_tcga	TCGA-D7-A74A-01	129.0312	710.2939	6.2234	965.8669	755.1021	306.1898	489.5717	5437.5651
stad_tcga	TCGA-IN-A6RI-01	840.6072	129.4118	2.6565	1081.2144	471.7268	98.2922	506.6338	6513.852
stad_tcga	TCGA-IN-A6RL-01	888.2042	225.3521	14.9648	379.4014	1076.5845	371.4789	513.2042	5329.2254
stad_tcga	TCGA-IN-A6RR-01	207.0573	321.5712	15.3129	284.9534	1607.1904	260.3196	531.8442	5732.3569
stad_tcga	TCGA-KB-A6F7-01	11.5575	133.7369	0	680.2422	364.3368	231.1502	910.2917	8053.3847
stad_tcga	TCGA-RD-A7BS-01	3718.894	700.4608	329.4931	1124.424	735.023	232.7189	725.8065	4569.1244
stad_tcga	TCGA-RD-A7BW-01	8.5584	106.9805	10.698	6759.0265	80.2354	12.8377	126.237	612.9981
stad_tcga	TCGA-RD-A7C1-01	26.1438	346.4052	15.2505	2169.9346	302.8322	289.7603	690.6318	7002.1786
stad_tcga	TCGA-D7-A747-01	6.9638	179.6657	9.7493	5339.8329	150.4178	101.6713	228.4123	2426.1838
stad_tcga	TCGA-D7-A74B-01	NA	NA	NA	NA	NA	NA	NA	NA
stad_tcga	TCGA-F1-A72C-01	34.9563	489.3889	0.6854	814.9627	310.4946	381.0927	293.318	5353.1191
stad_tcga	TCGA-IN-A6RJ-01	5199.7499	1158.5716	2147.5043	3378.9579	129.4283	864.5307	2679.9446	12744.288
stad_tcga	TCGA-IN-A6RN-01	1150.764	395.5751	32.6922	581.9204	531.2476	49.0382	1348.4535	3447.3881
stad_tcga	TCGA-IN-A6RO-01	93.2837	1849.1177	0	1414.2184	404.0169	85.3243	573.392	9467.8136
stad_tcga	TCGA-IN-A6RP-01	NA	NA	NA	NA	NA	NA	NA	NA
stad_tcga	TCGA-KB-A6F5-01	NA	NA	NA	NA	NA	NA	NA	NA
stad_tcga	TCGA-R5-A7O7-01	45.6491	81.3124	1.4265	1332.3823	182.5963	383.7375	540.5991	5957.204
stad_tcga	TCGA-RD-A7BT-01	21.7305	612.8013	5.9265	1580.403	425.5235	280.1264	639.2296	4683.5243
stad_tcga	TCGA-IN-A6RS-01	667.9357	664.1286	37.6481	630.2876	186.5482	313.8748	351.489	6002.5381
stad_tcga	TCGA-IN-A7NR-01	1700	869.1176	401.4706	623.5294	563.2353	238.2353	776.4706	6239.7059
stad_tcga	TCGA-IN-A7NT-01	959.9529	1227.3263	107.1849	738.5159	16.49	366.3133	777.2909	5263.8398
stad_tcga	TCGA-IN-A7NU-01	2559.2748	145.0488	23.7099	585.7741	454.6722	62.7615	230.1255	3847.9777
stad_tcga	TCGA-R5-A7ZE-01	3357.504	959.6557	802.1517	2406.0247	165.2501	457.4502	1337.3685	10536.4174
stad_tcga	TCGA-R5-A7ZF-01	98.6489	534.4199	0	1243.8344	82.3504	540.4246	431.4819	7997.4265
stad_tcga	TCGA-R5-A7ZI-01	1.3405	95.1778	0	607.261	1009.4206	97.8588	361.9436	4691.862
stad_tcga	TCGA-R5-A7ZR-01	11.2177	345.3875	2.3616	926.3469	958.2288	119.262	577.8125	5220.369
stad_tcga	TCGA-SW-A7EA-01	682.5397	407.5964	0	810.0907	476.1905	286.2812	398.5261	8261.9048
stad_tcga	TCGA-SW-A7EB-01	7.8989	187.9937	1.5798	1181.6746	612.9542	342.812	399.684	3699.842
stad_tcga	TCGA-FP-A8CX-01	24.9886	280.3271	1.8174	735.1204	3416.1745	544.298	675.4157	12079.5093
stad_tcga	TCGA-R5-A804-01	NA	NA	NA	NA	NA	NA	NA	NA
stad_tcga	TCGA-R5-A805-01	127.3644	701.5553	2.9424	825.9773	1145.0189	210.1723	368.2219	5387.5578
stad_tcga	TCGA-RD-A8MV-01	188.7221	473.8518	1.819	1574.352	492.9513	64.5748	508.8677	6882.2192
stad_tcga	TCGA-RD-A8MW-01	31.8008	96.5517	1.9157	1037.5479	484.2912	341.7625	484.6743	2487.7395
stad_tcga	TCGA-RD-A8N0-01	2.0202	223.2323	0.5051	414.1414	613.1313	309.596	434.8485	2029.2929
stad_tcga	TCGA-RD-A8N1-01	32.9991	275.1618	1.0154	954.9435	546.7699	11.6766	649.7728	6292.6767
stad_tcga	TCGA-RD-A8N2-01	6.259	39.2613	0	23337.691	71.6945	5.69	167.2871	389.1986
stad_tcga	TCGA-RD-A8N4-01	14.1397	1.5286	0	148.6577	101.2707	87.5131	128.0214	993.5989
stad_tcga	TCGA-RD-A8N5-01	565.4635	156.4583	6.037	565.9665	1263.7404	441.7054	630.2352	2983.2725
stad_tcga	TCGA-RD-A8N6-01	29.12	148.1693	59.0964	3353.9362	400.2569	413.675	493.8977	4617.8003
stad_tcga	TCGA-VQ-A8DL-01	NA	NA	NA	NA	NA	NA	NA	NA
stad_tcga	TCGA-VQ-A8DT-01	152.9387	383.9893	3.6501	747.903	1391.7785	335.0781	402.2032	9492.0538
stad_tcga	TCGA-VQ-A8DU-01	90.6998	673.5727	1.3812	1998.6188	841.1602	118.3241	385.7689	2872.0074
stad_tcga	TCGA-VQ-A8DV-01	1.861	60.2959	10.4215	1091.2813	80.7667	101.2376	152.9729	1958.8722
stad_tcga	TCGA-VQ-A8DZ-01	621.2657	268.5512	6.7459	678.124	623.5143	312.8815	301.2914	11748.7954
stad_tcga	TCGA-VQ-A8E2-01	7.5914	148.8572	25.4146	3140.8532	207.9379	245.2348	411.8789	3511.1808
stad_tcga	TCGA-VQ-A8P2-01	524.8526	586.3521	0.4212	851.727	284.7515	400.5897	595.5981	7032.0135
stad_tcga	TCGA-VQ-A8P3-01	754.0761	30.3442	0	860.0543	916.6667	137.6812	232.7899	7041.6667
stad_tcga	TCGA-ZA-A8F6-01	82.6446	451.0035	0	1510.8225	608.4219	255.8048	473.4081	3729.2405
stad_tcga	TCGA-FP-A9TM-01	55.6561	533.4842	4.0724	700	1911.7647	185.9729	590.2036	7509.9548
stad_tcga	TCGA-IN-AB1X-01	3448.6997	437.0831	199.955	695.196	299.4829	204.4518	640.6056	5892.8277
stad_tcga	TCGA-KB-A93G-01	693.3333	161.1268	1.5023	1384.0376	754.1784	131.4554	602.3023	2698.9671
stad_tcga	TCGA-KB-A93H-01	352.637	222.8542	5.6877	806.1013	913.1334	147.363	259.5657	5645.8118
stad_tcga	TCGA-KB-A93J-01	273.2466	778.8004	1.2694	510.6315	1751.5075	100.9203	337.3945	4848.3021
stad_tcga	TCGA-RD-A8N9-01	24.8474	304.272	2.1796	956.8439	285.9634	84.5684	228.6225	4766.347
stad_tcga	TCGA-RD-A8NB-01	38.7141	648.374	0.3488	2661.1583	561.18	294.7154	527.9801	9869.6538
stad_tcga	TCGA-VQ-A8E3-01	94.5805	835.3212	45.1977	1037.037	849.1316	344.842	542.0297	6373.7184
stad_tcga	TCGA-VQ-A8P5-01	175.6524	503.8287	12.502	1538.9905	740.1156	555.0867	341.0095	11521.1752
stad_tcga	TCGA-VQ-A8P8-01	96.9382	432.2024	0	658.7067	911.2188	242.109	383.7995	5484.8091
stad_tcga	TCGA-VQ-A8PB-01	71.7141	1547.7261	0.4998	1008.9955	196.6517	137.6812	324.7001	7630.4348
stad_tcga	TCGA-VQ-A8PC-01	34.2577	585.3181	34.2577	667.863	1426.1011	420.5546	638.7504	4279.2822
stad_tcga	TCGA-ZQ-A9CR-01	25.248	161.7931	10.8206	1136.674	379.2348	83.4729	180.8579	1592.168
stad_tcga	TCGA-3M-AB46-01	121.3466	259.2835	1.896	481.1202	749.8839	34.6027	94.783	2012.1726
stad_tcga	TCGA-3M-AB47-01	101.2245	265.3061	0	333.8776	916.3265	231.4286	261.5388	3365.3061
stad_tcga	TCGA-IN-AB1V-01	7691.9071	895.4327	963.141	2280.0481	1042.8686	373.7981	941.6787	8561.2981
stad_tcga	TCGA-VQ-A8E0-01	955.9612	141.6699	1.8641	482.4854	832.3107	294.2136	527.186	3629.0485
stad_tcga	TCGA-VQ-A8E7-01	603.9597	678.3355	60.4359	490.4227	641.0172	294.2536	1409.4716	15014.531
stad_tcga	TCGA-VQ-A8PD-01	166.0094	327.2562	2.3813	798.7502	703.4989	265.0027	581.9548	7835.78
stad_tcga	TCGA-VQ-A8PE-01	9.8476	522.188	3.7261	932.8588	425.0429	515.0019	927.0647	11704.5166
stad_tcga	TCGA-VQ-A8PF-01	1.9995	295.2595	0.9998	426.56	588.5195	20.9948	728.8445	5299.6751
stad_tcga	TCGA-VQ-A8PH-01	43.8345	313.9259	2.2139	1444.3246	529.5562	186.4073	313.3857	7079.0504
stad_tcga	TCGA-VQ-A8PJ-01	54.1909	253.1646	3.0106	812.5898	1553.4725	306.2607	679.5566	9525.8296
stad_tcga	TCGA-VQ-A8PK-01	1467.1421	487.0097	0.4075	890.4738	749.4651	185.0229	914.3352	12664.2894
stad_tcga	TCGA-VQ-A8PM-01	88.8063	267.2449	0.8261	1052.8707	1362.6601	107.8067	415.1549	3174.7212
stad_tcga	TCGA-VQ-A8PO-01	244.1746	329.8326	3.6101	395.1428	534.9524	363.3082	508.8448	9628.487
stad_tcga	TCGA-VQ-A8PP-01	498.1985	427.776	0.3275	729.774	303.9633	108.4179	775.5716	15562.0701
stad_tcga	TCGA-VQ-A8PQ-01	17.943	317.206	1.2816	173.9827	782.7619	153.4764	595.1586	2710.9901
stad_tcga	TCGA-VQ-A8PS-01	NA	NA	NA	NA	NA	NA	NA	NA
stad_tcga	TCGA-VQ-A8PT-01	NA	NA	NA	NA	NA	NA	NA	NA
stad_tcga	TCGA-VQ-A8PU-01	48.5199	736.0685	6.6163	1005.6845	1898.8912	108.6183	562.5879	10296.1366
stad_tcga	TCGA-VQ-A8PX-01	34.6226	279.559	1.4733	701.2917	1625.4204	404.7897	728.8572	11166.1553
stad_tcga	TCGA-VQ-A8PY-01	NA	NA	NA	NA	NA	NA	NA	NA
stad_tcga	TCGA-VQ-A8PZ-01	NA	NA	NA	NA	NA	NA	NA	NA
stad_tcga	TCGA-VQ-A91A-01	18.4579	230.128	0.2977	1266.1506	1102.4114	178.3269	569.7499	7490.9199
stad_tcga	TCGA-VQ-A91D-01	15.2994	748.3514	0.2638	383.8037	344.2363	303.8776	543.6006	6775.7848
stad_tcga	TCGA-VQ-A91E-01	28.0935	569.1116	0.2896	1042.9368	660.0536	317.7178	541.7682	9295.4891
stad_tcga	TCGA-VQ-A91K-01	65.3413	1063.6951	0	1226.2885	3085.7288	386.2226	869.2491	10959.0984
stad_tcga	TCGA-VQ-A91N-01	82.0798	624.2382	1.2343	1257.1164	515.6214	368.4332	750.0208	10820.3348
stad_tcga	TCGA-VQ-A91Q-01	643.0446	264.7638	0	512.4672	596.7848	181.7585	261.6568	6385.8268
stad_tcga	TCGA-VQ-A91S-01	3.7049	1009.0638	0.5293	709.4939	232.6166	446.9732	987.4032	19315.9113
stad_tcga	TCGA-VQ-A91U-01	56.2149	1118.6758	6.2461	432.8545	1096.1899	164.2723	483.3042	11480.3248
stad_tcga	TCGA-VQ-A91V-01	1206.756	458.94	3.3281	364.0902	2572.5934	174.3905	600.5957	11833.5968
stad_tcga	TCGA-VQ-A91W-01	3.11	312.9187	1.4354	692.823	154.067	289.4737	802.7943	5355.5024
stad_tcga	TCGA-VQ-A91X-01	28.647	424.5749	1.2827	1095.0013	401.0587	151.359	290.1219	7387.09
stad_tcga	TCGA-VQ-A91Y-01	599.7258	295.8303	0.9678	9918.2192	642.9551	85.1682	847.4458	2591.8219
stad_tcga	TCGA-VQ-A91Z-01	831.8929	35.1943	49.8326	988.2426	413.2991	209.2969	436.602	10981.8578
stad_tcga	TCGA-VQ-A922-01	143.3425	670.0334	4.544	1460.6892	482.4901	522.5599	411.4839	3871.0743
stad_tcga	TCGA-VQ-A923-01	5.5696	414.5853	0	711.8615	2254.6341	27.4998	1268.9026	4763.0319
stad_tcga	TCGA-VQ-A924-01	91.9297	627.1298	0	1194.0299	422.6654	402.5888	494.5133	6645.3573
stad_tcga	TCGA-VQ-A925-01	611.5725	475.1532	6.5351	1004.7651	1124.5745	423.9619	387.6351	8273.111
stad_tcga	TCGA-VQ-A927-01	215.4359	496.613	1.3326	466.8517	2014.8806	355.8023	561.6746	5308.6063
stad_tcga	TCGA-VQ-A928-01	846.9509	120.541	0.9491	765.6411	433.4414	97.1288	463.1717	7752.5904
stad_tcga	TCGA-VQ-A92D-01	40.5603	639.0429	0.2918	412.0222	531.6603	396.5568	990.1926	8194.3391
stad_tcga	TCGA-VQ-A94O-01	16.1812	203.1643	12.945	1937.4326	845.0198	47.4649	704.3438	6764.4732
stad_tcga	TCGA-VQ-A94P-01	7.0139	15.8737	1.1075	4933.3906	65.7096	14.3971	130.1715	496.5138
stad_tcga	TCGA-VQ-A94R-01	5.4374	1207.749	0.9595	897.4957	569.011	7.9962	1300.7034	2601.0102
stad_tcga	TCGA-VQ-A94T-01	2439.3723	131.5005	0.5187	1636.623	1677.3441	248.7356	801.468	8358.9677
stad_tcga	TCGA-VQ-A94U-01	10.2811	232.1167	1.5817	670.6473	1302.938	78.2949	314.6269	4719.0478
stad_tcga	TCGA-VQ-AA64-01	1011.1595	192.0243	0.758	927.2752	896.1976	219.312	244.553	7681.2245
stad_tcga	TCGA-VQ-AA68-01	82.7867	850.0212	15.4496	761.9875	1191.3707	195.8897	460.0842	12064.4133
stad_tcga	TCGA-VQ-AA69-01	64.097	51.9706	0	1091.8765	112.3554	459.8156	875.7879	3294.6854
stad_tcga	TCGA-VQ-AA6A-01	107.1429	486.4865	2.2523	988.417	1755.7915	55.3411	1795.9813	5711.7117
stad_tcga	TCGA-VQ-AA6B-01	14.307	847.9881	3.2787	889.1207	817.2876	151.7139	416.2742	6529.6572
stad_tcga	TCGA-VQ-AA6D-01	1968.7384	352.8098	0.3722	1199.1068	410.8671	393.3755	372.1399	8738.7421
stad_tcga	TCGA-VQ-AA6F-01	8.5742	887.2658	0.3176	498.571	1315.3382	146.7132	582.8104	5202.604
stad_tcga	TCGA-VQ-AA6G-01	178.9065	1360.0776	5.8234	474.2802	1131.3491	455.1925	589.7994	7836.2989
stad_tcga	TCGA-VQ-AA6I-01	16.5955	437.7368	1.2026	922.3739	1094.1014	224.1597	382.7455	9843.0642
stad_tcga	TCGA-VQ-AA6J-01	622.4936	164.7214	1.9154	1081.2234	356.0184	304.543	318.5994	5794.218
stad_tcga	TCGA-VQ-AA6K-01	686.2191	170.318	10.6007	1187.6325	2565.7244	363.2509	396.5972	7047.7032
stad_tcga	TCGA-BR-4183-01	NA	NA	NA	NA	NA	NA	NA	NA
stad_tcga	TCGA-BR-4184-01	NA	NA	NA	NA	NA	NA	NA	NA
stad_tcga	TCGA-BR-4186-01	NA	NA	NA	NA	NA	NA	NA	NA
stad_tcga	TCGA-BR-4187-01	140.1661	194.045	0	651.0026	146.2427	113.8343	172.1693	1440.1458
stad_tcga	TCGA-BR-4188-01	NA	NA	NA	NA	NA	NA	NA	NA
stad_tcga	TCGA-BR-4190-01	NA	NA	NA	NA	NA	NA	NA	NA
stad_tcga	TCGA-BR-4191-01	39.793	282.8144	9.4745	510.2029	428.2483	83.8495	437.178	2693.6059
stad_tcga	TCGA-BR-4194-01	NA	NA	NA	NA	NA	NA	NA	NA
stad_tcga	TCGA-BR-4195-01	NA	NA	NA	NA	NA	NA	NA	NA
stad_tcga	TCGA-BR-4196-01	NA	NA	NA	NA	NA	NA	NA	NA
stad_tcga	TCGA-BR-4197-01	NA	NA	NA	NA	NA	NA	NA	NA
stad_tcga	TCGA-BR-4199-01	NA	NA	NA	NA	NA	NA	NA	NA
stad_tcga	TCGA-BR-4200-01	NA	NA	NA	NA	NA	NA	NA	NA
stad_tcga	TCGA-BR-4201-01	52.1198	483.8584	0.389	1260.21	66.1221	85.1809	297.1606	3886.8145
stad_tcga	TCGA-BR-4205-01	NA	NA	NA	NA	NA	NA	NA	NA
stad_tcga	TCGA-BR-4253-01	4.6362	563.4807	0	905.1355	27.8174	202.2111	243.224	1899.786
stad_tcga	TCGA-BR-4255-01	46.2442	196.2382	0.2396	3188.2113	126.5125	123.3976	702.4703	4085.5397
stad_tcga	TCGA-BR-4256-01	48.7023	287.1596	2.9865	2810.2587	27.5673	220.7683	270.0862	4360.6908
stad_tcga	TCGA-BR-4257-01	505.0467	976.8224	1.4953	1004.1121	164.486	68.0374	329.6897	6520.3738
stad_tcga	TCGA-BR-4259-01	NA	NA	NA	NA	NA	NA	NA	NA
stad_tcga	TCGA-BR-4260-01	NA	NA	NA	NA	NA	NA	NA	NA
stad_tcga	TCGA-BR-4261-01	NA	NA	NA	NA	NA	NA	NA	NA
stad_tcga	TCGA-BR-4263-01	NA	NA	NA	NA	NA	NA	NA	NA
stad_tcga	TCGA-BR-4264-01	NA	NA	NA	NA	NA	NA	NA	NA
stad_tcga	TCGA-BR-4265-01	NA	NA	NA	NA	NA	NA	NA	NA
stad_tcga	TCGA-BR-4266-01	NA	NA	NA	NA	NA	NA	NA	NA
stad_tcga	TCGA-BR-4267-01	162.4048	421.3819	0	364.5267	514.9619	93.58	367.519	7932.5354
stad_tcga	TCGA-BR-4270-01	NA	NA	NA	NA	NA	NA	NA	NA
stad_tcga	TCGA-BR-4271-01	NA	NA	NA	NA	NA	NA	NA	NA
stad_tcga	TCGA-BR-4272-01	NA	NA	NA	NA	NA	NA	NA	NA
stad_tcga	TCGA-BR-4273-01	NA	NA	NA	NA	NA	NA	NA	NA
stad_tcga	TCGA-BR-4274-01	NA	NA	NA	NA	NA	NA	NA	NA
stad_tcga	TCGA-BR-4276-01	NA	NA	NA	NA	NA	NA	NA	NA
stad_tcga	TCGA-BR-4277-01	NA	NA	NA	NA	NA	NA	NA	NA
stad_tcga	TCGA-BR-4278-01	NA	NA	NA	NA	NA	NA	NA	NA
stad_tcga	TCGA-BR-4279-01	4.1545	213.9593	0	1771.4998	259.2439	244.2875	102.6174	482.3432
stad_tcga	TCGA-BR-4280-01	16.2845	570.2891	0.6647	779.9934	496.1781	220.0066	538.7039	2867.3978
stad_tcga	TCGA-BR-4281-01	NA	NA	NA	NA	NA	NA	NA	NA
stad_tcga	TCGA-BR-4282-01	NA	NA	NA	NA	NA	NA	NA	NA
stad_tcga	TCGA-BR-4283-01	NA	NA	NA	NA	NA	NA	NA	NA
stad_tcga	TCGA-BR-4284-01	NA	NA	NA	NA	NA	NA	NA	NA
stad_tcga	TCGA-BR-4285-01	NA	NA	NA	NA	NA	NA	NA	NA
stad_tcga	TCGA-BR-4286-01	NA	NA	NA	NA	NA	NA	NA	NA
stad_tcga	TCGA-BR-4291-01	NA	NA	NA	NA	NA	NA	NA	NA
stad_tcga	TCGA-BR-4292-01	81.5062	389.6568	0.2383	986.4156	178.0267	387.2736	811.7255	7976.1678
stad_tcga	TCGA-BR-4294-01	0	4.8655	0	36.2211	5.9467	249.2229	321.1245	580.0784
stad_tcga	TCGA-BR-4298-01	NA	NA	NA	NA	NA	NA	NA	NA
stad_tcga	TCGA-BR-4357-01	1508.7334	97.2273	18.0774	1547.8197	158.7883	225.2351	335.1655	3110.2968
stad_tcga	TCGA-BR-4361-01	24.0023	641.2622	0.8001	1250.1213	243.6236	238.0231	207.2201	3227.5131
stad_tcga	TCGA-BR-4362-01	88.9436	1303.1528	0.3691	793.1111	882.7928	218.4838	479.7787	5433.3094
stad_tcga	TCGA-BR-4363-01	5.6127	422.0767	0	739.7568	392.8906	89.0552	485.3134	3182.7877
stad_tcga	TCGA-BR-4366-01	444.7656	629.3921	2.5291	1210.7307	178.123	153.9156	419.8356	4187.1556
stad_tcga	TCGA-BR-4367-01	69.6051	359.499	7.2665	825.3179	281.0976	57.7493	305.1917	3663.8302
stad_tcga	TCGA-BR-4368-01	1.4339	543.0784	0	3668.9158	26.1681	164.1782	262.7567	4531.3888
stad_tcga	TCGA-BR-4369-01	7.1351	459.0229	9.5134	1591.1208	372.2129	164.503	620.9573	1272.421
stad_tcga	TCGA-BR-4370-01	13.5849	481.5094	0.3019	1342.1887	183.5472	107.4717	490.8679	3947.7736
stad_tcga	TCGA-BR-4371-01	15.7092	379.7145	0.4488	954.6721	350.989	219.4803	434.9212	4157.5591
stad_tcga	TCGA-BR-4375-01	NA	NA	NA	NA	NA	NA	NA	NA
stad_tcga	TCGA-BR-4376-01	NA	NA	NA	NA	NA	NA	NA	NA
stad_tcga	TCGA-CG-4300-01	NA	NA	NA	NA	NA	NA	NA	NA
stad_tcga	TCGA-CG-4301-01	486.5211	668.1897	0.3655	581.1935	174.7236	154.6194	190.8069	1849.9497
stad_tcga	TCGA-CG-4304-01	108.739	669.2022	1.0163	295.2213	493.8987	54.3695	403.4522	2648.3538
stad_tcga	TCGA-CG-4305-01	136.2489	633.7258	0.4205	826.3246	265.349	97.9815	321.6989	7310.7653
stad_tcga	TCGA-CG-4306-01	11.9536	931.0109	0	670.4235	369.877	86.4071	280.3552	3574.7951
stad_tcga	TCGA-CG-4436-01	33.059	587.952	0.7109	1094.1452	192.3108	248.8309	406.5613	4267.4506
stad_tcga	TCGA-CG-4438-01	83.1881	943.8829	13.9421	2770.3032	436.389	109.6782	445.219	6311.1421
stad_tcga	TCGA-CG-4440-01	67.2625	143.7139	1.4702	1444.858	102.9154	6.2484	425.2462	2621.0335
stad_tcga	TCGA-CG-4442-01	530.1493	433.6716	1.9104	1080.8358	50.1493	61.1343	454.209	7455.5224
stad_tcga	TCGA-CG-4443-01	612.929	51.6095	0.5321	277.7334	221.8675	52.1415	442.6709	6593.2429
stad_tcga	TCGA-CG-4444-01	67.4204	643.2161	0.8375	1146.9849	496.2312	365.5779	405.7496	2344.6399
stad_tcga	TCGA-CG-4449-01	1179.0826	35.2294	5.8716	1127.7064	253.945	242.5688	212.7927	2892.4771
stad_tcga	TCGA-CG-4455-01	NA	NA	NA	NA	NA	NA	NA	NA
stad_tcga	TCGA-CG-4460-01	3.2908	122.9947	0.8227	1387.4949	270.2592	76.9231	553.5952	3233.2374
stad_tcga	TCGA-CG-4462-01	34.1537	420.2913	5.6253	257.559	373.2798	80.3616	420.6931	2676.0422
stad_tcga	TCGA-CG-4465-01	78.4582	653.0193	2.3983	399.8287	420.3854	189.1221	317.9443	3234.9465
stad_tcga	TCGA-CG-4466-01	60.9768	419.2153	4.0651	1907.0485	319.1118	127.0349	586.9014	5072.7593
stad_tcga	TCGA-CG-4469-01	62.5315	883.9133	7.2617	869.3898	779.8285	100.4539	180.3328	4779.0217
stad_tcga	TCGA-CG-4472-01	115.9195	408.0521	1.167	1489.0596	548.4781	87.5231	176.6022	2910.0457
stad_tcga	TCGA-CG-4474-01	183.7575	637.7246	0	562.1257	644.0868	165.0449	458.372	2340.9431
stad_tcga	TCGA-CG-4475-01	951.458	336.9889	0.6801	2043.0162	519.9354	271.3593	320.3264	2481.6798
stad_tcga	TCGA-CG-4476-01	109.4313	354.9124	0	700.5824	317.203	59.5218	338.6456	1931.6849
stad_tcga	TCGA-CG-4477-01	856.453	391.1326	44.7761	1206.3213	183.4943	88.2353	549.144	2464.0035
stad_tcga	TCGA-B7-5816-01	54.2175	337.8167	0	595.1413	746.9503	158.899	882.4815	9975.1851
stad_tcga	TCGA-B7-5818-01	9.8232	387.6883	3.2744	491.814	542.2397	0.6549	507.3215	4637.1971
stad_tcga	TCGA-CD-5798-01	420.0512	117.0874	0	3763.3858	357.1167	246.8594	400.4927	4760.5806
stad_tcga	TCGA-CD-5799-01	7.7246	159.9455	0.9088	932.4094	1294.1043	312.6207	672.03	5833.0115
stad_tcga	TCGA-CD-5800-01	1021.6552	174.6459	73.5105	1605.9932	428.4209	240.6649	624.2538	12995.4349
stad_tcga	TCGA-CD-5801-01	0	127.3241	0	576.9374	1058.3818	98.1457	639.2599	4047.846
stad_tcga	TCGA-CD-5802-01	NA	NA	NA	NA	NA	NA	NA	NA
stad_tcga	TCGA-CD-5803-01	2.8153	225.2252	3.3784	305.1802	204.955	198.1982	365.7095	4416.6667
stad_tcga	TCGA-CD-5813-01	3.6523	65.7414	0.7305	732.6516	2092.7684	75.9679	327.9766	4446.3112
stad_tcga	TCGA-CG-5717-01	5076.4056	1082.6526	2060.0673	1088.419	473.8107	473.8107	3020.1297	10488.7074
stad_tcga	TCGA-CG-5718-01	35.4369	277.8082	1.75	610.7405	537.2416	457.1804	756.2463	13515.9138
stad_tcga	TCGA-CG-5719-01	83.1899	137.6936	0	426.8503	644.2915	103.2702	353.3448	6185.8864
stad_tcga	TCGA-CG-5720-01	57.7617	382.8778	0	562.7643	1479.5255	340.7942	1199.509	6258.8963
stad_tcga	TCGA-CG-5721-01	0	529.0824	0	1196.8563	57.3601	196.4796	501.3355	6242.4019
stad_tcga	TCGA-CG-5722-01	17.5211	245.9442	0	175.8598	549.6431	225.1785	886.353	4479.5587
stad_tcga	TCGA-CG-5723-01	77.2947	121.4631	1.3803	644.5825	351.9669	233.2643	394.6377	4145.6177
stad_tcga	TCGA-CG-5724-01	914.4527	249.7343	68.5441	1476.0893	106.8013	488.8417	745.3348	6319.8725
stad_tcga	TCGA-CG-5725-01	94.1004	11.7016	1.9503	756.2165	26.3286	727.9376	581.136	4795.2218
stad_tcga	TCGA-CG-5726-01	11.5234	408.389	0	1551.0486	475.6856	310.2097	1291.1454	16461.3966
stad_tcga	TCGA-CG-5727-01	NA	NA	NA	NA	NA	NA	NA	NA
stad_tcga	TCGA-CG-5728-01	NA	NA	NA	NA	NA	NA	NA	NA
stad_tcga	TCGA-CG-5730-01	NA	NA	NA	NA	NA	NA	NA	NA
stad_tcga	TCGA-CG-5732-01	572.1571	138.7047	0.5099	402.8557	555.8389	143.2942	449.2249	6505.8644
stad_tcga	TCGA-CG-5733-01	NA	NA	NA	NA	NA	NA	NA	NA
stad_tcga	TCGA-CG-5734-01	78.922	215.5919	0.9625	340.7122	1394.6102	364.7738	608.2387	4755.5342
stad_tcga	TCGA-D7-5577-01	108.6514	263.4796	0	995.7898	1410.2947	61.9313	686.6223	5717.7781
stad_tcga	TCGA-D7-5578-01	298.2288	204.404	2.3935	1080.9	653.4227	133.078	1136.6395	11497.3672
stad_tcga	TCGA-D7-5579-01	NA	NA	NA	NA	NA	NA	NA	NA
stad_tcga	TCGA-EQ-5647-01	NA	NA	NA	NA	NA	NA	NA	NA
