# Supplementary material for: Comprehensive Analysis and Identification of Prognostic Biomarkers and Therapeutic Targets Among FAM83 Family Members for Gastric Cancer
Source: Front Cell Dev Biol. 2021 Nov 19;9:719613. doi: 10.3389/fcell.2021.719613 (PMC8640971; doi:10.3389/fcell.2021.719613)
Supplement: Supplementary file 6 [file Data_Sheet_6.ZIP › Supplementary materials fig.5/mRNA expression z-scores relative to all samples (log RNA Seq V2 RSEM).txt]

STUDY_ID	SAMPLE_ID	FAM83A	FAM83B	FAM83C	FAM83D	FAM83E	FAM83F	FAM83G	FAM83H
stad_tcga	TCGA-BR-6452-01	0.9724	1.6216	-0.91	-0.2322	0.5268	0.6434	1.0833	0.9907
stad_tcga	TCGA-BR-6453-01	-0.2011	-0.9273	-0.7551	-0.7611	0.3754	0.2604	-0.0006	-0.5674
stad_tcga	TCGA-BR-6454-01	0.2868	0.6131	1.5543	-0.475	0.3232	0.8813	1.7325	-1.0248
stad_tcga	TCGA-BR-6455-01	-1.3048	0.4707	-1.1003	0.526	-1.5103	1.0926	0.2276	0.0208
stad_tcga	TCGA-BR-6456-01	-1.7047	-0.389	-0.7553	0.7812	-0.1952	0.2793	-0.0818	0.4432
stad_tcga	TCGA-BR-6457-01	-0.5506	-1.3909	-1.1003	1.8462	-0.3136	-0.1374	-0.2605	-0.0257
stad_tcga	TCGA-BR-6458-01	-0.4343	0.1357	-0.7468	0.4013	0.1511	-0.5862	1.1952	0.5871
stad_tcga	TCGA-BR-6565-01	-0.7293	0.0319	-0.7022	0.7137	0.5636	0.7336	0.5573	1.1624
stad_tcga	TCGA-BR-6566-01	-1.1046	-0.6012	-0.8087	-0.7804	0.5375	0.9285	0.3758	0.5148
stad_tcga	TCGA-CG-4437-01	-0.8204	0.3434	-1.1003	0.2238	0.1038	0.4763	1.7462	1.1367
stad_tcga	TCGA-CG-4441-01	-0.5251	1.0036	-0.5937	-0.0735	0.9562	0.2329	1.5763	0.6382
stad_tcga	TCGA-CG-5716-01	-1.234	-0.6255	-0.509	-0.3039	1.3635	0.8481	1.151	0.2496
stad_tcga	TCGA-D7-6518-01	-0.8562	-0.6009	-0.1665	0.9925	0.7699	0.1748	-0.3921	-3.4302
stad_tcga	TCGA-D7-6519-01	1.7413	-0.1511	-0.5312	-0.4531	0.9745	-0.1432	0.4822	1.0087
stad_tcga	TCGA-D7-6520-01	0.2229	-0.3491	-0.7018	-0.3869	-1.3658	0.7841	0.3966	0.8795
stad_tcga	TCGA-D7-6521-01	-0.9883	-0.6778	-0.8546	-1.4376	0.5614	-0.0392	-0.4464	-0.9933
stad_tcga	TCGA-D7-6522-01	0.5023	-1.1416	-1.1003	-1.6769	-0.4198	0.2277	0.0263	-1.0727
stad_tcga	TCGA-D7-6524-01	0.5856	0.334	-0.7161	-1.0112	0.4352	0.4371	0.6486	0.8614
stad_tcga	TCGA-D7-6525-01	1.5495	-0.3737	-0.6942	-0.3047	-0.8094	-0.7849	-0.3696	0.3234
stad_tcga	TCGA-D7-6526-01	0.7892	0.8834	-0.2253	0.6156	0.4418	1.8151	0.8808	1.0679
stad_tcga	TCGA-D7-6527-01	0.2722	0.3101	-1.1003	-0.4419	0.344	1.0004	0.1375	-0.1555
stad_tcga	TCGA-D7-6528-01	0.4854	0.5905	0.0017	0.6552	-0.2687	1.1115	1.9696	1.4836
stad_tcga	TCGA-F1-6177-01	0.6494	0.658	-0.9019	-0.9009	1.2293	1.0101	1.0895	0.9688
stad_tcga	TCGA-BR-4288-01	NA	NA	NA	NA	NA	NA	NA	NA
stad_tcga	TCGA-BR-6564-01	-0.3171	-2.2527	-1.1003	3.0499	0.8878	-0.4628	0.4803	-1.6167
stad_tcga	TCGA-BR-6705-01	-1.1834	-2.1441	-0.2756	1.0447	-1.3465	0.4873	0.8117	-1.6956
stad_tcga	TCGA-BR-6706-01	-1.3775	-0.7447	-0.796	0.4344	-0.7181	-0.4238	0.4476	-0.1547
stad_tcga	TCGA-BR-6707-01	-1.5011	-0.3598	-1.1003	-0.2912	-0.6226	1.6115	-0.6959	0.4322
stad_tcga	TCGA-BR-6709-01	2.5318	-4.9962	-1.1003	-0.8011	-5.0716	-0.26	-1.2295	-0.5105
stad_tcga	TCGA-BR-6710-01	NA	NA	NA	NA	NA	NA	NA	NA
stad_tcga	TCGA-BR-6801-01	0.8995	-0.8278	-0.6071	0.955	0.4081	0.2369	0.9591	1.0789
stad_tcga	TCGA-BR-6802-01	1.4453	0.2274	-1.1003	-0.0505	0.3157	0.7673	0.9963	1.1375
stad_tcga	TCGA-BR-6803-01	-0.8481	-0.5218	0.4169	2.5371	0.4235	0.2384	0.2995	-0.1685
stad_tcga	TCGA-BR-6852-01	0.5385	0.0234	-0.589	-0.7303	0.5414	0.6289	0.9823	1.343
stad_tcga	TCGA-D7-6815-01	0.9204	1.3336	0.7716	-0.6319	0.5837	0.7925	0.2607	0.817
stad_tcga	TCGA-D7-6817-01	1.0284	0.9576	0.2921	-0.6328	0.6518	0.3219	1.5208	0.8399
stad_tcga	TCGA-D7-6818-01	0.1946	-1.1728	-0.6253	0.1744	0.4065	0.968	-0.4733	-1.1938
stad_tcga	TCGA-D7-6820-01	1.0472	-0.7606	-1.1003	-0.3292	0.2343	0.9259	1.6328	1.9082
stad_tcga	TCGA-D7-6822-01	-0.8262	-0.8526	1.4944	0.7302	0.2202	1.1977	-0.1678	0.9837
stad_tcga	TCGA-F1-6874-01	-0.8115	1.0393	-0.1206	-0.4906	1.052	1.1822	1.9096	-0.0343
stad_tcga	TCGA-BR-6563-01	0.1819	-0.5422	-0.656	0.036	-0.0427	0.0706	-0.8079	-1.5823
stad_tcga	TCGA-BR-7196-01	-2.1273	-0.5081	-0.7199	0.7244	-0.6377	-0.01	0.1719	0.0186
stad_tcga	TCGA-BR-7703-01	-0.4866	0.1116	-0.9311	-0.829	0.5078	1.363	0.4137	0.0799
stad_tcga	TCGA-BR-7704-01	-0.5246	-2.6282	-0.8291	-0.3864	0.5208	0.4573	-0.4475	-0.0254
stad_tcga	TCGA-BR-7707-01	1.2378	-0.4557	-1.1003	-0.1439	-0.6919	1.4524	-0.4307	1.2547
stad_tcga	TCGA-BR-7715-01	-1.5959	-0.6757	-0.6494	1.1283	-1.796	0.7937	0.5295	0.7024
stad_tcga	TCGA-BR-7716-01	1.5987	-0.9101	-0.2301	-0.3962	0.9154	0.4373	1.4274	0.6687
stad_tcga	TCGA-BR-7717-01	0.9325	-0.6683	1.9959	0.5357	0.0525	0.3758	-0.7093	0.3187
stad_tcga	TCGA-BR-7723-01	-1.8183	-2.351	-0.6786	2.1634	-4.3799	-0.3649	-0.0055	-0.9615
stad_tcga	TCGA-CD-5804-01	0.5849	-1.3568	-0.1901	1.0234	1.2065	0.4178	-0.9224	0.3256
stad_tcga	TCGA-F1-6875-01	-1.3631	-1.3349	1.6213	0.0919	-1.0562	0.8642	0.8901	0.7
stad_tcga	TCGA-FP-7735-01	-0.3857	-1.1656	-0.4489	-0.6007	0.7864	0.3938	0.4294	0.2
stad_tcga	TCGA-FP-7829-01	0.5333	0.4535	-1.1003	-0.5415	1.1093	0.7885	1.4772	0.3089
stad_tcga	TCGA-HF-7131-01	1.0886	0.3475	-0.4758	-0.428	1.2895	0.2343	0.9625	0.7989
stad_tcga	TCGA-HF-7132-01	0.7382	0.1539	-1.1003	-0.9032	0.7351	0.4162	-0.3729	0.2439
stad_tcga	TCGA-HF-7133-01	1.0543	-0.2824	-1.1003	0.0293	0.0895	-0.6551	0.1122	0.2018
stad_tcga	TCGA-HF-7134-01	0.8029	0.7092	-0.8974	-0.644	0.2428	-5.0834	1.6841	0.9136
stad_tcga	TCGA-HF-7136-01	-0.1264	1.0147	-0.7022	-0.1998	0.4191	0.4059	1.0368	0.7515
stad_tcga	TCGA-IN-7806-01	1.0629	0.6156	1.8472	-0.7875	0.9619	0.3982	0.1834	0.5705
stad_tcga	TCGA-BR-7197-01	-1.3398	-0.5285	-0.6513	0.7557	0.4591	0.459	-0.6875	1.1263
stad_tcga	TCGA-BR-7722-01	-1.4091	-1.0301	-0.2355	-1.9264	1.6422	-0.4853	0.1184	-0.1422
stad_tcga	TCGA-BR-7851-01	-0.1487	1.3575	-1.1003	0.7732	-0.6223	0.9477	1.1303	0.0544
stad_tcga	TCGA-BR-7901-01	0.224	0.0033	-0.4195	0.0579	0.4379	-0.1032	0.6507	-0.797
stad_tcga	TCGA-BR-7957-01	0.2472	0.5973	-0.911	1.0385	-0.4659	1.0942	0.2107	-0.3324
stad_tcga	TCGA-FP-7916-01	-0.6929	0.3583	-1.1003	0.3129	0.4796	-1.549	0.6403	0.085
stad_tcga	TCGA-FP-7998-01	-1.9747	0.77	-1.1003	-0.0698	-0.5358	-4.2344	0.5734	-0.5333
stad_tcga	TCGA-HJ-7597-01	0.0291	0.399	0.3431	0.0786	0.2525	0.6393	1.4372	1.0642
stad_tcga	TCGA-IN-7808-01	-1.6767	-1.6704	0.9416	-0.8322	1.5989	0.1428	-1.1693	-1.5196
stad_tcga	TCGA-IP-7968-01	0.3553	0.9699	0.7211	-0.3944	0.4009	0.5378	-0.4223	0.5269
stad_tcga	TCGA-BR-7958-01	-2.1273	0.5033	-1.1003	-0.0999	-0.1097	-0.9346	0.2832	0.1035
stad_tcga	TCGA-BR-7959-01	-0.5446	-0.3459	0.8079	2.3404	0.0239	0.9837	0.1172	-0.905
stad_tcga	TCGA-BR-8058-01	0.1721	0.1827	0.6075	-1.1181	0.1192	0.1809	-0.1927	-0.2654
stad_tcga	TCGA-BR-8059-01	1.3608	0.2079	-1.1003	0.1704	-0.3817	0.2615	-0.1821	0.7141
stad_tcga	TCGA-BR-8060-01	-1.8203	-4.5213	-0.6812	1.2195	-3.264	-0.278	-2.3142	-2.616
stad_tcga	TCGA-BR-8077-01	-0.7335	0.6559	-0.4354	-0.2468	-0.2434	0.1813	-0.841	0.0122
stad_tcga	TCGA-BR-8078-01	-0.1107	1.3815	-1.1003	-0.0007	-0.8413	-0.064	0.9092	0.8573
stad_tcga	TCGA-BR-8080-01	1.0892	0.2094	0.3338	1.1614	0.6761	0.048	-0.271	0.966
stad_tcga	TCGA-BR-8081-01	-0.2834	0.4591	-1.1003	-1.0518	-0.4146	0.6288	0.5692	0.2681
stad_tcga	TCGA-BR-8284-01	-0.3946	0.4558	-0.6007	0.6778	0.5906	-0.4713	1.0469	0.4267
stad_tcga	TCGA-BR-8285-01	NA	NA	NA	NA	NA	NA	NA	NA
stad_tcga	TCGA-BR-8286-01	0.414	0.6752	-0.3517	-0.2063	0.6346	-1.228	0.3182	-0.3346
stad_tcga	TCGA-BR-8289-01	0.8928	-0.6653	-0.791	1.1196	-1.4613	0.7109	-1.6211	-0.8283
stad_tcga	TCGA-BR-8291-01	-0.9704	0.3018	-1.1003	-1.216	0.8587	0.0928	-0.4456	-0.9565
stad_tcga	TCGA-BR-8295-01	-0.4378	-1.1263	0.6039	0.4839	-2.0312	1.758	-0.1025	-0.5081
stad_tcga	TCGA-BR-8296-01	-0.0422	-2.3783	0.5149	-0.2876	1.1512	0.5585	-0.2538	1.0955
stad_tcga	TCGA-BR-8297-01	-0.3926	-0.3176	-1.1003	2.5066	-0.7115	-0.7072	-0.6298	-0.2536
stad_tcga	TCGA-BR-8360-01	NA	NA	NA	NA	NA	NA	NA	NA
stad_tcga	TCGA-BR-8361-01	0.8873	2.3718	-0.7197	-0.1272	-1.1893	1.1377	0.1308	1.1605
stad_tcga	TCGA-BR-8362-01	-0.7994	1.0981	-0.5934	0.7763	0.9373	0.2248	-0.1085	1.373
stad_tcga	TCGA-BR-8363-01	-0.9617	0.5638	-0.385	0.3509	-2.729	0.5412	0.4408	1.2587
stad_tcga	TCGA-BR-8364-01	0.5824	0.2271	-1.1003	-0.399	0.0316	-0.4555	-0.0949	-0.9585
stad_tcga	TCGA-BR-8365-01	-2.1273	0.166	-1.1003	1.6551	-0.4049	-0.1136	-0.6542	-1.7628
stad_tcga	TCGA-BR-8366-01	1.2137	0.5163	-0.6822	0.4912	-1.0453	-0.0731	0.3215	-0.306
stad_tcga	TCGA-BR-8367-01	0.4374	1.0291	-0.7017	1.2101	0.5569	0.1441	0.9604	0.816
stad_tcga	TCGA-BR-8368-01	-0.0635	1.093	-0.4106	0.1582	0.7549	0.9573	1.1605	1.0149
stad_tcga	TCGA-BR-8369-01	0.0222	-0.1939	-0.5185	0.0743	0.0091	-2.1389	-0.032	1.5587
stad_tcga	TCGA-BR-8370-01	NA	NA	NA	NA	NA	NA	NA	NA
stad_tcga	TCGA-BR-8371-01	-1.0563	-2.0859	-1.1003	0.8117	-0.4698	-2.1556	-2.1564	-1.6723
stad_tcga	TCGA-BR-8372-01	-0.6226	0.9632	-0.7233	-0.0852	-0.583	0.7092	0.0691	0.0372
stad_tcga	TCGA-BR-8373-01	0.4639	1.2638	-0.0529	-1.1105	0.0652	1.01	1.5679	-0.1099
stad_tcga	TCGA-BR-8380-01	0.013	-0.2388	-1.1003	2.7543	0.4546	0.6864	-0.1286	-0.3992
stad_tcga	TCGA-CD-8524-01	-0.202	-0.6666	-0.0408	-0.5674	-0.0566	-0.5503	-0.0079	0.2778
stad_tcga	TCGA-CD-8525-01	1.3032	-0.9947	-0.2669	0.2878	0.1792	-0.0141	-2.7773	-0.543
stad_tcga	TCGA-CD-8526-01	0.5789	0.254	1.412	0.7091	-1.7985	-0.4967	0.2898	0.6212
stad_tcga	TCGA-CD-8527-01	-0.9226	-1.0186	-0.7975	0.2578	0.3298	0.3104	-1.4961	0.3637
stad_tcga	TCGA-CD-8528-01	0.831	1.2605	0.7343	0.2045	-1.2722	1.4792	0.5139	0.862
stad_tcga	TCGA-CD-8529-01	0.8312	0.308	-0.1681	0.3937	1.0904	0.479	0.0809	-0.8072
stad_tcga	TCGA-CD-8530-01	-0.9825	-1.1399	-1.1003	1.1368	-0.7783	-0.6312	-0.4989	-0.4435
stad_tcga	TCGA-CD-8531-01	-1.9454	-4.8567	-0.852	-1.7177	-3.6522	-3.9681	1.1474	-4.1658
stad_tcga	TCGA-CD-8532-01	-1.0876	0.3651	-0.8757	-0.9737	0.6787	0.3839	0.7358	-0.3325
stad_tcga	TCGA-CD-8533-01	0.4347	0.4332	3.7412	0.1522	0.6213	0.6363	0.1363	-0.9159
stad_tcga	TCGA-CD-8534-01	-0.2642	1.6383	-0.4694	0.2621	0.7068	-0.08	0.3145	-0.5318
stad_tcga	TCGA-CD-8535-01	-0.9367	-0.6792	-0.5081	0.8361	-0.6351	0.8098	0.224	-0.1431
stad_tcga	TCGA-CD-8536-01	0.6906	1.4191	-1.1003	-0.4882	-0.912	0.3054	0.4305	0.8651
stad_tcga	TCGA-D7-8570-01	-1.2335	-0.2356	-0.6723	-0.2465	0.627	-0.8681	0.2741	-0.6199
stad_tcga	TCGA-D7-8572-01	-0.668	0.1585	-0.3616	0.319	-0.5763	0.7038	0.876	-0.0684
stad_tcga	TCGA-D7-8573-01	-1.272	0.2968	-0.6708	0.7384	-0.7806	-2.4809	1.8851	0.6251
stad_tcga	TCGA-D7-8574-01	-0.073	0.1267	-0.8202	-2.0178	0.1828	-0.4356	0.6034	-1.2648
stad_tcga	TCGA-D7-8575-01	-0.439	0.3076	-0.5287	-2.0802	0.7083	-0.3812	1.0923	-0.2705
stad_tcga	TCGA-D7-8576-01	0.7706	0.6359	1.2181	0.7416	0.8915	1.3958	0.3799	0.7971
stad_tcga	TCGA-D7-8578-01	-0.0929	0.0064	-0.3272	0.4263	0.8035	0.0065	0.932	-0.4025
stad_tcga	TCGA-D7-8579-01	-0.2816	0.2831	-1.1003	1.5091	0.4656	0.4242	0.4147	0.2092
stad_tcga	TCGA-EQ-8122-01	0.0646	0.6045	-0.7577	1.2422	0.9974	0.49	0.2156	0.8615
stad_tcga	TCGA-FP-8099-01	0.7003	0.0192	-1.1003	-0.4932	0.2909	0.1063	0.2394	1.1178
stad_tcga	TCGA-FP-8209-01	-0.7169	-1.0716	-1.1003	2.9409	-1.9228	-2.6093	-1.2308	-2.8574
stad_tcga	TCGA-FP-8210-01	0.0527	0.0846	-0.1467	2.0627	-0.4842	-0.2487	-0.5647	-0.7194
stad_tcga	TCGA-FP-8211-01	0.4656	0.4246	-1.1003	-0.3464	0.4766	0.647	-0.8432	-0.5659
stad_tcga	TCGA-HU-8238-01	0.5156	0.6542	1.2539	-0.1872	1.1647	0.8889	-0.2228	0.2802
stad_tcga	TCGA-HU-8243-01	0.1084	0.1814	1.1536	0.9318	-0.4456	1.0055	1.1536	1.8213
stad_tcga	TCGA-HU-8244-01	-0.3303	0.0838	0.5436	-0.1423	1.2317	0.3345	1.0594	0.7317
stad_tcga	TCGA-HU-8245-01	NA	NA	NA	NA	NA	NA	NA	NA
stad_tcga	TCGA-HU-8249-01	-0.4451	0.2384	0.1517	0.0895	0.544	-0.2156	-0.2459	-0.0189
stad_tcga	TCGA-IN-8462-01	2.031	0.8214	3.2964	1.0303	0.9318	0.1941	1.6925	0.5264
stad_tcga	TCGA-BR-8381-01	-0.7463	0.0091	0.4728	-0.5015	-0.8197	-3.425	-0.1278	0.4736
stad_tcga	TCGA-BR-8382-01	0.536	0.2599	-1.1003	-0.429	0.1581	-0.9056	-0.3584	0.7421
stad_tcga	TCGA-BR-8384-01	-1.882	-0.6921	-0.7655	2.2711	-0.571	-1.1208	-0.6992	-0.7968
stad_tcga	TCGA-BR-8483-01	-0.2551	-0.0938	-0.1618	-0.1108	0.6395	0.1096	-1.1808	0.6755
stad_tcga	TCGA-BR-8484-01	-0.9417	0.2412	-1.1003	-0.8996	0.3358	0.1027	0.2507	-0.1834
stad_tcga	TCGA-BR-8485-01	-0.8661	0.3498	0.2758	0.5409	0.5158	0.6757	0.7687	0.6531
stad_tcga	TCGA-BR-8486-01	0.0183	0.39	-0.6259	-0.4745	0.5351	1.148	0.4963	-0.2076
stad_tcga	TCGA-BR-8487-01	-1.8877	0.0559	-1.1003	-0.9811	0.9144	-0.7134	-0.323	-0.5012
stad_tcga	TCGA-BR-8588-01	0.5902	0.6177	-1.1003	-0.158	0.0833	-0.3559	0.1893	-0.0182
stad_tcga	TCGA-BR-8589-01	-1.4857	0.2392	-0.5359	0.3208	-0.4251	0.3482	0.9093	-0.3947
stad_tcga	TCGA-BR-8590-01	0.0459	0.0368	-1.1003	0.8274	-0.1893	-0.1842	-0.2341	0.6975
stad_tcga	TCGA-BR-8591-01	-0.0558	1.3785	-1.1003	-0.3194	0.4842	-0.2554	0.502	0.8504
stad_tcga	TCGA-BR-8592-01	-0.2937	-0.3925	-0.6508	2.0598	-0.0477	0.0995	-0.8195	-2.1774
stad_tcga	TCGA-BR-8676-01	-2.1273	-0.5922	-1.1003	-0.2746	-0.624	-0.9898	-3.9327	-0.5218
stad_tcga	TCGA-BR-8677-01	-1.228	-0.6247	-1.1003	-0.2498	0.0682	-0.0729	0.0557	0.0861
stad_tcga	TCGA-BR-8678-01	-0.577	-0.3478	1.2216	0.2907	-2.7327	-0.4985	0.5426	0.882
stad_tcga	TCGA-BR-8679-01	-0.6288	0.751	-1.1003	0.8149	0.1272	-1.6374	0.7468	1.3298
stad_tcga	TCGA-BR-8680-01	-1.3539	0.4861	-1.1003	-0.0425	-0.6813	0.6629	0.4128	-0.1949
stad_tcga	TCGA-BR-8682-01	0.5286	0.8699	-0.3564	-0.9441	0.2966	0.4334	-0.4192	0.3995
stad_tcga	TCGA-BR-8683-01	-0.5846	1.4705	-0.1285	0.2643	0.4754	-0.1722	0.7429	0.2512
stad_tcga	TCGA-BR-8686-01	-2.1273	0.8926	-1.1003	-0.5478	-0.7989	-4.2451	-0.2168	-0.568
stad_tcga	TCGA-BR-8687-01	0.591	-0.794	-1.1003	-1.1024	0.8849	0.0816	1.0007	0.8455
stad_tcga	TCGA-BR-8690-01	-0.3616	-0.5632	0.5717	0.3877	0.7001	-0.5478	-1.7422	0.9791
stad_tcga	TCGA-FP-8631-01	0.8816	-0.1977	-1.1003	-0.1068	0.6495	0.327	0.7816	0.6689
stad_tcga	TCGA-HU-8602-01	-2.0036	1.6804	-0.9314	-0.0662	-3.9442	0.6208	0.019	0.8879
stad_tcga	TCGA-HU-8604-01	-1.7408	-0.5019	-0.7889	-0.2736	-0.0435	1.1763	2.5617	-0.4763
stad_tcga	TCGA-HU-8608-01	-0.6134	-0.0074	-1.1003	-1.0087	0.0579	0.0177	0.2981	-0.0607
stad_tcga	TCGA-HU-8610-01	1.396	-0.6713	0.3058	-1.0394	0.1208	-0.2751	1.0279	0.4462
stad_tcga	TCGA-IN-8663-01	2.6814	1.2016	2.5341	0.3752	-0.1779	0.5116	0.0277	1.9085
stad_tcga	TCGA-BR-A44T-01	-0.5322	-2.6697	-0.7915	1.798	-0.4092	-1.1447	-2.0548	-1.9667
stad_tcga	TCGA-BR-A44U-01	-0.9015	-0.6846	-1.1003	-0.7399	0.6727	-0.1206	-3.2299	0.7746
stad_tcga	TCGA-BR-A453-01	-1.7027	-1.4666	-0.6276	-2.2614	-1.0505	-1.8863	-2.929	-3.3343
stad_tcga	TCGA-BR-A4CR-01	-2.1273	-0.4158	1.0725	-0.9194	-0.6692	1.3218	-0.5488	-1.9508
stad_tcga	TCGA-BR-A4CS-01	1.4751	-1.6546	3.0083	-0.4169	-0.3809	0.5196	-0.9828	-0.0359
stad_tcga	TCGA-CD-A486-01	1.9772	-1.3323	-0.2657	-0.1845	-0.442	0.3947	-0.3314	0.1504
stad_tcga	TCGA-CD-A487-01	-0.5308	0.3082	-0.2189	1.2567	0.3381	-0.1556	-1.468	0.2447
stad_tcga	TCGA-CD-A489-01	1.2743	0.0878	-1.1003	-0.5912	-0.6327	-1.0783	-1.766	-0.5567
stad_tcga	TCGA-CD-A48A-01	-0.0439	-0.3912	0.1579	0.9749	1.2573	0.1459	-1.6644	-0.8851
stad_tcga	TCGA-CD-A48C-01	0.0047	0.2152	1.0359	0.4708	0.4599	-0.2007	-0.3877	-0.0149
stad_tcga	TCGA-F1-A448-01	0.9545	0.0838	-1.1003	-0.8008	0.826	1.2118	0.0159	0.4847
stad_tcga	TCGA-FP-A4BE-01	0.3265	-0.0045	1.2897	-0.1818	0.7332	0.5292	1.0767	0.1141
stad_tcga	TCGA-FP-A4BF-01	-0.0626	-0.2441	1.4352	-0.1924	0.0534	-0.0889	-0.9211	0.0391
stad_tcga	TCGA-HU-A4G3-01	0.353	-0.0139	-0.1575	-0.8013	1.1703	0.5155	0.472	0.4544
stad_tcga	TCGA-HU-A4G6-01	-1.9136	0.3778	-1.1003	-0.0687	-0.1514	0.4029	0.6791	1.0188
stad_tcga	TCGA-HU-A4G9-01	-1.0713	1.2411	-0.6538	-0.5852	1.0521	1.1756	1.504	1.29
stad_tcga	TCGA-HU-A4GF-01	0.5781	0.597	-1.1003	0.3886	0.4692	0.6058	1.1782	0.6156
stad_tcga	TCGA-HU-A4GH-01	1.708	-0.2327	-0.3715	-0.422	1.4973	0.7688	0.1508	0.6747
stad_tcga	TCGA-HU-A4GY-01	-1.1524	-0.2209	-1.1003	-1.5686	0.2715	-1.211	-1.8711	-0.8031
stad_tcga	TCGA-BR-A452-01	-1.4557	-1.0998	1.6767	0.7773	-0.7548	1.4331	-0.4338	0.6193
stad_tcga	TCGA-BR-A4CQ-01	NA	NA	NA	NA	NA	NA	NA	NA
stad_tcga	TCGA-BR-A4IU-01	-1.7226	-0.6075	-0.3773	1.6933	-0.2769	-0.0372	-1.2063	-0.2763
stad_tcga	TCGA-BR-A4IV-01	-0.7386	-1.947	-1.1003	1.8354	-0.6124	-1.8982	-1.6273	-3.0715
stad_tcga	TCGA-BR-A4IY-01	1.8856	0.6159	2.4486	-0.0066	-4.8924	-1.012	0.4364	0.3074
stad_tcga	TCGA-BR-A4IZ-01	-0.153	-0.6992	-1.1003	-2.5052	-1.1732	-1.387	-1.1284	-1.405
stad_tcga	TCGA-BR-A4J1-01	-1.9272	-1.3632	-0.3486	0.4748	-1.7689	0.1347	-0.7974	0.9942
stad_tcga	TCGA-BR-A4J2-01	-1.1875	-1.0874	-1.1003	-0.5065	-0.1203	-3.4516	-0.177	-0.5738
stad_tcga	TCGA-BR-A4J4-01	0.2618	0.9513	0.5736	-0.6249	-0.421	-2.0585	1.7977	0.3426
stad_tcga	TCGA-BR-A4J5-01	0.2941	-0.0304	-0.5736	1.8168	0.1585	-1.0972	-1.1253	-0.4661
stad_tcga	TCGA-BR-A4J6-01	0.4576	-1.4755	-1.1003	-1.585	0.8005	0.2767	-1.8083	-0.517
stad_tcga	TCGA-BR-A4J7-01	-0.6013	-1.0373	-0.0965	2.0159	-0.155	-1.736	-1.3155	-1.2225
stad_tcga	TCGA-BR-A4J8-01	-1.5229	-1.8599	-0.4605	0.101	1.1089	0.5997	-0.6562	-1.2691
stad_tcga	TCGA-BR-A4J9-01	-1.8144	-1.3531	-0.8554	2.9497	-0.5407	-1.9001	-1.5987	-2.5164
stad_tcga	TCGA-BR-A4PD-01	0.1736	-0.2299	-0.8143	0.1392	1.4262	0.5762	0.6059	0.0525
stad_tcga	TCGA-BR-A4PE-01	-0.093	0.2596	0.1774	0.5442	0.4508	-0.2174	0.3019	0.6798
stad_tcga	TCGA-BR-A4PF-01	-1.3125	0.9004	-1.1003	0.0187	0.3131	0.7244	0.0339	0.1494
stad_tcga	TCGA-BR-A4QI-01	-1.6393	1.0551	-0.8398	0.1979	0.3482	0.1025	0.9004	1.2361
stad_tcga	TCGA-BR-A4QL-01	-0.2379	-0.3838	-1.1003	-0.9621	0.4962	0.1883	-0.9222	0.111
stad_tcga	TCGA-BR-A4QM-01	0.1736	-0.3531	-1.1003	-2.1255	1.2678	-0.4293	-1.4949	-0.9437
stad_tcga	TCGA-CD-A4MG-01	-1.933	-0.5305	-0.6419	-0.2087	0.1086	-5.0834	-0.9938	-0.759
stad_tcga	TCGA-CD-A4MH-01	0.6436	0.465	-0.2172	0.2756	1.4129	-0.2078	0.1797	-1.844
stad_tcga	TCGA-CD-A4MI-01	-1.3716	-0.9081	-0.7699	1.3505	-0.1494	-0.5875	-2.2102	-1.8597
stad_tcga	TCGA-CD-A4MJ-01	1.4278	0.7425	-0.6247	-0.0615	-0.3899	1.0283	1.0649	0.932
stad_tcga	TCGA-D7-A4YT-01	-0.1564	0.5236	-0.8375	-1.2845	0.6601	1.21	0.4453	0.8185
stad_tcga	TCGA-D7-A4YU-01	-1.7123	1.2934	-0.9116	0.826	-0.0426	0.4673	-0.6996	0.1
stad_tcga	TCGA-D7-A4YV-01	-1.9278	1.0287	-1.1003	0.6356	0.6946	0.8178	0.6374	0.2648
stad_tcga	TCGA-D7-A4YX-01	-1.7164	0.1241	-1.1003	0.2875	-3.2902	-0.3932	0.6277	0.7467
stad_tcga	TCGA-D7-A4YY-01	-0.8344	0.9402	-0.4227	-1.3332	0.283	0.4148	0.6016	0.7605
stad_tcga	TCGA-D7-A4Z0-01	0.7197	0.5547	-0.5037	-0.8047	0.8633	1.1432	0.1662	0.574
stad_tcga	TCGA-EQ-A4SO-01	-0.2651	0.5828	-0.9471	-1.1293	0.1191	-0.5288	1.0932	1.2971
stad_tcga	TCGA-HU-A4G2-01	-1.8804	-0.293	-0.9121	-0.6504	1.2297	-0.5725	-0.7181	-0.6668
stad_tcga	TCGA-HU-A4G8-01	-0.6988	0.4621	-0.6222	-0.323	-0.4101	0.0661	0.3417	0.9315
stad_tcga	TCGA-HU-A4GC-01	-0.3779	0.0095	0.5423	-1.1242	0.6591	0.4394	-0.1684	0.8539
stad_tcga	TCGA-HU-A4GD-01	0.8527	-0.7436	1.5922	-0.3871	0.7595	-0.3739	-0.699	0.7464
stad_tcga	TCGA-HU-A4GJ-01	-1.4541	-1.0797	-0.8734	-1.5541	0.2495	-0.3671	-0.4352	-1.9716
stad_tcga	TCGA-HU-A4GN-01	0.8107	1.0254	-1.1003	0.2722	0.1139	0.0131	0.8859	1.3194
stad_tcga	TCGA-HU-A4GP-01	-0.6022	0.9266	-0.2751	-0.3252	1.1088	0.6047	2.1658	1.8467
stad_tcga	TCGA-HU-A4GQ-01	-0.0883	0.4848	0.0798	1.8838	-0.8884	-1.2039	-0.3677	-0.0653
stad_tcga	TCGA-HU-A4GT-01	1.4697	0.7432	-0.4738	-1.0211	-0.0474	0.5104	-0.2839	0.713
stad_tcga	TCGA-HU-A4GU-01	0.4496	0.7056	-1.1003	-0.3178	0.1045	1.6179	-0.8125	0.0444
stad_tcga	TCGA-HU-A4GX-01	-1.1952	1.216	-1.1003	-0.9081	0.3855	-1.5048	-0.0355	-0.2712
stad_tcga	TCGA-HU-A4H0-01	-1.4469	0.5003	-0.7097	0.1074	-0.0904	-4.8682	0.237	0.6132
stad_tcga	TCGA-HU-A4H2-01	-0.8771	-0.3023	-0.6524	0.786	0.5704	0.737	0.4118	0.4746
stad_tcga	TCGA-HU-A4H3-01	0.0312	1.4066	-1.1003	-0.5604	0.0435	-0.5377	0.3719	0.679
stad_tcga	TCGA-HU-A4H4-01	0.0612	0.9889	-0.9298	0.0753	0.7387	-0.0742	-0.651	0.1329
stad_tcga	TCGA-HU-A4H5-01	0.3911	0.1925	0.6984	-0.5174	0.4953	-0.1889	-0.0228	-0.3492
stad_tcga	TCGA-HU-A4H6-01	-0.5299	-0.3052	1.121	0.2893	1.1415	0.4342	-0.2853	-0.6926
stad_tcga	TCGA-HU-A4H8-01	-0.8294	0.9518	-0.9199	-0.5797	-0.4652	-0.2676	1.1146	0.9204
stad_tcga	TCGA-HU-A4HB-01	0.3707	0.3571	-0.431	-1.3479	0.8281	0.2068	-0.7184	-0.2772
stad_tcga	TCGA-HU-A4HD-01	-0.039	0.8011	-0.6316	0.165	0.0154	0.1373	0.1894	1.6632
stad_tcga	TCGA-B7-A5TI-01	-0.5297	1.1375	-1.1003	-1.2498	0.0363	0.011	1.3424	0.2967
stad_tcga	TCGA-B7-A5TJ-01	0.4851	-0.2328	-0.7008	-0.0151	0.755	0.6612	0.8013	1.0731
stad_tcga	TCGA-B7-A5TK-01	0.4965	-0.292	-1.1003	1.1745	-0.5049	-1.593	-1.2109	-0.3647
stad_tcga	TCGA-B7-A5TN-01	1.1733	0.3507	0.9003	-0.7834	-0.0499	-0.0929	-0.7266	0.4212
stad_tcga	TCGA-D7-A6EV-01	-0.2365	0.4483	0.0773	0.4893	-0.1055	0.8118	0.6464	1.482
stad_tcga	TCGA-D7-A6EX-01	-2.1273	-3.4581	-1.1003	1.3029	-0.181	-3.6101	-0.9455	-0.6404
stad_tcga	TCGA-D7-A6EY-01	0.4716	0.4374	-0.2768	0.5687	0.1983	-0.1016	0.9039	0.4947
stad_tcga	TCGA-D7-A6EZ-01	-2.1273	-0.068	-1.1003	0.3624	-2.2736	0.0249	0.2406	-0.5814
stad_tcga	TCGA-D7-A6F0-01	-0.3722	-0.285	-0.0993	0.7027	-0.1564	0.345	-0.3934	0.0152
stad_tcga	TCGA-D7-A6F2-01	-0.1048	0.2291	-1.1003	-0.2561	1.6574	-1.1145	0.526	0.493
stad_tcga	TCGA-HF-A5NB-01	0.6045	1.0745	-1.1003	-0.7125	0.5033	-0.2412	1.262	1.0639
stad_tcga	TCGA-MX-A5UG-01	0.5333	0.0066	-0.0416	-0.2649	0.349	-0.1429	0.4348	-0.4403
stad_tcga	TCGA-MX-A5UJ-01	-0.4843	0.0183	-0.1632	-0.4601	-0.2643	0.2862	0.472	0.8732
stad_tcga	TCGA-MX-A663-01	-0.9734	-0.9113	-0.6936	1.3962	-0.6109	0.8316	-0.488	-0.5196
stad_tcga	TCGA-MX-A666-01	-0.5172	-0.2022	-0.1983	0.5004	-0.2232	0.5942	0.5504	1.015
stad_tcga	TCGA-D7-A6ET-01	NA	NA	NA	NA	NA	NA	NA	NA
stad_tcga	TCGA-D7-A748-01	1.4608	-0.3915	-1.1003	-3.0273	-0.5146	-0.1732	-3.442	-0.6802
stad_tcga	TCGA-D7-A74A-01	0.4243	0.8856	0.3146	0.0045	0.4919	0.6038	-0.0142	0.0404
stad_tcga	TCGA-IN-A6RI-01	1.4032	-0.7481	-0.1726	0.1555	0.0684	-0.5177	0.0461	0.3093
stad_tcga	TCGA-IN-A6RL-01	1.432	-0.2171	0.8821	-1.2454	0.8115	0.7951	0.0688	0.0104
stad_tcga	TCGA-IN-A6RR-01	0.6706	0.1241	0.8976	-1.6278	1.1726	0.4432	0.1316	0.119
stad_tcga	TCGA-KB-A6F7-01	-0.801	-0.7167	-1.1003	-0.4646	-0.164	0.3256	1.0781	0.6251
stad_tcga	TCGA-RD-A7BS-01	2.1822	0.8722	3.0505	0.208	0.4677	0.3323	0.6791	-0.2186
stad_tcga	TCGA-RD-A7BW-01	-0.944	-0.9298	0.6596	2.6103	-1.52	-2.4745	-2.3946	-3.2074
stad_tcga	TCGA-RD-A7C1-01	-0.3969	0.1955	0.8948	1.0883	-0.3303	0.5492	0.5916	0.4169
stad_tcga	TCGA-D7-A747-01	-1.0397	-0.4342	0.5991	2.2945	-0.9584	-0.4845	-1.3548	-1.1609
stad_tcga	TCGA-D7-A74B-01	NA	NA	NA	NA	NA	NA	NA	NA
stad_tcga	TCGA-F1-A72C-01	-0.2495	0.5274	-0.7268	-0.2228	-0.3078	0.8204	-0.9154	0.0171
stad_tcga	TCGA-IN-A6RJ-01	2.3578	1.3562	4.39	1.6815	-1.093	1.6324	2.9814	1.3085
stad_tcga	TCGA-IN-A6RN-01	1.5676	0.323	1.4166	-0.6735	0.1753	-1.1982	1.7706	-0.638
stad_tcga	TCGA-IN-A6RO-01	0.2558	1.8061	-1.1003	0.515	-0.0711	-0.6567	0.264	0.866
stad_tcga	TCGA-IN-A6RP-01	NA	NA	NA	NA	NA	NA	NA	NA
stad_tcga	TCGA-KB-A6F5-01	NA	NA	NA	NA	NA	NA	NA	NA
stad_tcga	TCGA-R5-A7O7-01	-0.1131	-1.1912	-0.466	0.4352	-0.7846	0.8273	0.1603	0.1763
stad_tcga	TCGA-RD-A7BT-01	-0.4899	0.7436	0.2846	0.6638	-0.0244	0.5157	0.4554	-0.1818
stad_tcga	TCGA-IN-A6RS-01	1.2828	0.8209	1.5148	-0.5667	-0.7654	0.6283	-0.5973	0.1876
stad_tcga	TCGA-IN-A7NR-01	1.772	1.0797	3.1915	-0.5811	0.228	0.3555	0.798	0.2452
stad_tcga	TCGA-IN-A7NT-01	1.4727	1.4117	2.2514	-0.3547	-2.9051	0.7813	0.7999	-0.0079
stad_tcga	TCGA-IN-A7NU-01	1.9863	-0.639	1.1947	-0.6647	0.0352	-0.9575	-1.3417	-0.4743
stad_tcga	TCGA-R5-A7ZE-01	2.1286	1.175	3.6859	1.2266	-0.8741	1.0013	1.756	1.0252
stad_tcga	TCGA-R5-A7ZF-01	0.2848	0.612	-1.1003	0.3431	-1.4968	1.1665	-0.2365	0.6147
stad_tcga	TCGA-R5-A7ZI-01	-1.6816	-1.0413	-1.1003	-0.6165	0.7534	-0.522	-0.5457	-0.1792
stad_tcga	TCGA-R5-A7ZR-01	-0.8153	0.1927	-0.2327	-0.0514	0.7066	-0.3274	0.2775	-0.0203
stad_tcga	TCGA-SW-A7EA-01	1.2941	0.3517	-1.1003	-0.2309	0.0768	0.5372	-0.3763	0.6632
stad_tcga	TCGA-SW-A7EB-01	-0.9815	-0.3908	-0.4222	0.2745	0.3041	0.7156	-0.3712	-0.5328
stad_tcga	TCGA-FP-A8CX-01	-0.4197	-0.0077	-0.3591	-0.3608	1.8524	1.1736	0.5524	1.2287
stad_tcga	TCGA-R5-A804-01	NA	NA	NA	NA	NA	NA	NA	NA
stad_tcga	TCGA-R5-A805-01	0.4175	0.8737	-0.1187	-0.2049	0.867	0.2316	-0.5155	0.0266
stad_tcga	TCGA-RD-A8MV-01	0.6223	0.4964	-0.3587	0.6586	0.108	-0.9297	0.0538	0.3912
stad_tcga	TCGA-RD-A8MW-01	-0.2977	-1.0277	-0.3346	0.1004	0.092	0.7126	-0.0319	-1.1236
stad_tcga	TCGA-RD-A8N0-01	-1.5479	-0.2261	-0.8077	-1.1283	0.3044	0.6147	-0.2228	-1.4267
stad_tcga	TCGA-RD-A8N1-01	-0.2789	-0.0255	-0.5988	-0.0107	0.2012	-2.5615	0.4842	0.2578
stad_tcga	TCGA-RD-A8N2-01	-1.0883	-1.8799	-1.1003	4.2705	-1.6202	-3.1962	-1.9013	-3.8824
stad_tcga	TCGA-RD-A8N4-01	-0.7029	-4.5453	-1.1003	-2.4954	-1.3123	-0.6318	-2.37	-2.4892
stad_tcga	TCGA-RD-A8N5-01	1.1956	-0.5666	0.2959	-0.7107	0.9559	0.9666	0.4305	-0.8532
stad_tcga	TCGA-RD-A8N6-01	-0.3424	-0.6187	1.8307	1.6715	-0.0795	0.9017	0.0013	-0.2029
stad_tcga	TCGA-VQ-A8DL-01	NA	NA	NA	NA	NA	NA	NA	NA
stad_tcga	TCGA-VQ-A8DT-01	0.5127	0.2944	-0.0005	-0.3378	1.0429	0.693	-0.3602	0.8698
stad_tcga	TCGA-VQ-A8DU-01	0.2412	0.8345	-0.4795	0.9782	0.5892	-0.3352	-0.4336	-0.9098
stad_tcga	TCGA-VQ-A8DV-01	-1.5763	-1.4751	0.6425	0.1679	-1.5141	-0.4887	-2.0581	-1.4793
stad_tcga	TCGA-VQ-A8DZ-01	1.2449	-0.0489	0.3646	-0.4688	0.3195	0.6252	-0.8682	1.1874
stad_tcga	TCGA-VQ-A8E2-01	-0.9999	-0.6142	1.2424	1.5836	-0.668	0.3841	-0.3183	-0.6107
stad_tcga	TCGA-VQ-A8P2-01	1.1567	0.7012	-0.8488	-0.1638	-0.3856	0.8698	0.3309	0.4232
stad_tcga	TCGA-VQ-A8P3-01	1.3463	-2.121	-1.1003	-0.1508	0.6666	-0.1859	-1.3215	0.4253
stad_tcga	TCGA-ZA-A8F6-01	0.193	0.4489	-1.1003	0.6035	0.2974	0.4259	-0.0733	-0.521
stad_tcga	TCGA-FP-A9TM-01	-0.0112	0.6104	0.0617	-0.4263	1.329	0.1107	0.3149	0.5211
stad_tcga	TCGA-IN-AB1X-01	2.1426	0.4188	2.6945	-0.4355	-0.3403	0.2043	0.4592	0.1601
stad_tcga	TCGA-KB-A93G-01	1.3023	-0.5384	-0.444	0.4861	0.4908	-0.2315	0.3506	-1.0023
stad_tcga	TCGA-KB-A93H-01	0.9487	-0.2278	0.2595	-0.2375	0.6631	-0.1189	-1.1302	0.0964
stad_tcga	TCGA-KB-A93J-01	0.8154	0.9741	-0.5139	-0.8483	1.2501	-0.4918	-0.6692	-0.1304
stad_tcga	TCGA-RD-A8N9-01	-0.4226	0.071	-0.2726	-0.008	-0.3818	-0.6654	-1.3532	-0.1557
stad_tcga	TCGA-RD-A8NB-01	-0.1974	0.7979	-0.8862	1.3616	0.2247	0.566	0.1187	0.9279
stad_tcga	TCGA-VQ-A8E3-01	0.2629	1.0415	1.6425	0.0997	0.5977	0.7214	0.165	0.2769
stad_tcga	TCGA-VQ-A8P5-01	0.5849	0.5554	0.7622	0.6282	0.4739	1.193	-0.6505	1.1582
stad_tcga	TCGA-VQ-A8P8-01	0.2757	0.408	-1.1003	-0.5077	0.6612	0.3714	-0.4426	0.0533
stad_tcga	TCGA-VQ-A8PB-01	0.1196	1.6349	-0.8103	0.063	-0.7181	-0.1859	-0.7367	0.5448
stad_tcga	TCGA-VQ-A8PC-01	-0.2598	0.6995	1.4491	-0.4892	1.0649	0.918	0.4541	-0.3162
stad_tcga	TCGA-ZQ-A9CR-01	-0.4145	-0.5345	0.6671	0.2225	-0.128	-0.6782	-1.7646	-1.7877
stad_tcga	TCGA-3M-AB46-01	0.3923	-0.0826	-0.3394	-0.9279	0.4857	-1.5361	-2.8954	-1.4393
stad_tcga	TCGA-3M-AB47-01	0.2981	-0.0605	-1.1003	-1.4162	0.6663	0.3268	-1.1169	-0.6738
stad_tcga	TCGA-IN-AB1V-01	2.563	1.1083	3.8166	1.1546	0.7828	0.8013	1.1378	0.7162
stad_tcga	TCGA-VQ-A8E0-01	1.4705	-0.6616	-0.3473	-0.9241	0.5796	0.5643	0.1161	-0.5615
stad_tcga	TCGA-VQ-A8E7-01	1.2301	0.8413	1.8465	-0.9023	0.3444	0.5644	1.8486	1.5525
stad_tcga	TCGA-VQ-A8PD-01	0.5554	0.1409	-0.2286	-0.2497	0.4282	0.4608	0.2901	0.5843
stad_tcga	TCGA-VQ-A8PE-01	-0.8777	0.5898	0.0111	-0.042	-0.0254	1.1188	1.1103	1.1818
stad_tcga	TCGA-VQ-A8PF-01	-1.5515	0.0421	-0.6044	-1.0888	0.2675	-2.0144	0.6865	0.0022
stad_tcga	TCGA-VQ-A8PH-01	-0.1339	0.101	-0.2649	0.5432	0.1725	0.1131	-0.799	0.4331
stad_tcga	TCGA-VQ-A8PJ-01	-0.0249	-0.1055	-0.1064	-0.2267	1.142	0.604	0.5632	0.8751
stad_tcga	TCGA-VQ-A8PK-01	1.6948	0.5228	-0.8557	-0.1043	0.4852	0.1057	1.0859	1.2991
stad_tcga	TCGA-VQ-A8PM-01	0.2303	-0.0535	-0.6694	0.12	1.0238	-0.4268	-0.3044	-0.7606
stad_tcga	TCGA-VQ-A8PO-01	0.7567	0.1484	-0.0067	-1.1911	0.1816	0.7731	0.0538	0.8911
stad_tcga	TCGA-VQ-A8PP-01	1.1294	0.3981	-0.8976	-0.3706	-0.327	-0.4213	0.7959	1.6059
stad_tcga	TCGA-VQ-A8PQ-01	-0.5855	0.1109	-0.51	-2.2859	0.5244	-0.0788	0.3296	-0.9957
stad_tcga	TCGA-VQ-A8PS-01	NA	NA	NA	NA	NA	NA	NA	NA
stad_tcga	TCGA-VQ-A8PT-01	NA	NA	NA	NA	NA	NA	NA	NA
stad_tcga	TCGA-VQ-A8PU-01	-0.0818	0.9198	0.3525	0.0586	1.3229	-0.4195	0.2305	0.9909
stad_tcga	TCGA-VQ-A8PX-01	-0.2544	-0.0103	-0.4523	-0.4239	1.1828	0.8802	0.6865	1.1116
stad_tcga	TCGA-VQ-A8PY-01	NA	NA	NA	NA	NA	NA	NA	NA
stad_tcga	TCGA-VQ-A8PZ-01	NA	NA	NA	NA	NA	NA	NA	NA
stad_tcga	TCGA-VQ-A91A-01	-0.5714	-0.197	-0.9138	0.3669	0.8329	0.0693	0.2528	0.5173
stad_tcga	TCGA-VQ-A91D-01	-0.6643	0.9358	-0.9328	-1.23	-0.2151	0.5963	0.1701	0.368
stad_tcga	TCGA-VQ-A91E-01	-0.3606	0.6725	-0.9183	0.1073	0.3708	0.6403	0.1641	0.8387
stad_tcga	TCGA-VQ-A91K-01	0.0715	1.274	-1.1003	0.3241	1.7606	0.8337	0.9968	1.0838
stad_tcga	TCGA-VQ-A91N-01	0.1894	0.7614	-0.525	0.3573	0.1484	0.787	0.7369	1.0648
stad_tcga	TCGA-VQ-A91Q-01	1.2629	-0.0625	-1.1003	-0.8435	0.2801	0.0881	-1.1161	0.2797
stad_tcga	TCGA-VQ-A91S-01	-1.3156	1.2233	-0.7963	-0.4083	-0.5673	0.9784	1.2214	1.9276
stad_tcga	TCGA-VQ-A91U-01	-0.0061	1.3225	0.3169	-1.0692	0.8278	-0.0118	-0.0369	1.153
stad_tcga	TCGA-VQ-A91V-01	1.5925	0.4657	-0.0519	-1.3004	1.5967	0.0472	0.3456	1.1981
stad_tcga	TCGA-VQ-A91W-01	-1.3864	0.0979	-0.4634	-0.4401	-0.9369	0.5482	0.8567	0.0178
stad_tcga	TCGA-VQ-A91X-01	-0.3507	0.3909	-0.5097	0.1725	-0.0777	-0.0925	-0.9346	0.4965
stad_tcga	TCGA-VQ-A91Y-01	1.2264	0.044	-0.6159	3.1241	0.3472	-0.6585	0.9521	-1.0626
stad_tcga	TCGA-VQ-A91Z-01	1.3977	-1.9825	1.7109	0.0352	-0.0506	0.2275	-0.2158	1.0869
stad_tcga	TCGA-VQ-A922-01	0.479	0.8295	0.1253	0.5583	0.0887	1.1332	-0.32	-0.4654
stad_tcga	TCGA-VQ-A923-01	-1.1406	0.368	-1.1003	-0.4038	1.4777	-1.7571	1.6634	-0.1568
stad_tcga	TCGA-VQ-A924-01	0.2482	0.7658	-1.1003	0.2884	-0.0305	0.8748	0.0035	0.339
stad_tcga	TCGA-VQ-A925-01	1.2367	0.4991	0.3449	0.0574	0.8508	0.926	-0.4251	0.6652
stad_tcga	TCGA-VQ-A927-01	0.6913	0.5415	-0.4942	-0.9681	1.3764	0.7524	0.2277	0.0047
stad_tcga	TCGA-VQ-A928-01	1.4071	-0.8159	-0.6228	-0.3064	-0.0078	-0.5294	-0.1118	0.5684
stad_tcga	TCGA-VQ-A92D-01	-0.1736	0.7839	-0.9171	-1.1351	0.176	0.8598	1.2264	0.6509
stad_tcga	TCGA-VQ-A94O-01	-0.6366	-0.3164	0.7853	0.9365	0.5933	-1.2299	0.6263	0.3655
stad_tcga	TCGA-VQ-A94P-01	-1.0364	-2.7174	-0.5668	2.1885	-1.6977	-2.3685	-2.3408	-3.5206
stad_tcga	TCGA-VQ-A94R-01	-1.1512	1.3962	-0.619	-0.0937	0.2371	-2.9021	1.707	-1.0573
stad_tcga	TCGA-VQ-A94T-01	1.9612	-0.7328	-0.8013	0.7106	1.2111	0.3982	0.8538	0.6806
stad_tcga	TCGA-VQ-A94U-01	-0.8572	-0.1887	-0.4216	-0.4836	0.9835	-0.741	-0.7921	-0.1706
stad_tcga	TCGA-VQ-AA64-01	1.4999	-0.3705	-0.6966	-0.0501	0.6463	0.2737	-1.2349	0.5547
stad_tcga	TCGA-VQ-AA68-01	0.1939	1.0583	0.9035	-0.3128	0.9028	0.1621	-0.1236	1.2268
stad_tcga	TCGA-VQ-AA69-01	0.0616	-1.6157	-1.1003	0.1687	-1.2195	1.0064	1.01	-0.7054
stad_tcga	TCGA-VQ-AA6A-01	0.3276	0.5217	-0.2564	0.0354	1.2523	-1.0804	2.2758	0.1136
stad_tcga	TCGA-VQ-AA6B-01	-0.6972	1.056	-0.0601	-0.1063	0.5632	-0.0902	-0.2997	0.3129
stad_tcga	TCGA-VQ-AA6D-01	1.8489	0.2131	-0.8739	0.2941	-0.0559	0.8518	-0.4968	0.7467
stad_tcga	TCGA-VQ-AA6F-01	-0.9431	1.0995	-0.903	-0.8802	0.992	-0.1233	0.2927	-0.0254
stad_tcga	TCGA-VQ-AA6G-01	0.5944	1.5105	0.2739	-0.947	0.8562	0.9964	0.3137	0.5844
stad_tcga	TCGA-VQ-AA6I-01	-0.6242	0.4203	-0.5353	-0.0571	0.826	0.2953	-0.4474	0.9239
stad_tcga	TCGA-VQ-AA6J-01	1.2459	-0.5173	-0.3346	0.1555	-0.1848	0.5984	-0.77	0.135
stad_tcga	TCGA-VQ-AA6K-01	1.2969	-0.4853	0.6536	0.2812	1.5943	0.7729	-0.3849	0.4265
stad_tcga	TCGA-BR-4183-01	NA	NA	NA	NA	NA	NA	NA	NA
stad_tcga	TCGA-BR-4184-01	NA	NA	NA	NA	NA	NA	NA	NA
stad_tcga	TCGA-BR-4186-01	NA	NA	NA	NA	NA	NA	NA	NA
stad_tcga	TCGA-BR-4187-01	0.4673	-0.3604	-1.1003	-0.5234	-0.9836	-0.3733	-1.8509	-1.937
stad_tcga	TCGA-BR-4188-01	NA	NA	NA	NA	NA	NA	NA	NA
stad_tcga	TCGA-BR-4190-01	NA	NA	NA	NA	NA	NA	NA	NA
stad_tcga	TCGA-BR-4191-01	-0.1834	0.0008	0.5806	-0.8494	-0.0187	-0.6738	-0.2134	-1.0052
stad_tcga	TCGA-BR-4194-01	NA	NA	NA	NA	NA	NA	NA	NA
stad_tcga	TCGA-BR-4195-01	NA	NA	NA	NA	NA	NA	NA	NA
stad_tcga	TCGA-BR-4196-01	NA	NA	NA	NA	NA	NA	NA	NA
stad_tcga	TCGA-BR-4197-01	NA	NA	NA	NA	NA	NA	NA	NA
stad_tcga	TCGA-BR-4199-01	NA	NA	NA	NA	NA	NA	NA	NA
stad_tcga	TCGA-BR-4200-01	NA	NA	NA	NA	NA	NA	NA	NA
stad_tcga	TCGA-BR-4201-01	-0.045	0.5165	-0.8652	0.3606	-1.6921	-0.6583	-0.8925	-0.4594
stad_tcga	TCGA-BR-4205-01	NA	NA	NA	NA	NA	NA	NA	NA
stad_tcga	TCGA-BR-4253-01	-1.2209	0.6629	-1.1003	-0.0824	-2.4547	0.1934	-1.2445	-1.5249
stad_tcga	TCGA-BR-4255-01	-0.1064	-0.3497	-0.9466	1.6037	-1.1134	-0.2939	0.6216	-0.3852
stad_tcga	TCGA-BR-4256-01	-0.0798	0.0154	-0.1107	1.4346	-2.4626	0.2802	-1.0604	-0.2881
stad_tcga	TCGA-BR-4257-01	1.1365	1.192	-0.446	0.0565	-0.8783	-0.8786	-0.7099	0.3108
stad_tcga	TCGA-BR-4259-01	NA	NA	NA	NA	NA	NA	NA	NA
stad_tcga	TCGA-BR-4260-01	NA	NA	NA	NA	NA	NA	NA	NA
stad_tcga	TCGA-BR-4261-01	NA	NA	NA	NA	NA	NA	NA	NA
stad_tcga	TCGA-BR-4263-01	NA	NA	NA	NA	NA	NA	NA	NA
stad_tcga	TCGA-BR-4264-01	NA	NA	NA	NA	NA	NA	NA	NA
stad_tcga	TCGA-BR-4265-01	NA	NA	NA	NA	NA	NA	NA	NA
stad_tcga	TCGA-BR-4266-01	NA	NA	NA	NA	NA	NA	NA	NA
stad_tcga	TCGA-BR-4267-01	0.544	0.3837	-1.1003	-1.2988	0.1473	-0.566	-0.5188	0.6026
stad_tcga	TCGA-BR-4270-01	NA	NA	NA	NA	NA	NA	NA	NA
stad_tcga	TCGA-BR-4271-01	NA	NA	NA	NA	NA	NA	NA	NA
stad_tcga	TCGA-BR-4272-01	NA	NA	NA	NA	NA	NA	NA	NA
stad_tcga	TCGA-BR-4273-01	NA	NA	NA	NA	NA	NA	NA	NA
stad_tcga	TCGA-BR-4274-01	NA	NA	NA	NA	NA	NA	NA	NA
stad_tcga	TCGA-BR-4276-01	NA	NA	NA	NA	NA	NA	NA	NA
stad_tcga	TCGA-BR-4277-01	NA	NA	NA	NA	NA	NA	NA	NA
stad_tcga	TCGA-BR-4278-01	NA	NA	NA	NA	NA	NA	NA	NA
stad_tcga	TCGA-BR-4279-01	-1.2677	-0.2668	-1.1003	0.8166	-0.47	0.3803	-2.7568	-3.5637
stad_tcga	TCGA-BR-4280-01	-0.6335	0.6745	-0.7356	-0.2815	0.1138	0.2768	0.1541	-0.9122
stad_tcga	TCGA-BR-4281-01	NA	NA	NA	NA	NA	NA	NA	NA
stad_tcga	TCGA-BR-4282-01	NA	NA	NA	NA	NA	NA	NA	NA
stad_tcga	TCGA-BR-4283-01	NA	NA	NA	NA	NA	NA	NA	NA
stad_tcga	TCGA-BR-4284-01	NA	NA	NA	NA	NA	NA	NA	NA
stad_tcga	TCGA-BR-4285-01	NA	NA	NA	NA	NA	NA	NA	NA
stad_tcga	TCGA-BR-4286-01	NA	NA	NA	NA	NA	NA	NA	NA
stad_tcga	TCGA-BR-4291-01	NA	NA	NA	NA	NA	NA	NA	NA
stad_tcga	TCGA-BR-4292-01	0.1858	0.3085	-0.9474	0.0327	-0.8074	0.8364	0.8762	0.6108
stad_tcga	TCGA-BR-4294-01	-2.1273	-3.735	-1.1003	-4.3598	-3.7379	0.4001	-0.7561	-3.2895
stad_tcga	TCGA-BR-4298-01	NA	NA	NA	NA	NA	NA	NA	NA
stad_tcga	TCGA-BR-4357-01	1.7095	-1.021	1.0096	0.6359	-0.9099	0.3	-0.6809	-0.7911
stad_tcga	TCGA-BR-4361-01	-0.44	0.7873	-0.6797	0.3499	-0.5258	0.3546	-1.5258	-0.7361
stad_tcga	TCGA-BR-4362-01	0.2311	1.4694	-0.8755	-0.2592	0.6327	0.2699	-0.0498	0.0392
stad_tcga	TCGA-BR-4363-01	-1.1371	0.3852	-1.1003	-0.3524	-0.0962	-0.6147	-0.0296	-0.7568
stad_tcga	TCGA-BR-4366-01	1.07	0.7693	-0.1979	0.307	-0.8069	-0.076	-0.2847	-0.3486
stad_tcga	TCGA-BR-4367-01	0.1042	0.2311	0.4111	-0.2059	-0.3972	-1.0388	-0.8456	-0.5473
stad_tcga	TCGA-BR-4368-01	-1.661	0.6275	-1.1003	1.7918	-2.5079	-0.0123	-1.1088	-0.231
stad_tcga	TCGA-BR-4369-01	-1.0285	0.4659	0.5832	0.6728	-0.1448	-0.0104	0.4043	-2.1213
stad_tcga	TCGA-BR-4370-01	-0.7225	0.5118	-0.9115	0.445	-0.78	-0.4299	-0.0096	-0.4362
stad_tcga	TCGA-BR-4371-01	-0.6512	0.2836	-0.835	-0.0111	-0.1976	0.2744	-0.2225	-0.3592
stad_tcga	TCGA-BR-4375-01	NA	NA	NA	NA	NA	NA	NA	NA
stad_tcga	TCGA-BR-4376-01	NA	NA	NA	NA	NA	NA	NA	NA
stad_tcga	TCGA-CG-4300-01	NA	NA	NA	NA	NA	NA	NA	NA
stad_tcga	TCGA-CG-4301-01	1.117	0.8268	-0.8774	-0.6752	-0.8242	-0.0715	-1.6706	-1.5644
stad_tcga	TCGA-CG-4304-01	0.3353	0.8283	-0.5985	-1.5805	0.1097	-1.0976	-0.3547	-1.0305
stad_tcga	TCGA-CG-4305-01	0.4526	0.7759	-0.8491	-0.2043	-0.4491	-0.5208	-0.753	0.4811
stad_tcga	TCGA-CG-4306-01	-0.7847	1.1458	-1.1003	-0.4841	-0.1505	-0.6443	-0.9948	-0.584
stad_tcga	TCGA-CG-4436-01	-0.278	0.7038	-0.716	0.1715	-0.7381	0.3985	-0.3412	-0.3203
stad_tcga	TCGA-CG-4438-01	0.1964	1.159	0.8348	1.4155	-0.0017	-0.4099	-0.1814	0.2622
stad_tcga	TCGA-CG-4440-01	0.0865	-0.6479	-0.4532	0.5437	-1.2979	-3.1166	-0.2621	-1.0459
stad_tcga	TCGA-CG-4442-01	1.1619	0.4113	-0.3359	0.1551	-1.9372	-0.9832	-0.1462	0.5103
stad_tcga	TCGA-CG-4443-01	1.2378	-1.6223	-0.795	-1.6621	-0.6098	-1.1384	-0.1915	0.3273
stad_tcga	TCGA-CG-4444-01	0.0877	0.7902	-0.665	0.2346	0.1139	0.7793	-0.3447	-1.2117
stad_tcga	TCGA-CG-4449-01	1.5804	-1.9815	0.2789	0.2119	-0.4885	0.3733	-1.4792	-0.8992
stad_tcga	TCGA-CG-4455-01	NA	NA	NA	NA	NA	NA	NA	NA
stad_tcga	TCGA-CG-4460-01	-1.3638	-0.7967	-0.6707	0.4895	-0.4326	-0.7583	0.2022	-0.7334
stad_tcga	TCGA-CG-4462-01	-0.2614	0.3812	0.2528	-1.7627	-0.1422	-0.7155	-0.2811	-1.015
stad_tcga	TCGA-CG-4465-01	0.1661	0.8047	-0.225	-1.1753	-0.0353	0.1273	-0.7736	-0.7327
stad_tcga	TCGA-CG-4466-01	0.0358	0.3787	0.0606	0.9154	-0.2832	-0.2653	0.305	-0.063
stad_tcga	TCGA-CG-4469-01	0.0488	1.0959	0.4107	-0.1363	0.521	-0.4963	-1.7697	-0.1518
stad_tcga	TCGA-CG-4472-01	0.3685	0.3528	-0.5469	0.584	0.2041	-0.6317	-1.8063	-0.8902
stad_tcga	TCGA-CG-4474-01	0.6084	0.7819	-1.1003	-0.7198	0.3487	-0.0071	-0.1301	-1.2141
stad_tcga	TCGA-CG-4475-01	1.468	0.169	-0.729	1.0076	0.1559	0.4843	-0.7605	-1.1272
stad_tcga	TCGA-CG-4476-01	0.3386	0.2188	-1.1003	-0.4252	-0.2886	-1.0093	-0.6627	-1.5001
stad_tcga	TCGA-CG-4477-01	1.4129	0.3121	1.6359	0.3021	-0.7802	-0.6237	0.1879	-1.1378
stad_tcga	TCGA-B7-5816-01	-0.0247	0.1714	-1.1003	-0.6434	0.4822	-0.0446	1.0235	0.9437
stad_tcga	TCGA-B7-5818-01	-0.8789	0.3036	-0.0608	-0.8985	0.1938	-4.5832	0.0485	-0.1966
stad_tcga	TCGA-CD-5798-01	1.0401	-0.8437	-1.1003	1.8258	-0.1821	0.3907	-0.3677	-0.1575
stad_tcga	TCGA-CD-5799-01	-0.9919	-0.5455	-0.6377	-0.0427	0.9773	0.6243	0.5435	0.1449
stad_tcga	TCGA-CD-5800-01	1.5053	-0.4613	1.9845	0.6853	-0.0183	0.3655	0.4137	1.3375
stad_tcga	TCGA-CD-5801-01	-2.1273	-0.7636	-1.1003	-0.685	0.7961	-0.5192	0.4555	-0.399
stad_tcga	TCGA-CD-5802-01	NA	NA	NA	NA	NA	NA	NA	NA
stad_tcga	TCGA-CD-5803-01	-1.4254	-0.2176	-0.0436	-1.5362	-0.681	0.1736	-0.5275	-0.2692
stad_tcga	TCGA-CD-5813-01	-1.3214	-1.3932	-0.7079	-0.3653	1.4106	-0.7706	-0.719	-0.2592
stad_tcga	TCGA-CG-5717-01	2.3452	1.291	4.3603	0.1644	0.0723	1.0361	3.1921	1.0185
stad_tcga	TCGA-CG-5718-01	-0.2426	-0.0164	-0.3764	-0.6088	0.1854	1.0007	0.7515	1.396
stad_tcga	TCGA-CG-5719-01	0.1964	-0.6888	-1.1003	-1.0879	0.349	-0.4691	-0.588	0.2324
stad_tcga	TCGA-CG-5720-01	0.0079	0.2916	-1.1003	-0.7183	1.098	0.7098	1.5643	0.2498
stad_tcga	TCGA-CG-5721-01	-2.1273	0.6024	-1.1003	0.2916	-1.8183	0.165	0.0276	0.2459
stad_tcga	TCGA-CG-5722-01	-0.5973	-0.1332	-1.1003	-2.2716	0.206	0.2998	1.0312	-0.2481
stad_tcga	TCGA-CG-5723-01	0.1583	-0.8086	-0.4797	-0.5367	-0.1951	0.3346	-0.3936	-0.3634
stad_tcga	TCGA-CG-5724-01	1.4473	-0.1186	1.9352	0.5723	-1.2648	1.0671	0.7259	0.2643
stad_tcga	TCGA-CG-5725-01	0.2603	-2.9909	-0.3261	-0.323	-2.5026	1.4618	0.2876	-0.1467
stad_tcga	TCGA-CG-5726-01	-0.8024	0.3536	-1.1003	0.6387	0.0759	0.6167	1.694	1.6895
stad_tcga	TCGA-CG-5727-01	NA	NA	NA	NA	NA	NA	NA	NA
stad_tcga	TCGA-CG-5728-01	NA	NA	NA	NA	NA	NA	NA	NA
stad_tcga	TCGA-CG-5730-01	NA	NA	NA	NA	NA	NA	NA	NA
stad_tcga	TCGA-CG-5732-01	1.2018	-0.6818	-0.8055	-1.1652	0.2161	-0.1465	-0.1656	0.3074
stad_tcga	TCGA-CG-5733-01	NA	NA	NA	NA	NA	NA	NA	NA
stad_tcga	TCGA-CG-5734-01	0.1691	-0.2595	-0.6179	-1.3891	1.0447	0.7771	0.3679	-0.1591
stad_tcga	TCGA-D7-5577-01	0.3349	-0.0672	-1.1003	0.0454	1.0548	-0.9705	0.5814	0.1152
stad_tcga	TCGA-D7-5578-01	0.8611	-0.3106	-0.226	0.1551	0.3617	-0.2195	1.4694	1.1552
stad_tcga	TCGA-D7-5579-01	NA	NA	NA	NA	NA	NA	NA	NA
stad_tcga	TCGA-EQ-5647-01	NA	NA	NA	NA	NA	NA	NA	NA
