# Supplementary material for: Comprehensive Analysis and Identification of Prognostic Biomarkers and Therapeutic Targets Among FAM83 Family Members for Gastric Cancer
Source: Front Cell Dev Biol. 2021 Nov 19;9:719613. doi: 10.3389/fcell.2021.719613 (PMC8640971; doi:10.3389/fcell.2021.719613)
Supplement: Supplementary file 6 [file Data_Sheet_6.ZIP › Supplementary materials fig.5/mRNA expression z-scores relative to diploid samples (RNA Seq V2 RSEM)(1).txt]

STUDY_ID	SAMPLE_ID	FAM83A	FAM83B	FAM83C	FAM83D	FAM83E	FAM83F	FAM83G	FAM83H
stad_tcga	TCGA-BR-6452-01	0.3275	3.1206	-0.155	-0.2804	0.3316	0.5353	0.9637	2.4759
stad_tcga	TCGA-BR-6453-01	-0.3106	-0.8533	-0.1534	-0.3873	0.0894	-0.099	-0.2433	-0.3635
stad_tcga	TCGA-BR-6454-01	-0.1936	0.3444	0.0475	-0.3347	0.0149	1.0718	2.1335	-0.77
stad_tcga	TCGA-BR-6455-01	-0.3774	0.1382	-0.1565	-0.0309	-1.0716	1.6691	-0.0469	0.3812
stad_tcga	TCGA-BR-6456-01	-0.3824	-0.6262	-0.1534	0.0902	-0.5316	-0.0731	-0.3073	1.1294
stad_tcga	TCGA-BR-6457-01	-0.3476	-0.9691	-0.1565	0.938	-0.6182	-0.5439	-0.4382	0.3109
stad_tcga	TCGA-BR-6458-01	-0.3379	-0.2422	-0.1533	-0.0822	-0.2023	-0.8723	1.1359	1.437
stad_tcga	TCGA-BR-6565-01	-0.3589	-0.3356	-0.1527	0.0559	0.3969	0.7237	0.2858	3.0109
stad_tcga	TCGA-BR-6566-01	-0.3731	-0.7311	-0.154	-0.3904	0.3503	1.1946	0.095	1.2788
stad_tcga	TCGA-CG-4437-01	-0.3633	-0.0222	-0.1565	-0.1475	-0.2551	0.2283	2.1631	2.9268
stad_tcga	TCGA-CG-4441-01	-0.3457	1.0948	-0.1513	-0.2391	1.287	-0.1358	1.8117	1.5533
stad_tcga	TCGA-CG-5716-01	-0.3761	-0.7417	-0.15	-0.2974	2.7271	0.989	1.0666	0.76
stad_tcga	TCGA-D7-6518-01	-0.3649	-0.7309	-0.1428	0.2095	0.8163	-0.2104	-0.5264	-1.6757
stad_tcga	TCGA-D7-6519-01	2.7098	-0.4777	-0.1503	-0.3302	1.3386	-0.5492	0.2044	2.5292
stad_tcga	TCGA-D7-6520-01	-0.2158	-0.6038	-0.1527	-0.3161	-1.0431	0.837	0.1159	2.1611
stad_tcga	TCGA-D7-6521-01	-0.3697	-0.7636	-0.1545	-0.4748	0.3929	-0.4501	-0.5609	-0.7458
stad_tcga	TCGA-D7-6522-01	-0.0954	-0.9137	-0.1565	-0.4966	-0.6867	-0.1427	-0.2215	-0.8058
stad_tcga	TCGA-D7-6524-01	-0.0452	-0.0332	-0.1529	-0.4249	0.1802	0.1634	0.3895	2.1119
stad_tcga	TCGA-D7-6525-01	1.7609	-0.6178	-0.1526	-0.2976	-0.8792	-0.9764	-0.5118	0.8952
stad_tcga	TCGA-D7-6526-01	0.1169	0.8308	-0.1443	0.009	0.1906	5.0038	0.6786	2.7089
stad_tcga	TCGA-D7-6527-01	-0.1989	-0.0607	-0.1565	-0.3279	0.0441	1.3928	-0.1275	0.1263
stad_tcga	TCGA-D7-6528-01	-0.1046	0.3096	-0.1378	0.0275	-0.5867	1.7289	2.6801	4.1932
stad_tcga	TCGA-F1-6177-01	-0.001	0.4161	-0.1549	-0.4091	2.1791	1.4208	0.973	2.412
stad_tcga	TCGA-BR-4288-01	NP	NP	NP	NP	NP	NP	NP	NP
stad_tcga	TCGA-BR-6564-01	-0.3257	-1.0798	-0.1565	3.1883	1.1028	-0.7962	0.2024	-1.1408
stad_tcga	TCGA-BR-6705-01	-0.375	-1.0707	-0.1455	0.2419	-1.0389	0.247	0.5886	-1.18
stad_tcga	TCGA-BR-6706-01	-0.3786	-0.79	-0.1538	-0.0691	-0.8412	-0.7702	0.1682	0.1274
stad_tcga	TCGA-BR-6707-01	-0.3803	-0.6099	-0.1565	-0.2945	-0.7972	3.8076	-0.7066	1.1071
stad_tcga	TCGA-BR-6709-01	13.6041	-1.152	-0.1565	-0.3938	-1.2321	-0.6488	-0.9569	-0.3036
stad_tcga	TCGA-BR-6710-01	NP	NP	NP	NP	NP	NP	NP	NP
stad_tcga	TCGA-BR-6801-01	0.2348	-0.8203	-0.1515	0.1869	0.1384	-0.1305	0.785	2.743
stad_tcga	TCGA-BR-6802-01	1.3738	-0.1509	-0.1565	-0.2328	0.0046	0.7988	0.8371	2.9296
stad_tcga	TCGA-BR-6803-01	-0.3645	-0.6945	-0.119	1.9811	0.162	-0.1285	0.0205	0.1086
stad_tcga	TCGA-BR-6852-01	-0.0746	-0.3429	-0.1512	-0.3821	0.3571	0.5066	0.8175	3.6443
stad_tcga	TCGA-D7-6815-01	0.26	2.015	-0.0916	-0.3649	0.4336	0.8563	-0.0162	1.9942
stad_tcga	TCGA-D7-6817-01	0.4081	0.99	-0.1258	-0.3651	0.5645	-0.013	1.7038	2.0544
stad_tcga	TCGA-D7-6818-01	-0.2247	-0.9215	-0.1517	-0.1641	0.1359	1.3016	-0.5776	-0.8913
stad_tcga	TCGA-D7-6820-01	0.4371	-0.796	-0.1565	-0.3033	-0.1024	1.1876	1.9248	6.204
stad_tcga	TCGA-D7-6822-01	-0.3636	-0.8288	0.0307	0.0641	-0.12	2.0171	-0.3719	2.4555
stad_tcga	TCGA-F1-6874-01	-0.3629	1.18	-0.1415	-0.3379	1.5698	1.9634	2.5347	0.2982
stad_tcga	TCGA-BR-6563-01	-0.2286	-0.7042	-0.1521	-0.2077	-0.402	-0.3335	-0.7656	-1.123
stad_tcga	TCGA-BR-7196-01	-0.3848	-0.6879	-0.153	0.0612	-0.8045	-0.4204	-0.0972	0.3777
stad_tcga	TCGA-BR-7703-01	-0.3425	-0.2648	-0.1552	-0.3982	0.2989	2.6444	0.1333	0.4734
stad_tcga	TCGA-BR-7704-01	-0.3456	-1.1046	-0.1542	-0.316	0.3213	0.1965	-0.5616	0.3113
stad_tcga	TCGA-BR-7707-01	0.7983	-0.6617	-0.1565	-0.258	-0.8296	3.0297	-0.551	3.3251
stad_tcga	TCGA-BR-7715-01	-0.3814	-0.7627	-0.1521	0.2967	-1.116	0.8591	0.2552	1.7056
stad_tcga	TCGA-BR-7716-01	1.9725	-0.8478	-0.1444	-0.3181	1.1756	0.1638	1.5301	1.6249
stad_tcga	TCGA-BR-7717-01	0.2752	-0.7597	0.2261	-0.0267	-0.3093	0.0671	-0.7138	0.8863
stad_tcga	TCGA-BR-7723-01	-0.3832	-1.0873	-0.1524	1.3509	-1.2285	-0.7288	-0.2473	-0.7209
stad_tcga	TCGA-CD-5804-01	-0.0457	-0.9623	-0.1434	0.2285	2.0937	0.1324	-0.8222	0.8993
stad_tcga	TCGA-F1-6875-01	-0.3784	-0.9579	0.0681	-0.1906	-0.9644	1.0288	0.691	1.6997
stad_tcga	TCGA-FP-7735-01	-0.3332	-0.9197	-0.1489	-0.3592	0.8541	0.0947	0.1493	0.673
stad_tcga	TCGA-FP-7829-01	-0.0776	0.1152	-0.1565	-0.3479	1.7538	0.8471	1.6216	0.8682
stad_tcga	TCGA-HF-7131-01	0.5049	-0.0173	-0.1494	-0.3249	2.4149	-0.134	0.7897	1.9471
stad_tcga	TCGA-HF-7132-01	0.0702	-0.2248	-0.1565	-0.4095	0.7387	0.1299	-0.5139	0.7499
stad_tcga	TCGA-HF-7133-01	0.4484	-0.5642	-0.1565	-0.2097	-0.2704	-0.9108	-0.1494	0.676
stad_tcga	TCGA-HF-7134-01	0.1303	0.502	-0.1549	-0.3671	-0.0917	-1.4406	2.0307	2.2551
stad_tcga	TCGA-HF-7136-01	-0.2989	1.121	-0.1527	-0.2723	0.1552	0.1136	0.8954	1.8265
stad_tcga	TCGA-IN-7806-01	0.4621	0.3483	0.1533	-0.3916	1.3031	0.1017	-0.0869	1.3999
stad_tcga	TCGA-BR-7197-01	-0.378	-0.6977	-0.1521	0.077	0.2183	0.1993	-0.702	2.8931
stad_tcga	TCGA-BR-7722-01	-0.3791	-0.884	-0.1445	-0.5156	4.1613	-0.8108	-0.144	0.1445
stad_tcga	TCGA-BR-7851-01	-0.3026	2.0949	-0.1565	0.086	-0.7971	1.246	1.0347	0.4332
stad_tcga	TCGA-BR-7901-01	-0.2154	-0.3596	-0.1484	-0.2011	0.1845	-0.5123	0.3919	-0.5831
stad_tcga	TCGA-BR-7957-01	-0.2076	0.3201	-0.155	0.238	-0.7141	1.6741	-0.0623	-0.1008
stad_tcga	TCGA-FP-7916-01	-0.3569	-0.0044	-0.1565	-0.1158	0.2517	-1.2289	0.3798	0.4816
stad_tcga	TCGA-FP-7998-01	-0.3841	0.6099	-0.1565	-0.2381	-0.753	-1.4322	0.3037	-0.3279
stad_tcga	TCGA-HJ-7597-01	-0.2686	0.0453	-0.1232	-0.1948	-0.0793	0.5272	1.548	2.6974
stad_tcga	TCGA-IN-7808-01	-0.3821	-1.0163	-0.0728	-0.3987	3.9086	-0.2496	-0.9323	-1.0896
stad_tcga	TCGA-IP-7968-01	-0.1666	1.0175	-0.0964	-0.3177	0.1275	0.3352	-0.5457	1.3047
stad_tcga	TCGA-BR-7958-01	-0.3848	0.1828	-0.1565	-0.2463	-0.4617	-1.0423	0.0049	0.5114
stad_tcga	TCGA-BR-7959-01	-0.3472	-0.602	-0.088	1.6276	-0.3381	1.3456	-0.1451	-0.6753
stad_tcga	TCGA-BR-8058-01	-0.2316	-0.1965	-0.106	-0.4389	-0.2381	-0.2028	-0.3901	-0.0179
stad_tcga	TCGA-BR-8059-01	1.1118	-0.171	-0.1565	-0.1655	-0.6631	-0.0975	-0.3824	1.734
stad_tcga	TCGA-BR-8060-01	-0.3832	-1.1491	-0.1525	0.3604	-1.2119	-0.6632	-1.2824	-1.5122
stad_tcga	TCGA-BR-8077-01	-0.3591	0.4126	-0.1487	-0.2839	-0.5682	-0.2023	-0.7823	0.368
stad_tcga	TCGA-BR-8078-01	-0.2962	2.1768	-0.1565	-0.2185	-0.8915	-0.4747	0.7166	2.1008
stad_tcga	TCGA-BR-8080-01	0.5059	-0.1695	-0.1237	0.3193	0.6137	-0.3586	-0.4455	2.404
stad_tcga	TCGA-BR-8081-01	-0.3216	0.1226	-0.1565	-0.4303	-0.6836	0.5064	0.299	0.7933
stad_tcga	TCGA-BR-8284-01	-0.3341	0.1183	-0.1514	0.0383	0.4464	-0.8018	0.91	1.0962
stad_tcga	TCGA-BR-8285-01	NP	NP	NP	NP	NP	NP	NP	NP
stad_tcga	TCGA-BR-8286-01	-0.1405	0.4444	-0.1471	-0.2739	0.5305	-1.1457	0.0385	-0.1034
stad_tcga	TCGA-BR-8289-01	0.2269	-0.7585	-0.1538	0.2908	-1.0624	0.6746	-1.098	-0.6106
stad_tcga	TCGA-BR-8291-01	-0.3692	-0.0701	-0.1565	-0.4508	1.0287	-0.3083	-0.5604	-0.7169
stad_tcga	TCGA-BR-8295-01	-0.3382	-0.9098	-0.1062	-0.0488	-1.1434	4.6429	-0.3231	-0.3011
stad_tcga	TCGA-BR-8296-01	-0.2836	-1.0892	-0.1127	-0.2936	1.8959	0.3729	-0.4334	2.7952
stad_tcga	TCGA-BR-8297-01	-0.3339	-0.5854	-0.1565	1.9229	-0.8383	-0.9382	-0.67	-0.0029
stad_tcga	TCGA-BR-8360-01	NP	NP	NP	NP	NP	NP	NP	NP
stad_tcga	TCGA-BR-8361-01	0.2205	8.1646	-0.153	-0.2536	-1.0016	1.8139	-0.1333	3.0046
stad_tcga	TCGA-BR-8362-01	-0.3624	1.3269	-0.1513	0.0877	1.2348	-0.1466	-0.3277	3.7571
stad_tcga	TCGA-BR-8363-01	-0.3689	0.2695	-0.1478	-0.1016	-1.1929	0.3415	0.1611	3.3392
stad_tcga	TCGA-BR-8364-01	-0.0473	-0.1512	-0.1565	-0.3187	-0.3305	-0.7914	-0.3173	-0.7185
stad_tcga	TCGA-BR-8365-01	-0.3848	-0.213	-0.1565	0.7325	-0.6776	-0.5221	-0.6836	-1.2118
stad_tcga	TCGA-BR-8366-01	0.7451	0.2008	-0.1525	-0.0457	-0.9611	-0.4836	0.0416	-0.0685
stad_tcga	TCGA-BR-8367-01	-0.1293	1.1553	-0.1527	0.3536	0.3847	-0.248	0.7868	1.9914
stad_tcga	TCGA-BR-8368-01	-0.2877	1.314	-0.1482	-0.1695	0.7824	1.2722	1.0814	2.5477
stad_tcga	TCGA-BR-8369-01	-0.2701	-0.5072	-0.1501	-0.1961	-0.3527	-1.3265	-0.2684	4.5086
stad_tcga	TCGA-BR-8370-01	NP	NP	NP	NP	NP	NP	NP	NP
stad_tcga	TCGA-BR-8371-01	-0.3718	-1.0654	-0.1565	0.1063	-0.7163	-1.3285	-1.2465	-1.1686
stad_tcga	TCGA-BR-8372-01	-0.3526	1.0025	-0.153	-0.2424	-0.7776	0.6712	-0.186	0.4064
stad_tcga	TCGA-BR-8373-01	-0.116	1.7934	-0.1395	-0.438	-0.2961	1.4205	1.795	0.1894
stad_tcga	TCGA-BR-8380-01	-0.2722	-0.5367	-0.1565	2.4368	0.211	0.6231	-0.3428	-0.1797
stad_tcga	TCGA-CD-8524-01	-0.3107	-0.759	-0.1392	-0.3529	-0.4147	-0.8511	-0.2492	0.8108
stad_tcga	TCGA-CD-8525-01	0.9558	-0.8738	-0.1453	-0.1249	-0.1696	-0.4246	-1.3708	-0.3381
stad_tcga	TCGA-CD-8526-01	-0.0496	-0.1227	0.0098	0.0536	-1.1163	-0.8181	0.0112	1.5142
stad_tcga	TCGA-CD-8527-01	-0.3675	-0.8807	-0.1539	-0.1356	0.0241	-0.0295	-1.0563	0.972
stad_tcga	TCGA-CD-8528-01	0.1586	1.7833	-0.0952	-0.1541	-1.0221	3.1525	0.2384	2.1137
stad_tcga	TCGA-CD-8529-01	0.1589	-0.063	-0.1428	-0.0852	1.6919	0.2329	-0.1761	-0.5921
stad_tcga	TCGA-CD-8530-01	-0.3696	-0.9133	-0.1565	0.3025	-0.8667	-0.8977	-0.5933	-0.2301
stad_tcga	TCGA-CD-8531-01	-0.384	-1.1513	-0.1544	-0.5	-1.22	-1.4277	1.061	-1.7633
stad_tcga	TCGA-CD-8532-01	-0.3727	0.0036	-0.1547	-0.4197	0.6191	0.0794	0.4936	-0.1009
stad_tcga	TCGA-CD-8533-01	-0.1307	0.0886	4.2827	-0.1714	0.5047	0.5211	-0.1285	-0.6842
stad_tcga	TCGA-CD-8534-01	-0.3192	3.1956	-0.1493	-0.1341	0.6777	-0.4902	0.0348	-0.3263
stad_tcga	TCGA-CD-8535-01	-0.368	-0.7642	-0.15	0.1194	-0.8032	0.8968	-0.0502	0.1432
stad_tcga	TCGA-CD-8536-01	0.0305	2.3093	-0.1565	-0.3374	-0.9174	-0.0366	0.1504	2.122
stad_tcga	TCGA-D7-8570-01	-0.3761	-0.5347	-0.1524	-0.2838	0.5156	-1.0143	-0.0036	-0.4167
stad_tcga	TCGA-D7-8572-01	-0.3555	-0.2203	-0.1473	-0.1136	-0.7741	0.6596	0.6722	0.2484
stad_tcga	TCGA-D7-8573-01	-0.3768	-0.0758	-0.1523	0.0682	-0.8676	-1.3616	2.4768	1.5232
stad_tcga	TCGA-D7-8574-01	-0.2895	-0.2507	-0.1541	-0.5217	-0.1652	-0.7781	0.3375	-0.9383
stad_tcga	TCGA-D7-8575-01	-0.3383	-0.0635	-0.1503	-0.5256	0.6808	-0.7405	0.9772	-0.0244
stad_tcga	TCGA-D7-8576-01	0.0993	0.3804	-0.0309	0.0698	1.1123	2.782	0.0991	1.9425
stad_tcga	TCGA-D7-8578-01	-0.2931	-0.3571	-0.1466	-0.0723	0.8942	-0.4031	0.7477	-0.1835
stad_tcga	TCGA-D7-8579-01	-0.3214	-0.091	-0.1565	0.5941	0.2288	0.1427	0.1342	0.6889
stad_tcga	TCGA-EQ-8122-01	-0.2603	0.3311	-0.1534	0.377	1.405	0.2516	-0.0579	2.1122
stad_tcga	TCGA-FP-8099-01	0.0383	-0.3464	-0.1565	-0.3384	-0.029	-0.2928	-0.036	2.8659
stad_tcga	TCGA-FP-8209-01	-0.3582	-0.8954	-0.1565	2.8919	-1.1316	-1.3719	-0.9574	-1.5703
stad_tcga	TCGA-FP-8210-01	-0.2632	-0.2895	-0.1423	1.2091	-0.7245	-0.6397	-0.6326	-0.5126
stad_tcga	TCGA-FP-8211-01	-0.1151	0.0776	-0.1565	-0.3071	0.2467	0.5424	-0.7834	-0.362
stad_tcga	TCGA-HU-8238-01	-0.0879	0.4098	-0.0242	-0.2692	1.9431	1.0913	-0.4116	0.8153
stad_tcga	TCGA-HU-8243-01	-0.2493	-0.1978	-0.0422	0.1733	-0.7022	1.4075	1.0707	5.7449
stad_tcga	TCGA-HU-8244-01	-0.3272	-0.2901	-0.1107	-0.2576	2.1881	0.0053	0.9284	1.7774
stad_tcga	TCGA-HU-8245-01	NP	NP	NP	NP	NP	NP	NP	NP
stad_tcga	TCGA-HU-8249-01	-0.3389	-0.1393	-0.1322	-0.1914	0.3617	-0.6123	-0.4279	0.321
stad_tcga	TCGA-IN-8462-01	4.9954	0.7068	2.2253	0.2329	1.2196	-0.1861	2.0484	1.3036
stad_tcga	TCGA-BR-8381-01	-0.3598	-0.3548	-0.1155	-0.34	-0.8832	-1.4139	-0.3422	1.192
stad_tcga	TCGA-BR-8382-01	-0.076	-0.1164	-0.1565	-0.3251	-0.1942	-1.0303	-0.5044	1.8032
stad_tcga	TCGA-BR-8384-01	-0.3836	-0.7694	-0.1535	1.515	-0.7714	-1.1114	-0.7084	-0.5829
stad_tcga	TCGA-BR-8483-01	-0.318	-0.436	-0.1427	-0.2493	0.5401	-0.2889	-0.9371	1.6411
stad_tcga	TCGA-BR-8484-01	-0.3682	-0.1364	-0.1565	-0.4089	0.0326	-0.297	-0.0256	0.0887
stad_tcga	TCGA-BR-8485-01	-0.3653	-0.0146	-0.1266	-0.0245	0.3126	0.6008	0.5343	1.5881
stad_tcga	TCGA-BR-8486-01	-0.271	0.034	-0.1517	-0.3346	0.3461	1.8479	0.2194	0.0566
stad_tcga	TCGA-BR-8487-01	-0.3837	-0.3149	-0.1565	-0.4207	1.1728	-0.9413	-0.4809	-0.2936
stad_tcga	TCGA-BR-8588-01	-0.0422	0.3516	-0.1565	-0.2617	-0.277	-0.7223	-0.0816	0.322
stad_tcga	TCGA-BR-8589-01	-0.3801	-0.1385	-0.1504	-0.1129	-0.69	0.0256	0.7168	-0.1745
stad_tcga	TCGA-BR-8590-01	-0.2648	-0.3315	-0.1565	0.1147	-0.527	-0.5855	-0.4196	1.6937
stad_tcga	TCGA-BR-8591-01	-0.2863	2.1665	-0.1565	-0.301	0.2593	-0.6451	0.2256	2.0824
stad_tcga	TCGA-BR-8592-01	-0.3229	-0.6282	-0.1521	1.2052	-0.4066	-0.3006	-0.7715	-1.3791
stad_tcga	TCGA-BR-8676-01	-0.3848	-0.7271	-0.1565	-0.2906	-0.7979	-1.0642	-1.5124	-0.3157
stad_tcga	TCGA-BR-8677-01	-0.376	-0.7414	-0.1565	-0.2846	-0.2929	-0.4834	-0.1972	0.4834
stad_tcga	TCGA-BR-8678-01	-0.3495	-0.6031	-0.0302	-0.1239	-1.1931	-0.8192	0.2696	2.1678
stad_tcga	TCGA-BR-8679-01	-0.353	0.5755	-0.1565	0.108	-0.2292	-1.2475	0.5071	3.5952
stad_tcga	TCGA-BR-8680-01	-0.3783	0.159	-0.1565	-0.2305	-0.8248	0.5746	0.1323	0.0734
stad_tcga	TCGA-BR-8682-01	-0.0804	0.8031	-0.1472	-0.4155	-0.0214	0.1575	-0.5437	1.0418
stad_tcga	TCGA-BR-8683-01	-0.3501	2.4994	-0.1418	-0.1333	0.2449	-0.575	0.5024	0.7629
stad_tcga	TCGA-BR-8686-01	-0.3848	0.8498	-0.1565	-0.3491	-0.875	-1.4324	-0.4074	-0.3641
stad_tcga	TCGA-BR-8687-01	-0.0417	-0.8083	-0.1565	-0.4369	1.0953	-0.3212	0.8434	2.0695
stad_tcga	TCGA-BR-8690-01	-0.3306	-0.714	-0.1087	-0.0875	0.6636	-0.8496	-1.1356	2.442
stad_tcga	TCGA-FP-8631-01	0.2139	-0.5097	-0.1565	-0.2482	0.5599	-0.0056	0.5504	1.6253
stad_tcga	TCGA-HU-8602-01	-0.3843	3.39	-0.1552	-0.2371	-1.2243	0.4906	-0.2274	2.1839
stad_tcga	TCGA-HU-8604-01	-0.3827	-0.6849	-0.1538	-0.2903	-0.4027	1.9433	4.4137	-0.2665
stad_tcga	TCGA-HU-8608-01	-0.352	-0.3685	-0.1565	-0.4245	-0.3037	-0.3913	0.0191	0.2595
stad_tcga	TCGA-HU-8610-01	1.2157	-0.761	-0.1251	-0.4287	-0.2364	-0.6609	0.8825	1.1356
stad_tcga	TCGA-IN-8663-01	18.2267	1.6088	0.661	-0.0924	-0.518	0.2889	-0.2203	6.2058
stad_tcga	TCGA-BR-A44T-01	-0.3462	-1.1068	-0.1538	0.8833	-0.6802	-1.1194	-1.2217	-1.2999
stad_tcga	TCGA-BR-A44U-01	-0.3667	-0.7664	-0.1565	-0.3837	0.6067	-0.5286	-1.4375	1.8848
stad_tcga	TCGA-BR-A453-01	-0.3824	-0.9833	-0.1518	-0.536	-0.9627	-1.2917	-1.3951	-1.6607
stad_tcga	TCGA-BR-A4CR-01	-0.3848	-0.6408	-0.055	-0.4119	-0.8193	2.478	-0.6232	-1.2935
stad_tcga	TCGA-BR-A4CS-01	1.4769	-1.014	1.4342	-0.3226	-0.6626	0.3029	-0.8505	0.2959
stad_tcga	TCGA-CD-A486-01	4.4702	-0.9573	-0.1452	-0.2685	-0.7001	0.0961	-0.4865	0.5886
stad_tcga	TCGA-CD-A487-01	-0.3461	-0.0628	-0.1441	0.3876	0.0358	-0.5603	-1.0465	0.7512
stad_tcga	TCGA-CD-A489-01	0.8839	-0.2866	-0.1565	-0.3574	-0.8021	-1.0968	-1.1427	-0.3524
stad_tcga	TCGA-CD-A48A-01	-0.2839	-0.6275	-0.1319	0.1988	2.2868	-0.2459	-1.1117	-0.6588
stad_tcga	TCGA-CD-A48C-01	-0.274	-0.1635	-0.0603	-0.0542	0.2196	-0.5997	-0.5235	0.327
stad_tcga	TCGA-F1-A448-01	0.3036	-0.2902	-0.1565	-0.3937	0.948	2.0666	-0.23	1.2152
stad_tcga	TCGA-FP-A4BE-01	-0.1784	-0.3661	-0.0171	-0.2678	0.7345	0.3199	0.9539	0.5285
stad_tcga	TCGA-FP-A4BF-01	-0.2875	-0.5402	0.0155	-0.2705	-0.3083	-0.4987	-0.8215	0.4093
stad_tcga	TCGA-HU-A4G3-01	-0.1676	-0.3738	-0.1425	-0.3938	1.9629	0.2958	0.1936	1.1523
stad_tcga	TCGA-HU-A4G6-01	-0.3838	0.0191	-0.1565	-0.2378	-0.4966	0.109	0.4253	2.5595
stad_tcga	TCGA-HU-A4G9-01	-0.3722	1.7246	-0.1521	-0.3563	1.5701	1.9406	1.672	3.4504
stad_tcga	TCGA-HU-A4GF-01	-0.0501	0.3196	-0.1565	-0.0872	0.2347	0.4616	1.1091	1.5013
stad_tcga	TCGA-HU-A4GH-01	2.5194	-0.5328	-0.1475	-0.3237	3.3608	0.8021	-0.1158	1.6392
stad_tcga	TCGA-HU-A4GY-01	-0.3743	-0.5252	-0.1565	-0.4872	-0.0547	-1.1406	-1.173	-0.5885
stad_tcga	TCGA-BR-A452-01	-0.3798	-0.903	0.0866	0.0881	-0.8569	2.9439	-0.553	1.5098
stad_tcga	TCGA-BR-A4CQ-01	NP	NP	NP	NP	NP	NP	NP	NP
stad_tcga	TCGA-BR-A4IU-01	-0.3825	-0.7339	-0.1476	0.7712	-0.5926	-0.4481	-0.9475	-0.0316
stad_tcga	TCGA-BR-A4IV-01	-0.3594	-1.0513	-0.1565	0.9256	-0.7922	-1.2935	-1.1	-1.6145
stad_tcga	TCGA-BR-A4IY-01	3.6917	0.3487	0.5684	-0.2202	-1.2314	-1.0726	0.1566	0.8654
stad_tcga	TCGA-BR-A4IZ-01	-0.3033	-0.7723	-0.1565	-0.548	-0.9974	-1.1903	-0.9151	-1.0247
stad_tcga	TCGA-BR-A4J1-01	-0.3839	-0.9636	-0.147	-0.0526	-1.1124	-0.2593	-0.7602	2.4861
stad_tcga	TCGA-BR-A4J2-01	-0.3751	-0.8997	-0.1565	-0.341	-0.4707	-1.4147	-0.3786	-0.3701
stad_tcga	TCGA-BR-A4J4-01	-0.2026	0.9758	-0.1085	-0.3636	-0.6875	-1.3164	2.2766	0.9315
stad_tcga	TCGA-BR-A4J5-01	-0.1909	-0.387	-0.151	0.9045	-0.1937	-1.1034	-0.9138	-0.2552
stad_tcga	TCGA-BR-A4J6-01	-0.1192	-0.9848	-0.1565	-0.4887	0.8871	-0.0767	-1.1551	-0.3106
stad_tcga	TCGA-BR-A4J7-01	-0.3512	-0.886	-0.1408	1.1467	-0.4996	-1.2663	-0.9906	-0.9106
stad_tcga	TCGA-BR-A4J8-01	-0.3806	-1.0413	-0.1491	-0.1878	1.7525	0.45	-0.6848	-0.9411
stad_tcga	TCGA-BR-A4J9-01	-0.3832	-0.9616	-0.1545	2.9149	-0.7556	-1.2938	-1.0907	-1.4853
stad_tcga	TCGA-BR-A4PD-01	-0.2311	-0.531	-0.154	-0.1757	3.0119	0.4057	0.3403	0.4302
stad_tcga	TCGA-BR-A4PE-01	-0.2931	-0.1167	-0.1311	-0.023	0.205	-0.6138	0.0228	1.6513
stad_tcga	TCGA-BR-A4PF-01	-0.3776	0.8662	-0.1565	-0.2128	0.001	0.7038	-0.2152	0.5869
stad_tcga	TCGA-BR-A4QI-01	-0.3818	1.2187	-0.1543	-0.1563	0.0501	-0.2972	0.7048	3.2602
stad_tcga	TCGA-BR-A4QL-01	-0.3157	-0.6234	-0.1565	-0.418	0.2794	-0.1935	-0.8221	0.5235
stad_tcga	TCGA-BR-A4QM-01	-0.2311	-0.6061	-0.1565	-0.5284	2.3281	-0.7739	-1.0559	-0.7067
stad_tcga	TCGA-CD-A4MG-01	-0.3839	-0.6987	-0.152	-0.2746	-0.2498	-1.4406	-0.8556	-0.5491
stad_tcga	TCGA-CD-A4MH-01	-0.0053	0.1305	-0.1441	-0.1293	2.9498	-0.6058	-0.0903	-1.2483
stad_tcga	TCGA-CD-A4MI-01	-0.3785	-0.8471	-0.1535	0.4599	-0.495	-0.873	-1.2591	-1.2552
stad_tcga	TCGA-CD-A4MJ-01	1.3162	0.5603	-0.1517	-0.2358	-0.6682	1.4737	0.9364	2.3067
stad_tcga	TCGA-D7-A4YT-01	-0.3038	0.2112	-0.1543	-0.4587	0.5812	2.0604	0.1658	1.998
stad_tcga	TCGA-D7-A4YU-01	-0.3824	1.8855	-0.155	0.1139	-0.4019	0.2132	-0.7086	0.5057
stad_tcga	TCGA-D7-A4YV-01	-0.3839	1.1544	-0.1565	0.0183	0.652	0.9159	0.3765	0.7873
stad_tcga	TCGA-D7-A4YX-01	-0.3825	-0.2532	-0.1565	-0.125	-1.2125	-0.749	0.3652	1.8145
stad_tcga	TCGA-D7-A4YY-01	-0.364	0.9514	-0.1485	-0.464	-0.0395	0.1277	0.3354	1.849
stad_tcga	TCGA-D7-A4Z0-01	0.0544	0.2561	-0.1499	-0.3943	1.0403	1.8321	-0.1023	1.4077
stad_tcga	TCGA-EQ-A4SO-01	-0.3193	0.298	-0.1553	-0.4403	-0.2383	-0.8381	0.9785	3.4758
stad_tcga	TCGA-HU-A4G2-01	-0.3836	-0.5707	-0.155	-0.3682	2.1808	-0.8643	-0.7186	-0.4628
stad_tcga	TCGA-HU-A4G8-01	-0.3572	0.1266	-0.1517	-0.3018	-0.6808	-0.3385	0.0613	2.3055
stad_tcga	TCGA-HU-A4GC-01	-0.3324	-0.3545	-0.1108	-0.4397	0.5791	0.1671	-0.3724	2.0917
stad_tcga	TCGA-HU-A4GD-01	0.1818	-0.7896	0.0589	-0.3161	0.7928	-0.7353	-0.7083	1.8137
stad_tcga	TCGA-HU-A4GJ-01	-0.3797	-0.8976	-0.1546	-0.4859	-0.0832	-0.7304	-0.5538	-1.3019
stad_tcga	TCGA-HU-A4GN-01	0.1379	1.1464	-0.1565	-0.1305	-0.2439	-0.3962	0.6854	3.5571
stad_tcga	TCGA-HU-A4GP-01	-0.3513	0.9219	-0.1454	-0.3023	1.7519	0.4594	3.1914	5.8762
stad_tcga	TCGA-HU-A4GQ-01	-0.2923	0.1573	-0.135	0.982	-0.909	-1.1384	-0.5105	0.2529
stad_tcga	TCGA-HU-A4GT-01	1.4578	0.5615	-0.1494	-0.4262	-0.4063	0.2867	-0.4543	1.7313
stad_tcga	TCGA-HU-A4GU-01	-0.1233	0.4957	-0.1565	-0.3006	-0.2543	3.8418	-0.7679	0.4175
stad_tcga	TCGA-HU-A4GX-01	-0.3753	1.6505	-0.1565	-0.4102	0.1044	-1.219	-0.2712	-0.0252
stad_tcga	TCGA-HU-A4H0-01	-0.3796	0.1785	-0.1528	-0.1858	-0.4449	-1.4391	-0.0382	1.496
stad_tcga	TCGA-HU-A4H2-01	-0.3657	-0.5763	-0.1521	0.0927	0.4092	0.7312	0.1313	1.194
stad_tcga	TCGA-HU-A4H3-01	-0.2681	2.2648	-0.1565	-0.3516	-0.3184	-0.8435	0.0911	1.6494
stad_tcga	TCGA-HU-A4H4-01	-0.2611	1.0609	-0.1552	-0.1958	0.7465	-0.4846	-0.6819	0.5594
stad_tcga	TCGA-HU-A4H5-01	-0.1511	-0.1867	-0.0984	-0.3432	0.2779	-0.5896	-0.2611	-0.1209
stad_tcga	TCGA-HU-A4H6-01	-0.346	-0.5781	-0.0475	-0.1244	1.8623	0.1587	-0.4552	-0.4874
stad_tcga	TCGA-HU-A4H8-01	-0.3637	0.977	-0.1551	-0.3552	-0.7137	-0.6549	1.0109	2.274
stad_tcga	TCGA-HU-A4HB-01	-0.1601	-0.0059	-0.1486	-0.4656	0.953	-0.1699	-0.7187	-0.0327
stad_tcga	TCGA-HU-A4HD-01	-0.283	0.6681	-0.1518	-0.1673	-0.3466	-0.2562	-0.0815	4.9746
stad_tcga	TCGA-B7-A5TI-01	-0.346	1.4306	-0.1565	-0.4548	-0.3257	-0.3984	1.3798	0.8455
stad_tcga	TCGA-B7-A5TJ-01	-0.1048	-0.5329	-0.1527	-0.2227	0.7828	0.5711	0.5753	2.7252
stad_tcga	TCGA-B7-A5TK-01	-0.0986	-0.5701	-0.1565	0.3284	-0.7361	-1.2384	-0.9494	-0.1393
stad_tcga	TCGA-B7-A5TN-01	0.6612	-0.0135	-0.0778	-0.3909	-0.4086	-0.5026	-0.7231	1.0851
stad_tcga	TCGA-D7-A6EV-01	-0.3155	0.1083	-0.1351	-0.0465	-0.4581	0.9015	0.3869	4.1868
stad_tcga	TCGA-D7-A6EX-01	-0.3848	-1.1345	-0.1565	0.4226	-0.5205	-1.4195	-0.8331	-0.437
stad_tcga	TCGA-D7-A6EY-01	-0.112	0.0941	-0.1455	-0.0122	-0.1467	-0.5108	0.7095	1.2361
stad_tcga	TCGA-D7-A6EZ-01	-0.3848	-0.4165	-0.1565	-0.0973	-1.165	-0.3836	-0.0349	-0.3779
stad_tcga	TCGA-D7-A6F0-01	-0.3318	-0.5658	-0.1409	0.0504	-0.5007	0.0208	-0.5272	0.3725
stad_tcga	TCGA-D7-A6F2-01	-0.2952	-0.1491	-0.1565	-0.2862	4.2532	-1.1093	0.2515	1.2325
stad_tcga	TCGA-HF-A5NB-01	-0.0327	1.2668	-0.1565	-0.3791	0.2913	-0.6335	1.2441	2.6967
stad_tcga	TCGA-MX-A5UG-01	-0.0777	-0.3569	-0.1392	-0.2882	0.0512	-0.5489	0.1549	-0.2265
stad_tcga	TCGA-MX-A5UJ-01	-0.3424	-0.3471	-0.1427	-0.3316	-0.5835	-0.0636	0.1937	2.1438
stad_tcga	TCGA-MX-A663-01	-0.3693	-0.8482	-0.1526	0.497	-0.7915	0.9489	-0.5867	-0.3133
stad_tcga	TCGA-MX-A666-01	-0.345	-0.5127	-0.1436	-0.0418	-0.5531	0.4395	0.2782	2.548
stad_tcga	TCGA-D7-A6ET-01	NP	NP	NP	NP	NP	NP	NP	NP
stad_tcga	TCGA-D7-A748-01	1.4266	-0.6276	-0.1565	-0.5674	-0.7415	-0.5759	-1.4633	-0.4756
stad_tcga	TCGA-D7-A74A-01	-0.1357	0.8352	-0.1247	-0.217	0.2722	0.4577	-0.2542	0.4113
stad_tcga	TCGA-IN-A6RI-01	1.2379	-0.7912	-0.1429	-0.1704	-0.2928	-0.8312	-0.2052	0.8688
stad_tcga	TCGA-IN-A6RL-01	1.3298	-0.5226	-0.0799	-0.4543	0.9131	0.8625	-0.1863	0.3653
stad_tcga	TCGA-IN-A6RR-01	0.0149	-0.2532	-0.0781	-0.4925	1.971	0.1733	-0.1326	0.5366
stad_tcga	TCGA-KB-A6F7-01	-0.3625	-0.7791	-0.1565	-0.3326	-0.5069	-0.0075	0.956	1.5232
stad_tcga	TCGA-RD-A7BS-01	6.7942	0.8077	1.5312	-0.1529	0.2322	0.0022	0.4253	0.0422
stad_tcga	TCGA-RD-A7BW-01	-0.3682	-0.8541	-0.1018	2.1265	-1.0733	-1.361	-1.2994	-1.6394
stad_tcga	TCGA-RD-A7C1-01	-0.3343	-0.1837	-0.0784	0.2701	-0.6295	0.3559	0.3241	1.0764
stad_tcga	TCGA-D7-A747-01	-0.3713	-0.6505	-0.1066	1.5524	-0.9334	-0.8103	-1.0055	-0.8687
stad_tcga	TCGA-D7-A74B-01	NP	NP	NP	NP	NP	NP	NP	NP
stad_tcga	TCGA-F1-A72C-01	-0.3173	0.2167	-0.153	-0.2781	-0.6142	0.9221	-0.8188	0.3754
stad_tcga	TCGA-IN-A6RJ-01	9.6528	2.0904	10.8435	0.7592	-0.9752	3.9193	6.0467	3.5171
stad_tcga	TCGA-IN-A6RN-01	1.8367	-0.046	0.0109	-0.3723	-0.1741	-1.1366	2.2165	-0.4346
stad_tcga	TCGA-IN-A6RO-01	-0.2047	4.0239	-0.1565	-0.0356	-0.4278	-0.9116	-0.0131	2.1244
stad_tcga	TCGA-IN-A6RP-01	NP	NP	NP	NP	NP	NP	NP	NP
stad_tcga	TCGA-KB-A6F5-01	NP	NP	NP	NP	NP	NP	NP	NP
stad_tcga	TCGA-R5-A7O7-01	-0.2967	-0.9259	-0.1492	-0.0687	-0.8692	0.9385	-0.1074	0.6322
stad_tcga	TCGA-RD-A7BT-01	-0.3428	0.5622	-0.1262	0.0316	-0.3849	0.2961	0.1763	0.0908
stad_tcga	TCGA-IN-A6RS-01	0.9046	0.706	0.0363	-0.3528	-0.8614	0.5054	-0.6515	0.6515
stad_tcga	TCGA-IN-A7NR-01	2.8969	1.2799	1.8999	-0.3555	-0.1103	0.0364	0.5711	0.7523
stad_tcga	TCGA-IN-A7NT-01	1.4683	2.2829	0.3925	-0.309	-1.2004	0.8305	0.5734	0.3375
stad_tcga	TCGA-IN-A7NU-01	4.5556	-0.7475	-0.0351	-0.3708	-0.3268	-1.0515	-1.0006	-0.2644
stad_tcga	TCGA-R5-A7ZE-01	6.0965	1.5334	3.9523	0.3656	-0.9038	1.3955	2.1846	2.5786
stad_tcga	TCGA-R5-A7ZF-01	-0.1943	0.3428	-0.1565	-0.1046	-1.0691	1.9099	-0.4213	1.4994
stad_tcga	TCGA-R5-A7ZI-01	-0.3822	-0.8871	-0.1565	-0.3621	0.7792	-0.8339	-0.6214	0.0943
stad_tcga	TCGA-R5-A7ZR-01	-0.3631	-0.1865	-0.1445	-0.233	0.6772	-0.7012	-0.0004	0.319
stad_tcga	TCGA-SW-A7EA-01	0.9328	-0.0123	-0.1565	-0.28	-0.2839	0.3343	-0.5161	1.6118
stad_tcga	TCGA-SW-A7EB-01	-0.3695	-0.6272	-0.1485	-0.1297	-0.0112	0.6848	-0.5128	-0.3273
stad_tcga	TCGA-FP-A8CX-01	-0.3365	-0.3687	-0.1472	-0.3104	5.5776	1.9339	0.2804	3.2346
stad_tcga	TCGA-R5-A804-01	NP	NP	NP	NP	NP	NP	NP	NP
stad_tcga	TCGA-R5-A805-01	-0.1389	0.8107	-0.1415	-0.2736	1.0496	-0.1376	-0.6033	0.3901
stad_tcga	TCGA-RD-A8MV-01	-0.0205	0.1732	-0.1472	0.0291	-0.2505	-1.0403	-0.1987	1.0254
stad_tcga	TCGA-RD-A8MW-01	-0.3234	-0.8833	-0.1467	-0.188	-0.2677	0.6783	-0.2683	-0.8425
stad_tcga	TCGA-RD-A8N0-01	-0.3809	-0.5286	-0.154	-0.4402	-0.0109	0.4788	-0.4117	-1.0374
stad_tcga	TCGA-RD-A8N1-01	-0.3211	-0.3831	-0.1513	-0.2214	-0.1432	-1.3682	0.2066	0.7748
stad_tcga	TCGA-RD-A8N2-01	-0.3727	-1.0437	-0.1565	8.8331	-1.0903	-1.4053	-1.1813	-1.7346
stad_tcga	TCGA-RD-A8N4-01	-0.3575	-1.1493	-0.1565	-0.5476	-1.0314	-0.898	-1.2943	-1.4776
stad_tcga	TCGA-RD-A8N5-01	0.7068	-0.7155	-0.1256	-0.3788	1.2863	1.2979	0.1504	-0.6319
stad_tcga	TCGA-RD-A8N6-01	-0.3286	-0.7387	0.1462	0.749	-0.4353	1.1241	-0.2418	0.0629
stad_tcga	TCGA-VQ-A8DL-01	NP	NP	NP	NP	NP	NP	NP	NP
stad_tcga	TCGA-VQ-A8DT-01	-0.0895	-0.0784	-0.1379	-0.3052	1.5415	0.6368	-0.5056	2.1347
stad_tcga	TCGA-VQ-A8DU-01	-0.2097	0.7324	-0.1495	0.2008	0.4438	-0.707	-0.5528	-0.6792
stad_tcga	TCGA-VQ-A8DV-01	-0.3812	-0.9848	-0.1032	-0.1663	-1.0723	-0.8129	-1.2225	-1.0673
stad_tcga	TCGA-VQ-A8DZ-01	0.8145	-0.4017	-0.122	-0.3334	0.0098	0.4992	-0.7959	3.094
stad_tcga	TCGA-VQ-A8E2-01	-0.3701	-0.7368	-0.0264	0.6628	-0.8187	0.0798	-0.4777	-0.4075
stad_tcga	TCGA-VQ-A8P2-01	0.6284	0.4882	-0.1544	-0.2632	-0.6656	1.043	0.0508	1.0891
stad_tcga	TCGA-VQ-A8P3-01	1.0709	-1.0686	-0.1565	-0.2598	0.5943	-0.587	-0.9929	1.0932
stad_tcga	TCGA-ZA-A8F6-01	-0.2252	0.1092	-0.1565	0.0034	-0.0203	0.1453	-0.3007	-0.3148
stad_tcga	TCGA-FP-A9TM-01	-0.2773	0.3401	-0.1357	-0.3246	2.5783	-0.2876	0.0352	1.2922
stad_tcga	TCGA-IN-AB1X-01	6.2726	0.0702	0.8677	-0.3265	-0.6362	-0.173	0.1802	0.6048
stad_tcga	TCGA-KB-A93G-01	0.9536	-0.7024	-0.1489	-0.0478	0.2703	-0.6256	0.0701	-0.7528
stad_tcga	TCGA-KB-A93H-01	0.296	-0.5296	-0.1274	-0.2816	0.5873	-0.527	-0.9159	0.4998
stad_tcga	TCGA-KB-A93J-01	0.1427	1.027	-0.15	-0.4012	2.2587	-0.8149	-0.692	0.1608
stad_tcga	TCGA-RD-A8N9-01	-0.3368	-0.3016	-0.1454	-0.2207	-0.6631	-0.9163	-1.0049	0.126
stad_tcga	TCGA-RD-A8NB-01	-0.31	0.6618	-0.1548	0.4688	-0.1144	0.3866	-0.1437	2.2952
stad_tcga	TCGA-VQ-A8E3-01	-0.2022	1.1853	0.075	-0.1882	0.4597	0.6973	-0.1033	0.8092
stad_tcga	TCGA-VQ-A8P5-01	-0.0457	0.2571	-0.0925	0.0148	0.2423	2.0008	-0.6816	2.9972
stad_tcga	TCGA-VQ-A8P8-01	-0.1976	0.0566	-0.1565	-0.3413	0.5834	0.0604	-0.5585	0.4314
stad_tcga	TCGA-VQ-A8PB-01	-0.2463	3.18	-0.154	-0.1996	-0.8412	-0.587	-0.7285	1.3434
stad_tcga	TCGA-VQ-A8PC-01	-0.3186	0.4853	0.0189	-0.3376	1.61	1.1667	0.1749	-0.081
stad_tcga	TCGA-ZQ-A9CR-01	-0.336	-0.7006	-0.1011	-0.1479	-0.4772	-0.9231	-1.1423	-1.2232
stad_tcga	TCGA-3M-AB46-01	-0.1505	-0.4276	-0.1468	-0.4131	0.2618	-1.2261	-1.3899	-1.0447
stad_tcga	TCGA-3M-AB47-01	-0.1894	-0.4107	-0.1565	-0.4727	0.5936	-0.0058	-0.9102	-0.4695
stad_tcga	TCGA-IN-AB1V-01	14.4637	1.3536	4.7769	0.3146	0.8459	0.8769	1.0463	1.7391
stad_tcga	TCGA-VQ-A8E0-01	1.4606	-0.7569	-0.147	-0.4126	0.4261	0.3835	-0.146	-0.3574
stad_tcga	TCGA-VQ-A8E7-01	0.7811	0.7457	0.153	-0.4093	0.0447	0.3837	2.392	4.4821
stad_tcga	TCGA-VQ-A8PD-01	-0.0643	-0.2373	-0.1444	-0.2846	0.1693	0.2024	0.0115	1.4307
stad_tcga	TCGA-VQ-A8PE-01	-0.3658	0.3085	-0.1375	-0.2304	-0.3859	1.7523	1.0043	3.0752
stad_tcga	TCGA-VQ-A8PF-01	-0.3809	-0.3269	-0.1514	-0.4352	-0.0599	-1.3104	0.4341	0.3527
stad_tcga	TCGA-VQ-A8PH-01	-0.3002	-0.2746	-0.1452	-0.0235	-0.1775	-0.2849	-0.7611	1.109
stad_tcga	TCGA-VQ-A8PJ-01	-0.2802	-0.4447	-0.1411	-0.279	1.8639	0.4581	0.2923	2.1491
stad_tcga	TCGA-VQ-A8PK-01	2.4474	0.21	-0.1545	-0.2475	0.2609	-0.2935	0.9677	3.4831
stad_tcga	TCGA-VQ-A8PM-01	-0.2133	-0.4053	-0.1523	-0.1818	1.4835	-0.7722	-0.4683	-0.5505
stad_tcga	TCGA-VQ-A8PO-01	0.0866	-0.2301	-0.1381	-0.4479	-0.1667	0.8118	-0.1988	2.1927
stad_tcga	TCGA-VQ-A8PP-01	0.5769	0.0442	-0.1549	-0.3125	-0.6273	-0.7684	0.5685	4.7149
stad_tcga	TCGA-VQ-A8PQ-01	-0.3501	-0.2654	-0.15	-0.5374	0.3273	-0.4891	0.0495	-0.7476
stad_tcga	TCGA-VQ-A8PS-01	NP	NP	NP	NP	NP	NP	NP	NP
stad_tcga	TCGA-VQ-A8PT-01	NP	NP	NP	NP	NP	NP	NP	NP
stad_tcga	TCGA-VQ-A8PU-01	-0.2911	0.9074	-0.1227	-0.2009	2.5526	-0.7672	-0.0442	2.4765
stad_tcga	TCGA-VQ-A8PX-01	-0.3179	-0.3708	-0.149	-0.324	2.0074	1.069	0.4341	2.8463
stad_tcga	TCGA-VQ-A8PY-01	NP	NP	NP	NP	NP	NP	NP	NP
stad_tcga	TCGA-VQ-A8PZ-01	NP	NP	NP	NP	NP	NP	NP	NP
stad_tcga	TCGA-VQ-A91A-01	-0.3491	-0.5092	-0.155	-0.0955	0.9646	-0.335	-0.0236	1.2841
stad_tcga	TCGA-VQ-A91D-01	-0.3552	0.9418	-0.1552	-0.4525	-0.547	0.4434	-0.0988	0.9801
stad_tcga	TCGA-VQ-A91E-01	-0.3305	0.4399	-0.1551	-0.1858	0.0827	0.5292	-0.1041	2.0512
stad_tcga	TCGA-VQ-A91K-01	-0.2586	1.8247	-0.1565	-0.1117	4.9188	0.9539	0.838	2.7583
stad_tcga	TCGA-VQ-A91N-01	-0.2263	0.5943	-0.1502	-0.0992	-0.2053	0.8436	0.495	2.6993
stad_tcga	TCGA-VQ-A91Q-01	0.8566	-0.4123	-0.1565	-0.4004	-0.0435	-0.3137	-0.9099	0.8144
stad_tcga	TCGA-VQ-A91S-01	-0.3776	1.6718	-0.1538	-0.3207	-0.7695	1.3305	1.1779	6.3105
stad_tcga	TCGA-VQ-A91U-01	-0.2763	1.9787	-0.1246	-0.4326	0.9522	-0.4221	-0.2723	2.9799
stad_tcga	TCGA-VQ-A91V-01	1.9447	0.1314	-0.1395	-0.4605	3.8958	-0.3594	0.0651	3.13
stad_tcga	TCGA-VQ-A91W-01	-0.3788	-0.2774	-0.1492	-0.3275	-0.9261	0.3541	0.6468	0.3764
stad_tcga	TCGA-VQ-A91X-01	-0.3295	0.0352	-0.15	-0.1648	-0.4337	-0.5022	-0.828	1.24
stad_tcga	TCGA-VQ-A91Y-01	0.7729	-0.3253	-0.1516	3.4045	0.0486	-0.9126	0.7752	-0.7983
stad_tcga	TCGA-VQ-A91Z-01	1.2211	-1.0551	0.0987	-0.208	-0.4093	-0.143	-0.4066	2.768
stad_tcga	TCGA-VQ-A922-01	-0.1081	0.7225	-0.1333	-0.0168	-0.2713	1.7992	-0.4789	-0.2545
stad_tcga	TCGA-VQ-A923-01	-0.374	0.0072	-0.1565	-0.3198	3.2618	-1.2701	1.9876	0.1246
stad_tcga	TCGA-VQ-A924-01	-0.2073	0.6024	-0.1565	-0.1247	-0.3906	1.0554	-0.24	0.9247
stad_tcga	TCGA-VQ-A925-01	0.7958	0.1768	-0.1231	-0.2013	1.0088	1.1879	-0.5475	1.6166
stad_tcga	TCGA-VQ-A927-01	0.0311	0.2369	-0.1497	-0.4189	2.7838	0.7653	-0.0468	0.3565
stad_tcga	TCGA-VQ-A928-01	1.2502	-0.8161	-0.1517	-0.298	-0.3691	-0.8384	-0.3302	1.3953
stad_tcga	TCGA-VQ-A92D-01	-0.3065	0.6357	-0.1551	-0.4411	-0.1733	1.018	1.1859	1.5831
stad_tcga	TCGA-VQ-A94O-01	-0.3535	-0.5847	-0.0902	0.176	0.4515	-1.1463	0.3636	0.9753
stad_tcga	TCGA-VQ-A94P-01	-0.3712	-1.1092	-0.1509	1.388	-1.1023	-1.3513	-1.2881	-1.6889
stad_tcga	TCGA-VQ-A94R-01	-0.3743	2.2281	-0.1516	-0.2447	-0.0988	-1.391	2.0791	-0.7944
stad_tcga	TCGA-VQ-A94T-01	4.3242	-0.7854	-0.1539	0.0543	2.1109	0.1015	0.643	1.6531
stad_tcga	TCGA-VQ-A94U-01	-0.3649	-0.5037	-0.1484	-0.3364	1.3644	-0.9552	-0.7575	0.1059
stad_tcga	TCGA-VQ-AA64-01	1.5672	-0.6159	-0.1527	-0.2326	0.5535	-0.0809	-0.9591	1.365
stad_tcga	TCGA-VQ-AA68-01	-0.225	1.2264	-0.0774	-0.2995	1.142	-0.2261	-0.3391	3.2281
stad_tcga	TCGA-VQ-AA69-01	-0.261	-1.0081	-0.1565	-0.166	-1.0093	1.4102	0.8568	-0.4995
stad_tcga	TCGA-VQ-AA6A-01	-0.1779	0.2086	-0.145	-0.2079	2.2673	-1.0975	3.5039	0.5278
stad_tcga	TCGA-VQ-AA6B-01	-0.3572	1.2208	-0.1398	-0.2481	0.3962	-0.5	-0.4651	0.8755
stad_tcga	TCGA-VQ-AA6D-01	3.4157	-0.1657	-0.1546	-0.1227	-0.4141	0.9982	-0.592	1.8145
stad_tcga	TCGA-VQ-AA6F-01	-0.3682	1.3307	-0.1549	-0.406	1.3891	-0.531	0.014	0.3114
stad_tcga	TCGA-VQ-AA6G-01	-0.0394	2.6546	-0.1267	-0.4159	1.0223	1.3815	0.0341	1.4309
stad_tcga	TCGA-VQ-AA6I-01	-0.3527	0.0721	-0.1504	-0.2346	0.9481	-0.0509	-0.5615	2.2839
stad_tcga	TCGA-VQ-AA6J-01	0.8169	-0.6924	-0.1467	-0.1703	-0.5235	0.4475	-0.7461	0.5629
stad_tcga	TCGA-VQ-AA6K-01	0.9399	-0.6767	-0.1022	-0.1273	3.8821	0.8115	-0.5217	1.0957
stad_tcga	TCGA-BR-4183-01	NP	NP	NP	NP	NP	NP	NP	NP
stad_tcga	TCGA-BR-4184-01	NP	NP	NP	NP	NP	NP	NP	NP
stad_tcga	TCGA-BR-4186-01	NP	NP	NP	NP	NP	NP	NP	NP
stad_tcga	TCGA-BR-4187-01	-0.1142	-0.6103	-0.1565	-0.3444	-0.9417	-0.7349	-1.1673	-1.2878
stad_tcga	TCGA-BR-4188-01	NP	NP	NP	NP	NP	NP	NP	NP
stad_tcga	TCGA-BR-4190-01	NP	NP	NP	NP	NP	NP	NP	NP
stad_tcga	TCGA-BR-4191-01	-0.308	-0.3617	-0.108	-0.4013	-0.3795	-0.9208	-0.405	-0.755
stad_tcga	TCGA-BR-4194-01	NP	NP	NP	NP	NP	NP	NP	NP
stad_tcga	TCGA-BR-4195-01	NP	NP	NP	NP	NP	NP	NP	NP
stad_tcga	TCGA-BR-4196-01	NP	NP	NP	NP	NP	NP	NP	NP
stad_tcga	TCGA-BR-4197-01	NP	NP	NP	NP	NP	NP	NP	NP
stad_tcga	TCGA-BR-4199-01	NP	NP	NP	NP	NP	NP	NP	NP
stad_tcga	TCGA-BR-4200-01	NP	NP	NP	NP	NP	NP	NP	NP
stad_tcga	TCGA-BR-4201-01	-0.2842	0.2012	-0.1546	-0.0979	-1.1015	-0.9125	-0.8077	-0.2478
stad_tcga	TCGA-BR-4205-01	NP	NP	NP	NP	NP	NP	NP	NP
stad_tcga	TCGA-BR-4253-01	-0.3758	0.4241	-0.1565	-0.2416	-1.1778	-0.1869	-0.9629	-1.0925
stad_tcga	TCGA-BR-4255-01	-0.2955	-0.6041	-0.1553	0.682	-0.981	-0.6756	0.3582	-0.1634
stad_tcga	TCGA-BR-4256-01	-0.2908	-0.3496	-0.1413	0.5291	-1.1783	-0.0719	-0.8856	-0.0464
stad_tcga	TCGA-BR-4257-01	0.5902	1.5815	-0.1489	-0.2015	-0.9053	-1.0188	-0.7142	0.8716
stad_tcga	TCGA-BR-4259-01	NP	NP	NP	NP	NP	NP	NP	NP
stad_tcga	TCGA-BR-4260-01	NP	NP	NP	NP	NP	NP	NP	NP
stad_tcga	TCGA-BR-4261-01	NP	NP	NP	NP	NP	NP	NP	NP
stad_tcga	TCGA-BR-4263-01	NP	NP	NP	NP	NP	NP	NP	NP
stad_tcga	TCGA-BR-4264-01	NP	NP	NP	NP	NP	NP	NP	NP
stad_tcga	TCGA-BR-4265-01	NP	NP	NP	NP	NP	NP	NP	NP
stad_tcga	TCGA-BR-4266-01	NP	NP	NP	NP	NP	NP	NP	NP
stad_tcga	TCGA-BR-4267-01	-0.0713	0.0263	-0.1565	-0.4603	-0.2066	-0.8604	-0.6053	1.4718
stad_tcga	TCGA-BR-4270-01	NP	NP	NP	NP	NP	NP	NP	NP
stad_tcga	TCGA-BR-4271-01	NP	NP	NP	NP	NP	NP	NP	NP
stad_tcga	TCGA-BR-4272-01	NP	NP	NP	NP	NP	NP	NP	NP
stad_tcga	TCGA-BR-4273-01	NP	NP	NP	NP	NP	NP	NP	NP
stad_tcga	TCGA-BR-4274-01	NP	NP	NP	NP	NP	NP	NP	NP
stad_tcga	TCGA-BR-4276-01	NP	NP	NP	NP	NP	NP	NP	NP
stad_tcga	TCGA-BR-4277-01	NP	NP	NP	NP	NP	NP	NP	NP
stad_tcga	TCGA-BR-4278-01	NP	NP	NP	NP	NP	NP	NP	NP
stad_tcga	TCGA-BR-4279-01	-0.3768	-0.5545	-0.1565	0.1089	-0.7164	0.0739	-1.3674	-1.695
stad_tcga	TCGA-BR-4280-01	-0.3533	0.4432	-0.1531	-0.2922	-0.244	-0.0766	-0.1129	-0.6812
stad_tcga	TCGA-BR-4281-01	NP	NP	NP	NP	NP	NP	NP	NP
stad_tcga	TCGA-BR-4282-01	NP	NP	NP	NP	NP	NP	NP	NP
stad_tcga	TCGA-BR-4283-01	NP	NP	NP	NP	NP	NP	NP	NP
stad_tcga	TCGA-BR-4284-01	NP	NP	NP	NP	NP	NP	NP	NP
stad_tcga	TCGA-BR-4285-01	NP	NP	NP	NP	NP	NP	NP	NP
stad_tcga	TCGA-BR-4286-01	NP	NP	NP	NP	NP	NP	NP	NP
stad_tcga	TCGA-BR-4291-01	NP	NP	NP	NP	NP	NP	NP	NP
stad_tcga	TCGA-BR-4292-01	-0.2274	-0.0626	-0.1553	-0.2087	-0.8783	0.9604	0.6725	1.4904
stad_tcga	TCGA-BR-4294-01	-0.3848	-1.14	-0.1565	-0.5931	-1.2214	0.1045	-0.7388	-1.6534
stad_tcga	TCGA-BR-4298-01	NP	NP	NP	NP	NP	NP	NP	NP
stad_tcga	TCGA-BR-4357-01	2.5277	-0.8814	-0.064	0.0184	-0.9167	-0.0442	-0.6984	-0.5779
stad_tcga	TCGA-BR-4361-01	-0.3384	0.6419	-0.1525	-0.102	-0.7476	0.0351	-1.0665	-0.5281
stad_tcga	TCGA-BR-4362-01	-0.2131	2.4952	-0.1547	-0.2869	0.5268	-0.086	-0.2824	0.4095
stad_tcga	TCGA-BR-4363-01	-0.3739	0.0282	-0.1565	-0.3085	-0.45	-0.8885	-0.2665	-0.5471
stad_tcga	TCGA-BR-4366-01	0.4738	0.6087	-0.1436	-0.118	-0.8782	-0.4864	-0.4548	-0.1202
stad_tcga	TCGA-BR-4367-01	-0.2504	-0.147	-0.1193	-0.2739	-0.6728	-1.0826	-0.7846	-0.3426
stad_tcga	TCGA-BR-4368-01	-0.382	0.367	-0.1565	0.8765	-1.1811	-0.4227	-0.9067	0.0261
stad_tcga	TCGA-BR-4369-01	-0.371	0.1317	-0.1078	0.0359	-0.4912	-0.4207	0.1237	-1.3591
stad_tcga	TCGA-BR-4370-01	-0.3585	0.1946	-0.155	-0.0648	-0.8673	-0.7743	-0.2505	-0.2219
stad_tcga	TCGA-BR-4371-01	-0.3544	-0.0904	-0.1543	-0.2215	-0.5335	-0.0799	-0.4114	-0.1328
stad_tcga	TCGA-BR-4375-01	NP	NP	NP	NP	NP	NP	NP	NP
stad_tcga	TCGA-BR-4376-01	NP	NP	NP	NP	NP	NP	NP	NP
stad_tcga	TCGA-CG-4300-01	NP	NP	NP	NP	NP	NP	NP	NP
stad_tcga	TCGA-CG-4301-01	0.5544	0.7173	-0.1547	-0.3726	-0.8849	-0.482	-1.1137	-1.1136
stad_tcga	TCGA-CG-4304-01	-0.1749	0.7202	-0.1513	-0.4883	-0.2486	-1.1035	-0.502	-0.7743
stad_tcga	TCGA-CG-4305-01	-0.1218	0.6208	-0.1544	-0.2735	-0.7042	-0.8331	-0.7371	1.2075
stad_tcga	TCGA-CG-4306-01	-0.3617	1.4532	-0.1565	-0.3365	-0.4958	-0.9049	-0.8561	-0.3805
stad_tcga	TCGA-CG-4436-01	-0.321	0.4927	-0.1529	-0.1651	-0.8499	0.1021	-0.493	-0.0861
stad_tcga	TCGA-CG-4438-01	-0.2242	1.4893	-0.0851	0.5129	-0.3632	-0.7606	-0.3818	0.7826
stad_tcga	TCGA-CG-4440-01	-0.2549	-0.7512	-0.149	-0.0232	-1.0281	-1.4019	-0.4393	-0.7859
stad_tcga	TCGA-CG-4442-01	0.6386	0.0607	-0.1468	-0.1705	-1.1333	-1.0616	-0.356	1.2691
stad_tcga	TCGA-CG-4443-01	0.7984	-1.0091	-0.1538	-0.4954	-0.7909	-1.1173	-0.3892	0.9025
stad_tcga	TCGA-CG-4444-01	-0.2546	0.6474	-0.1523	-0.1437	-0.2439	0.8259	-0.4954	-0.9034
stad_tcga	TCGA-CG-4449-01	1.8913	-1.055	-0.1265	-0.1515	-0.727	0.0633	-1.0504	-0.6705
stad_tcga	TCGA-CG-4455-01	NP	NP	NP	NP	NP	NP	NP	NP
stad_tcga	TCGA-CG-4460-01	-0.3784	-0.8092	-0.1523	-0.0465	-0.6945	-0.9637	-0.0701	-0.5257
stad_tcga	TCGA-CG-4462-01	-0.3188	0.0232	-0.1277	-0.5035	-0.4891	-0.9424	-0.4524	-0.7625
stad_tcga	TCGA-CG-4465-01	-0.2333	0.6748	-0.1443	-0.446	-0.3951	-0.2681	-0.7479	-0.5249
stad_tcga	TCGA-CG-4466-01	-0.2671	0.0202	-0.1357	0.1637	-0.5971	-0.653	0.0258	0.2562
stad_tcga	TCGA-CG-4469-01	-0.2641	1.3213	-0.1194	-0.256	0.3215	-0.8178	-1.1438	0.1314
stad_tcga	TCGA-CG-4472-01	-0.161	-0.0111	-0.1506	-0.0054	-0.1398	-0.898	-1.1545	-0.663
stad_tcga	TCGA-CG-4474-01	-0.03	0.632	-0.1565	-0.3803	0.0509	-0.4174	-0.344	-0.9049
stad_tcga	TCGA-CG-4475-01	1.4519	-0.21	-0.1531	0.2187	-0.1967	0.2418	-0.7411	-0.8451
stad_tcga	TCGA-CG-4476-01	-0.1735	-0.1598	-0.1565	-0.3243	-0.6009	-1.0716	-0.6884	-1.0789
stad_tcga	TCGA-CG-4477-01	1.2685	-0.0584	0.0728	-0.1197	-0.8674	-0.8936	-0.0829	-0.8526
stad_tcga	TCGA-B7-5816-01	-0.2801	-0.2077	-0.1565	-0.367	0.2559	-0.4555	0.876	2.3401
stad_tcga	TCGA-B7-5818-01	-0.3658	-0.0681	-0.1398	-0.4088	-0.1522	-1.4365	-0.2032	0.0711
stad_tcga	TCGA-CD-5798-01	0.4261	-0.8258	-0.1565	0.9147	-0.5213	0.0899	-0.5105	0.1236
stad_tcga	TCGA-CD-5799-01	-0.3699	-0.7058	-0.1519	-0.2305	1.3468	0.4976	0.2706	0.5794
stad_tcga	TCGA-CD-5800-01	1.5874	-0.6646	0.22	0.0419	-0.3791	0.0515	0.1332	3.6239
stad_tcga	TCGA-CD-5801-01	-0.3848	-0.7971	-0.1565	-0.3743	0.8768	-0.8321	0.1764	-0.1794
stad_tcga	TCGA-CD-5802-01	NP	NP	NP	NP	NP	NP	NP	NP
stad_tcga	TCGA-CD-5803-01	-0.3793	-0.523	-0.1392	-0.4843	-0.8247	-0.2118	-0.6105	-0.0226
stad_tcga	TCGA-CD-5813-01	-0.3777	-0.9695	-0.1528	-0.3114	2.9391	-0.9696	-0.7191	-0.01
stad_tcga	TCGA-CG-5717-01	9.4147	1.8778	10.3956	-0.1674	-0.2886	1.4969	7.0253	2.5584
stad_tcga	TCGA-CG-5718-01	-0.3164	-0.3757	-0.1476	-0.3607	-0.1622	1.3938	0.5129	3.8451
stad_tcga	TCGA-CG-5719-01	-0.2242	-0.7681	-0.1565	-0.4351	0.0513	-0.8003	-0.6461	0.7294
stad_tcga	TCGA-CG-5720-01	-0.2733	-0.0815	-0.1565	-0.3801	1.7165	0.6723	1.788	0.7604
stad_tcga	TCGA-CG-5721-01	-0.3848	0.3278	-0.1565	-0.1236	-1.1189	-0.2225	-0.2204	0.7534
stad_tcga	TCGA-CG-5722-01	-0.3509	-0.465	-0.1565	-0.5366	-0.1374	-0.0445	0.8872	0.0041
stad_tcga	TCGA-CG-5723-01	-0.2356	-0.8135	-0.1495	-0.347	-0.5316	0.0056	-0.5273	-0.1378
stad_tcga	TCGA-CG-5724-01	1.3805	-0.4543	0.1945	-0.0106	-1.0203	1.5901	0.4815	0.7863
stad_tcga	TCGA-CG-5725-01	-0.2031	-1.1208	-0.1466	-0.3018	-1.1808	3.0725	0.0092	0.1383
stad_tcga	TCGA-CG-5726-01	-0.3625	-0.0101	-0.1565	0.0197	-0.2849	0.4826	2.0516	5.0971
stad_tcga	TCGA-CG-5727-01	NP	NP	NP	NP	NP	NP	NP	NP
stad_tcga	TCGA-CG-5728-01	NP	NP	NP	NP	NP	NP	NP	NP
stad_tcga	TCGA-CG-5730-01	NP	NP	NP	NP	NP	NP	NP	NP
stad_tcga	TCGA-CG-5732-01	0.7197	-0.7652	-0.1539	-0.4448	-0.1251	-0.5522	-0.3703	0.8654
stad_tcga	TCGA-CG-5733-01	NP	NP	NP	NP	NP	NP	NP	NP
stad_tcga	TCGA-CG-5734-01	-0.2324	-0.5499	-0.1516	-0.4699	1.5472	0.8209	0.0871	0.1214
stad_tcga	TCGA-D7-5577-01	-0.175	-0.4159	-0.1565	-0.2049	1.5785	-1.0566	0.3126	0.5304
stad_tcga	TCGA-D7-5578-01	0.1909	-0.5813	-0.1443	-0.1705	0.0695	-0.6155	1.6072	2.9871
stad_tcga	TCGA-D7-5579-01	NP	NP	NP	NP	NP	NP	NP	NP
stad_tcga	TCGA-EQ-5647-01	NP	NP	NP	NP	NP	NP	NP	NP
