# Supplementary material for: Comprehensive Analysis and Identification of Prognostic Biomarkers and Therapeutic Targets Among FAM83 Family Members for Gastric Cancer
Source: Front Cell Dev Biol. 2021 Nov 19;9:719613. doi: 10.3389/fcell.2021.719613 (PMC8640971; doi:10.3389/fcell.2021.719613)
Supplement: Supplementary file 7 [file Data_Sheet_7.ZIP]

Archive with 21 entries (19 files):
- Supplementary materials fig.6/
- Supplementary materials fig.6/co-expresssion between different FAM83 family members and 259 genes/
- Supplementary materials fig.6/co-expresssion between different FAM83 family members and 259 genes/FAM83A.xls
- Supplementary materials fig.6/co-expresssion between different FAM83 family members and 259 genes/FAM83B.xls
- Supplementary materials fig.6/co-expresssion between different FAM83 family members and 259 genes/FAM83C.xls
- Supplementary materials fig.6/co-expresssion between different FAM83 family members and 259 genes/FAM83D.xls
- Supplementary materials fig.6/co-expresssion between different FAM83 family members and 259 genes/FAM83E.xls
- Supplementary materials fig.6/co-expresssion between different FAM83 family members and 259 genes/FAM83F.xls
- Supplementary materials fig.6/co-expresssion between different FAM83 family members and 259 genes/FAM83G.xls
- Supplementary materials fig.6/co-expresssion between different FAM83 family members and 259 genes/FAM83H.xls
- Supplementary materials fig.6/co-expresssion between different FAM83 family members and 259 genes/total 259 genes.txt
- Supplementary materials fig.6/fig6A.png
- Supplementary materials fig.6/fig6B.pdf
- Supplementary materials fig.6/fig6C.pdf
- Supplementary materials fig.6/fig6D.pdf
- Supplementary materials fig.6/fig6E.pdf
- Supplementary materials fig.6/fig6F.pdf
- Supplementary materials fig.6/go-bp.xlsx
- Supplementary materials fig.6/go-cc.xlsx
- Supplementary materials fig.6/go-mf.xlsx
- Supplementary materials fig.6/kegg.xlsx
