# Supplementary material for: Comprehensive Analysis and Identification of Prognostic Biomarkers and Therapeutic Targets Among FAM83 Family Members for Gastric Cancer
Source: Front Cell Dev Biol. 2021 Nov 19;9:719613. doi: 10.3389/fcell.2021.719613 (PMC8640971; doi:10.3389/fcell.2021.719613)
Supplement: Supplementary file 7 [file Data_Sheet_7.ZIP › Supplementary materials fig.6/co-expresssion between different FAM83 family members and 259 genes/FAM83A.xls]

## Sheet: Sheet1
Correlated Gene	Cytoband	Spearman's Correlation	p-Value	q-Value
FAM83A-AS1	8q24.13	0.876755	2.38552e-12	5.246e-08
ERGIC2	12p11.22	-0.642728	2.37025e-05	0.260621
KLK6	19q13.41	0.618701	5.76954e-05	0.372265
ABRAXAS1	4q21.23	-0.614157	6.77122e-05	0.372265
GOLGA6C	15q24.2	0.599304	0.000112356	0.463447
RPS4X	Xq13.1	-0.583012	0.000190399	0.463447
CYP4F8	19p13.12	0.579752	0.000210886	0.463447
TMC1	9q21.13	0.579354	0.000213518	0.463447
RPL26	17p13.1	-0.578378	0.000220094	0.463447
BCRP2	22q11.21	-0.577286	0.000227672	0.463447
PSORS1C2	6p21.33	0.576577	0.00023272	0.463447
LYPD3	19q13.31	0.57323	0.000257898	0.463447
LY6D	8q24.3	0.571153	0.000274732	0.463447
KRT6B	12q13.13	0.567475	0.000306951	0.463447
S100A14	1q21.3	0.566023	0.000320577	0.463447
CA6	1p36.23	0.564325	0.00033719	0.463447
MFSD2A	1p34.2	0.558816	0.000396523	0.512938
PTK6	20q13.33	0.556242	0.000427306	0.522049
CSNK2A2	16q21	-0.54955	0.000517534	0.548292
PPP1R3D	20q13.33	0.54955	0.000517534	0.548292
TMEM241	18q11.2	0.549035	0.00052513	0.548292
CEP295NL	17q25.3	0.54749	0.000548516	0.548292
CCDC9B	15q15.1	0.543115	0.000619885	0.561061
LY6E-DT	8q24.3	0.5426	0.000628801	0.561061
RNF43	17q22	0.542085	0.00063783	0.561061
SLC16A5	17q25.1	0.53668	0.000739825	0.588905
SYT12	11q13.2	0.53668	0.000739825	0.588905
SMIM2	13q14.11	0.535135	0.000771505	0.588905
RNASE10	14q11.2	0.534687	0.00078092	0.588905
KLK7	19q13.41	0.532698	0.00082394	0.588905
GABRG3	15q12	0.528586	0.000919616	0.588905
MUC5B	11p15.5	0.525354	0.00100156	0.588905
GSTM3	1p13.3	0.52381	0.00104295	0.588905
SNHG29	17p11.2	-0.52381	0.00104295	0.588905
KLK9	19q13.41	0.522008	0.00109314	0.588905
LOC283683	15q11.2	0.52114	0.00111805	0.588905
STAG2	Xq25	-0.520463	0.00113785	0.588905
ZDHHC6	10q25.2	0.520206	0.00114545	0.588905
CYP4F11	19p13.12	0.518662	0.00119203	0.588905
RPL34	4q25	-0.517117	0.00124028	0.588905
PEX10	1p36.32	0.516345	0.00126504	0.588905
PTPN1	20q13.13	0.516345	0.00126504	0.588905
HORMAD2	22q12.2	0.515714	0.00128558	0.588905
ARFRP1	20q13.33	0.514543	0.00132452	0.588905
ENTPD2	9q34.3	0.514543	0.00132452	0.588905
CYP4F3	19p13.12	0.514286	0.00133321	0.588905
KLK8	19q13.41	0.513256	0.0013685	0.588905
PCYT2	17q25.3	0.513256	0.0013685	0.588905
GGT1	22q11.23	0.512484	0.0013955	0.588905
S100A16	1q21.3	0.511969	0.00141376	0.588905
RPS29	14q21.3	-0.510425	0.0014698	0.588905
CCDC96	4p16.1	0.510167	0.00147933	0.588905
OBP2B	9q34.2	0.510065	0.00148313	0.588905
MRPL20-AS1	1p36.33	0.50888	0.00152779	0.588905
COPS3	17p11.2	-0.508623	0.00153765	0.588905
SOCS2	12q22	-0.507851	0.00156756	0.588905
HMX1	4p16.1	0.507725	0.00157249	0.588905
CASZ1	1p36.22	0.507593	0.00157765	0.588905
TMEM213	7q34	0.507534	0.00157998	0.588905
VTI1A	10q25.2	0.505792	0.00164984	0.604694
CABP4	11q13.2	0.504022	0.00172354	0.607682
CCDC153	11q23.3	0.503732	0.00173589	0.607682
MASP2	1p36.22	0.502703	0.00178037	0.607682
NOTCH1	9q34.3	0.501158	0.00184896	0.607682
TMEM116	12q24.12-q24.13	-0.500644	0.00187234	0.607682
HIST1H2BD	6p22.2	0.499356	0.00193191	0.607682
PGLYRP4	1q21.3	0.499099	0.00194402	0.607682
ATP7B	13q14.3	0.498584	0.00196845	0.607682
PIWIL1	12q24.33	0.498069	0.00199314	0.607682
NELFB	9q34.3	0.498069	0.00199314	0.607682
TBATA	10q22.1	0.497969	0.001998	0.607682
SEC16A	9q34.3	0.497555	0.0020181	0.607682
UBE2J2	1p36.33	0.497555	0.0020181	0.607682
NMRAL2P	3q27.2	0.496557	0.00206726	0.607682
LINC00518	6p24.3	0.496357	0.00207723	0.607682
KRT6C	12q13.13	0.495335	0.00212893	0.607682
RPL23A	17q11.2	-0.495238	0.00213386	0.607682
LINC01749	20q13.33	0.494819	0.00215539	0.607682
SH3PXD2A-AS1	10q24.33	0.492664	0.00226925	0.628494
ZNF286A	17p12	-0.492149	0.00229722	0.628494
CRYGD	2q33.3	0.490916	0.00236543	0.628494
ACTR10	14q23.1	-0.490605	0.00238292	0.628494
ESX1	Xq22.2	0.49053	0.00238717	0.628494
CPTP	1p36.33	0.489833	0.00242681	0.628494
TEX22	14q32.33	-0.489575	0.0024416	0.628494
SIRT7	17q25.3	0.48906	0.0024714	0.628494
PFDN5	12q13.13	-0.488803	0.00248643	0.628494
SYCP2	20q13.33	0.487773	0.00254732	0.636569
MIR-4305/4305		0.486505	0.00262415	0.648401
DNAJC13	3q22.1	0.485714	0.00267302	0.653137
HIST1H4H	6p22.2	0.484427	0.0027543	0.655193
RPL24	3q12.3	-0.484427	0.0027543	0.655193
TIFA	4q25	-0.48417	0.00277081	0.655193
COX6A2	16p11.2	0.482948	0.00285037	0.664721
PTPRB	12q15	0.482625	0.00287171	0.664721
CAPN12	19q13.2	0.480566	0.00301121	0.664721
PNMT	17q12	0.480566	0.00301121	0.664721
CDHR2	5q35.2	0.480309	0.00302906	0.664721
SULT2B1	19q13.33	0.480051	0.003047	0.664721
VPS33A	12q24.31	-0.480051	0.003047	0.664721
SERTAD2	2p14	0.479794	0.00306503	0.664721
WIPF2	17q21.2	0.479537	0.00308315	0.664721
DHRS7B	17p11.2	-0.477992	0.00319386	0.681905
KIF9-AS1	3p21.31	0.477477	0.00323153	0.683313
PPL	16p13.3	0.476479	0.00330571	0.684385
AQP5	12q13.12	0.47619	0.00332738	0.684385
MRLN	10q21.2	0.476156	0.00332996	0.684385
MYH15	3q13.13	-0.475418	0.00338607	0.689473
SH3PXD2A	10q24.33	0.474389	0.00346573	0.6964
MRGBP	20q13.33	0.474131	0.00348589	0.6964
PCP2	19p13.2	0.47339	0.00354457	0.6964
LRP8	1p32.3	0.473359	0.003547	0.6964
CDH20	18q21.33	0.47236	0.00362746	0.6964
SHOC1	9q31.3	0.472329	0.00362993	0.6964
PHACTR1	6p24.1	0.471815	0.00367202	0.6964
LMLN	3q29	0.4713	0.00371453	0.6964
RPS23	5q14.2	-0.470785	0.00375747	0.6964
ERBB2	17q12	0.470528	0.00377911	0.6964
POM121L4P	22q11.21	0.470474	0.00378361	0.6964
GRB7	17q12	0.469755	0.00384465	0.6964
TEX44	2q37.1	0.469372	0.00387755	0.6964
FSD1L	9q31.2	-0.467696	0.00402427	0.6964
IGBP1	Xq13.1	-0.467439	0.00404723	0.6964
CHKA	11q13.2	0.467181	0.0040703	0.6964
ACOT4	14q24.3	0.467181	0.0040703	0.6964
RAET1E	6q25.1	0.467083	0.00407917	0.6964
FZD10	12q24.33	0.466924	0.00409348	0.6964
RPS5	19q13.43	-0.466924	0.00409348	0.6964
TGFA	2p13.3	0.466924	0.00409348	0.6964
MRPS18C	4q21.23	-0.466667	0.00411678	0.6964
CCNL2	1p36.33	0.465894	0.00418736	0.702933
RPS15	19p13.3	-0.46538	0.004235	0.704206
ADAMTS14	10q22.1	0.465122	0.00425899	0.704206
GABRQ	Xq28	0.464392	0.00432774	0.705614
VAV2	9q34.2	0.46435	0.00433168	0.705614
TUBB4B	9q34.3	0.463835	0.00438073	0.70707
TRIM29	11q23.3	0.46332	0.00443026	0.70707
TMEM63B	6p21.1	0.463063	0.00445521	0.70707
TEC	4p12-p11	0.462806	0.00448028	0.70707
SCARB1	12q24.31	0.462291	0.00453078	0.70707
FLT3LG	19q13.33	-0.461519	0.00460746	0.70707
KCNK5	6p21.2	0.461004	0.0046592	0.70707
MIR-4728/3P		0.461004	0.0046592	0.70707
MIR-4728/5P		0.461004	0.0046592	0.70707
PANK3	5q34	0.460232	0.00473775	0.70707
PC	11q13.2	0.460232	0.00473775	0.70707
GOLGA6A	15q24.1	0.460221	0.0047388	0.70707
GK5	3q23	0.459974	0.00476419	0.70707
RPL32	3p25.2	-0.459717	0.00479075	0.70707
RPS9	19q13.42	-0.459202	0.00484426	0.710201
HDAC6	Xp11.23	0.45843	0.0049255	0.712609
ANAPC2	9q34.3	0.45843	0.0049255	0.712609
RNF39	6p22.1	0.456628	0.00511963	0.735855
LOC283710	15q13.3	0.455856	0.00520484	0.738449
TMEM53	1p34.1	0.455856	0.00520484	0.738449
ATP6V0A4	7q34	0.455338	0.00526264	0.74161
PRSS22	16p13.3	0.454826	0.00532034	0.74161
INTS11	1p36.33	0.454569	0.00534956	0.74161
FOXC2	16q24.1	0.454311	0.00537891	0.74161
LSG1	3q29	0.454054	0.00540841	0.74161
ZNF425	7q36.1	-0.453797	0.00543804	0.74161
RPL27	17q21.31	-0.453539	0.00546782	0.74161
NUDT8	11q13.2	0.453282	0.00549773	0.74161
GABRR1	6q15	0.452157	0.0056301	0.74161
ZNF605	12q24.33	0.451737	0.0056802	0.74161
TBCCD1	3q27.3	0.45148	0.00571111	0.74161
RPS11	19q13.33	-0.45148	0.00571111	0.74161
C8ORF31	8q24.3	0.451223	0.00574217	0.74161
CLPSL1	6p21.31	0.451116	0.00575507	0.74161
RNF225	19q13.43	0.451114	0.00575528	0.74161
USPL1	13q12.3	0.450965	0.00577337	0.74161
PMPCB	7q22.1	-0.450479	0.00583266	0.74161
CDKN2AIPNL	5q31.1	-0.45045	0.00583622	0.74161
RERE	1p36.23	0.450193	0.00586786	0.74161
ZNF730	19p12	0.449421	0.00596367	0.744719
TP53AIP1	11q24.3	0.449095	0.00600446	0.744719
MICALL1	22q13.1	0.448649	0.00606083	0.744719
MYO10	5p15.1	0.448391	0.00609352	0.744719
PADI1	1p36.13	0.448294	0.00610594	0.744719
ABCB6	2q35	0.448134	0.00612635	0.744719
CABLES1	18q11.2	0.447619	0.00619248	0.744719
CYP2D6	22q13.2	0.447104	0.00625923	0.744719
IQCG	3q29	0.447104	0.00625923	0.744719
OR6M1	11q24.1	0.446261	0.00636984	0.744719
RETSAT	2p11.2	0.446075	0.00639458	0.744719
BPIFA2	20q11.21	0.445618	0.0064554	0.744719
IDH1	2q34	0.44556	0.00646319	0.744719
KRTAP10-6	21q22.3	0.445492	0.00647229	0.744719
NKIRAS2	17q21.2	0.444788	0.00656729	0.744719
TSC1	9q34.13	0.444788	0.00656729	0.744719
TAFA2	12q14.1	-0.44453	0.0066023	0.744719
LINC00313	21q22.3	0.44453	0.0066023	0.744719
TCF7L2	10q25.2-q25.3	0.44453	0.0066023	0.744719
EEF1A1	6q13	-0.444273	0.00663748	0.744719
PMEPA1	20q13.31	0.444273	0.00663748	0.744719
CTSD	11p15.5	0.444273	0.00663748	0.744719
OSGIN1	16q23.3	0.443758	0.00670832	0.748358
C6ORF223	6p21.1	0.443501	0.00674399	0.748358
GSTA3	6p12.2	0.443299	0.00677201	0.748358
MIR-613/613		0.442399	0.00689847	0.758521
SEC14L4	22q12.2	0.441699	0.00699821	0.76566
RPL6	12q24.13	-0.441441	0.00703519	0.765895
SLC15A2	3q13.33	0.440669	0.00714714	0.771662
GCM1	6p12.1	0.440207	0.00721494	0.771662
FAM98C	19q13.2	-0.440154	0.00722261	0.771662
EIF4B	12q13.13	-0.439897	0.00726061	0.771662
ANKRD18DP	3q29	0.439013	0.00739239	0.771662
ARRDC1	9q34.3	0.43861	0.00745315	0.771662
LOC100288069	1p36.33	0.438353	0.00749218	0.771662
SPOPL	2q22.1	-0.437838	0.00757077	0.771662
CALCR	7q21.3	0.437838	0.00757077	0.771662
DLGAP1	18p11.31	0.43758	0.00761032	0.771662
EEF2	19p13.3	-0.437323	0.00765005	0.771662
CFAP299	4q21.21	0.437247	0.00766188	0.771662
SLC35A2	Xp11.23	0.437066	0.00768996	0.771662
TMEM272	13q14.3	0.436965	0.00770561	0.771662
PRKACG	9q21.11	0.436844	0.00772449	0.771662
DPH5	1p21.2	-0.436808	0.00773005	0.771662
CYBA	16q24.2	-0.436551	0.00777032	0.771662
PLPP2	19p13.3	0.436293	0.00781076	0.771662
ST3GAL1	8q24.22	0.436036	0.00785139	0.771662
THUMPD3-AS1	3p25.3	0.435779	0.00789219	0.771662
KLHL9	9p21.3	-0.435521	0.00793318	0.771662
CYSRT1	9q34.3	0.435521	0.00793318	0.771662
DESI1	22q13.2	0.435521	0.00793318	0.771662
CD82	11p11.2	0.435521	0.00793318	0.771662
TTC21A	3p22.2	0.435264	0.00797435	0.771662
RAPGEFL1	17q21.1	0.434749	0.00805724	0.771662
GABRD	1p36.33	0.434492	0.00809896	0.771662
NCCRP1	19q13.2	0.434492	0.00809896	0.771662
ZNF277	7q31.1	-0.434234	0.00814086	0.771662
CCDC137	17q25.3	0.434234	0.00814086	0.771662
TTC19	17p12	-0.433719	0.00822522	0.776313
GRM5	11q14.2-q14.3	0.433107	0.0083266	0.778346
FAM157B	9q34.3	0.43289	0.00836279	0.778346
SNORD1A	17q25.1	0.432582	0.00841424	0.778346
TMEM104	17q25.1	0.432432	0.0084394	0.778346
SSNA1	9q34.3	0.431918	0.0085264	0.778346
PAQR6	1q22	-0.43166	0.00857018	0.778346
GLYCTK	3p21.2	0.431403	0.00861416	0.778346
RPS14	5q33.1	-0.431145	0.00865832	0.778346
SURF6	9q34.2	0.431145	0.00865832	0.778346
DYDC2	10q23.1	0.430999	0.00868354	0.778346
ARFGAP2	11p11.2	0.430888	0.00870269	0.778346
RPL31	2q11.2	-0.430373	0.00879199	0.778346
SMC1B	22q13.31	0.430373	0.00879199	0.778346
LINC00857	10q22.3	0.429858	0.00888208	0.778346
LRRC52-AS1	1q23.3-q24.1	0.429383	0.00896599	0.778346
DLX3	17q21.33	0.429377	0.00896702	0.778346
GGT8P	2p11.2	0.429354	0.00897108	0.778346
UMODL1	21q22.3	0.429152	0.00900702	0.778346
MPZL3	11q23.3	0.429086	0.00901868	0.778346
SH3BGRL	Xq21.1	-0.428571	0.00911074	0.778346
NOSIP	19q13.33	-0.428314	0.00915707	0.778346
RPL13	16q24.3|17p11.2	-0.427542	0.00929726	0.778346
GALNT2	1q42.13	-0.427542	0.00929726	0.778346
FBXO48	2p13.3	0.427284	0.0093444	0.778346
HKDC1	10q22.1	0.427284	0.0093444	0.778346
CLTRN	Xp22.2	-0.42677	0.00943928	0.778346
WNT7B	22q13.31	0.426512	0.00948703	0.778346
CHST3	10q22.1	0.426255	0.00953498	0.778346
SNORD114-3	14q32.31	0.426058	0.00957174	0.778346
PRKCD	3p21.1	0.425997	0.00958314	0.778346
HDAC11	3p25.1	0.425483	0.00968008	0.778346
LYPLAL1	1q41	-0.425483	0.00968008	0.778346
PSPN	19p13.3	-0.425483	0.00968008	0.778346
RMND5A	2p11.2	0.425483	0.00968008	0.778346
PRKY	Yp11.2	0.424896	0.00979151	0.778346
SLC5A1	22q12.3	0.42471	0.00982706	0.778346
RHPN1-AS1	8q24.3	0.42471	0.00982706	0.778346
LATS2	13q12.11	0.424196	0.0099261	0.778346
CYP4F24P	19p13.12	0.424047	0.00995477	0.778346
AGBL3	7q33	-0.423938	0.00997593	0.778346
PHF2P1	13q12.11	0.423758	0.010011	0.778346
RPL17-C18ORF32	18q21.1	-0.423423	0.0100762	0.778346
SAPCD2	9q34.3	0.423423	0.0100762	0.778346
BRD9	5p15.33	0.423423	0.0100762	0.778346
ACSL3	2q36.1	0.423166	0.0101267	0.778346
PTGR1	9q31.3	0.423166	0.0101267	0.778346
ABCC3	17q21.33	0.422909	0.0101774	0.778346
KRT17	17q21.2	0.422909	0.0101774	0.778346
KRT79	12q13.13	0.422166	0.0103249	0.778346
HEPHL1	11q21	0.421906	0.0103769	0.778346
ZNF750	17q25.3	0.421676	0.0104232	0.778346
SELENOS	15q26.3	0.421622	0.0104341	0.778346
LOC441601	11p11.12	-0.421369	0.010485	0.778346
C11ORF86	11q13.2	0.421263	0.0105067	0.778346
HIST1H4D	6p22.2	0.421156	0.0105284	0.778346
FAM118A	22q13.31	0.421107	0.0105383	0.778346
SPRY4	5q31.3	0.420335	0.0106963	0.778346
LAMA5	20q13.33	0.420335	0.0106963	0.778346
CLCN6	1p36.22	0.420077	0.0107494	0.778346
GPX2	14q23.3	0.419305	0.01091	0.778346
LUZP1	1p36.12	0.419305	0.01091	0.778346
KIAA1522	1p35.1	0.419048	0.010964	0.778346
TMEM167A	5q14.2	-0.419048	0.010964	0.778346
ALKBH3	11p11.2	0.41879	0.0110182	0.778346
TMEM189-UBE2V1	20q13.13	0.41879	0.0110182	0.778346
CLDN1	3q28	-0.418533	0.0110727	0.778346
CTBP2	10q26.13	0.418533	0.0110727	0.778346
ZNF488	10q11.22	0.418018	0.0111823	0.778346
RPL10A	6p21.31	-0.418018	0.0111823	0.778346
RER1	1p36.32	0.417761	0.0112374	0.778346
ADH5	4q23	-0.417503	0.0112928	0.778346
FAM161B	14q24.3	0.417503	0.0112928	0.778346
NAGS	17q21.31	0.417503	0.0112928	0.778346
CCDC163	1p34.1	0.417503	0.0112928	0.778346
FUT6	19p13.3	0.417503	0.0112928	0.778346
MOGAT1	2q36.1	0.417466	0.0113008	0.778346
RPL13A	19q13.33	-0.416988	0.0114042	0.778346
PDCL3	2q11.2	0.416988	0.0114042	0.778346
SDC1	2p24.1	0.416988	0.0114042	0.778346
R3HCC1	8p21.3	-0.416731	0.0114603	0.778346
RIBC2	22q13.31	0.416731	0.0114603	0.778346
RASSF3	12q14.2	0.416474	0.0115166	0.778346
C11ORF1	11q23.1	-0.416216	0.0115731	0.778346
SHISA2	13q12.13	0.416216	0.0115731	0.778346
SCGB1C1	11p15.5	-0.416146	0.0115886	0.778346
LEO1	15q21.2	0.415959	0.0116299	0.778346
FUNDC2	Xq28	-0.415959	0.0116299	0.778346
TMEM250	9q34.3	0.415701	0.0116869	0.778346
SP6	17q21.32	0.415701	0.0116869	0.778346
RPS18	6p21.32	-0.415444	0.0117441	0.778346
LOC100505622	19q13.2	-0.415444	0.0117441	0.778346
BAIAP2L2	22q13.1	0.415187	0.0118016	0.778346
B3GALT6	1p36.33	0.415187	0.0118016	0.778346
CFAP44	3q13.2	0.414956	0.0118533	0.778346
ATP1B3	3q23	0.414929	0.0118593	0.778346
NR1D1	17q21.1	0.414929	0.0118593	0.778346
ELF5	11p13	0.414672	0.0119173	0.778346
KLHL21	1p36.31	0.414672	0.0119173	0.778346
KLK5	19q13.41	0.414529	0.0119496	0.778346
KLK4	19q13.41	0.414475	0.0119618	0.778346
ANXA9	1q21.3	0.414414	0.0119755	0.778346
MYO15B	17q25.1	0.414414	0.0119755	0.778346
SLC6A1	3p25.3	0.414414	0.0119755	0.778346
LOC389834	-	0.414312	0.0119986	0.778346
LINC00266-1	20q13.33	0.414162	0.0120328	0.778346
LPO	17q22	0.414162	0.0120329	0.778346
ADPRM	17p13.1	-0.414157	0.0120339	0.778346
FOLH1	11p11.12	0.413642	0.0121515	0.781563
ATG4D	19p13.2	0.413385	0.0122107	0.781563
TOR4A	9q34.3	0.413127	0.0122701	0.781563
LOC100129046	1p22.1	0.41287	0.0123297	0.781563
DIMT1	5q12.1	-0.412613	0.0123896	0.781563
GTPBP2	6p21.1	0.412613	0.0123896	0.781563
RPS19	19q13.2	-0.412613	0.0123896	0.781563
OBP2A	9q34.3	0.412381	0.0124436	0.781563
CYP4V2	4q35.1-q35.2	-0.412355	0.0124497	0.781563
LINC00884	3q29	0.412355	0.0124497	0.781563
DCXR	17q25.3	0.412098	0.0125101	0.781563
HINT1	5q23.3	-0.412098	0.0125101	0.781563
TCTE1	6p21.1	0.411432	0.0126676	0.783554
DLX5	7q21.3	0.411326	0.0126928	0.783554
RAB22A	20q13.32	0.411326	0.0126928	0.783554
SRY	Yp11.2	0.411252	0.0127104	0.783554
FAM83C	20q11.22	0.411211	0.0127201	0.783554
RTEL1	20q13.33	0.410553	0.0128777	0.788837
EHMT1	9q34.3	0.410553	0.0128777	0.788837
C12ORF10	12q13.13	-0.410296	0.0129398	0.790441
LINC00550	13q21.33	0.410069	0.0129947	0.791598
SEC14L3	22q12.2	0.40978	0.0130652	0.793692
OR2C3	1q44	0.409428	0.0131513	0.796721
RACK1	5q35.3	-0.408752	0.0133179	0.804601
RDM1P5	17q12	0.408494	0.0133819	0.806247
ATP8A2	13q12.13	0.407748	0.0135686	0.809718
C16ORF71	16p13.3	0.407722	0.0135752	0.809718
PPP1R1B	17q12	0.407722	0.0135752	0.809718
MIR-650/650		-0.407465	0.0136401	0.809718
WWC2-AS2	4q35.1	0.407233	0.0136987	0.809718
LINC01968	3q29	0.407109	0.0137302	0.809718
OR8G1	11q24.2	0.407041	0.0137475	0.809718
SEMA3B	3p21.31	0.40695	0.0137708	0.809718
TARDBP	1p36.22	0.40695	0.0137708	0.809718
PROM2	2q11.1	0.406692	0.0138366	0.811414
RPS25	11q23.3	-0.406435	0.0139026	0.813117
C6	5p13.1	-0.40592	0.0140354	0.818708
SPATA13	13q12.12	0.405663	0.0141022	0.819181
NMBR	6q24.1	-0.40546	0.0141551	0.819181
MAN2A1	5q21.3	-0.405405	0.0141693	0.819181
PRPF40B	12q13.12	0.405148	0.0142367	0.819181
DNM1P34	15q24.2	-0.405053	0.0142615	0.819181
HNRNPA1	12q13.13	-0.404891	0.0143043	0.819181
RFX8	2q11.2	0.404891	0.0143043	0.819181
BAP1	3p21.1	0.404376	0.0144403	0.820739
LINC02159	5q34	0.404124	0.0145073	0.820739
CRLF2	Xp22.33 and Yp11.2	0.404118	0.0145088	0.820739
AKR1C6P	10p15.1	0.404082	0.0145184	0.820739
SLC9A3R1	17q25.1	0.403861	0.0145775	0.820739
TSC22D1	13q14.11	0.403861	0.0145775	0.820739
SPINK1	5q32	-0.403604	0.0146464	0.820739
RAB7A	3q21.3	0.403346	0.0147157	0.820739
VWA7	6p21.33	0.403089	0.0147852	0.820739
DLX6	7q21.3	0.402705	0.0148895	0.820739
SLC22A18AS	11p15.4	0.402574	0.0149251	0.820739
HES5	1p36.32	0.40242	0.0149671	0.820739
SLIT2-IT1	4p15.31	0.402332	0.0149913	0.820739
HSBP1	16q23.3	-0.402317	0.0149955	0.820739
OCRL	Xq26.1	-0.402317	0.0149955	0.820739
CLEC19A	16p12.3	0.40218	0.0150329	0.820739
PIAS3	1q21.1	0.402059	0.0150661	0.820739
ATP10A	15q12	0.401802	0.015137	0.820739
DNMBP	10q24.2	0.401802	0.015137	0.820739
LINC01347	1q43	0.401802	0.015137	0.820739
RPL22L1	3q26.2	-0.401802	0.015137	0.820739
TSPAN10	17q25.3	0.401055	0.0153442	0.820739
MIR-3064/3P		0.400772	0.0154235	0.820739
MIR-3064/5P		0.400772	0.0154235	0.820739
MYO7B	2q14.3	0.400772	0.0154235	0.820739
OCEL1	19p13.11	0.400772	0.0154235	0.820739
OXLD1	17q25.3	0.400772	0.0154235	0.820739
TATDN3	1q32.3	-0.400515	0.0154958	0.820739
TRADD	16q22.1	-0.400515	0.0154958	0.820739
WFS1	4p16.1	0.400257	0.0155684	0.820739
MIR-93/93		0.400158	0.0155967	0.820739
MIR-93/93*		0.400158	0.0155967	0.820739
RPL27A	11p15.4	-0.4	0.0156413	0.820739
TMEM121B	22q11.1	-0.399485	0.015788	0.820739
RPS13	11p15.1	-0.399485	0.015788	0.820739
UGT3A2	5p13.2	-0.399485	0.015788	0.820739
DFFA	1p36.22	0.399228	0.0158617	0.820739
ALX3	1p13.3	0.39897	0.0159358	0.820739
SAMD15	14q24.3	0.39897	0.0159358	0.820739
ATP5MC2	12q13.13	-0.39897	0.0159358	0.820739
GOLIM4	3q26.2	0.39897	0.0159358	0.820739
OPLAH	8q24.3	0.39897	0.0159358	0.820739
PLEKHN1	1p36.33	0.398713	0.0160101	0.820739
RBMX	Xq26.3	-0.398713	0.0160101	0.820739
CYP4F12	19p13.12	0.398456	0.0160848	0.820739
DNAJB11	3q27.3	0.398456	0.0160848	0.820739
SPATA31C2	9q22.1	0.398058	0.0162007	0.820739
ADCY2	5p15.31	0.398043	0.0162049	0.820739
GABARAP	17p13.1	-0.397941	0.0162349	0.820739
GCSHP3	2q33.3	0.397941	0.0162349	0.820739
TMEM92	17q21.33	0.397941	0.0162349	0.820739
ZNF609	15q22.31	0.397683	0.0163104	0.822665
TAF2	8q24.12	0.397426	0.0163862	0.822714
TTC14	3q26.33	0.397426	0.0163862	0.822714
PGLS	19p13.11	-0.396911	0.0165387	0.826672
UBALD2	17q25.1	0.396654	0.0166154	0.826672
LINC01137	1p34.3	0.396654	0.0166154	0.826672
LRRTM3	10q21.3	-0.396654	0.0166154	0.826672
LOC100129316	9q22.2	0.396319	0.0167157	0.829784
KRT4	12q13.13	0.39571	0.0168992	0.831099
MORC2-AS1	22q12.2	0.395624	0.0169251	0.831099
ANKRD18B	9p13.3	0.395521	0.0169565	0.831099
RPS7	2p25.3	-0.395109	0.0170818	0.831099
CTNNBIP1	1p36.22	0.394852	0.0171606	0.831099
NLRP12	19q13.42	0.394852	0.0171606	0.831099
FAM178B	2q11.2	0.39462	0.0172319	0.831099
LCMT1	16p12.1	-0.394595	0.0172397	0.831099
HEY2	6q22.31	0.39408	0.0173988	0.831099
TTC34	1p36.32	0.394062	0.0174045	0.831099
TPTE	21p11.2	0.39406	0.017405	0.831099
CD180	5q12.3	0.393308	0.0176398	0.831099
UNC93B1	11q13.2	0.393308	0.0176398	0.831099
CHM	Xq21.2	-0.393308	0.0176398	0.831099
EPS8L3	1p13.3	0.39305	0.0177207	0.831099
LINS1	15q26.3	0.39305	0.0177207	0.831099
LMTK3	19q13.33	0.39305	0.0177207	0.831099
SHISA8	22q13.2	0.393042	0.0177234	0.831099
FAM186A	12q13.12	0.392843	0.017786	0.831099
C17ORF49	17p13.1	-0.392793	0.017802	0.831099
RGS12	4p16.3	0.392793	0.017802	0.831099
SOGA1	20q11.23	0.392793	0.017802	0.831099
SLC5A4	22q12.3	0.392793	0.017802	0.831099
FHIT	3p14.2	-0.392535	0.0178835	0.831099
SLC28A1	15q25.3	0.392278	0.0179654	0.831099
SLC44A4	6p21.33	0.392278	0.0179654	0.831099
TRIOBP	22q13.1	0.392278	0.0179654	0.831099
FLT1	13q12.3	0.392278	0.0179654	0.831099
SLC25A46	5q22.1	-0.392021	0.0180476	0.831099
APOL5	22q12.3	0.39197	0.0180637	0.831099
FAM71D	14q23.3	0.391763	0.0181301	0.831099
RAET1G	6q25.1	0.391763	0.0181301	0.831099
GHRHR	7p14.3	0.391697	0.0181513	0.831099
NME3	16p13.3	0.391506	0.0182129	0.831099
SNORD49B	17p11.2	-0.391506	0.0182129	0.831099
CARD18	11q22.3	0.391393	0.0182495	0.831099
ATPSCKMT	5p15.2	0.391248	0.0182961	0.831099
TTC9	14q24.2	0.391248	0.0182961	0.831099
SCARNA9	11q21	-0.391248	0.0182961	0.831099
SQLE	8q24.13	0.390991	0.0183795	0.831099
OSER1	20q13.12	0.390734	0.0184633	0.831099
IL20RB	3q22.3	0.390734	0.0184633	0.831099
SGK2	20q13.12	0.390734	0.0184633	0.831099
TENM2	5q34	0.390734	0.0184633	0.831099
EDN2	1p34.2	0.390577	0.0185145	0.831099
SEPTIN2	2q37.3	-0.390476	0.0185474	0.831099
TSKU	11q13.5	0.390476	0.0185474	0.831099
C8ORF74	8p23.1	0.390366	0.0185834	0.831099
ELFN2	22q13.1	0.390219	0.0186318	0.831099
SFR1	10q25.1	0.390219	0.0186318	0.831099
ZNF98	19p12	0.389732	0.0187923	0.8357
C15ORF62	15q15.1	0.389447	0.0188869	0.8357
DDX59	1q32.1	-0.389447	0.0188869	0.8357
FAM166A	9q34.3	0.389447	0.0188869	0.8357
FBL	19q13.2	-0.389189	0.0189726	0.836127
HYLS1	11q24.2	0.389189	0.0189726	0.836127
CARD14	17q25.3	0.388932	0.0190587	0.838238
SLC10A2	13q33.1	0.388714	0.0191318	0.839776
UFL1	6q16.1	-0.388417	0.0192317	0.840803
TXNDC16	14q22.1	-0.388417	0.0192317	0.840803
ALLC	2p25.3	0.388255	0.0192864	0.841262
RPL36	19p13.3	-0.38816	0.0193187	0.841262
COX6B2	19q13.42	0.387902	0.019406	0.841636
PRKCZ	1p36.33	0.387902	0.019406	0.841636
MAGOHB	12p13.2	-0.387645	0.0194937	0.841636
FST	5q11.2	-0.38713	0.01967	0.841636
POLD4	11q13.2	0.38713	0.01967	0.841636
PRDM2	1p36.21	0.38713	0.01967	0.841636
RAPGEF3	12q13.11	0.38713	0.01967	0.841636
GPR26	10q26.13	0.386513	0.0198829	0.841636
INF2	14q32.33	0.386358	0.0199369	0.841636
KCNMB2	3q26.32	-0.386358	0.0199369	0.841636
TTYH3	7p22.3	0.386358	0.0199369	0.841636
LINC01433	20p13	0.386341	0.0199429	0.841636
MAPK6	15q21.2	0.3861	0.0200266	0.841636
PAX7	1p36.13	0.386057	0.0200417	0.841636
SYCP1	1p13.2	0.386003	0.0200606	0.841636
CCNH	5q14.3	-0.385843	0.0201166	0.841636
ADD3-AS1	10q25.1	0.385843	0.0201166	0.841636
MZT2A	2q21.1	-0.385843	0.0201166	0.841636
SOCS2-AS1	12q22	-0.385586	0.0202069	0.841636
SPANXN3	Xq27.3	-0.385486	0.020242	0.841636
ZNF442	19p13.2	0.385482	0.0202434	0.841636
ZNF561	19p13.2	-0.385328	0.0202975	0.841636
MAN1B1	9q34.3	0.385328	0.0202975	0.841636
SPINK14	5q32	-0.385178	0.0203507	0.841636
ARHGAP18	6q22.33	-0.385071	0.0203885	0.841636
DOCK6	19p13.2	0.385071	0.0203885	0.841636
NNT	5p12	-0.384813	0.0204799	0.841636
KRTAP5-4	11p15.5	0.384635	0.0205434	0.841636
MIR-4314/4314		0.384627	0.0205462	0.841636
TNMD	Xq22.1	-0.384473	0.0206014	0.841636
ALDH3B2	11q13.2	0.384299	0.0206636	0.841636
ZNF75A	16p13.3	0.384299	0.0206636	0.841636
HMGN5	Xq21.1	-0.383784	0.0208487	0.841636
GABRE	Xq28	0.383784	0.0208487	0.841636
ZNF99	19p12	0.383684	0.0208847	0.841636
DNAAF3	19q13.42	0.383526	0.0209417	0.841636
NPPA	1p36.22	0.383526	0.0209417	0.841636
LECT2	5q31.1	-0.383308	0.0210209	0.841636
EPCAM	2p21	0.383269	0.0210351	0.841636
FAM214B	9p13.3	0.383269	0.0210351	0.841636
PRPF3	1q21.2	0.383269	0.0210351	0.841636
TIMM9	14q23.1	-0.383269	0.0210351	0.841636
GCNT2	6p24.3-p24.2	0.383012	0.0211289	0.841636
MRPL54	19p13.3	-0.383012	0.0211289	0.841636
MAGEA1	Xq28	0.382541	0.0213013	0.841636
FAM227A	22q13.1	0.382497	0.0213174	0.841636
RSU1P2	10q11.21	0.382262	0.0214038	0.841636
SNTB1	8q24.12	0.382239	0.0214122	0.841636
TMEM203	9q34.3	0.382239	0.0214122	0.841636
NLRP4	19q13.43	0.382147	0.0214461	0.841636
MIR-573/573		0.382007	0.0214982	0.841636
DSCR4	21q22.13	0.382005	0.0214987	0.841636
GGA1	22q13.1	0.381982	0.0215073	0.841636
CSMD1	8p23.2	0.381749	0.0215937	0.841636
HACD2	3q21.1	0.381725	0.0216028	0.841636
YBEY	21q22.3	-0.381725	0.0216028	0.841636
TRAPPC1	17p13.1	-0.381725	0.0216028	0.841636
THYN1	11q25	-0.381467	0.0216986	0.841636
GOLGB1	3q13.33	0.38121	0.0217948	0.841636
HGS	17q25.3	0.38121	0.0217948	0.841636
ZFP64	20q13.2	0.38121	0.0217948	0.841636
CGB8	19q13.33	0.380952	0.0218914	0.841636
CYP46A1	14q32.2	0.380952	0.0218914	0.841636
FAAH2	Xp11.21	-0.380952	0.0218914	0.841636
SPON2	4p16.3	0.380952	0.0218914	0.841636
ALDH18A1	10q24.1	0.380695	0.0219883	0.841636
C2ORF42	2p13.3	0.380695	0.0219883	0.841636
CLSTN1	1p36.22	0.380438	0.0220855	0.841636
RPL18	19q13.33	-0.380438	0.0220855	0.841636
HEXIM1	17q21.31	0.379923	0.0222811	0.841636
KRT23	17q21.2	0.379923	0.0222811	0.841636
NAA38	17p13.1	-0.379923	0.0222811	0.841636
LINC02800	1p36.11	0.379755	0.0223451	0.841636
LINC01546	Xp22.33	0.379749	0.0223473	0.841636
ZNF335	20q13.12	0.379665	0.0223795	0.841636
FRG1	4q35.2	-0.379665	0.0223795	0.841636
MROH6	8q24.3	0.379665	0.0223795	0.841636
TTLL6	17q21.32	0.379665	0.0223795	0.841636
MROH2A	2q37.1	0.379639	0.0223894	0.841636
RAB9B	Xq22.2	-0.379408	0.0224782	0.841636
RPS20	8q12.1	-0.379408	0.0224782	0.841636
ZNFX1	20q13.13	0.379151	0.0225772	0.841636
SPAG6	10p12.2	-0.379148	0.022578	0.841636
LOC100130238	12q24.33	0.378904	0.0226724	0.841636
MAGI3	1p13.2	0.378893	0.0226766	0.841636
SLCO4C1	5q21.1	-0.378685	0.0227575	0.841636
DCST1	1q21.3	0.378636	0.0227764	0.841636
MIR-554/554		0.378609	0.022787	0.841636
UPK2	11q23.3	0.378389	0.0228724	0.841636
TIGD3	11q13.1	0.378378	0.0228765	0.841636
ZNF394	7q22.1	-0.378378	0.0228765	0.841636
RIPPLY3	21q22.13	0.378236	0.0229322	0.841636
GRAP	17p11.2	0.378121	0.0229771	0.841636
OSBPL11	3q21.2	0.378121	0.0229771	0.841636
SUCLA2	13q14.2	0.378121	0.0229771	0.841636
TBL1XR1	3q26.32	0.377864	0.0230779	0.841636
C2CD3	11q13.4	0.377864	0.0230779	0.841636
OXR1	8q23.1	0.377864	0.0230779	0.841636
LHX3	9q34.3	-0.377509	0.0232175	0.843439
ATF6B	6p21.32	0.377349	0.0232808	0.843439
LOC100507564	1p32.3	0.377349	0.0232808	0.843439
RWDD4	4q35.1	-0.377349	0.0232808	0.843439
CMTM7	3p22.3	0.376577	0.0235878	0.845758
RARA	17q21.2	0.376577	0.0235878	0.845758
HSPA1B	6p21.33	0.376577	0.0235878	0.845758
DPH7	9q34.3	0.376577	0.0235878	0.845758
PSD2	5q31.2	0.376319	0.0236909	0.845758
MALL	2q13	0.376319	0.0236909	0.845758
MIR-4758/3P		0.376319	0.0236909	0.845758
MIR-4758/5P		0.376319	0.0236909	0.845758
CEP120	5q23.2	-0.376319	0.0236909	0.845758
ABCG4	11q23.3	0.376062	0.0237944	0.846702
DCST1-AS1	1q21.3	0.376062	0.0237944	0.846702
CDA	1p36.12	0.37529	0.024107	0.848114
NT5C	17q25.1	0.375032	0.024212	0.848114
DENND3	8q24.3	0.375032	0.024212	0.848114
TACC2	10q26.13	0.375032	0.024212	0.848114
MAGEB10	Xp21.3	0.374947	0.0242466	0.848114
PROKR1	2p13.3	0.374848	0.0242874	0.848114
NTF4	19q13.33	0.374775	0.0243173	0.848114
NCALD	8q22.3	-0.374775	0.0243173	0.848114
FLJ45513	17q21.33	0.374517	0.024423	0.848114
SMIM30	7q31.1	-0.374517	0.024423	0.848114
LOC100132781	9q22.33	-0.37438	0.0244794	0.848114
KCTD6	3p14.3	0.37426	0.0245291	0.848114
C1ORF174	1p36.32	0.37426	0.0245291	0.848114
RPS12	6q23.2	-0.37426	0.0245291	0.848114
STX16	20q13.32	0.37426	0.0245291	0.848114
FLJ33534	2p25.1	0.374253	0.0245318	0.848114
CT83	Xq23	0.373826	0.0247089	0.848114
CAT	11p13	0.373745	0.0247425	0.848114
CYP27C1	2q14.3	0.373745	0.0247425	0.848114
PEX11A	15q26.1	0.373745	0.0247425	0.848114
MIR-1913/1913		0.373724	0.0247514	0.848114
RNASEK	17p13.1	-0.373488	0.0248497	0.848114
CCNI	4q21.1	-0.37323	0.0249574	0.848114
P4HA2	5q31.1	-0.37323	0.0249574	0.848114
EIF3G	19p13.2	-0.37323	0.0249574	0.848114
LRRC47	1p36.32	0.37323	0.0249574	0.848114
WHAMMP3	15q11.2	0.373126	0.0250012	0.848114
ANGPTL8	19p13.2	0.372973	0.0250654	0.848114
MYADML2	17q25.3	0.372938	0.0250799	0.848114
SEC23IP	10q26.11-q26.12	0.372716	0.0251738	0.848114
PRSS45P	3p21.31	0.372558	0.0252402	0.848114
ADGRF4	6p12.3	0.372458	0.0252826	0.848114
BDH1	3q29	0.372458	0.0252826	0.848114
C1ORF127	1p36.22	0.372201	0.0253918	0.848114
LINC00622	1p12	0.372201	0.0253918	0.848114
KCNQ3	8q24.22	0.371943	0.0255013	0.848114
KLF13	15q13.3	0.371943	0.0255013	0.848114
CEP131	17q25.3	0.371686	0.0256113	0.848114
EIF3K	19q13.2	-0.371429	0.0257216	0.848114
PEX14	1p36.22	0.371429	0.0257216	0.848114
LRCH1	13q14.13-q14.2	0.371429	0.0257216	0.848114
RGS14	5q35.3	0.371429	0.0257216	0.848114
SPRED2	2p14	0.371429	0.0257216	0.848114
ECM1	1q21.2	0.371171	0.0258324	0.848114
LEAP2	5q31.1	0.371171	0.0258324	0.848114
NDOR1	9q34.3	0.371171	0.0258324	0.848114
EXOC1L	4q12	0.371154	0.0258398	0.848114
NR2E1	6q21	0.371013	0.0259005	0.848114
IPO11	5q12.1	-0.370656	0.026055	0.848114
CSNK1G3	5q23.2	-0.370656	0.026055	0.848114
KCNE3	11q13.4	0.370656	0.026055	0.848114
LAMB4	7q31.1	0.370656	0.026055	0.848114
C22ORF24	22q12.3	-0.370399	0.026167	0.848114
RASGRF1	15q25.1	0.370399	0.026167	0.848114
DAO	12q24.11	0.370332	0.026196	0.848114
CAPN5	11q13.5	0.370142	0.0262793	0.848114
NAP1L1	12q21.2	-0.370142	0.0262793	0.848114
SLC6A20	3p21.31	0.370142	0.0262793	0.848114
CSF2RA	Xp22.33 and Yp11.2	0.369884	0.026392	0.848114
CST6	11q13.1	0.369779	0.0264381	0.848114
LETMD1	12q13.12	-0.369627	0.0265051	0.848114
RBM20	10q25.2	0.369627	0.0265051	0.848114
TMEM79	1q22	0.369627	0.0265051	0.848114
OR6N2	1q23.1	0.369383	0.0266125	0.848114
CCDC32	15q15.1	0.369369	0.0266186	0.848114
PLAAT2	11q12.3	0.369369	0.0266186	0.848114
GUCA1C	3q13.13	0.369358	0.0266237	0.848114
GTPBP1	22q13.1	0.369112	0.0267326	0.848114
TPRXL	3p25.1	0.368878	0.0268363	0.848114
MED31	17p13.1	-0.368855	0.0268469	0.848114
CCDC175	14q23.1	-0.368597	0.0269616	0.848114
ZBTB17	1p36.13	0.368597	0.0269616	0.848114
C1ORF220	1q25.2	0.36834	0.0270767	0.848114
APOA2	1q23.3	-0.368299	0.0270949	0.848114
MS4A15	11q12.2	0.368106	0.0271816	0.848114
ATF7IP2	16p13.2-p13.13	0.368082	0.0271922	0.848114
DEPDC4	12q23.1	0.368082	0.0271922	0.848114
SIRT2	19q13.2	-0.368082	0.0271922	0.848114
SPNS2	17p13.2	0.367825	0.0273082	0.848114
SLC25A15	13q14.11	0.367825	0.0273082	0.848114
C22ORF42	22q12.3	0.36771	0.0273603	0.848114
H1F0	22q13.1	0.367568	0.0274245	0.848114
REC8	14q12	-0.367568	0.0274245	0.848114
PER3	1p36.23	0.36731	0.0275413	0.848114
P2RY2	11q13.4	0.367053	0.0276584	0.848114
KNG1	3q27.3	0.366819	0.0277652	0.848114
SNORA70D	16q22.2	0.366797	0.0277751	0.848114
RPS6KC1	1q32.3	-0.366795	0.027776	0.848114
MRPL20	1p36.33	0.366795	0.027776	0.848114
OVCA2	17p13.3	-0.366538	0.027894	0.848114
HNRNPA0	5q31.2	-0.366538	0.027894	0.848114
AZGP1	7q22.1	0.366281	0.0280124	0.848114
ACAD9	3q21.3	0.366281	0.0280124	0.848114
SNORD1B	17q25.1	0.366237	0.0280323	0.848114
OR5AU1	14q11.2	0.366153	0.028071	0.848114
MAL2	8q24.12	0.366023	0.0281312	0.848114
MED9	17p11.2	-0.366023	0.0281312	0.848114
MTMR4	17q22	0.366023	0.0281312	0.848114
NFE2L2	2q31.2	0.366023	0.0281312	0.848114
DPPA5	6q13	0.365935	0.028172	0.848114
SLC17A6	11p14.3	0.365858	0.0282077	0.848114
RPS3A	4q31.3	-0.365766	0.0282504	0.848114
CUEDC2	10q24.32	-0.365766	0.0282504	0.848114
POLG	15q26.1	0.365766	0.0282504	0.848114
MAFIP	-	0.365508	0.0283701	0.848114
SRR	17p13.3	-0.365508	0.0283701	0.848114
FOXR1	11q23.3	0.365374	0.0284327	0.848114
HRCT1	9p13.3	0.365251	0.0284901	0.848114
TLR9	3p21.2	0.365251	0.0284901	0.848114
GTSE1	22q13.31	0.365251	0.0284901	0.848114
PANK4	1p36.32	0.365251	0.0284901	0.848114
CHST4	16q22.2	0.365229	0.0285005	0.848114
TRPM4	19q13.33	0.364994	0.0286106	0.848114
DUOX1	15q21.1	0.364736	0.0287315	0.848114
ETV5	3q27.2	0.364736	0.0287315	0.848114
C9ORF152	9q31.3	0.364736	0.0287315	0.848114
ADCY6	12q13.12	0.364736	0.0287315	0.848114
PARD6B	20q13.13	0.364736	0.0287315	0.848114
SLC7A9	19q13.11	0.364736	0.0287315	0.848114
RPL35	9q33.3	-0.364479	0.0288528	0.848114
TPTE2P5	13q14.11	0.364479	0.0288528	0.848114
LINC00184	1q42.3	0.364456	0.0288635	0.848114
DNAH17	17q25.3	0.364221	0.0289745	0.848114
GDI2	10p15.1	-0.363964	0.0290967	0.848114
POU2F3	11q23.3	0.363964	0.0290967	0.848114
KCTD2	17q25.1	0.363964	0.0290967	0.848114
NHLRC2	10q25.3	0.363964	0.0290967	0.848114
UBAC2-AS1	13q32.3	0.363707	0.0292192	0.848114
CYP24A1	20q13.2	0.363543	0.0292975	0.848114
CNOT11	2q11.2	0.363449	0.0293422	0.848114
NUP88	17p13.2	-0.363449	0.0293422	0.848114
VAX1	10q25.3	0.363307	0.0294101	0.848114
DEFB136	8p23.1	0.363289	0.0294188	0.848114
DEGS1	1q42.11	-0.363192	0.0294657	0.848114
FGD5	3p25.1	0.363192	0.0294657	0.848114
AQP2	12q13.12	0.362958	0.0295782	0.848114
TWISTNB	7p21.1	-0.362934	0.0295895	0.848114
ZNF729	19p12	0.362782	0.0296629	0.848114
SNORD113-2	14q32.31	-0.362714	0.0296959	0.848114
MAP2K4P1	Xq13.2	0.362712	0.0296966	0.848114
EGFL8	6p21.32	0.362677	0.0297138	0.848114
GTF2F1	19p13.3	-0.362677	0.0297138	0.848114
RSC1A1	1p36.21	0.362677	0.0297138	0.848114
HSD17B7P2	10p11.1	0.362677	0.0297138	0.848114
RAB9BP1	5q21.2-q21.3	0.362478	0.0298101	0.848114
PGLYRP3	1q21.3	0.362454	0.029822	0.848114
DOCK9	13q32.3	0.36242	0.0298385	0.848114
TCERG1L	10q26.3	0.362418	0.0298391	0.848114
GGN	19q13.2	0.362162	0.0299636	0.848114
TMC6	17q25.3	0.362162	0.0299636	0.848114
ZBTB3	11q12.3	0.362162	0.0299636	0.848114
FAM83H-AS1	8q24.3	0.362162	0.0299636	0.848114
NDUFAF2	5q12.1	-0.361905	0.0300892	0.848114
NGEF	2q37.1	0.361905	0.0300892	0.848114
ASXL2	2p23.3	0.361647	0.0302152	0.848114
PDCD6	5p15.33	0.361647	0.0302152	0.848114
PRDX6	1q25.1	-0.361647	0.0302152	0.848114
STK11IP	2q35	0.361647	0.0302152	0.848114
ANGPT4	20p13	0.361503	0.0302861	0.848114
PUSL1	1p36.33	0.36139	0.0303416	0.848114
RANGAP1	22q13.2	0.36139	0.0303416	0.848114
SLC34A2	4p15.2	0.361156	0.030457	0.848114
MTG1	10q26.3	0.361133	0.0304685	0.848114
SLC1A5	19q13.32	0.361133	0.0304685	0.848114
USP54	10q22.2	0.361133	0.0304685	0.848114
CFAP74	1p36.33	0.360875	0.0305958	0.848114
GTF2E1	3q13.33	0.360875	0.0305958	0.848114
MIR-1260B/1260B		0.360875	0.0305958	0.848114
FGFR3	4p16.3	0.360875	0.0305958	0.848114
WRAP73	1p36.32	0.360875	0.0305958	0.848114
COL13A1	10q22.1	0.360618	0.0307235	0.848114
NEAT1	11q13.1	0.360618	0.0307235	0.848114
RPS6	9p22.1	-0.360618	0.0307235	0.848114
SNORA33	6q23.2	-0.360618	0.0307235	0.848114
UVRAG	11q13.5	0.360618	0.0307235	0.848114
DNAJC16	1p36.21	0.36036	0.0308517	0.848114
SCOC-AS1	4q31.1	0.36036	0.0308517	0.848114
KRT40	17q21.2	0.360272	0.0308959	0.848114
CPT1A	11q13.3	0.360103	0.0309803	0.848114
MBLAC2	5q14.3	-0.360103	0.0309803	0.848114
ZSWIM4	19p13.13-p13.12	0.360103	0.0309803	0.848114
NUPR2	7p11.2	0.360086	0.0309889	0.848114
MMEL1	1p36.32	0.359846	0.0311093	0.848114
ELOVL7	5q12.1	-0.359846	0.0311093	0.848114
TCP11	6p21.31	0.35982	0.0311223	0.848114
LINC02685	11p11.2	0.35974	0.0311623	0.848114
LINC01959	5q31.1	0.359711	0.031177	0.848114
CLDN16	3q28	-0.359588	0.0312388	0.848114
HIST1H2AK	6p22.1	0.359588	0.0312388	0.848114
PATJ	1p31.3	0.359588	0.0312388	0.848114
TP73-AS1	1p36.32	0.359588	0.0312388	0.848114
ZNF843	16p11.2	0.359588	0.0312388	0.848114
MSI2	17q22	0.359331	0.0313687	0.848499
STAT4	2q32.2-q32.3	-0.359331	0.0313687	0.848499
MBL1P	10q22.3	0.359331	0.0313687	0.848499
MYH9	22q12.3	0.358816	0.0316299	0.848708
HAUS1	18q21.1	-0.358816	0.0316299	0.848708
NPIPB13	16p11.2	0.358651	0.031714	0.848708
CAPS	19p13.3	0.358559	0.0317612	0.848708
ABCC2	10q24.2	0.358559	0.0317612	0.848708
DIDO1	20q13.33	0.358559	0.0317612	0.848708
NCK2	2q12.2	0.358559	0.0317612	0.848708
NPHP4	1p36.31	0.358559	0.0317612	0.848708
TRAK2	2q33.1	0.358559	0.0317612	0.848708
NPB	17q25.3	0.358301	0.0318929	0.848708
CFAP61	20p11.23	0.358301	0.0318929	0.848708
RPS19BP1	22q13.1	0.358301	0.0318929	0.848708
C5ORF60	5q35.3	0.3583	0.0318934	0.848708
MIR-3926-2/3926		0.358255	0.0319167	0.848708
BCAS1	20q13.2	0.358044	0.032025	0.850559
FANK1	10q26.2	0.357786	0.0321576	0.851444
TMEM183B	3q25.1	-0.357786	0.0321576	0.851444
MIR-4443/4443		0.357748	0.0321775	0.851444
NEU3	11q13.4	0.357529	0.0322907	0.851444
ORC5	7q22.1-q22.2	-0.357529	0.0322907	0.851444
PYGO2	1q21.3	0.357529	0.0322907	0.851444
ASTE1	3q22.1	0.357272	0.0324242	0.8519
INSIG1	7q36.3	0.357272	0.0324242	0.8519
LAPTM4B	8q22.1	0.357272	0.0324242	0.8519
OR8B12	11q24.2	0.357026	0.0325517	0.854133
NPFFR2	4q13.3	-0.356959	0.0325869	0.854133
UBE2U	1p31.3	0.356822	0.0326586	0.854865
ZNF850	19q13.12	0.356757	0.0326925	0.854865
MGAT5	2q21.2-q21.3	0.356499	0.0328274	0.855309
PPARD	6p21.31	0.356499	0.0328274	0.855309
THAP4	2q37.3	-0.356499	0.0328274	0.855309
LIPT2	11q13.4	0.356242	0.0329627	0.855309
PLCXD3	5p13.1	-0.356242	0.0329627	0.855309
LY6E	8q24.3	0.356242	0.0329627	0.855309
OVCH2	11p15.4	0.356088	0.0330436	0.855309
MESP2	15q26.1	0.355985	0.0330984	0.855309
RORC	1q21.3	0.355985	0.0330984	0.855309
SRF	6p21.1	0.355985	0.0330984	0.855309
KLHDC8A	1q32.1	0.355727	0.0332347	0.855845
PPIP5K2	5q21.1	-0.355727	0.0332347	0.855845
RNF222	17p13.1	0.355725	0.033236	0.855845
NENF	1q32.3	-0.35547	0.0333713	0.857841
MIR-4534/4534		0.355303	0.03346	0.857841
GNB1	1p36.33	0.355212	0.0335085	0.857841
ASB7	15q26.3	0.355212	0.0335085	0.857841
DDX5	17q23.3	0.355212	0.0335085	0.857841
OLIG1	21q22.11	0.354849	0.0337028	0.859892
MIR-4663/4663		-0.35483	0.0337128	0.859892
SLC22A18	11p15.4	0.354698	0.0337841	0.859892
SYNE3	14q32.13	0.354698	0.0337841	0.859892
GOLGA1	9q33.3	0.354698	0.0337841	0.859892
DMRT3	9p24.3	0.35449	0.0338957	0.86043
LOC440434	17q12	0.35444	0.0339227	0.86043
NSA2	5q13.3	-0.35444	0.0339227	0.86043
SDHAP2	3q29	0.353668	0.034341	0.869959
IGFL1	19q13.32	0.353581	0.0343882	0.869959
EXT1	8q24.11	0.353411	0.0344814	0.869959
C12ORF56	12q14.2	0.353177	0.034609	0.869959
FOSL2	2p23.2	0.353153	0.0346222	0.869959
CLCN2	3q27.1	0.353153	0.0346222	0.869959
VCX3B	Xp22.31	-0.353021	0.0346945	0.869959
EEF2KMT	16p13.3	0.352896	0.0347635	0.869959
FRMD4A	10p13	0.352896	0.0347635	0.869959
SLC39A3	19p13.3	-0.352896	0.0347635	0.869959
NCOA6	20q11.22	0.352638	0.0349053	0.869959
ECRP	14q11.2	-0.352578	0.0349389	0.869959
BTBD11	12q23.3	0.352381	0.0350476	0.869959
LINC00112	21q22.3	0.352369	0.0350539	0.869959
C16ORF72	16p13.2	0.352124	0.0351903	0.869959
GBA	1q22	0.352124	0.0351903	0.869959
TSPAN14	10q23.1	0.352124	0.0351903	0.869959
M6PR	12p13.31	-0.352124	0.0351903	0.869959
CCDC63	12q24.11	0.351938	0.0352935	0.869959
SLC35C1	11p11.2	0.351866	0.0353335	0.869959
LZIC	1p36.22	0.351866	0.0353335	0.869959
MTCP1	Xq28	-0.351866	0.0353335	0.869959
GLT6D1	9q34.3	0.351825	0.0353564	0.869959
LZTS1	8p21.3	0.351609	0.0354772	0.869959
FAM217B	20q13.33	0.351351	0.0356213	0.869959
FGFBP1	4p15.32	0.351351	0.0356213	0.869959
TEX14	17q22	0.351245	0.0356809	0.869959
IGBP1P1	14q13.2	0.351242	0.0356825	0.869959
XAGE5	Xp11.22	0.351121	0.0357509	0.869959
ATAD3A	1p36.33	0.351094	0.035766	0.869959
AMH	19p13.3	-0.351094	0.035766	0.869959
BTF3	5q13.2	-0.351094	0.035766	0.869959
CDK7	5q13.2	-0.350837	0.0359111	0.869959
FTSJ3	17q23.3	0.350837	0.0359111	0.869959
GRB10	7p12.1	0.350837	0.0359111	0.869959
MUC15	11p14.2	0.350689	0.0359945	0.869959
MUC16	19p13.2	0.350669	0.0360056	0.869959
ADRB1	10q25.3	0.350579	0.0360567	0.869959
RNF6	13q12.13	0.350579	0.0360567	0.869959
TTC7A	2p21	0.350579	0.0360567	0.869959
ANKRD18A	9p13.1	0.350322	0.0362027	0.869959
KAZN	1p36.21	0.350322	0.0362027	0.869959
DPH6-DT	15q14	-0.350109	0.0363236	0.869959
KIF25	6q27	0.350082	0.0363395	0.869959
NEK6	9q33.3	0.350064	0.0363493	0.869959
RAD51D	17q12	-0.350064	0.0363493	0.869959
SHB	9p13.1	0.350064	0.0363493	0.869959
VPS33B	15q26.1	0.350064	0.0363493	0.869959
DYRK4	12p13.32	-0.349807	0.0364963	0.869959
HIST1H3D	6p22.2	0.349807	0.0364963	0.869959
LCN1	9q34.3	0.349777	0.0365133	0.869959
HSDL1	16q24.1	-0.34955	0.0366438	0.869959
POLD3	11q13.4	0.34955	0.0366438	0.869959
ZIC3	Xq26.3	0.349332	0.0367688	0.869959
TBX6	16p11.2	0.349292	0.0367918	0.869959
ABCG1	21q22.3	0.349035	0.0369403	0.869959
FUT5	19p13.3	-0.349035	0.0369403	0.869959
HIST1H2BC	6p22.2	0.349035	0.0369403	0.869959
SRRM2-AS1	16p13.3	0.349035	0.0369403	0.869959
FBXO43	8q22.2	0.349035	0.0369403	0.869959
CNBD1	8q21.3	0.348977	0.0369737	0.869959
ATP2B3	Xq28	-0.348915	0.0370094	0.869959
DDX11L11	17p13.3	0.348861	0.0370408	0.869959
KIF1B	1p36.22	0.348777	0.0370893	0.869959
STBD1	4q21.1	-0.348777	0.0370893	0.869959
ZNF596	8p23.3	-0.348777	0.0370893	0.869959
GCNT7	20q13.31	0.34852	0.0372387	0.869959
H6PD	1p36.22	0.34852	0.0372387	0.869959
IFFO2	1p36.13	0.34852	0.0372387	0.869959
RPL18A	19p13.11	-0.348263	0.0373887	0.869959
CEBPB	20q13.13	0.348005	0.0375391	0.869959
DDI2	1p36.21	0.348005	0.0375391	0.869959
HENMT1	1p13.3	0.348005	0.0375391	0.869959
IDNK	9q21.32	-0.348005	0.0375391	0.869959
LINC00887	3q29	0.348005	0.0375391	0.869959
MOGAT2	11q13.5	0.348005	0.0375391	0.869959
TMPRSS7	3q13.2	0.348005	0.0375391	0.869959
AKAP17A	Xp22.33 and Yp11.2	0.347748	0.0376901	0.869959
DIABLO	12q24.31	-0.347748	0.0376901	0.869959
PDZD3	11q23.3	0.347748	0.0376901	0.869959
TMEM18	2p25.3	-0.347748	0.0376901	0.869959
RAB6C-AS1	2q21.1	0.347535	0.0378151	0.869959
CXADRP2	15q11.2	0.347496	0.0378382	0.869959
SHC1	1q21.3	0.34749	0.0378415	0.869959
GFI1	1p22.1	-0.34749	0.0378415	0.869959
PAK4	19q13.2	0.34749	0.0378415	0.869959
THAP3	1p36.31	0.34749	0.0378415	0.869959
BTBD9	6p21.2	0.347233	0.0379934	0.869959
EVC	4p16.2	0.347233	0.0379934	0.869959
NOVA2	19q13.32	0.347233	0.0379934	0.869959
PRAG1	8p23.1	0.347233	0.0379934	0.869959
RNF19A	8q22.2	0.347233	0.0379934	0.869959
ADGRF2	6p12.3	0.346998	0.0381326	0.869959
JMJD6	17q25.1	0.346976	0.0381458	0.869959
BRK1	3p25.3	-0.346976	0.0381458	0.869959
RPL41	12q13.2	-0.346718	0.0382987	0.869959
DKK1	10q21.1	0.346718	0.0382987	0.869959
AQP4-AS1	18q11.2	0.346557	0.038395	0.869959
KRTAP4-8	17q21.2	0.346507	0.0384245	0.869959
ARMCX5-GPRASP2	Xq22.1	-0.346461	0.0384521	0.869959
C9ORF47	9q22.1	0.346461	0.0384521	0.869959
CELF5	19p13.3	0.346461	0.0384521	0.869959
PON2	7q21.3	0.346461	0.0384521	0.869959
PPARA	22q13.31	0.346461	0.0384521	0.869959
CPAMD8	19p13.11	0.346461	0.0384521	0.869959
SLC47A1	17p11.2	0.346203	0.038606	0.872289
NRAV	12q24.31	0.345946	0.0387604	0.872289
PLXDC1	17q12	0.345946	0.0387604	0.872289
UTS2	1p36.23	0.345946	0.0387604	0.872289
UGT2B17	4q13.2	-0.345778	0.0388617	0.872289
IGF2BP2-AS1	3q27.2	0.345689	0.0389153	0.872289
NDUFA9	12p13.32	-0.345689	0.0389153	0.872289
ODF2	9q34.11	0.345689	0.0389153	0.872289
ELOA-AS1	1p36.11	0.345689	0.0389153	0.872289
IDE	10q23.33	0.345431	0.0390707	0.872289
MIR-5047/5047		0.345431	0.0390707	0.872289
POLR1A	2p11.2	0.345431	0.0390707	0.872289
PUS3	11q24.2	-0.345431	0.0390707	0.872289
RPLP0	12q24.23	-0.345174	0.0392266	0.873893
ZFY	Yp11.2	0.345121	0.0392587	0.873893
MIR-3646/3646		0.345103	0.0392693	0.873893
IGSF3	1p13.1	0.344916	0.039383	0.873893
ACP4	19q13.33	-0.34477	0.0394723	0.873893
C1ORF159	1p36.33	0.344659	0.03954	0.873893
FAM193B	5q35.3	0.344659	0.03954	0.873893
OSBPL2	20q13.33	0.344659	0.03954	0.873893
KIAA0930	22q13.31	0.344659	0.03954	0.873893
S100B	21q22.3	-0.344659	0.03954	0.873893
EXOC2	6p25.3	-0.344402	0.0396974	0.876491
CT45A1	Xq26.3	0.344219	0.0398095	0.876897
SERPINB12	18q21.33	0.344206	0.0398176	0.876897
TMEM40	3p25.2	0.343909	0.0400001	0.876897
BCORP1	Yq11.222	0.343899	0.0400065	0.876897
ANKS3	16p13.3	0.343887	0.0400138	0.876897
RNASE7	14q11.2	0.343718	0.040118	0.876897
MIR-7-1/1*		0.343394	0.0403185	0.876897
MIR-7-1/7		0.343394	0.0403185	0.876897
B4GALT7	5q35.3	0.343372	0.0403322	0.876897
MAFG	17q25.3	0.343372	0.0403322	0.876897
LINC02433	4q32.1	0.343226	0.040423	0.876897
POLR1E	9p13.2	-0.343115	0.0404921	0.876897
2021-03-10	17q23.2	0.343111	0.0404946	0.876897
MIR-2909/2909		0.343097	0.0405031	0.876897
CXADRP3	18p11.21	0.343094	0.0405051	0.876897
GDPGP1	15q26.1	0.342857	0.0406526	0.876897
PERM1	1p36.33	0.342857	0.0406526	0.876897
TTPAL	20q13.12	0.342857	0.0406526	0.876897
UTP20	12q23.2	0.342857	0.0406526	0.876897
VPS13D	1p36.22-p36.21	0.342857	0.0406526	0.876897
OR11A1	6p22.1	0.342825	0.0406726	0.876897
RNF17	13q12.12	0.342676	0.0407656	0.876897
MAGEA10	Xq28	0.342644	0.0407858	0.876897
LRATD2	8q24.21	0.3426	0.0408136	0.876897
SLC39A4	8q24.3	0.3426	0.0408136	0.876897
DNAJB9	7q31.1|14q24.2-q24.3	-0.3426	0.0408136	0.876897
CTCFL	20q13.31	0.342493	0.0408805	0.876897
PHF13	1p36.31	0.342342	0.0409751	0.876897
RPL15	3p24.2	-0.342342	0.0409751	0.876897
ATP11A	13q34	0.342085	0.0411372	0.876897
PCBP2	12q13.13	-0.342085	0.0411372	0.876897
TRPT1	11q13.1	0.342085	0.0411372	0.876897
ENGASE	17q25.3	0.342085	0.0411372	0.876897
PMPCA	9q34.3	0.342085	0.0411372	0.876897
RBP3	10q11.22	0.341955	0.0412191	0.876897
NOB1	16q22.1	-0.341828	0.0412997	0.876897
FGF19	11q13.3	0.341774	0.0413334	0.876897
GORASP1	3p22.2	0.34157	0.0414628	0.876897
PHB2	12p13.31	-0.34157	0.0414628	0.876897
CBLN3	14q12	0.34157	0.0414628	0.876897
SH3TC1	4p16.1	0.34157	0.0414628	0.876897
LOC100507351	17q25.3	0.341463	0.0415306	0.876897
MIR-202/202		0.341455	0.0415356	0.876897
MIR-202/202*		0.341455	0.0415356	0.876897
TTC21B-AS1	2q24.3	0.341168	0.0417185	0.876897
EEF1G	11q12.3	-0.340798	0.0419551	0.876897
DEFB1	8p23.1	0.340798	0.0419551	0.876897
ALDH6A1	14q24.3	0.340798	0.0419551	0.876897
ALS2CL	3p21.31	0.340798	0.0419551	0.876897
POLK	5q13.3	-0.340798	0.0419551	0.876897
LINC02085	3q12.3	0.34076	0.0419795	0.876897
WFDC5	20q13.12	0.340745	0.0419892	0.876897
CSNK1A1P1	15q14	0.340631	0.0420621	0.876897
MALAT1	11q13.1	0.340541	0.0421203	0.876897
DLX4	17q21.33	0.340541	0.0421203	0.876897
HTR1A	5q12.3	-0.340338	0.0422504	0.876897
KRT77	12q13.13	0.340328	0.0422573	0.876897
HS2ST1	1p22.3	0.340283	0.042286	0.876897
RPS3	11q13.4	-0.340283	0.042286	0.876897
UVSSA	4p16.3	0.340283	0.042286	0.876897
MINDY3	10p13	-0.340283	0.042286	0.876897
MAPKBP1	15q15.1	0.340283	0.042286	0.876897
PAIP1	5p12	-0.340283	0.042286	0.876897
N4BP2L2-IT2	13q13.1	0.340026	0.0424522	0.876897
COX4I1	16q24.1	-0.340026	0.0424522	0.876897
PLAAT3	11q12.3-q13.1	0.340026	0.0424522	0.876897
ZNF10	12q24.33	0.340026	0.0424522	0.876897
CCDC36	3p21.31	0.33979	0.0426047	0.876897
RNF5	6p21.32	0.339768	0.0426189	0.876897
PCSK6	15q26.3	0.339768	0.0426189	0.876897
MIR-412/412		-0.33969	0.0426698	0.876897
HTN3	4q13.3	0.33969	0.0426698	0.876897
TEX36-AS1	10q26.13	0.339579	0.0427417	0.876897
STK3	8q22.2	0.339511	0.0427862	0.876897
HARBI1	11p11.2	0.339511	0.0427862	0.876897
TOM1	22q12.3	0.339511	0.0427862	0.876897
VPS45	1q21.2	0.339511	0.0427862	0.876897
NIBAN2	9q34.11	0.339254	0.042954	0.877881
UACA	15q23	0.339254	0.042954	0.877881
SLPI	20q13.12	0.339254	0.042954	0.877881
MEX3D	19p13.3	-0.338996	0.0431223	0.878758
NMNAT1	1p36.22	0.338996	0.0431223	0.878758
PABPC4	1p34.3	-0.338996	0.0431223	0.878758
MBD4	3q21.3	0.338739	0.0432911	0.878758
TECR	19p13.12	0.338739	0.0432911	0.878758
CRBN	3p26.2	-0.338739	0.0432911	0.878758
ENDOV	17q25.3	-0.338739	0.0432911	0.878758
GPAA1	8q24.3	0.338481	0.0434605	0.878758
NUDT16	3q22.1	0.338481	0.0434605	0.878758
PDGFB	22q13.1	0.338481	0.0434605	0.878758
REG3A	2p12	-0.338246	0.0436161	0.878758
RPL19	17q12	-0.338224	0.0436304	0.878758
DDX23	12q13.12	0.338224	0.0436304	0.878758
GTF2H2C	5q13.2	-0.338224	0.0436304	0.878758
CHST9	18q11.2	0.338158	0.0436742	0.878758
GRM6	5q35.3	0.338032	0.0437576	0.878758
KDM4D	11q21	-0.337967	0.0438009	0.878758
ZMYND19	9q34.3	0.337967	0.0438009	0.878758
ZNF341	20q11.22	0.337967	0.0438009	0.878758
OR4K1	14q11.2	0.337715	0.0439677	0.878758
ALPK1	4q25	-0.337709	0.0439719	0.878758
ARL1	12q23.2	-0.337709	0.0439719	0.878758
NPC1	18q11.2	0.337709	0.0439719	0.878758
SNORD111B	16q22.1	0.337676	0.0439941	0.878758
EXOSC6	16q22.1	-0.337452	0.0441434	0.878758
SLC30A10	1q41	0.337311	0.0442372	0.878758
C1ORF116	1q32.1	0.337194	0.0443155	0.878758
RPL28	19q13.42	-0.337194	0.0443155	0.878758
TLR3	4q35.1	-0.337194	0.0443155	0.878758
MIGA2	9q34.11	0.337194	0.0443155	0.878758
LMNA	1q22	0.337194	0.0443155	0.878758
PRKCA	17q24.2	0.337194	0.0443155	0.878758
PTK7	6p21.1	0.337194	0.0443155	0.878758
PGD	1p36.22	0.336937	0.0444881	0.880592
RPL3	22q13.1	-0.336937	0.0444881	0.880592
NECTIN4	1q23.3	0.33668	0.0446613	0.881387
S1PR3	9q22.1	0.33668	0.0446613	0.881387
CYP4B1	1p33	0.336639	0.0446887	0.881387
LOC730668	22q13.31	0.33651	0.0447756	0.881387
MIR-483/3P		-0.336449	0.044817	0.881387
MIR-483/5P		-0.336449	0.044817	0.881387
IFT80	3q25.33	0.336422	0.044835	0.881387
TAL2	9q31.2	-0.336197	0.0449874	0.881387
SNORA16B	1q32.3	0.336186	0.0449945	0.881387
PRR14L	22q12.2	0.336165	0.0450092	0.881387
ACE2	Xp22.2	-0.336165	0.0450092	0.881387
EIF4G1	3q27.1	0.336165	0.0450092	0.881387
ARMC10	7q22.1	-0.33565	0.0453593	0.88509
COL18A1	21q22.3	0.33565	0.0453593	0.88509
RPL35A	3q29	-0.33565	0.0453593	0.88509
TET3	2p13.1	0.33565	0.0453593	0.88509
ABLIM2	4p16.1	0.335393	0.0455352	0.885379
CACUL1	10q26.11	0.335393	0.0455352	0.885379
KRT80	12q13.13	0.335393	0.0455352	0.885379
MIR-4523/4523		-0.335393	0.0455352	0.885379
KCNN4	19q13.31	0.335135	0.0457116	0.886534
PALM3	19p13.12	0.335135	0.0457116	0.886534
ALKBH4	7q22.1	-0.334878	0.0458886	0.886534
AURKAIP1	1p36.33	0.334878	0.0458886	0.886534
ERP29	12q24.13	-0.334878	0.0458886	0.886534
ELOA	1p36.11	0.334878	0.0458886	0.886534
RPL12	9q33.3	-0.33462	0.0460661	0.886534
WASH8P	12p13.33	0.334363	0.0462442	0.886534
CLDN19	1p34.2	0.334279	0.0463026	0.886534
DNAJC12	10q21.3	-0.334106	0.0464228	0.886534
UBXN6	19p13.3	-0.334106	0.0464228	0.886534
TRMU	22q13.31	0.334106	0.0464228	0.886534
SLC51B	15q22.31	0.333998	0.0464974	0.886534
TRDV3	14q11.2	-0.333886	0.0465755	0.886534
DCTN1	2p13.1	0.333848	0.046602	0.886534
DCTN3	9p13.3	-0.333848	0.046602	0.886534
SPTBN5	15q15.1	0.333848	0.046602	0.886534
USP34	2p15	0.333848	0.046602	0.886534
ZNF217	20q13.2	0.333848	0.046602	0.886534
PCDH11Y	Yp11.2	0.33374	0.0466777	0.886534
OLAH	10p13	0.333677	0.0467217	0.886534
NTSR1	20q13.33	0.333591	0.0467817	0.886534
NUP210L	1q21.3	0.333591	0.0467817	0.886534
ARHGAP32	11q24.3	0.333333	0.046962	0.886534
FZD10-AS1	12q24.33	0.333333	0.046962	0.886534
ANXA2P3	10q21.3	0.333333	0.046962	0.886534
LINC01220	14q24.3	0.333097	0.0471278	0.886534
AGPAT1	6p21.32	0.333076	0.0471429	0.886534
HGD	3q13.33	0.333076	0.0471429	0.886534
MPPED1	22q13.2	0.332926	0.0472487	0.886534
ARL5A	2q23.3	-0.332819	0.0473243	0.886534
ARMC7	17q25.1	0.332819	0.0473243	0.886534
EHF	11p13	0.332819	0.0473243	0.886534
THG1L	5q33.3	-0.332819	0.0473243	0.886534
SLC36A3	5q33.1	0.332804	0.0473348	0.886534
HIST1H1T	6p22.2	0.332726	0.0473895	0.886534
GAGE12E	Xp11.23	-0.332573	0.0474977	0.886534
COPS4	4q21.22	-0.332304	0.0476888	0.886534
TSC22D1-AS1	13q14.11	0.332304	0.0476888	0.886534
USP32	17q23.1-q23.2	0.332304	0.0476888	0.886534
PSMD3	17q21.1	0.332304	0.0476888	0.886534
ACOT7	1p36.31	0.332046	0.0478719	0.886534
HK1	10q22.1	0.332046	0.0478719	0.886534
NOL12	22q13.1	0.332046	0.0478719	0.886534
MAGEA5	Xq28	0.332015	0.0478944	0.886534
CSRP3	11p15.1	-0.331787	0.0480568	0.886534
AFDN-DT	6q27	0.331553	0.0482245	0.886534
ARL13B	3q11.1-q11.2	0.331532	0.0482398	0.886534
PRDX1	1p34.1	0.331532	0.0482398	0.886534
VPS8	3q27.2	0.331532	0.0482398	0.886534
NDUFA11	19p13.3	-0.331274	0.0484246	0.886534
POF1B	Xq21.1	-0.331274	0.0484246	0.886534
CRIPAK	4p16.3	0.331274	0.0484246	0.886534
ERN1	17q23.3	0.331274	0.0484246	0.886534
TTTY10	Yq11.223	0.33117	0.0484997	0.886534
MIR-626/626		0.331049	0.0485869	0.886534
LRRD1	7q21.2	0.331038	0.0485946	0.886534
SIRT1	10q21.3	-0.331017	0.0486099	0.886534
SEMA5B	3q21.1	0.331017	0.0486099	0.886534
PHC1	12p13.31	-0.330759	0.0487958	0.886534
PXDC1	6p25.2	0.330759	0.0487958	0.886534
SCNN1D	1p36.33	0.330759	0.0487958	0.886534
ZBTB11	3q12.3	0.330759	0.0487958	0.886534
CATSPER1	11q13.1	0.330523	0.0489669	0.886534
ATP5F1C	10p14	-0.330502	0.0489823	0.886534
KCTD7	7q11.21	0.330502	0.0489823	0.886534
MTF1	1p34.3	0.330502	0.0489823	0.886534
CCSER1	4q22.1	-0.330245	0.0491694	0.886534
PEAR1	1q23.1	0.330245	0.0491694	0.886534
HIST1H2AM	6p22.1	0.329987	0.0493571	0.886534
AGFG2	7q22.1	0.329987	0.0493571	0.886534
LINC00222	6q21	0.329918	0.0494072	0.886534
FAM106C	17p11.2	0.329797	0.0494962	0.886534
CDKL1	14q21.3	0.32973	0.0495453	0.886534
FMNL3	12q13.12	0.32973	0.0495453	0.886534
GAS5	1q25.1	-0.32973	0.0495453	0.886534
PWP1	12q23.3	-0.32973	0.0495453	0.886534
ZGPAT	20q13.33	0.32973	0.0495453	0.886534
CRYGB	2q33.3	0.329646	0.0496068	0.886534
SCRT2	20p13	-0.329586	0.0496506	0.886534
ABCC10	6p21.1	0.329472	0.049734	0.886534
EEPD1	7p14.2	0.329472	0.049734	0.886534
MED22	9q34.2	0.329472	0.049734	0.886534
MMGT1	Xq26.3	-0.329472	0.049734	0.886534
MSL1	17q21.1	0.329472	0.049734	0.886534
NEB	2q23.3	0.329472	0.049734	0.886534
SDF4	1p36.33	0.329472	0.049734	0.886534
UBE2G2	21q22.3	-0.329472	0.049734	0.886534
FKBPL	6p21.32	0.329472	0.049734	0.886534
PCAT1	8q24.21	0.329472	0.049734	0.886534
MROH5	8q24.3	0.329386	0.0497975	0.886534
LOC284395	19q12	0.329384	0.049799	0.886534
C7ORF77	7q31.33	-0.329253	0.0498956	0.886534
PICK1	22q13.1	0.329215	0.0499234	0.886534
EIF2B5	3q27.1	0.329215	0.0499234	0.886534
ADAMTS10	19p13.2	0.328958	0.0501133	0.886534
CYB5D2	17p13.2	-0.328958	0.0501133	0.886534
C11ORF53	11q23.1	0.328958	0.0501133	0.886534
IL25	14q11.2	0.328922	0.0501394	0.886534
CTNNAL1	9q31.3	-0.3287	0.0503039	0.886534
AFAP1	4p16.1	0.3287	0.0503039	0.886534
SDSL	12q24.13	-0.3287	0.0503039	0.886534
TIPRL	1q24.2	-0.3287	0.0503039	0.886534
AADACL2	3q25.1	0.328508	0.0504466	0.886534
ERICH5	8q22.2	0.328464	0.0504792	0.886534
AIFM2	10q22.1	0.328443	0.050495	0.886534
FAS-AS1	10q23.31	-0.328443	0.050495	0.886534
SRRM5	19q13.31	-0.328443	0.050495	0.886534
NYX	Xp11.4	0.328387	0.0505366	0.886534
LOC100133315	11q13.4	0.328377	0.0505435	0.886534
LOC441666	10q11.21	0.328185	0.0506866	0.886534
METTL5	2q31.1	-0.328185	0.0506866	0.886534
OR2B6	6p22.1	0.328078	0.0507669	0.886534
DCBLD2	3q12.1|3	0.327928	0.0508789	0.886534
GIPR	19q13.32	0.327928	0.0508789	0.886534
KDM2A	11q13.2	0.327928	0.0508789	0.886534
NBEAL1	2q33.2	0.327928	0.0508789	0.886534
EPB41L4A-AS1	5q22.1	-0.327928	0.0508789	0.886534
PIK3C3	18q12.3	-0.327928	0.0508789	0.886534
TMED7-TICAM2	5q22.3	-0.327928	0.0508789	0.886534
MIR-567/567		0.327835	0.0509482	0.886534
FAM86FP	12p13.31	-0.327671	0.0510717	0.886534
DMKN	19q13.12	-0.327671	0.0510717	0.886534
MCM6	2q21.3	-0.327671	0.0510717	0.886534
RECQL5	17q25.1	0.327671	0.0510717	0.886534
MYO18B	22q12.1	0.327516	0.0511875	0.886534
TP53TG3HP	16p11.1	0.327437	0.0512472	0.886534
UBE2MP1	16p11.2	-0.327434	0.0512493	0.886534
MIR-32/32		-0.327417	0.0512626	0.886534
MIR-32/32*		-0.327417	0.0512626	0.886534
ATXN1	6p22.3	0.327413	0.0512652	0.886534
PSMD2	3q27.1	0.327413	0.0512652	0.886534
SLCO4A1-AS1	20q13.33	0.327413	0.0512652	0.886534
TUBA3FP	22q11.21	0.327413	0.0512652	0.886534
FAAP100	17q25.3	0.327413	0.0512652	0.886534
HPVC1	7p11.2	0.32723	0.0514032	0.886534
LINC00880	3q25.31	0.327177	0.0514433	0.886534
OGDH	7p13	0.327156	0.0514592	0.886534
CORIN	4p12	0.327156	0.0514592	0.886534
COX7A2L	2p21	-0.327156	0.0514592	0.886534
NSL1	1q32.3	-0.327156	0.0514592	0.886534
SH2D6	2p11.2	0.327156	0.0514592	0.886534
TMEM88B	1p36.33	0.327154	0.0514603	0.886534
COL9A3	20q13.33	0.326898	0.0516538	0.886534
RCE1	11q13.2	0.326898	0.0516538	0.886534
DEPDC7	11p13	0.326898	0.0516538	0.886534
LINC00472	6q13	0.326898	0.0516538	0.886534
FAM90A25P	8p23.1	-0.326851	0.0516898	0.886534
KRT75	12q13.13	0.326723	0.0517866	0.886534
H3F3C	12p11.21	-0.326641	0.051849	0.886534
USF3	3q13.2	0.326641	0.051849	0.886534
CTTN	11q13.3	0.326641	0.051849	0.886534
MAML1	5q35.3	0.326641	0.051849	0.886534
WDYHV1	8q24.13	0.326641	0.051849	0.886534
MIR-942/942		0.326438	0.0520032	0.886534
PLD1	3q26.31	0.326384	0.0520447	0.886534
DNAJA4	15q25.1	0.326384	0.0520447	0.886534
LIMCH1	4p13	0.326384	0.0520447	0.886534
MAP2K4	17p12	-0.326384	0.0520447	0.886534
PNKD	2q35	0.326384	0.0520447	0.886534
ZNF733P	7q11.21	0.326297	0.0521103	0.886965
PELI2	14q22.3	-0.326126	0.0522411	0.88698
SLC25A10	17q25.3	0.326126	0.0522411	0.88698
ZNF707	8q24.3	0.326126	0.0522411	0.88698
SBK3	19q13.42	0.326079	0.0522774	0.88698
KLHL30	2q37.3	0.326018	0.0523234	0.88698
G6PC2	2q31.1	0.325882	0.0524277	0.88698
FBXW9	19p13.13	0.325869	0.052438	0.88698
OTUD3	1p36.13	0.325869	0.052438	0.88698
MIR-548AL/548AL		0.325703	0.0525654	0.88698
ARHGEF17	11q13.4	0.325611	0.0526356	0.88698
BRD1	22q13.33	0.325611	0.0526356	0.88698
NIN	14q22.1	0.325611	0.0526356	0.88698
UAP1L1	9q34.3	0.325611	0.0526356	0.88698
FSIP1	15q14	0.325354	0.0528337	0.887755
PXDNL	8q11.22-q11.23	0.325354	0.0528337	0.887755
SNORD114-13	14q32.31	0.325104	0.0530266	0.887755
PDZD8	10q25.3-q26.11	0.325097	0.0530325	0.887755
STAMBP	2p13.1	0.325097	0.0530325	0.887755
TRAF2	9q34.3	0.325097	0.0530325	0.887755
PRSS50	3p21.31	0.325078	0.0530466	0.887755
PRB1	12p13.2	0.32486	0.0532154	0.887755
HIST1H2AD	6p22.2	0.324839	0.0532318	0.887755
LEF1	4q25	0.324839	0.0532318	0.887755
SS18L1	20q13.33	0.324839	0.0532318	0.887755
RNF223	1p36.33	0.324582	0.0534317	0.887755
SEC16B	1q25.2	0.324582	0.0534317	0.887755
CNNM1	10q24.2	0.324345	0.053616	0.887755
PYROXD2	10q24.2	0.324324	0.0536322	0.887755
SPEN	1p36.21-p36.13	0.324324	0.0536322	0.887755
ZBTB7B	1q21.3	0.324324	0.0536322	0.887755
LIPK	10q23.31	0.324164	0.0537572	0.887755
ARMS2	10q26.13	0.324154	0.053765	0.887755
SDCBP2	20p13	0.324067	0.0538334	0.887755
NEK4	3p21.1	0.324067	0.0538334	0.887755
MKRN3	15q11.2	0.323969	0.0539098	0.887755
RNF113B	13q32.2	0.323896	0.053967	0.887755
USP9Y	Yq11.221	0.323872	0.053986	0.887755
GPT	8q24.3	0.32381	0.0540351	0.887755
NUP54	4q21.1	-0.32381	0.0540351	0.887755
MIR-130B/130B		0.323566	0.0542268	0.887755
MIR-130B/130B*		0.323566	0.0542268	0.887755
NHLRC4	16p13.3	-0.323552	0.0542374	0.887755
CASP5	11q22.3	-0.323552	0.0542374	0.887755
TXNL4B	16q22.2	-0.323552	0.0542374	0.887755
AIDA	1q41	-0.323295	0.0544403	0.887755
CACNA1A	19p13.13	0.323295	0.0544403	0.887755
CTRL	16q22.1	-0.323295	0.0544403	0.887755
KLRC2	12p13.2	-0.323295	0.0544403	0.887755
MRPS27	5q13.2	-0.323295	0.0544403	0.887755
ZNF101	19p13.11	0.323295	0.0544403	0.887755
SHROOM2	Xp22.2	0.323037	0.0546439	0.887755
UNC93A	6q27	0.323037	0.0546439	0.887755
TXLNGY	Yq11.222-q11.223	0.322984	0.054686	0.887755
ARHGEF9	Xq11.1	-0.32278	0.054848	0.887755
COG5	7q22.3	-0.32278	0.054848	0.887755
HSD17B3	9q22.32	0.32278	0.054848	0.887755
PREX1	20q13.13	0.32278	0.054848	0.887755
SYCE2	19p13.13	0.32278	0.054848	0.887755
ANKRD26P1	16q11.2	0.322719	0.0548965	0.887755
KRT74	12q13.13	0.322546	0.055034	0.887755
ARNTL	11p15.3	0.322523	0.0550528	0.887755
FOXRED2	22q12.3	0.322523	0.0550528	0.887755
PAFAH1B3	19q13.2	-0.322523	0.0550528	0.887755
RYK	3q22.2	0.322523	0.0550528	0.887755
SEPTIN9	17q25.3	0.322523	0.0550528	0.887755
TTC29	4q31.22	-0.322488	0.0550806	0.887755
LINC02347	12q24.32	-0.322411	0.0551418	0.887755
SLC5A8	12q23.1-q23.2	0.32241	0.0551421	0.887755
SRMS	20q13.33	0.322265	0.0552581	0.887755
TBC1D24	16p13.3	0.322265	0.0552581	0.887755
ANKRD54	22q13.1	0.322265	0.0552581	0.887755
DCTN1-AS1	2p13.1	0.322157	0.0553444	0.887755
PDE6A	5q32	0.322028	0.0554475	0.887755
DDX47	12p13.1	-0.322008	0.0554641	0.887755
NADK	1p36.33	0.322008	0.0554641	0.887755
CEP104	1p36.32	0.32175	0.0556707	0.887755
ANKRD42	11q14.1	0.32175	0.0556707	0.887755
B3GNT10	9q33.2	0.32175	0.0556707	0.887755
LOC100303749	5q12.3	0.32165	0.0557515	0.887755
KIF25-AS1	6q27	0.321609	0.0557844	0.887755
C1ORF87	1p32.1	0.321579	0.0558081	0.887755
MCUB	4q25	-0.321493	0.0558779	0.887755
MIG7	1p22.1	-0.321493	0.0558779	0.887755
MIR600HG	9q33.3	0.321493	0.0558779	0.887755
CCNYL1	2q33.3	0.321236	0.0560857	0.887755
ATP8B3	19p13.3	0.321236	0.0560857	0.887755
PARTICL	2p11.2	0.321236	0.0560857	0.887755
RPS24	10q22.3	-0.321236	0.0560857	0.887755
DDX3Y	Yq11.221	0.321108	0.056189	0.887755
TMPRSS11B	4q13.2	0.321058	0.0562289	0.887755
PLEKHD1	14q24.1	0.321031	0.0562514	0.887755
ABO	9q34.2	0.320978	0.0562941	0.887755
AMDHD2	16p13.3	0.320978	0.0562941	0.887755
KIF2A	5q12.1	-0.320978	0.0562941	0.887755
LYL1	19p13.13	0.320978	0.0562941	0.887755
OLFML2B	1q23.3	0.320978	0.0562941	0.887755
SEBOX	17q11.2	-0.320916	0.0563447	0.887755
C10ORF88	10q26.13	0.320721	0.0565031	0.887755
MIRLET7BHG	22q13.31	0.320721	0.0565031	0.887755
RBM12	20q11.22	-0.320721	0.0565031	0.887755
SBSN	19q13.12	0.320692	0.0565262	0.887755
LOC100128993	8p22-p21.3	0.320562	0.0566326	0.887755
DHX32	10q26.2	0.320463	0.0567127	0.887755
IFT122	3q21.3-q22.1	0.320463	0.0567127	0.887755
LINC00955	4p16.3	0.320385	0.0567764	0.887755
GIPC3	19p13.3	0.320206	0.056923	0.887755
CENPS-CORT	1p36.22	0.320206	0.056923	0.887755
TCEAL8	Xq22.1	-0.320206	0.056923	0.887755
TMPRSS11F	4q13.2	0.320134	0.0569821	0.887755
LINC01558	6q27	0.319949	0.0571339	0.887755
CFI	4q25	-0.319949	0.0571339	0.887755
RGCC	13q14.11	0.319949	0.0571339	0.887755
MYBPHL	1p13.3	0.319846	0.0572184	0.887755
MIR-3978/3978		0.319841	0.0572218	0.887755
HIST1H2AG	6p22.1	0.319691	0.0573454	0.887755
LINC00958	11p15.3	0.319691	0.0573454	0.887755
MKS1	17q22	0.319691	0.0573454	0.887755
TMEM45B	11q24.3	0.319691	0.0573454	0.887755
TMEM106B	7p21.3	-0.319691	0.0573454	0.887755
ANO3	11p14.3-p14.2	0.319604	0.0574175	0.887755
CCNT1	12q13.11-q13.12	0.319434	0.0575575	0.887755
BAIAP3	16p13.3	0.319434	0.0575575	0.887755
DNAJC11	1p36.31	0.319434	0.0575575	0.887755
PAQR5	15q23	0.319434	0.0575575	0.887755
TNFAIP8L1	19p13.3	0.319434	0.0575575	0.887755
OR11H2	14q11.2	0.319359	0.0576193	0.887755
APH1B	15q22.2	-0.319176	0.0577703	0.887755
ERAP2	5q15	-0.319176	0.0577703	0.887755
MUC20	3q29	0.319176	0.0577703	0.887755
MYO18A	17q11.2	0.319176	0.0577703	0.887755
SNHG5	6q14.3	-0.319176	0.0577703	0.887755
TEP1	14q11.2	0.319176	0.0577703	0.887755
DLG5-AS1	10q22.3	0.319068	0.0578598	0.887755
HMX3	10q26.13	0.319064	0.0578631	0.887755
CDH26	20q13.33	0.318919	0.0579836	0.887755
MAP3K6	1p36.11	0.318919	0.0579836	0.887755
NPAS2	2q11.2	0.318662	0.0581976	0.887755
ARL6IP4	12q24.31	-0.318662	0.0581976	0.887755
PRSS55	8p23.1	0.318607	0.0582428	0.887755
TBX4	17q23.2	0.318425	0.0583951	0.887755
MIR-186/186		0.318425	0.0583951	0.887755
MIR-186/186*		0.318425	0.0583951	0.887755
ARHGEF19	1p36.13	0.318404	0.0584122	0.887755
VASN	16p13.3	0.318404	0.0584122	0.887755
NBEAL2	3p21.31	0.318404	0.0584122	0.887755
KRT19P2	12q22	0.31831	0.0584912	0.887755
LINC00511	17q24.3	0.318167	0.0586103	0.887755
ZNF382	19q13.12	-0.318167	0.0586103	0.887755
KIF13A	6p22.3	0.318147	0.0586275	0.887755
SLC26A9	1q32.1	0.318147	0.0586275	0.887755
SLC9C1	3q13.2	0.318147	0.0586275	0.887755
RFX4	12q23.3	0.318092	0.0586735	0.887755
MIR-4322/4322		-0.318079	0.0586844	0.887755
OR4D6	11q12.1	0.317905	0.05883	0.887755
CCDC186	10q25.3	0.317889	0.0588434	0.887755
EPS8L1	19q13.42	0.317889	0.0588434	0.887755
MTRR	5p15.31	0.317889	0.0588434	0.887755
RBMX2	Xq26.1	-0.317889	0.0588434	0.887755
SLC15A1	13q32.2-q32.3	0.317889	0.0588434	0.887755
EIF2B3	1p34.1	0.317889	0.0588434	0.887755
C1ORF185	1p32.3	0.317879	0.0588524	0.887755
RPEL1	10q24.33	0.317828	0.058895	0.887755
PTCRA	6p21.1	0.317652	0.0590426	0.887755
UTP4	16q22.1	-0.317632	0.0590599	0.887755
LEF1-AS1	4q25	0.317632	0.0590599	0.887755
RAMP1	2q37.3	-0.317632	0.0590599	0.887755
UBL7	15q24.1	-0.317632	0.0590599	0.887755
WDR36	5q22.1	-0.317632	0.0590599	0.887755
C22ORF23	22q13.1	0.317632	0.0590599	0.887755
FRMD8	11q13.1	0.317632	0.0590599	0.887755
IGHMBP2	11q13.3	0.317632	0.0590599	0.887755
DNLZ	9q34.3	0.317375	0.059277	0.889048
NUMA1	11q13.4	0.317375	0.059277	0.889048
SNORD68	16q24.3	-0.317375	0.059277	0.889048
GPR158-AS1	10p12.1	-0.317338	0.0593076	0.889048
CHADL	22q13.2	0.317117	0.0594948	0.889247
SIGLEC11	19q13.33	0.317117	0.0594948	0.889247
ZNF697	1p12	0.317117	0.0594948	0.889247
RILPL1	12q24.31	0.317117	0.0594948	0.889247
ICE1	5p15.32	0.31686	0.0597132	0.889247
GCAT	22q13.1	0.316602	0.0599322	0.889247
CD99L2	Xq28	-0.316602	0.0599322	0.889247
CTPS2	Xp22.2	-0.316602	0.0599322	0.889247
LCE3E	1q21.3	0.316386	0.0601171	0.889247
PAEP	9q34.3	0.316365	0.0601345	0.889247
DQX1	2p13.1	0.316345	0.0601519	0.889247
ETNK1	12p12.1	-0.316345	0.0601519	0.889247
RNF175	4q31.3	-0.316345	0.0601519	0.889247
CRYGC	2q33.3	0.316308	0.0601831	0.889247
PROX1-AS1	1q32.3	-0.316108	0.0603548	0.889247
ZNF470	19q13.43	0.316108	0.0603548	0.889247
MTERF4	2q37.3	-0.316088	0.0603722	0.889247
RASSF7	11p15.5	0.316088	0.0603722	0.889247
MIR-559/559		0.316034	0.0604185	0.889247
HSF5	17q22	0.315871	0.0605582	0.889247
SLCO4A1	20q13.33	0.31583	0.0605931	0.889247
BAG3	10q26.11	0.315573	0.0608147	0.889247
DDX41	5q35.3	0.315573	0.0608147	0.889247
FKTN	9q31.2	-0.315573	0.0608147	0.889247
SEMA3F	3p21.31	0.315573	0.0608147	0.889247
ARHGAP40	20q11.23	0.315383	0.0609785	0.889247
C5ORF15	5q31.1	-0.315315	0.061037	0.889247
PDS5B	13q13.1	0.315315	0.061037	0.889247
ARAP3	5q31.3	0.315315	0.061037	0.889247
NOP53	19q13.33	-0.315315	0.061037	0.889247
CAMLG	5q31.1	-0.315058	0.0612598	0.889247
DGKE	17q22	0.315058	0.0612598	0.889247
GCA	2q24.2	-0.315058	0.0612598	0.889247
LINC00899	22q13.31	0.315058	0.0612598	0.889247
LOC100499489	10p12.2	-0.315058	0.0612598	0.889247
CLK2	1q22	0.315058	0.0612598	0.889247
PPME1	11q13.4	0.315058	0.0612598	0.889247
DDI1	11q22.3	0.314951	0.0613525	0.889247
DVL3	3q27.1	0.314801	0.0614833	0.889247
ERCC6	10q11.23	0.314801	0.0614833	0.889247
MUC1	1q22	0.314801	0.0614833	0.889247
SLC2A9	4p16.1	0.314801	0.0614833	0.889247
TBXT	6q27	0.314745	0.0615314	0.889247
CUL9	6p21.1	0.314543	0.0617075	0.889247
C1QTNF12	1p36.33	0.314543	0.0617075	0.889247
NUP50	22q13.31	0.314543	0.0617075	0.889247
PJA2	5q21.3	-0.314543	0.0617075	0.889247
PLXND1	3q22.1	0.314543	0.0617075	0.889247
FAM187B	19q13.12	0.314461	0.0617789	0.889247
OR4F6	15q26.3	0.314408	0.0618257	0.889247
CHAD	17q21.33	0.314286	0.0619323	0.889247
GCKR	2p23.3	0.314286	0.0619323	0.889247
NSMF	9q34.3	0.314286	0.0619323	0.889247
OLFML2A	9q33.3	0.314286	0.0619323	0.889247
AKAP1	17q22	0.314286	0.0619323	0.889247
RPTN	1q21.3	0.314218	0.0619915	0.889247
KRTAP26-1	21q22.11	0.314168	0.062035	0.889247
GABRG1	4p12	0.314041	0.0621464	0.889247
AP1S3	2q36.1	0.314028	0.0621577	0.889247
IFT57	3q13.12-q13.13	-0.314028	0.0621577	0.889247
PLAC4	21q22.2	0.314028	0.0621577	0.889247
RNF157-AS1	17q25.1	0.314028	0.0621577	0.889247
ARHGDIA	17q25.3	0.313771	0.0623838	0.889247
MAP3K11	11q13.1	0.313771	0.0623838	0.889247
RPS8	1p34.1	-0.313771	0.0623838	0.889247
SRFBP1	5q23.1	-0.313662	0.0624793	0.889247
CDADC1	13q14.2	0.313514	0.0626106	0.889247
CHST15	10q26.13	0.313514	0.0626106	0.889247
DVL1	1p36.33	0.313514	0.0626106	0.889247
TLE2	19p13.3	-0.313514	0.0626106	0.889247
TMEM38B	9q31.2	-0.313514	0.0626106	0.889247
FOCAD	9p21.3	-0.313514	0.0626106	0.889247
HMGCS1	5p12	0.313514	0.0626106	0.889247
CALY	10q26.3	-0.313478	0.0626418	0.889247
TAMM41	3p25.2	-0.313256	0.062838	0.889247
MIR-30E/30E		-0.313111	0.0629663	0.889247
MIR-30E/30E*		-0.313111	0.0629663	0.889247
MIR-1251/1251		0.313111	0.0629663	0.889247
CWC25	17q12	0.312999	0.063066	0.889247
EIF3F	11p15.4	-0.312999	0.063066	0.889247
C12ORF4	12p13.32	-0.312999	0.063066	0.889247
SOX13	1q32.1	0.312999	0.063066	0.889247
COL18A1-AS1	21q22.3	0.312975	0.0630874	0.889247
HIST1H4K	6p22.1	0.312741	0.0632947	0.889247
NOTCH3	19p13.12	0.312741	0.0632947	0.889247
NPM1	5q35.1	-0.312741	0.0632947	0.889247
SELENBP1	1q21.3	0.312741	0.0632947	0.889247
SERPINA1	14q32.13	-0.312741	0.0632947	0.889247
SNORA41	2q33.3	0.312741	0.0632947	0.889247
TRIB3	20p13	0.312741	0.0632947	0.889247
LINC00303	1q32.1	0.31271	0.0633228	0.889247
HMGA1P7	6q23.2	0.312646	0.0633792	0.889247
DLK1	14q32.2	-0.312491	0.063518	0.889247
SLC50A1	1q22	0.312484	0.0635241	0.889247
C7ORF57	7p12.3	0.312456	0.0635492	0.889247
DBX1	11p15.1	0.312245	0.0637373	0.889247
BRMS1	11q13.2	0.312227	0.0637541	0.889247
CLIP2	7q11.23	0.312227	0.0637541	0.889247
KCNN1	19p13.11	0.312227	0.0637541	0.889247
LINC00341	14q32.13	0.312227	0.0637541	0.889247
MLST8	16p13.3	0.312227	0.0637541	0.889247
ZBED4	22q13.33	0.312227	0.0637541	0.889247
GAL3ST3	11q13.1	0.312061	0.0639019	0.889247
AFTPH	2p14	0.311969	0.0639848	0.889247
EPHB1	3q22.2	0.311969	0.0639848	0.889247
FUT3	19p13.3	0.311969	0.0639848	0.889247
RAB15	14q23.3	0.311969	0.0639848	0.889247
MAGEB16	Xp21.1	0.311753	0.0641788	0.889247
GPS1	17q25.3	0.311712	0.0642161	0.889247
ITPKC	19q13.2	-0.311712	0.0642161	0.889247
NOA1	4q12	-0.311712	0.0642161	0.889247
NUMB	14q24.2-q24.3	0.311712	0.0642161	0.889247
PLEKHM1P1	17q24.1	0.311712	0.0642161	0.889247
CARMIL2	16q22.1	-0.311712	0.0642161	0.889247
SLC25A30	13q14.13	0.311712	0.0642161	0.889247
LBX1-AS1	10q24.32	0.311584	0.0643311	0.889247
LINC02139	16q24.1	0.311535	0.0643757	0.889247
TASOR	3p14.3	0.311454	0.0644481	0.889247
STARD8	Xq13.1	0.311454	0.0644481	0.889247
TDRD12	19q13.11	0.311454	0.0644481	0.889247
TTC33	5p13.1	-0.311454	0.0644481	0.889247
LRRC10	12q15	0.311293	0.0645933	0.889247
FOLH1B	11q14.3	0.311259	0.0646243	0.889247
SCGB2A2	11q12.3	0.311255	0.0646284	0.889247
NXNL2	9q22.1	0.311217	0.0646626	0.889247
AP3M1	10q22.2	-0.311197	0.0646807	0.889247
AAGAB	15q23	0.31094	0.064914	0.889247
BBOF1	14q24.3	0.31094	0.064914	0.889247
POLR3C	1q21.1	-0.31094	0.064914	0.889247
PPP1R14D	15q15.1	0.31094	0.064914	0.889247
KDM5D	Yq11.223	0.310925	0.0649275	0.889247
OPTC	1q32.1	0.310843	0.0650014	0.889247
ZYG11A	1p32.3	0.310702	0.0651298	0.889247
LINC01357	1p13.2	0.310682	0.065148	0.889247
CCNG1	5q34	-0.310425	0.0653826	0.889247
CHRM4	11p11.2	-0.310425	0.0653826	0.889247
HOXC13	12q13.13	0.31031	0.0654878	0.889247
ABCF3	3q27.1	0.310167	0.0656179	0.889247
ADD3	10q25.1-q25.2	0.310167	0.0656179	0.889247
LRRC56	11p15.5	0.310167	0.0656179	0.889247
MRPL36	5p15.33	0.310167	0.0656179	0.889247
PRCD	17q25.1	0.310167	0.0656179	0.889247
CEMIP2	9q21.13	0.310167	0.0656179	0.889247
WFDC13	20q13.12	0.310052	0.0657237	0.889247
RNASE3	14q11.2	-0.309981	0.0657888	0.889247
CDKN1A	6p21.2	0.30991	0.0658538	0.889247
DUS1L	17q25.3	0.30991	0.0658538	0.889247
JSRP1	19p13.3	-0.30991	0.0658538	0.889247
ZBTB40	1p36.12	0.30991	0.0658538	0.889247
MIR-522/522		0.309887	0.065875	0.889247
MIR-522/522*		0.309887	0.065875	0.889247
ARMH3	10q24.32	0.309653	0.0660905	0.889247
CABIN1	22q11.23	0.309653	0.0660905	0.889247
CEP63	3q22.2	0.309653	0.0660905	0.889247
GCH1	14q22.2	-0.309653	0.0660905	0.889247
NDUFB7	19p13.12	-0.309653	0.0660905	0.889247
TNFRSF6B	20q13.33	0.309653	0.0660905	0.889247
AASDHPPT	11q22.3	-0.309653	0.0660905	0.889247
RHOD	11q13.2	0.309653	0.0660905	0.889247
ERBB3	12q13.2	0.309653	0.0660905	0.889247
VWC2	7p12.2	-0.309503	0.0662284	0.889247
DMRTB1	1p32.3	0.309498	0.0662333	0.889247
TLE5	19p13.3	-0.309395	0.0663278	0.889247
FAM234B	12p13.1	-0.309395	0.0663278	0.889247
LINC00842	10q11.22	0.309395	0.0663278	0.889247
CETN3	5q14.3	-0.30888	0.0668044	0.889247
NACA	12q13.3	-0.30888	0.0668044	0.889247
PLEC	8q24.3	0.30888	0.0668044	0.889247
PRINS	10p12.1	0.30888	0.0668044	0.889247
TMEM245	9q31.3	-0.30888	0.0668044	0.889247
MRPS35	12p11.22	-0.30888	0.0668044	0.889247
RBM47	4p14	0.30888	0.0668044	0.889247
LINC00410	13q31.3	0.308744	0.0669306	0.889247
ROGDI	16p13.3	0.308623	0.0670437	0.889247
TRIM8	10q24.32	0.308623	0.0670437	0.889247
C12ORF29	12q21.32	-0.308623	0.0670437	0.889247
PCGF1	2p13.1	0.308623	0.0670437	0.889247
STRIT1	3q25.2	0.30844	0.0672142	0.889247
BICD2	9q22.31	0.308366	0.0672837	0.889247
CFHR1	1q31.3	-0.308366	0.0672837	0.889247
HIST1H2BN	6p22.1	0.308366	0.0672837	0.889247
INHBB	2q14.2	0.308366	0.0672837	0.889247
PACSIN2	22q13.2	0.308366	0.0672837	0.889247
MRGPRG	11p15.4	0.30817	0.0674662	0.889247
DLG3	Xq13.1	-0.308108	0.0675243	0.889247
HECTD3	1p34.1	0.308108	0.0675243	0.889247
INTS6	13q14.3	0.308108	0.0675243	0.889247
RSPH1	21q22.3	0.308108	0.0675243	0.889247
SAMD11	1p36.33	0.308108	0.0675243	0.889247
UBASH3B	11q24.1	0.308108	0.0675243	0.889247
ETDB	Xq26.3	-0.308	0.0676254	0.889247
CLPTM1L	5p15.33	0.307851	0.0677656	0.889247
DDX27	20q13.13	0.307851	0.0677656	0.889247
LYNX1	8q24.3	0.307851	0.0677656	0.889247
SPATA12	3p14.3	0.307851	0.0677656	0.889247
ZBTB49	4p16.3	0.307851	0.0677656	0.889247
MEIOC	17q21.31	0.307742	0.0678679	0.889247
BCAR4	16p13.13	0.30773	0.0678787	0.889247
LINC01622	6p25.3	0.307673	0.0679331	0.889247
CSPG4	15q24.2	0.307593	0.0680077	0.889247
PGAP3	17q12	0.307593	0.0680077	0.889247
MPPED2	11p14.1	0.307593	0.0680077	0.889247
KRT25	17q21.2	0.307558	0.0680408	0.889247
HSP90B3P	1p22.1	-0.307484	0.0681103	0.889247
LINC00479	21q22.3	0.307356	0.0682317	0.889247
C11ORF24	11q13.2	0.307336	0.0682503	0.889247
QRICH1	3p21.31	0.307336	0.0682503	0.889247
ZNF77	19p13.3	-0.307336	0.0682503	0.889247
ZXDC	3q21.3	0.307336	0.0682503	0.889247
FRMPD4	Xp22.2	0.307187	0.068391	0.889247
LCN2	9q34.11	0.307079	0.0684937	0.889247
LINC01135	1p32.1	-0.307079	0.0684937	0.889247
PA2G4P4	3q25.31	0.307079	0.0684937	0.889247
PEX13	2p15	0.307079	0.0684937	0.889247
RPS16	19q13.2	-0.307079	0.0684937	0.889247
UBE4B	1p36.22	0.307079	0.0684937	0.889247
KLRG2	7q34	0.306899	0.0686634	0.889247
ALG3	3q27.1	0.306821	0.0687378	0.889247
C6ORF132	6p21.1	0.306821	0.0687378	0.889247
CASC3	17q21.1	0.306821	0.0687378	0.889247
FADS2	11q12.2	0.306821	0.0687378	0.889247
FNIP2	4q32.1	0.306821	0.0687378	0.889247
PPARGC1A	4p15.2	0.306821	0.0687378	0.889247
RNF167	17p13.2	-0.306821	0.0687378	0.889247
ADH1B	4q23	-0.306821	0.0687378	0.889247
POU3F3	2q12.1	0.306719	0.0688349	0.889247
MIR-4638/3P		-0.30662	0.0689286	0.889247
MIR-4638/5P		-0.30662	0.0689286	0.889247
PAK2	3q29	0.306564	0.0689825	0.889247
CEP112	17q24.1	0.306564	0.0689825	0.889247
FLYWCH2	16p13.3	0.306564	0.0689825	0.889247
KIAA1549L	11p13	0.306564	0.0689825	0.889247
PITHD1	1p36.11	0.306564	0.0689825	0.889247
RPL36AL	14q21.3	-0.306564	0.0689825	0.889247
ZFP2	5q35.3	-0.306564	0.0689825	0.889247
RNF139	8q24.13	0.306564	0.0689825	0.889247
GRM3	7q21.11-q21.12	0.306534	0.0690111	0.889247
MIR-3150A/3P		-0.306507	0.0690369	0.889247
MIR-3150A/5P		-0.306507	0.0690369	0.889247
LHFPL4	3p25.3	0.306365	0.0691714	0.889247
EYS	6q12	0.306306	0.0692279	0.889247
MATR3	5q31.2	-0.306306	0.0692279	0.889247
N4BP2L2	13q13.1	0.306306	0.0692279	0.889247
NDUFB6	9p21.1	-0.306306	0.0692279	0.889247
POT1	7q31.33	-0.306306	0.0692279	0.889247
GPR152	11q13.2	0.30587	0.0696452	0.890847
LET-7I/7I		0.305822	0.0696917	0.890847
LET-7I/7I*		0.305822	0.0696917	0.890847
MORN1	1p36.32	0.305811	0.0697019	0.890847
KLF7	2q33.3	0.305792	0.0697208	0.890847
DRD1	5q35.2	0.305613	0.0698925	0.890847
RXFP2	13q13.1	0.305591	0.0699138	0.890847
HIST1H3H	6p22.1	0.305534	0.0699682	0.890847
IL13RA1	Xq24	-0.305534	0.0699682	0.890847
LOC554174	22q13.31	0.305534	0.0699682	0.890847
SERINC2	1p35.2	0.305534	0.0699682	0.890847
PPP2R3A	3q22.2-q22.3	0.305534	0.0699682	0.890847
RPL29	3p21.2	-0.305534	0.0699682	0.890847
TTC23L	5p13.2	0.305534	0.0699682	0.890847
ZNF347	19q13.42	0.305534	0.0699682	0.890847
CBY1	22q13.1	0.305277	0.0702164	0.890847
IMMP2L	7q31.1	-0.305277	0.0702164	0.890847
MED24	17q21.1	0.305277	0.0702164	0.890847
SCEL	13q22.3	0.305277	0.0702164	0.890847
LMOD3	3p14.1	0.305277	0.0702164	0.890847
LOC100131496	20q13.12	0.305277	0.0702164	0.890847
OR13A1	10q11.21	-0.305212	0.0702785	0.890847
OR8D4	11q24.1	0.305092	0.070395	0.890847
COX5A	15q24.2	-0.305019	0.0704652	0.890847
MEIS2	15q14	0.305019	0.0704652	0.890847
CCDC43	17q21.31	0.305019	0.0704652	0.890847
PPP1R13B	14q32.33	0.305019	0.0704652	0.890847
FAM217A	6p25.2	0.304833	0.070646	0.890847
ATP6V0CP3	6p21.1	0.304798	0.0706797	0.890847
DHX8	17q21.31	0.304762	0.0707148	0.890847
TBC1D10A	22q12.2	0.304762	0.0707148	0.890847
HIST2H2AC	1q21.2	-0.304762	0.0707148	0.890847
SLC38A10	17q25.3	0.304762	0.0707148	0.890847
PTPRQ	12q21.31	-0.30472	0.0707552	0.890847
LOC100132831	Xp11.4	0.304578	0.0708936	0.890847
NRM	6p21.33	0.304505	0.070965	0.890847
RAB40B	17q25.3	0.304505	0.070965	0.890847
TEX10	9q31.1	-0.304505	0.070965	0.890847
OR10G2	14q11.2	0.304289	0.0711746	0.890847
ACE	17q23.3	0.304247	0.0712159	0.890847
FBXW2	9q33.2	0.304247	0.0712159	0.890847
GTF3C3	2q33.1	-0.304247	0.0712159	0.890847
PSMC2	7q22.1	-0.304247	0.0712159	0.890847
SPATA2	20q13.13	0.304247	0.0712159	0.890847
VPS54	2p15-p14	0.304247	0.0712159	0.890847
RPL10	Xq28	-0.304247	0.0712159	0.890847
ZFYVE19	15q15.1	0.30399	0.0714675	0.891215
AMN1	12p11.21	-0.30399	0.0714675	0.891215
BRD3OS	9q34.2	0.30399	0.0714675	0.891215
DPH6	15q14	0.303732	0.0717198	0.891215
HEATR4	14q24.3	0.303732	0.0717198	0.891215
RAB27A	15q21.3	-0.303732	0.0717198	0.891215
CCDC102B	18q22.1-q22.2	0.303623	0.0718271	0.891215
LOC339685	22q13.31	0.303592	0.0718576	0.891215
GGT6	17p13.2	0.303475	0.0719729	0.891215
GMEB2	20q13.33	0.303475	0.0719729	0.891215
SLC47A2	17p11.2	0.303475	0.0719729	0.891215
FNDC11	20q13.33	0.303237	0.0722073	0.891215
DSP	6p24.3	0.303218	0.0722266	0.891215
LRTOMT	11q13.4	0.303218	0.0722266	0.891215
MAGT1	Xq21.1	-0.303218	0.0722266	0.891215
NPHP3	3q22.1	0.303218	0.0722266	0.891215
RIOK2	5q15	-0.303218	0.0722266	0.891215
TIAL1	10q26.11	0.303218	0.0722266	0.891215
MIR-107/107		0.303063	0.0723791	0.891215
PRSS41	16p13.3	0.303038	0.0724038	0.891215
ZNF391	6p22.1	-0.30296	0.072481	0.891215
SNORD115-48	15q11.2	0.302907	0.0725336	0.891215
NCBP2	3q29	0.302703	0.0727361	0.891215
TNS3	7p12.3	0.302703	0.0727361	0.891215
VIT	2p22.2	0.302703	0.0727361	0.891215
CA11	19q13.33	-0.302445	0.0729919	0.891215
TEPSIN	17q25.3	0.302445	0.0729919	0.891215
NFIA	1p31.3	0.302445	0.0729919	0.891215
NPLOC4	17q25.3	0.302445	0.0729919	0.891215
RPL23	17q12	-0.302445	0.0729919	0.891215
SZT2	1p34.2	0.302445	0.0729919	0.891215
OR10AG1	11q12.1	-0.302415	0.0730222	0.891215
ACOT11	1p32.3	0.302188	0.0732484	0.891215
CD2AP	6p12.3	0.302188	0.0732484	0.891215
MMADHC	2q23.2	-0.302188	0.0732484	0.891215
POLR1B	2q14.1	-0.302188	0.0732484	0.891215
RPL14	3p22.1	-0.302188	0.0732484	0.891215
SKOR1	15q23	-0.302188	0.0732484	0.891215
TSPAN8	12q21.1	0.302188	0.0732484	0.891215
ACTL7A	9q31.3	0.302023	0.0734133	0.891215
SLC6A15	12q21.31	0.302008	0.0734278	0.891215
LOC100129138	1p21.1	0.301968	0.0734682	0.891215
ABLIM1	10q25.3	0.301931	0.0735056	0.891215
MGA	15q15.1	0.301931	0.0735056	0.891215
SNORA21	17q12	0.301931	0.0735056	0.891215
USP32P1	17p11.2	0.301931	0.0735056	0.891215
ARRDC3-AS1	5q14.3	-0.301931	0.0735056	0.891215
PCYOX1L	5q32	-0.301931	0.0735056	0.891215
PPP4R3B	2p16.1	0.301931	0.0735056	0.891215
PIGC	1q24.3	-0.301931	0.0735056	0.891215
TAF9B	Xq21.1	-0.301673	0.0737635	0.891215
TM9SF3	10q24.1	0.301673	0.0737635	0.891215
FGF21	19q13.33	0.301539	0.073898	0.891215
SHROOM3	4q21.1	0.301416	0.0740221	0.891215
MAP3K9	14q24.2	0.301416	0.0740221	0.891215
RAB3A	19p13.11	0.301416	0.0740221	0.891215
SREK1IP1	5q12.3	-0.301416	0.0740221	0.891215
NUDT2	9p13.3	-0.301416	0.0740221	0.891215
SORD	15q21.1	0.301416	0.0740221	0.891215
LINC01194	5p15.2	0.301402	0.0740363	0.891215
KBTBD4	11p11.2	0.301158	0.0742814	0.891215
PRO0611	1p35.2	0.301158	0.0742814	0.891215
REEP5	5q22.2	-0.301158	0.0742814	0.891215
CBFA2T2	20q11.21-q11.22	0.300901	0.0745415	0.891215
OLA1	2q31.1	-0.300901	0.0745415	0.891215
SAPCD1	6p21.33	0.300901	0.0745415	0.891215
SLC52A3	20p13	0.300901	0.0745415	0.891215
PIP5K1P1	6p24.3	0.300792	0.0746521	0.891215
LINC02483	4q21.1	0.300689	0.0747557	0.891215
TACSTD2	1p32.1	0.300644	0.0748022	0.891215
TMLHE	Xq28	-0.300644	0.0748022	0.891215
ELMO2	20q13.12	0.300644	0.0748022	0.891215
FLJ22447	14q23.1-q23.2	0.300644	0.0748022	0.891215
LINC01829	2p14	-0.30047	0.0749781	0.891215
DCX	Xq23	0.300425	0.0750243	0.891215
MOGS	2p13.1	0.300386	0.0750637	0.891215
TFG	3q12.2	0.300386	0.0750637	0.891215
TNFAIP8	5q23.1	-0.300386	0.0750637	0.891215
ZBTB48	1p36.31	0.300386	0.0750637	0.891215
TCHH	1q21.3	0.300296	0.0751553	0.891215
C10ORF67	10p12.2	0.300206	0.075247	0.891215
METTL21C	13q33.1	-0.300131	0.0753233	0.891215
CSMD2	1p35.1	0.300129	0.0753258	0.891215
POLG2	17q23.3	0.300129	0.0753258	0.891215
KHDC4	1q22	0.300129	0.0753258	0.891215
NUDC	1p36.11	-0.300129	0.0753258	0.891215
GSG1	12p13.1	0.300084	0.0753716	0.891215
CNTN6	3p26.3	0.29991	0.0755492	0.891215
MIR-4695/3P		0.299871	0.0755887	0.891215
MIR-4695/5P		0.299871	0.0755887	0.891215
CDK12	17q12	0.299871	0.0755887	0.891215
GTF2IRD1	7q11.23	0.299871	0.0755887	0.891215
SUGT1P4-STRA6LP	9q22.33	0.299871	0.0755887	0.891215
MSH5	6p21.33	0.299871	0.0755887	0.891215
PYCR3	8q24.3	0.299871	0.0755887	0.891215
HTR3E	3q27.1	0.299633	0.0758325	0.891215
MAS1	6q25.3	0.29962	0.0758461	0.891215
ARFGEF2	20q13.13	0.299614	0.0758523	0.891215
LOC344967	4p14	0.299614	0.0758523	0.891215
PSTK	10q26.13	0.299614	0.0758523	0.891215
UNC45A	15q26.1	0.299614	0.0758523	0.891215
SH2B3	12q24.12	0.299614	0.0758523	0.891215
DLG1	3q29	0.299356	0.0761166	0.891215
DZIP3	3q13.13	-0.299356	0.0761166	0.891215
NEUROD2	17q12	0.299356	0.0761166	0.891215
CEACAM20	19q13.31	0.299278	0.0761969	0.891215
KRTAP5-3	11p15.5	0.299237	0.0762396	0.891215
CD248	11q13.2	0.299099	0.0763816	0.891215
LTO1	11q13.3	0.299099	0.0763816	0.891215
PAGE5	Xp11.21	0.298859	0.0766291	0.891215
MIR-4738/3P		0.298857	0.0766314	0.891215
MIR-4738/5P		0.298857	0.0766314	0.891215
SAYSD1	6p21.2	0.298842	0.0766474	0.891215
TBC1D22B	6p21.2	0.298842	0.0766474	0.891215
UBA52	19p13.11	-0.298842	0.0766474	0.891215
GSX2	4q12	-0.29876	0.0767324	0.891215
GRP	18q21.32	0.298743	0.0767494	0.891215
PSORS1C1	6p21.33	0.298732	0.0767606	0.891215
PADI3	1p36.13	0.298661	0.0768342	0.891215
BBOX1	11p14.2	0.298648	0.076848	0.891215
CYTH1	17q25.3	0.298584	0.0769139	0.891215
TOR1A	9q34.11	-0.298584	0.0769139	0.891215
NYAP2	2q36.3	0.298538	0.0769616	0.891215
DLGAP2	8p23.3	0.298346	0.0771611	0.891215
FAU	11q13.1	-0.298327	0.077181	0.891215
FADD	11q13.3	0.298327	0.077181	0.891215
GNB1L	22q11.21	-0.298327	0.077181	0.891215
IDUA	4p16.3	0.298327	0.077181	0.891215
RUBCNL	13q14.13	0.298327	0.077181	0.891215
SLC25A45	11q13.1	0.298327	0.077181	0.891215
TBC1D3C	17q12	0.29815	0.0773647	0.891215
CEMP1	16p13.3	0.298069	0.0774489	0.891215
MIEF1	22q13.1	0.298069	0.0774489	0.891215
SNX2	5q23.2	-0.298069	0.0774489	0.891215
WWC1	5q34	0.298069	0.0774489	0.891215
NTRK1	1q23.1	-0.298069	0.0774489	0.891215
GAL3ST1	22q12.2	0.297812	0.0777176	0.891215
SLC38A5	Xp11.23	-0.297812	0.0777176	0.891215
COQ9	16q21	0.297812	0.0777176	0.891215
GMPR2	14q12	-0.297812	0.0777176	0.891215
S100Z	5q13.3	0.297812	0.0777176	0.891215
TMEM177	2q14.2	0.297812	0.0777176	0.891215
RFPL3	22q12.3	0.297574	0.0779669	0.891215
TRPM8	2q37.1	0.297574	0.0779669	0.891215
KRT5	12q13.13	0.297555	0.0779869	0.891215
LRRC8A	9q34.11	0.297555	0.0779869	0.891215
TFEB	6p21.1	0.297555	0.0779869	0.891215
TSC22D2	3q25.1	0.297555	0.0779869	0.891215
MIR-920/920		0.297444	0.0781028	0.891215
DKFZP434A062	9q34.3	0.297403	0.0781465	0.891215
LINC01141	1p36.12	0.297324	0.0782287	0.891215
WDR1	4p16.1	0.297297	0.078257	0.891215
C9ORF163	9q34.3	0.297297	0.078257	0.891215
CYB561A3	11q12.2	0.297297	0.078257	0.891215
TIAF1	17q11.2	0.297297	0.078257	0.891215
UBAC1	9q34.3	0.297297	0.078257	0.891215
FGF7P6	9q13	-0.297233	0.0783243	0.891215
HYAL6P	7q31.32	0.297072	0.0784945	0.891215
LOC100499194	2q14.1	0.297048	0.0785196	0.891215
MAP3K14	17q21.31	0.29704	0.0785278	0.891215
PRR5-ARHGAP8	22q13.31	0.29704	0.0785278	0.891215
SH3RF3	2q13	0.29704	0.0785278	0.891215
KRT6A	12q13.13	0.296907	0.0786674	0.891215
HOXD12	2q31.1	-0.296895	0.0786808	0.891215
ALMS1P1	2p13.1	0.296845	0.0787335	0.891215
SMAD5-AS1	5q31.1	-0.296802	0.0787792	0.891215
TAF9	5q13.2	-0.296782	0.0787993	0.891215
UBE2F	2q37.3	-0.296782	0.0787993	0.891215
KCNK15	20q13.12	0.296782	0.0787993	0.891215
SUPT3H	6p21.1	-0.296782	0.0787993	0.891215
TPM3	1q21.3	0.296782	0.0787993	0.891215
EPN3	17q21.33	0.296782	0.0787993	0.891215
CNTNAP4	16q23.1	0.296559	0.0790356	0.891215
TUBB4A	19p13.3	-0.296544	0.0790514	0.891215
PSD	10q24.32	-0.296525	0.0790716	0.891215
SLC35E2A	1p36.33	0.296525	0.0790716	0.891215
KBTBD12	3q21.3	0.296525	0.0790716	0.891215
LASP1	17q12	0.296525	0.0790716	0.891215
SNRPD2	19q13.32	-0.296525	0.0790716	0.891215
LINC00582	1q42.2	-0.296492	0.0791069	0.891215
GRK2	11q13.2	0.296268	0.0793446	0.891215
ATAT1	6p21.33	0.296268	0.0793446	0.891215
GDA	9q21.13	0.296268	0.0793446	0.891215
HERC2	15q13.1	0.296268	0.0793446	0.891215
NTRK2	9q21.33	0.296268	0.0793446	0.891215
DGKQ	4p16.3	0.296268	0.0793446	0.891215
MIR-1301/1301		-0.296208	0.0794075	0.891215
MSTN	2q32.2	-0.296158	0.0794611	0.891215
UMODL1-AS1	21q22.3	0.296114	0.0795079	0.891215
GRM1	6q24.3	0.296048	0.0795778	0.891215
MLH3	14q24.3	0.296029	0.079598	0.891215
ENTPD8	9q34.3	0.29601	0.0796183	0.891215
ERLIN1	10q24.31	-0.29601	0.0796183	0.891215
FBXL17	5q21.3	-0.29601	0.0796183	0.891215
RSRP1	1p36.11	0.29601	0.0796183	0.891215
CLIP1-AS1	12q24.31	0.29601	0.0796183	0.891215
ELMOD3	2p11.2	0.295753	0.0798928	0.891215
RHEB	7q36.1	-0.295753	0.0798928	0.891215
HADH	4q25	-0.295753	0.0798928	0.891215
HPRT1	Xq26.2-q26.3	-0.295753	0.0798928	0.891215
SLC35F6	2p23.3	0.295753	0.0798928	0.891215
STX18-AS1	4p16.2	0.295753	0.0798928	0.891215
MT3	16q13	-0.295702	0.0799475	0.891215
LINC00596	14q11.2	0.295646	0.0800074	0.891215
C17ORF64	17q23.2	0.295533	0.080128	0.891215
SLC16A3	17q25.3	0.295495	0.080168	0.891215
UBN1	16p13.3	0.295495	0.080168	0.891215
EEF1AKMT2	10q26.13	0.295495	0.080168	0.891215
STMN2	8q21.13	0.295495	0.080168	0.891215
TDRKH	1q21.3	0.295495	0.080168	0.891215
FAM221B	9p13.3	0.295462	0.080204	0.891215
VWA5B1	1p36.12	0.295279	0.0803995	0.891215
ERP44	9q31.1	-0.295238	0.0804439	0.891215
RPS15A	16p12.3	-0.295238	0.0804439	0.891215
TXNL1	18q21.31	-0.295238	0.0804439	0.891215
WNK4	17q21.2	-0.295238	0.0804439	0.891215
ZNF654	3p11.1	0.295238	0.0804439	0.891215
TEX13B	Xq22.3	-0.295134	0.0805555	0.891215
RAB29	1q32.1	-0.294981	0.0807205	0.891215
LINC01128	1p36.33	0.294723	0.0809979	0.891215
COPG2	7q32.2	-0.294723	0.0809979	0.891215
RBM4B	11q13.2	0.294723	0.0809979	0.891215
RPL5	1p22.1	-0.294723	0.0809979	0.891215
ZNF674	Xp11.3	0.294723	0.0809979	0.891215
CCDC144CP	17p11.2	0.294689	0.0810345	0.891215
MIR-548J/548J		0.294652	0.0810752	0.891215
MIR-641/641		-0.294588	0.0811442	0.891215
BORCS8	19p13.11	0.294466	0.0812761	0.891215
PRSS36	16p11.2	0.294466	0.0812761	0.891215
SPTSSA	14q13.1	0.294466	0.0812761	0.891215
RTL9	Xq23	-0.294356	0.0813949	0.891215
MIR-3173/3P		0.294257	0.0815025	0.891215
MIR-3173/5P		0.294257	0.0815025	0.891215
GLIPR1L1	12q21.2	-0.294246	0.0815139	0.891215
FSCN1	7p22.1	0.294208	0.081555	0.891215
GGA3	17q25.1	0.294208	0.081555	0.891215
HOOK2	19p13.13	0.294208	0.081555	0.891215
NUDT15	13q14.2	0.294208	0.081555	0.891215
SLC28A3	9q21.32-q21.33	0.294208	0.081555	0.891215
TRBV3-1	7q34	-0.294208	0.081555	0.891215
TEX55	3q13.32	-0.294185	0.081581	0.891215
[truncated: 19,992 more rows]
