# Supplementary material for: Comprehensive Analysis and Identification of Prognostic Biomarkers and Therapeutic Targets Among FAM83 Family Members for Gastric Cancer
Source: Front Cell Dev Biol. 2021 Nov 19;9:719613. doi: 10.3389/fcell.2021.719613 (PMC8640971; doi:10.3389/fcell.2021.719613)
Supplement: Supplementary file 7 [file Data_Sheet_7.ZIP › Supplementary materials fig.6/co-expresssion between different FAM83 family members and 259 genes/FAM83B.xls]

## Sheet: Sheet1
Correlated Gene	Cytoband	Spearman's Correlation	p-Value	q-Value
TNFRSF14-AS1	1p36.32	0.723552	6.16292e-07	0.00562346
CRYBG1	6q21	0.716088	9.08915e-07	0.00562346
ATG5	6q21	0.714801	9.70693e-07	0.00562346
CCDC106	19q13.42	-0.713771	1.02287e-06	0.00562346
NRSN2	20p13	-0.694981	2.56028e-06	0.0112606
GNB5	15q21.2	-0.681254	4.79762e-06	0.0130428
XPNPEP1	10q25.1	0.680309	5.00341e-06	0.0130428
ZNF648	1q25.3	-0.679553	5.17385e-06	0.0130428
PREP	6q21	0.676705	5.86456e-06	0.0130428
ZNF483	9q31.3	-0.676448	5.93097e-06	0.0130428
FAM160A2	11p15.4	0.665894	9.32328e-06	0.0186389
PLEKHH1	14q24.1	0.659459	1.21786e-05	0.0219452
PPARGC1B	5q32	0.657915	1.29729e-05	0.0219452
IPMK	10q21.1	0.655084	1.45526e-05	0.022859
MCM9	6q22.31	0.651737	1.66439e-05	0.0240178
COPS7A	12p13.31	-0.649421	1.82479e-05	0.0240178
MXD1	2p13.3	0.645817	2.10238e-05	0.0240178
LOC100288123	19p13.3	0.64556	2.1236e-05	0.0240178
ASCC3	6q16.3	0.64453	2.21046e-05	0.0240178
GPA33	1q24.1	0.644015	2.25508e-05	0.0240178
SLC37A1	21q22.3	0.642214	2.41779e-05	0.0240178
ZFP82	19q13.12	-0.639125	2.72167e-05	0.0240178
ZNF200	16p13.3	0.638867	2.7485e-05	0.0240178
LIMA1	12q13.12	0.638353	2.80287e-05	0.0240178
TCEA2	20q13.33	-0.636036	3.05981e-05	0.0240178
XRN1	3q23	0.635264	3.15008e-05	0.0240178
TBKBP1	17q21.32	-0.634749	3.2116e-05	0.0240178
KLF15	3q21.3	-0.633977	3.30592e-05	0.0240178
OVOL1	11q13.1	0.632947	3.43559e-05	0.0240178
MAGEC2	Xq27.2	-0.632579	3.48312e-05	0.0240178
SLC35G2	3q22.3	-0.632432	3.50213e-05	0.0240178
PFN2	3q25.1	-0.632175	3.53584e-05	0.0240178
POF1B	Xq21.1	0.63166	3.60414e-05	0.0240178
CALML4	15q23	0.629086	3.96391e-05	0.0256383
FUZ	19q13.33	-0.627284	4.23477e-05	0.02605
LSM8	7q31.31	0.624968	4.60759e-05	0.02605
ABRACL	6q24.1	0.624968	4.60759e-05	0.02605
ABHD8	19p13.11	-0.62471	4.65079e-05	0.02605
SNORD116-23	15q11.2	-0.624452	4.69448e-05	0.02605
ESRP2	16q22.1	0.624196	4.73831e-05	0.02605
VTA1	6q24.1-q24.2	0.623423	4.87237e-05	0.0261337
OSER1-DT	20q13.12	-0.61982	5.54451e-05	0.0290308
C6ORF203	6q21	0.61879	5.75136e-05	0.0294135
TMEM9	1q32.1	-0.617246	6.07473e-05	0.0303612
NADK2	5p13.2	0.616474	6.2425e-05	0.0305064
REXO1	19p13.3	0.614929	6.59065e-05	0.031022
ZFP91	11q12.1	0.614672	6.65035e-05	0.031022
MAMSTR	19q13.33	-0.614157	6.77122e-05	0.031022
ZNF121	19p13.2	0.61287	7.0821e-05	0.0314287
MYL6B	12q13.2	-0.612613	7.1458e-05	0.0314287
MIR-4513/4513		0.610913	7.57945e-05	0.0326823
OTULIN	5p15.2	0.608494	8.23787e-05	0.0344838
ARID3A	19p13.3	0.608237	8.31087e-05	0.0344838
SHFL	19p13.2	0.607465	8.5334e-05	0.0347515
SERPINA5	14q32.13	-0.60592	8.99463e-05	0.0359638
TMEM41B	11p15.4	0.604376	9.47822e-05	0.0362081
MCRIP1	17q25.3	-0.603861	9.64454e-05	0.0362081
CLIC5	6p21.1	0.603089	9.89896e-05	0.0362081
EPHX1	1q42.12	-0.603089	9.89896e-05	0.0362081
TRMT11	6q22.32	0.603089	9.89896e-05	0.0362081
GSTCD	4q24	0.602574	0.000100719	0.0362081
DNALI1	1p34.3	-0.601802	0.000103365	0.0362081
CCDC68	18q21.2	0.600772	0.000106989	0.0362081
TCEAL3	Xq22.2	-0.600772	0.000106989	0.0362081
GSKIP	14q32.2	0.6	0.000109782	0.0362081
SMPD2	6q21	0.6	0.000109782	0.0362081
MYH14	19q13.33	0.599485	0.00011168	0.0362081
SDCBP2	20p13	0.599228	0.000112641	0.0362081
DDX3X	Xp11.4	0.59897	0.000113608	0.0362081
TRIM21	11p15.4	0.598198	0.000116556	0.0366169
SCN1B	19q13.11	-0.596911	0.000121622	0.0376703
SH2D3A	19p13.3	0.595624	0.000126886	0.0377997
TCEAL1	Xq22.2	-0.595624	0.000126886	0.0377997
ETHE1	19q13.31	0.595367	0.000127963	0.0377997
UFM1	13q13.3	0.595109	0.000129048	0.0377997
IREB2	15q25.1	0.594595	0.000131243	0.0377997
STAP2	19p13.3	0.594337	0.000132353	0.0377997
INTS12	4q24	0.593822	0.000134599	0.0379483
HIRA	22q11.21	0.592278	0.000141543	0.0387506
NRG2	5q31.2	-0.592187	0.00014196	0.0387506
ECHDC1	6q22.33	0.592021	0.000142731	0.0387506
MIR-1229/1229		0.591248	0.000146349	0.0390999
PLCH2	1p36.32	0.590991	0.000147573	0.0390999
MOB3B	9p21.2	0.589961	0.000152563	0.0399407
SLC16A11	17p13.1	-0.588932	0.000157704	0.0408008
STK11	19p13.3	0.587387	0.000165707	0.041723
PPIL2	22q11.21	0.58713	0.000167075	0.041723
SLC41A1	1q32.1	-0.586873	0.000168454	0.041723
ARID3B	15q24.1	0.586615	0.000169843	0.041723
MICALCL	11p15.3	0.5861	0.000172652	0.041723
AFG1L	6q21	0.5861	0.000172652	0.041723
ECI2	6p25.2	-0.582754	0.000191949	0.0453888
ATOH8	2p11.2	-0.582754	0.000191949	0.0453888
RPL21	13q12.2	0.580952	0.000203122	0.046906
DOT1L	19p13.3	0.580695	0.000204765	0.046906
PKP3	11p15.5	0.580695	0.000204765	0.046906
STRIP2	7q32.1	0.578121	0.000221859	0.050233
SHD	19p13.3	0.577091	0.000229048	0.050233
LRRC7	1p31.1	-0.576356	0.000234307	0.050233
BCAM	19q13.32	-0.576319	0.000234575	0.050233
PHGR1	15q15.1	0.576319	0.000234575	0.050233
DGCR11	22q11.21	0.576062	0.000236444	0.050233
ADAMTSL5	19p13.3	0.575804	0.000238326	0.050233
CHST8	19q13.11	-0.575475	0.000240756	0.050233
CES2	16q22.1	0.57529	0.000242131	0.050233
KIF6	6p21.2	-0.57529	0.000242131	0.050233
ZNF195	11p15.4	0.574775	0.000245989	0.0505566
MAGED2	Xp11.21	-0.57426	0.000249903	0.0508854
DUS3L	19p13.3	0.573745	0.000253873	0.0512194
ZNF579	19q13.42	-0.57323	0.000257898	0.0515586
ZNF287	17p11.2	-0.572716	0.000261981	0.051903
PORCN	Xp11.23	-0.572201	0.000266122	0.0521973
REPS1	6q24.1	0.571943	0.000268214	0.0521973
EPSTI1	13q14.11	0.571429	0.000272442	0.0525066
BRCC3	Xq28	0.571171	0.000274579	0.0525066
POMP	13q12.3	0.570399	0.000281078	0.0526057
EIF4E2	2q37.1	0.569884	0.000285488	0.0526057
SMIM31	4q32.3	0.569369	0.000289958	0.0526057
TMEM249	8q24.3	0.569112	0.000292217	0.0526057
RASIP1	19q13.33	-0.569112	0.000292217	0.0526057
TMEM161B	5q14.3	0.568597	0.000296782	0.0526057
PDSS2	6q21	0.56834	0.000299088	0.0526057
PROSER1	13q13.3	0.56834	0.000299088	0.0526057
TRAF6	11p12	0.56834	0.000299088	0.0526057
TMEM121	14q32.33	-0.568248	0.000299918	0.0526057
SLC1A1	9p24.2	0.568082	0.000301411	0.0526057
NAT14	19q13.42	-0.567053	0.000310862	0.053828
PATL1	11q12.1	0.566281	0.000318123	0.05424
FIGLA	2p13.3	-0.56625	0.00031841	0.05424
C6ORF201	6p25.2	-0.565508	0.000325535	0.05424
MISP	19p13.3	0.565508	0.000325535	0.05424
SLC45A1	1p36.23	-0.565251	0.00032804	0.05424
USP45	6q16.2	0.565251	0.00032804	0.05424
NUP58	13q12.13	0.564736	0.000333101	0.0543587
ALDH1L1	3q21.3	-0.564221	0.000338232	0.0543587
RPS6KA1	1p36.11	0.564221	0.000338232	0.0543587
TESC	12q24.22	-0.563707	0.000343433	0.0543587
EID2B	19q13.2	-0.563707	0.000343433	0.0543587
HECA	6q24.1	0.563449	0.000346061	0.0543587
NLRC5	16q13	0.563449	0.000346061	0.0543587
GNGT1	7q21.3	-0.562677	0.000354051	0.0552194
PLS1	3q23	0.562162	0.000359468	0.0556695
ANGPTL6	19p13.2	0.56139	0.000367734	0.0561431
CASP8	2q33.1	0.561133	0.000370526	0.0561431
SH3GL2	9p22.2	-0.56099	0.000372078	0.0561431
EXOSC8	13q13.3	0.560875	0.000373338	0.0561431
GIHCG	12q14.1	-0.560618	0.000376168	0.0561431
GNA11	19p13.3	0.56036	0.000379018	0.0561431
MED15	22q11.21	0.56001	0.000382924	0.0561431
FUT4	11q21	0.559846	0.000384775	0.0561431
SLC18B1	6q23.2	0.559588	0.000387683	0.0561431
IL17RC	3p25.3|3p25.3-p24.1	-0.559331	0.00039061	0.0561431
ARF6	14q21.3	0.559331	0.00039061	0.0561431
LINC00668	18p11.31	0.558445	0.000400835	0.0565705
ZNF57	19p13.3	0.558301	0.000402517	0.0565705
PRKAA2	1p32.2	-0.557786	0.000408591	0.0565705
PWWP3A	19p13.3	0.557529	0.000411658	0.0565705
LAD1	1q32.1	0.557529	0.000411658	0.0565705
HNF4G	8q21.13	0.557272	0.000414746	0.0565705
MICAL1	6q21	0.557014	0.000417855	0.0565705
PRKAB1	12q24.23	-0.556757	0.000420984	0.0565705
SNORD35B	19q13.33	0.556757	0.000420984	0.0565705
SYN2	3p25.2	-0.556499	0.000424134	0.0565705
PFN4	2p23.3	-0.556499	0.000424134	0.0565705
PLD5	1q43	-0.556473	0.000424453	0.0565705
PLCB3	11q13.1	0.554698	0.000446781	0.058747
HEPH	Xq12	0.554183	0.000453446	0.058747
KRT8	12q13.13	0.554183	0.000453446	0.058747
SNORD59A	12q13.3	0.554183	0.000453446	0.058747
TAS2R19	12p13.2	0.554068	0.000454944	0.058747
ETFA	15q24.2-q24.3	0.553925	0.000456812	0.058747
STXBP2	19p13.2	0.553668	0.000460199	0.0588386
LIX1L	1q21.1	-0.553411	0.00046361	0.058932
BCAS3	17q23.2	-0.552124	0.000481001	0.0594252
BTN3A2	6p22.2	0.552124	0.000481001	0.0594252
DAZAP1	19p13.3	0.552124	0.000481001	0.0594252
TLCD5	11q23.3	-0.552124	0.000481001	0.0594252
TLN2	15q22.2	0.552124	0.000481001	0.0594252
RTN4IP1	6q21	0.551866	0.000484548	0.059529
TRIM15	6p22.1	0.551609	0.000488118	0.0596345
OSTF1	9q21.13	0.551351	0.000491712	0.0597416
STRBP	9q33.3	0.550837	0.00049897	0.0602904
HFM1	1p22.2	-0.550322	0.000506323	0.060744
BHLHB9	Xq22.1	-0.549807	0.000513773	0.060744
SIRT6	19p13.3	0.549807	0.000513773	0.060744
VPS13A	9q21.2	0.549807	0.000513773	0.060744
DDAH1	1p22.3	0.548777	0.000528965	0.0622057
FBXL12	19p13.2	0.548005	0.00054062	0.0625322
TAB1	22q13.1	-0.547748	0.000544555	0.0625322
WBP4	13q14.11	0.547748	0.000544555	0.0625322
MND1	4q31.3	0.54749	0.000548516	0.0625322
MXRA7	17q25.1	-0.54749	0.000548516	0.0625322
PIFO	1p13.2	-0.546976	0.000556515	0.0625322
NENF	1q32.3	-0.546718	0.000560553	0.0625322
NCOA7	6q22.31-q22.32	0.546718	0.000560553	0.0625322
SLC25A28	10q24.2	0.546461	0.000564617	0.0625322
GAN	16q23.2	0.546461	0.000564617	0.0625322
SLC17A7	19q13.33	-0.546367	0.0005661	0.0625322
BEX3	Xq22.2	-0.546203	0.000568707	0.0625322
POPDC3	6q21	-0.546203	0.000568707	0.0625322
ZBTB7A	19p13.3	0.545946	0.000572824	0.0626715
MUC3A	7q22.1	0.545174	0.000585333	0.063723
BRCA2	13q13.1	0.544916	0.000589556	0.0638666
BICDL2	16p13.3	0.544659	0.000593806	0.0640117
PKP2	12p11.21	0.544144	0.000602389	0.0646202
DUSP8	11p15.5	0.543887	0.000606721	0.064769
SHF	15q21.1	-0.543372	0.000615469	0.0650692
TARS	5p13.3	0.543372	0.000615469	0.0650692
CD164	6q21	0.543115	0.000619885	0.0650692
QRSL1	6q21	0.542857	0.000624329	0.0650692
ATP1B2	17p13.1	-0.542857	0.000624329	0.0650692
C10ORF12	10q24.1	0.5426	0.000628801	0.0652262
GSEC	11q24.2	-0.542342	0.000633301	0.0653846
CHAF1A	19p13.3	0.541828	0.000642388	0.0660129
ZUP1	6q22.1	0.541313	0.000651591	0.0666471
ARNT2	15q25.1	-0.541055	0.000656236	0.0668115
PRKAR1A	17q24.2	-0.540283	0.000670348	0.0679337
TRABD2A	2p11.2	0.540026	0.000675111	0.0681026
SLC6A11	3p25.3	-0.539556	0.000683884	0.0684448
RBP7	1p36.22	-0.539511	0.000684728	0.0684448
ZNF772	19q13.43	-0.538996	0.000694466	0.0691041
APC2	19p13.3	0.538739	0.000699381	0.0692797
AP1AR	4q25	0.538224	0.000709304	0.0699476
MDH1B	2q33.3	-0.537967	0.000714312	0.0699967
TCF3	19p13.3	0.537709	0.000719351	0.0699967
MYO6	6q14.1	0.537709	0.000719351	0.0699967
TMEM171	5q13.2	0.537452	0.000724422	0.0701796
DISC1	1q42.2	-0.537194	0.000729525	0.0703639
ABHD11	7q11.23	0.535907	0.000755518	0.0725529
APOL6	22q12.3	0.535135	0.000771505	0.073766
CASP5	11q22.3	0.534363	0.000787791	0.0745521
EIF4G2	11p15.4	0.534106	0.000793287	0.0745521
SF3A2	19p13.3	0.534106	0.000793287	0.0745521
CCNT2-AS1	2q21.3	-0.534106	0.000793287	0.0745521
PAIP2	5q31.2	-0.533848	0.000798817	0.0747523
USP47	11p15.3	0.533333	0.00080998	0.0754757
KRT18	12q13.13	0.532046	0.000838492	0.0778029
TOR1AIP1	1q25.2	-0.531532	0.000850143	0.0783259
STX4	16p11.2	0.531274	0.000856023	0.0783259
BNIP3	10q26.3	-0.531017	0.000861938	0.0783259
CAPN15	16p13.3	0.531017	0.000861938	0.0783259
OGDHL	10q11.23	-0.531017	0.000861938	0.0783259
C1QL4	12q13.12	-0.530616	0.000871225	0.0786581
LOC283683	15q11.2	-0.530407	0.000876086	0.0786581
CIAO2B	16q22.1	0.530245	0.000879901	0.0786581
FIG4	6q21	0.530245	0.000879901	0.0786581
SNORD30	11q12.3	0.529987	0.000885962	0.0788793
MIR155HG	-	0.529472	0.000898195	0.079646
CLGN	4q31.1	-0.528443	0.000923109	0.0815265
BCLAF1	6q23.3	0.528185	0.000929432	0.0817566
EWSR1	22q12.2	0.527671	0.000942194	0.0824561
MUC17	7q22.1	0.527413	0.000948633	0.0824561
OTUD4	4q31.21	0.527413	0.000948633	0.0824561
TLX1	10q24.31	0.527034	0.000958187	0.08293
MED23	6q23.2	0.526898	0.000961627	0.08293
SYNCRIP	6q14.3	0.526384	0.000974778	0.0834099
PEX26	22q11.21	0.526384	0.000974778	0.0834099
EID1	15q21.1	-0.526126	0.000981414	0.0836522
EXOC1	4q12	0.525869	0.000988088	0.083896
GPER1	7p22.3	-0.525611	0.000994804	0.0841412
ZNF575	19q13.31	0.525097	0.00100835	0.0849606
ARHGEF5	7q35	0.524324	0.00102899	0.0860398
PHLDA2	11p15.4	0.524324	0.00102899	0.0860398
HINT3	6q22.32	0.524067	0.00103595	0.0862236
GUF1	4p12	0.52381	0.00104295	0.0862236
SSR2	1q22	-0.52381	0.00104295	0.0862236
PCDHAC2	5q31.3	-0.523552	0.00104999	0.0864808
EFCAB2	1q44	-0.523037	0.0010642	0.0872029
RAPGEF4	2q31.1	-0.52278	0.00107137	0.0872029
TRIM9	14q22.1	-0.52278	0.00107137	0.0872029
GCH1	14q22.2	0.522523	0.00107859	0.0872029
TPST1	7q11.21	-0.522523	0.00107859	0.0872029
CARNMT1	9q21.13	0.521493	0.00110787	0.0889164
GARS	7p14.3	0.521493	0.00110787	0.0889164
CCNL1	3q25.31	0.520978	0.00112277	0.0893248
SHROOM3	4q21.1	0.520978	0.00112277	0.0893248
C1GALT1C1L	2p21	-0.520721	0.00113028	0.0893248
NT5DC1	6q22.1	0.520721	0.00113028	0.0893248
ATF2	2q31.1	-0.520463	0.00113785	0.0893248
TCEAL4	Xq22.2	-0.520463	0.00113785	0.0893248
ANO9	11p15.5	0.520206	0.00114545	0.0893248
F2RL1	5q13.3	0.520206	0.00114545	0.0893248
NCLN	19p13.3	0.519434	0.00116854	0.0900825
PSMA4	15q25.1	0.519434	0.00116854	0.0900825
EFNB1	Xq13.1	0.519176	0.00117632	0.0900825
MIR-221/221		0.519176	0.00117632	0.0900825
MIR-221/221*		0.519176	0.00117632	0.0900825
DHFR	5q14.1	0.518919	0.00118416	0.0900825
LRRC1	6p12.1	0.518919	0.00118416	0.0900825
CACNG8	19q13.42	0.518695	0.00119101	0.0900825
METAP1	4q23	0.518662	0.00119203	0.0900825
VLDLR-AS1	9p24.2	-0.517632	0.00122401	0.0918675
TUT7	9q21.33	0.517632	0.00122401	0.0918675
EZR	6q25.3	0.517375	0.00123212	0.0921618
MCFD2	2p21	-0.517117	0.00124028	0.0924575
DDX60L	4q32.3	0.51686	0.00124849	0.0927548
LOC441666	10q11.21	-0.516345	0.00126504	0.0936684
CERS1	19p13.11	-0.516088	0.00127339	0.0939488
TCERG1	5q32	0.51583	0.00128179	0.0939488
NKAIN3	8q12.3	-0.515719	0.00128543	0.0939488
NES	1q23.1	-0.515573	0.00129024	0.0939488
PIWIL4	11q21	0.515573	0.00129024	0.0939488
ELAVL1	19p13.2	0.515315	0.00129873	0.0939488
EPHA1	7q34-q35	0.515315	0.00129873	0.0939488
SPTBN1	2p16.2	0.515058	0.00130728	0.0939489
SMPD3	16q22.1	0.515058	0.00130728	0.0939489
C5ORF56	5q31.1	0.514543	0.00132452	0.0945698
DGKQ	4p16.3	0.514543	0.00132452	0.0945698
FBXL6	8q24.3	0.514286	0.00133321	0.0945765
UCHL3	13q22.2	0.514286	0.00133321	0.0945765
PON1	7q21.3	-0.514028	0.00134196	0.0945866
SNRPD3	22q11.23	0.514028	0.00134196	0.0945866
HMGB1	13q12.3	0.513771	0.00135075	0.0949024
EPM2AIP1	3p22.2	-0.513514	0.0013596	0.0952197
TRIM40	6p22.1	0.513256	0.0013685	0.0952362
C17ORF107	17p13.2	-0.513256	0.0013685	0.0952362
HSD17B2	16q23.3	0.512999	0.00137745	0.0955566
MLH1	3p22.2	-0.512741	0.00138645	0.0955779
MYB	6q23.3	0.512741	0.00138645	0.0955779
KCNG3	2p21	-0.512388	0.00139888	0.0959274
CCNC	6q16.2	0.512227	0.0014046	0.0959274
GRAMD1A	19q13.11	-0.512227	0.0014046	0.0959274
MIPEP	13q12.12	0.511969	0.00141376	0.0959566
KDM1B	6p22.3	0.511969	0.00141376	0.0959566
CNOT6	5q35.3	0.511454	0.00143223	0.0969111
NT5C3B	17q21.2	-0.510682	0.00146033	0.0985095
LOC375196	2p22.1	-0.510329	0.00147335	0.0988815
TJP3	19p13.3	0.510167	0.00147933	0.0988815
XPO4	13q12.11	0.510167	0.00147933	0.0988815
HNRNPH1	5q35.3	0.50991	0.00148892	0.0992204
VKORC1	16p11.2	-0.509653	0.00149855	0.0992611
TSPYL2	Xp11.22	-0.509653	0.00149855	0.0992611
PWAR5	15q11.2	-0.50888	0.00152779	0.100894
SPRR3	1q21.3	0.508669	0.0015359	0.100939
MTA2	11q12.3	0.508623	0.00153765	0.100939
CHD1	5q15-q21.1	0.508366	0.00154757	0.101287
PRXL2B	1p36.32	0.508108	0.00155754	0.101337
BRD3OS	9q34.2	-0.508108	0.00155754	0.101337
RAVER1	19p13.2	0.507851	0.00156756	0.101688
RASSF6	4q13.3	0.507593	0.00157765	0.102041
TRIM14	9q22.33	0.507336	0.00158779	0.102396
ARMC4	10p12.1	-0.506821	0.00160824	0.10281
CLIP4	2p23.2	-0.506821	0.00160824	0.10281
PPIP5K2	5q21.1	0.506821	0.00160824	0.10281
NUS1	6q22.1	0.506306	0.00162892	0.103531
TMEM253	14q11.2	0.506306	0.00162892	0.103531
BOLA3-AS1	2p13.1	-0.505277	0.00167099	0.105899
HGD	3q13.33	-0.504505	0.00170317	0.107319
ARHGAP32	11q24.3	0.504505	0.00170317	0.107319
TTC25	17q21.2	-0.504022	0.00172354	0.107989
FGF12	3q28-q29	-0.503732	0.00173589	0.107989
SHISA4	1q32.1	-0.503732	0.00173589	0.107989
LTV1	6q24.2	0.503732	0.00173589	0.107989
NAB2	12q13.3	-0.503475	0.00174691	0.107989
FAT1	4q35.2	0.503475	0.00174691	0.107989
MAPK4	18q21.1-q21.2	-0.503413	0.00174958	0.107989
IL32	16p13.3	0.503218	0.001758	0.107989
SYS1	20q13.12	-0.503218	0.001758	0.107989
SMARCAD1	4q22.3	0.50296	0.00176915	0.108155
DEFB1	8p23.1	-0.502703	0.00178037	0.108155
STXBP5	6q24.3	0.502703	0.00178037	0.108155
TMEM170B	6p24.2	-0.502703	0.00178037	0.108155
TMX4	20p12.3	-0.502445	0.00179164	0.10854
SH3RF2	5q32	0.502188	0.00180298	0.108628
LRRFIP2	3p22.2	0.502188	0.00180298	0.108628
SLC39A1	1q21.3	-0.501673	0.00182584	0.1095
MTAP	9p21.3	0.501416	0.00183737	0.1095
PHYHIP	8p21.3	-0.501416	0.00183737	0.1095
SOWAHB	4q21.1	0.501416	0.00183737	0.1095
SNAP47	1q42.13	-0.501158	0.00184896	0.109893
FZD9	7q11.23	-0.500901	0.00186062	0.109992
KHSRP	19p13.3	0.500901	0.00186062	0.109992
NPHP1	2q13	-0.500547	0.00187675	0.110234
MTM1	Xq28	0.500386	0.00188412	0.110234
ZBTB24	6q21	0.500386	0.00188412	0.110234
LINC00881	3q25.31	-0.500257	0.00189003	0.110234
STX7	6q23.2	0.500129	0.00189597	0.110234
PITPNB	22q12.1	0.499871	0.00190789	0.110234
KCNK1	1q42.2	0.499871	0.00190789	0.110234
AMD1	6q21	0.499871	0.00190789	0.110234
PIGT	20q13.12	-0.499614	0.00191987	0.110234
TMEM9B	11p15.4	0.499614	0.00191987	0.110234
SRSF7	2p22.1	0.499614	0.00191987	0.110234
PSMG2	18p11.21	0.499356	0.00193191	0.110305
ABCC13	21q11.2	0.499131	0.00194252	0.110305
CAB39	2q37.1	0.499099	0.00194402	0.110305
SUPT20H	13q13.3	0.499099	0.00194402	0.110305
BHLHA15	7q21.3	-0.498842	0.0019562	0.110305
PLEKHJ1	19p13.3	0.498842	0.0019562	0.110305
TRAPPC4	11q23.3	0.498842	0.0019562	0.110305
H1FX	3q21.3	-0.498584	0.00196845	0.110688
HPN	19q13.11	-0.498488	0.00197306	0.110688
HERC3	4q22.1	0.498102	0.00199159	0.111247
SMIM29	6p21.31	-0.498069	0.00199314	0.111247
CABYR	18q11.2	-0.497555	0.0020181	0.112071
SERPINA3	14q32.13	-0.497555	0.0020181	0.112071
GEN1	2p24.2	0.49704	0.00204334	0.112902
PPARGC1A	4p15.2	-0.49704	0.00204334	0.112902
NOX5	15q23	-0.496782	0.00205606	0.11332
RAP1GAP	1p36.12	-0.496525	0.00206885	0.11374
GRIP2	3p25.1	-0.496268	0.00208171	0.114162
SNORD97	11p15.4	0.495785	0.00210603	0.114726
MED14	Xp11.4	0.495753	0.00210765	0.114726
BCL2L14	12p13.2	0.495753	0.00210765	0.114726
SEMA4F	2p13.1	-0.495495	0.00212072	0.115152
CTSF	11q13.2	-0.495238	0.00213386	0.115297
ZNF512B	20q13.33	-0.495238	0.00213386	0.115297
ST3GAL4	11q24.2	-0.494981	0.00214707	0.115592
DDX58	9p21.1	0.494723	0.00216036	0.115592
MAP7	6q23.3	0.494723	0.00216036	0.115592
SMYD3	1q44	-0.494723	0.00216036	0.115592
PTK2B	8p21.2	0.494466	0.00217372	0.116025
EFHD1	2q37.1	-0.494208	0.00218714	0.116178
MRRF	9q33.2	0.494208	0.00218714	0.116178
FAM135A	6q13	0.493694	0.00221422	0.117332
ANAPC4	4p15.2	0.493436	0.00222787	0.117772
MAGEE1	Xq13.3	-0.493179	0.00224159	0.11793
GPR35	2q37.3	0.493179	0.00224159	0.11793
CBX6	22q13.1	-0.492664	0.00226925	0.118817
CDK19	6q21	0.492664	0.00226925	0.118817
TRMT10A	4q23	0.492407	0.0022832	0.119263
LIN7A	12q21.31	-0.491892	0.00231131	0.120446
MLLT11	1q21.3	-0.491634	0.00232548	0.120612
SERP2	13q14.11	-0.491634	0.00232548	0.120612
SLITRK2	Xq27.3	-0.491377	0.00233973	0.120953
NT5C3A	7p14.3	0.49112	0.00235405	0.120953
ZC3H12D	6q25.1	0.49112	0.00235405	0.120953
PRSS53	16p11.2	-0.49112	0.00235405	0.120953
ING3	7q31.31	0.490862	0.00236844	0.121409
SYT9	11p15.4	-0.490634	0.00238127	0.121783
SIAE	11q24.2	0.490347	0.00239747	0.121944
ZNF134	19q13.43	-0.490347	0.00239747	0.121944
GPR146	7p22.3	-0.49009	0.0024121	0.121944
CEP135	4q12	0.49009	0.0024121	0.121944
LHFPL1	Xq23	-0.490089	0.00241215	0.121944
TULP4	6q25.3	0.489833	0.00242681	0.122404
MGC27382	1p31.1	0.489639	0.00243793	0.122587
RHBDL3	17q11.2	-0.489575	0.0024416	0.122587
SLC13A5	17p13.1	-0.489318	0.00245646	0.122773
WDR17	4q34.2	-0.489318	0.00245646	0.122773
PARP14	3q21.1	0.48906	0.0024714	0.122961
XRCC3	14q32.33	0.48906	0.0024714	0.122961
HHLA2	3q13.13	0.488803	0.00248643	0.123429
ZBTB10	8q21.13	-0.488546	0.00250153	0.123733
AMN	14q32.32	0.488288	0.00251671	0.123733
LSM7	19p13.3	0.488288	0.00251671	0.123733
NAA16	13q14.11	0.488288	0.00251671	0.123733
DPY19L2P1	7p14.2	-0.488062	0.00253011	0.123733
FCHO2	5q13.2	0.487773	0.00254732	0.123733
SENP6	6q14.1	0.487516	0.00256274	0.123733
CASP2	7q34	0.487516	0.00256274	0.123733
SPOPL	2q22.1	0.487516	0.00256274	0.123733
TUBE1	6q21	0.487516	0.00256274	0.123733
EVA1C	21q22.11	-0.487259	0.00257825	0.123733
GLS	2q32.2	0.487259	0.00257825	0.123733
PAQR3	4q21.21	0.487259	0.00257825	0.123733
ANKRD65	1p36.33	-0.487001	0.00259384	0.123733
NAT1	8p22	0.487001	0.00259384	0.123733
SNORA3B	11p15.4	0.487001	0.00259384	0.123733
FAM107B	10p13	-0.487001	0.00259384	0.123733
ILKAP	2q37.3	0.487001	0.00259384	0.123733
BDP1	5q13.2	0.486486	0.00262526	0.124155
NIPAL1	4p12	0.486486	0.00262526	0.124155
CAMK1	3p25.3	-0.486486	0.00262526	0.124155
DTX3L	3q21.1	0.486486	0.00262526	0.124155
KIF3C	2p23.3	-0.486229	0.0026411	0.124369
KRBA1	7q36.1	-0.486229	0.0026411	0.124369
RESF1	12p11.21	0.485972	0.00265702	0.124585
SNORA10	16p13.3	0.485972	0.00265702	0.124585
MYO7B	2q14.3	0.485714	0.00267302	0.12476
MLF1	3q25.32	-0.485617	0.0026791	0.12476
AP3B2	15q25.2	-0.485617	0.0026791	0.12476
SATB2	2q33.1	0.485457	0.00268911	0.12476
PSMD1	2q37.1	0.485457	0.00268911	0.12476
PRKCA	17q24.2	-0.484685	0.00273787	0.126223
ABI2	2q33.2	-0.484685	0.00273787	0.126223
INSL3	19p13.11	0.484685	0.00273787	0.126223
ABHD17C	15q25.1	0.484427	0.0027543	0.126451
TPMT	6p22.3	0.484427	0.0027543	0.126451
MTMR1	Xq28	0.48417	0.00277081	0.12668
SYT5	19q13.42|11p	-0.48417	0.00277081	0.12668
TJP2	9q21.11	0.483912	0.00278741	0.126911
ZNF883	9q32	-0.483912	0.00278741	0.126911
ZNF569	19q13.12	-0.483655	0.0028041	0.127379
OTUD7A	15q13.3	-0.483398	0.00282087	0.127379
ETNK2	1q32.1	-0.483398	0.00282087	0.127379
FLVCR2	14q24.3	0.483398	0.00282087	0.127379
EPS15	1p32.3	0.48314	0.00283773	0.127878
LSM11	5q33.3	0.482883	0.00285468	0.128117
CSNK1G2	19p13.3	0.482883	0.00285468	0.128117
GIPC2	1p31.1	0.482625	0.00287171	0.128619
ANKRD12	18p11.22	0.482368	0.00288884	0.128861
RFFL	17q12	0.482368	0.00288884	0.128861
ASPRV1	2p13.3	0.482111	0.00290605	0.129105
IER2	19p13.13	0.482111	0.00290605	0.129105
CHST14	15q15.1	-0.481853	0.00292335	0.129351
RAMP2	17q21.2	-0.481853	0.00292335	0.129351
RTL8B	Xq26.3	-0.481596	0.00294074	0.129586
BNIP5	6p21.31	0.481338	0.00295822	0.129586
TCF15	20p13	-0.481081	0.0029758	0.129586
MAATS1	3q13.33	-0.481081	0.0029758	0.129586
RNMT	18p11.21	0.481081	0.0029758	0.129586
DBN1	5q35.3	-0.481081	0.0029758	0.129586
PM20D2	6q15	0.481081	0.0029758	0.129586
STOX2	4q35.1	-0.481081	0.0029758	0.129586
KCNMB4	12q15	-0.480824	0.00299346	0.129841
MINK1	17p13.2	0.480824	0.00299346	0.129841
IRF2BPL	14q24.3	-0.480566	0.00301121	0.130354
MGAT5B	17q25.2	-0.480468	0.00301798	0.13039
KBTBD11	8p23.3	0.479954	0.00305384	0.130626
SNORD35A	19q13.33	0.479794	0.00306503	0.130626
BAIAP2-DT	17q25.3	-0.479794	0.00306503	0.130626
SALL2	14q11.2	-0.479794	0.00306503	0.130626
ZNF444	19q13.43	-0.479794	0.00306503	0.130626
ROR1	1p31.3	-0.479794	0.00306503	0.130626
STMN3	20q13.33	-0.479794	0.00306503	0.130626
KIF5C	2q23.1-q23.2	-0.479537	0.00308315	0.131144
SNORD96A	5q35.3	0.479279	0.00310137	0.131158
DOP1A	6q14.1	0.479279	0.00310137	0.131158
NOP16	5q35.2	0.479279	0.00310137	0.131158
LPAR3	1p22.3	-0.479053	0.00311748	0.131447
PKD2L1	10q24.31	0.478764	0.00313808	0.131447
NAE1	16q22.1	0.478764	0.00313808	0.131447
RGN	Xp11.3	-0.478764	0.00313808	0.131447
CFL1	11q13.1	0.478764	0.00313808	0.131447
SLC25A24	1p13.3	0.478507	0.00315658	0.13197
MAP9	4q32.1	-0.477992	0.00319386	0.133276
SEMA3E	7q21.11	-0.477735	0.00321265	0.133301
LACTB	15q22.2	0.477735	0.00321265	0.133301
ST3GAL3	1p34.1	-0.477735	0.00321265	0.133301
SFI1	22q12.2	0.477477	0.00323153	0.13358
ST14	11q24.3	0.477477	0.00323153	0.13358
ARAP2	4p14	0.47722	0.0032505	0.134112
CHEK2	22q12.1	0.476963	0.00326958	0.134647
KRTAP5-1	11p15.5	0.476705	0.00328875	0.134931
CCNK	14q32.2	0.476705	0.00328875	0.134931
ATP10B	5q34	0.476448	0.00330802	0.135217
PCK2	14q11.2-q12	0.476448	0.00330802	0.135217
FUOM	10q26.3	0.47619	0.00332738	0.135587
CD2AP	6p12.3	0.475933	0.00334685	0.135587
TRAPPC2	Xp22.2	0.475933	0.00334685	0.135587
AKR1C4	10p15.1	-0.475676	0.00336641	0.135587
HOXA13	7p15.2	0.475676	0.00336641	0.135587
PATL2	15q21.1	0.475676	0.00336641	0.135587
TRAM1L1	4q26	-0.475676	0.00336641	0.135587
VPS4B	18q21.33	0.475676	0.00336641	0.135587
PARP4	13q12.12	0.475418	0.00338607	0.13613
ARMCX1	Xq22.1	-0.474903	0.0034257	0.136972
HDAC2	6q21	0.474903	0.0034257	0.136972
CPD	17q11.2	-0.474903	0.0034257	0.136972
MST1R	3p21.31	0.474646	0.00344566	0.13752
LPIN1	2p25.1	0.474389	0.00346573	0.137821
TPD52	8q21.13	0.474389	0.00346573	0.137821
MARVELD3	16q22.2	0.474131	0.00348589	0.138372
SPTY2D1	11p15.1	0.473874	0.00350616	0.138427
GAMT	19p13.3	-0.473874	0.00350616	0.138427
TNFRSF14	1p36.32	0.473874	0.00350616	0.138427
FMN2	1q43	-0.473616	0.00352653	0.138982
INAVA	1q32.1	0.473359	0.003547	0.139539
CIRBP-AS1	19p13.3	0.472844	0.00358826	0.140658
FAM126B	2q33.1	0.472844	0.00358826	0.140658
ABCE1	4q31.21	0.472072	0.00365092	0.142606
FAM161A	2p15	-0.472072	0.00365092	0.142606
ADCK5	8q24.3	0.471557	0.00369322	0.143494
CRYBG2	1p36.11	0.471557	0.00369322	0.143494
LRFN1	19q13.2	-0.471557	0.00369322	0.143494
CNTNAP3	9p12	-0.4713	0.00371453	0.143561
TICAM1	19p13.3	0.4713	0.00371453	0.143561
DECR1	8q21.3	0.4713	0.00371453	0.143561
ZCCHC8	12q24.31	0.471042	0.00373595	0.143705
ZNF415	19q13.42	-0.471042	0.00373595	0.143705
CUL4B	Xq24	-0.470785	0.00375747	0.143705
IRF1	5q31.1	0.470785	0.00375747	0.143705
RAP2C	Xq26.2	0.470785	0.00375747	0.143705
PLAAT5	11q12.3	-0.470785	0.00375747	0.143705
ZGRF1	4q25	0.470528	0.00377911	0.144032
RNF141	11p15.4|11p15	0.470528	0.00377911	0.144032
ATP2C2	16q24.1	0.470013	0.00382269	0.1451
HBZ	16p13.3	0.469968	0.00382648	0.1451
DCAF12L2	Xq25	-0.469824	0.00383875	0.1451
FKBP10	17q21.2	-0.469755	0.00384465	0.1451
SLC10A4	4p11	-0.469755	0.00384465	0.1451
FAM111A	11q12.1	0.469498	0.00386671	0.1451
PKIG	20q13.12	-0.469498	0.00386671	0.1451
FZR1	19p13.3	0.469498	0.00386671	0.1451
TMEM179	14q32.33	-0.469438	0.00387189	0.1451
IGFBPL1	9p13.1	-0.4694	0.00387519	0.1451
ABHD11-AS1	7q11.23	0.469241	0.00388889	0.1451
GLOD4	17p13.3	0.468983	0.00391117	0.1451
DTX3	12q13.3	-0.468983	0.00391117	0.1451
MAP7D2	Xp22.12	-0.468983	0.00391117	0.1451
RRP8	11p15.4	0.468726	0.00393357	0.1451
SPDL1	5q35.1	0.468726	0.00393357	0.1451
CDC42EP5	19q13.42	0.468468	0.00395608	0.1451
RAD9B	12q24.11	0.468468	0.00395608	0.1451
EMX1	2p13.2	0.468332	0.00396809	0.1451
AFG3L2	18p11.21	0.468211	0.0039787	0.1451
BTN3A1	6p22.2	0.468211	0.0039787	0.1451
RGCC	13q14.11	-0.468211	0.0039787	0.1451
DDX54	12q24.13	0.468211	0.0039787	0.1451
MIR-4720/3P		0.468211	0.0039787	0.1451
MIR-4720/5P		0.468211	0.0039787	0.1451
SNORA18	11q21	0.468211	0.0039787	0.1451
INHA	2q35	-0.467984	0.00399876	0.145591
ZNF716	7p11.2	-0.467703	0.00402365	0.145795
ERI2	16p12.3	0.467696	0.00402427	0.145795
MELTF	3q29	-0.467696	0.00402427	0.145795
KCNE5	Xq23	-0.46737	0.00405336	0.146608
BRD9	5p15.33	0.467181	0.0040703	0.146737
MICALL2	7p22.3	0.467181	0.0040703	0.146737
ZNF585B	19q13.12	-0.466924	0.00409348	0.147332
CHUK	10q24.31	0.466667	0.00411678	0.147564
TRANK1	3p22.2	0.466667	0.00411678	0.147564
TMCO1	1q24.1	-0.466409	0.00414019	0.147564
YWHAH	22q12.3	0.466409	0.00414019	0.147564
RFESD	5q15	-0.466409	0.00414019	0.147564
ZNF558	19p13.2	0.466409	0.00414019	0.147564
VPS36	13q14.3	0.466152	0.00416372	0.148162
ZIC5	13q32.3	0.466014	0.00417633	0.148371
GABRA5	15q12	-0.465643	0.00421056	0.149346
KLF3	4p14	0.46538	0.004235	0.149489
PDE2A	11q13.4	-0.46538	0.004235	0.149489
LY6K	8q24.3	-0.46538	0.004235	0.149489
RREB1	6p24.3	0.465122	0.00425899	0.149855
MAPKAPK5	12q24.12-q24.13	0.465122	0.00425899	0.149855
C5ORF30	5q21.1	0.464865	0.0042831	0.150223
HPN-AS1	19q13.11-q13.12	-0.464865	0.0042831	0.150223
NSL1	1q32.3	-0.464607	0.00430733	0.150832
RTN4RL2	11q12.1	-0.46435	0.00433168	0.150998
NPW	16p13.3	-0.464093	0.00435614	0.150998
SLC35F1	6q22.2-q22.31	-0.464093	0.00435614	0.150998
HAUS6	9p22.1	0.464093	0.00435614	0.150998
MTCH2	11p11.2	0.464093	0.00435614	0.150998
TMEM151A	11q13.2	-0.464093	0.00435614	0.150998
EQTN	9p21.2	0.464005	0.00436448	0.150998
MIAT	22q12.1	0.463835	0.00438073	0.150998
RPF2	6q21	0.463835	0.00438073	0.150998
NAXE	1q22	-0.463835	0.00438073	0.150998
ASB4	7q21.3	-0.46369	0.00439465	0.151139
LAMTOR3	4q23	0.463578	0.00440543	0.151139
PAN3	13q12.2	0.463578	0.00440543	0.151139
NAT2	8p22	0.463182	0.00444364	0.152134
R3HDM4	19p13.3	0.463063	0.00445521	0.152134
AGPAT5	8p23.1	0.463063	0.00445521	0.152134
ASIC1	12q13.12	-0.462806	0.00448028	0.152517
H2AFJ	12p12.3	-0.462806	0.00448028	0.152517
GNAS-AS1	20q13.32	-0.46245	0.00451514	0.153466
SCML4	6q21	0.462291	0.00453078	0.15376
HNRNPAB	5q35.3	0.462033	0.00455622	0.15391
SLC16A14	2q36.3	-0.462033	0.00455622	0.15391
RADIL	7p22.1	-0.462033	0.00455622	0.15391
MTFR2	6q23.3	0.461776	0.00458177	0.154064
NKD2	5p15.33	-0.461776	0.00458177	0.154064
RANBP3	19p13.3	0.461776	0.00458177	0.154064
OBSL1	2q35	-0.461519	0.00460746	0.154455
UBR2	6p21.1	0.461519	0.00460746	0.154455
PPM1E	17q22	-0.461004	0.0046592	0.155952
TRA2A	7p15.3	0.460746	0.00468526	0.156038
MRPL24	1q23.1	-0.460746	0.00468526	0.156038
COQ2	4q21.22-q21.23	0.460489	0.00471144	0.156038
PBXIP1	1q21.3	-0.460489	0.00471144	0.156038
RIPK3	14q12	0.460489	0.00471144	0.156038
SNORD54	8q12.1	0.460489	0.00471144	0.156038
PHLDB3	19q13.31	-0.460489	0.00471144	0.156038
OGA	10q24.32	0.460232	0.00473775	0.156372
LSM6	4q31.22	0.460232	0.00473775	0.156372
E2F8	11p15.1	0.459974	0.00476419	0.156372
FAM200A	7q22.1	-0.459974	0.00476419	0.156372
C2CD2L	11q23.3	0.459974	0.00476419	0.156372
LOC283335	12q13.13	-0.459974	0.00476419	0.156372
MXD3	5q35.3	0.459717	0.00479075	0.157009
USP9X	Xp11.4	0.459459	0.00481744	0.157649
UTP3	4q13.3	0.459202	0.00484426	0.158291
CASP1	11q22.3	0.458945	0.00487121	0.158936
COLEC11	2p25.3	-0.458687	0.00489829	0.159336
CCDC177	14q24.1	-0.458493	0.00491879	0.159336
CAND2	3p25.2	-0.45843	0.0049255	0.159336
SOX17	8q11.23	-0.45843	0.0049255	0.159336
INPP5K	17p13.3	-0.45843	0.0049255	0.159336
SCAMP5	15q24.2	-0.458172	0.00495284	0.159336
ZNF317	19p13.2	0.457915	0.00498031	0.159336
CMTR2	16q22.2	0.457915	0.00498031	0.159336
SGCE	7q21.3	-0.457915	0.00498031	0.159336
MIR-4685/3P		0.457658	0.00500791	0.159336
MIR-4685/5P		0.457658	0.00500791	0.159336
MVP	16p11.2	0.457658	0.00500791	0.159336
PLRG1	4q31.3	0.457658	0.00500791	0.159336
RRM2	2p25.1	0.457658	0.00500791	0.159336
SNORD102	13q12.2	0.457658	0.00500791	0.159336
STAMBPL1	10q23.31	0.457658	0.00500791	0.159336
ZZEF1	17p13.2	0.457658	0.00500791	0.159336
MPV17L	16p13.11	-0.4574	0.00503564	0.159336
FGF13	Xq26.3-q27.1	-0.4574	0.00503564	0.159336
RBAK	7p22.1	0.4574	0.00503564	0.159336
SEC62	3q26.2	-0.4574	0.00503564	0.159336
FKBP11	12q13.12	-0.456628	0.00511963	0.161298
TNPO3	7q32.1	0.456628	0.00511963	0.161298
TMEM120B	12q24.31	0.456628	0.00511963	0.161298
RTCA	1p21.2	0.456113	0.0051763	0.162617
MED18	1p35.3	0.456113	0.0051763	0.162617
MLNR	13q14.2	-0.45567	0.00522547	0.163713
SSX2IP	1p22.3	0.455598	0.00523351	0.163713
TCOF1	5q32-q33.1	0.455598	0.00523351	0.163713
USH1C	11p15.1	0.455341	0.00526231	0.16438
COX18	4q13.3	0.455084	0.00529126	0.16505
C2ORF81	2p13.1	-0.454826	0.00532034	0.165722
CDKN2AIP	4q35.1	0.454569	0.00534956	0.165927
PARP12	7q34	0.454569	0.00534956	0.165927
PMAIP1	18q21.32	0.454569	0.00534956	0.165927
SMPDL3A	6q22.31	0.454311	0.00537891	0.166134
PLEK2	14q23.3-q24.1	0.454311	0.00537891	0.166134
NUP43	6q25.1	0.454311	0.00537891	0.166134
ALPK1	4q25	0.454054	0.00540841	0.166345
RASL10B	17q12	-0.454054	0.00540841	0.166345
LOH12CR2	12p13.2	-0.454054	0.00540841	0.166345
LINC01226	1p35.2	0.45397	0.00541811	0.16641
ANKRD34B	5q14.1	-0.453891	0.00542718	0.166456
KLHL8	4q22.1	0.453797	0.00543804	0.166557
PLAAT1	3q29	-0.453562	0.00546523	0.167157
ZNF568	19q13.12	-0.453282	0.00549773	0.167657
SLC26A9	1q32.1	-0.453024	0.00552779	0.167657
SLC9A7P1	12q23.1	-0.453024	0.00552779	0.167657
MYEF2	15q21.1	-0.453024	0.00552779	0.167657
PRPF40A	2q23.3	0.452767	0.00555799	0.167657
SERPINB6	6p25.2	0.452767	0.00555799	0.167657
SESN2	1p35.3	0.452767	0.00555799	0.167657
SMC6	2p24.2	0.452767	0.00555799	0.167657
VCPIP1	8q13.1	0.452767	0.00555799	0.167657
DNM2	19p13.2	0.452767	0.00555799	0.167657
LINC00472	6q13	-0.45251	0.00558833	0.167657
ABCB4	7q21.12	-0.45251	0.00558833	0.167657
CNNM4	2q11.2	0.45251	0.00558833	0.167657
PAXBP1	21q22.11	0.45251	0.00558833	0.167657
FAM210B	20q13.2	-0.452252	0.00561881	0.168342
GNG5	1p22.3	0.451995	0.00564943	0.168571
NUDT9	4q22.1	0.451995	0.00564943	0.168571
ZNF853	7p22.1	-0.451995	0.00564943	0.168571
PRR22	19p13.3	0.451737	0.0056802	0.168851
GMEB1	1p35.3	0.451737	0.0056802	0.168851
LRRIQ1	12q21.31	-0.451509	0.00570762	0.168851
SNORA52	11p15.5	0.45148	0.00571111	0.168851
SUGT1P1	9p13.3	-0.45148	0.00571111	0.168851
TSNAX	1q42.2	-0.45148	0.00571111	0.168851
CNDP1	18q22.3	0.451252	0.00573866	0.168851
ACSS2	20q11.22	0.451223	0.00574217	0.168851
LNP1	3q12.2	-0.451223	0.00574217	0.168851
RWDD1	6q22.1	0.451223	0.00574217	0.168851
CYP2S1	19q13.2	0.450965	0.00577337	0.168851
ITGA2	5q11.2	0.450965	0.00577337	0.168851
PRRT1	6p21.32	-0.450965	0.00577337	0.168851
GAR1	4q25	0.450708	0.00580472	0.168851
GSDMB	17q21.1	0.450708	0.00580472	0.168851
KIAA0586	14q23.1	0.450708	0.00580472	0.168851
SERPINF2	17p13.3	-0.450708	0.00580472	0.168851
SLC24A5	15q21.1	-0.450708	0.00580472	0.168851
TRIM31	6p22.1	0.450708	0.00580472	0.168851
MTX1	1q22	-0.45045	0.00583622	0.169543
CCDC88C	14q32.11-q32.12	0.449936	0.00589965	0.170709
KLF6	10p15.2	0.449936	0.00589965	0.170709
ROCK2	2p25.1	0.449936	0.00589965	0.170709
SRSF12	6q15	-0.449836	0.00591201	0.170842
SPAAR	9p13.3	-0.449678	0.00593159	0.170959
RHOF	12q24.31	0.449678	0.00593159	0.170959
CAPN10	2q37.3	0.449421	0.00596367	0.17121
SNHG5	6q14.3	0.449421	0.00596367	0.17121
NOL8	9q22.31	0.449421	0.00596367	0.17121
CDC42EP4	17q25.1	-0.449163	0.00599591	0.171242
ISOC1	5q23.3	0.449163	0.00599591	0.171242
TMEM59L	19p13.11	-0.449163	0.00599591	0.171242
ZC2HC1B	6q24.2	0.449163	0.00599591	0.171242
HNRNPD	4q21.22	0.448906	0.00602829	0.171943
MFSD4A	1q32.1	-0.448391	0.00609352	0.173578
ABCC4	13q32.1	-0.448134	0.00612635	0.173654
SCAMP3	1q22	-0.448134	0.00612635	0.173654
MAGED1	Xp11.22	-0.448134	0.00612635	0.173654
NUTF2	16q22.1	0.447876	0.00615934	0.173654
MRPL1	4q21.1	0.447876	0.00615934	0.173654
SNORD22	11q12.3	0.447876	0.00615934	0.173654
DEPDC1B	5q12.1	0.447876	0.00615934	0.173654
HIC2	22q11.21	0.447876	0.00615934	0.173654
CRABP2	1q23.1	-0.447619	0.00619248	0.173919
WBP2	17q25.1	-0.447619	0.00619248	0.173919
CEBPG	19q13.11	0.447619	0.00619248	0.173919
SNX3	6q21	0.447362	0.00622578	0.174187
TRIM5	11p15.4	0.447362	0.00622578	0.174187
XRCC4	5q14.2	0.447362	0.00622578	0.174187
TMED10	14q24.3	-0.447104	0.00625923	0.174901
RAB11FIP1	8p11.23	0.446847	0.00629283	0.175616
MAGEH1	Xp11.21	-0.446589	0.00632659	0.175721
EZH2	7q36.1	0.446589	0.00632659	0.175721
PSME2	14q12	0.446589	0.00632659	0.175721
SMARCA4	19p13.2	0.446361	0.00635671	0.175721
CARS	11p15.4	0.446332	0.00636051	0.175721
FAM161B	14q24.3	-0.446332	0.00636051	0.175721
KLF5	13q22.1	0.446332	0.00636051	0.175721
VEGFB	11q13.1	-0.446332	0.00636051	0.175721
SLC35A3	1p21.2	0.446075	0.00639458	0.175841
TCTN2	12q24.31	-0.446075	0.00639458	0.175841
CCDC185	1q41	-0.44587	0.00642177	0.175841
OOEP	6q13	-0.445846	0.00642498	0.175841
SLC23A2	20p13	-0.445817	0.0064288	0.175841
SMIM10L2B	Xq26.3	-0.445817	0.0064288	0.175841
USP12	13q12.13	0.445817	0.0064288	0.175841
CCDC173	2q31.1	-0.445817	0.0064288	0.175841
CCDC85A	2p16.1	-0.44556	0.00646319	0.176561
USP14	18p11.32	0.445302	0.00649773	0.176627
ZNF711	Xq21.1	0.445302	0.00649773	0.176627
DHX40	17q23.1	-0.445302	0.00649773	0.176627
UHRF1	19p13.3	0.445302	0.00649773	0.176627
CRLF1	19p13.11	-0.445045	0.00653243	0.176697
PARP9	3q21.1	0.445045	0.00653243	0.176697
SKP2	5p13.2	0.445045	0.00653243	0.176697
TMEM245	9q31.3	-0.445045	0.00653243	0.176697
SHISA7	19q13.42	-0.444874	0.00655551	0.17677
COL26A1	7q22.1	-0.444816	0.0065634	0.17677
DEGS1	1q42.11	-0.444788	0.00656729	0.17677
RAN	12q24.33	0.444788	0.00656729	0.17677
KRT71	12q13.13	-0.444723	0.00657604	0.176789
ATP6V1G2	6p21.33	-0.44453	0.0066023	0.177063
KIF1A	2q37.3	-0.44453	0.0066023	0.177063
PRDM4	12q23.3	0.44443	0.00661597	0.177142
SPATA5L1	15q21.1	0.444273	0.00663748	0.177142
CCDC24	1p34.1	-0.444273	0.00663748	0.177142
CCNA2	4q27	0.444273	0.00663748	0.177142
AIF1L	9q34.12-q34.13	-0.444015	0.00667282	0.177225
FBXO15	18q22.3	-0.444015	0.00667282	0.177225
NUCB1	19q13.33	-0.444015	0.00667282	0.177225
ZSCAN23	6p22.1	-0.444015	0.00667282	0.177225
BTBD3	20p12.2	-0.443758	0.00670832	0.177585
CKMT1B	15q15.3	0.443501	0.00674399	0.177585
TKFC	11q12.2	0.443501	0.00674399	0.177585
ZNF546	19q13.2	-0.443501	0.00674399	0.177585
C2ORF70	2p23.3	-0.443501	0.00674399	0.177585
CENPJ	13q12.12-q12.13	0.443501	0.00674399	0.177585
LGALS9	17q11.2	0.443501	0.00674399	0.177585
SMOC1	14q24.2	-0.443243	0.00677981	0.177585
GATAD2A	19p13.11	0.442986	0.0068158	0.177585
NOS2	17q11.2	0.442986	0.0068158	0.177585
VWA8	13q14.11	0.442986	0.0068158	0.177585
FAM117A	17q21.33	-0.442728	0.00685195	0.177585
IFT52	20q13.12	-0.442728	0.00685195	0.177585
NPY1R	4q32.2	-0.442728	0.00685195	0.177585
CCDC25	8p21.1	0.442728	0.00685195	0.177585
FHL3	1p34.3	-0.442728	0.00685195	0.177585
MIDN	19p13.3	0.442728	0.00685195	0.177585
CLSTN3	12p13.31	-0.442728	0.00685195	0.177585
TTLL6	17q21.32	0.442728	0.00685195	0.177585
GLMP	1q22	-0.442471	0.00688827	0.177585
KPNA3	13q14.2	0.442471	0.00688827	0.177585
PPP1R3C	10q23.32	-0.442471	0.00688827	0.177585
PWAR6	-	-0.442471	0.00688827	0.177585
STX19	3q11.2	0.442471	0.00688827	0.177585
TMOD3	15q21.2	0.442471	0.00688827	0.177585
CREB3L4	1q21.3	-0.442214	0.00692475	0.1779
FAM66C	12p13.31	-0.442214	0.00692475	0.1779
LONRF2	2q11.2	-0.442214	0.00692475	0.1779
AZGP1	7q22.1	-0.441699	0.00699821	0.178329
EPB41L4A-DT	5q22.2	-0.441699	0.00699821	0.178329
MALL	2q13	0.441699	0.00699821	0.178329
MIR-4761/3P		0.441699	0.00699821	0.178329
MIR-4761/5P		0.441699	0.00699821	0.178329
PLXNB3	Xq28	-0.441699	0.00699821	0.178329
FIP1L1	4q12	0.441699	0.00699821	0.178329
AKAP1	17q22	0.441441	0.00703519	0.17865
NCDN	1p34.3	-0.441441	0.00703519	0.17865
ZNF606	19q13.43	-0.441441	0.00703519	0.17865
ZBTB46	20q13.33	-0.441184	0.00707234	0.179179
BAIAP2	17q25.3	-0.441184	0.00707234	0.179179
DACT2	6q27	-0.441082	0.00708713	0.179197
ARL10	5q35.2	-0.440927	0.00710965	0.179197
CEP57L1	6q21	0.440927	0.00710965	0.179197
FJX1	11p13	-0.440927	0.00710965	0.179197
SULT1C3	2q12.3	0.440898	0.00711379	0.179197
TFPI2	7q21.3	-0.440698	0.007143	0.179421
LIN54	4q21.22	0.440669	0.00714714	0.179421
ZMYND10	3p21.31	-0.440669	0.00714714	0.179421
IKZF3	17q12-q21.1	0.440412	0.00718479	0.179675
DDX60	4q32.3	0.440412	0.00718479	0.179675
SNORA53	12q23.1	0.440412	0.00718479	0.179675
DDX53	Xp22.11	-0.44018	0.00721879	0.179675
EFCAB1	8q11.21	-0.440154	0.00722261	0.179675
RNF6	13q12.13	0.440154	0.00722261	0.179675
SF3B5	6q24.2	0.440154	0.00722261	0.179675
TDRP	8p23.3	-0.440154	0.00722261	0.179675
CTR9	11p15.4	0.439897	0.00726061	0.180009
WDR43	2p23.2	0.439897	0.00726061	0.180009
DENND4C	9p22.1	0.439897	0.00726061	0.180009
SH3GL1	19p13.3	0.43964	0.00729877	0.180751
C1ORF216	1p34.3	-0.439382	0.00733711	0.181089
SDAD1	4q21.1	0.439382	0.00733711	0.181089
NSUN3	3q11.2	0.439382	0.00733711	0.181089
BEND3	6q21	0.439125	0.00737562	0.181632
TUBAL3	10p15.1	0.439125	0.00737562	0.181632
FEM1C	5q22.3	0.438867	0.0074143	0.18238
SLC23A3	2q35	0.43861	0.00745315	0.182404
VWA1	1p36.33	-0.43861	0.00745315	0.182404
CBLC	19q13.32	0.43861	0.00745315	0.182404
LINGO1	15q24.3	-0.43861	0.00745315	0.182404
MCTP2	15q26.2	0.438353	0.00749218	0.182404
PPP2CB	8p12	0.438353	0.00749218	0.182404
LAIR2	19q13.42	0.438252	0.00750747	0.182404
CEACAM18	19q13.41	0.438145	0.00752384	0.182404
ANKS1B	12q23.1	0.438095	0.00753139	0.182404
ALPL	1p36.12	-0.438095	0.00753139	0.182404
EEA1	12q22	0.438095	0.00753139	0.182404
PDCD6IP	3p22.3	0.438095	0.00753139	0.182404
UBA6	4q13.2	0.438095	0.00753139	0.182404
ZDHHC21	9p22.3	0.438095	0.00753139	0.182404
XAF1	17p13.1	0.437838	0.00757077	0.182955
MGAT4A	2q11.2	0.437838	0.00757077	0.182955
METTL15	11p14.1	0.43758	0.00761032	0.183507
TAF9	5q13.2	0.43758	0.00761032	0.183507
FDPSP2	7q11.23	0.437351	0.0076457	0.18366
AMIGO1	1p13.3	-0.437323	0.00765005	0.18366
DNAJB14	4q23	0.437323	0.00765005	0.18366
MTO1	6q13	0.437323	0.00765005	0.18366
HOMER2	15q25.2	-0.436808	0.00773005	0.184974
PRELID1	5q35.3	0.436808	0.00773005	0.184974
TET2	4q24	0.436808	0.00773005	0.184974
GHDC	17q21.2	-0.436551	0.00777032	0.185534
IFNGR1	6q23.3	0.436551	0.00777032	0.185534
TBCB	19q13.12	-0.436293	0.00781076	0.186298
DNAAF5	7p22.3	0.436036	0.00785139	0.186587
FBXL4	6q16.1-q16.2	0.436036	0.00785139	0.186587
ZNF420	19q13.12	-0.436036	0.00785139	0.186587
CDC40	6q21	0.435935	0.00786732	0.186587
TTC24	1q22	0.435919	0.00786993	0.186587
KIF2A	5q12.1	0.435779	0.00789219	0.186587
TMEM140	7q33	0.435779	0.00789219	0.186587
SPX	12p12.1	-0.435715	0.00790227	0.186587
MEGF11	15q22.31	-0.435706	0.00790374	0.186587
ZIC2	13q32.3	0.435678	0.0079082	0.186587
ABR	17p13.3	0.435521	0.00793318	0.186587
CAMSAP3	19p13.2	0.435521	0.00793318	0.186587
USP11	Xp11.3	-0.435521	0.00793318	0.186587
TEX101	19q13.31	0.435443	0.0079456	0.186679
SCLT1	4q28.2	0.435264	0.00797435	0.187155
CSK	15q24.1	0.435006	0.0080157	0.187525
TRIP10	19p13.3	0.435006	0.0080157	0.187525
NOP58	2q33.1	0.435006	0.0080157	0.187525
ZNF615	19q13.41	-0.434749	0.00805724	0.187897
BRIX1	5p13.2	0.434749	0.00805724	0.187897
YTHDC2	5q22.2	0.434749	0.00805724	0.187897
ACTB	7p22.1	0.434492	0.00809896	0.188271
FAM173A	16p13.3	0.434492	0.00809896	0.188271
NSUN2	5p15.31	0.434492	0.00809896	0.188271
MIR-192/192		0.434262	0.0081363	0.188405
MIR-192/192*		0.434262	0.0081363	0.188405
PPP2R2C	4p16.1	-0.434262	0.0081363	0.188405
PDSS1	10p12.1	0.434234	0.00814086	0.188405
FAM221A	7p15.3	0.433977	0.00818295	0.188405
MMS22L	6q16.1	0.433977	0.00818295	0.188405
LARP7	4q25	0.433977	0.00818295	0.188405
SNORD69	3p21.1	0.433977	0.00818295	0.188405
TBC1D10B	16p11.2	0.433977	0.00818295	0.188405
UNC79	14q32.12	-0.433719	0.00822522	0.188405
DGAT1	8q24.3	0.433462	0.00826768	0.188405
KIF16B	20p12.1	0.433462	0.00826768	0.188405
MBD2	18q21.2	0.433462	0.00826768	0.188405
GRIK4	11q23.3	-0.433462	0.00826768	0.188405
NFKB1	4q24	0.433462	0.00826768	0.188405
ZNF267	16p11.2	0.433462	0.00826768	0.188405
ATP5F1B	12q13.3	0.433205	0.00831033	0.188405
CXCR3	Xq13.1	0.433205	0.00831033	0.188405
DDX43	6q13	-0.433205	0.00831033	0.188405
EXOC3	5p15.33	0.433205	0.00831033	0.188405
MRPS18C	4q21.23	0.433205	0.00831033	0.188405
STK26	Xq26.2	0.433205	0.00831033	0.188405
BCKDHB	6q14.1	0.433205	0.00831033	0.188405
DGKG	3q27.2-q27.3	-0.433205	0.00831033	0.188405
MIR-3646/3646		0.43299	0.00834603	0.189019
IGSF9	1q23.2	0.432432	0.0084394	0.190545
ZNF570	19q13.12	-0.432432	0.0084394	0.190545
GRK5	10q26.11	-0.432432	0.0084394	0.190545
FAM218A	4q32.3	-0.432286	0.00846402	0.190547
MYL12B	18p11.31	0.432175	0.0084828	0.190547
PPARG	3p25.2	0.432175	0.0084828	0.190547
CCDC148	2q24.1	-0.432175	0.0084828	0.190547
SNORA29	6q25.3	0.432175	0.0084828	0.190547
CREG1	1q24.2	-0.431918	0.0085264	0.190941
EIF4ENIF1	22q12.2	0.431918	0.0085264	0.190941
ZNF653	19p13.2	0.431918	0.0085264	0.190941
RIPPLY3	21q22.13	-0.431809	0.00854477	0.190949
ARV1	1q42.2	-0.43166	0.00857018	0.190949
SRRT	7q22.1	0.43166	0.00857018	0.190949
ADAM10	15q21.3	0.43166	0.00857018	0.190949
SOWAHD	Xq24	0.43166	0.00857018	0.190949
TSPY26P	20q11.21	-0.431302	0.00863146	0.19212
C5ORF49	5p15.31	-0.431217	0.00864605	0.192134
MAN1B1-DT	9q34.3	-0.431145	0.00865832	0.192134
MRPL4	19p13.2	0.431145	0.00865832	0.192134
ZDHHC20	13q12.11	0.430888	0.00870269	0.192383
CAPN3	15q15.1	0.430631	0.00874724	0.192383
PGPEP1	19p13.11	0.430631	0.00874724	0.192383
AP3D1	19p13.3	0.430631	0.00874724	0.192383
MYD88	3p22.2	0.430631	0.00874724	0.192383
PARP6	15q23	-0.430631	0.00874724	0.192383
RB1	13q14.2	0.430631	0.00874724	0.192383
CACUL1	10q26.11	0.430373	0.00879199	0.192383
DPP9	19p13.3	0.430373	0.00879199	0.192383
KCNT2	1q31.3	-0.430373	0.00879199	0.192383
MPP2	17q21.31	-0.430373	0.00879199	0.192383
SEH1L	18p11.21	0.430373	0.00879199	0.192383
ZMYM4	1p34.3	-0.430373	0.00879199	0.192383
SLF1	5q15	0.430373	0.00879199	0.192383
MTMR11	1q21.2	0.430116	0.00883693	0.192982
UBE2E2	3p24.3	-0.430116	0.00883693	0.192982
DECR2	16p13.3	0.429858	0.00888208	0.193776
ADCY1	7p12.3	-0.429601	0.00892741	0.193995
FAM210A	18p11.21	0.429601	0.00892741	0.193995
C1ORF198	1q42.2	-0.429601	0.00892741	0.193995
PNMA8B	19q13.32	-0.429601	0.00892741	0.193995
PSMB10	16q22.1	0.429344	0.00897295	0.194441
TMEM101	17q21.31	-0.429344	0.00897295	0.194441
GABARAPL3	15q26.1	-0.429222	0.00899452	0.194441
SPTY2D1OS	11p15.1	0.429086	0.00901868	0.194441
PGF	14q24.3	-0.429086	0.00901868	0.194441
CENPW	6q22.32	0.429086	0.00901868	0.194441
EXOSC9	4q27	0.429086	0.00901868	0.194441
RGL4	22q11.23	0.429086	0.00901868	0.194441
NMI	2q23.3	0.428829	0.00906461	0.194858
ARHGAP17	16p12.1	0.428829	0.00906461	0.194858
HABP4	9q22.32	-0.428829	0.00906461	0.194858
REEP2	5q31.2	-0.428571	0.00911074	0.195658
PUS1	12q24.33	0.428314	0.00915707	0.195888
BIRC6	2p22.3	0.428314	0.00915707	0.195888
FAM133B	7q21.2	0.428314	0.00915707	0.195888
FAM171A2	17q21.31	-0.428314	0.00915707	0.195888
LINC00032	9p21.2	0.428093	0.00919698	0.195931
CPNE4	3q22.1	-0.428084	0.00919861	0.195931
ROPN1B	3q21.2	-0.42806	0.00920296	0.195931
KIAA1211	4q12	0.428057	0.0092036	0.195931
NUDT17	1q21.1	-0.428057	0.0092036	0.195931
MIR-3685/3685		0.427799	0.00925033	0.196735
ZNF700	19p13.2	0.427542	0.00929726	0.196839
MMEL1	1p36.32	0.427542	0.00929726	0.196839
PROSER2	10p14	-0.427542	0.00929726	0.196839
DCHS2	4q31.3	-0.427441	0.00931577	0.196839
ISM2	14q24.3	-0.427302	0.00934116	0.196839
ARHGEF35	7q35	0.427284	0.0093444	0.196839
C6ORF120	6q27	0.427284	0.0093444	0.196839
GPX3	5q33.1	-0.427284	0.0093444	0.196839
LINC00889	Xq26.3	-0.427284	0.00934452	0.196839
CRYBA4	22q12.1	0.427283	0.00934474	0.196839
LRRC52	1q24.1	-0.42704	0.00938928	0.197262
NRAS	1p13.2	0.427027	0.00939174	0.197262
SOX12	20p13	-0.427027	0.00939174	0.197262
SRP72	4q12	0.42677	0.00943928	0.197319
PEX13	2p15	0.42677	0.00943928	0.197319
PITPNM1	11q13.2	0.42677	0.00943928	0.197319
SLC41A3	3q21.2-q21.3	-0.42677	0.00943928	0.197319
ZNF496	1q44	-0.42677	0.00943928	0.197319
CEP83	12q22	0.426512	0.00948703	0.198128
HMBS	11q23.3	0.426255	0.00953498	0.198774
HTR2C	Xq23	-0.426249	0.009536	0.198774
CACNA2D2	3p21.31	-0.425997	0.00958314	0.199378
GRPEL2	5q32	0.425997	0.00958314	0.199378
GLUD2	Xq24	-0.42574	0.00963151	0.200006
MIR-3176/3176		0.42574	0.00963151	0.200006
INO80	15q15.1	0.425483	0.00968008	0.200825
CHST7	Xp11.3	-0.425225	0.00972887	0.201268
ENAH	1q42.12	-0.425225	0.00972887	0.201268
SETX	9q34.13	0.425225	0.00972887	0.201268
CCDC74B	2q21.1	-0.425124	0.00974813	0.201404
RASA1	5q14.3	0.424968	0.00977786	0.201404
MAPK8IP1	11p11.2	-0.424968	0.00977786	0.201404
LINC01426	21q22.12	-0.424765	0.00981659	0.201404
TRBV20OR9-2	9p13.3	0.424726	0.009824	0.201404
SLC22A17	14q11.2	-0.42471	0.00982706	0.201404
CDX2	13q12.2	0.42471	0.00982706	0.201404
PRDM10	11q24.3	0.42471	0.00982706	0.201404
TRIM56	7q22.1	0.42471	0.00982706	0.201404
GDPD3	16p11.2	0.42471	0.00982706	0.201404
PRMT8	12p13.32	-0.424617	0.00984491	0.201582
OAZ3	1q21.3	-0.424453	0.00987647	0.201853
SCAF4	21q22.11	0.424453	0.00987647	0.201853
DFFB	1p36.32	0.424196	0.0099261	0.202679
SEMA6C	1q21.3	-0.423938	0.00997593	0.203507
SPDEF	6p21.31	-0.423681	0.010026	0.203851
COX8C	14q32.12	-0.423552	0.0100512	0.203851
IPW	15q11.2	-0.423423	0.0100762	0.203851
PDK4	7q21.3	-0.423423	0.0100762	0.203851
FADS1	11q12.2	-0.423423	0.0100762	0.203851
RTF2	20q13.31	-0.423423	0.0100762	0.203851
SLC2A4RG	20q13.33	-0.423423	0.0100762	0.203851
VAMP7	Xq28 and Yq12	0.423423	0.0100762	0.203851
ZNF451	6p12.1	0.423423	0.0100762	0.203851
C5ORF51	5p13.1	0.423166	0.0101267	0.20439
FZD10-AS1	12q24.33	-0.423166	0.0101267	0.20439
LOC646903	3q25.1	-0.422936	0.010172	0.20439
PIM1	6p21.2	0.422909	0.0101774	0.20439
PEG10	7q21.3	-0.422909	0.0101774	0.20439
RNGTT	6q15	0.422909	0.0101774	0.20439
MIR-3197/3197		-0.422759	0.010207	0.20439
CASC10	10p12.31	-0.422678	0.0102229	0.20439
FGF14-AS2	13q33.1	-0.422651	0.0102283	0.20439
ZNF461	19q13.12	-0.422651	0.0102283	0.20439
XAGE5	Xp11.22	-0.422526	0.0102531	0.20439
APOL2	22q12.3	0.422394	0.0102794	0.20439
IL17RB	3p21.1	-0.422394	0.0102794	0.20439
ELAVL2	9p21.3	-0.422394	0.0102794	0.20439
ITPK1	14q32.12	0.422394	0.0102794	0.20439
PDGFD	11q22.3	-0.422394	0.0102794	0.20439
SEC22C	3p22.1	-0.422394	0.0102794	0.20439
THOP1	19p13.3	0.422394	0.0102794	0.20439
POLE	12q24.33	0.422394	0.0102794	0.20439
CNTD1	17q21.2-q21.31	0.422136	0.0103308	0.204855
GNE	9p13.3	-0.422136	0.0103308	0.204855
LRRC29	16q22.1	-0.422136	0.0103308	0.204855
YARS2	12p11.21	0.421879	0.0103823	0.205526
PROM1	4p15.32	-0.421622	0.0104341	0.205526
GLUL	1q25.3	-0.421622	0.0104341	0.205526
HERC6	4q22.1	0.421622	0.0104341	0.205526
PDCD6	5p15.33	0.421622	0.0104341	0.205526
C4ORF33	4q28.2	0.421622	0.0104341	0.205526
TMEM238L	17p13.1-p12	0.421622	0.0104341	0.205526
LINC01555	1p22.3	0.421469	0.010465	0.205526
FAM172BP	3q12.3	0.421391	0.0104806	0.205526
ANP32B	9q22.33	0.421364	0.0104861	0.205526
MTHFD1L	6q25.1	0.421364	0.0104861	0.205526
ZDBF2	2q33.3	-0.421364	0.0104861	0.205526
MACC1	7p21.1	0.421364	0.0104861	0.205526
PSMD13	11p15.5	0.421107	0.0105383	0.206365
GJB6	13q12.11	-0.420877	0.0105852	0.206472
CKMT1A	15q15.3	0.420849	0.0105907	0.206472
LRRK1	15q26.3	0.420849	0.0105907	0.206472
NHLRC3	13q13.3	0.420849	0.0105907	0.206472
CRYL1	13q12.11	0.420849	0.0105907	0.206472
MIR-1227/1227		0.420592	0.0106434	0.207132
SLC35F2	11q22.3	0.420592	0.0106434	0.207132
ANXA2P3	10q21.3	0.420335	0.0106963	0.207427
DSTYK	1q32.1	-0.420335	0.0106963	0.207427
POLR1D	13q12.2	0.420335	0.0106963	0.207427
BEGAIN	14q32.2	-0.420335	0.0106963	0.207427
AIMP2	7p22.1	0.420077	0.0107494	0.207724
KCNN2	5q22.3	-0.420077	0.0107494	0.207724
PCYOX1	2p13.3	-0.420077	0.0107494	0.207724
KCTD5	16p13.3	0.420077	0.0107494	0.207724
RARS2	6q15	0.41982	0.0108027	0.208571
GGT7	20q11.22	-0.419562	0.0108562	0.208808
IRF8	16q24.1	0.419562	0.0108562	0.208808
SIX5	19q13.32	-0.419562	0.0108562	0.208808
TAOK3	12q24.23	0.419562	0.0108562	0.208808
MIR-4748/4748		0.419533	0.0108625	0.208808
ANO7	2q37.3	-0.419305	0.01091	0.209297
NAA15	4q31.1	0.419305	0.01091	0.209297
TMEM211	22q11.23	-0.419073	0.0109588	0.209297
NMUR1	2q37.1	-0.419048	0.010964	0.209297
TIMM13	19p13.3	0.419048	0.010964	0.209297
TMEM259	19p13.3	0.419048	0.010964	0.209297
CD274	9p24.1	0.419048	0.010964	0.209297
HPS1	10q24.2	0.419048	0.010964	0.209297
KCNK2	1q41	-0.41879	0.0110182	0.209967
TBP	6q27	0.41879	0.0110182	0.209967
NUP54	4q21.1	0.418533	0.0110727	0.210359
MOCS1	6p21.2	-0.418533	0.0110727	0.210359
LRRC10B	11q12.2	-0.418275	0.0111274	0.210359
SCO1	17p13.1	0.418275	0.0111274	0.210359
TRIM10	6p22.1	0.418275	0.0111274	0.210359
ZC3HAV1	7q34	0.418275	0.0111274	0.210359
ZNRF2	7p14.3	0.418275	0.0111274	0.210359
SNORA36A	Xq28	0.418096	0.0111656	0.210359
FGFR1	8p11.23	-0.418018	0.0111823	0.210359
PPAN-P2RY11	19p13.2	0.418018	0.0111823	0.210359
RHBDD2	7q11.23	-0.418018	0.0111823	0.210359
FAM20B	1q25.2	-0.418018	0.0111823	0.210359
KL	13q13.1	-0.418018	0.0111823	0.210359
MBNL1	3q25.1-q25.2	0.418018	0.0111823	0.210359
TPRG1L	1p36.32	0.418018	0.0111823	0.210359
POU6F2	7p14.1	-0.417928	0.0112016	0.210496
GRSF1	4q13.3	0.417761	0.0112374	0.210496
MIR503HG	Xq26.3	0.417761	0.0112374	0.210496
POLQ	3q13.33	0.417761	0.0112374	0.210496
SLC9A6	Xq26.3	0.417761	0.0112374	0.210496
CAPN6	Xq23	-0.417503	0.0112928	0.210815
CLDN4	7q11.23	0.417503	0.0112928	0.210815
CCNJ	10q24.1	0.417503	0.0112928	0.210815
SPIRE2	16q24.3	0.417503	0.0112928	0.210815
ADNP2	18q23	0.416988	0.0114042	0.211995
GPR27	3p13	-0.416988	0.0114042	0.211995
HBS1L	6q23.3	0.416988	0.0114042	0.211995
PHF1	6p21.32	-0.416988	0.0114042	0.211995
TMEM39B	1p35.2	-0.416988	0.0114042	0.211995
CEACAM5	19q13.2	0.416731	0.0114603	0.212858
C1ORF229	1q44	-0.416581	0.0114931	0.213287
TRAPPC10	21q22.3	0.416474	0.0115166	0.213363
CKM	19q13.32	-0.416474	0.0115166	0.213363
DLGAP3	1p34.3	-0.416216	0.0115731	0.213511
GPD2	2q24.1	0.416216	0.0115731	0.213511
HNRNPM	19p13.2	0.416216	0.0115731	0.213511
SCYL2	12q23.1	0.416216	0.0115731	0.213511
BSN	3p21.31	-0.416216	0.0115731	0.213511
LMCD1-AS1	3p25.3	-0.415959	0.0116299	0.214378
OR52N5	11p15.4	-0.415867	0.0116503	0.214411
KCNS1	20q13.12	-0.415857	0.0116524	0.214411
FRMPD4	Xp22.2	-0.415819	0.0116609	0.214411
AUNIP	1p36.11	0.415701	0.0116869	0.214506
DLD	7q31.1	0.415701	0.0116869	0.214506
PRKX	Xp22.33	0.415471	0.0117382	0.214506
TRIM43	2q11.1	-0.41547	0.0117385	0.214506
SCGB3A1	5q35.3	-0.415464	0.0117396	0.214506
AP1B1	22q12.2	0.415444	0.0117441	0.214506
PHRF1	11p15.5	0.415444	0.0117441	0.214506
PPP1R2	3q29	-0.415444	0.0117441	0.214506
SP100	2q37.1	0.415187	0.0118016	0.215198
TSEN15	1q25.3	-0.415187	0.0118016	0.215198
API5	11p12	0.414929	0.0118593	0.215521
SNRPF	12q23.1	0.414929	0.0118593	0.215521
PRNP	20p13	-0.414929	0.0118593	0.215521
SIGLEC10	19q13.41	0.414929	0.0118593	0.215521
IBTK	6q14.1	0.414672	0.0119173	0.215521
MAPT	17q21.31	-0.414672	0.0119173	0.215521
AMH	19p13.3	0.414672	0.0119173	0.215521
ZNF32	10q11.21	-0.414672	0.0119173	0.215521
IDH3G	Xq28	0.414672	0.0119173	0.215521
SNHG12	1p35.3	0.414672	0.0119173	0.215521
DGCR6L	22q11.21	-0.414414	0.0119755	0.215863
PUS7L	12q12	0.414414	0.0119755	0.215863
SNORD28	11q12.3	0.414414	0.0119755	0.215863
MROH8	20q11.23	-0.414414	0.0119755	0.215863
SNORD116-20	15q11.2	-0.414312	0.0119986	0.216103
BNIP2	15q22.2	0.414157	0.0120339	0.216561
SPACA9	9q34.13	-0.4139	0.0120926	0.21673
NCOR1	17p12-p11.2	0.4139	0.0120926	0.21673
RBM47	4p14	0.4139	0.0120926	0.21673
ARMCX2	Xq22.1	-0.4139	0.0120926	0.21673
ZNF467	7q36.1	-0.4139	0.0120926	0.21673
HLA-F	6p22.1	0.413642	0.0121515	0.216902
ADAM21	14q24.2	-0.413642	0.0121515	0.216902
AGMAT	1p36.21	0.413642	0.0121515	0.216902
CDS1	4q21.23	0.413642	0.0121515	0.216902
TMEM233	12q24.23	-0.413642	0.0121515	0.216902
RPS6KC1	1q32.3	-0.413385	0.0122107	0.217782
SPATA31A6	9p11.2	-0.413323	0.0122248	0.217848
INA	10q24.33	-0.413283	0.0122342	0.217848
RAMP2-AS1	17q21.2	-0.413127	0.0122701	0.21831
KCTD15	19q13.11	-0.41287	0.0123297	0.218515
ZNF549	19q13.43	-0.41287	0.0123297	0.218515
SPRYD7	13q14.2	0.41287	0.0123297	0.218515
HELLS	10q23.33	0.412613	0.0123896	0.218515
APAF1	12q23.1	0.412613	0.0123896	0.218515
PRUNE1	1q21.3	-0.412613	0.0123896	0.218515
VDR	12q13.11	0.412613	0.0123896	0.218515
LOC100129083	19q13.41	0.412613	0.0123896	0.218515
TTC3P1	Xq13.3	-0.412613	0.0123896	0.218515
ATRAID	2p23.3	-0.412355	0.0124497	0.218515
LINC00944	12q24.32	0.412355	0.0124497	0.218515
MELK	9p13.2	0.412355	0.0124497	0.218515
MICAL2	11p15.3	0.412355	0.0124497	0.218515
SMG8	17q22	-0.412355	0.0124497	0.218515
TMEM45B	11q24.3	0.412355	0.0124497	0.218515
BBC3	19q13.32	0.412355	0.0124497	0.218515
LMNB2	19p13.3	0.412098	0.0125101	0.218515
AP2B1	17q12	0.412098	0.0125101	0.218515
CHKB	22q13.33	0.412098	0.0125101	0.218515
CYP2C9	10q23.33	0.412098	0.0125101	0.218515
LRIF1	1p13.3	-0.412098	0.0125101	0.218515
SNX14	6q14.3	0.412098	0.0125101	0.218515
CPT1B	22q13.33	0.412098	0.0125101	0.218515
SRGAP2B	1q21.1	-0.411583	0.0126316	0.219765
ETV7	6p21.31	0.411583	0.0126316	0.219765
HAX1	1q21.3	-0.411583	0.0126316	0.219765
POC1A	3p21.2	0.411583	0.0126316	0.219765
POLA2	11q13.1	0.411583	0.0126316	0.219765
NAT8L	4p16.3	-0.411507	0.0126496	0.219903
SGK3	8q13.1	0.411326	0.0126928	0.220154
DENND1A	9q33.3	0.411326	0.0126928	0.220154
IFITM1	11p15.5	0.411068	0.0127541	0.220154
DDX6	11q23.3	0.411068	0.0127541	0.220154
DGCR8	22q11.21	0.411068	0.0127541	0.220154
DNAJC15	13q14.11	0.411068	0.0127541	0.220154
H2AFY2	10q22.1	-0.411068	0.0127541	0.220154
IL2RA	10p15.1	0.411068	0.0127541	0.220154
UBL5	19p13.2	0.411068	0.0127541	0.220154
NPR1	1q21.3	-0.410811	0.0128158	0.220871
PDP2	16q22.1	0.410811	0.0128158	0.220871
TBL1Y	Yp11.2	-0.410418	0.0129102	0.222312
CYB5R4	6q14.2	0.410296	0.0129398	0.222312
DNER	2q36.3	-0.410296	0.0129398	0.222312
PRELID2	5q32	0.410296	0.0129398	0.222312
C3ORF70	3q27.2	-0.410039	0.0130022	0.222514
PPT1	1p34.2	-0.410039	0.0130022	0.222514
CNTF	11q12.1	0.410039	0.0130022	0.222514
LRATD1	2p24.3	0.410039	0.0130022	0.222514
LOC642361	10q22.3	-0.410039	0.0130022	0.222514
DAG1	3p21.31	-0.409781	0.0130648	0.22272
GINS4	8p11.21	0.409781	0.0130648	0.22272
IRF6	1q32.2	0.409781	0.0130648	0.22272
LRR1	14q21.3	0.409781	0.0130648	0.22272
PEX7	6q23.3	0.409781	0.0130648	0.22272
GNAI2	3p21.31	-0.409524	0.0131277	0.223273
IFT46	11q23.3	-0.409524	0.0131277	0.223273
CGNL1	15q21.3	-0.409524	0.0131277	0.223273
MT3	16q13	-0.409453	0.0131451	0.223395
NRSN1	6p22.3	-0.409407	0.0131563	0.223413
SLC66A1L	3q25.32	-0.409293	0.0131844	0.223655
ASAP2	2p25.1|2p24	0.409266	0.0131909	0.223655
NEFM	8p21.2	-0.409035	0.0132478	0.223695
SI	3q26.1	0.409009	0.0132543	0.223695
PSMB8	6p21.32	0.409009	0.0132543	0.223695
VTCN1	1p13.1-p12	-0.409009	0.0132543	0.223695
ACACA	17q12	0.409009	0.0132543	0.223695
C5ORF22	5p13.3	0.409009	0.0132543	0.223695
PROSER2-AS1	10p14	-0.408752	0.0133179	0.224425
CHST10	2q11.2	-0.408752	0.0133179	0.224425
MIR-4653/3P		0.408494	0.0133819	0.224934
MIR-4653/5P		0.408494	0.0133819	0.224934
SEC14L6	22q12.2	-0.408494	0.0133819	0.224934
MIR-194-2/194		0.408424	0.0133993	0.224934
MIR-194-2/194*		0.408424	0.0133993	0.224934
MLEC	12q24.31	0.408237	0.013446	0.225253
SPEF1	20p13	-0.407985	0.0135092	0.225253
HOTTIP	7p15.2	0.407979	0.0135105	0.225253
MAOB	Xp11.3	-0.407979	0.0135105	0.225253
PAK3	Xq23	-0.407979	0.0135105	0.225253
PDE7A	8q13.1	0.407979	0.0135105	0.225253
PDIA2	16p13.3	-0.407979	0.0135105	0.225253
PML	15q24.1	0.407979	0.0135105	0.225253
MLX	17q21.2	0.407979	0.0135105	0.225253
RGS9BP	19q13.11	-0.407827	0.0135487	0.225477
GAA	17q25.3	-0.407722	0.0135752	0.225477
SLC22A18AS	11p15.4	0.407722	0.0135752	0.225477
SLC7A10	19q13.11	-0.407722	0.0135752	0.225477
USP42	7p22.1	0.407722	0.0135752	0.225477
KARS	16q23.1	0.407465	0.0136401	0.225704
NCR3LG1	11p15.1	0.407465	0.0136401	0.225704
POLR3G	5q14.3	0.407465	0.0136401	0.225704
PSPC1	13q12.11	0.407465	0.0136401	0.225704
KLHDC4	16q24.2	0.407465	0.0136401	0.225704
C1ORF43	1q21.3	-0.407207	0.0137054	0.226102
CACNA1D	3p21.1	-0.407207	0.0137054	0.226102
PTPRH	19q13.42	0.407207	0.0137054	0.226102
TNFRSF13C	22q13.2	0.407207	0.0137054	0.226102
FTMT	5q23.1	0.406815	0.0138052	0.22758
LOC284950	2p11.2	-0.406771	0.0138164	0.227584
CSRP2	12q21.2	-0.406692	0.0138366	0.227584
NME4	16p13.3	-0.406692	0.0138366	0.227584
RYR1	19q13.2	-0.406435	0.0139026	0.228499
LONP1	19p13.3	0.406178	0.0139689	0.228632
PPIA	7p13	0.406178	0.0139689	0.228632
SNCG	10q23.2	-0.406178	0.0139689	0.228632
UBAP1	9p13.3	0.406178	0.0139689	0.228632
A1BG	19q13.43	-0.40592	0.0140354	0.228632
PIAS3	1q21.1	-0.40592	0.0140354	0.228632
THAP8	19q13.12	-0.40592	0.0140354	0.228632
CDC37	19p13.2	0.40592	0.0140354	0.228632
EPHB3	3q27.1	-0.40592	0.0140354	0.228632
NSMAF	8q12.1	0.40592	0.0140354	0.228632
PSMD7	16q23.1	0.40592	0.0140354	0.228632
UBE2K	4p14	0.40592	0.0140354	0.228632
GPBP1L1	1p34.1	0.405663	0.0141022	0.229042
MRPL23	11p15.5	0.405663	0.0141022	0.229042
PAXIP1	7q36.2	0.405663	0.0141022	0.229042
SPTBN4	19q13.2	-0.405663	0.0141022	0.229042
COQ3	6q16.2	0.405405	0.0141693	0.229284
KCNK3	2p23.3	-0.405405	0.0141693	0.229284
MRPL53	2p13.1	-0.405405	0.0141693	0.229284
RNF5P1	8p11.22	-0.405405	0.0141693	0.229284
GFRA3	5q31.2	-0.405405	0.0141693	0.229284
HARS	5q31.3	0.405148	0.0142367	0.229698
RTBDN	19p13.13	-0.405148	0.0142367	0.229698
SNORA20	6q25.3	0.405148	0.0142367	0.229698
FOXD1	5q13.2	0.405148	0.0142367	0.229698
COLCA2	11q23.1	-0.404891	0.0143043	0.229945
MYO5B	18q21.1	0.404891	0.0143043	0.229945
PTPRR	12q15	0.404891	0.0143043	0.229945
SRD5A1	5p15.31	0.404891	0.0143043	0.229945
LDOC1	Xq27.1	-0.404891	0.0143043	0.229945
CEP162	6q14.2-q14.3	0.404659	0.0143653	0.230195
BFSP1	20p12.1	-0.404633	0.0143722	0.230195
E2F4	16q22.1	0.404633	0.0143722	0.230195
MGST1	12p12.3	0.404633	0.0143722	0.230195
NOMO1	16p13.11	-0.404633	0.0143722	0.230195
EIF3M	11p13	0.404376	0.0144403	0.230951
PLEKHB1	11q13.4	-0.404376	0.0144403	0.230951
BAZ1A	14q13.1-q13.2	0.404118	0.0145088	0.231204
HIP1	7q11.23	-0.404118	0.0145088	0.231204
MRPL10	17q21.32	-0.404118	0.0145088	0.231204
ZKSCAN7	3p21.31	-0.404118	0.0145088	0.231204
FUT3	19p13.3	0.404118	0.0145088	0.231204
DUS2	16q22.1	0.403861	0.0145775	0.231963
SPTLC2	14q24.3	0.403861	0.0145775	0.231963
CEP72	5p15.33	0.403604	0.0146464	0.232556
GDA	9q21.13	0.403604	0.0146464	0.232556
TMEM88	17p13.1	-0.403604	0.0146464	0.232556
KCNB1	20q13.13	-0.403348	0.0147151	0.232743
COLCA1	11q23.1	-0.403346	0.0147157	0.232743
ZBTB43	9q33.3	0.403346	0.0147157	0.232743
AIMP1	4q24	0.403346	0.0147157	0.232743
KBTBD8	3p14.1	0.403089	0.0147852	0.232743
VLDLR	9p24.2	-0.403089	0.0147852	0.232743
B3GNT3	19p13.11	0.403089	0.0147852	0.232743
PDE12	3p14.3	0.403089	0.0147852	0.232743
TAF9B	Xq21.1	-0.403089	0.0147852	0.232743
UBTD1	10q24.1-q24.2	-0.403089	0.0147852	0.232743
ZNF14	19p13.11	-0.403089	0.0147852	0.232743
ZNF649	19q13.41	-0.403089	0.0147852	0.232743
KIAA1257	3q21.3	0.402831	0.014855	0.233507
ARHGDIG	16p13.3	-0.402831	0.014855	0.233507
FLJ44635	Xq13.1	0.402574	0.0149251	0.23394
GJC3	7q22.1	-0.402574	0.0149251	0.23394
SPACA4	19q13.33	0.402574	0.0149251	0.23394
C15ORF48	15q21.1	0.402574	0.0149251	0.23394
KIAA0040	1q25.1	-0.402317	0.0149955	0.234708
TSPAN18	11p11.2	-0.402317	0.0149955	0.234708
RPRM	2q23.3	-0.402061	0.0150657	0.235144
BMERB1	16p13.11	-0.402059	0.0150661	0.235144
CASP7	10q25.3	0.402059	0.0150661	0.235144
LRRC34	3q26.2	-0.402059	0.0150661	0.235144
CRYBB2P1	22q11.23	0.401802	0.015137	0.235249
C20ORF194	20p13	-0.401802	0.015137	0.235249
EIF4E	4q23	0.401802	0.015137	0.235249
NUPR1	16p11.2	0.401802	0.015137	0.235249
RNF126	19p13.3	0.401802	0.015137	0.235249
FNBP4	11p11.2	0.401802	0.015137	0.235249
ARL6	3q11.2	-0.401544	0.0152082	0.23569
FGD1	Xp11.22	-0.401544	0.0152082	0.23569
NRCAM	7q31.1	-0.401544	0.0152082	0.23569
RALGDS	9q34.13-q34.2	0.401544	0.0152082	0.23569
SYN1	Xp11.3-p11.23	-0.401287	0.0152797	0.2358
BCDIN3D-AS1	12q13.12	-0.401287	0.0152797	0.2358
BEX2	Xq22.2	-0.401287	0.0152797	0.2358
KDM7A	7q34	0.401287	0.0152797	0.2358
MAPK11	22q13.33	-0.401287	0.0152797	0.2358
SEC24B	4q25	0.401287	0.0152797	0.2358
CDK8	13q12.13	0.400772	0.0154235	0.237022
FAM229B	6q21	-0.400772	0.0154235	0.237022
LRIG1	3p14.1	-0.400772	0.0154235	0.237022
PLAA	9p21.2	0.400772	0.0154235	0.237022
CENPE	4q24	0.400772	0.0154235	0.237022
STEAP3	2q14.2	0.400772	0.0154235	0.237022
COBL	7p12.1	0.400515	0.0154958	0.237469
MFSD3	8q24.3	0.400515	0.0154958	0.237469
MMAA	4q31.21	0.400515	0.0154958	0.237469
SELENOI	2p23.3	0.400515	0.0154958	0.237469
GBA	1q22	-0.400257	0.0155684	0.237995
LINC00673	17q24.3	-0.400257	0.0155684	0.237995
SLC1A2	11p13	-0.400257	0.0155684	0.237995
SOX3	Xq27.1	-0.40024	0.0155734	0.237995
SEMA4B	15q26.1	0.4	0.0156413	0.238205
DNAJC2	7q22.1	0.4	0.0156413	0.238205
MAPK13	6p21.31	0.4	0.0156413	0.238205
PGAM5	12q24.33	0.4	0.0156413	0.238205
ZNF562	19p13.2	0.4	0.0156413	0.238205
RALA	7p14.1	0.399743	0.0157145	0.238659
RANBP1	22q11.21	0.399743	0.0157145	0.238659
ACOT2	14q24.3	-0.399743	0.0157145	0.238659
CADM1	11q23.3	-0.399743	0.0157145	0.238659
CDK7	5q13.2	0.399485	0.015788	0.239338
DPY19L3	19q13.11	-0.399485	0.015788	0.239338
MIMT1	19q13.43	-0.399472	0.0157919	0.239338
TTYH2	17q25.1	-0.399228	0.0158617	0.240231
CFHR1	1q31.3	-0.39897	0.0159358	0.240524
KATNA1	6q25.1	0.39897	0.0159358	0.240524
KRTCAP2	1q22	-0.39897	0.0159358	0.240524
PCDHGC5	5q31.3	-0.39897	0.0159358	0.240524
TMEM115	3p21.31	-0.39897	0.0159358	0.240524
HIST2H2BA	1p11.2	-0.398816	0.0159804	0.241033
AGPAT1	6p21.32	-0.398713	0.0160101	0.24112
CSGALNACT1	8p21.3	-0.398713	0.0160101	0.24112
SNORD50A	6q14.3	0.398481	0.0160773	0.24112
EVI5L	19p13.2	0.398456	0.0160848	0.24112
ARMCX3	Xq22.1	-0.398456	0.0160848	0.24112
TMEM150A	2p11.2	-0.398456	0.0160848	0.24112
SAMD9	7q21.2	0.398456	0.0160848	0.24112
ZNF292	6q14.3	0.398456	0.0160848	0.24112
DRC7	16q21	-0.398455	0.0160849	0.24112
NPPC	2q37.1	-0.398213	0.0161552	0.241399
EFNB3	17p13.1	-0.398198	0.0161597	0.241399
PPID	4q32.1	0.398198	0.0161597	0.241399
ZNF266	19p13.2	0.398198	0.0161597	0.241399
PRR13	12q13.13	0.398198	0.0161597	0.241399
TM9SF1	14q12	-0.397941	0.0162349	0.241399
FAM171B	2q32.1	-0.397941	0.0162349	0.241399
NLGN1	3q26.31	-0.397941	0.0162349	0.241399
PHF11	13q14.2	0.397941	0.0162349	0.241399
SHROOM2	Xp22.2	-0.397941	0.0162349	0.241399
SNORA71A	20q11.23	0.397941	0.0162349	0.241399
IGSF23	19q13.31	0.39794	0.0162353	0.241399
PLCL1	2q33.1	-0.397683	0.0163104	0.242353
BUB3	10q26.13	0.397426	0.0163862	0.242986
CCNB1	5q13.2	0.397426	0.0163862	0.242986
NEDD1	12q23.1	0.397426	0.0163862	0.242986
CDCP1	3p21.31	0.397169	0.0164623	0.243131
GGCT	7p14.3	0.397169	0.0164623	0.243131
KCTD2	17q25.1	-0.397169	0.0164623	0.243131
PKIA	8q21.13	-0.397169	0.0164623	0.243131
BBS7	4q27	0.397169	0.0164623	0.243131
CX3CL1	16q21	-0.397169	0.0164623	0.243131
CRISP2	6p12.3	-0.397073	0.0164906	0.243268
CDIP1	16p13.3	-0.396911	0.0165387	0.243268
CYP11A1	15q24.1	-0.396911	0.0165387	0.243268
HECTD3	1p34.1	0.396911	0.0165387	0.243268
UBE2D3	4q24	0.396911	0.0165387	0.243268
NGB	14q24.3	-0.396899	0.0165423	0.243268
KCTD8	4p13	-0.396851	0.0165567	0.243268
RBM11	21q11.2	-0.396808	0.0165694	0.243268
TDG	12q23.3	0.396654	0.0166154	0.243268
KRTAP5-AS1	11p15.5	0.396654	0.0166154	0.243268
EXO5	1p34.2	-0.396654	0.0166154	0.243268
MAPK3	16p11.2	0.396654	0.0166154	0.243268
VPS29	12q24.11	0.396654	0.0166154	0.243268
VAX2	2p13.3	-0.396551	0.0166462	0.243557
ANKRD28	3p25.1	0.396396	0.0166924	0.243908
FLVCR1-DT	1q32.3	-0.396396	0.0166924	0.243908
FLJ34503	6q21	0.396283	0.0167265	0.244245
TM4SF20	2q36.3	0.396164	0.016762	0.244388
CCDC178	18q12.1	-0.396164	0.016762	0.244388
LINC00240	6p22.2	-0.396139	0.0167697	0.244388
NBEA	13q13.3	-0.395882	0.0168472	0.245032
TIMM44	19p13.2	0.395882	0.0168472	0.245032
SLC16A7	12q14.1	-0.395882	0.0168472	0.245032
EIF1AD	11q13.1	0.395624	0.0169251	0.245677
DGKA	12q13.2	0.395624	0.0169251	0.245677
NT5M	17p11.2	-0.395624	0.0169251	0.245677
LINC00327	13q12.12	-0.395469	0.0169724	0.246
ICE2	15q22.2	0.395367	0.0170033	0.246
MOGAT3	7q22.1	0.395367	0.0170033	0.246
NUDT1	7p22.3	0.395367	0.0170033	0.246
VRK1	14q32.2	0.395367	0.0170033	0.246
DYDC2	10q23.1	-0.395211	0.0170507	0.246325
CEACAM7	19q13.2	0.395109	0.0170818	0.246325
EGFL8	6p21.32	-0.395109	0.0170818	0.246325
ADAM32	8p11.22	-0.395109	0.0170818	0.246325
PPA2	4q24	0.395109	0.0170818	0.246325
BCL11B	14q32.2	0.394852	0.0171606	0.246976
HEYL	1p34.2	-0.394852	0.0171606	0.246976
RND3	2q23.3	0.394852	0.0171606	0.246976
DGKZ	11p11.2	0.394595	0.0172397	0.247628
HTR7P1	12p13.1	-0.394595	0.0172397	0.247628
SNORD98	10q21.3	0.394595	0.0172397	0.247628
LMAN1L	15q24.1	0.394455	0.0172827	0.248083
PLK4	4q28.1	0.394337	0.0173191	0.24812
TIGD7	16p13.3	-0.394337	0.0173191	0.24812
MAFK	7p22.3	0.394337	0.0173191	0.24812
DHX38	16q22.2	0.39408	0.0173988	0.248776
LIN7C	11p14.1	0.39408	0.0173988	0.248776
SMC3	10q25.2	0.39408	0.0173988	0.248776
ARMT1	6q25.1	0.393822	0.0174788	0.248949
FNDC5	1p35.1	-0.393822	0.0174788	0.248949
GPR161	1q24.2	-0.393822	0.0174788	0.248949
KCNIP3	2q11.1	-0.393822	0.0174788	0.248949
LARP6	15q23	-0.393822	0.0174788	0.248949
WAPL	10q23.2	0.393822	0.0174788	0.248949
MAPRE3	2p23.3	-0.393565	0.0175592	0.249931
LINC00473	6q27	-0.393487	0.0175836	0.250117
PTCHD3	10p12.1	-0.393441	0.017598	0.25016
ERN2	16p12.2	0.393308	0.0176398	0.250592
DRC3	17p11.2	-0.39305	0.0177207	0.25079
APBB1	11p15.4	-0.39305	0.0177207	0.25079
ARL4D	17q21.31	-0.39305	0.0177207	0.25079
PDZD3	11q23.3	0.39305	0.0177207	0.25079
SPHK2	19q13.33	0.39305	0.0177207	0.25079
CLPSL2	6p21.31	-0.393019	0.0177304	0.25079
ARIH2OS	3p21.31	-0.392818	0.017794	0.25079
GATB	4q31.3	0.392793	0.017802	0.25079
LINC01465	12q14.1	-0.392793	0.017802	0.25079
PCGF3	4p16.3	0.392793	0.017802	0.25079
RIPK1	6p25.2	0.392793	0.017802	0.25079
VPS53	17p13.3	0.392793	0.017802	0.25079
DMXL1	5q23.1	0.392793	0.017802	0.25079
SUMO4	6q25.1	0.392636	0.0178515	0.250814
SNORD92	2p23.2	0.392575	0.0178711	0.250814
DBI	2q14.2	0.392535	0.0178835	0.250814
HDHD3	9q32	0.392535	0.0178835	0.250814
CASP6	4q25	0.392535	0.0178835	0.250814
CLU	8p21.1	-0.392535	0.0178835	0.250814
SAFB	19p13.3	0.392535	0.0178835	0.250814
PCSK1	5q15	-0.392303	0.0179574	0.251482
CYB5R1	1q32.1	-0.392278	0.0179654	0.251482
PITX1	5q31.1	0.392278	0.0179654	0.251482
DLL3	19q13.2	-0.3922	0.0179904	0.251671
CPT2	1p32.3	0.392021	0.0180476	0.251831
NR1I2	3q13.33	0.392021	0.0180476	0.251831
XRCC2	7q36.1	0.392021	0.0180476	0.251831
LOC100505715	19q13.31	-0.392021	0.0180476	0.251831
ONECUT1	15q21.3	-0.391861	0.0180987	0.2519
BTD	3p25.1	-0.391763	0.0181301	0.2519
HEATR6	17q23.1	-0.391763	0.0181301	0.2519
DROSHA	5p13.3	0.391506	0.0182129	0.2519
PGM2	4p14	0.391506	0.0182129	0.2519
TMEM108	3q22.1	-0.391506	0.0182129	0.2519
BTNL3	5q35.3	0.391506	0.0182129	0.2519
DNAJC21	5p13.2	0.391506	0.0182129	0.2519
HIST1H3D	6p22.2	0.391506	0.0182129	0.2519
PCLAF	15q22.31	0.391506	0.0182129	0.2519
MYLIP	6p22.3	-0.391506	0.0182129	0.2519
PHYKPL	5q35.3	0.391506	0.0182129	0.2519
SEPTIN5	22q11.21	-0.391506	0.0182129	0.2519
SMARCD3	7q36.1	-0.391506	0.0182129	0.2519
TBXA2R	19p13.3	-0.391402	0.0182463	0.252181
C17ORF50	17q12	-0.391372	0.0182562	0.252181
WFDC9	20q13.12	-0.391321	0.0182726	0.252249
VN1R1	19q13.43	-0.391248	0.0182961	0.252415
MICAL3	22q11.21	0.390991	0.0183795	0.252931
TLCD2	17p13.3	0.390991	0.0183795	0.252931
FUT10	8p12	0.390991	0.0183795	0.252931
NACC1	19p13.13	0.390991	0.0183795	0.252931
ERICH5	8q22.2	-0.390887	0.0184132	0.253236
TRIM47	17q25.1	-0.390734	0.0184633	0.253608
KDM6B	17p13.1	0.390734	0.0184633	0.253608
CHRM1	11q12.3	-0.390577	0.0185145	0.254153
LOC284933	22q13.32	-0.39024	0.0186247	0.255126
GGCX	2p11.2	-0.390219	0.0186318	0.255126
RPS6KB2	11q13.2	0.390219	0.0186318	0.255126
SETD7	4q31.1	0.390219	0.0186318	0.255126
AGAP1	2q37.2	0.389961	0.0187165	0.255332
APC	5q22.2	0.389961	0.0187165	0.255332
COL17A1	10q25.1	0.389961	0.0187165	0.255332
ING2	4q35.1	0.389961	0.0187165	0.255332
LAMP2	Xq24	-0.389961	0.0187165	0.255332
TENM1	Xq25	-0.389961	0.0187165	0.255332
FAM110B	8q12.1	-0.389729	0.0187933	0.255498
BAALC	8q22.3	-0.389704	0.0188016	0.255498
CA1	8q21.2	0.389704	0.0188016	0.255498
FAM13C	10q21.1	-0.389704	0.0188016	0.255498
ETFDH	4q32.1	0.389704	0.0188016	0.255498
SNHG15	7p13	0.389704	0.0188016	0.255498
BPIFB2	20q11.21	-0.389652	0.0188189	0.255498
MFSD4A-AS1	1q32.1	-0.3896	0.0188359	0.255498
PROKR2	20p12.3	-0.3895	0.0188691	0.255498
MRPL33	2p23.2	-0.389447	0.0188869	0.255498
PPP4C	16p11.2	0.389447	0.0188869	0.255498
LOC729603	6q25.3	0.389447	0.0188869	0.255498
UCK1	9q34.13	-0.389447	0.0188869	0.255498
LINC02167	16p11.1	-0.389225	0.0189607	0.255498
SLC8A3	14q24.2	-0.389214	0.0189643	0.255498
ACHE	7q22.1	0.389189	0.0189726	0.255498
DPM3	1q22	-0.389189	0.0189726	0.255498
MYRFL	12q15	0.389189	0.0189726	0.255498
PRX	19q13.2	-0.389189	0.0189726	0.255498
DENND5A	11p15.4	-0.389189	0.0189726	0.255498
UROD	1p34.1	-0.389189	0.0189726	0.255498
PRR15	7p14.3	0.388932	0.0190587	0.255938
SLC27A2	15q21.2	0.388932	0.0190587	0.255938
ZDHHC4	7p22.1	-0.388932	0.0190587	0.255938
ZNF157	Xp11.3	-0.388675	0.0191448	0.255938
TMEM135	11q14.2	0.388674	0.019145	0.255938
MTURN	7p14.3	-0.388674	0.019145	0.255938
PIGX	3q29	-0.388674	0.019145	0.255938
PLPP3	1p32.2	-0.388674	0.019145	0.255938
TCF7L1	2p11.2	-0.388674	0.019145	0.255938
TLR5	1q41	-0.388674	0.019145	0.255938
TMED9	5q35.3	-0.388674	0.019145	0.255938
ZNF800	7q31.33	0.388674	0.019145	0.255938
PRRT4	7q32.1	-0.388542	0.0191895	0.256228
DENND1C	19p13.3	0.388417	0.0192317	0.256228
PLA2G4F	15q15.1	0.388417	0.0192317	0.256228
ZBTB34	9q33.3	0.388417	0.0192317	0.256228
S100A1	1q21.3	-0.388417	0.0192317	0.256228
BEX1	Xq22.1|Xq22	-0.388402	0.0192366	0.256228
CITED4	1p34.2|1p35-p34	-0.38816	0.0193187	0.256699
ITPR1	3p26.1	-0.38816	0.0193187	0.256699
TFAP2A	6p24.3	0.38816	0.0193187	0.256699
VASP	19q13.32	0.38816	0.0193187	0.256699
MIER3	5q11.2	0.387902	0.019406	0.257238
NAA25	12q24.13	0.387902	0.019406	0.257238
MAST2	1p34.1	0.387902	0.019406	0.257238
TAF13	1p13.3	0.387902	0.019406	0.257238
NCR2	6p21.1	0.387665	0.0194869	0.257778
MPHOSPH6	16q23.3	0.387645	0.0194937	0.257778
ZCCHC12	Xq24	-0.387645	0.0194937	0.257778
CASKIN2	17q25.1	-0.387645	0.0194937	0.257778
MKLN1	7q32.3	0.387387	0.0195817	0.258166
WDR45	Xp11.23	-0.387387	0.0195817	0.258166
EFNA2	19p13.3	0.387387	0.0195817	0.258166
HASPIN	17p13.2	0.387387	0.0195817	0.258166
GUCD1	22q11.23	0.387387	0.0195817	0.258166
RAB14	9q33.2	0.38713	0.01967	0.258864
WDR74	11q12.3	0.38713	0.01967	0.258864
KRAS	12p12.1	0.38713	0.01967	0.258864
RASD1	17p11.2	-0.386873	0.0197586	0.25972
ZBED8	5q33.3	-0.386873	0.0197586	0.25972
TTTY15	Yq11.221	-0.386652	0.0198348	0.259958
KCNJ18	17p11.2	-0.386615	0.0198476	0.259958
RDX	11q22.3	-0.386615	0.0198476	0.259958
SERPIND1	22q11.21	-0.386615	0.0198476	0.259958
CMAS	12p12.1	0.386615	0.0198476	0.259958
FAM83E	19q13.33	0.386615	0.0198476	0.259958
C5ORF52	5q33.3	0.386523	0.0198797	0.259979
CRKL	22q11.21	0.386511	0.0198836	0.259979
MIR-4767/4767		0.386358	0.0199369	0.259979
RPS6KA4	11q13.1	0.386358	0.0199369	0.259979
ZNF426	19p13.2	-0.386358	0.0199369	0.259979
FAM81A	15q22.2	0.386358	0.0199369	0.259979
SCARNA18	5q14.2	0.386202	0.0199912	0.259979
ERMARD	6q27	0.3861	0.0200266	0.259979
FANCD2OS	3p25.3	0.3861	0.0200266	0.259979
GMPR	6p22.3	-0.3861	0.0200266	0.259979
LINC00847	5q35.3	-0.3861	0.0200266	0.259979
OSCP1	1p34.3	-0.3861	0.0200266	0.259979
TSPAN3	15q24.3	0.3861	0.0200266	0.259979
YDJC	22q11.21	0.3861	0.0200266	0.259979
LRRCC1	8q21.2	0.3861	0.0200266	0.259979
COX7A2	6q14.1	0.385843	0.0201166	0.260532
UFD1	22q11.21	0.385843	0.0201166	0.260532
ARHGEF28	5q13.2	-0.385843	0.0201166	0.260532
NSMCE4A	10q26.13	0.385843	0.0201166	0.260532
EPB41L4A	5q22.1-q22.2	-0.385586	0.0202069	0.26124
ERMN	2q24.1	0.385586	0.0202069	0.26124
NEBL	10p12.31	-0.385586	0.0202069	0.26124
ADGRG7	3q12.2	0.385328	0.0202975	0.261997
MKI67	10q26.2	0.385328	0.0202975	0.261997
AJAP1	1p36.32	-0.385096	0.0203798	0.261997
ZNF781	19q13.12	-0.385071	0.0203885	0.261997
FOXK1	7p22.1	0.385071	0.0203885	0.261997
MIA	19q13.2	-0.385071	0.0203885	0.261997
SH3BP1	22q13.1	0.385071	0.0203885	0.261997
SNPH	20p13	-0.385071	0.0203885	0.261997
TBRG1	11q24.2	0.385071	0.0203885	0.261997
GP6	19q13.42	0.384967	0.0204254	0.261997
CREG2	2q11.2	-0.384838	0.0204711	0.261997
KIRREL3	11q24.2	-0.384838	0.0204711	0.261997
GNG3	11q12.3	-0.384813	0.0204799	0.261997
LNPK	2q31.1	0.384813	0.0204799	0.261997
POLE4	2p12	-0.384813	0.0204799	0.261997
SMNDC1	10q25.2	0.384813	0.0204799	0.261997
PTPN14	1q32.3-q41	-0.384813	0.0204799	0.261997
SMARCA1	Xq25-q26.1	-0.384813	0.0204799	0.261997
CRTAP	3p22.3	-0.384556	0.0205716	0.262407
PPT2	6p21.32	-0.384556	0.0205716	0.262407
PTPRN2	7q36.3	-0.384556	0.0205716	0.262407
RNF19B	1p35.1	0.384556	0.0205716	0.262407
TMEM170A	16q23.1	0.384556	0.0205716	0.262407
SLA2	20q11.23	0.384299	0.0206636	0.262626
CYP2R1	11p15.2	0.384299	0.0206636	0.262626
DIS3L2	2q37.1	0.384299	0.0206636	0.262626
PAXIP1-AS2	7q36.2	0.384299	0.0206636	0.262626
PTGES3	12q13.3|12	0.384299	0.0206636	0.262626
SLC1A3	5p13.2	0.384299	0.0206636	0.262626
CNN2	19p13.3	0.384041	0.020756	0.262626
KCNC4	1p13.3	-0.384041	0.020756	0.262626
NPDC1	9q34.3	-0.384041	0.020756	0.262626
FASLG	1q24.3	0.384041	0.020756	0.262626
PPWD1	5q12.3	0.384041	0.020756	0.262626
LIFR	5p13.1	-0.384041	0.020756	0.262626
MRPL17	11p15.4	0.384041	0.020756	0.262626
PUM2	2p24.1	0.384041	0.020756	0.262626
LY86-AS1	6p25.1	0.383902	0.020806	0.263108
MUC15	11p14.2	-0.383852	0.0208242	0.263129
NUP42	7p15.3	0.383784	0.0208487	0.263129
CGRRF1	14q22.2	-0.383784	0.0208487	0.263129
MIR-4652/3P		-0.383717	0.0208726	0.263129
MIR-4652/5P		-0.383717	0.0208726	0.263129
LOC100506422	9p21.2	0.383699	0.0208794	0.263129
BCAS4	20q13.13	-0.383526	0.0209417	0.263611
SETD6	16q21	0.383526	0.0209417	0.263611
FMO6P	1q24.3	-0.383305	0.021022	0.264031
ASPDH	19q13.33	0.383294	0.0210261	0.264031
PTGES	9q34.11	-0.383269	0.0210351	0.264031
TRIO	5p15.2	0.383269	0.0210351	0.264031
EIF5	14q32.32	0.383269	0.0210351	0.264031
LARP1B	4q28.2	0.383012	0.0211289	0.264906
TSPYL1	6q22.1	0.383012	0.0211289	0.264906
EIF3G	19p13.2	0.382754	0.0212229	0.265178
DPP9-AS1	19p13.3	0.382754	0.0212229	0.265178
ENPP5	6p21.1	-0.382754	0.0212229	0.265178
KCNK6	19q13.2	0.382754	0.0212229	0.265178
SPATA9	5q15	-0.382754	0.0212229	0.265178
ZNF300	5q33.1	-0.382754	0.0212229	0.265178
BBS10	12q21.2	-0.382497	0.0213174	0.265604
NOL10	2p25.1	0.382497	0.0213174	0.265604
POM121	7q11.23	0.382497	0.0213174	0.265604
SAMD9L	7q21.2	0.382497	0.0213174	0.265604
TMEM254-AS1	10q22.3	-0.382497	0.0213174	0.265604
BCL10	1p22.3	0.382239	0.0214122	0.266181
DOCK5	8p21.2	0.382239	0.0214122	0.266181
GP1BB	22q11.21	-0.382239	0.0214122	0.266181
HOXB7	17q21.32	0.382239	0.0214122	0.266181
ADAMDEC1	8p21.2	0.381982	0.0215073	0.266443
LAMC1	1q25.3	-0.381982	0.0215073	0.266443
MTMR8	Xq11.2	0.381982	0.0215073	0.266443
PINLYP	19q13.31	-0.381982	0.0215073	0.266443
TUBG2	17q21.2	-0.381982	0.0215073	0.266443
TMEM126B	11q14.1	0.381725	0.0216028	0.266443
TTC19	17p12	0.381725	0.0216028	0.266443
ZNF511	10q26.3	0.381725	0.0216028	0.266443
HMGCS1	5p12	0.381725	0.0216028	0.266443
NACA	12q13.3	0.381725	0.0216028	0.266443
PACRG	6q26	-0.381725	0.0216028	0.266443
PCLO	7q21.11	-0.381725	0.0216028	0.266443
TANGO2	22q11.21	0.381725	0.0216028	0.266443
TMEM25	11q23.3	-0.381725	0.0216028	0.266443
MIR-4299/4299		0.381596	0.0216508	0.266885
GINS3	16q21	0.381467	0.0216986	0.267026
SLC14A2	18q12.3	0.381467	0.0216986	0.267026
SNX9	6q25.3	0.381467	0.0216986	0.267026
CDT1	16q24.3	0.38121	0.0217948	0.267312
DDX19B	16q22.1	0.38121	0.0217948	0.267312
GTF2B	1p22.2	0.38121	0.0217948	0.267312
PANK1	10q23.31	0.38121	0.0217948	0.267312
TMEM17	2p15	-0.38121	0.0217948	0.267312
TALDO1	11p15.5	0.38121	0.0217948	0.267312
HADH	4q25	0.380952	0.0218914	0.2676
SWI5	9q34.11	-0.380952	0.0218914	0.2676
GOLGA7B	10q24.2	-0.380952	0.0218914	0.2676
NME5	5q31.2	-0.380952	0.0218914	0.2676
TRAF3	14q32.32	0.380952	0.0218914	0.2676
VDAC3	8p11.21	0.380952	0.0218914	0.2676
ZNF844	19p13.2	-0.380848	0.0219306	0.26793
MYOZ3	5q33.1	-0.380719	0.021979	0.26804
OMG	17q11.2	0.380695	0.0219883	0.26804
PSMA1	11p15.2	0.380695	0.0219883	0.26804
ZNF501	3p21.31	-0.380695	0.0219883	0.26804
CT45A5	Xq26.3	-0.38056	0.0220394	0.268185
EDEM1	3p26.1	0.380438	0.0220855	0.268185
MAP2	2q34	-0.380438	0.0220855	0.268185
MEIS3P1	17p12	-0.380438	0.0220855	0.268185
PRR15L	17q21.32	0.380438	0.0220855	0.268185
WDR54	2p13.1	-0.380438	0.0220855	0.268185
XDH	2p23.1	0.380438	0.0220855	0.268185
INF2	14q32.33	0.38018	0.0221832	0.268629
RPS26	12q13.2	0.38018	0.0221832	0.268629
SUDS3	12q24.23	0.38018	0.0221832	0.268629
TP73-AS1	1p36.32	-0.38018	0.0221832	0.268629
XKR6	8p23.1	-0.38018	0.0221832	0.268629
ATMIN	16q23.2	0.379923	0.0222811	0.26937
PQBP1	Xp11.23	-0.379923	0.0222811	0.26937
UNC13A	19p13.11	-0.379923	0.0222811	0.26937
LRRTM1	2p12	-0.379713	0.0223611	0.269965
BPNT1	1q41	0.379665	0.0223795	0.269965
EMCN	4q24	-0.379665	0.0223795	0.269965
FANCD2	3p25.3	0.379665	0.0223795	0.269965
LMO1	11p15.4	-0.379412	0.0224764	0.270032
WDR90	16p13.3	0.379408	0.0224782	0.270032
COX4I2	20q11.21	-0.379408	0.0224782	0.270032
LRRC19	9p21.2	0.379408	0.0224782	0.270032
MED4	13q14.2	0.379408	0.0224782	0.270032
SLFN5	17q12	0.379408	0.0224782	0.270032
ZNF71	19q13.43	-0.379408	0.0224782	0.270032
ERICH3	1p31.1	-0.379395	0.0224832	0.270032
RNF225	19q13.43	-0.379284	0.0225257	0.270379
TP53TG3HP	16p11.1	-0.379228	0.0225475	0.270379
NDP	Xp11.3	-0.379151	0.0225772	0.270379
OSBPL6	2q31.2	-0.379151	0.0225772	0.270379
MYC	8q24.21	0.379151	0.0225772	0.270379
ZBTB8B	1p35.1	-0.379128	0.0225859	0.270379
TNFRSF10A	8p21.3	0.378893	0.0226766	0.270875
LRCH1	13q14.13-q14.2	0.378893	0.0226766	0.270875
NFKBIL1	6p21.33	-0.378893	0.0226766	0.270875
ZNF274	19q13.43	-0.378893	0.0226766	0.270875
LINC00940	12p13.33	-0.378636	0.0227763	0.271625
LRRC75A	17p11.2	0.378636	0.0227764	0.271625
SLC4A3	2q35	-0.378636	0.0227764	0.271625
TRIP13	5p15.33	0.378378	0.0228765	0.272671
CDH19	18q22.1	-0.378218	0.022939	0.273129
SETD4	21q22.12	0.378121	0.0229771	0.273129
CEP76	18p11.21	0.378121	0.0229771	0.273129
RFC3	13q13.2	0.378121	0.0229771	0.273129
RAB29	1q32.1	-0.378121	0.0229771	0.273129
PTCRA	6p21.1	0.378017	0.0230179	0.273467
TSG101	11p15.1	0.377864	0.0230779	0.274032
NOC4L	12q24.33	0.377606	0.0231792	0.274197
ADRA1D	20p13	-0.377606	0.0231792	0.274197
BTAF1	10q23.32	0.377606	0.0231792	0.274197
FIZ1	19q13.42	-0.377606	0.0231792	0.274197
IRAK2	3p25.3	0.377606	0.0231792	0.274197
NUCKS1	1q32.1	-0.377606	0.0231792	0.274197
SERPINB1	6p25.2	0.377606	0.0231792	0.274197
LOC100270746	6p22.2	-0.377349	0.0232808	0.274808
STXBP1	9q34.11	-0.377349	0.0232808	0.274808
TAB2	6q25.1	0.377349	0.0232808	0.274808
ZNF691	1p34.2	-0.377349	0.0232808	0.274808
KDF1	1p36.11	0.377091	0.0233827	0.275273
SLC25A35	17p13.1	-0.377091	0.0233827	0.275273
ADAT2	6q24.2	0.377091	0.0233827	0.275273
HSD11B1L	19p13.3	-0.377091	0.0233827	0.275273
KRTAP5-2	11p15.5	0.377091	0.0233827	0.275273
TLX1NB	10q24.31	0.377041	0.0234029	0.275363
SUN1	7p22.3	0.376834	0.0234851	0.276182
UBE2N	12q22	0.376577	0.0235878	0.276679
CLEC12B	12p13.2	0.376433	0.0236454	0.276679
KRTAP5-9	11q13.4	0.376416	0.0236521	0.276679
OXGR1	13q32.1	-0.376416	0.0236521	0.276679
SNORD116-24	15q11.2	-0.376406	0.0236562	0.276679
NRG3	10q23.1	-0.376392	0.0236618	0.276679
CAMKK2	12q24.31	0.376319	0.0236909	0.276679
TMEM163	2q21.3	-0.376319	0.0236909	0.276679
WDPCP	2p15	-0.376319	0.0236909	0.276679
ZWILCH	15q22.31	0.376319	0.0236909	0.276679
CFLAR-AS1	2q33.1	0.376319	0.0236909	0.276679
COMT	22q11.21	0.376319	0.0236909	0.276679
PSEN2	1q42.13	-0.376319	0.0236909	0.276679
FUCA2	6q24.2	0.376062	0.0237944	0.277151
POLR2E	19p13.3	0.376062	0.0237944	0.277151
PXDC1	6p25.2	-0.376062	0.0237944	0.277151
SLC35G1	10q23.33	0.376062	0.0237944	0.277151
TMEM150B	19q13.42	0.376062	0.0237944	0.277151
SNORD50B	6q14.3	0.375804	0.0238982	0.278066
HCG26	6p21.33	0.375804	0.0238982	0.278066
EI24	11q24.2	0.375547	0.0240024	0.278542
TMEM30A	6q14.1	0.375547	0.0240024	0.278542
COLGALT2	1q25.3	-0.375547	0.0240024	0.278542
IFNG	12q15	0.375547	0.0240024	0.278542
TAF1C	16q24.1	0.375547	0.0240024	0.278542
TAS2R9	12p13.2	-0.375485	0.0240274	0.27855
AGBL4	1p33	-0.375483	0.0240284	0.27855
ELF4	Xq26.1	0.37529	0.024107	0.27858
MED17	11q21	0.37529	0.024107	0.27858
MRPS22	3q23	0.37529	0.024107	0.27858
RARS	5q34	0.37529	0.024107	0.27858
SLC25A3	12q23.1	0.37529	0.024107	0.27858
THRAP3	1p34.3	0.37529	0.024107	0.27858
MAPK9	5q35.3	0.375032	0.024212	0.279206
RFC5	12q24.23	0.375032	0.024212	0.279206
TXLNG	Xp22.2	0.375032	0.024212	0.279206
PSMC6	14q22.1	0.375032	0.024212	0.279206
LOC100506207	6p24.3	-0.374799	0.0243074	0.279395
SHPK	17p13.2	0.374775	0.0243173	0.279395
ZMAT5	22q12.2	-0.374775	0.0243173	0.279395
GUSBP5	4q31.21	-0.374775	0.0243173	0.279395
PIGA	Xp22.2	0.374775	0.0243173	0.279395
PIP4K2B	17q12	-0.374775	0.0243173	0.279395
SRSF1	17q22	0.374775	0.0243173	0.279395
PSME1	14q12	0.374517	0.024423	0.280024
SDHA	5p15.33	0.374517	0.024423	0.280024
RNASEH1	2p25.3	0.374517	0.024423	0.280024
ZNF304	19q13.43	-0.374517	0.024423	0.280024
TMSB4Y	Yq11.221	-0.374419	0.0244636	0.280218
AQP4	18q11.2	-0.374396	0.0244732	0.280218
BZW2	7p21.1	0.37426	0.0245291	0.280218
CLDN7	17p13.1	0.37426	0.0245291	0.280218
SLC25A23	19p13.3	0.37426	0.0245291	0.280218
ZNF667	19q13.43	-0.37426	0.0245291	0.280218
RCHY1	4q21.1	0.37426	0.0245291	0.280218
CENPK	5q12.3	0.374003	0.0246356	0.280706
RAB4B	19q13.2	-0.374003	0.0246356	0.280706
AP1G1	16q22.2	0.374003	0.0246356	0.280706
LINC00672	17q12	0.374003	0.0246356	0.280706
ZNF829	19q13.12	-0.374003	0.0246356	0.280706
CFDP1	16q23.1	0.373745	0.0247425	0.28134
SRRM3	7q11.23	-0.373745	0.0247425	0.28134
DDB2	11p11.2	0.373745	0.0247425	0.28134
NDFIP2	13q31.1	0.373745	0.0247425	0.28134
CLCNKA	1p36.13	-0.373512	0.0248397	0.282122
MID2	Xq22.3	-0.373488	0.0248497	0.282122
WWC3	Xp22.2	-0.373488	0.0248497	0.282122
WDR53	3q29	-0.37323	0.0249574	0.282324
AP1M2	19p13.2	0.37323	0.0249574	0.282324
C14ORF93	14q11.2	-0.37323	0.0249574	0.282324
HARS2	5q31.3	0.37323	0.0249574	0.282324
HEATR3	16q12.1	0.37323	0.0249574	0.282324
LENG1	19q13.42	-0.37323	0.0249574	0.282324
RIOK2	5q15	0.37323	0.0249574	0.282324
CHST9	18q11.2	-0.373033	0.0250403	0.28309
DCUN1D5	11q22.3	0.372973	0.0250654	0.28309
LET-7I/7I		-0.372754	0.0251574	0.28309
LET-7I/7I*		-0.372754	0.0251574	0.28309
FOXA2	20p11.21	-0.372716	0.0251738	0.28309
CACTIN	19p13.3	0.372716	0.0251738	0.28309
NAPRT	8q24.3	0.372716	0.0251738	0.28309
SSBP1	7q34	0.372716	0.0251738	0.28309
UBE2G1	17p13.2	0.372716	0.0251738	0.28309
ARL3	10q24.32	-0.372716	0.0251738	0.28309
SLC22A31	16q24.3	-0.372554	0.025242	0.28309
EOMES	3p24.1	0.372458	0.0252826	0.28309
H2AFZ	4q23	0.372458	0.0252826	0.28309
IL2RB	22q12.3	0.372458	0.0252826	0.28309
LMNB1	5q23.2	0.372458	0.0252826	0.28309
RPL13P5	12p13.31	-0.372458	0.0252826	0.28309
SBNO2	19p13.3	0.372458	0.0252826	0.28309
STX17	9q31.1	0.372458	0.0252826	0.28309
AP3S1	5q22.3-q23.1	0.372458	0.0252826	0.28309
FAM214B	9p13.3	0.372458	0.0252826	0.28309
MIR-1470/1470		0.372427	0.0252957	0.283093
PAPPA2	1q25.2	-0.372353	0.025327	0.283299
CASP10	2q33.1	0.372201	0.0253918	0.283303
CLDN10	13q32.1	-0.372201	0.0253918	0.283303
DPY19L2P2	7q22.1	-0.372201	0.0253918	0.283303
OSBP	11q12.1	0.372201	0.0253918	0.283303
CLDN23	8p23.1	0.372201	0.0253918	0.283303
STRA8	7q33	-0.372109	0.0254307	0.283555
CSNK1G2-AS1	19p13.3	0.372087	0.0254401	0.283555
DSG2	18q12.1	0.371943	0.0255013	0.283662
PIEZO1	16q24.3	0.371943	0.0255013	0.283662
PSMA5	1p13.3	0.371943	0.0255013	0.283662
SNRPD1	18q11.2	0.371943	0.0255013	0.283662
AIG1	6q24.2	0.371686	0.0256113	0.284453
HHAT	1q32.2	-0.371686	0.0256113	0.284453
GPRC5A	12p13.1	0.371686	0.0256113	0.284453
CEP152	15q21.1	0.371429	0.0257216	0.285247
ICE1	5p15.32	0.371429	0.0257216	0.285247
MRPS30	5p12	0.371429	0.0257216	0.285247
ACE2	Xp22.2	0.371171	0.0258324	0.285405
C1QL1	17q21.31	-0.371171	0.0258324	0.285405
CAST	5q15	0.371171	0.0258324	0.285405
PTK6	20q13.33	0.371171	0.0258324	0.285405
KLK9	19q13.41	-0.371171	0.0258324	0.285405
NFKBIZ	3q12.3	0.371171	0.0258324	0.285405
NIP7	16q22.1	0.371171	0.0258324	0.285405
LCE1E	1q21.3	0.371122	0.0258536	0.285405
ANKRD30B	18p11.21	0.371081	0.0258712	0.285405
ASTN1	1q25.2	-0.371066	0.0258776	0.285405
EPHA4	2q36.1	-0.370914	0.0259435	0.285405
LEPROTL1	8p12	0.370914	0.0259435	0.285405
TEX261	2p13.3	-0.370914	0.0259435	0.285405
ZBP1	20q13.31	0.370914	0.0259435	0.285405
TMPO	12q23.1	0.370914	0.0259435	0.285405
QPCT	2p22.2	-0.370914	0.0259435	0.285405
[truncated: 19,992 more rows]
