# Supplementary material for: Comprehensive Analysis and Identification of Prognostic Biomarkers and Therapeutic Targets Among FAM83 Family Members for Gastric Cancer
Source: Front Cell Dev Biol. 2021 Nov 19;9:719613. doi: 10.3389/fcell.2021.719613 (PMC8640971; doi:10.3389/fcell.2021.719613)
Supplement: Supplementary file 7 [file Data_Sheet_7.ZIP › Supplementary materials fig.6/co-expresssion between different FAM83 family members and 259 genes/FAM83C.xls]

## Sheet: Sheet1
Correlated Gene	Cytoband	Spearman's Correlation	p-Value	q-Value
HEPHL1	11q21	0.701744	1.85505e-06	0.0345806
BBOX1	11p14.2	0.690566	3.14498e-06	0.0345806
KNG1	3q27.3	0.658422	1.27073e-05	0.0931485
RPL17-C18ORF32	18q21.1	-0.634053	3.29654e-05	0.111183
TMC1	9q21.13	0.629711	3.87375e-05	0.111183
RBP3	10q11.22	0.627532	4.19653e-05	0.111183
CHKA	11q13.2	0.627158	4.25437e-05	0.111183
TNFSF15	9q32	0.620784	5.35697e-05	0.111183
BCL2L10	15q21.2	0.619458	5.61649e-05	0.111183
URAD	13q12.2	0.618364	5.83891e-05	0.111183
CYP24A1	20q13.2	0.614828	6.61411e-05	0.111183
NTSR1	20q13.33	0.6148	6.62064e-05	0.111183
SLC15A2	3q13.33	0.613629	6.89728e-05	0.111183
FKSG49	5q13.3	0.612032	7.29151e-05	0.111183
TXNL1	18q21.31	-0.610897	7.58377e-05	0.111183
LOC100131496	20q13.12	0.608165	8.33131e-05	0.11334
DPPA5	6q13	0.606109	8.9371e-05	0.11334
PNMT	17q12	0.602962	9.94147e-05	0.11334
HAGLR	2q31.1	0.60101	0.000106141	0.11334
CHST4	16q22.2	0.598273	0.000116267	0.11334
SVOPL	7q34	0.596794	0.000122093	0.11334
LY6E-DT	8q24.3	0.596717	0.000122402	0.11334
ZNF114	19q13.33	0.594506	0.000131625	0.11334
NHLRC1	6p22.3	0.594376	0.000132187	0.11334
SLC30A10	1q41	0.59435	0.000132298	0.11334
MYLK3	16q11.2	0.592267	0.000141592	0.11334
LIAS	4p14	-0.592034	0.000142668	0.11334
LOC284798	20p11.21	0.591682	0.000144309	0.11334
ZNRF4	19p13.3	0.586255	0.000171804	0.130281
MRLN	10q21.2	0.58301	0.000190408	0.139505
CARD18	11q22.3	0.581984	0.000196656	0.139505
LINC00525	7p12.3	0.578997	0.0002159	0.141698
TBX6	16p11.2	0.578765	0.000217466	0.141698
CD200R1L	3q13.2	0.578528	0.000219077	0.141698
YBEY	21q22.3	-0.575123	0.000243377	0.152917
LINC01433	20p13	0.57391	0.000252593	0.15313
TCF24	8q13.1	0.573059	0.000259255	0.15313
PGGT1B	5q22.3	-0.57122	0.000274173	0.15313
BEST4	1p34.1	0.57096	0.000276345	0.15313
DSTNP2	12p13.31	0.5707	0.000278532	0.15313
PROB1	5q31.2	0.569138	0.000291984	0.154374
CFAP74	1p36.33	0.568228	0.000300096	0.154374
LOC100507334	2q13	0.568033	0.000301854	0.154374
PPIP5K2	5q21.1	-0.563284	0.000347751	0.165868
CAPN12	19q13.2	0.562764	0.000353141	0.165868
SLC5A12	11p14.2	0.562634	0.0003545	0.165868
KRT23	17q21.2	0.562634	0.0003545	0.165868
MIR-518E/518E		0.560269	0.000380037	0.170559
MIR-518E/518E*		0.560269	0.000380037	0.170559
HOXD9	2q31.1	0.558081	0.000405105	0.178173
CYP2G1P	19q13.2	0.556279	0.000426844	0.184053
C11ORF80	11q13.2	0.553007	0.000468995	0.19834
C10ORF25	10q11.21	0.550666	0.000501397	0.202799
MIR-1278/1278		0.549787	0.000514065	0.202799
ANKRD26P1	16q11.2	0.549635	0.000516287	0.202799
RPL13P5	12p13.31	0.549625	0.000516427	0.202799
TIMM21	18q22.3	-0.547674	0.00054569	0.205192
UBE2G2	21q22.3	-0.547284	0.000551717	0.205192
LINC01446	7p12.1	0.547151	0.000553781	0.205192
HENMT1	1p13.3	0.546763	0.000559844	0.205192
LRRC34	3q26.2	0.545722	0.000576419	0.206301
IZUMO2	19q13.33	0.54517	0.000585391	0.206301
ADAMTS20	12q12	0.544454	0.000597212	0.206301
HIST1H4L	6p22.1	0.544004	0.000604751	0.206301
MED20	6p21.1	0.543511	0.000613096	0.206301
ZFP64	20q13.2	0.542861	0.00062427	0.206301
MOCS2	5q11.2	-0.54234	0.000633339	0.206301
IGF2BP1	17q21.32	0.54208	0.000637918	0.206301
SP3	2q31.1	0.541299	0.00065183	0.207745
LINC01225	1p35.2	0.540278	0.000670433	0.21001
VPS26C	21q22.13	-0.539868	0.000678036	0.21001
SPEM2	17p13.1	0.538345	0.000706959	0.213948
SEPTIN7P9	10p11.1	0.538177	0.000710208	0.213948
LPO	17q22	0.536984	0.000733714	0.214018
FAM138D	12p13.33	0.536806	0.000737281	0.214018
ANO3	11p14.3-p14.2	0.535775	0.000758245	0.214018
SLC25A46	5q22.1	-0.535576	0.000762351	0.214018
ITIH6	Xp11.22	0.534897	0.000776489	0.214018
C11ORF86	11q13.2	0.534049	0.000794502	0.214018
OR8D4	11q24.1	0.533741	0.000801126	0.214018
TTC21B-AS1	2q24.3	0.533286	0.000811005	0.214018
OR52E2	11p15.4	0.533043	0.000816326	0.214018
TMPRSS12	12q13.12	0.532908	0.000819303	0.214018
KLHL9	9p21.3	-0.532063	0.000838113	0.214018
LINC00309	2p14	0.532004	0.000839439	0.214018
C2ORF16	2p23.3	0.531933	0.000841043	0.214018
OR56A3	11p15.4	0.531294	0.000855556	0.214018
SLC37A4	11q23.3	0.531153	0.000858812	0.214018
OR5C1	9q33.2	0.530192	0.000881138	0.214018
LINC02709	11p15.4	0.529982	0.000886089	0.214018
ADGRF4	6p12.3	0.529852	0.000889167	0.214018
B4GALT5	20q13.13	0.529591	0.00089535	0.214018
CCDC157	22q12.2	0.528681	0.000917293	0.215972
CSTL1	20p11.21	0.528296	0.000926697	0.215972
SVBP	1p34.2	0.52803	0.000933257	0.215972
GPR152	11q13.2	0.527646	0.000942809	0.215972
GHRHR	7p14.3	0.526101	0.000982057	0.222643
PIK3C3	18q12.3	-0.524518	0.00102378	0.225711
PCIF1	20q13.12	0.524388	0.00102727	0.225711
TEX50	1q25.1	0.524182	0.00103282	0.225711
C10ORF90	10q26.2	0.523668	0.00104681	0.225711
CDA	1p36.12	0.523347	0.00105563	0.225711
LGALS7B	19q13.2	0.523291	0.00105717	0.225711
GCNT7	20q13.31	0.521656	0.00110318	0.229014
OR9A4	7q34	0.520886	0.00112544	0.229014
RNASE11	14q11.2	0.520419	0.00113915	0.229014
CFAP61	20p11.23	0.519575	0.00116429	0.229014
GRAMD2A	15q23	0.519575	0.00116429	0.229014
LINC01749	20q13.33	0.519342	0.0011713	0.229014
CCDC63	12q24.11	0.519098	0.00117872	0.229014
GSTM3	1p13.3	0.519054	0.00118003	0.229014
MPPED1	22q13.2	0.518989	0.00118203	0.229014
AMN1	12p11.21	-0.518664	0.00119196	0.229014
TMEM185B	2q14.2	0.518404	0.00119997	0.229014
DNMT3B	20q11.21	0.518274	0.00120399	0.229014
RPS23	5q14.2	-0.518144	0.00120802	0.229014
MBP	18q23	-0.517493	0.00122837	0.229439
TTYH3	7p22.3	0.516843	0.00124903	0.229439
FZD10	12q24.33	0.516713	0.00125319	0.229439
MIR-4641/4641		0.516713	0.00125319	0.229439
LRRC46	17q21.32	0.515542	0.00129125	0.229439
HMX2	10q26.13	0.515482	0.00129321	0.229439
HRG	3q27.3	0.515386	0.00129639	0.229439
PITX3	10q24.32	0.515185	0.00130304	0.229439
EVI5L	19p13.2	-0.515152	0.00130416	0.229439
GRB7	17q12	0.514761	0.00131719	0.229891
C1ORF185	1p32.3	0.514033	0.0013418	0.232343
PLEKHB1	11q13.4	0.513591	0.00135695	0.23313
NR2E1	6q21	0.512952	0.00137908	0.234432
PRR23C	3q23	0.512758	0.00138584	0.234432
KRTAP5-4	11p15.5	0.51231	0.00140166	0.23494
GRB14	2q24.3	0.511769	0.0014209	0.23494
TXNDC16	14q22.1	-0.511769	0.0014209	0.23494
OR51A7	11p15.4	0.511294	0.00143803	0.235999
EVX2	2q31.1	0.510553	0.00146506	0.238653
GGTLC1	20p11.21	0.508806	0.00153064	0.242598
CLASP1	2q14.2-q14.3	0.508387	0.00154674	0.242598
SMAD2	18q21.1	-0.507737	0.00157203	0.242598
OBP2B	9q34.2	0.507373	0.0015863	0.242598
RGMB-AS1	5q15	-0.507119	0.00159639	0.242598
PPP1R3D	20q13.33	0.506306	0.00162895	0.242598
CASC3	17q21.1	0.506306	0.00162895	0.242598
RNF225	19q13.43	0.506035	0.0016399	0.242598
GLB1L	2q35	0.505655	0.00165542	0.242598
CA6	1p36.23	0.505085	0.00167895	0.242598
LINC01621	6q14.1	0.504654	0.0016969	0.242598
SPINDOC	11q13.1	0.504614	0.00169855	0.242598
PON1	7q21.3	0.504614	0.00169855	0.242598
LINC01907	2q37.1	0.504484	0.00170402	0.242598
HDGF	1q23.1	0.504224	0.00171498	0.242598
ATP5F1A	18q21.1	-0.503834	0.00173155	0.242598
PTPN1	20q13.13	0.503574	0.00174267	0.242598
LOC100507443	2q33.3	0.503544	0.00174396	0.242598
DRC1	2p23.3	0.503085	0.00176372	0.242598
PDE6A	5q32	0.502956	0.00176935	0.242598
MBD2	18q21.2	-0.502273	0.00179923	0.242598
NINL	20p11.21	0.502273	0.00179923	0.242598
OR1G1	17p13.3	0.50167	0.00182597	0.242598
ARMC3	10p12.2	0.501525	0.00183249	0.242598
FAM187A	17q21.31	0.501492	0.00183393	0.242598
LIN28B	6q16.3-q21	0.501479	0.00183453	0.242598
ST7-OT4	7q31.2	0.501362	0.00183978	0.242598
MYH13	17p13.1	0.501101	0.00185153	0.242598
SNAR-G1	19q13.33	0.500939	0.00185889	0.242598
OR10G2	14q11.2	0.500897	0.00186079	0.242598
SPSB2	12p13.31	0.500842	0.0018633	0.242598
KRT34	17q21.2	0.500794	0.00186547	0.242598
VPS4B	18q21.33	-0.500321	0.00188709	0.242598
GABRR3	3q11.2	0.500078	0.00189831	0.242598
SEPTIN14	7p11.2	0.499944	0.00190451	0.242598
RNF183	9q32	0.499931	0.00190511	0.242598
SERP1	3q25.1	-0.499801	0.00191114	0.242598
MBNL1	3q25.1-q25.2	-0.499671	0.0019172	0.242598
PSG11	19q13.31	0.499621	0.00191952	0.242598
TPD52L2	20q13.33	0.4985	0.00197246	0.245392
CCDC171	9p22.3	-0.49824	0.00198493	0.245392
NEUROD2	17q12	0.49824	0.00198493	0.245392
ETV3L	1q23.1	0.498192	0.00198725	0.245392
LINC00410	13q31.3	0.497764	0.00200793	0.245392
WDR7	18q21.31	-0.497329	0.00202911	0.245392
RIOK2	5q15	-0.496939	0.00204831	0.245392
NSA2	5q13.3	-0.496809	0.00205474	0.245392
NELFCD	20q13.32	0.496679	0.0020612	0.245392
C4ORF51	4q31.21	0.496062	0.00209203	0.245392
ZADH2	18q22.3	-0.496029	0.00209372	0.245392
DEPDC7	11p13	0.495638	0.00211346	0.245392
LRP5	11q13.2	0.495638	0.00211346	0.245392
MS4A5	11q12.2	0.4956	0.00211539	0.245392
BCL2L11	2q13	0.495508	0.00212007	0.245392
SPATA31D3	9q21.32	0.495506	0.00212016	0.245392
GS1-279B7.1	1q25.3	0.494202	0.00218748	0.250937
ZSCAN10	16p13.3	0.494137	0.0021909	0.250937
RHPN1-AS1	8q24.3	0.492646	0.00227022	0.25817
CXADRP2	15q11.2	0.492511	0.00227753	0.25817
SH3PXD2A-AS1	10q24.33	0.491736	0.0023199	0.261096
DONSON	21q22.11	-0.491606	0.00232708	0.261096
RIBC2	22q13.31	0.491345	0.00234149	0.261156
HOXD11	2q31.1	0.491085	0.002356	0.261156
CSNK1G3	5q23.2	-0.490955	0.00236324	0.261156
DEFB131A	4p16.1	0.49024	0.00240356	0.264283
RAB22A	20q13.32	0.489524	0.00244454	0.267453
HOXD1	2q31.1	0.488483	0.0025052	0.271832
SYT4	18q12.3	-0.488414	0.00250929	0.271832
CHD1L	1q21.1	0.487313	0.00257499	0.275581
DYM	18q21.1	-0.487183	0.00258285	0.275581
MIR-4325/4325		0.487153	0.00258462	0.275581
KHDC3L	6q13	0.4868	0.00260607	0.275581
SEC31B	10q24.31	-0.486792	0.00260656	0.275581
LINC01220	14q24.3	0.486368	0.00263253	0.276995
TSPAN10	17q25.3	0.485913	0.00266066	0.277673
MIR-181D/181D		0.485794	0.00266805	0.277673
UBE2C	20q13.12	0.485361	0.0026951	0.277673
MIR-548Y/548Y		0.484964	0.00272016	0.277673
NDUFV3	21q22.3	-0.484581	0.0027445	0.277673
RPS4X	Xq13.1	-0.484581	0.0027445	0.277673
KCNIP4	4p15.31-p15.2	-0.484581	0.0027445	0.277673
ZNF236-DT	18q23	-0.48406	0.00277786	0.277673
TUBB4B	9q34.3	0.48406	0.00277786	0.277673
PLAA	9p21.2	-0.48393	0.00278626	0.277673
TFAMP1	7p22.3	0.48385	0.00279142	0.277673
ERVV-2	19q13.41	0.48375	0.0027979	0.277673
C5ORF30	5q21.1	-0.48367	0.00280312	0.277673
TDRD3	13q21.2	-0.48328	0.00282858	0.278938
MAGEA10	Xq28	0.48308	0.00284169	0.278966
DIPK2A	3q24	-0.48289	0.00285423	0.278966
MIR-4534/4534		0.482364	0.00288913	0.279464
BCL9	1q21.2	0.482239	0.00289745	0.279464
GHITM	10q23.1	-0.482239	0.00289745	0.279464
C2ORF80	2q33.3	0.481446	0.00295093	0.282607
LOC100132831	Xp11.4	0.48126	0.00296358	0.282607
RGS14	5q35.3	0.480938	0.00298559	0.282607
HJV	1q21.1	0.48039	0.0030234	0.282607
FBXL17	5q21.3	-0.480288	0.00303052	0.282607
CDC42EP2	11q13.1	0.480158	0.00303958	0.282607
MIG7	1p22.1	-0.480158	0.00303958	0.282607
DPF2	11q13.1	0.480028	0.00304866	0.282607
C18ORF32	18q21.1	-0.479507	0.00308523	0.282607
GEMIN8P4	1p22.2	0.479377	0.00309443	0.282607
TSPAN16	19p13.2	0.479247	0.00310365	0.282607
HAL	12q23.1	0.479247	0.00310365	0.282607
AKR1D1	7q33	0.479107	0.00311362	0.282607
MED22	9q34.2	0.478987	0.00312217	0.282607
LINC02167	16p11.1	0.478952	0.00312467	0.282607
C1ORF61	1q22	0.478367	0.00316667	0.282607
RAE1	20q13.31	0.478206	0.00317831	0.282607
APOA5	11q23.3	0.47775	0.0032115	0.282607
LINC01432	20p11.22	0.477635	0.00321995	0.282607
TTC3	21q22.13	-0.477556	0.00322576	0.282607
ADCY2	5p15.31	0.477549	0.00322629	0.282607
TMEM272	13q14.3	0.477457	0.00323306	0.282607
PPIAP30	10p13	0.477457	0.00323306	0.282607
CATSPER1	11q13.1	0.477261	0.00324745	0.282607
CES1P2	16q12.2	0.47707	0.00326159	0.282607
NEB	2q23.3	0.477036	0.00326416	0.282607
DDX27	20q13.13	0.476775	0.00328351	0.283168
SKIV2L	6p21.33	0.476385	0.00331273	0.284301
TMEM189-UBE2V1	20q13.13	0.476255	0.00332251	0.284301
SLC7A9	19q13.11	0.475214	0.00340172	0.287842
FAM83A-AS1	8q24.13	0.474935	0.00342329	0.287842
WFDC10B	20q13.12	0.474919	0.00342448	0.287842
CCDC82	11q21	0.474824	0.00343184	0.287842
ZNF341	20q11.22	0.474694	0.00344194	0.287842
MMP20	11q22.2	0.474688	0.00344243	0.287842
OR1L1	9q33.2	0.473898	0.00350424	0.29083
SGK2	20q13.12	0.473783	0.00351331	0.29083
GABRQ	Xq28	0.473633	0.00352522	0.29083
MYH15	3q13.13	-0.473523	0.00353394	0.29083
MAMSTR	19q13.33	0.473393	0.00354429	0.29083
LINC00337	1p36.31	0.473133	0.00356507	0.291448
NARS	18q21.31	-0.472613	0.00360696	0.292748
RNF113B	13q32.2	0.472442	0.00362079	0.292748
LOC100130673	7p14.3	0.47244	0.00362091	0.292748
TMEM167A	5q14.2	-0.472092	0.00364927	0.29396
LINC01600	6p25.2	0.471754	0.00367697	0.294383
SERINC4	15q15.3	-0.471702	0.00368129	0.294383
LINC01704	1q23.1	0.471225	0.00372077	0.296462
TRIM36	5q22.3	-0.470401	0.00378978	0.300871
PPY2P	17q11.2	0.469719	0.00384777	0.301779
PPP1R14D	15q15.1	0.469621	0.0038562	0.301779
BRD3	9q34.2	0.46936	0.00387856	0.301779
TOP2A	17q21.2	0.46923	0.00388979	0.301779
ASB18	2q37.2	0.468936	0.00391528	0.301779
CST6	11q13.1	0.468805	0.00392666	0.301779
TMEM207	3q28	0.468803	0.00392684	0.301779
PTK7	6p21.1	0.46871	0.00393496	0.301779
TRMT10A	4q23	-0.46871	0.00393496	0.301779
LINC02092	17q25.1	0.46867	0.00393846	0.301779
SNORA46	16q21	0.468012	0.00399629	0.305147
BRDT	1p22.1	0.467783	0.00401655	0.305347
COPS2	15q21.1	-0.467669	0.00402668	0.305347
CRPPA-AS1	7p21.2	0.467452	0.00404601	0.305759
GGT8P	2p11.2	0.467144	0.00407366	0.306313
HMGA1P7	6q23.2	0.466947	0.00409137	0.306313
FETUB	3q27.3	0.46671	0.00411283	0.306313
RPL3	22q13.1	-0.466498	0.00413207	0.306313
HERC3	4q22.1	-0.466008	0.00417691	0.306313
C19ORF84	19q13.41	0.465978	0.00417967	0.306313
TMEM53	1p34.1	0.465978	0.00417967	0.306313
ADGRF2	6p12.3	0.465878	0.00418888	0.306313
ZNF233	19q13.31	0.465848	0.00419164	0.306313
SNORA70D	16q22.2	0.465768	0.004199	0.306313
CAMKV	3p21.31	0.465328	0.00423984	0.306313
RNF5	6p21.32	0.465328	0.00423984	0.306313
LINC00336	6p21.31	0.465276	0.00424461	0.306313
GOLGA6B	15q24.1	0.465184	0.00425318	0.306313
LRP2	2q31.1	0.465087	0.00426228	0.306313
OTUB1	11q13.1	0.464677	0.00430076	0.308071
AGBL4	1p33	0.464396	0.00432733	0.308968
DDAH2	6p21.33	0.464027	0.00436243	0.309481
C9	5p13.1	0.463971	0.00436774	0.309481
SLC39A4	8q24.3	0.463767	0.00438731	0.309481
DZIP3	3q13.13	-0.463506	0.00441232	0.309481
KHDC1L	6q13	0.463488	0.00441404	0.309481
ESPNL	2q37.3	0.463376	0.00442487	0.309481
CCDC103	17q21.31	0.463116	0.00445006	0.309481
RGMB	5q15	-0.462596	0.00450081	0.309481
REEP5	5q22.2	-0.462596	0.00450081	0.309481
DPM1	20q13.13	0.462466	0.00451358	0.309481
SULT6B1	2p22.2	0.462336	0.00452637	0.309481
C1ORF220	1q25.2	0.462205	0.0045392	0.309481
C2ORF70	2p23.3	0.462205	0.0045392	0.309481
GJA8	1q21.2	0.462189	0.00454087	0.309481
OR7E5P	11q12.1	0.462062	0.00455343	0.309481
HIST1H3G	6p22.2	0.461852	0.00457419	0.309481
FRG1JP	9q13	0.461555	0.00460382	0.309481
MIR-526B/526B		0.461441	0.00461519	0.309481
MIR-526B/526B*		0.461441	0.00461519	0.309481
DNAH3	16p12.3	0.461295	0.00462989	0.309481
TDRD5	1q25.2	0.461165	0.00464297	0.309481
C10ORF67	10p12.2	0.461153	0.00464412	0.309481
LOC100505549	18q21.31	-0.459864	0.00477556	0.312202
TRIM77	11q14.3	0.459862	0.00477577	0.312202
MIR-4478/4478		0.459794	0.00478277	0.312202
MIR-4714/3P		0.459725	0.00478989	0.312202
MIR-4714/5P		0.459725	0.00478989	0.312202
MAB21L3	1p13.1	0.459639	0.00479877	0.312202
LINC01257	12q24.33	0.45963	0.00479976	0.312202
MIR-554/554		0.459545	0.00480855	0.312202
LINC00884	3q29	0.459213	0.00484307	0.312202
MRPL54	19p13.3	-0.459213	0.00484307	0.312202
LOC100129316	9q22.2	0.459142	0.00485049	0.312202
PRINS	10p12.1	0.458953	0.00487031	0.312202
MED24	17q21.1	0.458953	0.00487031	0.312202
PRG3	11q12.1	0.458826	0.00488371	0.312202
LOC100499194	2q14.1	0.458628	0.00490455	0.312626
TAS2R46	12p13.2	0.458383	0.0049305	0.312765
SPO11	20q13.31	0.458214	0.00494845	0.312765
OR8B2	11q24.2	0.457927	0.00497905	0.312765
HIST1H4A	6p22.2	0.457551	0.00501936	0.312765
OR2A4	6q23.2	0.457399	0.00503577	0.312765
RPL36AL	14q21.3	-0.457262	0.00505058	0.312765
BCL2	18q21.33	-0.457132	0.00506468	0.312765
TNPO1	5q13.2	-0.457002	0.00507882	0.312765
SMCR5	-	0.456966	0.0050827	0.312765
LOC727896	18p11.31	0.456872	0.00509299	0.312765
SAA3P	11p15.1	0.456856	0.00509469	0.312765
DKFZP434A062	9q34.3	0.456572	0.0051258	0.312765
OR10J5	1q23.2	0.456529	0.00513051	0.312765
TPI1P3	6q22.1	0.456478	0.00513612	0.312765
SLC22A7	6p21.1	0.456438	0.00514047	0.312765
RASAL2-AS1	1q25.2	0.456351	0.00515001	0.312765
C2CD2	21q22.3	-0.456221	0.00516435	0.312765
TRIM31	6p22.1	0.455961	0.00519314	0.312765
CEACAM8	19q13.2	0.455665	0.00522605	0.312765
LY6G6F	6p21.33	0.455503	0.00524416	0.312765
SNAR-H	2p12	0.455468	0.00524812	0.312765
UROC1	3q21.3	0.455379	0.00525801	0.312765
DAOA-AS1	13q33.2|13q34	0.455304	0.00526645	0.312765
ZFP57	6p22.1	0.455293	0.00526774	0.312765
GABRR1	6q15	0.455279	0.00526932	0.312765
ENDOV	17q25.3	-0.455051	0.00529499	0.312765
SLC39A12	10p12.33	0.45498	0.00530299	0.312765
KRT80	12q13.13	0.454921	0.00530967	0.312765
NFE2	12q13.13	0.45453	0.00535395	0.312765
DBIL5P2	2p15	0.454384	0.00537063	0.312765
CSMD1	8p23.2	0.454234	0.00538775	0.312765
OTUD6A	Xq13.1	0.454036	0.0054105	0.312765
RPL34	4q25	-0.45401	0.00541349	0.312765
LINC02372	12q24.32	0.453372	0.00548729	0.312765
NDUFB8	10q24.31	-0.453359	0.0054887	0.312765
SNORA11C	Xp11.3	0.453274	0.00549863	0.312765
MCUR1	6p23	0.453229	0.00550385	0.312765
NCOA6	20q11.22	0.453229	0.00550385	0.312765
LINC00637	14q32.33	0.453131	0.00551536	0.312765
ADNP	20q13.13	0.452709	0.00556482	0.312765
MIR-4728/3P		0.452449	0.00559552	0.312765
MIR-4728/5P		0.452449	0.00559552	0.312765
HOXD3	2q31.1	0.452413	0.00559977	0.312765
G6PC	17q21.31	0.452211	0.00562369	0.312765
CSHL1	17q23.3	0.452048	0.00564308	0.312765
GOLGA8DP	15q11.2	0.452048	0.00564308	0.312765
SLC15A1	13q32.2-q32.3	0.451798	0.00567291	0.312765
ASXL1	20q11.21	0.451798	0.00567291	0.312765
MUTYH	1p34.1	0.451668	0.00568849	0.312765
LGALS13	19q13.2	0.451647	0.00569111	0.312765
MYO18B	22q12.1	0.451533	0.00570478	0.312765
LINC01114	2q12.1	0.451467	0.00571271	0.312765
MIR-520G/520G		0.451246	0.00573938	0.312765
CFAP300	11q22.1	0.451148	0.00575122	0.312765
LINC01606	8q12.1	0.451072	0.00576047	0.312765
SLC30A2	1p36.11	0.451018	0.00576699	0.312765
C8ORF31	8q24.3	0.450888	0.0057828	0.312765
SCGB2A2	11q12.3	0.450795	0.00579407	0.312765
STAU1	20q13.13	0.450758	0.00579865	0.312765
DPH6-DT	15q14	-0.450751	0.0057995	0.312765
DAOA	13q33.2|13q34	0.450514	0.00582845	0.312765
MAPK1	22q11.22	-0.450497	0.00583045	0.312765
FER	5q21.3	-0.450237	0.00586241	0.312765
AKR1E2	10p15.1	0.449977	0.00589452	0.312765
NUDT2	9p13.3	-0.449977	0.00589452	0.312765
RNF39	6p22.1	0.449847	0.00591063	0.312765
TDRD12	19q13.11	0.449847	0.00591063	0.312765
GJA10	6q15	0.449745	0.00592332	0.312765
OR2Z1	19p13.2	0.44957	0.00594501	0.312765
MIR-518F/518F		0.449531	0.00594998	0.312765
MIR-518F/518F*		0.449531	0.00594998	0.312765
SLC22A9	11q12.3	0.449479	0.00595639	0.312765
MRPS36	5q13.2	-0.449457	0.00595919	0.312765
SH3BGR	21q22.2	-0.449457	0.00595919	0.312765
OR10V2P	11q12.1	0.44896	0.00602148	0.315282
TRIM60	4q32.3	0.448734	0.00605004	0.315369
CEP164	11q23.3	0.448546	0.00607383	0.315369
GTF2IRD1	7q11.23	0.448546	0.00607383	0.315369
CST8	20p11.21	0.448219	0.00611551	0.315369
FSCN1	7p22.1	0.448156	0.00612354	0.315369
DNAH17	17q25.3	0.448156	0.00612354	0.315369
TUBA3FP	22q11.21	0.448156	0.00612354	0.315369
MELTF	3q29	0.447766	0.00617359	0.316959
DEFB118	20q11.21	0.447625	0.00619169	0.316959
MRGBP	20q13.33	0.447375	0.006224	0.316959
GSTZ1	14q24.3	-0.447375	0.006224	0.316959
FOXN4	12q24.11	0.4473	0.00623377	0.316959
CSTF3-DT	11p13	0.447245	0.00624088	0.316959
LINC00838	10p11.22	0.447018	0.00627046	0.317728
TBC1D29P	17q11.2	0.446778	0.00630181	0.318246
GSTT1	22q11.23	-0.44658	0.00632787	0.318246
FKTN	9q31.2	-0.446465	0.006343	0.318246
SLC5A11	16p12.1	0.446298	0.00636496	0.318246
C8ORF74	8p23.1	0.446283	0.00636693	0.318246
LINC00029	20q13.33	0.446108	0.0063901	0.318246
STX16	20q13.32	0.446074	0.0063946	0.318246
UMODL1-AS1	21q22.3	0.44606	0.00639647	0.318246
TMEM79	1q22	0.445944	0.00641188	0.318293
ZHX2	8q24.13	0.445814	0.0064292	0.318433
MMD	17q22	0.445424	0.00648139	0.318821
CT45A1	Xq26.3	0.445354	0.00649079	0.318821
KRT6C	12q13.13	0.445335	0.0064933	0.318821
IGFBPL1	9p13.1	0.445323	0.00649502	0.318821
ATP5PF	21q21.3	-0.445164	0.00651639	0.319158
ABCF1	6p21.33	0.444904	0.00655155	0.320167
WFDC13	20q13.12	0.444696	0.00657976	0.320833
OR56A5	11p15.4	0.444322	0.00663077	0.322605
NLRP8	19q13.43	0.444188	0.0066491	0.322782
AA06	17q12	0.443908	0.00668762	0.323937
SLC51B	15q22.31	0.443696	0.00671685	0.324324
LINC00927	15q25.1	0.443365	0.0067628	0.324324
CEP85L	6q22.31	-0.443343	0.00676596	0.324324
RRP1B	21q22.3	-0.443213	0.0067841	0.324324
CYP4V2	4q35.1-q35.2	-0.443213	0.0067841	0.324324
ZBTB6	9q33.2	0.443213	0.0067841	0.324324
CALCR	7q21.3	0.442692	0.00685706	0.327101
CLPSL1	6p21.31	0.44248	0.00688703	0.32782
TEX41	2q22.3	0.442164	0.00693185	0.32924
KRT25	17q21.2	0.442007	0.00695421	0.329591
SLC36A3	5q33.1	0.441772	0.00698773	0.329661
RAB27A	15q21.3	-0.441521	0.00702369	0.329661
MFSD2B	2p23.3	0.441485	0.00702896	0.329661
TRPM8	2q37.1	0.441225	0.00706648	0.329661
KRTAP27-1	21q22.11	0.440967	0.00710378	0.329661
TMED7-TICAM2	5q22.3	-0.440871	0.00711775	0.329661
FAM92A1P2	4q35.1	0.440782	0.00713067	0.329661
PKHD1	6p12.3-p12.2	0.440741	0.00713669	0.329661
COL9A3	20q13.33	0.440611	0.00715568	0.329661
DNAJB14	4q23	-0.440611	0.00715568	0.329661
MRPS27	5q13.2	-0.440611	0.00715568	0.329661
VIS1	2q14-q21	0.440428	0.00718241	0.329661
LINC01249	2p25.2	0.440374	0.00719036	0.329661
MT1B	16q13	0.440352	0.00719354	0.329661
CPEB2	4p15.32	-0.440351	0.00719378	0.329661
ARHGEF19	1p36.13	0.44009	0.00723205	0.329661
PRO0611	1p35.2	0.43996	0.00725125	0.329661
SLC17A9	20q13.33	0.43996	0.00725125	0.329661
DCP1A	3p21.1	0.43983	0.0072705	0.329661
ANKRD18B	9p13.3	0.439663	0.00729525	0.329661
VWA5B1	1p36.12	0.439484	0.007322	0.329661
PROKR1	2p13.3	0.439455	0.00732623	0.329661
FAM238B	10p12.1	0.439332	0.00734454	0.329661
TRIM48	11q11	0.439009	0.00739302	0.329661
UBR7	14q32.12	-0.43892	0.00740645	0.329661
NCOA5	20q13.12	0.43892	0.00740645	0.329661
RNF126P1	17q22	0.438812	0.00742268	0.329661
LOC100129138	1p21.1	0.438803	0.00742397	0.329661
TCF7L2	10q25.2-q25.3	0.438789	0.00742604	0.329661
TAS1R1	1p36.31	0.438772	0.00742863	0.329661
KLK5	19q13.41	0.438626	0.00745078	0.329661
PICART1	17q21.33	0.438623	0.00745125	0.329661
ACP7	19q13.2	0.438605	0.00745385	0.329661
LOC441666	10q11.21	0.438529	0.00746537	0.329661
ECEL1P2	2q37.1	0.438106	0.00752968	0.331163
MYH4	17p13.1	0.438049	0.00753841	0.331163
RPS6	9p22.1	-0.438009	0.00754457	0.331163
SOGA1	20q11.23	0.437879	0.00756448	0.331205
EGFL8	6p21.32	0.437749	0.00758443	0.331205
TMEM250	9q34.3	0.437619	0.00760443	0.331205
ATG4A	Xq22.3	-0.437489	0.00762448	0.331205
CLK2P1	7p15.3	0.437467	0.00762779	0.331205
C12ORF56	12q14.2	0.437369	0.00764294	0.331205
CDHR2	5q35.2	0.437098	0.00768488	0.331205
NOX3	6q25.3	0.436994	0.00770111	0.331205
NETO2	16q12.1	0.436838	0.00772538	0.331205
SH3BGRL	Xq21.1	-0.436838	0.00772538	0.331205
NSMCE1-DT	16p12.1	0.436736	0.00774131	0.331205
VSTM2B	19q12	0.436712	0.00774504	0.331205
NLRP10	11p15.4	0.436602	0.0077623	0.331205
TJAP1	6p21.1	0.436578	0.00776606	0.331205
MOG	6p22.1	0.436544	0.00777145	0.331205
POU4F3	5q32	0.436276	0.00781354	0.332355
TEKT1	17p13.1	0.436043	0.00785029	0.332708
TAAR5	6q23.2	0.43593	0.00786825	0.332708
LOC643339	12q22	0.43591	0.0078714	0.332708
MYMK	9q34.2	0.435841	0.00788236	0.332708
PFDN4	20q13.2	0.435537	0.00793062	0.334104
LINC00596	14q11.2	0.435321	0.00796519	0.334335
HCN4	15q24.1	-0.435259	0.00797512	0.334335
TMPRSS11B	4q13.2	0.435218	0.00798172	0.334335
FREM3	4q31.21	0.435035	0.00801107	0.334927
DEFB125	20p13	0.434804	0.00804835	0.335609
ADPRM	17p13.1	-0.434627	0.00807705	0.335609
NKX2-5	5q35.1	0.434482	0.00810046	0.335609
LINC02275	4q33	0.434255	0.00813742	0.335609
SPATA25	20q13.12	0.434236	0.00814051	0.335609
C2ORF78	2p13.1	0.434039	0.00817279	0.335609
ARSH	Xp22.33	0.433976	0.00818305	0.335609
MESP2	15q26.1	0.433976	0.00818305	0.335609
PHLDB3	19q13.31	0.433846	0.00820439	0.335609
SLC52A3	20p13	0.433846	0.00820439	0.335609
SUMO1P3	1q23.2	0.433846	0.00820439	0.335609
LINC01141	1p36.12	0.433784	0.00821468	0.335609
RAD17	5q13.2	-0.433716	0.00822578	0.335609
GRID2IP	7p22.1	0.433326	0.00829024	0.337612
PLA2G12A	4q25	-0.433196	0.00831182	0.337865
NRM	6p21.33	0.433066	0.00833345	0.33812
LOC100133315	11q13.4	0.432824	0.00837375	0.338122
CSTF1	20q13.2-q13.31	0.432675	0.00839862	0.338122
ACTL10	20q11.22	0.432675	0.00839862	0.338122
ASAP1	8q24.21-q24.22	0.432675	0.00839862	0.338122
LINC02523	6q22.31	0.432605	0.00841037	0.338122
SLC46A2	9q32	0.432415	0.00844231	0.338554
RAPGEF4-AS1	2q31.1	0.432049	0.0085042	0.338554
COPS4	4q21.22	-0.432025	0.00850821	0.338554
STXBP5	6q24.3	-0.432025	0.00850821	0.338554
SRFBP1	5q23.1	-0.431923	0.00852556	0.338554
C20ORF203	20q11.21	0.431615	0.00857789	0.338554
LINC01012	6p22.1	0.431505	0.00859676	0.338554
OR8J1	11q12.1	0.431409	0.00861317	0.338554
TMUB2	17q21.31	0.431244	0.00864133	0.338554
LZTS3	20p13	0.430984	0.00868609	0.338554
ZFAT-AS1	8q24.22	0.430984	0.00868609	0.338554
AK8	9q34.13	0.430984	0.00868609	0.338554
DMXL1	5q23.1	-0.430984	0.00868609	0.338554
OR5AP2	11q12.1	0.430819	0.00871463	0.338554
USP29	19q13.43	0.430802	0.00871762	0.338554
ZNF492	19p12	0.430733	0.00872958	0.338554
SNORD114-25	14q32.31	0.430715	0.00873269	0.338554
BAGE	21p11.1	0.430636	0.00874623	0.338554
LINC01056	20q13.33	0.430559	0.00875969	0.338554
LRRC10	12q15	0.430529	0.00876488	0.338554
PHB2	12p13.31	-0.430464	0.00877622	0.338554
PIWIL3	22q11.23	0.430287	0.008807	0.338554
POGLUT1	3q13.33	-0.430204	0.00882158	0.338554
TTC19	17p12	-0.430204	0.00882158	0.338554
RSPH6A	19q13.32	0.430025	0.00885287	0.338554
LIPT2	11q13.4	0.429943	0.00886714	0.338554
HKDC1	10q22.1	0.429813	0.00889	0.338554
GOLGA8IP	15q11.2	0.429797	0.00889294	0.338554
MIR-4327/4327		0.429688	0.00891202	0.338554
LOC339685	22q13.31	0.429642	0.00892019	0.338554
TNFRSF11B	8q24.12	0.429423	0.00895887	0.338554
ADAM5	8p11.22	0.429336	0.00897432	0.338554
CHD6	20q12	0.429033	0.00902819	0.338554
RNF114	20q13.13	0.429033	0.00902819	0.338554
ZYG11A	1p32.3	0.428995	0.00903486	0.338554
KIAA1324L	7q21.12	0.428903	0.0090514	0.338554
ACSM2A	16p12.3	0.42889	0.00905367	0.338554
PTGES2-AS1	9q34.11	0.428773	0.00907466	0.338554
WIPF2	17q21.2	0.428773	0.00907466	0.338554
LOC344967	4p14	0.428773	0.00907466	0.338554
LINC00550	13q21.33	0.428714	0.0090852	0.338554
DCUN1D4	4q12	-0.428643	0.00909797	0.338554
PPBP	4q13.3	0.428512	0.00912133	0.338554
TATDN3	1q32.3	-0.428512	0.00912133	0.338554
PLA2G4D	15q15.1	0.428512	0.00912133	0.338554
C1ORF87	1p32.1	0.428468	0.00912931	0.338554
PRM2	16p13.13	0.428203	0.00917719	0.339532
MSL1	17q21.1	0.427992	0.00921529	0.339532
HIST1H1A	6p22.2	0.427941	0.00922456	0.339532
LOC100505716	2p23.2	0.427732	0.00926258	0.339532
GGT3P	22q11.21	0.427655	0.00927662	0.339532
ODF3L2	19p13.3	0.427632	0.00928076	0.339532
ATG3	3q13.2	-0.427602	0.0092863	0.339532
KLHL30	2q37.3	0.427499	0.00930504	0.339532
NKIRAS2	17q21.2	0.427472	0.00931007	0.339532
SYNJ2BP-COX16	14q24.2	-0.427472	0.00931007	0.339532
USH1G	17q25.1	0.427179	0.00936372	0.340923
LOC100288069	1p36.33	0.426951	0.00940568	0.341885
TEX44	2q37.1	0.426838	0.00942666	0.342082
KRT6B	12q13.13	0.426589	0.00947284	0.342624
OFCC1	6p24.3	0.426379	0.00951178	0.342624
BNIP1	5q35.1	-0.426301	0.00952637	0.342624
FAM114A2	5q33.2	-0.426301	0.00952637	0.342624
TFEB	6p21.1	0.426301	0.00952637	0.342624
BRD3OS	9q34.2	0.426171	0.00955067	0.342624
TUFT1	1q21.3	0.426171	0.00955067	0.342624
PLAGL2	20q11.21	0.426041	0.00957501	0.342938
CYP4Z2P	1p33	0.425915	0.00959855	0.343222
SMARCD1	12q13.12	0.425781	0.00962387	0.343569
RCE1	11q13.2	0.42552	0.00967294	0.344273
LINC00710	10p14	0.42551	0.00967489	0.344273
SNORA36C	2p13.3	0.425305	0.00971371	0.344552
DHX8	17q21.31	0.42513	0.00974693	0.344552
GAB4	22q11.1	0.425096	0.00975337	0.344552
PPP4R1L	20q13.32	0.425	0.00977171	0.344552
RDH5	12q13.2	-0.425	0.00977171	0.344552
CA7	16q22.1	0.424948	0.00978156	0.344552
TIGD3	11q13.1	0.42474	0.00982141	0.344552
UFD1	22q11.21	-0.42474	0.00982141	0.344552
HMGB3P1	20q11.22	0.424728	0.00982375	0.344552
YWHAB	20q13.12	0.42448	0.00987134	0.34501
DSG1	18q12.1	0.424442	0.00987859	0.34501
CEACAM20	19q13.31	0.424228	0.00991988	0.34501
ZPR1	11q23.3	0.42422	0.00992147	0.34501
MYO15B	17q25.1	0.42422	0.00992147	0.34501
OR7A17	19p13.12	0.424125	0.00993983	0.34501
SPATA2	20q13.13	0.424089	0.00994662	0.34501
BHLHA9	17p13.3	0.423594	0.0100429	0.345127
SHOC1	9q31.3	0.423569	0.0100478	0.345127
EML4	2p21	0.423569	0.0100478	0.345127
LAMA5	20q13.33	0.423569	0.0100478	0.345127
BOLL	2q33.1	0.42351	0.0100593	0.345127
LINC00879	3q11.2	0.423425	0.0100758	0.345127
TSBP1	6p21.32	0.423359	0.0100889	0.345127
TMEM67	8q22.1	0.423309	0.0100987	0.345127
MCM8	20p12.3	0.423179	0.0101242	0.345127
PPT2	6p21.32	0.423179	0.0101242	0.345127
LRRC43	12q24.31	0.423011	0.0101572	0.345127
C20ORF85	20q13.32	0.422965	0.0101663	0.345127
PCCB	3q22.3	-0.422919	0.0101754	0.345127
GLT6D1	9q34.3	0.422802	0.0101985	0.345127
EEF2	19p13.3	-0.422789	0.0102011	0.345127
HMGN5	Xq21.1	-0.422789	0.0102011	0.345127
FAM226B	Xq13.1	-0.422695	0.0102196	0.345223
FTLP10	4q13.2	0.422461	0.0102661	0.34578
PRPS2	Xp22.2	-0.422398	0.0102785	0.34578
ANKRD20A9P	13q11	0.42236	0.0102861	0.34578
GPR19	12p13.1	0.422295	0.010299	0.34578
SERINC2	1p35.2	0.422138	0.0103304	0.346306
RALGPS2	1q25.2	0.422008	0.0103565	0.34665
MIR-373/373		0.421739	0.0104105	0.346984
MIR-373/373*		0.421739	0.0104105	0.346984
TMX3	18q22.1	-0.421618	0.0104349	0.346984
EYS	6q12	0.421488	0.0104611	0.346984
NR1D1	17q21.1	0.421488	0.0104611	0.346984
RALY	20q11.22	0.421488	0.0104611	0.346984
MIR-1283-2/1283		0.421392	0.0104805	0.346991
TEDDM1	1q25.3	0.42128	0.0105032	0.346991
SSX1	Xp11.23	0.421212	0.010517	0.346991
NTRK3-AS1	15q25.3	0.421102	0.0105392	0.346991
PGF	14q24.3	0.421097	0.0105402	0.346991
SHANK2	11q13.3-q13.4	0.420967	0.0105667	0.347102
FGF19	11q13.3	0.420926	0.0105751	0.347102
CDC20	1p34.2	0.420707	0.0106198	0.347598
SLC22A6	11q12.3	0.420669	0.0106276	0.347598
LINC02396	12q13.12	0.42062	0.0106377	0.347598
MIR-4675/4675		0.420202	0.0107237	0.3491
BTBD11	12q23.3	0.420187	0.0107267	0.3491
PADI3	1p36.13	0.420165	0.0107313	0.3491
SPINT4	20q13.12	0.419988	0.0107678	0.349429
HIST1H4H	6p22.2	0.419927	0.0107805	0.349429
CFAP97D1	17q21.31	0.419886	0.0107891	0.349429
ALDH3B2	11q13.2	0.419666	0.0108346	0.349873
ASXL2	2p23.3	0.419666	0.0108346	0.349873
ZIM3	19q13.43	0.41939	0.0108922	0.350773
MCHR2	6q16.2	0.41938	0.0108944	0.350773
ACP6	1q21.2	0.419276	0.0109161	0.350958
RPL22L1	3q26.2	-0.419146	0.0109433	0.351321
RTRAF	14q22.1	-0.419016	0.0109707	0.351547
LOC730668	22q13.31	0.41896	0.0109824	0.351547
TIMP3	22q12.3	-0.418756	0.0110255	0.352416
SIL1	5q31.2	-0.418626	0.011053	0.352782
ACOT4	14q24.3	0.418496	0.0110806	0.352908
LRRC30	18p11.23	0.418402	0.0111004	0.352908
CCNG1	5q34	-0.418235	0.0111359	0.352908
LINC00899	22q13.31	0.418235	0.0111359	0.352908
RPAP3	12q13.11	0.417975	0.0111914	0.352908
WDR41	5q13.3-q14.1	-0.417975	0.0111914	0.352908
FOXR2	Xp11.21	0.417931	0.011201	0.352908
SLC22A4	5q31.1	0.417715	0.0112472	0.352908
IQCF1	3p21.2	0.417493	0.0112949	0.352908
KLK6	19q13.41	0.417352	0.0113255	0.352908
FECH	18q21.31	-0.417325	0.0113313	0.352908
GFRAL	6p12.1	0.417199	0.0113586	0.352908
MIR-4422/4422		0.417148	0.0113697	0.352908
OR2G3	1q44	0.417066	0.0113875	0.352908
CDK7	5q13.2	-0.417065	0.0113877	0.352908
LOC100506801	1p36.12	0.417065	0.0113877	0.352908
CCDC153	11q23.3	0.417065	0.0113877	0.352908
CALR3	19p13.11	0.417042	0.0113926	0.352908
LINC00330	13q14.12	0.416964	0.0114095	0.352908
NTRK1	1q23.1	-0.416935	0.0114159	0.352908
TULP1	6p21.31	0.416931	0.0114166	0.352908
PRR27	4q13.3	0.416902	0.0114231	0.352908
SPERT	13q14.13	0.416888	0.0114261	0.352908
CDH4	20q13.33	0.416804	0.0114443	0.352975
ANKLE1	19p13.11	0.416544	0.0115011	0.353651
KIF9-AS1	3p21.31	0.416544	0.0115011	0.353651
CYP2B7P	19q13.2	0.416414	0.0115296	0.353651
CFB	6p21.33	0.416284	0.0115582	0.353651
TCERG1L	10q26.3	0.415963	0.011629	0.353651
CGB2	19q13.33	0.415907	0.0116413	0.353651
NKAIN2	6q22.31	0.415791	0.0116671	0.353651
LOC339593	20p12.2	0.415692	0.0116891	0.353651
NOA1	4q12	-0.415634	0.0117019	0.353651
NPBWR1	8q11.23	0.415604	0.0117086	0.353651
ZNHIT2	11q13.1	0.415374	0.0117599	0.353651
BPIFB6	20q11.21	0.415314	0.0117732	0.353651
CYP2B6	19q13.2	0.414983	0.0118472	0.353651
PAX7	1p36.13	0.41492	0.0118614	0.353651
ETFDH	4q32.1	-0.414853	0.0118764	0.353651
GABARAPL3	15q26.1	0.414799	0.0118886	0.353651
TAF9	5q13.2	-0.414593	0.0119351	0.353651
IGFBP1	7p12.3	0.414581	0.0119377	0.353651
PSG4	19q13.31	0.414516	0.0119525	0.353651
SNORD91B	17p13.3	0.414476	0.0119615	0.353651
RPL24	3q12.3	-0.414463	0.0119645	0.353651
GLRX	5q15	0.414203	0.0120235	0.353651
MIR-4474/3P		0.414191	0.0120261	0.353651
MIR-4474/5P		0.414191	0.0120261	0.353651
LEUTX	19q13.2	0.414132	0.0120396	0.353651
MYL7	7p13	0.414124	0.0120414	0.353651
C11ORF97	11q21	0.414086	0.01205	0.353651
KRTAP19-3	21q22.11	0.414061	0.0120558	0.353651
UCMA	10p13	0.414015	0.0120663	0.353651
MAPT-IT1	17q21.31	0.413976	0.0120752	0.353651
CABP4	11q13.2	0.413969	0.0120767	0.353651
RPS7P5	1q43	0.413958	0.0120793	0.353651
SLC5A1	22q12.3	0.413943	0.0120828	0.353651
FAM169B	15q26.3	0.413904	0.0120916	0.353651
PTH2R	2q34	0.413842	0.0121057	0.353651
ATF7IP2	16p13.2-p13.13	0.413812	0.0121125	0.353651
LOC145845	15q14	0.413751	0.0121266	0.353651
TRIM71	3p22.3	0.413728	0.0121319	0.353651
COQ2	4q21.22-q21.23	-0.413682	0.0121423	0.353651
LRRC72	7p21.1	0.413647	0.0121504	0.353651
MIR-4278/4278		0.413604	0.0121602	0.353651
HCG4B	6p22.1	0.413552	0.0121721	0.353651
PRSS50	3p21.31	0.413405	0.0122059	0.353651
MS4A13	11q12.2	0.413322	0.0122251	0.353651
PRRC2A	6p21.33	0.413292	0.012232	0.353651
PGLYRP4	1q21.3	0.413223	0.012248	0.353651
OSER1	20q13.12	0.413162	0.0122621	0.353651
CNBD1	8q21.3	0.413144	0.0122661	0.353651
CLEC19A	16p12.3	0.413125	0.0122707	0.353651
COX7C	5q14.3	-0.413032	0.0122922	0.353651
LINC01618	4q12	0.412897	0.0123235	0.353651
LINC00905	19p13.12	0.412893	0.0123245	0.353651
SLC22A10	11q12.3	0.412877	0.0123281	0.353651
GCHFR	15q15.1	0.412772	0.0123525	0.353651
TM4SF19	3q29	0.412772	0.0123525	0.353651
SLC9A8	20q13.13	0.412642	0.0123828	0.353651
TMEM123	11q22.2	0.412642	0.0123828	0.353651
WDR77	1p13.2	0.412512	0.0124132	0.354007
ANKRD26P3	13q12.11	0.412391	0.0124413	0.354007
ERBB2	17q12	0.412381	0.0124436	0.354007
PRSS22	16p13.3	0.412251	0.0124741	0.354367
LINC01101	2q14.2	0.412172	0.0124928	0.354367
BTF3	5q13.2	-0.412121	0.0125046	0.354367
LOC341056	11q24.1	0.411861	0.0125659	0.355645
ELF5	11p13	0.411601	0.0126274	0.356652
RASA1	5q14.3	-0.411471	0.0126582	0.356652
RAET1E	6q25.1	0.411237	0.0127138	0.356652
LOC100303749	5q12.3	0.41122	0.0127179	0.356652
SLC22A1	6q25.3	0.411211	0.0127201	0.356652
FAM83A	8q24.13	0.411211	0.0127201	0.356652
HIST1H2BA	6p22.2	0.411165	0.0127311	0.356652
LRRC37A6P	10p12.1	0.411081	0.0127512	0.356652
PGPEP1L	15q26.3	0.410975	0.0127765	0.356652
STK35	20p13	0.41095	0.0127823	0.356652
TSKS	19q13.33	0.410836	0.0128097	0.356652
FAM217B	20q13.33	0.41082	0.0128135	0.356652
ANKRD33	12q13.13	0.410706	0.012841	0.356652
FAM71D	14q23.3	0.41069	0.0128447	0.356652
MGA	15q15.1	0.41069	0.0128447	0.356652
NECAP1	12p13.31	-0.41056	0.012876	0.35707
ITPRIPL1	2q11.2	0.4103	0.0129388	0.357431
ACOT8	20q13.12	0.4103	0.0129388	0.357431
AGPAT1	6p21.32	0.41017	0.0129703	0.357431
CGB8	19q13.33	0.41017	0.0129703	0.357431
MAN2A1	5q21.3	-0.41017	0.0129703	0.357431
LHX8	1p31.1	0.409943	0.0130254	0.358501
RXFP2	13q13.1	0.40974	0.013075	0.359121
GRXCR2	5q32	0.409595	0.0131102	0.359121
RNF222	17p13.1	0.409593	0.0131108	0.359121
MIR-543/543		0.409583	0.0131133	0.359121
HTR2C	Xq23	0.409327	0.013176	0.360391
LINC02800	1p36.11	0.409059	0.0132421	0.360753
LAMTOR3	4q23	-0.408999	0.0132567	0.360753
SLC26A8	6p21.31	0.408999	0.0132567	0.360753
SLC39A12-AS1	10p12.33	0.408964	0.0132655	0.360753
SLC30A3	2p23.3	0.408869	0.0132888	0.360753
SPATA12	3p14.3	0.408869	0.0132888	0.360753
KIAA1841	2p15	0.408739	0.0133211	0.360753
MID1IP1	Xp11.4	-0.408739	0.0133211	0.360753
F5	1q24.2	0.408609	0.0133533	0.360753
HHIPL2	1q41	0.408609	0.0133533	0.360753
MIR-557/557		0.408365	0.0134139	0.361603
MUC15	11p14.2	0.408317	0.0134261	0.361603
NCKAP5	2q21.2	0.408245	0.013444	0.361603
RTL8A	Xq26.3	0.408219	0.0134506	0.361603
OPALIN	10q24.1	0.408014	0.0135018	0.362469
PI3	20q13.12	0.407958	0.0135157	0.362469
C12ORF71	12p11.23	0.407568	0.013614	0.364658
GLRX5	14q32.13	-0.407438	0.0136468	0.365045
KRTAP16-1	17q21.2	0.40738	0.0136616	0.365045
MDGA2	14q21.3	0.407226	0.0137007	0.365625
TEX36-AS1	10q26.13	0.407163	0.0137165	0.365625
UBXN6	19p13.3	-0.407048	0.0137459	0.365652
DEFA4	8p23.1	-0.407028	0.0137508	0.365652
CNGB3	8q21.3	0.40684	0.0137988	0.366486
DIDO1	20q13.33	0.406658	0.0138455	0.367282
MRPL39	21q21.3	-0.406527	0.0138789	0.367722
ZNF727	7q11.21	-0.406397	0.0139123	0.367722
ZBTB21	21q22.3	-0.406397	0.0139123	0.367722
LINC00839	10q11.21	0.406137	0.0139793	0.368608
WNT5B	12p13.33	0.406137	0.0139793	0.368608
TRIM64C	11p11.12	0.405741	0.014082	0.370871
PISRT1	3q23	0.405659	0.0141031	0.370983
LOC148709	1q32.1	0.405357	0.014182	0.371853
TRPM6	9q21.13	0.405357	0.014182	0.371853
OTOP2	17q25.1	0.405338	0.0141869	0.371853
MDC1	6p21.33	0.404966	0.0142843	0.372037
OR11L1	1q44	0.404964	0.0142851	0.372037
OR7A5	19p13.12	0.404944	0.0142902	0.372037
DCTN3	9p13.3	-0.404836	0.0143186	0.372037
RAP1GDS1	4q23	-0.404836	0.0143186	0.372037
RPS2	16p13.3	-0.404836	0.0143186	0.372037
IGFL4	19q13.32	0.40481	0.0143254	0.372037
PADI1	1p36.13	0.404707	0.0143528	0.372037
ITCH	20q11.22	0.404706	0.0143529	0.372037
KCNMB2	3q26.32	-0.404576	0.0143873	0.372037
MGAT2	14q21.3	-0.404576	0.0143873	0.372037
OR4B1	11p11.2	0.40453	0.0143995	0.372037
LARGE-AS1	22q12.3	0.404407	0.014432	0.372037
TMEM235	17q25.3	0.404307	0.0144585	0.372037
RPL23AP32	2p16.2	0.404186	0.0144908	0.372037
OR51V1	11p15.4	0.404123	0.0145076	0.372037
LINC01792	2q33.1	0.404092	0.0145157	0.372037
CA13	8q21.2	0.404056	0.0145254	0.372037
GLRB	4q32.1	-0.404056	0.0145254	0.372037
LINC00692	3p24.2	0.40403	0.0145323	0.372037
GLOD5	Xp11.23	0.403405	0.0146998	0.374379
APOA4	11q23.3	0.403405	0.0147	0.374379
KLF7	2q33.3	0.403275	0.0147348	0.374379
AFDN-DT	6q27	0.403171	0.014763	0.374379
SLC9A1	1p36.11	-0.403145	0.01477	0.374379
PKDCC	2p21	0.403015	0.0148052	0.374379
KRT33A	17q21.2	0.402913	0.0148328	0.374379
UBL7	15q24.1	-0.402885	0.0148405	0.374379
TMPRSS11F	4q13.2	0.402781	0.0148686	0.374379
NPFFR1	10q22.1	0.402716	0.0148865	0.374379
IL1RL2	2q12.1	0.402625	0.0149112	0.374379
RPL26	17p13.1	-0.402625	0.0149112	0.374379
KLRG2	7q34	0.402517	0.0149407	0.374379
HBBP1	11p15.4	0.402254	0.0150126	0.374379
TTC21A	3p22.2	0.402235	0.0150179	0.374379
MIA2	14q13.2	0.402235	0.0150179	0.374379
AGPAT2	9q34.3	0.402104	0.0150537	0.374379
AGPAT4-IT1	6q26	0.402104	0.0150537	0.374379
DYDC1	10q23.1	0.402094	0.0150566	0.374379
MAGEB1	Xp21.2	0.402066	0.0150643	0.374379
APOC3	11q23.3	0.402035	0.0150727	0.374379
KLK2	19q13.33	0.402009	0.01508	0.374379
LOC440173	9q21.33	0.401974	0.0150894	0.374379
CLEC2A	12p13.31	0.401883	0.0151145	0.374379
S100A2	1q21.3	0.401714	0.0151612	0.374379
OR10P1	12q13.2	0.401682	0.0151702	0.374379
EIF2A	3q25.1	-0.401584	0.0151972	0.374379
ZSCAN20	1p35.1	0.401584	0.0151972	0.374379
TRIM17	1q42.13	0.401454	0.0152333	0.374379
ASAP1-IT2	8q24.21	0.401324	0.0152694	0.374379
CBFA2T2	20q11.21-q11.22	0.401324	0.0152694	0.374379
TUBB3	16q24.3	0.401324	0.0152694	0.374379
TXNL4A	18q23	-0.401324	0.0152694	0.374379
NLRP13	19q13.43	0.40124	0.0152927	0.374379
NTF4	19q13.33	0.401194	0.0153056	0.374379
LINC00608	2q35	0.401178	0.01531	0.374379
KLK9	19q13.41	0.401064	0.0153419	0.374379
OR4D9	11q12.1	0.401023	0.0153533	0.374379
ELOVL2-AS1	6p24.2	0.400947	0.0153745	0.374379
SNORA14A	7q11.23	0.400829	0.0154075	0.374379
SMOX	20p13	0.400804	0.0154147	0.374379
FOXE3	1p33	0.400797	0.0154166	0.374379
CNIH4	1q42.11	0.400673	0.0154512	0.374379
MS4A3	11q12.1	0.400647	0.0154588	0.374379
UTS2R	17q25.3	0.400633	0.0154624	0.374379
OR52B6	11p15.4	0.400597	0.0154728	0.374379
TMEM161B	5q14.3	-0.400413	0.0155244	0.374379
HHLA1	8q24.22	0.400319	0.0155511	0.374379
PYGO2	1q21.3	0.400283	0.0155611	0.374379
GNGT1	7q21.3	0.400283	0.0155611	0.374379
TRIAP1	12q24.31	-0.400283	0.0155611	0.374379
OR10AD1	12q13.11	0.400241	0.015573	0.374379
LINC00851	20p11.23	0.40017	0.0155931	0.374379
PGAP3	17q12	0.400153	0.0155979	0.374379
OR52L1	11p15.4	0.400057	0.015625	0.374379
MIR205HG	1q32.2	0.400026	0.015634	0.374379
CCDC112	5q22.3	-0.400023	0.0156348	0.374379
H2BFWT	Xq22.2	0.400002	0.0156408	0.374379
KRTAP4-3	17q21.2	0.399951	0.0156551	0.374379
MRGPRG	11p15.4	0.399951	0.0156551	0.374379
TRAPPC13	5q12.3	-0.399893	0.0156717	0.374379
ANKUB1	3q25.1	0.399866	0.0156793	0.374379
CDC25B	20p13	0.399633	0.0157458	0.37556
EFCAB13	17q21.32	0.399503	0.015783	0.375632
JUP	17q21.2	0.399503	0.015783	0.375632
CITED4	1p34.2|1p35-p34	0.399373	0.0158202	0.376111
GIN1	5q21.1	-0.399243	0.0158575	0.37659
LRRC37A5P	9q31.3	0.399169	0.0158786	0.376684
SRP19	5q22.2	-0.398852	0.0159699	0.378441
FAM227A	22q13.1	0.398722	0.0160075	0.378553
ATF6B	6p21.32	0.398592	0.0160452	0.378553
VHLL	1q22	0.398544	0.0160592	0.378553
BAG6	6p21.33	0.398462	0.0160829	0.378553
RWDD4	4q35.1	-0.398462	0.0160829	0.378553
LOC401324	7p14.2	0.398256	0.0161427	0.378553
EPB41L5	2q14.2	0.398072	0.0161966	0.378553
IFFO2	1p36.13	0.398072	0.0161966	0.378553
PHF20	20q11.22-q11.23	0.398072	0.0161966	0.378553
S100A9	1q21.3	0.398072	0.0161966	0.378553
TBC1D20	20p13	0.397942	0.0162347	0.378553
SPP2	2q37.1	0.397922	0.0162404	0.378553
OR5P2	11p15.4	0.397867	0.0162565	0.378553
MIR-610/610		0.397855	0.01626	0.378553
LINC00313	21q22.3	0.397812	0.0162728	0.378553
PMCHL1	5p14.3	0.397777	0.0162829	0.378553
RBBP9	20p11.23	0.397772	0.0162844	0.378553
HLCS	21q22.13	-0.397681	0.016311	0.378553
EDDM3B	14q11.2	0.39761	0.016332	0.378553
SLC7A7	14q11.2	0.397551	0.0163492	0.378553
LINC02232	4q13.1	0.39753	0.0163555	0.378553
KRTAP9-1	17q21.2	0.397439	0.0163823	0.378553
BUD13	11q23.3	0.397421	0.0163876	0.378553
OR10K2	1q23.1	0.397421	0.0163877	0.378553
MIR-626/626		0.397249	0.0164386	0.379331
KLHL8	4q22.1	-0.397161	0.0164645	0.379517
SCYL3	1q24.2	0.397031	0.0165031	0.379517
SPATA42	1p13.3	0.396977	0.016519	0.379517
TARBP1	1q42.2	0.396901	0.0165418	0.379517
LCE1E	1q21.3	-0.396853	0.0165561	0.379517
RAB41	Xq13.1	0.396771	0.0165805	0.379517
TPTE	21p11.2	0.396745	0.0165883	0.379517
CCDC54	3q13.12	-0.396715	0.0165971	0.379517
TMEM30CP	3q12.1	0.396668	0.0166112	0.379517
TBP	6q27	0.396641	0.0166193	0.379517
DHX16	6p21.33	0.396511	0.0166582	0.38001
LOC340357	8p23.1-p22	0.396204	0.0167502	0.381713
SFT2D3	2q14.3	0.39612	0.0167753	0.381889
LOC284379	19q13.42	0.395611	0.016929	0.384563
GRM3	7q21.11-q21.12	0.395597	0.0169333	0.384563
NLRP4	19q13.43	0.395558	0.0169452	0.384563
CYFIP2	5q33.3	-0.39534	0.0170115	0.385273
CHMP4B	20q11.22	0.39534	0.0170115	0.385273
C2ORF91	2p21	0.395181	0.0170598	0.385621
PLEKHG2	19q13.2	0.39508	0.0170909	0.385621
VTRNA1-1	5q31.3	0.395074	0.0170927	0.385621
CGB3	19q13.33	0.394956	0.0171287	0.385621
B3GNT7	2q37.1|2q37.1	0.39495	0.0171307	0.385621
PRDM14	8q13.3	0.394945	0.0171321	0.385621
ABRAXAS1	4q21.23	-0.394819	0.0171706	0.385963
UGT2A1	4q13.3	0.394773	0.0171848	0.385963
CD300LD	17q25.1	0.394724	0.0172	0.385963
ATP6V0E1	5q35.1	-0.394299	0.0173309	0.386491
BCAS4	20q13.13	0.394299	0.0173309	0.386491
PIH1D2	11q23.1	0.394299	0.0173309	0.386491
AQP4-AS1	18q11.2	0.394214	0.0173571	0.386491
VGLL1	Xq26.3	0.394161	0.0173736	0.386491
TFAP2D	6p12.3	0.394131	0.017383	0.386491
RPEL1	10q24.33	0.394109	0.0173898	0.386491
MYLK4	6p25.2	0.394039	0.0174115	0.386491
ATP11A	13q34	0.393909	0.0174519	0.386491
EPB41L4A-AS1	5q22.1	-0.393909	0.0174519	0.386491
BICRA	19q13.33	0.393909	0.0174519	0.386491
P2RY6	11q13.4	0.393909	0.0174519	0.386491
PTGDR	14q22.1	-0.393909	0.0174519	0.386491
CGB1	19q13.33	0.393519	0.0175735	0.388405
LINC00939	12q24.32	0.393519	0.0175737	0.388405
CRX	19q13.33	0.393349	0.0176268	0.388503
OR6N2	1q23.1	0.39327	0.0176515	0.388503
SNAPC4	9q34.3	0.393258	0.0176552	0.388503
DNAH12	3p14.3	0.393139	0.0176927	0.388503
SLC19A3	2q36.3	0.393128	0.0176961	0.388503
ARHGEF9	Xq11.1	-0.393128	0.0176961	0.388503
PRSS33	16p13.3	0.392998	0.0177371	0.388503
RPL32	3p25.2	-0.392998	0.0177371	0.388503
WDR93	15q26.1	0.392998	0.0177371	0.388503
UMODL1	21q22.3	0.392879	0.0177747	0.388516
LY6G6E	6p21.33	0.392839	0.0177874	0.388516
FAM225B	9q32	0.392828	0.0177907	0.388516
SEC11C	18q21.32	-0.392608	0.0178605	0.389395
TAF1L	9p21.1	0.392485	0.0178997	0.389395
FLACC1	2q33.1	0.392478	0.0179018	0.389395
CA2	8q21.2	-0.392478	0.0179018	0.389395
PARD6B	20q13.13	0.392348	0.0179432	0.38991
BARHL2	1p22.2	0.392187	0.0179945	0.390639
RRAGA	9p22.1	-0.392088	0.0180262	0.390941
TUBA3E	2q21.1	0.392001	0.018054	0.391157
LINC02111	5p15.1	0.39192	0.0180797	0.391329
FAM71E2	19q13.42	0.391674	0.0181588	0.392625
BPIFA4P	20q11.21	0.391595	0.0181843	0.392625
HOXC11	12q13.13	0.391567	0.0181931	0.392625
TUBA3C	13q12.11	0.391462	0.0182271	0.392972
MIR-551A/551A		0.391209	0.0183088	0.3938
GVQW2	6q24.1	0.391202	0.018311	0.3938
ASPHD2	22q12.1	-0.391177	0.0183192	0.3938
ME2	18q21.2	-0.391047	0.0183614	0.393936
TMEM30B	14q23.1	-0.391047	0.0183614	0.393936
TMEM88B	1p36.33	0.390835	0.0184302	0.394417
TEX36	10q26.13	0.390802	0.018441	0.394417
CCND2	12p13.32	-0.390787	0.018446	0.394417
LOC284344	19q13.31	0.390757	0.0184555	0.394417
CACNA1A	19p13.13	0.390527	0.0185309	0.394705
GBA	1q22	0.390527	0.0185309	0.394705
NYNRIN	14q12	0.390527	0.0185309	0.394705
DDX4	5q11.2	0.390496	0.0185408	0.394705
CHFR	12q24.33	0.390136	0.0186589	0.396836
FOXP4	6p21.1	0.389876	0.0187447	0.398274
PPME1	11q13.4	0.389746	0.0187877	0.3988
FAM187B	19q13.12	0.389692	0.0188057	0.3988
ZNF271P	18q12.2	-0.389486	0.0188739	0.399646
LINC00334	21q22.3	0.389376	0.0189103	0.399646
IFT81	12q24.11	0.389356	0.0189172	0.399646
LINC00858	10q23.1	0.389346	0.0189203	0.399646
TMEM234	1p35.2	0.389226	0.0189605	0.399646
WFDC3	20q13.12	0.389226	0.0189605	0.399646
HIST1H2AA	6p22.2	0.389189	0.0189728	0.399646
KRT40	17q21.2	0.389127	0.0189933	0.399695
C2ORF83	2q36.3	0.388887	0.0190737	0.400285
SAP130	2q14.3	0.388835	0.019091	0.400285
ANAPC13	3q22.2	-0.388835	0.019091	0.400285
ZNF98	19p12	0.388787	0.0191074	0.400285
DAPL1	2q24.1	0.388596	0.0191715	0.400285
ARAP3	5q31.3	0.388575	0.0191784	0.400285
MBD3L3	19p13.2	0.388568	0.0191808	0.400285
LINC01761	1p21.3	0.388555	0.0191851	0.400285
LOC650293	4p16.1	0.388555	0.0191851	0.400285
NAGS	17q21.31	0.388445	0.0192222	0.400455
OR11A1	6p22.1	0.388327	0.019262	0.400455
UCA1	19p13.12	0.388315	0.0192661	0.400455
RACK1	5q35.3	-0.388315	0.0192661	0.400455
VAV2	9q34.2	0.388185	0.0193101	0.40099
NRBP1	2p23.3	0.387925	0.0193983	0.402131
KIAA2012	2q33.1	0.38791	0.0194035	0.402131
DNAJC5G	2p23.3	0.387861	0.0194199	0.402131
NDUFAF1	15q15.1	-0.387795	0.0194426	0.402222
ABLIM2	4p16.1	0.387665	0.0194869	0.40276
CDKN2A	9p21.3	0.387404	0.0195758	0.404218
FMO5	1q21.1	0.387274	0.0196204	0.404758
GTPBP2	6p21.1	0.387144	0.0196651	0.405247
TOR4A	9q34.3	0.387014	0.0197098	0.405247
ZNF774	15q26.1	0.387014	0.0197098	0.405247
APOL5	22q12.3	0.386891	0.0197522	0.405247
NRG4	15q24.2	-0.386884	0.0197547	0.405247
MRAS	3q22.3	-0.386884	0.0197547	0.405247
LSM14B	20q13.33	0.386754	0.0197996	0.405309
NELFB	9q34.3	0.386754	0.0197996	0.405309
ACOT6	14q24.3	0.386714	0.0198135	0.405309
IWS1	2q14.3	0.386494	0.0198897	0.405309
ST8SIA6-AS1	10p12.33	0.386442	0.0199077	0.405309
RNF144A	2p25.1	-0.386234	0.0199801	0.405309
LINC02139	16q24.1	0.386203	0.0199908	0.405309
C17ORF67	17q22	0.386104	0.0200255	0.405309
CARD14	17q25.3	0.386104	0.0200255	0.405309
NFKB1	4q24	-0.386104	0.0200255	0.405309
PGAM4	Xq21.1	-0.386052	0.0200436	0.405309
LINC00622	1p12	0.385843	0.0201164	0.405309
CYP4F3	19p13.12	0.385843	0.0201164	0.405309
F2	11p11.2	0.385673	0.0201762	0.405309
OR11H4	14q11.2	0.385649	0.0201846	0.405309
FLT1	13q12.3	0.385583	0.0202077	0.405309
HSD17B10	Xp11.22	-0.385583	0.0202077	0.405309
OTX1	2p15	0.385583	0.0202077	0.405309
RERE	1p36.23	0.385583	0.0202077	0.405309
DPYSL5	2p23.3	0.385531	0.0202261	0.405309
ASNS	7q21.3	-0.385323	0.0202994	0.405309
BCL2L1	20q11.21	0.385323	0.0202994	0.405309
CYB5D2	17p13.2	-0.385323	0.0202994	0.405309
MYH8	17p13.1	0.385227	0.0203332	0.405309
AWAT2	Xq13.1	0.38522	0.0203358	0.405309
KRT39	17q21.2	0.385141	0.0203636	0.405309
CEP126	11q22.1	0.385063	0.0203914	0.405309
ZNF75A	16p13.3	0.385063	0.0203914	0.405309
C1ORF112	1q24.2	0.384933	0.0204375	0.405309
PXDC1	6p25.2	0.384933	0.0204375	0.405309
MIR-3121/3P		0.384808	0.0204817	0.405309
MIR-3121/5P		0.384808	0.0204817	0.405309
KHDC1	6q13	0.384803	0.0204837	0.405309
KLC4	6p21.1	0.384803	0.0204837	0.405309
MTNR1B	11q14.3	0.384743	0.0205048	0.405309
SSX9P	Xp11.23	0.384693	0.0205228	0.405309
CMTR1	6p21.2	0.384673	0.02053	0.405309
IL37	2q14.1	0.384641	0.0205411	0.405309
C21ORF62	21q22.11	0.384632	0.0205444	0.405309
TBXT	6q27	0.384537	0.0205785	0.405309
HSD3B1	1p12	0.384517	0.0205856	0.405309
OR4X2	11p11.2	0.384499	0.0205918	0.405309
COPS3	17p11.2	-0.384412	0.0206229	0.405309
SSSCA1-AS1	11q13.1	0.384412	0.0206229	0.405309
NRXN1	2p16.3	-0.384307	0.0206606	0.405309
CSTF2T	10q21.1	-0.384282	0.0206694	0.405309
ICE2	15q22.2	-0.384282	0.0206694	0.405309
CCZ1P-OR7E38P	7q21.3	0.384282	0.0206694	0.405309
USP41	22q11.21	0.384263	0.0206762	0.405309
NPC1L1	7p13	0.384177	0.0207072	0.405309
CNOT11	2q11.2	0.384152	0.0207161	0.405309
PLEKHG6	12p13.31	0.384152	0.0207161	0.405309
TTC30B	2q31.2	0.384022	0.0207628	0.405862
RTF1	15q15.1	-0.383892	0.0208096	0.406056
TNNC2	20q13.12	0.383892	0.0208096	0.406056
LINC01304	2p25.3	0.383789	0.0208467	0.40625
RCL1	9p24.1	-0.383762	0.0208565	0.40625
H3F3C	12p11.21	-0.383632	0.0209035	0.406283
OTOP3	17q25.1	0.383614	0.0209101	0.406283
NLRP11	19q13.42-q13.43	0.383601	0.0209149	0.406283
TBCA	5q14.1	-0.383502	0.0209506	0.406283
PTDSS2	11p15.5	0.383502	0.0209506	0.406283
PKP1	1q32.1	0.383111	0.0210924	0.40769
UPP2	2q24.1	0.383041	0.0211181	0.40769
LINC01363	1q24.1	0.383019	0.0211263	0.40769
KRT75	12q13.13	0.382989	0.021137	0.40769
DAGLB	7p22.1	0.382981	0.0211399	0.40769
LINC01194	5p15.2	0.382868	0.0211813	0.40769
FOCAD	9p21.3	-0.382851	0.0211874	0.40769
C5ORF47	5q35.2	0.38278	0.0212137	0.40769
GPANK1	6p21.33	0.382721	0.021235	0.40769
SH3BP5L	1q44	0.382721	0.021235	0.40769
RACGAP1P	12q12	0.382716	0.021237	0.40769
KRT84	12q13.13	0.382664	0.0212559	0.40769
MSANTD4	11q22.3	0.382591	0.0212827	0.40769
NUP210	3p25.1	0.382591	0.0212827	0.40769
SPAG16	2q34	0.382421	0.0213454	0.408308
NXF4	Xq22.1	0.382316	0.0213839	0.408308
DMBT1P1	10q26.13	0.382211	0.0214225	0.408308
EPHA5-AS1	4q13.2	-0.382211	0.0214225	0.408308
LYG2	2q11.2	0.382201	0.0214264	0.408308
PRSS48	4q31.3	0.382201	0.0214264	0.408308
MIR-4718/4718		0.381984	0.0215065	0.408794
SCRN1	7p14.3	0.381941	0.0215226	0.408794
GCM1	6p12.1	0.381912	0.0215332	0.408794
OXA1L	14q11.2	-0.381811	0.0215708	0.408794
MIR-4726/3P		0.381758	0.0215904	0.408794
MIR-4726/5P		0.381758	0.0215904	0.408794
COX6B2	19q13.42	0.381681	0.0216192	0.408794
FGF14	13q33.1	-0.381681	0.0216192	0.408794
TRAPPC10	21q22.3	-0.381681	0.0216192	0.408794
LRTM1	3p14.3	0.38142	0.0217162	0.409963
ZAR1	4p11	0.381366	0.0217363	0.409963
SCGB1D4	11q12.3	0.381365	0.0217369	0.409963
SNORD114-18	14q32.31	0.381305	0.0217592	0.410031
SALL4	20q13.2	0.38116	0.0218134	0.410431
C11ORF53	11q23.1	0.38103	0.0218622	0.410431
SFTA2	6p21.33	0.38103	0.0218622	0.410431
CHCHD10	22q11.23	-0.38103	0.0218622	0.410431
DAZ4	Yq11.23	-0.380958	0.0218894	0.410431
FAM104B	Xp11.21	-0.3809	0.0219111	0.410431
RELL2	5q31.3	0.3809	0.0219111	0.410431
ZCCHC13	Xq13.2	0.380678	0.0219948	0.410475
SGO2	2q33.1	0.38064	0.0220091	0.410475
AURKA	20q13.2	0.38051	0.0220582	0.410475
SYT13	11p11.2	0.38051	0.0220582	0.410475
SELENOV	19q13.2	0.380499	0.0220622	0.410475
PSG10P	19q13.2	0.380378	0.0221081	0.410475
LINC01553	10q21.2	0.380365	0.022113	0.410475
SNORA70C	9q33.1	0.380261	0.0221523	0.410475
TPTE2	13q12.11	0.380209	0.0221722	0.410475
ST6GALNAC2	17q25.1	-0.380119	0.0222062	0.410475
ZSWIM1	20q13.12	0.379989	0.0222557	0.410475
CAMLG	5q31.1	-0.379859	0.0223054	0.410475
HPDL	1p34.1	0.379859	0.0223054	0.410475
USP21	1q23.3	0.379859	0.0223054	0.410475
ACTR10	14q23.1	-0.379859	0.0223054	0.410475
ETFRF1	12p12.1	-0.379859	0.0223054	0.410475
OTOA	16p12.2|16p12.2	0.379859	0.0223054	0.410475
MIR-522/522		0.379738	0.0223515	0.410475
MIR-522/522*		0.379738	0.0223515	0.410475
C22ORF15	22q11.23	-0.379729	0.0223551	0.410475
NGEF	2q37.1	0.379729	0.0223551	0.410475
PAK4	19q13.2	0.379729	0.0223551	0.410475
KAT2B	3p24.3	-0.379599	0.0224048	0.410475
NOTUM	17q25.3	0.379599	0.0224048	0.410475
DPF1	19q13.2	0.379599	0.0224048	0.410475
FAM174A	5q21.1	-0.379599	0.0224048	0.410475
PRAMEF17	1p36.21	0.379528	0.0224319	0.410475
ZNF648	1q25.3	0.379504	0.0224414	0.410475
WRB	21q22.2	-0.379469	0.0224547	0.410475
CEBPB	20q13.13	0.379339	0.0225047	0.410521
ZSWIM3	20q13.12	0.379339	0.0225047	0.410521
PRELID3B	20q13.32	0.379209	0.0225548	0.410521
FBXW11	5q35.1	-0.379079	0.0226049	0.410521
MYCBPAP	17q21.33	0.379079	0.0226049	0.410521
DPYSL4	10q26.3	-0.379079	0.0226049	0.410521
OR8S1	12q13.11	0.379075	0.0226063	0.410521
SPIN3	Xp11.21	0.378949	0.0226552	0.410521
SUMO1P1	20q13.2	0.378916	0.0226678	0.410521
CD99L2	Xq28	-0.378819	0.0227055	0.410521
TMEM17	2p15	0.378819	0.0227055	0.410521
MIR-3158-1/3P		0.378785	0.0227186	0.410521
MIR-3158-1/5P		0.378785	0.0227186	0.410521
MIR-3158-2/3P		0.378785	0.0227186	0.410521
PPP1R11	6p22.1	0.378688	0.0227559	0.410859
FAM182B	20p11.1	0.378558	0.0228065	0.411096
SGMS2	4q25	-0.378558	0.0228065	0.411096
TYW5	2q33.1	0.378428	0.0228571	0.411142
ZNF730	19p12	0.378428	0.0228571	0.411142
PTX3	3q25.32	-0.378298	0.0229078	0.411142
LINC00471	2q37.1	0.378298	0.0229078	0.411142
OR1J1	9q33.2	0.378289	0.0229115	0.411142
CARTPT	5q13.2	-0.378238	0.0229313	0.411142
UBE4A	11q23.3	0.378168	0.0229586	0.411142
UNC13D	17q25.1	0.378168	0.0229586	0.411142
DDX31	9q34.13	0.378038	0.0230095	0.411196
THUMPD3-AS1	3p25.3	0.378038	0.0230095	0.411196
NEK3	13q14.3	0.377908	0.0230605	0.411196
STIM2	4p15.2	-0.377908	0.0230605	0.411196
KCNA7	19q13.33	0.37785	0.0230831	0.411196
CFAP299	4q21.21	0.377806	0.0231005	0.411196
SPINT3	20q13.12	0.377735	0.0231286	0.411196
PRR30	2p23.3	0.377734	0.0231288	0.411196
KRT33B	17q21.2	0.377663	0.0231567	0.411196
ZFP90	16q22.1	-0.377648	0.0231628	0.411196
LINC01968	3q29	0.377525	0.0232112	0.411196
DLGAP4	20q11.23	0.377518	0.0232141	0.411196
PLK5	19p13.3	0.377483	0.0232279	0.411196
SLC25A51P4	11p15.1	0.377356	0.0232777	0.411196
LHX1	17q12	0.377328	0.0232891	0.411196
MIR-497/497		-0.377258	0.0233165	0.411196
MIR-497/497*		-0.377258	0.0233165	0.411196
PLAAT3	11q12.3-q13.1	0.377257	0.0233169	0.411196
CAHM	6q26	0.377257	0.0233169	0.411196
P2RY2	11q13.4	0.377127	0.0233685	0.41147
TREML3P	6p21.1	0.376997	0.0234201	0.41147
MAGEA11	Xq28	0.376914	0.0234533	0.41147
MIR-525/3P		0.376901	0.0234583	0.41147
MIR-525/5P		0.376901	0.0234583	0.41147
NEK2	1q32.3	0.376737	0.0235237	0.41147
RPS15AP10	1p34.1	0.376737	0.0235237	0.41147
IER3IP1	18q21.1	-0.376737	0.0235237	0.41147
FLJ45513	17q21.33	0.376737	0.0235237	0.41147
LINC01102	2q12.1	0.376719	0.023531	0.41147
INTS12	4q24	-0.376607	0.0235756	0.41147
MTAP	9p21.3	-0.376607	0.0235756	0.41147
SEPTIN11	4q21.1	-0.376607	0.0235756	0.41147
TMEM216	11q12.2	0.376477	0.0236277	0.412051
LCE6A	1q21.3	0.376419	0.023651	0.412132
ATAT1	6p21.33	0.376347	0.0236798	0.412306
S100P	4p16.1	-0.376217	0.023732	0.412715
LOC494127	9q21.33	0.37615	0.0237587	0.412715
MIR-3529/3529		0.376148	0.0237596	0.412715
DPPA2	3q13.13	0.376024	0.0238096	0.413233
HTR3E	3q27.1	0.375981	0.023827	0.413233
XPO5	6p21.1	0.375827	0.0238893	0.413858
DNAH7	2q32.3	0.37568	0.0239486	0.413858
CST11	20p11.21	0.375616	0.0239744	0.413858
LGALS16	19q13.2	0.375529	0.0240098	0.413858
SELENOT	3q25.1	-0.375436	0.0240474	0.413858
SPRY4	5q31.3	0.375436	0.0240474	0.413858
DRD1	5q35.2	0.375403	0.0240609	0.413858
MIR-138-2/138		0.375364	0.0240768	0.413858
MIR-138-2/2*		0.375364	0.0240768	0.413858
SLC35F5	2q14.1	0.375306	0.0241003	0.413858
CNGB1	16q21	0.375249	0.0241237	0.413858
AADACL2	3q25.1	0.375224	0.0241335	0.413858
CCNYL1	2q33.3	0.375176	0.0241532	0.413858
SMARCA2	9p24.3	-0.375176	0.0241532	0.413858
C3ORF79	3q25.2	0.375162	0.0241588	0.413858
OR6A2	11p15.4	0.375052	0.024204	0.413858
NAT14	19q13.42	0.375046	0.0242063	0.413858
TTBK1	6p21.1	0.375046	0.0242063	0.413858
OR8A1	11q24.2	0.375011	0.0242206	0.413858
MOGAT2	11q13.5	0.374916	0.0242595	0.413869
HTR3D	3q27.1	0.374865	0.0242804	0.413869
LOC391322	22q11.23	-0.374838	0.0242913	0.413869
MEIOC	17q21.31	0.374745	0.0243296	0.413869
COX6A2	16p11.2	0.374714	0.0243424	0.413869
LMCD1-AS1	3p25.3	0.374656	0.0243662	0.413869
PIGN	18q21.33	-0.374656	0.0243662	0.413869
MIR-527/527		0.374642	0.0243718	0.413869
COX15	10q24.2	-0.374396	0.0244732	0.41527
SSMEM1	7q32.2	0.374348	0.0244926	0.41528
ZNF330	4q31.21	-0.374265	0.0245269	0.41554
MYH1	17p13.1	0.374157	0.0245715	0.41567
DMP1	4q22.1	0.374102	0.0245946	0.41567
DKK1	10q21.1	0.374005	0.0246345	0.41567
GYG1	3q24	-0.374005	0.0246345	0.41567
RABL3	3q13.33	-0.374005	0.0246345	0.41567
SCGB1C1	11p15.5	-0.373968	0.0246501	0.41567
C1ORF158	1p36.21	0.373801	0.0247193	0.41567
MIR-4804/3P		0.373801	0.0247193	0.41567
MIR-4804/5P		0.373801	0.0247193	0.41567
KIF3B	20q11.21	0.373745	0.0247425	0.41567
BRWD1	21q22.2	-0.373745	0.0247425	0.41567
TBX4	17q23.2	0.373639	0.0247867	0.416094
ADAM2	8p11.22	0.373591	0.0248068	0.416114
PWP2	21q22.3	-0.373485	0.0248509	0.416537
EEF1A1	6q13	-0.373355	0.0249053	0.416606
GUF1	4p12	-0.373355	0.0249053	0.416606
PRSS45P	3p21.31	0.373339	0.0249119	0.416606
MBLAC2	5q14.3	-0.372965	0.0250689	0.418596
NEK5	13q14.3	0.372965	0.0250689	0.418596
GATD3A	21q22.3	-0.372834	0.0251237	0.418992
KRTAP21-3	21q22.11	0.372818	0.0251308	0.418992
DPPA2P3	3q29	0.372742	0.0251627	0.419206
C3ORF33	3q25.31	-0.372574	0.0252334	0.41948
MRGPRX3	11p15.1	0.372544	0.0252461	0.41948
EFHC2	Xp11.3	0.372444	0.0252885	0.41948
CDH3	16q22.1	0.372314	0.0253436	0.41948
SELENOH	11q12.1	0.372184	0.0253989	0.41948
LRRC71	1q23.1	0.372184	0.0253989	0.41948
DEFB136	8p23.1	0.372151	0.0254127	0.41948
NMRK1	9q21.13	-0.372054	0.0254542	0.41948
CHRNA6	8p11.21	0.371979	0.0254863	0.41948
LINC00857	10q22.3	0.371924	0.0255096	0.41948
TFCP2L1	2q14.2	0.371924	0.0255096	0.41948
CFAP52	17p13.1	0.371818	0.025555	0.41948
VENTXP7	3p24.3	0.371808	0.025559	0.41948
TXNDC2	18p11.22	0.371759	0.0255799	0.41948
OR7D4	19p13.2	0.371701	0.0256049	0.41948
MIR-519D/519D		0.371487	0.0256966	0.41948
BASP1P1	13q12.12	0.371442	0.025716	0.41948
CT45A6	Xq26.3	0.371325	0.0257663	0.41948
GUCA2A	1p34.2	0.371317	0.0257695	0.41948
DCDC2B	1p35.2	0.371273	0.0257883	0.41948
HORMAD1	1q21.3	0.371273	0.0257883	0.41948
CEACAM19	19q13.31	0.371273	0.0257883	0.41948
LINC01547	21q22.3	-0.371273	0.0257883	0.41948
GJC1	17q21.31	0.371232	0.0258061	0.41948
FAM215A	17q21.31	0.371183	0.0258273	0.41948
ALDH1B1	9p13.1	-0.371143	0.0258444	0.41948
ELL3	15q15.3	-0.371143	0.0258444	0.41948
PRR23A	3q23	0.371028	0.0258943	0.41948
LILRA4	19q13.42	-0.371013	0.0259005	0.41948
SNX18	5q11.2	-0.371013	0.0259005	0.41948
GSG1	12p13.1	0.370886	0.0259557	0.41948
BCORL1	Xq26.1	0.370883	0.0259568	0.41948
GDA	9q21.13	0.370883	0.0259568	0.41948
KRTAP3-1	17q21.2	0.370867	0.0259636	0.41948
PPM1A	14q23.1	-0.370753	0.0260131	0.41948
LINC01548	21q22.11	0.370632	0.0260657	0.41948
BRPF3	6p21.31	0.370623	0.0260695	0.41948
ZNF444	19q13.43	0.370623	0.0260695	0.41948
KPNA1	3q21.1	-0.370623	0.0260695	0.41948
CDHR4	3p21.31	0.370612	0.0260742	0.41948
ARFGEF2	20q13.13	0.370493	0.0261261	0.41948
PIAS3	1q21.1	0.370493	0.0261261	0.41948
SMIM20	4p15.2	-0.370493	0.0261261	0.41948
TRIB3	20p13	0.370493	0.0261261	0.41948
GPR26	10q26.13	0.370419	0.0261581	0.41948
DLK2	6p21.1	0.370363	0.0261827	0.41948
LINC01184	5q23.3	-0.370363	0.0261827	0.41948
SMC1B	22q13.31	0.370363	0.0261827	0.41948
PC	11q13.2	0.370363	0.0261827	0.41948
TMCO2	1p34.2	0.370348	0.026189	0.41948
INGX	Xq13.1	0.370328	0.0261979	0.41948
STRA8	7q33	0.370284	0.026217	0.41948
LINC01305	2q31.1	0.370283	0.0262176	0.41948
COA4	11q13.4	0.370233	0.0262395	0.41948
PSMD6	3p14.1	-0.370103	0.0262963	0.41948
UCKL1	20q13.33	0.370103	0.0262963	0.41948
SLC25A38	3p22.1	-0.369973	0.0263533	0.41948
MIR-4681/4681		0.369965	0.0263566	0.41948
ARCN1	11q23.3	0.369842	0.0264103	0.41948
CABS1	4q13.3	0.369818	0.0264209	0.41948
HCG11	6p22.2	0.369712	0.0264675	0.41948
SEC14L4	22q12.2	0.369712	0.0264675	0.41948
CRYGB	2q33.3	0.369677	0.0264828	0.41948
BSPH1	19q13.33	0.369628	0.0265045	0.41948
LINC00452	13q34	0.36961	0.0265127	0.41948
PRSS55	8p23.1	0.369593	0.02652	0.41948
MORC2-AS1	22q12.2	0.369582	0.0265247	0.41948
RSL24D1	15q21.3	-0.369582	0.0265247	0.41948
SERPIND1	22q11.21	0.369582	0.0265247	0.41948
OR6C70	12q13.2	0.369562	0.0265338	0.41948
TAS2R16	7q31.32|7q31	0.369493	0.0265643	0.41948
PPP1R3A	7q31.1	0.369477	0.026571	0.41948
TFAP2E	1p34.3	0.369476	0.0265716	0.41948
OR13D1	9q31.1	0.369414	0.026599	0.419487
C18ORF21	18q12.2	-0.369322	0.0266395	0.419487
HAUS1	18q21.1	-0.369322	0.0266395	0.419487
PSG9	19q13.31	0.369302	0.0266483	0.419487
MIXL1	1q42.12	0.369086	0.0267442	0.419903
DNAH5	5p15.2	0.369062	0.0267548	0.419903
MIR-1910/1910		0.368855	0.0268465	0.419903
CASC8	8q24.21	0.368802	0.0268704	0.419903
RAP2B	3q25.2	-0.368802	0.0268704	0.419903
KRT78	12q13.13	0.368719	0.0269073	0.419903
C1ORF21	1q25.3	0.368672	0.0269284	0.419903
LOC100129046	1p22.1	0.368672	0.0269284	0.419903
KCTD19	16q22.1	0.368565	0.0269758	0.419903
ADAMTSL4	1q21.2	0.368542	0.0269864	0.419903
CYP2W1	7p22.3	0.368542	0.0269864	0.419903
CFAP410	21q22.3	-0.368411	0.0270446	0.419903
GPR37L1	1q32.1	0.368411	0.0270446	0.419903
MYADML	2p22.3	0.368227	0.0271272	0.419903
CYP2A13	19q13.2	0.368198	0.0271401	0.419903
EIF2B4	2p23.3	0.368151	0.0271613	0.419903
JUNB	19p13.13	-0.368151	0.0271613	0.419903
LDLRAD3	11p13	0.368151	0.0271613	0.419903
TREML2	6p21.1	0.368151	0.0271613	0.419903
DAW1	2q36.3	0.368116	0.0271772	0.419903
C11ORF16	11p15.4	0.36811	0.0271799	0.419903
OR2T34	1q44	0.368058	0.0272033	0.419903
MUC22	6p21.33	0.368054	0.027205	0.419903
FKBP9P1	7p11.2	0.368021	0.0272198	0.419903
TACSTD2	1p32.1	0.368021	0.0272198	0.419903
LBX2-AS1	2p13.1	0.367891	0.0272784	0.419903
VWA3A	16p12.2	0.367785	0.0273264	0.419903
LINC00311	16q24.1	0.367714	0.0273582	0.419903
SMPD1	11p15.4	-0.367631	0.0273959	0.419903
MIR-4634/4634		0.367581	0.0274184	0.419903
SPACA7	13q34	0.367488	0.0274605	0.419903
LINC00616	4q28.3	0.367429	0.0274875	0.419903
CEACAM6	19q13.2	0.367371	0.0275138	0.419903
NSUN3	3q11.2	-0.367371	0.0275138	0.419903
PRX	19q13.2	-0.367371	0.0275138	0.419903
FBXO47	17q12|17q12	0.367324	0.0275349	0.419903
CCDC83	11q14.1-q14.2	0.36728	0.027555	0.419903
CYP4F8	19p13.12	0.367241	0.0275728	0.419903
LYZL2	10p11.23	0.36724	0.0275731	0.419903
RNASE10	14q11.2	0.367149	0.0276145	0.419903
TPPP3	16q22.1	0.367111	0.0276321	0.419903
HPN-AS1	19q13.11-q13.12	0.367111	0.0276321	0.419903
C12ORF45	12q23.3	-0.367111	0.0276321	0.419903
DICER1	14q32.13	-0.367111	0.0276321	0.419903
ACSM2B	16p12.3	0.367026	0.0276704	0.419903
MYOM3	1p36.11	0.36698	0.0276914	0.419903
SHANK2-AS3	11q13.4	0.366947	0.0277067	0.419903
FAM47B	Xp21.1	0.366944	0.0277078	0.419903
MIR-380/380		0.366944	0.0277078	0.419903
MIR-380/380*		0.366944	0.0277078	0.419903
OR5T3	11q12.1	0.366944	0.0277078	0.419903
FAM182A	20p11.1	0.36688	0.0277373	0.419903
PBX2	6p21.32	0.36685	0.0277508	0.419903
PCAT1	8q24.21	0.36685	0.0277508	0.419903
GPHN	14q23.3-q24.1	-0.36685	0.0277508	0.419903
LINC01289	8q12.3	0.366832	0.0277592	0.419903
HSPB11	1p32.3	0.36672	0.0278104	0.419903
MIR-4790/3P		0.366633	0.0278506	0.419903
MIR-4790/5P		0.366633	0.0278506	0.419903
ADGRV1	5q14.3	0.36659	0.02787	0.419903
FLOT1	6p21.33	0.36659	0.02787	0.419903
TM9SF4	20q11.21	0.36659	0.02787	0.419903
SLC6A5	11p15.1	0.366571	0.0278787	0.419903
FNDC7	1p13.3	0.366506	0.0279087	0.419903
MIEN1	17q12	0.36646	0.0279298	0.419903
OR4K14	14q11.2	0.366398	0.0279582	0.419903
CRISP1	6p12.3	0.366232	0.0280349	0.419903
RPP38-DT	10p13	0.3662	0.0280496	0.419903
CRTC2	1q21.3	0.3662	0.0280496	0.419903
MIR-4758/3P		0.3662	0.0280496	0.419903
MIR-4758/5P		0.3662	0.0280496	0.419903
TSPYL1	6q22.1	-0.3662	0.0280496	0.419903
CA5A	16q24.2	0.366155	0.0280703	0.419928
APLP1	19q13.12	-0.36607	0.0281096	0.42023
VSIG1	Xq22.3	-0.36594	0.0281698	0.420556
OPTC	1q32.1	0.365897	0.0281895	0.420556
RPL26L1	5q35.1	-0.36581	0.02823	0.420556
C1QL2	2q14.2	0.365802	0.0282337	0.420556
CHIAP2	1p13.2	0.365727	0.0282686	0.420556
MYO1H	12q24.11	0.36568	0.0282904	0.420556
MIR-4655/3P		0.365674	0.028293	0.420556
MIR-4655/5P		0.365674	0.028293	0.420556
AZGP1P1	7q22.1	0.365568	0.0283421	0.420556
SLC5A8	12q23.1-q23.2	0.365519	0.0283652	0.420556
ZIC1	3q24	0.365426	0.0284083	0.420556
HIST1H4K	6p22.1	0.365419	0.0284115	0.420556
EHMT2	6p21.33	0.365419	0.0284115	0.420556
GPR151	5q32	0.36538	0.02843	0.420556
TRAPPC2	Xp22.2	-0.365289	0.0284722	0.420556
DLGAP1-AS3	18p11.31	0.365259	0.0284864	0.420556
LINC00967	8q13.1	0.365165	0.0285302	0.420556
ACVR1B	12q13.13	0.365159	0.028533	0.420556
F11R	1q23.3	0.365159	0.028533	0.420556
LRRN4	20p12.3	0.365159	0.028533	0.420556
PRR7-AS1	5q35.3	0.365159	0.028533	0.420556
KRTAP11-1	21q22.11	0.36503	0.0285936	0.420857
SNTG2	2p25.3	0.365004	0.0286057	0.420857
LYPLA2P2	19p13.2	0.364993	0.0286108	0.420857
GPX6	6p22.1	0.364684	0.0287562	0.420936
HMGA2	12q14.3	0.364639	0.0287773	0.420936
SLC28A1	15q25.3	0.364639	0.0287773	0.420936
ESPN	1p36.31	0.364509	0.0288386	0.420936
KRTAP6-2	21q22.11	0.364482	0.0288512	0.420936
PTCHD3	10p12.1	0.364393	0.0288931	0.420936
ZNF703	8p11.23	0.364379	0.0289	0.420936
MIR-135B/135B		0.364337	0.0289197	0.420936
MIR-135B/135B*		0.364337	0.0289197	0.420936
IFNA6	9p21.3	0.364323	0.0289262	0.420936
IFNA7	9p21.3	0.364323	0.0289262	0.420936
LCN9	9q34.3	0.364323	0.0289262	0.420936
LINC00474	9q33.1	0.364323	0.0289262	0.420936
MIR-4529/3P		0.364323	0.0289262	0.420936
MIR-4529/5P		0.364323	0.0289262	0.420936
OR4C12	11p11.12	0.364323	0.0289262	0.420936
MYL5	4p16.3	-0.364249	0.0289616	0.420936
KRTAP9-4	17q21.2	0.364244	0.0289639	0.420936
FGF23	12p13.32	0.36421	0.0289799	0.420936
SERPINC1	1q25.1	0.364067	0.0290477	0.421642
SND1-IT1	7q32.1	0.363988	0.029085	0.42166
ZNF99	19p12	0.363984	0.0290873	0.42166
CLPSL2	6p21.31	0.363876	0.0291386	0.42173
BCAR4	16p13.13	0.363742	0.0292025	0.42173
ADCK2	7q34	-0.363728	0.0292089	0.42173
ZMYND8	20q13.12	0.363728	0.0292089	0.42173
AADACL3	1p36.21	0.363682	0.0292311	0.42173
OR5J2	11q12.1	0.363682	0.0292311	0.42173
TOPAZ1	3p21.31	0.363649	0.0292466	0.42173
FOXL2NB	3q22.3	0.363618	0.0292617	0.42173
ADH7	4q23	-0.363575	0.0292819	0.42173
ATP6V0A4	7q34	0.363507	0.0293145	0.42173
EMILIN2	18p11.32-p11.31	0.363468	0.0293332	0.42173
TPX2	20q11.21	0.363468	0.0293332	0.42173
ANXA13	8q24.13	0.363338	0.0293955	0.42173
FAM166A	9q34.3	0.363338	0.0293955	0.42173
LOC644189	19q13.12	0.363338	0.0293955	0.42173
KNCN	1p33	0.363331	0.029399	0.42173
ROMO1	20q11.22	0.363208	0.0294579	0.4223
SLC30A5	5q13.1-q13.2	-0.363078	0.0295204	0.422442
FUNDC2P2	2p11.2	0.363058	0.0295297	0.422442
OR5A1	11q12.1	0.363058	0.0295297	0.422442
NEU2	2q37.1	0.36297	0.0295724	0.422442
ACCSL	11p11.2	0.362949	0.0295823	0.422442
DNTTIP1	20q13.12	0.362948	0.0295831	0.422442
ABCG5	2p21	0.362841	0.0296345	0.422903
LINC00477	12p12.1	0.362655	0.0297244	0.42356
SLC51A	3q29	0.362557	0.0297716	0.42356
CACNA1D	3p21.1	0.362557	0.0297716	0.42356
GGN	19q13.2	0.362557	0.0297716	0.42356
PSAPL1	4p16.1	-0.362451	0.0298234	0.42356
CNST	1q44	0.362427	0.0298347	0.42356
BBS1	11q13.2	0.362427	0.0298347	0.42356
LRRC56	11p15.5	0.362427	0.0298347	0.42356
LINC00974	17q21.2	0.3623	0.0298968	0.423637
EIF1AX	Xp22.12	-0.362297	0.0298979	0.423637
MANBA	4q24	-0.362297	0.0298979	0.423637
TP53BP2	1q41	0.362167	0.0299612	0.423767
ZNF488	10q11.22	0.362167	0.0299612	0.423767
L3MBTL1	20q13.12	0.362037	0.0300246	0.423767
SSNA1	9q34.3	0.362037	0.0300246	0.423767
TMEM86B	19q13.42	-0.362037	0.0300246	0.423767
LINC00051	8q24.3	0.362033	0.0300266	0.423767
TEX33	22q12.3	0.362001	0.030042	0.423767
LOC100131257	7p22.1	0.361907	0.0300881	0.424145
D21S2088E	21q21.2	0.36184	0.0301207	0.424305
ZNF407	18q22.3	-0.361777	0.0301517	0.424305
LOC100505918	1q24.2	0.361747	0.0301663	0.424305
PHACTR3	20q13.32-q13.33	0.36167	0.030204	0.424305
LINC01816	2p13.3	0.361647	0.0302154	0.424305
DLX4	17q21.33	0.361647	0.0302154	0.424305
LINC00301	11q12.2	0.361608	0.0302345	0.424305
LINC00942	12p13.33	0.361517	0.0302793	0.424332
PCGF5	10q23.32	-0.361517	0.0302793	0.424332
C20ORF202	20p13	0.361387	0.0303432	0.424332
SKOR2	18q21.1	0.361361	0.0303559	0.424332
FKBP1A	20p13	0.361257	0.0304073	0.424332
OR10D3	11q24.2	0.361226	0.0304224	0.424332
AOC4P	17q21.31	-0.36115	0.03046	0.424332
PRADC1	2p13.2	-0.361126	0.0304715	0.424332
LYPD4	19q13.2	0.361071	0.0304987	0.424332
LINC01721	20p11.21	0.361062	0.0305034	0.424332
KRT74	12q13.13	0.36105	0.0305095	0.424332
POFUT1	20q11.21	0.360996	0.0305358	0.424332
CYB5A	18q22.3	-0.360996	0.0305358	0.424332
RAB30-DT	11q14.1	0.360996	0.0305358	0.424332
MIR-4305/4305		0.360867	0.0306	0.424332
GNAS	20q13.32	0.360866	0.0306002	0.424332
RTP1	3q27.3	0.360855	0.0306055	0.424332
KAAG1	6p22.3	0.360773	0.0306463	0.424332
ST3GAL1	8q24.22	0.360736	0.0306647	0.424332
SERPINA12	14q32.13	0.360726	0.0306698	0.424332
LOC100129636	6p22.1	0.360711	0.030677	0.424332
NLRP12	19q13.42	0.360606	0.0307293	0.424332
PITPNA	17p13.3	0.360606	0.0307293	0.424332
IQCF5	3p21.2	0.360576	0.0307444	0.424332
LINC01405	12q24.11	0.360504	0.0307802	0.424332
PKD1L1	7p12.3	0.360476	0.030794	0.424332
NR0B1	Xp21.2	-0.360455	0.0308046	0.424332
LOC100506688	5p15.33	0.360434	0.0308149	0.424332
ANKRD20A11P	21q11.2	0.360359	0.0308521	0.424332
AP5S1	20p13	0.360346	0.0308589	0.424332
ABCA13	7p12.3	0.360346	0.0308589	0.424332
MIR-1471/1471		0.360336	0.0308638	0.424332
RPL41	12q13.2	-0.360216	0.0309238	0.424332
SSTR1	14q21.1	-0.360216	0.0309238	0.424332
NCOA3	20q13.12	0.360216	0.0309238	0.424332
OR11G2	14q11.2	0.360186	0.0309387	0.424332
PPM1K	4q22.1	-0.360109	0.0309773	0.424332
ARRDC1-AS1	9q34.3	0.360086	0.0309889	0.424332
KDSR	18q21.33	-0.360086	0.0309889	0.424332
GPRASP1	Xq22.1	-0.359956	0.0310541	0.424959
CERS5	12q13.12	0.359826	0.0311193	0.425331
PPP1R27	17q25.3	0.359825	0.0311199	0.425331
ZNF275	Xq28	-0.359435	0.0313159	0.427479
ALS2	2q33.1	0.359435	0.0313159	0.427479
C1ORF189	1q21.3	0.359356	0.0313561	0.427722
TXN2	22q12.3	-0.359305	0.0313816	0.427722
AKIP1	11p15.4	-0.359175	0.0314475	0.427722
PTPN18	2q21.1	0.359175	0.0314475	0.427722
SLAMF9	1q23.2	0.359175	0.0314475	0.427722
SH2D4B	10q23.1	0.359169	0.0314505	0.427722
MIR-376C/376C		0.359092	0.0314898	0.427993
VAX1	10q25.3	0.359049	0.0315114	0.428022
ST20-AS1	15q25.1	0.358915	0.0315795	0.428683
FHIT	3p14.2	-0.358785	0.0316457	0.428893
UNC93A	6q27	0.358785	0.0316457	0.428893
OOSP2	11q12.1	0.35867	0.0317045	0.428893
PATE3	11q24.2	0.358659	0.0317099	0.428893
SCNM1	1q21.3	0.358655	0.031712	0.428893
ERLIN1	10q24.31	-0.358655	0.031712	0.428893
MAGEB2	Xp21.2	0.358526	0.0317777	0.429263
LINC00597	15q24.3	0.358525	0.0317785	0.429263
OR6M1	11q24.1	0.358451	0.0318159	0.429327
CNOT6L	4q21.1	-0.358395	0.031845	0.429327
TSG1	6q16.1	0.358273	0.0319074	0.429327
DHFR2	3q11.2	-0.358265	0.0319117	0.429327
ZNF679	7q11.21	0.358261	0.0319135	0.429327
LOC100500773	8q22.1	0.358246	0.0319214	0.429327
HIST1H1D	6p22.2	0.358223	0.0319332	0.429327
CLRN1-AS1	3q25.1	0.358168	0.0319614	0.429327
AWAT1	Xq13.1	0.358143	0.0319741	0.429327
LY6H	8q24.3	-0.358134	0.0319784	0.429327
ATP5F1E	20q13.32	0.358004	0.0320453	0.429438
MCF2L	13q34	0.358004	0.0320453	0.429438
PROSER2-AS1	10p14	0.358004	0.0320453	0.429438
TDRD1	10q25.3	0.357966	0.0320648	0.429438
OR4A47	11p11.2	-0.357927	0.0320853	0.429451
ELP2	18q12.2	-0.357874	0.0321123	0.429551
MAGIX	Xp11.23	0.357767	0.0321675	0.429881
DBF4B	17q21.31|17q21	0.357744	0.0321794	0.429881
SLC22A25	11q12.3	0.357713	0.0321956	0.429881
GID8	20q13.33	0.357614	0.0322466	0.430301
LINC00303	1q32.1	0.357552	0.0322787	0.430468
OVOS2	12p11.21	0.357442	0.0323357	0.430967
FAM186B	12q13.12	0.357377	0.0323695	0.431053
EPHX4	1p22.1	0.357354	0.0323814	0.431053
PKD1L2	16q23.2	0.357312	0.0324032	0.431083
SNORA36A	Xq28	0.357274	0.0324229	0.431084
ATP1B3	3q23	0.357224	0.032449	0.431169
LINC00837	10p12.1	0.357144	0.0324907	0.431463
MOSPD1	Xq26.3	0.356964	0.0325845	0.432447
SSX3	Xp11.23	0.35686	0.0326383	0.432565
TMEM37	2q14.2	0.356834	0.0326524	0.432565
LINC02693	17p11.2	-0.356834	0.0326524	0.432565
PDE5A	4q26	-0.356703	0.0327204	0.433206
ASB15	7q31.32	0.356606	0.0327715	0.433621
NKX1-2	10q26.13	0.356496	0.0328292	0.433659
OR2L13	1q44	-0.356474	0.0328409	0.433659
LOC284395	19q12	0.356444	0.0328566	0.433659
NHP2	5q35.3	-0.356443	0.0328568	0.433659
LY6D	8q24.3	0.356413	0.032873	0.433659
SLC39A1	1q21.3	0.356313	0.0329252	0.43369
SYCP2	20q13.33	0.356313	0.0329252	0.43369
OR2V2	5q35.3	0.356277	0.032944	0.43369
YWHAEP1	7q11.21	0.356206	0.0329816	0.43369
C19ORF33	19q13.2	0.356183	0.0329937	0.43369
DSE	6q22.1	-0.356183	0.0329937	0.43369
FAM110A	20p13	0.356053	0.0330623	0.434073
SMG5	1q22	0.356053	0.0330623	0.434073
GDF6	8q22.1	-0.355946	0.0331189	0.434457
HADH	4q25	-0.355923	0.033131	0.434457
TRH	3q22.1	0.355819	0.0331858	0.434584
TLE5	19p13.3	-0.355663	0.0332688	0.434584
LINC01558	6q27	0.355533	0.0333379	0.434584
ACMSD	2q21.3	0.355533	0.0333379	0.434584
PF4	4q13.3	0.355533	0.0333379	0.434584
ZFR	5p13.3	0.355533	0.0333379	0.434584
ZMAT3	3q26.32	-0.355533	0.0333379	0.434584
DAO	12q24.11	0.355456	0.0333789	0.434584
LINC02291	14q32.2	0.355452	0.0333808	0.434584
CILP	15q22.31	-0.355403	0.0334071	0.434584
LOC648987	5p12	0.355403	0.0334071	0.434584
LRRC75B	22q11.23	0.355403	0.0334071	0.434584
RABEP1	17p13.2	-0.355403	0.0334071	0.434584
NPY6R	5q31.2	0.355383	0.0334174	0.434584
ANXA9	1q21.3	0.355272	0.0334764	0.434837
HIST4H4	12p12.3	0.355272	0.0334764	0.434837
EPCAM	2p21	0.355142	0.0335458	0.434845
LINC02085	3q12.3	0.355111	0.0335627	0.434845
SUN3	7p12.3	0.355111	0.0335627	0.434845
RARA	17q21.2	0.355012	0.0336154	0.434845
ALX3	1p13.3	0.355012	0.0336154	0.434845
BLVRB	19q13.2	-0.355012	0.0336154	0.434845
LONP1	19p13.3	-0.355012	0.0336154	0.434845
MMP26	11p15.4	0.354943	0.0336523	0.435066
ABCB6	2q35	0.354882	0.033685	0.435234
MUCL1	12q13.2	0.354772	0.0337444	0.435503
DCAF16	4p15.31	-0.354752	0.0337548	0.435503
C1QTNF1-AS1	17q25.3	0.354668	0.0338002	0.435503
BSND	1p32.3	0.354629	0.033821	0.435503
RAPGEF6	5q31.1	-0.354622	0.0338247	0.435503
PAX8	2q14.1	0.354622	0.0338247	0.435503
CHRM5	15q14	0.354362	0.0339649	0.436281
PRSS38	1q42.13	0.354352	0.0339703	0.436281
ACTR3BP5	10p11.1	0.354333	0.0339807	0.436281
C6ORF99	6q25.3	0.35432	0.0339877	0.436281
MIR-548AL/548AL		0.354264	0.0340177	0.436281
YIF1B	19q13.2	0.354232	0.0340351	0.436281
LYZL6	17q12	0.354229	0.0340367	0.436281
TGM4	3p21.31	0.354216	0.0340438	0.436281
CDIPTOSP	16p11.2	0.354102	0.0341055	0.436308
ELMO2	20q13.12	0.354102	0.0341055	0.436308
CCS	11q13.2	0.354102	0.0341055	0.436308
HINT1	5q23.3	-0.353972	0.034176	0.436702
ATP8B1	18q21.31	-0.353972	0.034176	0.436702
ADIG	20q11.23	0.353808	0.0342646	0.437491
CXORF66	Xq27.1	0.353783	0.0342785	0.437491
EGR2	10q21.3	-0.353711	0.0343173	0.437491
MSH5	6p21.33	0.353711	0.0343173	0.437491
WDR87	19q13.13	0.35364	0.0343563	0.437551
APOM	6p21.33	0.353581	0.0343882	0.437551
PRPF40B	12q13.12	0.353581	0.0343882	0.437551
CSH2	17q23.3	0.353557	0.0344016	0.437551
IDH2	15q26.1	0.353451	0.0344592	0.437777
UPK3B	7q11.2	0.353451	0.0344592	0.437777
NCCRP1	19q13.2	0.353321	0.0345302	0.437814
CRYM	16p12.2	0.353321	0.0345302	0.437814
SOWAHC	2q13	0.353321	0.0345302	0.437814
OR9G4	11q12.1	0.353281	0.034552	0.437814
RLBP1	15q26.1	0.353204	0.0345945	0.437814
PRELID1	5q35.3	-0.353191	0.0346014	0.437814
THUMPD1	16p12.3	-0.353191	0.0346014	0.437814
ZFAT	8q24.22	0.353061	0.0346728	0.438464
PHF2P1	13q12.11	0.353015	0.0346981	0.438533
SEMA5B	3q21.1	0.352931	0.0347442	0.438611
EIF3G	19p13.2	-0.352931	0.0347442	0.438611
GABRG3	15q12	0.352879	0.034773	0.438722
SNORD113-4	14q32.31	-0.352736	0.0348515	0.43946
BHLHE40	3p26.1	-0.352671	0.0348875	0.439607
OR51E1	11p15.4	0.352541	0.0349593	0.439607
PRSS36	16p11.2	0.352541	0.0349593	0.439607
ERVV-1	19q13.41	0.352495	0.0349843	0.439607
SLC15A5	12p12.3	0.352465	0.0350012	0.439607
DCD	12q13.2	0.352445	0.0350121	0.439607
IL9R	Xq28 and Yq12	-0.352433	0.0350187	0.439607
NUMA1	11q13.4	0.352411	0.0350312	0.439607
CNTNAP5	2q14.3	0.35234	0.0350704	0.439607
RPL6	12q24.13	-0.35228	0.0351033	0.439607
STX12	1p35.3	-0.35228	0.0351033	0.439607
KRT19P2	12q22	0.352229	0.0351316	0.439607
FOXG1	14q12	0.352188	0.0351543	0.439607
CYP4B1	1p33	0.352182	0.0351579	0.439607
GALP	19q13.43	0.352173	0.035163	0.439607
DNAH2	17p13.1	0.351913	0.0353075	0.441163
DYNC2H1	11q22.3	0.35176	0.0353927	0.441976
TRIM39-RPP21	6p22.1	0.35163	0.0354653	0.442592
TDGF1P3	Xq23	0.351592	0.0354866	0.442592
SLC39A6	18q12.2	-0.3515	0.0355381	0.442592
CLCN2	3q27.1	0.3515	0.0355381	0.442592
MIR-548K/548K		0.351492	0.0355426	0.442592
ARGFX	3q13.33	0.35145	0.0355659	0.442631
TOB2P1	6p22.1	0.35137	0.035611	0.442929
MAJIN	11q13.1	0.351336	0.0356301	0.442929
TAS2R39	7q34	0.351298	0.0356516	0.442945
KRTAP5-3	11p15.5	0.351229	0.0356899	0.443075
SAMD7	3q26.2	0.351197	0.0357081	0.443075
TAT	16q22.2	0.351067	0.035781	0.443075
LMNTD1	12p12.1	0.351052	0.0357897	0.443075
KLKP1	19q13.33	0.350995	0.0358215	0.443075
GCNT4	5q13.3	-0.35098	0.0358304	0.443075
MYBL2	20q13.12	0.35098	0.0358304	0.443075
PJA2	5q21.3	-0.35098	0.0358304	0.443075
LINC02346	15q12	0.350947	0.0358487	0.443075
MIR-4510/4510		0.350921	0.0358634	0.443075
LSM11	5q33.3	-0.350849	0.0359038	0.443324
DDX53	Xp22.11	0.350762	0.0359533	0.443485
FXN	9q21.11	-0.350719	0.0359773	0.443485
HARBI1	11p11.2	0.350719	0.0359773	0.443485
ERVMER34-1	4q12	0.350589	0.0360509	0.443646
PCNP	3q12.3	-0.350589	0.0360509	0.443646
CHURC1-FNTB	14q23.3	-0.350589	0.0360509	0.443646
IQCD	12q24.13	0.350459	0.0361247	0.444057
APLP2	11q24.3	0.350459	0.0361247	0.444057
GSTA7P	6p12.2	0.350421	0.0361465	0.444077
GYPA	4q31.21	0.35034	0.0361922	0.44422
GGT7	20q11.22	0.350329	0.0361986	0.44422
HINT3	6q22.32	-0.350199	0.0362725	0.444384
MYO7B	2q14.3	0.350199	0.0362725	0.444384
TMPRSS7	3q13.2	0.350199	0.0362725	0.444384
NKPD1	19q13.32	0.350069	0.0363467	0.444549
ZBTB25	14q23.3	-0.350069	0.0363467	0.444549
EGFLAM	5p13.2-p13.1	0.350069	0.0363467	0.444549
OR56A4	11p15.4	0.350006	0.0363825	0.44474
SAYSD1	6p21.2	0.349809	0.0364953	0.445324
SCARB1	12q24.31	0.349809	0.0364953	0.445324
SNHG11	20q11.23	0.349809	0.0364953	0.445324
SLC25A51P1	6q12	0.349781	0.0365113	0.445324
FRG1HP	9p11.2	0.349701	0.0365569	0.445543
SYT12	11q13.2	0.349679	0.0365698	0.445543
LINC00488	3q13.13	0.349641	0.0365914	0.44556
GAS2L1P2	9q22.33	0.349554	0.0366414	0.445922
DMRTC2	19q13.2	0.349517	0.0366624	0.445931
OR4C13	11p11.12	0.349464	0.0366929	0.446054
NINJ2	12p13.33	0.349288	0.036794	0.447037
C16ORF82	16p12.1	0.349201	0.0368441	0.447241
PABPC1L	20q13.12	0.349158	0.036869	0.447241
LINC00221	14q32.33	0.349122	0.0368901	0.447241
OLAH	10p13	0.349118	0.0368922	0.447241
C7	5p13.1	-0.349028	0.0369441	0.447588
LOC100133050	5q21.1	0.348981	0.0369714	0.447588
LINC00320	21q21.1	0.348963	0.0369818	0.447588
CPNE1	20q11.22	0.348898	0.0370193	0.447795
GABRD	1p36.33	0.348638	0.0371702	0.44896
KIAA0556	16p12.1	0.348638	0.0371702	0.44896
HCG22	6p21.33	0.348623	0.0371786	0.44896
XIRP2	2q24.3	0.348591	0.0371972	0.44896
SLC35G3	17q12	0.348534	0.0372305	0.449052
GAS2L3	12q23.1	0.348508	0.0372458	0.449052
LOC643406	20p12.3	0.348323	0.0373533	0.449893
NOL4L-DT	20q11.21	0.348285	0.0373754	0.449893
ARAP2	4p14	-0.348248	0.0373974	0.449893
LOC100507564	1p32.3	0.348248	0.0373974	0.449893
IGSF8	1q23.2	0.348118	0.0374733	0.450315
ZNF277	7q31.1	-0.348118	0.0374733	0.450315
C7ORF76	7q21.3	0.348079	0.037496	0.450341
GKN2	2p13.3	-0.34801	0.0375363	0.450579
ANGPT2	8p23.1	0.347857	0.0376257	0.450835
RELCH	18q21.33	-0.347857	0.0376257	0.450835
CRYGC	2q33.3	0.347843	0.0376341	0.450835
LINC02370	12q24.33	0.34777	0.0376772	0.450835
OSER1-DT	20q13.12	0.347727	0.037702	0.450835
FOXR1	11q23.3	0.347688	0.0377254	0.450835
OR7G3	19p13.2	0.347655	0.0377443	0.450835
PRDM9	5p14.2	0.347635	0.0377563	0.450835
CREG2	2q11.2	0.34762	0.0377654	0.450835
CPVL	7p14.3	0.347597	0.0377785	0.450835
RNF17	13q12.12	0.347557	0.037802	0.450835
SH2D5	1p36.12	0.347555	0.0378037	0.450835
C10ORF62	10q24.2	0.347376	0.037909	0.451141
PIGP	21q22.13	-0.347337	0.0379319	0.451141
SSBP1	7q34	-0.347337	0.0379319	0.451141
TMEM62	15q15.2	0.347337	0.0379319	0.451141
ZNF252P-AS1	8q24.3	0.347337	0.0379319	0.451141
CNIH1	14q22.2	-0.347207	0.0380087	0.451811
EIF2S3	Xp22.11	-0.347077	0.0380857	0.452482
IVL	1q21.3	0.347025	0.0381164	0.452601
ARMCX5-GPRASP2	Xq22.1	-0.346947	0.0381629	0.452754
OPRD1	1p35.3	0.346934	0.0381705	0.452754
TMEM203	9q34.3	0.346817	0.0382401	0.453336
VPS72	1q21.3	0.346687	0.0383175	0.45359
EI24	11q24.2	-0.346687	0.0383175	0.45359
CCDC113	16q21	0.346557	0.038395	0.45359
NABP1	2q32.3	0.346557	0.038395	0.45359
NEURL2	20q13.12	0.346557	0.038395	0.45359
TMEM191B	22q11.21	0.346511	0.0384222	0.45359
MCUB	4q25	-0.346426	0.0384726	0.45359
CTDP1	18q23	-0.346426	0.0384726	0.45359
OCIAD1	4p11	-0.346426	0.0384726	0.45359
KCNN1	19p13.11	0.346296	0.0385503	0.45359
N6AMT1	21q21.3	-0.346296	0.0385503	0.45359
SEPTIN8	5q31.1	-0.346296	0.0385503	0.45359
ARMCX4	Xq22.1	0.346166	0.0386282	0.45359
NES	1q23.1	0.346166	0.0386282	0.45359
SZT2	1p34.2	0.346166	0.0386282	0.45359
ZBED6	1q32.1	0.346166	0.0386282	0.45359
STK40	1p34.3	0.346166	0.0386282	0.45359
AGXT2	5p13.2	0.346159	0.0386328	0.45359
SIKE1	1p13.2	0.346036	0.0387062	0.45387
NDFIP1	5q31.3	-0.345906	0.0387844	0.45387
TMEM223	11q12.3	0.345906	0.0387844	0.45387
OOEP	6q13	0.345863	0.0388101	0.45387
LOC283683	15q11.2	0.345863	0.0388101	0.45387
HTRA1	10q26.13	-0.345776	0.0388626	0.45387
KRTAP1-5	17q21.2	0.345763	0.0388706	0.45387
DEFB123	20q11.21	0.345655	0.0389353	0.45387
MAPRE1	20q11.21	0.345646	0.038941	0.45387
PSIP1	9p22.3	-0.345646	0.038941	0.45387
ZMYM2	13q12.11	0.345646	0.038941	0.45387
GUCY2D	17p13.1	0.345625	0.0389534	0.45387
MIR-4779/4779		0.345546	0.0390015	0.45387
TMEM192	4q32.3	-0.345516	0.0390195	0.45387
NANS	9q22.33	-0.345516	0.0390195	0.45387
CLPS	6p21.31	0.345499	0.0390298	0.45387
ZNF136	19p13.2	-0.345473	0.0390454	0.45387
MROH5	8q24.3	0.34543	0.0390713	0.45387
TASOR	3p14.3	0.345386	0.0390982	0.45387
MOGAT1	2q36.1	0.345332	0.039131	0.45387
BARHL1	9q34.13	0.345331	0.0391313	0.45387
MIR-519B/3P		0.345331	0.0391313	0.45387
MIR-519B/5P		0.345331	0.0391313	0.45387
DEFB1	8p23.1	0.345256	0.039177	0.45392
HADHB	2p23.3	-0.345256	0.039177	0.45392
CDC42SE2	5q31.1	-0.344995	0.0393349	0.45551
NCSTN	1q23.2	0.344865	0.0394141	0.455516
KPRP	1q21.3	0.344845	0.0394263	0.455516
CTSA	20q13.12	0.344735	0.0394934	0.455516
JAK2	9p24.1	-0.344735	0.0394934	0.455516
NPM1	5q35.1	-0.344735	0.0394934	0.455516
MIR-3183/3183		0.344578	0.0395897	0.455516
NCRUPAR	5q13.3	0.344578	0.0395897	0.455516
OR51I2	11p15.4	0.344557	0.0396021	0.455516
ADCYAP1	18p11.32	-0.344475	0.0396523	0.455516
TMEM177	2q14.2	0.344475	0.0396523	0.455516
EFTUD2	17q21.31	0.344475	0.0396523	0.455516
GPCPD1	20p12.3	0.344475	0.0396523	0.455516
GTF2H2C	5q13.2	-0.344475	0.0396523	0.455516
UFSP2	4q35.1	-0.344475	0.0396523	0.455516
MIR-4802/3P		-0.344418	0.0396875	0.455516
MIR-4802/5P		-0.344418	0.0396875	0.455516
YAP1	11q22.1	0.344345	0.039732	0.455516
MRPL35	2p11.2	-0.344345	0.039732	0.455516
IL3	5q31.1	0.344332	0.0397399	0.455516
TCAP	17q12	0.344302	0.0397583	0.455516
MSL3P1	2q37.1	0.344215	0.0398118	0.455516
ALG1L2	3q22.1	0.344215	0.0398118	0.455516
EMBP1	1p11.2	0.344215	0.0398118	0.455516
GPX5	6p22.1	0.344151	0.0398511	0.455729
ZNF217	20q13.2	0.344085	0.0398918	0.455956
LCE2D	1q21.3	0.34401	0.0399375	0.45616
DNAJB13	11q13.4	0.343956	0.039971	0.45616
ZNF385C	17q21.2	0.343955	0.0399718	0.45616
AMTN	4q13.3	-0.343912	0.0399985	0.456227
TRIM23	5q12.3	-0.343825	0.040052	0.456253
NEUROG1	5q31.1	0.343743	0.0401024	0.456253
KRTAP15-1	21q22.11	0.343733	0.0401087	0.456253
ASB4	7q21.3	0.343704	0.0401265	0.456253
LINC00887	3q29	0.343695	0.0401324	0.456253
CKAP2L	2q14.1	0.343565	0.0402128	0.456253
ESS2	22q11.21|22q11.2	-0.343565	0.0402128	0.456253
TMPRSS13	11q23.3	0.343565	0.0402128	0.456253
NPHP1	2q13	0.343522	0.0402394	0.456253
CLDN19	1p34.2	0.343486	0.0402611	0.456253
SMAD4	18q21.2	-0.343434	0.0402934	0.456253
SVIP	11p14.3	-0.343434	0.0402934	0.456253
NUP210L	1q21.3	0.343434	0.0402934	0.456253
ARHGAP40	20q11.23	0.343363	0.0403377	0.456253
FAM118A	22q13.31	0.343304	0.0403741	0.456253
NDRG1	8q24.22	0.343304	0.0403741	0.456253
RBM39	20q11.22	0.343304	0.0403741	0.456253
TRAF2	9q34.3	0.343304	0.0403741	0.456253
DSPP	4q22.1	0.343153	0.0404684	0.456698
MIR-7-2/2*		0.343135	0.0404795	0.456698
MIR-7-2/7		0.343135	0.0404795	0.456698
MOCS3	20q13.13	0.343044	0.040536	0.456698
MPZL3	11q23.3	0.343044	0.040536	0.456698
MIR-609/609		0.343041	0.0405382	0.456698
CISD1	10q21.1	-0.342914	0.0406171	0.456845
LINC00593	15q23	0.342845	0.04066	0.456845
COL4A3BP	5q13.3	-0.342784	0.0406983	0.456845
NUDT12	5q21.2	-0.342784	0.0406983	0.456845
OR4N3P	15q11.2	0.342738	0.0407272	0.456845
EFL1P1	15q25.2	0.342716	0.0407411	0.456845
OR6B3	2q37.3	0.3427	0.0407509	0.456845
OSTCP1	6q25.3	0.342699	0.0407514	0.456845
FAM186A	12q13.12	0.342698	0.0407521	0.456845
TMEM131L	4q31.3	-0.342654	0.0407797	0.456845
NPAS3	14q13.1	-0.342654	0.0407797	0.456845
TOMM70	3q12.2	-0.342524	0.0408612	0.457491
CCDC186	10q25.3	0.342394	0.0409429	0.457491
LAMB4	7q31.1	0.342394	0.0409429	0.457491
RNF214	11q23.3	0.342394	0.0409429	0.457491
PRNT	20p13	0.342297	0.0410034	0.457491
C18ORF25	18q21.1	-0.342264	0.0410246	0.457491
KIF23	15q23	0.342264	0.0410246	0.457491
SNAPIN	1q21.3	0.342264	0.0410246	0.457491
ZNF561	19p13.2	-0.342264	0.0410246	0.457491
SPATA3	2q37.1	0.342207	0.04106	0.457654
MIR-3916/3916		0.342134	0.0411065	0.457693
CLRN1	3q25.1	0.342045	0.0411623	0.457693
MPP4	2q33.1	0.34196	0.0412158	0.457693
DYRK1B	19q13.2	0.341873	0.0412708	0.457693
PTENP1	9p13.3	-0.341873	0.0412708	0.457693
TRAK2	2q33.1	0.341743	0.0413531	0.457693
WDR25	14q32.2	-0.341743	0.0413531	0.457693
EPHA10	1p34.3	0.341743	0.0413531	0.457693
MIR-518D/3P		0.341731	0.0413611	0.457693
MIR-518D/5P		0.341731	0.0413611	0.457693
RNASE8	14q11.2	0.341641	0.0414179	0.457693
MIR-4514/4514		0.341641	0.0414179	0.457693
ERVMER61-1	1q31.1	0.341627	0.0414265	0.457693
CAGE1	6p24.3	0.341613	0.0414355	0.457693
DGKE	17q22	0.341613	0.0414355	0.457693
SRA1	5q31.3	-0.341613	0.0414355	0.457693
ZNF552	19q13.43	0.341613	0.0414355	0.457693
IQCF2	3p21.2	0.341609	0.0414381	0.457693
GLYCAM1	12q13.2	0.341389	0.0415776	0.458169
HIST1H4G	6p22.2	0.341389	0.0415776	0.458169
OR7A10	19p13.12	0.341389	0.0415776	0.458169
ATXN7L3	17q21.31	0.341375	0.0415868	0.458169
ASIC3	7q36.1	-0.341353	0.0416008	0.458169
RHBG	1q22	0.341284	0.0416446	0.458169
TRBV5-5	7q34	-0.341245	0.0416696	0.458169
ACTR5	20q11.23	0.341223	0.0416836	0.458169
[truncated: 19,992 more rows]
