# Supplementary material for: Comprehensive Analysis and Identification of Prognostic Biomarkers and Therapeutic Targets Among FAM83 Family Members for Gastric Cancer
Source: Front Cell Dev Biol. 2021 Nov 19;9:719613. doi: 10.3389/fcell.2021.719613 (PMC8640971; doi:10.3389/fcell.2021.719613)
Supplement: Supplementary file 7 [file Data_Sheet_7.ZIP › Supplementary materials fig.6/co-expresssion between different FAM83 family members and 259 genes/FAM83D.xls]

## Sheet: Sheet1
Correlated Gene	Cytoband	Spearman's Correlation	p-Value	q-Value
ZBED3	5q13.3	-0.688031	3.53348e-06	0.0507734
ITGB1BP2	Xq13.1	0.682111	4.61765e-06	0.0507734
CHD5	1p36.31	0.66864	8.30249e-06	0.06086
HOXC12	12q13.13	0.651912	1.65284e-05	0.090869
PIH1D2	11q23.1	0.629858	3.85271e-05	0.164832
LINC00163	21q22.3	0.625501	4.51923e-05	0.164832
KCNE2	21q22.11	-0.621364	5.24681e-05	0.164832
GMNC	3q28	0.611047	7.54465e-05	0.181159
XCL1	1q24.2	0.610811	7.60639e-05	0.181159
ALPG	2q37.1	0.608494	8.23787e-05	0.181159
CALB2	16q22.2	0.604891	9.31448e-05	0.186213
MGAT2	14q21.3	-0.599228	0.000112641	0.203998
BMPR1B	4q22.3	0.597169	0.000120593	0.203998
LFNG	7p22.3	-0.592535	0.000140364	0.206234
PRKAA2	1p32.2	0.590734	0.000148807	0.206234
FUT8	14q23.3	-0.590476	0.00015005	0.206234
CDC42EP1	22q13.1	-0.584299	0.000182815	0.221006
HPS6	10q24.32	-0.583526	0.000187332	0.221006
PITX2	4q25	0.58292	0.000190947	0.221006
CHRNA3	15q25.1	0.575804	0.000238326	0.238386
TPX2	20q11.21	0.574003	0.000251881	0.238386
ABI2	2q33.2	0.574003	0.000251881	0.238386
NDUFAF1	15q15.1	-0.571429	0.000272442	0.238386
TMPRSS2	21q22.3	-0.569627	0.000287715	0.238386
GNAZ	22q11.22-q11.23	0.569112	0.000292217	0.238386
SYNM	15q26.3	0.567568	0.000306104	0.238386
SCNM1	1q21.3	0.566538	0.000315686	0.238386
DCDC1	11p13	0.565397	0.000326621	0.238386
HIST2H3D	1q21.2	0.565257	0.00032798	0.238386
URAHP	16q24.3	0.564994	0.000330562	0.238386
MPPE1	18p11.21	-0.563192	0.000348706	0.238386
SC5D	11q23.3-q24.1	0.563192	0.000348706	0.238386
ALPP	2q37.1	0.562327	0.000357725	0.238386
SPA17	11q24.2	0.561133	0.000370526	0.239654
PPP1R14A	19q13.2	0.559331	0.00039061	0.245426
HINFP	11q23.3	0.556242	0.000427306	0.257777
MIR-4648/4648		-0.555727	0.000433712	0.257777
REXO2	11q23.2	0.553668	0.000460199	0.257807
ST13P4	13q14.2	0.553668	0.000460199	0.257807
RPAP3	12q13.11	0.552896	0.000470498	0.257807
PROKR2	20p12.3	-0.552149	0.000480656	0.257807
PNCK	Xq28	0.548005	0.00054062	0.275922
DNAH2	17p13.1	0.546882	0.000557979	0.275922
GPR108	19p13.3	-0.546718	0.000560553	0.275922
ICOSLG	21q22.3	-0.546461	0.000564617	0.275922
KMT2A	11q23.3	0.541828	0.000642388	0.297092
GAS8	16q24.3	0.539254	0.000689582	0.297092
CEP126	11q22.1	0.538996	0.000694466	0.297092
TPM2	9p13.3	0.538996	0.000694466	0.297092
SPPL2B	19p13.3	-0.538645	0.000701185	0.297092
MIR-3692/3692		0.538024	0.000713192	0.297092
MIR-3692/3692*		0.538024	0.000713192	0.297092
USP28	11q23.2	0.537709	0.000719351	0.297092
GPN3	12q24.11	0.537194	0.000729525	0.297092
LVRN	5q23.1	0.533848	0.000798817	0.304377
RICTOR	5p13.1	0.533333	0.00080998	0.304377
ACTG2	2p13.1	0.533076	0.000815612	0.304377
CWC15	11q21	0.532046	0.000838492	0.304377
TMEM105	17q25.3	0.531959	0.000840454	0.304377
LINC00482	17q25.3	0.531857	0.000842752	0.304377
DCUN1D5	11q22.3	0.531789	0.0008443	0.304377
KLHL29	2p24.1	0.530502	0.000873877	0.305038
CRACR2A	12p13.32	0.530502	0.000873877	0.305038
MRE11	11q21	0.528185	0.000929432	0.317386
NT5E	6q14.3	0.527671	0.000942194	0.317386
WFDC10B	20q13.12	0.52667	0.000967437	0.317386
NDE1	16p13.11	0.526384	0.000974778	0.317386
SEMA3D	7q21.11	0.526126	0.000981414	0.317386
KIFAP3	1q24.2	0.524839	0.00101519	0.318548
CYB5R2	11p15.4	0.524324	0.00102899	0.318548
WEE1	11p15.4	0.52381	0.00104295	0.318548
ORC3	6q15	0.52381	0.00104295	0.318548
RBM24	6p22.3	0.522008	0.00109314	0.329305
SUSD6	14q24.1	-0.519949	0.0011531	0.340361
MRPL9	1q21.3	0.519691	0.0011608	0.340361
LPGAT1	1q32.3	0.518662	0.00119203	0.344921
HOXA-AS3	7p15.2	0.516602	0.00125674	0.352146
NEMP1	12q13.3	0.516602	0.00125674	0.352146
KDM4D	11q21	0.516345	0.00126504	0.352146
ARCN1	11q23.3	0.515573	0.00129024	0.353924
NUDCD1	8q23.1	0.514543	0.00132452	0.353924
FRAT1	10q24.1	-0.514286	0.00133321	0.353924
CCDC81	11q14.2	0.513256	0.0013685	0.353924
C1GALT1C1L	2p21	0.512999	0.00137745	0.353924
IFT46	11q23.3	0.512741	0.00138645	0.353924
LEMD3	12q14.3	0.512484	0.0013955	0.353924
HCAR1	12q24.31	0.512227	0.0014046	0.353924
MAP3K7	6q15	0.511712	0.00142297	0.353924
LMAN2	5q35.3	-0.511197	0.00144154	0.353924
PCA3	9q21.2	0.511007	0.00144847	0.353924
S1PR2	19p13.2	-0.50991	0.00148892	0.35981
ACADSB	10q26.13	-0.508623	0.00153765	0.367549
SLC36A4	11q21	0.507593	0.00157765	0.373054
JPH2	20q13.12	0.507079	0.00159799	0.373844
DDX10	11q22.3	0.506564	0.00161855	0.374669
TMEM30B	14q23.1	-0.505277	0.00167099	0.381251
SPATS2	12q13.12	0.505019	0.00168166	0.381251
ZNF202	11q24.1	0.50399	0.00172492	0.386274
EVX1	7p15.2	0.503491	0.00174623	0.386274
NTSR1	20q13.33	0.503218	0.001758	0.386274
CHMP6	17q25.3	-0.502445	0.00179164	0.386274
NNAT	20q11.23	0.502445	0.00179164	0.386274
LRRIQ1	12q21.31	0.49926	0.00193645	0.413441
RAB6C	2q21.1	0.498488	0.00197306	0.415134
FOXD3	1p31.3	0.498298	0.00198213	0.415134
KHDC1	6q13	0.497297	0.00203069	0.417075
KIAA1586	6p12.1	0.496782	0.00205606	0.417075
VPS18	15q15.1	-0.496782	0.00205606	0.417075
SNORD117	6p21.33	0.496557	0.00206726	0.417075
RNF26	11q23.3	0.495495	0.00212072	0.420323
PSPN	19p13.3	-0.494208	0.00218714	0.420323
ALG10	12p11.1	0.493694	0.00221422	0.420323
CKAP5	11p11.2	0.493694	0.00221422	0.420323
NPAT	11q22.3	0.493694	0.00221422	0.420323
PLAG1	8q12.1	0.493694	0.00221422	0.420323
SLC2A4	17p13.1	0.493436	0.00222787	0.420323
MKNK2	19p13.3	-0.492921	0.00225538	0.420323
SLC18A2	10q25.3	-0.492921	0.00225538	0.420323
MAST3	19p13.11	-0.491377	0.00233973	0.432377
FEM1A	19p13.3	-0.490862	0.00236844	0.433081
GAL	11q13.2	0.490605	0.00238292	0.433081
RARS2	6q15	0.49009	0.0024121	0.434791
TMEM123	11q22.2	0.489318	0.00245646	0.43552
RTN3	11q13.1	0.489318	0.00245646	0.43552
MAFA	8q24.3	0.488989	0.00247556	0.43552
NR2C1	12q22	0.488031	0.00253197	0.439522
COPS8	2q37.3	0.487516	0.00256274	0.439522
TMEM65	8q24.13	0.487516	0.00256274	0.439522
DNAH11	7p15.3	0.487259	0.00257825	0.439522
SOWAHC	2q13	0.486744	0.00260951	0.441428
RBPMS2	15q22.31	0.486229	0.0026411	0.443362
CDON	11q24.2	0.485714	0.00267302	0.445321
DES	2q35	0.484942	0.00272153	0.448036
CCDC84	11q23.3	0.48417	0.00277081	0.448036
ZNF572	8q24.13	0.48417	0.00277081	0.448036
RACGAP1	12q13.12	0.48417	0.00277081	0.448036
ZW10	11q23.2	0.48314	0.00283773	0.455507
ARHGEF26	3q25.2	0.482111	0.00290605	0.463094
AURKAP1	1q41	0.479794	0.00306503	0.484297
2021-03-04	2q35	-0.479537	0.00308315	0.484297
SAMD4B	19q13.2	0.479022	0.00311968	0.486559
NECTIN3	3q13.13	-0.47825	0.00317517	0.491727
GCSH	16q23.2	0.47722	0.0032505	0.499873
HOXC13	12q13.13	0.476547	0.0033006	0.502986
MPND	19p13.3	-0.475161	0.00340584	0.502986
CKB	14q32.33	0.474646	0.00344566	0.502986
ELOVL5	6p12.1	0.474131	0.00348589	0.502986
MOB3B	9p21.2	-0.473874	0.00350616	0.502986
EFHD2	1p36.21	-0.472844	0.00358826	0.502986
STT3A	11q24.2	0.471815	0.00367202	0.502986
BCORL1	Xq26.1	0.471557	0.00369322	0.502986
CHEK1	11q24.2	0.471557	0.00369322	0.502986
LCMT1	16p12.1	0.4713	0.00371453	0.502986
VPS72	1q21.3	0.471042	0.00373595	0.502986
SLC39A10	2q32.3	0.470785	0.00375747	0.502986
DARS	2q21.3	0.470785	0.00375747	0.502986
UTP6	17q11.2	0.470785	0.00375747	0.502986
LINC01446	7p12.1	0.470432	0.00378715	0.502986
SPOP	17q21.33	0.470013	0.00382269	0.502986
SPINK6	5q32	0.469986	0.00382496	0.502986
TSPAN17	5q35.2	-0.469755	0.00384465	0.502986
CAVIN4	9q31.1	0.469498	0.00386671	0.502986
UBAP2L	1q21.3	0.469498	0.00386671	0.502986
LPCAT3	12p13.31	-0.469241	0.00388889	0.502986
SPEG	2q35	0.469241	0.00388889	0.502986
TSPYL4	6q22.1	0.468983	0.00391117	0.502986
IQUB	7q31.32	0.468211	0.0039787	0.502986
CTF1	16p11.2	0.467696	0.00402427	0.502986
GCC1	7q32.1	-0.467696	0.00402427	0.502986
RAB19	7q34	-0.467696	0.00402427	0.502986
PRDX6	1q25.1	0.467696	0.00402427	0.502986
KHDRBS3	8q24.23	0.467439	0.00404723	0.502986
OTUD6B	8q21.3	0.467181	0.0040703	0.502986
PHKG1	7p11.2	0.467181	0.0040703	0.502986
PARN	16p13.12	0.466667	0.00411678	0.502986
SPICE1	3q13.2	0.466667	0.00411678	0.502986
CLVS2	6q22.31	0.466655	0.00411784	0.502986
ARL6IP1	16p12.3	0.465894	0.00418736	0.502986
GMIP	19p13.11	-0.465894	0.00418736	0.502986
OSBPL8	12q21.2	0.465122	0.00425899	0.502986
AASDHPPT	11q22.3	0.465122	0.00425899	0.502986
IFNAR1	21q22.11	-0.465122	0.00425899	0.502986
CFAP300	11q22.1	0.464607	0.00430733	0.502986
AKR1C8P	10p15.1	0.464247	0.00434148	0.502986
FLNA	Xq28	0.463578	0.00440543	0.502986
ALDH2	12q24.12	-0.46332	0.00443026	0.502986
LINC01546	Xp22.33	-0.46282	0.00447891	0.502986
GFRA3	5q31.2	0.462806	0.00448028	0.502986
RPUSD4	11q24.2	0.461776	0.00458177	0.502986
SH2D5	1p36.12	0.460905	0.00466921	0.502986
DMPK	19q13.32	0.460232	0.00473775	0.502986
PAX8-AS1	2q14.1	0.460232	0.00473775	0.502986
FAM102A	9q34.11	-0.459974	0.00476419	0.502986
LINC00841	10q11.21	-0.459909	0.00477092	0.502986
MRPL21	11q13.3	0.459746	0.00478769	0.502986
MLIP	6p12.1	0.45924	0.00484027	0.502986
KIRREL3	11q24.2	0.459232	0.00484118	0.502986
SYK	9q22.2	-0.459202	0.00484426	0.502986
IPO7	11p15.4	0.458945	0.00487121	0.502986
DSTN	20p12.1	0.458687	0.00489829	0.502986
MMS22L	6q16.1	0.458687	0.00489829	0.502986
ZAR1	4p11	0.458662	0.00490098	0.502986
RNASE3	14q11.2	-0.45821	0.00494884	0.502986
TYRP1	9p23	0.458172	0.00495284	0.502986
TOP2A	17q21.2	0.458172	0.00495284	0.502986
JRKL	11q21	0.457658	0.00500791	0.502986
RNGTT	6q15	0.4574	0.00503564	0.502986
HOXA7	7p15.2	0.457143	0.0050635	0.502986
HSDL1	16q24.1	0.457143	0.0050635	0.502986
KPNA5	6q22.1	0.456885	0.0050915	0.502986
SLC22A2	6q25.3	0.456631	0.00511926	0.502986
KCNMB1	5q35.1	0.456628	0.00511963	0.502986
SNORD21	1p22.1	0.456628	0.00511963	0.502986
GRIK5	19q13.2	0.456371	0.0051479	0.502986
TATDN1	8q24.13	0.456371	0.0051479	0.502986
C1QTNF8	16p13.3	0.455945	0.00519493	0.502986
SYT6	1p13.2	-0.455856	0.00520484	0.502986
TROAP	12q13.12	0.455598	0.00523351	0.502986
PPHLN1	12q12	0.455084	0.00529126	0.502986
NFRKB	11q24.3	0.455084	0.00529126	0.502986
STIP1	11q13.1	0.455084	0.00529126	0.502986
SLC13A3	20q13.12	0.454826	0.00532034	0.502986
SNORD72	5p13.1	0.454686	0.00533625	0.502986
MLLT10	10p12.31	0.454569	0.00534956	0.502986
ARL4D	17q21.31	0.454569	0.00534956	0.502986
CNTNAP1	17q21.2	0.454469	0.00536088	0.502986
ZNF410	14q24.3	-0.454311	0.00537891	0.502986
ARL13B	3q11.1-q11.2	0.454054	0.00540841	0.502986
CKS1B	1q21.3	0.454054	0.00540841	0.502986
RBM48	7q21.2	0.454054	0.00540841	0.502986
TMEM242	6q25.3	0.454054	0.00540841	0.502986
MIR-191/191		-0.45351	0.00547118	0.502986
MIR-191/191*		-0.45351	0.00547118	0.502986
C3ORF70	3q27.2	0.453282	0.00549773	0.502986
CYTH1	17q25.3	-0.453282	0.00549773	0.502986
GATAD2B	1q21.3	0.453282	0.00549773	0.502986
TAF1A	1q41	0.453282	0.00549773	0.502986
LINC02433	4q32.1	-0.453035	0.00552657	0.502986
EPHA1	7q34-q35	-0.453024	0.00552779	0.502986
GNG4	1q42.3	0.453024	0.00552779	0.502986
ROR2	9q22.31	0.452767	0.00555799	0.502986
RPA1	17p13.3	0.452767	0.00555799	0.502986
ZNF143	11p15.4	0.452767	0.00555799	0.502986
WDR54	2p13.1	0.452252	0.00561881	0.50434
ZNF837	19q13.43	-0.452252	0.00561881	0.50434
SNRNP48	6p24.3	0.451737	0.0056802	0.505722
EMBP1	1p11.2	0.451737	0.0056802	0.505722
CWF19L2	11q22.3	0.451223	0.00574217	0.509178
FAM32A	19p13.11	-0.450965	0.00577337	0.509889
ILVBL	19p13.12	-0.450193	0.00586786	0.515579
C11ORF65	11q22.3	0.449678	0.00593159	0.515579
LDHB	12p12.1	0.449678	0.00593159	0.515579
TRAF3IP1	2q37.3	0.449678	0.00593159	0.515579
GSPT1	16p13.13	0.449421	0.00596367	0.51583
PRUNE2	9q21.2	0.449163	0.00599591	0.51583
MRO	18q21.2	-0.448906	0.00602829	0.51583
TBX19	1q24.2	0.448906	0.00602829	0.51583
TMEM131	2q11.2	-0.448134	0.00612635	0.517237
ADSS	1q44	0.447876	0.00615934	0.517237
POLR2C	16q21	0.447876	0.00615934	0.517237
DEGS2	14q32.2	-0.447619	0.00619248	0.517237
LHX9	1q31.3	0.4476	0.00619497	0.517237
OCA2	15q12-q13.1	0.447521	0.00620515	0.517237
MOSMO	16p12.2	0.446847	0.00629283	0.517237
PRKACA	19p13.12	-0.446847	0.00629283	0.517237
NEMP2	2q32.2	0.446847	0.00629283	0.517237
DSG1	18q12.1	0.446618	0.00632281	0.517237
MIR-4804/3P		0.446586	0.00632699	0.517237
MIR-4804/5P		0.446586	0.00632699	0.517237
GAS2L3	12q23.1	0.446075	0.00639458	0.51786
HIST2H2BC	1q21.2	0.445817	0.0064288	0.51786
HMGA2	12q14.3	0.445817	0.0064288	0.51786
KIF20A	5q31.2	0.445817	0.0064288	0.51786
CYTH2	19q13.33	0.44556	0.00646319	0.518609
MIR-4767/4767		-0.445302	0.00649773	0.518609
HOTAIR	12q13.13	0.445074	0.0065285	0.518609
ST3GAL4	11q24.2	0.445045	0.00653243	0.518609
TMPRSS13	11q23.3	0.444273	0.00663748	0.521127
MLN	6p21.31	0.444102	0.0066609	0.521127
SQLE	8q24.13	0.444015	0.00667282	0.521127
CHD1L	1q21.1	0.443243	0.00677981	0.521127
CHTOP	1q21.3	0.442986	0.0068158	0.521127
MOB3C	1p33	-0.442986	0.0068158	0.521127
BLNK	10q24.1	-0.442728	0.00685195	0.521127
B3GALT5-AS1	21q22.2	0.442628	0.00686607	0.521127
OR51B5	11p15.4	0.442533	0.00687947	0.521127
MIR-331/3P		0.442242	0.00692071	0.521127
MIR-331/5P		0.442242	0.00692071	0.521127
LINC01257	12q24.33	0.442222	0.00692354	0.521127
NT5DC3	12q23.3	0.442214	0.00692475	0.521127
VPS11	11q23.3	0.442214	0.00692475	0.521127
AKAP4	Xp11.22	0.441699	0.00699817	0.521127
VAT1	17q21.31	0.441699	0.00699821	0.521127
LOC100507334	2q13	0.441614	0.00701044	0.521127
HOXB8	17q21.32	0.441184	0.00707234	0.521127
PDZD8	10q25.3-q26.11	-0.441184	0.00707234	0.521127
AK9	6q21	0.441084	0.00708686	0.521127
CNN1	19p13.2	0.440669	0.00714714	0.521127
PAX8	2q14.1	0.440669	0.00714714	0.521127
ACTC1	15q14	0.440412	0.00718479	0.521127
NAP1L1	12q21.2	0.440412	0.00718479	0.521127
FAM72D	1q21.1	0.440412	0.00718479	0.521127
PFDN4	20q13.2	0.440154	0.00722261	0.521127
SLC7A8	14q11.2	-0.440154	0.00722261	0.521127
CFAP410	21q22.3	-0.439897	0.00726061	0.521127
MPZL3	11q23.3	0.439897	0.00726061	0.521127
PIMREG	17p13.2	0.43964	0.00729877	0.521127
SF3B4	1q21.2	0.43964	0.00729877	0.521127
BVES-AS1	6q21	0.439282	0.00735211	0.523067
NCS1	9q34.11	0.439125	0.00737562	0.523067
KLHL33	14q11.2	0.43898	0.00739729	0.523067
NKAIN4	20q13.33	0.43851	0.00746837	0.5264
ZFPM1	16q24.2	-0.438095	0.00753139	0.529146
PLK1	16p12.2	0.437838	0.00757077	0.530219
NKAPD1	11q23.1	0.43758	0.00761032	0.531297
LINC00643	14q23.2	-0.437118	0.00768179	0.53347
PGM5	9q21.11	0.437066	0.00768996	0.53347
RXRG	1q23.3	0.436446	0.00778682	0.53677
PLIN4	19p13.3	0.436293	0.00781076	0.53677
FANCL	2p16.1	0.436293	0.00781076	0.53677
EFCAB14-AS1	1p33	-0.436036	0.00785139	0.537329
HFM1	1p22.2	0.435779	0.00789219	0.537329
NUP107	12q15	0.435779	0.00789219	0.537329
SLAMF9	1q23.2	0.435521	0.00793318	0.538452
CHST9	18q11.2	0.435291	0.00797002	0.539288
TKTL1	Xq28	0.435006	0.0080157	0.540716
ICAM5	19p13.2	0.434492	0.00809896	0.54135
DPF2	11q13.1	0.434492	0.00809896	0.54135
HSPB7	1p36.13	0.434492	0.00809896	0.54135
SLC35A1	6q15	0.434234	0.00814086	0.542502
EED	11q14.2	0.433719	0.00822522	0.54435
POLR3E	16p12.2	0.433205	0.00831033	0.54435
TAC1	7q21.3	0.433143	0.00832059	0.54435
TRIM46	1q22	0.432947	0.00835317	0.54435
IMPAD1	8q12.1	0.432947	0.00835317	0.54435
SLC2A1-AS1	1p34.2	0.43269	0.00839619	0.54435
CENPL	1q25.1	0.432432	0.0084394	0.54435
SALL4	20q13.2	0.432175	0.0084828	0.54435
DPAGT1	11q23.3	0.431918	0.0085264	0.54435
CHP1	15q15.1	-0.431918	0.0085264	0.54435
ARHGDIA	17q25.3	-0.43166	0.00857018	0.54435
OVOS2	12p11.21	0.431559	0.0085874	0.54435
SLC25A47	14q32.2	-0.431475	0.00860184	0.54435
CRYAB	11q23.1	0.431403	0.00861416	0.54435
KIF22	16p11.2	0.431403	0.00861416	0.54435
MED19	11q12.1	0.431403	0.00861416	0.54435
RASGEF1A	10q11.21	0.431403	0.00861416	0.54435
ZNF503-AS2	10q22.2	-0.431403	0.00861416	0.54435
CCDC32	15q15.1	-0.430631	0.00874724	0.549924
PRL	6p22.3	0.430464	0.00877622	0.549924
RPGRIP1L	16q12.2	0.430373	0.00879199	0.549924
CHRNB4	15q25.1	0.430116	0.00883693	0.549924
APIP	11p13	0.429858	0.00888208	0.549924
CAP2	6p22.3	0.429858	0.00888208	0.549924
DLAT	11q23.1	0.429858	0.00888208	0.549924
ABAT	16p13.2	-0.429601	0.00892741	0.549924
ALDH1L1	3q21.3	0.429601	0.00892741	0.549924
IFNK	9p21.2	-0.429382	0.00896618	0.550424
STON2	14q31.1	0.429086	0.00901868	0.550424
ETV4	17q21.31	0.428829	0.00906461	0.550424
RNF214	11q23.3	0.428829	0.00906461	0.550424
PTCHD1	Xp22.11	0.428728	0.0090827	0.550424
C11ORF74	11p12	0.428571	0.00911074	0.550424
RAB43	3q21.3	-0.428571	0.00911074	0.550424
HAT1	2q31.1	0.428314	0.00915707	0.551707
DCDC5	11p14.1	0.427827	0.00924532	0.552584
NUP62CL	Xq22.3	0.427799	0.00925033	0.552584
BTD	3p25.1	-0.427799	0.00925033	0.552584
CEP83-DT	12q22	0.427542	0.00929726	0.552584
ATP9B	18q23	-0.427542	0.00929726	0.552584
FBXW4	10q24.32	-0.426512	0.00948703	0.558137
UFL1	6q16.1	0.426512	0.00948703	0.558137
C12ORF56	12q14.2	0.426444	0.00949969	0.558137
CRHR1	17q21.31	0.426255	0.00953498	0.558137
BCL9	1q21.2	0.425997	0.00958314	0.558137
FBXO32	8q24.13	0.425997	0.00958314	0.558137
PYGL	14q22.1	0.425997	0.00958314	0.558137
HOXC10	12q13.13	0.425896	0.00960215	0.558137
SPINT1	15q15.1	-0.42574	0.00963151	0.558137
IL1RAP	3q28	0.425225	0.00972887	0.558137
PAX1	20p11.22	0.424994	0.0097728	0.558137
ATP6V0E1	5q35.1	-0.424968	0.00977786	0.558137
HES1	3q29	0.424968	0.00977786	0.558137
XPOT	12q14.2	0.424968	0.00977786	0.558137
CPSF7	11q12.2	0.424453	0.00987647	0.558137
CHML	1q43	0.424453	0.00987647	0.558137
GSTK1	7q34	-0.424453	0.00987647	0.558137
C1ORF210	1p34.2	-0.424196	0.0099261	0.558137
IQCH-AS1	15q23	-0.424196	0.0099261	0.558137
KCNMA1	10q22.3	0.424196	0.0099261	0.558137
HMX2	10q26.13	0.4241	0.00994467	0.558137
CALCA	11p15.2	0.423863	0.00999061	0.558137
LMO1	11p15.4	0.423803	0.0100021	0.558137
TTC3	21q22.13	-0.423681	0.010026	0.558137
COX8C	14q32.12	0.423552	0.0100512	0.558137
CORO6	17q11.2	0.423423	0.0100762	0.558137
KIF18B	17q21.31	0.423423	0.0100762	0.558137
ARL6IP6	2q23.3	0.423166	0.0101267	0.558137
LGALS3BP	17q25.3	-0.423166	0.0101267	0.558137
RPS15A	16p12.3	0.422394	0.0102794	0.560977
KIFC1	6p21.32	0.422394	0.0102794	0.560977
KLHL38	8q24.13	0.422394	0.0102794	0.560977
FBXL15	10q24.32	-0.422136	0.0103308	0.560977
CCDC114	19q13.33	0.422136	0.0103308	0.560977
MRGPRG-AS1	11p15.4	0.422046	0.0103489	0.560977
FAM184A	6q22.31	0.421879	0.0103823	0.560977
GPR75-ASB3	2p16.2	0.421879	0.0103823	0.560977
LINGO3	19p13.3	-0.421364	0.0104861	0.563813
PARD3	10p11.22-p11.21	0.421364	0.0104861	0.563813
FASTK	7q36.1	-0.421107	0.0105383	0.565239
ADAM20P1	14q24.2	0.420958	0.0105686	0.565294
PEX11G	19p13.2	-0.420849	0.0105907	0.565294
BARD1	2q35	0.420077	0.0107494	0.566986
SLC25A34	1p36.21	-0.420077	0.0107494	0.566986
EMSY	11q13.5	0.420077	0.0107494	0.566986
PPP1R3G	6p25.1	0.420077	0.0107494	0.566986
TIMD4	5q33.3	0.419589	0.0108506	0.566986
ANLN	7p14.2	0.419562	0.0108562	0.566986
LOC100506321	14q23.3	-0.419562	0.0108562	0.566986
GNG7	19p13.3	-0.419305	0.01091	0.566986
UBE4A	11q23.3	0.419305	0.01091	0.566986
NECAB1	8q21.3	0.419048	0.010964	0.566986
ZC2HC1A	8q21.13	0.419048	0.010964	0.566986
CDCA4	14q32.33	0.419048	0.010964	0.566986
TRDMT1	10p13	0.41879	0.0110182	0.566986
UNG	12q24.11	0.418275	0.0111274	0.566986
CENPF	1q41	0.418275	0.0111274	0.566986
ARL14EPL	5q23.1	0.418192	0.0111451	0.566986
SGCA	17q21.33	0.418045	0.0111765	0.566986
TADA2B	4p16.1	-0.418018	0.0111823	0.566986
ARNTL	11p15.3	-0.418018	0.0111823	0.566986
TMEM237	2q33.1	0.418018	0.0111823	0.566986
LDB3	10q23.2	0.417761	0.0112374	0.566986
BOLA2B	16p11.2	0.417694	0.0112517	0.566986
POU6F2	7p14.1	0.417541	0.0112846	0.566986
CERS5	12q13.12	0.417503	0.0112928	0.566986
NIPAL4	5q33.3	0.417503	0.0112928	0.566986
RRN3	16p13.11	0.417503	0.0112928	0.566986
SAA3P	11p15.1	0.41709	0.0113822	0.569791
TET2	4q24	-0.416988	0.0114042	0.569791
UPK1A	19q13.12	0.416887	0.0114264	0.569791
OR5M11	11q12.1	0.416532	0.0115039	0.570231
MPP6	7p15.3	0.416474	0.0115166	0.570231
EFCAB14	1p33	-0.416474	0.0115166	0.570231
ZNF491	19p13.2	-0.416372	0.0115389	0.570231
ANAPC7	12q24.11	0.415959	0.0116299	0.573437
TCF24	8q13.1	0.415808	0.0116632	0.573517
MIR-3180-4/3180		0.415716	0.0116837	0.573517
CSK	15q24.1	-0.415444	0.0117441	0.573923
MYH11	16p13.11	0.415444	0.0117441	0.573923
CYP26A1	10q23.33	0.415222	0.0117937	0.57418
TTC26	7q34	0.415187	0.0118016	0.57418
SPAG5	17q11.2	0.414929	0.0118593	0.575083
HOXA6	7p15.2	0.414441	0.0119694	0.575083
HOXA4	7p15.2	0.414414	0.0119755	0.575083
MIR-128-1/128		0.414326	0.0119956	0.575083
DNAJB9	7q31.1|14q24.2-q24.3	-0.414157	0.0120339	0.575083
HSD17B4	5q23.1	-0.4139	0.0120926	0.575083
CIAO2A	15q22.31	-0.413642	0.0121515	0.575083
NPC2	14q24.3	-0.413642	0.0121515	0.575083
AKIRIN2	6q15	0.413385	0.0122107	0.575083
C12ORF76	12q24.11	0.413127	0.0122701	0.575083
MYOC	1q24.3	0.412976	0.012305	0.575083
ADCK2	7q34	-0.41287	0.0123297	0.575083
DBF4B	17q21.31|17q21	0.41287	0.0123297	0.575083
FHDC1	4q31.3	-0.412613	0.0123896	0.575083
LOC100506136		0.412613	0.0123896	0.575083
SSTR1	14q21.1	-0.412613	0.0123896	0.575083
CYB5A	18q22.3	-0.412355	0.0124497	0.575083
CHRM2	7q33	0.412132	0.012502	0.575083
SMIM35	11q23.3	0.412126	0.0125035	0.575083
CRTC2	1q21.3	0.412098	0.0125101	0.575083
HRCT1	9p13.3	0.412098	0.0125101	0.575083
PPP1R12B	1q32.1	0.412098	0.0125101	0.575083
FAM133B	7q21.2	0.41184	0.0125708	0.575083
OXTR	3p25.3	0.411583	0.0126316	0.575083
CLVS1	8q12.2-q12.3	0.411583	0.0126316	0.575083
BDKRB2	14q32.2	-0.411583	0.0126316	0.575083
IRAK1BP1	6q14.1	0.411583	0.0126316	0.575083
SPG11	15q21.1	-0.411326	0.0126928	0.575083
AREL1	14q24.3	-0.411068	0.0127541	0.575083
C3ORF67	3p14.2	0.411068	0.0127541	0.575083
MIR-9-1/9		0.41106	0.0127561	0.575083
MIR-9-1/9*		0.41106	0.0127561	0.575083
KIF5A	12q13.3	0.410966	0.0127786	0.575083
NRL	14q11.2-q12	-0.410811	0.0128158	0.575083
ERMAP	1p34.2	-0.410811	0.0128158	0.575083
SNORD15B	11q13.4	0.410811	0.0128158	0.575083
AHCYL2	7q32.1	-0.410553	0.0128777	0.575083
SLC38A10	17q25.3	-0.410553	0.0128777	0.575083
CDC6	17q21.2	0.410039	0.0130022	0.575083
TBC1D8	2q11.2	0.410039	0.0130022	0.575083
P4HB	17q25.3	-0.410039	0.0130022	0.575083
CEMIP2	9q21.13	-0.410039	0.0130022	0.575083
COX18	4q13.3	-0.409781	0.0130648	0.575083
CEP85	1p36.11	0.409781	0.0130648	0.575083
EEF1E1	6p24.3	0.409781	0.0130648	0.575083
NUF2	1q23.3	0.409781	0.0130648	0.575083
SLC35E1	19p13.11	-0.409781	0.0130648	0.575083
PRPF8	17p13.3	0.409524	0.0131277	0.575083
ERVMER34-1	4q12	0.409524	0.0131277	0.575083
TSR1	17p13.3	0.409524	0.0131277	0.575083
FRRS1L	9q31.3	0.409401	0.0131577	0.575253
FTH1P3	2p23.3	0.409009	0.0132543	0.578279
KXD1	19p13.11	-0.408907	0.0132796	0.578279
OR2W3	1q44	-0.408772	0.0133128	0.57858
PCP4L1	1q23.3	0.408494	0.0133819	0.579135
SEC16B	1q25.2	-0.408237	0.013446	0.579135
ETFDH	4q32.1	-0.408237	0.013446	0.579135
GANC	15q15.1	-0.408237	0.013446	0.579135
SNAI3	16q24.2	-0.407979	0.0135105	0.579135
ABHD14B	3p21.2	-0.407979	0.0135105	0.579135
HOXB3	17q21.32	0.407979	0.0135105	0.579135
ETV1	7p21.2	0.407722	0.0135752	0.579135
ZNF689	16p11.2	-0.407722	0.0135752	0.579135
KIF14	1q32.1	0.407465	0.0136401	0.579135
HEXB	5q13.3	-0.407465	0.0136401	0.579135
MB	22q12.3	0.407459	0.0136416	0.579135
NGRN	15q26.1	0.407207	0.0137054	0.580221
NDUFAF4P1	15q21.1	0.407028	0.0137508	0.580221
PON1	7q21.3	0.40695	0.0137708	0.580221
DEFB126	20p13	0.406943	0.0137727	0.580221
LINC02685	11p11.2	-0.406832	0.0138008	0.580293
SYNJ2BP-COX16	14q24.2	-0.406692	0.0138366	0.580688
TAGLN	11q23.3	0.406435	0.0139026	0.582347
NUP160	11p11.2	0.40592	0.0140354	0.585679
PHF2	9q22.31	-0.40592	0.0140354	0.585679
CDH8	16q21	0.405663	0.0141022	0.586242
TTLL13P	15q26.1	0.405663	0.0141022	0.586242
GSEC	11q24.2	0.405405	0.0141693	0.586553
EFCAB9	5q35.1	-0.405257	0.014208	0.586553
TCEAL2	Xq22.1	0.40492	0.0142966	0.586553
ANGPTL7	1p36.22	0.404891	0.0143043	0.586553
BNC1	15q25.2	-0.404891	0.0143043	0.586553
MAN2B1	19p13.13	-0.404891	0.0143043	0.586553
SPATA46	1q23.3	0.404633	0.0143722	0.586553
ESRP1	8q22.1	0.404633	0.0143722	0.586553
HADHB	2p23.3	-0.404633	0.0143722	0.586553
CRB3	19p13.3	-0.404376	0.0144403	0.586553
CREBZF	11q14.1	0.404376	0.0144403	0.586553
NHLRC4	16p13.3	-0.404118	0.0145088	0.586553
PAFAH1B2	11q23.3	0.404118	0.0145088	0.586553
TMEM126B	11q14.1	0.404118	0.0145088	0.586553
TPTEP1	22q11.1	-0.404016	0.0145361	0.586553
MCM8	20p12.3	0.403861	0.0145775	0.586553
FAM227B	15q21.2	-0.403604	0.0146464	0.586553
HES2	1p36.31	0.403501	0.014674	0.586553
MTNR1A	4q35.2	0.403348	0.0147151	0.586553
ATXN2	12q24.12	0.403346	0.0147157	0.586553
PKP1	1q32.1	0.403346	0.0147157	0.586553
SSB	2q31.1	0.403346	0.0147157	0.586553
CSNK1G2-AS1	19p13.3	0.403245	0.0147431	0.586553
GJB7	6q14.3-q15	0.40322	0.0147498	0.586553
LINC00898	22q13.31	0.402945	0.0148241	0.588444
BABAM1	19p13.11	-0.402831	0.014855	0.588607
CKAP2L	2q14.1	0.402574	0.0149251	0.58926
PPP1R15A	19q13.33	0.402574	0.0149251	0.58926
BAG2	6p12.1	0.402317	0.0149955	0.589535
ITIH4	3p21.1	0.402059	0.0150661	0.589535
ANKRA2	5q13.2	-0.402059	0.0150661	0.589535
C10ORF91	10q26.3	0.402059	0.0150661	0.589535
PUDP	Xp22.31	-0.402059	0.0150661	0.589535
B4GALNT4	11p15.5	0.401544	0.0152082	0.591936
CLK2	1q22	0.401544	0.0152082	0.591936
UTP20	12q23.2	0.401544	0.0152082	0.591936
CHRNA5	15q25.1	0.401287	0.0152797	0.592327
SLC35A4	5q31.3	-0.401287	0.0152797	0.592327
NPAS1	19q13.32	-0.40103	0.0153514	0.592327
WDR27	6q27	0.40103	0.0153514	0.592327
SPERT	13q14.13	0.400814	0.0154117	0.592327
TENT2	5q14.1	-0.400772	0.0154235	0.592327
PKIA	8q21.13	0.400515	0.0154958	0.592327
UBE2C	20q13.12	0.400515	0.0154958	0.592327
SYNCRIP	6q14.3	0.400515	0.0154958	0.592327
STAU2	8q21.11	0.400257	0.0155684	0.592327
EIF5B	2q11.2	0.400257	0.0155684	0.592327
PTOV1-AS1	19q13.33	0.400257	0.0155684	0.592327
SUPT3H	6p21.1	0.400257	0.0155684	0.592327
WNT7A	3p25.1	0.400041	0.0156296	0.592968
NEK2	1q32.3	0.4	0.0156413	0.592968
IGF2BP1	17q21.32	0.399743	0.0157145	0.592968
SCRG1	4q34.1	0.399743	0.0157145	0.592968
AATK	17q25.3	-0.399485	0.015788	0.592968
SEMA3F	3p21.31	-0.399228	0.0158617	0.592968
SYNPO2	4q26	0.399228	0.0158617	0.592968
ATAD2	8q24.13	0.39897	0.0159358	0.592968
C17ORF53	17q21.31	0.39897	0.0159358	0.592968
FZD4-DT	11q14.2	0.39897	0.0159358	0.592968
CCDC47	17q23.3	-0.39897	0.0159358	0.592968
MIR-4640/3P		0.39897	0.0159358	0.592968
MIR-4640/5P		0.39897	0.0159358	0.592968
PPP6R3	11q13.2	0.398713	0.0160101	0.594728
TSSK6	19p13.11	-0.398456	0.0160848	0.596492
GMCL1	2p13.3	0.398198	0.0161597	0.598026
CCDC125	5q13.2	-0.397941	0.0162349	0.598026
TCEANC	Xp22.2	-0.397941	0.0162349	0.598026
CLNS1A	11q14.1	0.397941	0.0162349	0.598026
TM4SF19	3q29	0.397683	0.0163104	0.598801
C16ORF46	16q23.2	0.397683	0.0163104	0.598801
HOXC8	12q13.13	0.397426	0.0163862	0.599582
KIF18A	11p14.1	0.397426	0.0163862	0.599582
NET1	10p15.1	0.397169	0.0164623	0.600169
GFAP	17q21.31	0.397091	0.0164853	0.600169
C2ORF27B	2q21.2	-0.397061	0.0164941	0.600169
ARSD	Xp22.33	-0.396911	0.0165387	0.600169
HIKESHI	11q14.2	0.396911	0.0165387	0.600169
SYNGR4	19q13.33	0.396654	0.0166154	0.600968
HSPA1A	6p21.33	0.396654	0.0166154	0.600968
SFRP5	10q24.2	-0.396241	0.016739	0.603242
NT5DC4	2q14.1	0.396139	0.0167697	0.603242
RNPEPL1	2q37.3	-0.396139	0.0167697	0.603242
KHDC1L	6q13	0.396024	0.0168042	0.603242
CNIH4	1q42.11	0.395882	0.0168472	0.603242
KRTAP4-1	17q21.2	0.395805	0.0168704	0.603242
KLHL17	1p36.33	0.395624	0.0169251	0.603242
PAWR	12q21.2	0.395624	0.0169251	0.603242
PGC	6p21.1	-0.395624	0.0169251	0.603242
ASAH2B	10q11.23	0.395367	0.0170033	0.60401
SNORD15A	11q13.4	0.395367	0.0170033	0.60401
PTBP2	1p21.3	0.394852	0.0171606	0.60401
GABRR1	6q15	0.394849	0.0171616	0.60401
ESPL1	12q13.13	0.394595	0.0172397	0.60401
ASB5	4q34.2	0.394564	0.017249	0.60401
MIA2	14q21.1	-0.394337	0.0173191	0.60401
PGRMC2	4q28.2	-0.394337	0.0173191	0.60401
TMEM207	3q28	0.394298	0.0173311	0.60401
HAVCR1	5q33.3	0.394234	0.0173511	0.60401
AGO2	8q24.3	0.39408	0.0173988	0.60401
FUT8-AS1	14q23.3	-0.393822	0.0174788	0.60401
HOXC6	12q13.13	0.393565	0.0175592	0.60401
NDC80	18p11.32	0.393565	0.0175592	0.60401
LBR	1q42.12	0.393565	0.0175592	0.60401
SVIL	10p11.23	0.393308	0.0176398	0.60401
ASIC3	7q36.1	-0.393308	0.0176398	0.60401
DSCC1	8q24.12	0.393308	0.0176398	0.60401
RGPD4	2q12.3	0.393308	0.0176398	0.60401
ASB11	Xp22.2	-0.393086	0.0177093	0.60401
OR56B4	11p15.4	0.393034	0.0177259	0.60401
MIR-4316/4316		-0.392993	0.0177387	0.60401
PART1	5q12.1	0.392947	0.0177533	0.60401
C16ORF87	16q11.2	0.392793	0.017802	0.60401
CD180	5q12.3	-0.392793	0.017802	0.60401
PGM3	6q14.1	0.392535	0.0178835	0.60401
SSSCA1-AS1	11q13.1	0.392535	0.0178835	0.60401
OLFM2	19p13.2	-0.392278	0.0179654	0.60401
COL18A1	21q22.3	-0.392021	0.0180476	0.60401
SLC9A4	2q12.1	-0.392021	0.0180476	0.60401
PLN	6q22.31	0.391763	0.0181301	0.60401
DLEU1	13q14.2-q14.3	0.391506	0.0182129	0.60401
NMB	15q25.2	0.391506	0.0182129	0.60401
RBPMS	8p12	0.391506	0.0182129	0.60401
LINC02525	6p25.2	0.391307	0.0182771	0.60401
ATP1B4	Xq24	-0.391287	0.0182834	0.60401
PITPNA	17p13.3	0.391248	0.0182961	0.60401
SLC4A8	12q13.13	-0.391248	0.0182961	0.60401
KIF2C	1p34.1	0.391248	0.0182961	0.60401
CELSR1	22q13.31	0.390991	0.0183795	0.60401
DGUOK	2p13.1	0.390991	0.0183795	0.60401
MTMR2	11q21	0.390991	0.0183795	0.60401
SGO1	3p24.3	0.390991	0.0183795	0.60401
TRIT1	1p34.2	0.390991	0.0183795	0.60401
HOXB5	17q21.32	0.390734	0.0184633	0.60401
HEXD	17q25.3	-0.390476	0.0185474	0.60401
TFAP2E	1p34.3	0.390244	0.0186235	0.60401
FAM160B1	10q25.3	-0.390219	0.0186318	0.60401
XKR8	1p35.3	-0.390219	0.0186318	0.60401
SIX3	2p21	0.390062	0.0186834	0.60401
LOC100506207	6p24.3	0.389986	0.0187082	0.60401
WDR41	5q13.3-q14.1	-0.389961	0.0187165	0.60401
ERVMER61-1	1q31.1	0.389904	0.0187353	0.60401
LAMC3	9q34.12	-0.389704	0.0188016	0.60401
UBE2NL	Xq27.3	0.389547	0.0188536	0.60401
RAB3D	19p13.2	-0.389447	0.0188869	0.60401
ZNF710	15q26.1	-0.389447	0.0188869	0.60401
APLP2	11q24.3	0.389447	0.0188869	0.60401
ATP8B1	18q21.31	-0.389447	0.0188869	0.60401
NIF3L1	2q33.1	0.389447	0.0188869	0.60401
PHF10	6q27	0.389447	0.0188869	0.60401
SCRN1	7p14.3	0.389447	0.0188869	0.60401
C22ORF42	22q12.3	-0.389446	0.0188871	0.60401
GAST	17q21.2	0.389424	0.0188945	0.60401
ZNF317	19p13.2	-0.389189	0.0189726	0.60401
DOCK3	3p21.2	0.388932	0.0190587	0.60401
TRIP13	5p15.33	0.388932	0.0190587	0.60401
PCDH10	4q28.3	0.388774	0.0191114	0.60401
IGF2BP3	7p15.3	0.388674	0.019145	0.60401
BVES	6q21	0.388417	0.0192317	0.60401
PPP4R1L	20q13.32	0.38816	0.0193187	0.60401
ARAF	Xp11.3	-0.38816	0.0193187	0.60401
C9	5p13.1	0.388055	0.0193542	0.60401
BSPRY	9q32	-0.387902	0.019406	0.60401
PFDN2	1q23.3	0.387902	0.019406	0.60401
MIR-3911/3911		0.387902	0.019406	0.60401
PENK	8q12.1	0.387758	0.0194552	0.60401
ZNF702P	19q13.41	0.387645	0.0194937	0.60401
OSR2	8q22.2	0.387645	0.0194937	0.60401
VASH1	14q24.3	-0.387645	0.0194937	0.60401
MIR-491/3P		0.387574	0.0195179	0.60401
MIR-491/5P		0.387574	0.0195179	0.60401
NDST3	4q26	-0.387566	0.0195206	0.60401
CCT7	2p13.2	0.387387	0.0195817	0.60401
MRPS6	21q22.11	0.387387	0.0195817	0.60401
PPP1R12A	12q21.2-q21.31	0.387387	0.0195817	0.60401
STAC	3p22.3-p22.2	0.387387	0.0195817	0.60401
RAB11B-AS1	19p13.2	-0.387387	0.0195817	0.60401
SPATA17	1q41	0.387387	0.0195817	0.60401
LOC440910	2q21.1	0.387274	0.0196204	0.60401
HOXC11	12q13.13	0.38713	0.01967	0.60401
PFAS	17p13.1	0.38713	0.01967	0.60401
TTC12	11q23.2	0.38713	0.01967	0.60401
FAM72B	1p11.2	0.38713	0.01967	0.60401
IFT81	12q24.11	0.38713	0.01967	0.60401
KAT7	17q21.33	0.38713	0.01967	0.60401
DPY19L4	8q22.1	0.386873	0.0197586	0.60401
IQCD	12q24.13	0.386873	0.0197586	0.60401
SNORD79	1q25.1	0.386873	0.0197586	0.60401
MAPRE1	20q11.21	0.386873	0.0197586	0.60401
SNORD12	20q13.13	0.386873	0.0197586	0.60401
CRADD	12q22	-0.386358	0.0199369	0.60401
GMPPB	3p21.31	-0.386358	0.0199369	0.60401
KCNK3	2p23.3	0.386358	0.0199369	0.60401
ZNRD2	11q13.1	0.386358	0.0199369	0.60401
UBE2W	8q21.11	0.386358	0.0199369	0.60401
OR2A14	7q35	-0.386235	0.0199797	0.60401
CCT6A	7p11.2	0.3861	0.0200266	0.60401
DUSP16	12p13.2	-0.3861	0.0200266	0.60401
HSPA1L	6p21.33	0.3861	0.0200266	0.60401
CDC20	1p34.2	0.385843	0.0201166	0.60401
MAX	14q23.3	-0.385843	0.0201166	0.60401
MORC2	22q12.2	0.385843	0.0201166	0.60401
DNASE2	19p13.13	-0.385843	0.0201166	0.60401
HACD1	10p12.33	0.385843	0.0201166	0.60401
JPH1	8q21.11	0.385586	0.0202069	0.60401
METTL5	2q31.1	0.385586	0.0202069	0.60401
TMEM184B	22q13.1	-0.385586	0.0202069	0.60401
BMPER	7p14.3	0.385328	0.0202975	0.60401
FAM13A	4q22.1	0.385328	0.0202975	0.60401
KRR1	12q21.2	0.385328	0.0202975	0.60401
KLHL25	15q25.3	-0.385328	0.0202975	0.60401
TPR	1q31.1	0.385071	0.0203885	0.60508
AEBP2	12p12.3	0.385071	0.0203885	0.60508
KNTC1	12q24.31	0.384813	0.0204799	0.606155
PEX1	7q21.2	0.384813	0.0204799	0.606155
KATNBL1P6	6q24.3	0.384734	0.0205081	0.606173
LMOD1	1q32.1	0.384556	0.0205716	0.60642
MSI1	12q24.31	-0.384556	0.0205716	0.60642
HJURP	2q37.1	0.384299	0.0206636	0.607292
FICD	12q23.3	-0.384041	0.020756	0.607292
MS4A14	11q12.2	-0.384041	0.020756	0.607292
KIAA0319	6p22.3	0.383962	0.0207845	0.607292
LYRM4	6p25.1	0.383784	0.0208487	0.607292
RHBDD3	22q12.2	-0.383784	0.0208487	0.607292
SCRN2	17q21.32	-0.383784	0.0208487	0.607292
SNORA21	17q12	0.383784	0.0208487	0.607292
TH	11p15.5	0.383748	0.0208615	0.607292
C1QTNF9	13q12.12	0.383704	0.0208773	0.607292
FRMPD3	Xq22.3	0.383551	0.0209328	0.608101
CD109	6q13	0.383269	0.0210351	0.609464
CDCA7L	7p15.3	0.383269	0.0210351	0.609464
BLOC1S2	10q24.31	-0.383012	0.0211289	0.610571
VPS39	15q15.1	-0.383012	0.0211289	0.610571
MSH2	2p21-p16.3	0.382754	0.0212229	0.611144
SNORA8	11q21	0.382754	0.0212229	0.611144
BRIX1	5p13.2	0.382497	0.0213174	0.611144
CDYL	6p25.1	0.382497	0.0213174	0.611144
FXR2	17p13.1	0.382497	0.0213174	0.611144
SPINDOC	11q13.1	0.382497	0.0213174	0.611144
CCDC103	17q21.31	0.382239	0.0214122	0.611144
AIDA	1q41	0.382239	0.0214122	0.611144
MGAT5	2q21.2-q21.3	-0.382239	0.0214122	0.611144
SNORD118	17p13.1	0.3822	0.0214266	0.611144
ASPH	8q12.3	0.381725	0.0216028	0.612903
CSPP1	8q13.1-q13.2	0.381725	0.0216028	0.612903
TUBG1	17q21.2	0.381725	0.0216028	0.612903
OR2AG2	11p15.4	0.381712	0.0216076	0.612903
OR9A2	7q34	-0.381605	0.0216471	0.612903
LOC100131635	3q27.3	0.381501	0.0216858	0.612903
OR13J1	9p13.3	0.381419	0.0217167	0.612903
LINC01600	6p25.2	0.381339	0.0217464	0.612903
PSME4	2p16.2	0.38121	0.0217948	0.612903
SNORA71C	20q11.23	0.38121	0.0217948	0.612903
SCAMP2	15q24.1	-0.38121	0.0217948	0.612903
DHX33	17p13.2	0.380952	0.0218914	0.614047
PTS	11q23.1	0.380952	0.0218914	0.614047
MIR-599/599		-0.3807	0.0219862	0.615196
S100A13	1q21.3	0.380695	0.0219883	0.615196
AP5M1	14q22.3	-0.380438	0.0220855	0.615953
CCDC138	2q13	0.380438	0.0220855	0.615953
A4GNT	3q22.3	-0.380205	0.0221739	0.615953
PRKDC	8q11.21	0.38018	0.0221832	0.615953
HBE1	11p15.4	0.38002	0.0222439	0.615953
CFAP206	6q15	0.379923	0.0222811	0.615953
DMWD	19q13.32	0.379923	0.0222811	0.615953
WAC	10p12.1|10p12.1-p11.2	0.379923	0.0222811	0.615953
SOD2-OT1	6q25.3	0.379923	0.0222811	0.615953
CACFD1	9q34.2	-0.379665	0.0223795	0.615953
GMPR2	14q12	-0.379665	0.0223795	0.615953
RIBC2	22q13.31	0.379665	0.0223795	0.615953
TMEM229B	14q24.1	-0.379665	0.0223795	0.615953
SOD3	4p15.2	0.379408	0.0224782	0.617776
PPIL6	6q21	0.379304	0.0225182	0.617776
RASGEF1C	5q35.3	0.379008	0.0226321	0.617776
KIF23	15q23	0.378893	0.0226766	0.617776
SEL1L3	4p15.2	-0.378893	0.0226766	0.617776
CENPBD1	16q24.3	0.378893	0.0226766	0.617776
AFDN	6q27	0.378636	0.0227764	0.617776
NSMCE2	8q24.13	0.378636	0.0227764	0.617776
C12ORF74	12q22	-0.378403	0.0228671	0.617776
HOMEZ	14q11.2	-0.378378	0.0228765	0.617776
NIPA2	15q11.2	-0.378378	0.0228765	0.617776
TBC1D31	8q24.13	0.378378	0.0228765	0.617776
POTEE	2q21.1	0.378338	0.0228924	0.617776
YWHAEP1	7q11.21	0.378145	0.0229675	0.617776
DDX46	5q31.1	0.378121	0.0229771	0.617776
RIOX2	3q11.2	0.378017	0.0230179	0.617776
AP3B1	5q14.1	-0.377864	0.0230779	0.617776
OTX1	2p15	0.377864	0.0230779	0.617776
ZNF557	19p13.2	-0.377864	0.0230779	0.617776
L1CAM	Xq28	0.377864	0.0230779	0.617776
WNK4	17q21.2	0.377606	0.0231792	0.617776
ITIH6	Xp11.22	0.377464	0.0232352	0.617776
MDC1	6p21.33	0.377349	0.0232808	0.617776
NCAPD2	12p13.31	0.377349	0.0232808	0.617776
RASSF6	4q13.3	-0.377349	0.0232808	0.617776
SWSAP1	19p13.2	-0.377349	0.0232808	0.617776
GFRA4	20p13	0.3771	0.0233794	0.617776
ADH1C	4q23	-0.377091	0.0233827	0.617776
MARVELD2	5q13.2	-0.377091	0.0233827	0.617776
PPFIA1	11q13.3	0.377091	0.0233827	0.617776
RRN3P2	16p11.2	0.377091	0.0233827	0.617776
SNORA18	11q21	0.377091	0.0233827	0.617776
MIR-3622A/3P		-0.376864	0.0234732	0.617776
MIR-3622A/5P		-0.376864	0.0234732	0.617776
MIR-3622B/3P		-0.376864	0.0234732	0.617776
MIR-3622B/5P		-0.376864	0.0234732	0.617776
ZNF672	1q44	-0.376834	0.0234851	0.617776
LINC01139	1q43	0.376754	0.0235168	0.617872
SMG1	16p12.3	0.376319	0.0236909	0.621253
MAGEA11	Xq28	0.376291	0.023702	0.621253
PRPF3	1q21.2	0.376062	0.0237944	0.621451
RBM7	11q23.2	0.376062	0.0237944	0.621451
CCDC159	19p13.2	-0.376062	0.0237944	0.621451
UQCR11	19p13.3	-0.375804	0.0238982	0.623423
NTSR2	2p25.1	0.375623	0.0239714	0.623691
DHRSX	Xp22.33 and Yp11.2	-0.375547	0.0240024	0.623691
TNR	1q25.1	-0.375467	0.024035	0.623691
BARX1	9q22.32	0.37529	0.024107	0.623691
GPR37	7q31.33	0.37529	0.024107	0.623691
TTLL1	22q13.2	-0.37529	0.024107	0.623691
ZNF816	19q13.41	0.37529	0.024107	0.623691
PCMT1	6q25.1	0.375032	0.024212	0.62487
TRAPPC10	21q22.3	-0.375032	0.024212	0.62487
AGGF1	5q13.3	-0.374775	0.0243173	0.62487
CCDC196	14q23.3	-0.374775	0.0243173	0.62487
COL19A1	6q13	0.374775	0.0243173	0.62487
CAND1	12q14.3-q15	0.374517	0.024423	0.62487
FURIN	15q26.1	-0.374517	0.024423	0.62487
MAPK15	-	0.374517	0.024423	0.62487
FAM183A	1p34.2	0.374461	0.0244463	0.62487
NAGLU	17q21.2	-0.37426	0.0245291	0.62487
ZNF555	19p13.3	-0.374051	0.0246157	0.62487
ADCY5	3q21.1	0.374003	0.0246356	0.62487
CAV1	7q31.2	0.374003	0.0246356	0.62487
FAM72A	1q32.1	0.374003	0.0246356	0.62487
FGFR1OP	6q27	0.374003	0.0246356	0.62487
HAUS5	19q13.12	0.374003	0.0246356	0.62487
RUVBL2	19q13.33	0.374003	0.0246356	0.62487
LET-7I/7I		-0.373843	0.024702	0.62511
LET-7I/7I*		-0.373843	0.024702	0.62511
INTS8	8q22.1	0.373745	0.0247425	0.625416
HUS1B	6p25.3	0.373584	0.0248096	0.625968
CCP110	16p12.3	0.373488	0.0248497	0.625968
DNAJC28	21q22.11	-0.373488	0.0248497	0.625968
IGFBPL1	9p13.1	0.373254	0.0249473	0.627243
PLEKHJ1	19p13.3	-0.37323	0.0249574	0.627243
ABLIM1	10q25.3	-0.372973	0.0250654	0.627805
BLMH	17q11.2	0.372973	0.0250654	0.627805
CDK12	17q12	0.372973	0.0250654	0.627805
SOX30	5q33.3	0.372716	0.0251738	0.628373
COPRS	17q11.2	0.372716	0.0251738	0.628373
ZNF503	10q22.2	-0.372716	0.0251738	0.628373
ZNRF1	16q23.1	-0.372458	0.0252826	0.629527
CCDC82	11q21	0.372201	0.0253918	0.629527
MRPS18B	6p21.33	0.372201	0.0253918	0.629527
PRDM8	4q21.21	0.372201	0.0253918	0.629527
RPP40	6p25.1	0.372201	0.0253918	0.629527
UBFD1	16p12.2	0.372201	0.0253918	0.629527
TAS2R46	12p13.2	0.371794	0.0255652	0.633112
MCM3	6p12.2	0.371686	0.0256113	0.633541
IDNK	9q21.32	-0.371429	0.0257216	0.63462
TPRKB	2p13.1	0.371171	0.0258324	0.63462
ACTR1A	10q24.32	-0.371171	0.0258324	0.63462
TLE5	19p13.3	-0.371171	0.0258324	0.63462
FLACC1	2q33.1	0.371171	0.0258324	0.63462
RUBCNL	13q14.13	-0.371171	0.0258324	0.63462
KRTAP10-9	21q22.3	-0.370985	0.0259125	0.63462
SLC25A38	3p22.1	-0.370914	0.0259435	0.63462
SLFN13	17q12	0.370914	0.0259435	0.63462
WASF1	6q21	0.370914	0.0259435	0.63462
CNTROB	17p13.1	0.370656	0.026055	0.634892
LOC143666	11p15.5	0.370656	0.026055	0.634892
PRIM2	6p11.2	0.370656	0.026055	0.634892
HOXD12	2q31.1	0.370455	0.0261424	0.634892
MIR-300/300		-0.370449	0.0261454	0.634892
CLEC18B	16q23.1	0.370342	0.0261919	0.634892
ARL9	4q12	0.370142	0.0262793	0.634892
NUP155	5p13.2	0.370142	0.0262793	0.634892
SPNS2	17p13.2	-0.370142	0.0262793	0.634892
LINC00346	13q34	0.370142	0.0262793	0.634892
ARHGEF37	5q32	-0.369884	0.026392	0.634892
LRRFIP1	2q37.3	0.369884	0.026392	0.634892
DPP6	7q36.2	0.369722	0.0264632	0.634892
LINC01310	22q13.32	-0.369702	0.026472	0.634892
MFSD4B	6q21	0.369627	0.0265051	0.634892
ODF2L	1p22.3	0.369627	0.0265051	0.634892
SPIN4	Xq11.1	0.369627	0.0265051	0.634892
TRMT112	11q13.1	0.369627	0.0265051	0.634892
C8ORF76	8q24.13	0.369369	0.0266186	0.634892
GLB1	3p22.3	-0.369369	0.0266186	0.634892
TUBB2B	6p25.2	0.369369	0.0266186	0.634892
ANKIB1	7q21.2	0.369369	0.0266186	0.634892
TMTC3	12q21.32	0.369369	0.0266186	0.634892
ABCF1	6p21.33	0.369112	0.0267326	0.635541
H19	11p15.5	0.369112	0.0267326	0.635541
SEC24B-AS1	4q25	-0.369112	0.0267326	0.635541
TBX4	17q23.2	0.368878	0.0268363	0.636158
JUP	17q21.2	0.368855	0.0268469	0.636158
HOXD11	2q31.1	0.368813	0.0268655	0.636158
DUSP9	Xq28	0.368692	0.0269192	0.636158
CCT5	5p15.2	0.368597	0.0269616	0.636158
IL9	5q31.1	-0.36851	0.0270004	0.636158
OFCC1	6p24.3	0.368422	0.0270399	0.636158
ARHGAP44	17p12	-0.36834	0.0270767	0.636158
CDR2	16p12.2	0.36834	0.0270767	0.636158
LOC441666	10q11.21	0.36834	0.0270767	0.636158
SF3B2	11q13.1	0.36834	0.0270767	0.636158
EXO1	1q43	0.368082	0.0271922	0.638191
TULP3	12p13.33	0.367568	0.0274245	0.641588
OTULIN	5p15.2	0.367568	0.0274245	0.641588
SERP1	3q25.1	-0.367568	0.0274245	0.641588
ADAMTS20	12q12	0.367444	0.0274807	0.641589
FBXO30	6q24.3	0.36731	0.0275413	0.641589
NDUFAF6	8q22.1	0.36731	0.0275413	0.641589
RPL23	17q12	0.36731	0.0275413	0.641589
OR6V1	7q34	-0.367134	0.0276213	0.642773
AHRR	5p15.33	0.366795	0.027776	0.6437
CLEC2L	7q34	0.366795	0.027776	0.6437
GPR156	3q13.33	0.366795	0.027776	0.6437
GPR33	14q12	-0.366574	0.0278773	0.6437
TMEM161A	19p13.11	-0.366538	0.027894	0.6437
KBTBD2	7p14.3	0.366538	0.027894	0.6437
NUP188	9q34.11	0.366538	0.027894	0.6437
ADGRD2	9q33.3	0.366484	0.0279187	0.6437
LRFN3	19q13.12	-0.366281	0.0280124	0.6437
XPO1	2p15	0.366281	0.0280124	0.6437
YJEFN3	19p13.11	-0.366281	0.0280124	0.6437
SHROOM3	4q21.1	-0.366281	0.0280124	0.6437
KCNA10	1p13.3	-0.36596	0.0281603	0.644917
LBX1	10q24.32	0.365959	0.0281609	0.644917
ISM1-AS1	20p12.1	0.36586	0.0282067	0.644917
KRTAP5-10	11q13.4	0.365818	0.0282262	0.644917
PCDHB2	5q31.3	0.365766	0.0282504	0.644917
SLC18A3	10q11.23	0.36559	0.0283319	0.644917
SMIM18	8p12	-0.365541	0.0283549	0.644917
DHRS4L2	14q11.2	-0.365508	0.0283701	0.644917
ZBTB10	8q21.13	0.365508	0.0283701	0.644917
PLEKHG4	16q22.1	0.365508	0.0283701	0.644917
MIR-4251/4251		0.365308	0.0284635	0.644917
RPS25	11q23.3	0.365251	0.0284901	0.644917
VIRMA	8q22.1	0.365251	0.0284901	0.644917
AARSD1	17q21.31	0.364994	0.0286106	0.644917
NUP98	11p15.4	0.364994	0.0286106	0.644917
ANP32E	1q21.2	0.364736	0.0287315	0.644917
EPHA5	4q13.1-q13.2	-0.364736	0.0287315	0.644917
ERGIC2	12p11.22	0.364736	0.0287315	0.644917
NDUFB5	3q26.33	-0.364736	0.0287315	0.644917
GABRA3	Xq28	0.36462	0.0287864	0.644917
C2ORF48	2p25.1	0.364502	0.0288417	0.644917
CCDC77	12p13.33	0.364479	0.0288528	0.644917
GPHN	14q23.3-q24.1	-0.364479	0.0288528	0.644917
PDLIM5	4q22.3	0.364479	0.0288528	0.644917
RDH12	14q24.1	-0.364479	0.0288528	0.644917
MKRN3	15q11.2	0.364433	0.0288743	0.644917
PTH2	19q13.33	0.364365	0.0289067	0.644917
CYP4F22	19p13.12	-0.364245	0.0289634	0.644917
MECOM	3q26.2	-0.364221	0.0289745	0.644917
IFT27	22q12.3	-0.364221	0.0289745	0.644917
RHOT1	17q11.2	0.364221	0.0289745	0.644917
CPNE7	16q24.3	0.363987	0.0290855	0.645676
RNF135	17q11.2	-0.363964	0.0290967	0.645676
ACTR3C	7q36.1	-0.363964	0.0290967	0.645676
ACSM1	16p12.3	-0.363707	0.0292192	0.646439
GRB14	2q24.3	0.363707	0.0292192	0.646439
PIK3C2G	12p12.3	-0.363707	0.0292192	0.646439
MIR-4323/4323		0.363391	0.0293701	0.648
SLC2A1	1p34.2	0.363192	0.0294657	0.648
APBA2	15q13.1	-0.363192	0.0294657	0.648
GSE1	16q24.1	0.363192	0.0294657	0.648
PLCB4	20p12.3-p12.2	0.362934	0.0295895	0.648
DOK6	18q22.2	-0.362934	0.0295895	0.648
SP8	7p21.1	0.36291	0.0296011	0.648
SPRR1A	1q21.3	-0.362688	0.0297087	0.648
LRIG1	3p14.1	-0.362677	0.0297138	0.648
NEK7	1q31.3	0.362677	0.0297138	0.648
INTS7	1q32.3	0.362677	0.0297138	0.648
SMIM8	6q15	0.362677	0.0297138	0.648
GPR89B	1q21.2	0.36242	0.0298385	0.648
STK3	8q22.2	0.36242	0.0298385	0.648
MIR-615/3P		0.362379	0.0298581	0.648
MIR-615/5P		0.362379	0.0298581	0.648
EHBP1	2p15	0.362162	0.0299636	0.648
ODF2	9q34.11	0.362162	0.0299636	0.648
RTKN	2p13.1	0.362162	0.0299636	0.648
PRSS50	3p21.31	0.362101	0.0299934	0.648
RIOX1	14q24.3	-0.361905	0.0300892	0.648
FOXM1	12p13.33	0.361905	0.0300892	0.648
NMNAT3	3q23	-0.361905	0.0300892	0.648
MED15P9	2q21.1	0.361879	0.0301019	0.648
TRDV3	14q11.2	0.361777	0.0301515	0.648
RASGRP3	2p22.3	-0.361647	0.0302152	0.648
CASP8AP2	6q15	0.36139	0.0303416	0.648
PPIL4	6q25.1	0.36139	0.0303416	0.648
SIPA1L2	1q42.2	0.36139	0.0303416	0.648
SYT1	12q21.2	0.36139	0.0303416	0.648
SNORD50A	6q14.3	0.361285	0.0303935	0.648
NOG	17q22	0.361226	0.0304226	0.648
HCN1	5p12	0.361175	0.0304477	0.648
OR5P1P	11p15.4	-0.361133	0.0304682	0.648
ADAMTS8	11q24.3	0.361133	0.0304685	0.648
CHORDC1	11q14.3	0.361133	0.0304685	0.648
EIF4EBP2	10q22.1	-0.361133	0.0304685	0.648
FAM120AOS	9q22.31	-0.361133	0.0304685	0.648
SPATA18	4q12	-0.361133	0.0304685	0.648
ZNF429	19p12	-0.361133	0.0304685	0.648
CMSS1	3q12.1	0.360875	0.0305958	0.649654
ACTA2	10q23.31	0.360618	0.0307235	0.649654
ALKBH8	11q22.3	0.360618	0.0307235	0.649654
DHX34	19q13.32	0.360618	0.0307235	0.649654
DSN1	20q11.23	0.360618	0.0307235	0.649654
TUBE1	6q21	0.360618	0.0307235	0.649654
SMIM1	1p36.32	0.36036	0.0308517	0.651738
LRIG3	12q14.1	-0.360103	0.0309803	0.652219
SNRNP27	2p13.3	0.360103	0.0309803	0.652219
CFAP161	15q25.1	0.360103	0.0309803	0.652219
PCP4	21q22.2	0.360077	0.0309931	0.652219
MIR-766/766		-0.359966	0.0310487	0.652764
CDC25C	5q31.2	0.359588	0.0312388	0.65426
RSL1D1	16p13.13	0.359588	0.0312388	0.65426
UBXN6	19p13.3	-0.359588	0.0312388	0.65426
ATAD1	10q23.31	0.359588	0.0312388	0.65426
LRRC37A11P	17q12	0.359354	0.031357	0.65589
PYDC1	16p11.2	0.359316	0.0313763	0.65589
TMC7	16p12.3	0.359073	0.0314991	0.656821
POGZ	1q21.3	0.358816	0.0316299	0.656821
FAM76B	11q21	0.358816	0.0316299	0.656821
GTF2H5	6q25.3	0.358816	0.0316299	0.656821
PDCD2	6q27	0.358816	0.0316299	0.656821
UTP18	17q21.33	0.358816	0.0316299	0.656821
ZFR	5p13.3	0.358816	0.0316299	0.656821
MYL9	20q11.23	0.358559	0.0317612	0.658304
STS	Xp22.31	-0.358559	0.0317612	0.658304
C5ORF34	5p12	0.358301	0.0318929	0.65979
ACAT2	6q25.3	0.358301	0.0318929	0.65979
PAIP2	5q31.2	0.358044	0.032025	0.660297
PPP5C	19q13.32	0.358044	0.032025	0.660297
LOC100130673	7p14.3	0.35799	0.0320527	0.660297
ECT2	3q26.31	0.357786	0.0321576	0.660297
FAM91A1	8q24.13	0.357786	0.0321576	0.660297
LOC729970	1p21.3	0.357786	0.0321576	0.660297
NR1D1	17q21.1	0.357786	0.0321576	0.660297
NTS	12q21.31	0.357786	0.0321576	0.660297
KCNJ15	21q22.13-q22.2	-0.357529	0.0322907	0.660562
NMNAT2	1q25.3	0.357529	0.0322907	0.660562
SLITRK4	Xq27.3	0.357529	0.0322907	0.660562
TMED6	16q22.1	-0.357529	0.0322907	0.660562
BRD8	5q31.2	0.357272	0.0324242	0.660834
CEP164	11q23.3	0.357272	0.0324242	0.660834
NEXN	1p31.1	0.357272	0.0324242	0.660834
OSR1	2p24.1	0.357272	0.0324242	0.660834
NFATC2IP	16p11.2	0.357014	0.0325581	0.66295
CCDC150	2q33.1	0.356757	0.0326925	0.664128
HUNK	21q22.11	-0.356757	0.0326925	0.664128
PNLIPRP2	10q25.3	-0.356701	0.0327215	0.664128
GCNT4	5q13.3	-0.356499	0.0328274	0.664128
H1F0	22q13.1	0.356499	0.0328274	0.664128
POU2F1	1q24.2	0.356499	0.0328274	0.664128
PRIMA1	14q32.12	0.356499	0.0328274	0.664128
CHTF18	16p13.3	0.356242	0.0329627	0.664955
RBM19	12q24.13-q24.21	0.356242	0.0329627	0.664955
LOC728743	7q36.1	-0.356242	0.0329627	0.664955
CST11	20p11.21	0.356192	0.0329892	0.664955
BAMBI	10p12.1	0.355985	0.0330984	0.66523
MIR-1257/1257		0.355945	0.0331192	0.66523
LINC00293	8q11.1	-0.355636	0.0332828	0.66523
CCNE2	8q22.1	0.35547	0.0333713	0.66523
FLNC	7q32.1	0.35547	0.0333713	0.66523
ZNF414	19p13.2	-0.35547	0.0333713	0.66523
C2ORF49	2q12.2	0.35547	0.0333713	0.66523
FGF10	5p12	0.355304	0.0334597	0.66523
CASQ1	1q23.2	0.355235	0.0334963	0.66523
MAN2B2	4p16.1	-0.355212	0.0335085	0.66523
CABIN1	22q11.23	-0.355212	0.0335085	0.66523
HMBS	11q23.3	0.355212	0.0335085	0.66523
LOC100126784	11p15.1	0.355212	0.0335085	0.66523
PCGF1	2p13.1	0.355212	0.0335085	0.66523
C1ORF112	1q24.2	0.354955	0.0336461	0.66523
STPG4	2p21	0.354955	0.0336461	0.66523
FAM43A	3q29	-0.354955	0.0336461	0.66523
EXO5	1p34.2	0.354955	0.0336461	0.66523
ZC3H7A	16p13.13	0.354955	0.0336461	0.66523
C8ORF88	8q21.3	0.354698	0.0337841	0.66523
CCT2	12q15	0.354698	0.0337841	0.66523
COMMD3-BMI1	10p12.2	0.354698	0.0337841	0.66523
DCPS	11q24.2	0.354698	0.0337841	0.66523
KCNA1	12p13.32	0.354698	0.0337841	0.66523
KRTAP9-1	17q21.2	0.354651	0.033809	0.66523
SLN	11q22.3	0.354614	0.0338288	0.66523
CDK5	7q36.1	-0.35444	0.0339227	0.66523
NPR3	5p13.3	0.35444	0.0339227	0.66523
SNHG1	11q12.3	0.35444	0.0339227	0.66523
IFNB1	9p21.3	-0.354364	0.0339637	0.66523
GOLGA6D	15q24.2	-0.354342	0.0339756	0.66523
LCE1E	1q21.3	-0.354253	0.0340238	0.66523
RNASE9	14q11.2	-0.354224	0.0340394	0.66523
CCSER1	4q22.1	0.354183	0.0340616	0.66523
DCAF7	17q23.3	-0.354183	0.0340616	0.66523
CDKN3	14q22.2	0.353925	0.0342011	0.665429
TIMM8B	11q23.1	0.353925	0.0342011	0.665429
AGPAT3	21q22.3	-0.353668	0.034341	0.665429
PIEZO2	18p11.22-p11.21	-0.353668	0.034341	0.665429
TMEM107	17p13.1	0.353668	0.034341	0.665429
TUT7	9q21.33	-0.353668	0.034341	0.665429
DIP2C	10p15.3	0.353668	0.034341	0.665429
SNORD10	17p13.1	0.353433	0.034469	0.665429
FBXO5	6q25.2	0.353411	0.0344814	0.665429
SLC8A2	19q13.32	0.353176	0.0346098	0.665429
DGKE	17q22	0.353153	0.0346222	0.665429
KRT81	12q13.13	0.353153	0.0346222	0.665429
TCP1	6q25.3	0.353153	0.0346222	0.665429
HK2	2p12	0.353153	0.0346222	0.665429
CAV2	7q31.2	0.352896	0.0347635	0.665429
TBC1D4	13q22.2	0.352896	0.0347635	0.665429
CENPW	6q22.32	0.352638	0.0349053	0.665429
CUL5	11q22.3	0.352638	0.0349053	0.665429
ME1	6q14.2	0.352638	0.0349053	0.665429
NUP93	16q13	0.352638	0.0349053	0.665429
RPL39L	3q27.3	0.352638	0.0349053	0.665429
EREG	4q13.3	0.352638	0.0349053	0.665429
2021-03-07	2q24.2	0.352638	0.0349053	0.665429
MBD4	3q21.3	-0.352638	0.0349053	0.665429
SLC37A1	21q22.3	-0.352638	0.0349053	0.665429
LINC00696	3p21.2	0.352547	0.0349557	0.665429
PRSS45P	3p21.31	0.352495	0.0349844	0.665429
ENC1	5q13.3	-0.352381	0.0350476	0.665429
MIR-3189/3P		-0.35235	0.0350645	0.665429
MIR-3189/5P		-0.35235	0.0350645	0.665429
HOXA2	7p15.2	0.352124	0.0351903	0.665429
SNX17	2p23.3	-0.352124	0.0351903	0.665429
OR10A4	11p15.4	0.352104	0.0352013	0.665429
FLJ12825	12q13.13	0.35204	0.0352367	0.665429
HTT-AS	4p16.3	-0.351995	0.0352618	0.665429
EVI5L	19p13.2	-0.351866	0.0353335	0.665429
NSUN2	5p15.31	0.351866	0.0353335	0.665429
TTK	6q14.1	0.351866	0.0353335	0.665429
MIR-657/657		-0.351849	0.0353429	0.665429
SNORD116-25	15q11.2	-0.351683	0.0354358	0.665429
ARL6	3q11.2	0.351609	0.0354772	0.665429
CHCHD7	8q12.1	0.351609	0.0354772	0.665429
CTU2	16q24.3	0.351609	0.0354772	0.665429
EIF2AK3	2p11.2	-0.351609	0.0354772	0.665429
SLC22A25	11q12.3	0.351528	0.0355226	0.665429
MAP3K14-AS1	17q21.31	0.351351	0.0356213	0.665429
SLC41A2	12q23.3	-0.351351	0.0356213	0.665429
SNHG6	8q13.1|8q13	0.351351	0.0356213	0.665429
TMEM67	8q22.1	0.351351	0.0356213	0.665429
PPME1	11q13.4	0.351351	0.0356213	0.665429
MAGEB18	Xp21.3	0.351212	0.0356996	0.665429
MIR-1301/1301		0.351158	0.03573	0.665429
FBXO7	22q12.3	-0.350837	0.0359111	0.665429
DYNLT1	6q25.3	0.350837	0.0359111	0.665429
METAP2	12q22	0.350837	0.0359111	0.665429
SLC25A26	3p14.1	-0.350837	0.0359111	0.665429
HSPA2	14q23.3	0.350579	0.0360567	0.665429
IK	5q31.3	0.350579	0.0360567	0.665429
PTAR1	9q21.12	0.350579	0.0360567	0.665429
RELL1	4p14	-0.350579	0.0360567	0.665429
ZBTB44	11q24.3	0.350579	0.0360567	0.665429
GPR50	Xq28	0.350333	0.0361961	0.665429
ERN1	17q23.3	-0.350322	0.0362027	0.665429
ULBP2	6q25.1	0.350322	0.0362027	0.665429
ZNF594	17p13.2	0.350322	0.0362027	0.665429
C4ORF48	4p16.3	0.350322	0.0362027	0.665429
GABRG2	5q34	0.350309	0.0362102	0.665429
NXPH4	12q13.3	0.350064	0.0363493	0.665429
PIGR	1q32.1	-0.350064	0.0363493	0.665429
SCAMP4	19p13.3	-0.350064	0.0363493	0.665429
SFT2D1	6q27	0.350064	0.0363493	0.665429
C10ORF120	10q26.13	-0.350044	0.0363607	0.665429
IGSF11	3q13.32	0.349958	0.0364099	0.665429
RFC4	3q27.3	0.349807	0.0364963	0.665429
GAL3ST4	7q22.1	-0.349807	0.0364963	0.665429
MIR-647/647		0.349807	0.0364963	0.665429
POLR2K	8q22.2	0.349807	0.0364963	0.665429
SNRPC	6p21.31	0.349807	0.0364963	0.665429
PPIAL4A	1p11.2	0.349738	0.0365358	0.665429
SNCA-AS1	4q22.1	0.349627	0.0365993	0.665429
RIMS1	6q13	0.349572	0.0366309	0.665429
RAC3	17q25.3	0.34955	0.0366438	0.665429
RPF1	1p22.3	0.34955	0.0366438	0.665429
WDR75	2q32.2	0.34955	0.0366438	0.665429
SNORD4A	17q11.2	0.34955	0.0366438	0.665429
MANSC1	12p13.2	-0.349292	0.0367918	0.667015
TNS4	17q21.2	0.349292	0.0367918	0.667015
SNORA36B	1q41	0.349222	0.0368324	0.6672
ZFYVE21	14q32.33	0.348777	0.0370893	0.667904
CNKSR1	1p36.11	0.348777	0.0370893	0.667904
DDX39B	6p21.33	0.348777	0.0370893	0.667904
LINC00324	17p13.1	-0.348777	0.0370893	0.667904
PPP6R2	22q13.33	-0.348777	0.0370893	0.667904
IGSF1	Xq26.1	0.348671	0.0371509	0.667904
CAPN3	15q15.1	-0.34852	0.0372387	0.667904
MON1A	3p21.31	-0.34852	0.0372387	0.667904
SDHD	11q23.1	0.34852	0.0372387	0.667904
TGM2	20q11.23	0.34852	0.0372387	0.667904
CDCA5	11q13.1	0.34852	0.0372387	0.667904
ENY2	8q23.1	0.34852	0.0372387	0.667904
CTXN1	19p13.2	0.348263	0.0373887	0.667904
MSL3P1	2q37.1	0.348263	0.0373887	0.667904
H2BFM	Xq22.2	0.34792	0.037589	0.667904
ACLY	17q21.2	0.347748	0.0376901	0.667904
RPL7	8q21.11	0.347748	0.0376901	0.667904
VSTM2L	20q11.23	0.347748	0.0376901	0.667904
MIR-563/563		0.34774	0.0376947	0.667904
UPK2	11q23.3	0.347737	0.0376966	0.667904
CSAG3	Xq28	0.347643	0.0377516	0.667904
CCDC158	4q21.1	0.347513	0.0378283	0.667904
SSTR5	16p13.3	0.347513	0.0378283	0.667904
CCDC113	16q21	0.34749	0.0378415	0.667904
CYP4X1	1p33|1	-0.34749	0.0378415	0.667904
TMEM171	5q13.2	-0.34749	0.0378415	0.667904
SNORA80B	2p25.1	0.347322	0.0379406	0.667904
CHRAC1	8q24.3	0.347233	0.0379934	0.667904
FOLR1	11q13.4	0.347233	0.0379934	0.667904
H2AFX	11q23.3	0.347233	0.0379934	0.667904
RPP14	3p14.3	-0.347233	0.0379934	0.667904
SNORD53	2p23.2	0.347199	0.0380132	0.667904
CYP24A1	20q13.2	0.347065	0.0380928	0.667904
ATP13A1	19p13.11	-0.346976	0.0381458	0.667904
BRD3	9q34.2	0.346976	0.0381458	0.667904
DNAJC7	17q21.2	0.346976	0.0381458	0.667904
MGARP	4q31.1	0.346976	0.0381458	0.667904
MVB12A	19p13.11	-0.346976	0.0381458	0.667904
PWP1	12q23.3	0.346976	0.0381458	0.667904
SNORD55	1p34.1	0.346976	0.0381458	0.667904
CAPZA3	12p12.3	-0.346931	0.038172	0.667904
EIF4G3	1p36.12	0.346718	0.0382987	0.667904
ALMS1	2p13.1	0.346718	0.0382987	0.667904
ELAC1	18q21.2	-0.346718	0.0382987	0.667904
GTF3C1	16p12.1	0.346718	0.0382987	0.667904
ITPRIPL2	16p12.3	0.346718	0.0382987	0.667904
SELENOM	22q12.2	0.346718	0.0382987	0.667904
FAM86B1	8p23.1	0.346461	0.0384521	0.668988
NXPH3	17q21.33	0.346461	0.0384521	0.668988
UBXN11	1p36.11	0.346461	0.0384521	0.668988
KHDC4	1q22	0.346203	0.038606	0.670075
NUTF2	16q22.1	0.346203	0.038606	0.670075
TP53I11	11p11.2	-0.346203	0.038606	0.670075
CEP55	10q23.33	0.345946	0.0387604	0.670335
LATS1	6q25.1	0.345946	0.0387604	0.670335
MYLK	3q21.1	0.345946	0.0387604	0.670335
KLHDC4	16q24.2	0.345689	0.0389153	0.670335
LRRC20	10q22.1	-0.345689	0.0389153	0.670335
NDUFS7	19p13.3	-0.345689	0.0389153	0.670335
PTTG1	5q33.3	0.345689	0.0389153	0.670335
LAPTM4B	8q22.1	0.345689	0.0389153	0.670335
PGM5-AS1	9q21.11	0.345502	0.0390279	0.670335
GALC	14q31.3	-0.345431	0.0390707	0.670335
MED26	19p13.11	-0.345431	0.0390707	0.670335
TTN	2q31.2	0.345196	0.0392132	0.670335
TMUB1	7q36.1	-0.345174	0.0392266	0.670335
CFL2	14q13.1	0.345174	0.0392266	0.670335
PUS7	7q22.3	0.345174	0.0392266	0.670335
SACS	13q12.12	0.345174	0.0392266	0.670335
SERPINI1	3q26.1	-0.345174	0.0392266	0.670335
VGF	7q22.1	0.345174	0.0392266	0.670335
LOC100507424		0.344916	0.039383	0.670335
PRADC1	2p13.2	-0.344916	0.039383	0.670335
AKR1A1	1p34.1	-0.344916	0.039383	0.670335
DDX11-AS1	12p11.21	0.344916	0.039383	0.670335
PTPN11	12q24.13	0.344916	0.039383	0.670335
RYR2	1q43	0.344916	0.039383	0.670335
SCNN1A	12p13.31	0.344916	0.039383	0.670335
METTL26	16p13.3	0.344659	0.03954	0.671447
EGFR	7p11.2	0.344659	0.03954	0.671447
PTDSS1	8q22.1	0.344659	0.03954	0.671447
CENPJ	13q12.12-q12.13	0.344402	0.0396974	0.671762
RNF115	1q21.1	0.344402	0.0396974	0.671762
USP39	2p11.2	0.344402	0.0396974	0.671762
POU3F3	2q12.1	0.34427	0.0397781	0.671762
RBL1	20q11.23	0.344144	0.0398553	0.671762
RDH5	12q13.2	-0.344144	0.0398553	0.671762
SNORD87	8q13.1	0.344144	0.0398553	0.671762
LYRM9	17q11.2	-0.343887	0.0400138	0.671762
SDC1	2p24.1	-0.343887	0.0400138	0.671762
SRR	17p13.3	0.343887	0.0400138	0.671762
TINF2	14q12	-0.343887	0.0400138	0.671762
DOK3	5q35.3	-0.343629	0.0401727	0.671762
SBF2-AS1	11p15.4	0.343629	0.0401727	0.671762
SCARNA22	4p16.3	0.343629	0.0401727	0.671762
LARP4	12q13.12	0.343629	0.0401727	0.671762
SORCS1	10q25.1	0.343629	0.0401727	0.671762
SNAP91	6q14.2	0.343482	0.0402636	0.671762
LPAR2	19p13.11	-0.343372	0.0403322	0.671762
ZFHX4	8q21.13	0.343372	0.0403322	0.671762
CXCL11	4q21.1	0.343115	0.0404921	0.671762
S100A2	1q21.3	0.343115	0.0404921	0.671762
TTLL7	1p31.1	0.343115	0.0404921	0.671762
WNT9A	1q42.13	0.343115	0.0404921	0.671762
RPL37	5p13.1	0.343115	0.0404921	0.671762
CHIA	1p13.2	-0.343021	0.0405504	0.671762
NFE2L2	2q31.2	-0.342857	0.0406526	0.671762
STX2	12q24.33	0.342857	0.0406526	0.671762
TMEM86A	11p15.1	-0.342857	0.0406526	0.671762
C11ORF49	11p11.2	0.342857	0.0406526	0.671762
C16ORF90	16p13.3	0.342825	0.0406726	0.671762
LIX1	5q15	0.342807	0.0406843	0.671762
HOXA11	7p15.2	0.342688	0.0407584	0.671762
ARMC4	10p12.1	0.3426	0.0408136	0.671762
PEAK3	19p13.3	-0.3426	0.0408136	0.671762
SNAPIN	1q21.3	0.3426	0.0408136	0.671762
MPP3	17q21.31	0.3426	0.0408136	0.671762
RSF1	11q14.1	0.3426	0.0408136	0.671762
RBMY2EP	Yq11.223	0.342531	0.0408569	0.671762
AHSG	3q27.3	0.342423	0.0409246	0.671762
FAAP20	1p36.33	0.342342	0.0409751	0.671762
EPN2	17p11.2	0.342342	0.0409751	0.671762
IGFBP4	17q21.2	0.342342	0.0409751	0.671762
RPA3	7p21.3	0.342342	0.0409751	0.671762
ZNHIT3	17q12	0.342342	0.0409751	0.671762
DNHD1	11p15.4	0.342342	0.0409751	0.671762
MIR-4285/4285		-0.342212	0.041057	0.671762
SGF29	16p11.2	0.342085	0.0411372	0.671762
NEK4	3p21.1	0.342085	0.0411372	0.671762
SKA3	13q12.11	0.342085	0.0411372	0.671762
ACTR6	12q23.1	0.342085	0.0411372	0.671762
ASB2	14q32.12	0.341978	0.0412045	0.671762
RIT1	1q22	0.341828	0.0412997	0.671762
TXN2	22q12.3	-0.341828	0.0412997	0.671762
CAMKK1	17p13.2	0.341828	0.0412997	0.671762
FOXRED1	11q24.2	0.341828	0.0412997	0.671762
HELB	12q14.3|12q	0.341828	0.0412997	0.671762
SLC1A4	2p14	-0.341828	0.0412997	0.671762
CDH20	18q21.33	-0.341721	0.0413673	0.672104
CIRBP	19p13.3	-0.34157	0.0414628	0.672104
ZNF860	3p23-p22.3	0.34157	0.0414628	0.672104
HOXC9	12q13.13	0.34157	0.0414628	0.672104
NKX2-8	14q13.3	0.341494	0.0415113	0.672104
MYBL2	20q13.12	0.341313	0.0416264	0.672104
ADRA1D	20p13	0.341313	0.0416264	0.672104
PTMS	12p13.31	0.341313	0.0416264	0.672104
RAD51C	17q22	0.341313	0.0416264	0.672104
TMEM127	2q11.2	-0.341313	0.0416264	0.672104
LRP5	11q13.2	0.341055	0.0417905	0.672941
SEC23IP	10q26.11-q26.12	-0.341055	0.0417905	0.672941
CPSF6	12q15	0.341055	0.0417905	0.672941
LINC01913	2p21	0.341039	0.0418006	0.672941
ARHGAP10	4q31.23	0.340798	0.0419551	0.67336
C4ORF33	4q28.2	-0.340798	0.0419551	0.67336
SIX2	2p21	0.340798	0.0419551	0.67336
UNC5B	10q22.1	-0.340798	0.0419551	0.67336
GBP6	1p22.2	0.340541	0.0421203	0.67336
MIR-4758/3P		0.340541	0.0421203	0.67336
MIR-4758/5P		0.340541	0.0421203	0.67336
SNORD44	1q25.1	0.340541	0.0421203	0.67336
TRPM7	15q21.2	-0.340541	0.0421203	0.67336
HIPK4	19q13.2	0.340434	0.042189	0.67336
RAG1	11p12	0.340327	0.0422577	0.67336
ZMAT3	3q26.32	-0.340283	0.042286	0.67336
MRPS10	6p21.1	0.340283	0.042286	0.67336
SLC39A3	19p13.3	-0.340283	0.042286	0.67336
TMEM51	1p36.21	-0.340283	0.042286	0.67336
HOPX	4q12	0.340026	0.0424522	0.674268
C19ORF47	19q13.2	0.340026	0.0424522	0.674268
EFTUD2	17q21.31	0.340026	0.0424522	0.674268
ECEL1P2	2q37.1	0.339845	0.0425691	0.674268
HBG1	11p15.4	0.339812	0.0425905	0.674268
OR2A4	6q23.2	0.33981	0.0425916	0.674268
ADORA3	1p13.2	-0.339768	0.0426189	0.674268
RHPN1	8q24.3	0.339768	0.0426189	0.674268
STXBP1	9q34.11	0.339768	0.0426189	0.674268
MIR22HG	17p13.3	-0.339511	0.0427862	0.674468
SGTA	19p13.3	-0.339511	0.0427862	0.674468
YBX3	12p13.2	0.339511	0.0427862	0.674468
THAP7	22q11.21	-0.339511	0.0427862	0.674468
ATXN2L	16p11.2	0.339254	0.042954	0.674468
RPA2	1p35.3	0.339254	0.042954	0.674468
UBL7	15q24.1	-0.339254	0.042954	0.674468
MIR1-1HG-AS1	20q13.33	0.339147	0.0430238	0.674468
DNAH5	5p15.2	0.338996	0.0431223	0.674468
MRPL34	19p13.11	-0.338996	0.0431223	0.674468
MYOCD	17p12	0.338996	0.0431223	0.674468
TMOD1	9q22.33	0.338996	0.0431223	0.674468
ZNF292	6q14.3	0.338996	0.0431223	0.674468
AK4	1p31.3	0.338996	0.0431223	0.674468
CCDC141	2q31.2	0.338996	0.0431223	0.674468
ZFP1	16q23.1	0.338996	0.0431223	0.674468
LIAS	4p14	-0.338739	0.0432911	0.675667
GPS2	17p13.1	0.338739	0.0432911	0.675667
WDR72	15q21.3	0.338739	0.0432911	0.675667
SCARNA23	Xp22.11	-0.338503	0.043446	0.67735
MRPL48	11q13.4	0.338481	0.0434605	0.67735
CCDC169-SOHLH2	13q13.3	0.338246	0.0436161	0.678111
KCNH7	2q24.2	-0.338139	0.0436868	0.678111
AGPAT4	6q26	0.337967	0.0438009	0.678111
CSTF3-DT	11p13	0.337967	0.0438009	0.678111
MRPL18	6q25.3	0.337967	0.0438009	0.678111
CRMP1	4p16.2	-0.337967	0.0438009	0.678111
SNORD16	15q22.31	0.337967	0.0438009	0.678111
USP2-AS1	11q23.3	0.337967	0.0438009	0.678111
TMEM114	16p13.2	0.337959	0.0438061	0.678111
CRYGN	7q36.1	0.337927	0.0438274	0.678111
CBX1	17q21.32	0.337709	0.0439719	0.678111
LINC02210	17q21.31	0.337709	0.0439719	0.678111
MDN1	6q15	0.337709	0.0439719	0.678111
STMN2	8q21.13	0.337709	0.0439719	0.678111
ORC6	16q11.2	0.337709	0.0439719	0.678111
ILKAP	2q37.3	0.337452	0.0441434	0.678459
UBE2S	19q13.42	0.337452	0.0441434	0.678459
MAP3K4	6q26	0.337194	0.0443155	0.678459
FAM166A	9q34.3	0.337194	0.0443155	0.678459
SPIN3	Xp11.21	0.337194	0.0443155	0.678459
TMEM129	4p16.3	-0.337194	0.0443155	0.678459
MORN5	9q33.2	0.337124	0.0443623	0.678459
KRTAP13-2	21q22.11	0.337117	0.0443671	0.678459
OR2AE1	7q22.1	0.337067	0.0444006	0.678459
ADCY2	5p15.31	0.337024	0.0444299	0.678459
MIR-604/604		-0.336961	0.0444716	0.678459
CNEP1R1	16q12.1	-0.336937	0.0444881	0.678459
HAND2	4q34.1	0.336937	0.0444881	0.678459
MTBP	8q24.12	0.336937	0.0444881	0.678459
PPP1R13L	19q13.32	0.336937	0.0444881	0.678459
ZNF821	16q22.2	-0.336937	0.0444881	0.678459
ASB9	Xp22.2	0.33668	0.0446613	0.679686
KLF7	2q33.3	0.33668	0.0446613	0.679686
PDE3A	12p12.2	0.33668	0.0446613	0.679686
KIF15	3p21.31	0.336422	0.044835	0.680037
USP31	16p12.2	0.336422	0.044835	0.680037
ARHGAP39	8q24.3	0.336422	0.044835	0.680037
NSUN7	4p14	0.336422	0.044835	0.680037
MYH6	14q11.2	0.336416	0.0448389	0.680037
DYNLL1	12q24.31	0.336165	0.0450092	0.681209
KEAP1	19p13.2	-0.336165	0.0450092	0.681209
ZFYVE1	14q24.2	-0.336165	0.0450092	0.681209
AKAP5	14q23.3	0.335907	0.045184	0.682749
ZNF765	19q13.42	0.335907	0.045184	0.682749
PCYT1B	Xp22.11	0.335736	0.0453004	0.682749
FOXP2	7q31.1	0.33565	0.0453593	0.682749
PERM1	1p36.33	0.33565	0.0453593	0.682749
TAC3	12q13.3	0.33565	0.0453593	0.682749
TMEM178A	2p22.1	0.33565	0.0453593	0.682749
CPXM2	10q26.13	0.33565	0.0453593	0.682749
LINC01096	4p15.33	0.335409	0.0455241	0.683059
ALKBH1	14q24.3	-0.335393	0.0455352	0.683059
BRCA1	17q21.31	0.335393	0.0455352	0.683059
ZNF665	19q13.42	0.335393	0.0455352	0.683059
POLR3C	1q21.1	0.335393	0.0455352	0.683059
FGF5	4q21.21	0.335285	0.0456085	0.683693
WFIKKN2	17q21.33	0.335159	0.045695	0.683839
MTFR1	8q13.1	0.335135	0.0457116	0.683839
WNT2B	1p13.2	-0.335135	0.0457116	0.683839
MMD	17q22	0.334878	0.0458886	0.68416
GPR34	Xp11.4	-0.334878	0.0458886	0.68416
LDLRAD3	11p13	0.334878	0.0458886	0.68416
OAZ3	1q21.3	0.334878	0.0458886	0.68416
WRAP53	17p13.1	0.334878	0.0458886	0.68416
TICRR	15q26.1	0.334771	0.0459624	0.684486
CST4	20p11.21	0.334706	0.0460066	0.684486
TSEN34	19q13.42	0.33462	0.0460661	0.684486
NPW	16p13.3	0.33462	0.0460661	0.684486
PPP2R5C	14q32.31	0.33462	0.0460661	0.684486
DHRS4	14q11.2	-0.334363	0.0462442	0.685742
DYNC1LI2	16q22.1	0.334363	0.0462442	0.685742
MDM1	12q15	0.334363	0.0462442	0.685742
USP41	22q11.21	0.334304	0.0462847	0.685881
CALM2	2p21	0.334106	0.0464228	0.686539
LAMA5	20q13.33	0.334106	0.0464228	0.686539
SYNDIG1	20p11.21	-0.334106	0.0464228	0.686539
A4GALT	22q13.2	0.333848	0.046602	0.68731
MEMO1	2p22.3	0.333848	0.046602	0.68731
SMTN	22q12.2	0.333848	0.046602	0.68731
MCOLN1	19p13.2	-0.333848	0.046602	0.68731
LOC100631378	19q13.13	0.333806	0.0466312	0.68731
PAXIP1-AS2	7q36.2	-0.333333	0.046962	0.689259
PPP1R1C	2q31.3-q32.1	0.333333	0.046962	0.689259
RPE	2q34	0.333333	0.046962	0.689259
STOML1	15q24.1	-0.333333	0.046962	0.689259
METTL21C	13q33.1	0.333293	0.0469901	0.689259
NPHP1	2q13	0.333226	0.0470373	0.689259
MIR-548N/548N		0.333225	0.0470378	0.689259
THRSP	11q14.1	0.333076	0.0471429	0.689259
SLC10A4	4p11	0.333076	0.0471429	0.689259
FOXE3	1p33	0.332926	0.0472487	0.689259
LRRC56	11p15.5	0.332819	0.0473243	0.689259
STMN1	1p36.11	0.332819	0.0473243	0.689259
MRPL13	8q24.12	0.332819	0.0473243	0.689259
SNAPC4	9q34.3	0.332819	0.0473243	0.689259
WFDC10A	20q13.12	0.332777	0.0473538	0.689259
WEE2	7q34	-0.332711	0.0474001	0.689259
LINGO1	15q24.3	-0.332561	0.0475063	0.689259
CTDP1	18q23	-0.332561	0.0475063	0.689259
KLC3	19q13.32	0.332561	0.0475063	0.689259
GAS5	1q25.1	0.332304	0.0476888	0.689259
KIF5B	10p11.22	0.332304	0.0476888	0.689259
EYA4	6q23.2	0.332304	0.0476888	0.689259
PIWIL2	8p21.3	-0.332304	0.0476888	0.689259
PSD4	2q14.1	-0.332304	0.0476888	0.689259
TACC1	8p11.22	0.332304	0.0476888	0.689259
UROS	10q26.2	-0.332304	0.0476888	0.689259
C1ORF140	1q41	0.332171	0.047783	0.689259
RHPN1-AS1	8q24.3	0.332046	0.0478719	0.689259
PLAAT3	11q12.3-q13.1	0.332046	0.0478719	0.689259
SNORD12C	20q13.13	0.331939	0.0479484	0.689259
POTEKP	2q21.1	0.33181	0.0480403	0.689259
SPATA31D1	9q21.32	0.331793	0.0480526	0.689259
HOXA9	7p15.2	0.331789	0.0480555	0.689259
PHIP	6q14.1	0.331789	0.0480555	0.689259
POLR2A	17p13.1	0.331789	0.0480555	0.689259
UPF2	10p14	0.331789	0.0480555	0.689259
CUTC	10q24.2	0.331789	0.0480555	0.689259
FRS2	12q15	0.331789	0.0480555	0.689259
KCNJ5	11q24.3	-0.331789	0.0480555	0.689259
PNPLA4	Xp22.31	-0.331789	0.0480555	0.689259
PSMB1	6q27	0.331789	0.0480555	0.689259
FNDC11	20q13.33	0.331682	0.0481323	0.689259
ACVR1C	2q24.1	0.331532	0.0482398	0.689259
MCMDC2	8q13.1	0.331532	0.0482398	0.689259
NBPF3	1p36.12	0.331532	0.0482398	0.689259
SMYD4	17p13.3	0.331532	0.0482398	0.689259
SNORA78	16p13.3	0.331359	0.0483633	0.689259
KIAA0753	17p13.1	0.331274	0.0484246	0.689259
NSMCE1	16p12.1	0.331274	0.0484246	0.689259
STX1B	16p11.2	0.331274	0.0484246	0.689259
TAF11	6p21.31	0.331274	0.0484246	0.689259
TONSL	8q24.3	0.331274	0.0484246	0.689259
WDR66	12q24.31	0.331274	0.0484246	0.689259
MAGEA3	Xq28	0.331206	0.0484735	0.689509
F2	11p11.2	0.331038	0.0485946	0.689665
CLUAP1	16p13.3	0.331017	0.0486099	0.689665
PAPOLG	2p16.1	0.331017	0.0486099	0.689665
SBF2	11p15.4	0.331017	0.0486099	0.689665
FNDC5	1p35.1	0.330759	0.0487958	0.690077
TCTA	3p21.31	-0.330759	0.0487958	0.690077
FADS3	11q12.2	0.330759	0.0487958	0.690077
HOXA5	7p15.2	0.330759	0.0487958	0.690077
MAP2K5	15q23	-0.330759	0.0487958	0.690077
SLITRK3	3q26.1	0.330641	0.0488814	0.690494
ATM	11q22.3	0.330502	0.0489823	0.690494
FAM229B	6q21	0.330502	0.0489823	0.690494
FOSL1	11q13.1	0.330502	0.0489823	0.690494
RMND1	6q25.1	0.330502	0.0489823	0.690494
HOXB-AS3	17q21.32	0.330245	0.0491694	0.691785
MTRF1L	6q25.2	0.330245	0.0491694	0.691785
UBE2V2	8q11.21	0.330245	0.0491694	0.691785
CIAPIN1	16q21	0.329987	0.0493571	0.691785
NYAP1	7q22.1	0.329987	0.0493571	0.691785
S100A5	1q21.3	0.329987	0.0493571	0.691785
TLR7	Xp22.2	-0.329987	0.0493571	0.691785
TOMM20L	14q23.1	-0.329987	0.0493571	0.691785
WWC1	5q34	-0.329987	0.0493571	0.691785
IL17B	5q32	0.32973	0.0495453	0.692217
MCM10	10p13	0.32973	0.0495453	0.692217
RBM15B	3p21.2	-0.32973	0.0495453	0.692217
DNAJC6	1p31.3	0.32973	0.0495453	0.692217
MASTL	10p12.1	0.32973	0.0495453	0.692217
KIAA1324L	7q21.12	0.329472	0.049734	0.692674
NOP58	2q33.1	0.329472	0.049734	0.692674
RFC2	7q11.23	0.329472	0.049734	0.692674
LGALS7B	19q13.2	0.329314	0.0498505	0.692674
TSPAN4	11p15.5	0.329215	0.0499234	0.692674
AKAP9	7q21.2	0.329215	0.0499234	0.692674
LOC644656	11p15.4	0.329215	0.0499234	0.692674
LURAP1	1p34.1	0.329215	0.0499234	0.692674
SORBS1	10q24.1	0.329215	0.0499234	0.692674
ZNF761	19q13.42	0.329215	0.0499234	0.692674
ELOA2	18q21.1	0.329214	0.0499244	0.692674
MIR-4440/4440		0.329021	0.0500667	0.693128
CDC5L	6p21.1	0.328958	0.0501133	0.693128
EPS8	12p12.3	0.328958	0.0501133	0.693128
MED1	17q12	0.328958	0.0501133	0.693128
FAM124A	13q14.3	0.32885	0.0501929	0.693128
RMND5B	5q35.3	-0.3287	0.0503039	0.693128
ACTN1	14q24.1|14q22-q24	0.3287	0.0503039	0.693128
ALKBH7	19p13.3	-0.3287	0.0503039	0.693128
GDE1	16p12.3	0.3287	0.0503039	0.693128
GJB4	1p34.3	0.3287	0.0503039	0.693128
NUP50-DT	22q13.31	-0.3287	0.0503039	0.693128
CTAG2	Xq28	0.328654	0.050338	0.693164
DGKG	3q27.2-q27.3	0.328443	0.050495	0.694053
GRID2	4q22.1-q22.2	0.328372	0.0505476	0.694053
MIR124-2HG	8q12.3	0.328345	0.0505674	0.694053
OR9G1	11q12.1	0.328345	0.0505674	0.694053
ANGPTL5	11q22.1	0.328341	0.0505706	0.694053
HOXB6	17q21.32	0.328185	0.0506866	0.694053
IL20RB	3q22.3	0.328185	0.0506866	0.694053
PCOLCE2	3q23	0.328185	0.0506866	0.694053
PTPN12	7q11.23	0.328185	0.0506866	0.694053
GPRC6A	6q22.1	0.327951	0.0508614	0.694683
OSBPL10	3p23	0.327928	0.0508789	0.694683
RNASE2	14q11.2	-0.327928	0.0508789	0.694683
SLC36A1	5q33.1	-0.327928	0.0508789	0.694683
MYO18B	22q12.1	0.327903	0.0508978	0.694683
SNORD114-7	14q32.31	-0.327805	0.0509711	0.694683
MIR-187/187		-0.327697	0.0510518	0.694683
MIR-187/187*		-0.327697	0.0510518	0.694683
CYB561D1	1p13.3	-0.327671	0.0510717	0.694683
LCA5	6q14.1	0.327671	0.0510717	0.694683
KIAA1324	1p13.3	-0.327413	0.0512652	0.694683
CRABP1	15q25.1	0.327366	0.0513003	0.694683
HOXB4	17q21.32	0.327156	0.0514592	0.694683
SGO2	2q33.1	0.327156	0.0514592	0.694683
BAALC-AS1	8q22.3	0.327156	0.0514592	0.694683
CCSAP	1q42.13	0.327156	0.0514592	0.694683
FAM120A	9q22.31	-0.327156	0.0514592	0.694683
PDZD7	10q24.31	0.327156	0.0514592	0.694683
RAPGEF5	7p15.3	0.327156	0.0514592	0.694683
SNORD38A	1p34.1	0.327156	0.0514592	0.694683
ZNF497	19q13.43	-0.327156	0.0514592	0.694683
MIR210HG	11p15.5	0.327156	0.0514592	0.694683
PRKD3	2p22.2	0.327156	0.0514592	0.694683
LEFTY2	1q42.12	0.326983	0.0515901	0.69542
BUB1	2q13	0.326898	0.0516538	0.69542
DGLUCY	14q32.11	-0.326898	0.0516538	0.69542
ARNTL2	12p11.23	0.326641	0.051849	0.69542
HHIPL2	1q41	0.326641	0.051849	0.69542
PSMB6	17p13.2	0.326641	0.051849	0.69542
SNORA57	11q12.3	0.326641	0.051849	0.69542
TUBA1B	12q13.12	0.326641	0.051849	0.69542
ZNF775	7q36.1	-0.326641	0.051849	0.69542
RXFP3	5p13.2	-0.326552	0.0519162	0.69542
CDH19	18q22.1	0.326468	0.0519807	0.69542
CAHM	6q26	0.326384	0.0520447	0.69542
NAB1	2q32.2	0.326384	0.0520447	0.69542
NSUN5	7q11.23	0.326384	0.0520447	0.69542
TDRKH	1q21.3	0.326384	0.0520447	0.69542
ZNF131	5p12	0.326384	0.0520447	0.69542
NBPF22P	5q14.3	0.32619	0.0521925	0.69542
DNAH7	2q32.3	0.326168	0.052209	0.69542
TRPC5OS	Xq23	0.326158	0.0522171	0.69542
HOXA11-AS	7p15.2	0.326147	0.0522251	0.69542
TMTC1	12p11.22	0.326126	0.0522411	0.69542
PRR11	17q22	0.326126	0.0522411	0.69542
SBDS	7q11.21	0.326126	0.0522411	0.69542
LDHA	11p15.1	0.325869	0.052438	0.69637
MIR-4789/3P		-0.325703	0.0525654	0.69637
MIR-4789/5P		-0.325703	0.0525654	0.69637
GABRA1	5q34	-0.325644	0.0526105	0.69637
CNTNAP2	7q35-q36.1	0.325611	0.0526356	0.69637
DECR1	8q21.3	-0.325611	0.0526356	0.69637
EXOC2	6p25.3	0.325611	0.0526356	0.69637
SHLD2	10q23.2	0.325611	0.0526356	0.69637
SORBS3	8p21.3	0.325611	0.0526356	0.69637
SYNJ2	6q25.3	0.325611	0.0526356	0.69637
TTN-AS1	2q31.2	0.325354	0.0528337	0.69637
ACO2	22q13.2	-0.325354	0.0528337	0.69637
BTG2	1q32.1	-0.325354	0.0528337	0.69637
CD81	11p15.5	0.325354	0.0528337	0.69637
GCA	2q24.2	-0.325354	0.0528337	0.69637
LINC01018	5p15.31	0.325315	0.0528636	0.69637
MIR-521-1/521		0.325104	0.0530266	0.69637
ARHGAP23	17q12	0.325097	0.0530325	0.69637
BTBD2	19p13.3	-0.325097	0.0530325	0.69637
CCT4	2p15	0.325097	0.0530325	0.69637
DOCK6	19p13.2	-0.325097	0.0530325	0.69637
PLXNA2	1q32.2	-0.325097	0.0530325	0.69637
DDIAS	11q14.1	0.324839	0.0532318	0.69637
CP	3q24-q25.1	0.324839	0.0532318	0.69637
TTC39C	18q11.2	-0.324839	0.0532318	0.69637
TXNDC5	6p24.3	0.324839	0.0532318	0.69637
ZNF561	19p13.2	-0.324839	0.0532318	0.69637
CT75	2q36.1	0.324743	0.0533067	0.69637
PRKG2	4q21.21	0.324582	0.0534317	0.69637
CEACAM6	19q13.2	0.324582	0.0534317	0.69637
HRAS	11p15.5	0.324582	0.0534317	0.69637
HSPB6	19q13.12	0.324582	0.0534317	0.69637
MAPKAPK2	1q32.1	-0.324582	0.0534317	0.69637
SMIM10	Xq26.3	0.324582	0.0534317	0.69637
TSPAN6	Xq22.1	0.324582	0.0534317	0.69637
FAM138E	15q26.3	0.324456	0.0535298	0.69637
CD207	2p13.3	-0.324324	0.0536322	0.69637
HACD3	15q22.31	-0.324324	0.0536322	0.69637
SERINC1	6q22.31	0.324324	0.0536322	0.69637
SNX14	6q14.3	0.324324	0.0536322	0.69637
C16ORF74	16q24.1	0.324324	0.0536322	0.69637
MRGPRE	11p15.4	0.324311	0.0536424	0.69637
LINC01686	1q25.3	0.324067	0.0538334	0.698243
CD200R1L	3q13.2	0.324045	0.0538503	0.698243
UHRF1BP1	6p21.31	0.32381	0.0540351	0.699755
MIR-548J/548J		0.323707	0.0541155	0.699755
SPANXC	Xq27.2	0.323565	0.0542271	0.699755
C5ORF51	5p13.1	0.323552	0.0542374	0.699755
CES1	16q12.2	0.323552	0.0542374	0.699755
KIF4A	Xq13.1	0.323552	0.0542374	0.699755
PLEKHA8P1	12q12	0.323552	0.0542374	0.699755
SERPINB9	6p25.2	0.323552	0.0542374	0.699755
POU1F1	3p11.2	-0.323532	0.0542532	0.699755
ATL2	2p22.2-p22.1	0.323295	0.0544403	0.700525
CACUL1	10q26.11	-0.323295	0.0544403	0.700525
CENPQ	6p12.3	0.323295	0.0544403	0.700525
PIGB	15q21.3	-0.323295	0.0544403	0.700525
WEE2-AS1	7q34	-0.323037	0.0546439	0.701171
DOCK7	1p31.3	-0.323037	0.0546439	0.701171
GGT6	17p13.2	-0.323037	0.0546439	0.701171
TRPC5	Xq23	-0.32279	0.0548398	0.701171
ERV3-1	7q11.21	0.32278	0.054848	0.701171
HNRNPH3	10q21.3	0.32278	0.054848	0.701171
SNRPD2	19q13.32	0.32278	0.054848	0.701171
ZNF451	6p12.1	0.32278	0.054848	0.701171
NMU	4q12	0.32278	0.054848	0.701171
SLC9A3	5p15.33	-0.32278	0.054848	0.701171
ZNRD1ASP	6p22.1	0.32278	0.054848	0.701171
HIST1H4B	6p22.2	0.322748	0.0548731	0.701171
ABCA10	17q24.3	-0.322523	0.0550528	0.701201
ABHD6	3p14.3	-0.322523	0.0550528	0.701201
UTP15	5q13.2	-0.322523	0.0550528	0.701201
ZNF554	19p13.3	-0.322523	0.0550528	0.701201
CYREN	7q33	-0.322265	0.0552581	0.701201
CNDP2	18q22.3	-0.322265	0.0552581	0.701201
DDX41	5q35.3	-0.322265	0.0552581	0.701201
DGKH	13q14.11	0.322265	0.0552581	0.701201
DLEU2	13q14.2	0.322265	0.0552581	0.701201
PDHX	11p13	0.322265	0.0552581	0.701201
PRAME	22q11.22	0.322265	0.0552581	0.701201
BUD23	7q11.23	0.322265	0.0552581	0.701201
CSAG1	Xq28	0.322165	0.055338	0.701386
ADAM20	14q24.2	0.322091	0.0553977	0.701386
FAM136A	2p13.3	0.322008	0.0554641	0.701386
MYO1D	17q11.2	0.322008	0.0554641	0.701386
NUMB	14q24.2-q24.3	-0.322008	0.0554641	0.701386
TPBG	6q14.1	0.322008	0.0554641	0.701386
SNORA74B	5q35.1	-0.3219	0.0555507	0.701581
LINC01120	2q21.1	0.321843	0.0555958	0.701581
TFAMP1	7p22.3	0.321832	0.0556047	0.701581
LINC00624	1q21.1-q21.2	0.321789	0.0556392	0.701581
NOX1	Xq22.1	0.32175	0.0556707	0.701581
CALN1	7q11.22	0.321658	0.0557452	0.701581
OR14I1	1q44	0.321592	0.0557978	0.701581
SLC12A5	20q13.12	-0.321493	0.0558779	0.701581
WASHC4	12q23.3	0.321493	0.0558779	0.701581
RARRES1	3q25.32	0.321493	0.0558779	0.701581
SLC39A9	14q24.1	-0.321493	0.0558779	0.701581
CNOT10	3p22.3	0.321256	0.0560689	0.701581
FRAT2	10q24.1	-0.321236	0.0560857	0.701581
LOC389906	Xp22.33	-0.321236	0.0560857	0.701581
MSTO2P	1q22	0.321236	0.0560857	0.701581
TEF	22q13.2	-0.321236	0.0560857	0.701581
TOB1-AS1	17q21.33	0.321236	0.0560857	0.701581
ZNF544	19q13.43	0.321236	0.0560857	0.701581
ZNF709	19p13.2	-0.321236	0.0560857	0.701581
DTX1	12q24.13	-0.320978	0.0562941	0.70259
GTPBP4	10p15.3	0.320978	0.0562941	0.70259
KMO	1q43	0.320978	0.0562941	0.70259
SNORD52	6p21.33	0.320978	0.0562941	0.70259
EMX2OS	10q26.11	0.320768	0.0564643	0.702805
ANO4	12q23.1	0.320741	0.0564863	0.702805
KANSL2	12q13.11	0.320721	0.0565031	0.702805
PRC1	15q26.1	0.320721	0.0565031	0.702805
MKX	10p12.1	0.320721	0.0565031	0.702805
POLR2G	11q12.3	0.320721	0.0565031	0.702805
MGC27382	1p31.1	-0.320681	0.0565355	0.70281
SPATA31D4	9q21.32	-0.320499	0.0566833	0.703027
C2ORF70	2p23.3	0.320463	0.0567127	0.703027
PCDHB15	5q31.3	0.320463	0.0567127	0.703027
USP8	15q21.2	-0.320463	0.0567127	0.703027
WDYHV1	8q24.13	0.320463	0.0567127	0.703027
SART1	11q13.1	0.320206	0.056923	0.704442
TPMT	6p22.3	-0.320206	0.056923	0.704442
UBB	17p11.2	0.320206	0.056923	0.704442
LECT2	5q31.1	0.319982	0.0571063	0.704874
DPH3P1	20q13.33	0.319949	0.0571339	0.704874
KLHL11	17q21.2	0.319949	0.0571339	0.704874
NUS1	6q22.1	0.319949	0.0571339	0.704874
AVPR2	Xq28	0.31984	0.0572226	0.704874
ZDHHC8P1	22q11.23	0.31984	0.0572226	0.704874
NELFA	4p16.3	0.319691	0.0573454	0.704874
SLC33A1	3q25.31	-0.319691	0.0573454	0.704874
HRC	19q13.33	-0.319691	0.0573454	0.704874
CCNJL	5q33.3	0.319434	0.0575575	0.704874
FOXN3-AS1	14q32.11	-0.319434	0.0575575	0.704874
NELL2	12q12	0.319434	0.0575575	0.704874
SLC25A16	10q21.3	-0.319434	0.0575575	0.704874
STX7	6q23.2	0.319434	0.0575575	0.704874
SUV39H2	10p13	0.319434	0.0575575	0.704874
SYT13	11p11.2	0.319434	0.0575575	0.704874
CPA2	7q32.2	-0.319253	0.0577067	0.704874
CIT	12q24.23	0.319197	0.0577533	0.704874
DUSP5	10q25.2	0.319176	0.0577703	0.704874
ALDOC	17q11.2	0.319176	0.0577703	0.704874
APOD	3q29	0.319176	0.0577703	0.704874
IQGAP3	1q22	0.319176	0.0577703	0.704874
C4BPB	1q32.1	0.319176	0.0577703	0.704874
GOLGA6A	15q24.1	-0.319079	0.0578507	0.704874
VASH2	1q32.3	0.318919	0.0579836	0.704874
DOC2A	16p11.2	0.318919	0.0579836	0.704874
GRWD1	19q13.33	0.318919	0.0579836	0.704874
HSF2	6q22.31	0.318919	0.0579836	0.704874
CCN3	8q24.12	0.318919	0.0579836	0.704874
RIOK1	6p24.3	0.318919	0.0579836	0.704874
SEPTIN10	2q13	0.318919	0.0579836	0.704874
SNORA71B	20q11.23	0.318919	0.0579836	0.704874
OR51E2	11p15.4	0.318682	0.0581805	0.705018
ANXA2R	5p12	0.318662	0.0581976	0.705018
HYOU1	11q23.3	0.318662	0.0581976	0.705018
MRPL28	16p13.3	0.318662	0.0581976	0.705018
RUSC1	1q22	0.318662	0.0581976	0.705018
TRIB3	20p13	0.318662	0.0581976	0.705018
LOR	1q21.3	-0.3186	0.058249	0.705018
MIR-5095/5095		-0.318449	0.0583752	0.705018
KCTD10	12q24.11	0.318404	0.0584122	0.705018
MCM4	8q11.21	0.318404	0.0584122	0.705018
NDRG1	8q24.22	0.318404	0.0584122	0.705018
PGLS	19p13.11	-0.318404	0.0584122	0.705018
MTHFD1L	6q25.1	0.318404	0.0584122	0.705018
MGAT1	5q35.3	-0.318147	0.0586275	0.705478
SLC4A2	7q36.1	-0.318147	0.0586275	0.705478
UBA2	19q13.11	0.318147	0.0586275	0.705478
BUB3	10q26.13	0.318147	0.0586275	0.705478
ADCK1	14q24.3	-0.317889	0.0588434	0.705478
AP3D1	19p13.3	-0.317889	0.0588434	0.705478
EPOP	17q12	0.317889	0.0588434	0.705478
MTO1	6q13	0.317889	0.0588434	0.705478
PPP1R14B	11q13.1	0.317889	0.0588434	0.705478
VPS9D1-AS1	16q24.3	0.317889	0.0588434	0.705478
MIR-99B/99B		0.317649	0.0590455	0.705478
MIR-99B/99B*		0.317649	0.0590455	0.705478
FBXO34	14q22.3	-0.317632	0.0590599	0.705478
LARP6	15q23	0.317632	0.0590599	0.705478
LINC00847	5q35.3	-0.317632	0.0590599	0.705478
PIFO	1p13.2	0.317632	0.0590599	0.705478
SERTAD2	2p14	0.317632	0.0590599	0.705478
EMG1	12p13.31	0.317632	0.0590599	0.705478
KATNAL1	13q12.3	0.317632	0.0590599	0.705478
MYH8	17p13.1	0.317424	0.0592355	0.705772
GPR4	19q13.32	-0.317375	0.059277	0.705772
SPIRE2	16q24.3	0.317375	0.059277	0.705772
CRK	17p13.3	0.317375	0.059277	0.705772
IQGAP2	5q13.3	-0.317375	0.059277	0.705772
LPP	3q27.3-q28	0.317375	0.059277	0.705772
TSKS	19q13.33	0.317318	0.0593249	0.70596
LINC01097	4p15.33	0.317134	0.0594806	0.707216
TMEM161B-AS1	5q14.3	-0.317117	0.0594948	0.707216
LINC00685	Xp22.33 and Yp11.31	-0.31686	0.0597132	0.707659
NOSIP	19q13.33	0.31686	0.0597132	0.707659
ASH1L-AS1	1q22	0.316602	0.0599322	0.707659
SLC25A33	1p36.22	0.316602	0.0599322	0.707659
KDM1A	1p36.12	0.316602	0.0599322	0.707659
LOXL1-AS1	15q24.1	-0.316602	0.0599322	0.707659
OSMR	5p13.1	0.316602	0.0599322	0.707659
GCNT1	9q21.13	-0.316345	0.0601519	0.707659
KCNJ14	19q13.33	0.316345	0.0601519	0.707659
NPTX1	17q25.3	0.316345	0.0601519	0.707659
TRIM44	11p13	0.316345	0.0601519	0.707659
WDR70	5p13.2	0.316345	0.0601519	0.707659
IL17C	16q24.2	-0.316108	0.0603548	0.707659
ZSWIM9	19q13.33	0.316088	0.0603722	0.707659
IDUA	4p16.3	-0.316088	0.0603722	0.707659
NR2F6	19p13.11	-0.316088	0.0603722	0.707659
RNPS1	16p13.3	0.316088	0.0603722	0.707659
SLCO2B1	11q13.4	-0.316088	0.0603722	0.707659
TPM1	15q22.2	0.316088	0.0603722	0.707659
MAGEA10	Xq28	0.315966	0.0604767	0.707659
POU4F1	13q31.1	0.315892	0.0605404	0.707659
TMEM74	8q23.1	0.31585	0.0605757	0.707659
FAM89A	1q42.2	0.31583	0.0605931	0.707659
HCCS	Xp22.2	-0.31583	0.0605931	0.707659
PDZRN4	12q12	0.31583	0.0605931	0.707659
SEPTIN7	7p14.2	0.31583	0.0605931	0.707659
SPEN	1p36.21-p36.13	0.31583	0.0605931	0.707659
STX18	4p16.3-p16.2	-0.31583	0.0605931	0.707659
COL9A3	20q13.33	0.31583	0.0605931	0.707659
DDX6	11q23.3	0.31583	0.0605931	0.707659
SLC25A6	Xp22.33 and Yp11.2	-0.31583	0.0605931	0.707659
SMIM7	19p13.11	-0.31583	0.0605931	0.707659
GAGE1	Xp11.23	0.315829	0.060594	0.707659
SNORA38B	17q24.2	0.315725	0.0606831	0.707945
COPE	19p13.11	-0.315573	0.0608147	0.707945
GRB2	17q25.1	-0.315573	0.0608147	0.707945
NBR1	17q21.31	0.315573	0.0608147	0.707945
SLC25A12	2q31.1	0.315573	0.0608147	0.707945
SNORD4B	17q11.2	0.315573	0.0608147	0.707945
SILC1	2p25.2	-0.315521	0.0608595	0.707945
PRMT1	19q13.33	0.315315	0.061037	0.707945
SIRT3	11p15.5	0.315315	0.061037	0.707945
FOXA1	14q21.1	-0.315315	0.061037	0.707945
HERC5	4q22.1	0.315315	0.061037	0.707945
MSI2	17q22	0.315315	0.061037	0.707945
RAD21	8q24.11	0.315315	0.061037	0.707945
ALDH1A2	15q21.3	0.315207	0.0611307	0.708659
STPG2	4q22.3-q23	-0.315078	0.0612422	0.708661
BOLA3-AS1	2p13.1	0.315058	0.0612598	0.708661
CLEC3B	3p21.31	-0.315058	0.0612598	0.708661
TCEA1	8q11.23	0.315058	0.0612598	0.708661
LIN28B	6q16.3-q21	0.314965	0.0613408	0.709225
CNNM2	10q24.32	-0.314801	0.0614833	0.709753
ENO2	12p13.31	0.314801	0.0614833	0.709753
SLC7A2	8p22	0.314801	0.0614833	0.709753
TTC25	17q21.2	0.314692	0.0615777	0.71047
INCENP	11q12.3	0.314543	0.0617075	0.711065
LINC00887	3q29	0.314543	0.0617075	0.711065
C16ORF97	16q12.1	-0.314408	0.0618257	0.711065
ARL4A	7p21.3	0.314286	0.0619323	0.711065
KRIT1	7q21.2	0.314286	0.0619323	0.711065
PI3	20q13.12	0.314286	0.0619323	0.711065
RNF103	2p11.2	-0.314286	0.0619323	0.711065
TMC4	19q13.42	-0.314286	0.0619323	0.711065
NOVA2	19q13.32	-0.314286	0.0619323	0.711065
FAM189A2	9q21.12	-0.314028	0.0621577	0.711065
PTMAP11	9q22.33	0.314028	0.0621577	0.711065
CTNNAL1	9q31.3	0.313771	0.0623838	0.711065
DCAF11	14q12	-0.313771	0.0623838	0.711065
DHRS7	14q23.1	-0.313771	0.0623838	0.711065
HOMER3	19p13.11	-0.313771	0.0623838	0.711065
PCDHB11	5q31.3	0.313771	0.0623838	0.711065
RAD9B	12q24.11	0.313771	0.0623838	0.711065
HMGCS1	5p12	0.313514	0.0626106	0.711065
RAP1GAP	1p36.12	0.313514	0.0626106	0.711065
HOXB7	17q21.32	0.313514	0.0626106	0.711065
RAB11B	19p13.2	-0.313514	0.0626106	0.711065
RPS20	8q12.1	0.313514	0.0626106	0.711065
RNU5E-1	1p36.22	0.313346	0.0627589	0.711065
SNORD8	14q11.2	0.313281	0.0628159	0.711065
TIGD1	2q37.1	0.313276	0.0628201	0.711065
AGR2	7p21.1	0.313256	0.062838	0.711065
CITED4	1p34.2|1p35-p34	0.313256	0.062838	0.711065
CDH18	5p14.3	0.313153	0.062929	0.711065
ATAD5	17q11.2	0.312999	0.063066	0.711065
CLCA1	1p22.3	0.312999	0.063066	0.711065
GPRC5D	12p13.1	0.312999	0.063066	0.711065
ATP5MG	11q23.3	0.312999	0.063066	0.711065
FAM187A	17q21.31	0.312999	0.063066	0.711065
KCNK9	8q24.3	0.312999	0.063066	0.711065
NBPF14	1q21.2	0.312999	0.063066	0.711065
TMEM240	1p36.33	0.312999	0.063066	0.711065
VPS35	16q11.2	0.312999	0.063066	0.711065
WDR90	16p13.3	0.312999	0.063066	0.711065
KIR2DL1	19q13.42	0.312983	0.0630799	0.711065
C10ORF62	10q24.2	0.312952	0.0631071	0.711065
FLRT1	11q13.1	0.312761	0.0632768	0.711065
EIF3H	8q23.3-q24.11	0.312741	0.0632947	0.711065
TACR2	10q22.1	0.312741	0.0632947	0.711065
MYO7A	11q13.5	0.312741	0.0632947	0.711065
SLC25A46	5q22.1	-0.312741	0.0632947	0.711065
ANO8	19p13.11	-0.312484	0.0635241	0.711065
AP1B1	22q12.2	-0.312484	0.0635241	0.711065
C11ORF95	11q13.1	0.312484	0.0635241	0.711065
DNAJA1	9p21.1	0.312484	0.0635241	0.711065
DPY30	2p22.3	0.312484	0.0635241	0.711065
MAP1S	19p13.11	-0.312484	0.0635241	0.711065
PRPS1	Xq22.3	0.312484	0.0635241	0.711065
PXDN	2p25.3	-0.312484	0.0635241	0.711065
ZBTB1	14q23.3	-0.312484	0.0635241	0.711065
C8ORF37	8q22.1	0.312227	0.0637541	0.711065
CCNF	16p13.3	0.312227	0.0637541	0.711065
PDE3B	11p15.2	0.312227	0.0637541	0.711065
RABL3	3q13.33	-0.312227	0.0637541	0.711065
RASL10A	22q12.2	-0.312227	0.0637541	0.711065
SESTD1	2q31.2	0.312227	0.0637541	0.711065
TARSL2	15q26.3	-0.312227	0.0637541	0.711065
TRABD2B	1p33	0.312227	0.0637541	0.711065
FAM27B	9q21.11	-0.312083	0.0638824	0.711065
ABCB8	7q36.1	-0.311969	0.0639848	0.711065
C1GALT1	7p22.1-p21.3	-0.311969	0.0639848	0.711065
POLL	10q24.32	-0.311969	0.0639848	0.711065
PTDSS2	11p15.5	0.311969	0.0639848	0.711065
RGS9	17q24.1	0.311969	0.0639848	0.711065
MIR-708/708		-0.311748	0.0641831	0.711065
MIR-708/708*		-0.311748	0.0641831	0.711065
AKR7A3	1p36.13	-0.311712	0.0642161	0.711065
ANAPC10	4q31.21	0.311712	0.0642161	0.711065
C8ORF44	8q13.1	0.311712	0.0642161	0.711065
FRMD6-AS1	14q22.1	0.311712	0.0642161	0.711065
HEXA-AS1	15q23	-0.311712	0.0642161	0.711065
KIF9	3p21.31	0.311712	0.0642161	0.711065
LTV1	6q24.2	0.311712	0.0642161	0.711065
MED16	19p13.3	-0.311712	0.0642161	0.711065
RBM12B-AS1	8q22.1	0.311712	0.0642161	0.711065
SMAP2	1p34.2	-0.311712	0.0642161	0.711065
SSX9P	Xp11.23	0.311593	0.0643232	0.711893
MIR-4470/4470		0.311533	0.0643768	0.712127
FANCA	16q24.3	0.311454	0.0644481	0.7122
PCDH12	5q31.3	-0.311454	0.0644481	0.7122
ARL6IP5	3p14.1	-0.311197	0.0646807	0.713695
FKBP8	19p13.11	-0.311197	0.0646807	0.713695
RGS16	1q25.3	0.311197	0.0646807	0.713695
AHNAK2	14q32.33	0.31094	0.064914	0.714834
BANF1	11q13.1	0.31094	0.064914	0.714834
CELF1	11p11.2	0.31094	0.064914	0.714834
PERP	6q23.3	0.31094	0.064914	0.714834
SNORD116-29	15q11.2	-0.310767	0.0650705	0.714905
SLC17A4	6p22.2	0.310762	0.0650752	0.714905
[truncated: 19,992 more rows]
