# Supplementary material for: Comprehensive Analysis and Identification of Prognostic Biomarkers and Therapeutic Targets Among FAM83 Family Members for Gastric Cancer
Source: Front Cell Dev Biol. 2021 Nov 19;9:719613. doi: 10.3389/fcell.2021.719613 (PMC8640971; doi:10.3389/fcell.2021.719613)
Supplement: Supplementary file 7 [file Data_Sheet_7.ZIP › Supplementary materials fig.6/co-expresssion between different FAM83 family members and 259 genes/FAM83E.xls]

## Sheet: Sheet1
Correlated Gene	Cytoband	Spearman's Correlation	p-Value	q-Value
SPACA4	19q13.33	0.848391	6.42151e-11	1.41215e-06
FXR1	3q26.33	-0.679794	5.11891e-06	0.0562849
ERN2	16p12.2	0.631403	3.63874e-05	0.211812
ETV6	12p13.2	0.629858	3.85271e-05	0.211812
CAPN5	11q13.5	0.622651	5.00986e-05	0.220343
PRSS8	16p11.2	0.610039	7.81185e-05	0.286317
CCL28	5p12	0.597683	0.000118559	0.359786
BCL3	19q13.32	0.590476	0.00015005	0.359786
LOC100128573	19p13.2	0.586735	0.000169193	0.359786
MLXIP	12q24.31	0.584813	0.000179858	0.359786
ATOH1	4q22.2	0.584794	0.000179967	0.359786
CEACAM5	19q13.2	0.581725	0.000198264	0.363336
APPL2	12q23.3	0.578378	0.000220094	0.372315
LINC01226	1p35.2	0.565257	0.00032798	0.461488
TP53I11	11p11.2	0.564736	0.000333101	0.461488
CPA4	7q32.2	-0.564221	0.000338232	0.461488
TMEM87B	2q13	0.56242	0.00035675	0.461488
PRSS36	16p11.2	0.557786	0.000408591	0.472095
TTLL6	17q21.32	0.555985	0.000430498	0.472095
FDPSP2	7q11.23	0.555248	0.00043975	0.472095
PRR13	12q13.13	0.552638	0.000473976	0.472095
BCL2L14	12p13.2	0.552124	0.000481001	0.472095
LGALS4	19q13.2	0.549292	0.00052132	0.472095
USP54	10q22.2	0.54852	0.000532825	0.472095
ZBTB7A	19p13.3	0.547233	0.000552503	0.472095
DTX2P1-UPK3BP1-PMS2P11	7q11.23	0.545946	0.000572824	0.472095
DYNC1LI1	3p22.3	-0.541828	0.000642388	0.472095
ZBTB3	11q12.3	0.541055	0.000656236	0.472095
DHX36	3q25.2	-0.540026	0.000675111	0.472095
KRTAP5-2	11p15.5	0.540026	0.000675111	0.472095
PRR15	7p14.3	0.539768	0.000679904	0.472095
KCNK9	8q24.3	0.536937	0.000734659	0.472095
HNF4G	8q21.13	0.53668	0.000739825	0.472095
ZNF646	16p11.2	0.534878	0.000776901	0.472095
WWP2	16q22.1	0.532304	0.000832719	0.472095
C3ORF33	3q25.31	-0.531789	0.0008443	0.472095
IL17REL	22q13.33	0.531532	0.000850143	0.472095
UTP14C	13q14.3	0.531017	0.000861938	0.472095
SLC22A23	6p25.2	0.530759	0.000867889	0.472095
IFNL3	19q13.2	-0.530603	0.000871521	0.472095
ARHGAP32	11q24.3	0.529215	0.000904367	0.472095
PHGR1	15q15.1	0.528958	0.000910577	0.472095
CMIP	16q23.2-q23.3	0.528443	0.000923109	0.472095
C2CD4B	15q22.2	0.524067	0.00103595	0.477469
CLN3	16p12.1	0.524067	0.00103595	0.477469
VNN1	6q23.2	0.52381	0.00104295	0.477469
COG3	13q14.13	0.522523	0.00107859	0.477469
KLHL36	16q24.1	0.521236	0.00111529	0.477469
LACTB2-AS1	8q13.3	0.519434	0.00116854	0.477469
DTX2	7q11.23	0.519434	0.00116854	0.477469
RAB18	10p12.1	-0.518919	0.00118416	0.477469
ENTPD5	14q24.3	0.517889	0.00121595	0.477469
STX3	11q12.1	0.517632	0.00122401	0.477469
KCNQ1	11p15.5-p15.4	0.517117	0.00124028	0.477469
ATP2C2	16q24.1	0.517117	0.00124028	0.477469
LOC442497	7p22.3	0.516291	0.00126678	0.477469
OSBPL1A	18q11.2	-0.51583	0.00128179	0.477469
MIR-4492/4492		0.515116	0.00130536	0.477469
PCGF6	10q24.33	-0.513514	0.0013596	0.477469
ALKBH3-AS1	11p11.2	0.511712	0.00142297	0.477469
CCNI2	5q31.1	0.511712	0.00142297	0.477469
GUCY2C	12p12.3	0.50991	0.00148892	0.477469
TRIM62	1p35.1	0.509138	0.00151799	0.477469
ZNF860	3p23-p22.3	-0.508366	0.00154757	0.477469
MORN4	10q24.2	-0.508108	0.00155754	0.477469
RCL1	9p24.1	-0.506821	0.00160824	0.477469
TEX101	19q13.31	0.506536	0.00161965	0.477469
TMEM219	16p11.2	0.506306	0.00162892	0.477469
GABPB2	1q21.3	0.506049	0.00163935	0.477469
DOK1	2p13.1	0.506049	0.00163935	0.477469
CHML	1q43	-0.505019	0.00168166	0.477469
ZNF655	7q22.1	-0.504762	0.00169238	0.477469
FAM3D	3p14.2	0.503475	0.00174691	0.477469
CFTR	7q31.2	0.50296	0.00176915	0.477469
GFPT1	2p13.3	0.50296	0.00176915	0.477469
C9ORF116	9q34.3	-0.502445	0.00179164	0.477469
JAK1	1p31.3	0.501673	0.00182584	0.477469
CDC42EP5	19q13.42	0.501416	0.00183737	0.477469
PEAK1	15q24.3	0.500386	0.00188412	0.477469
TSPAN8	12q21.1	0.500386	0.00188412	0.477469
WDTC1	1p36.11	0.500129	0.00189597	0.477469
ZNF592	15q25.3	0.500129	0.00189597	0.477469
DCTN5	16p12.2	0.499614	0.00191987	0.477469
ANGPTL8	19p13.2	0.499356	0.00193191	0.477469
TBC1D22A	22q13.31	0.498842	0.0019562	0.477469
KRTAP5-AS1	11p15.5	0.498584	0.00196845	0.477469
NR3C2	4q31.23	0.498069	0.00199314	0.477469
C5ORF66-AS2	5q31.1	0.497963	0.00199827	0.477469
S1PR5	19p13.2	0.497812	0.00200559	0.477469
LOC153684	5p12	0.497812	0.00200559	0.477469
ATP10B	5q34	0.497812	0.00200559	0.477469
SIPA1L3	19q13.13-q13.2	0.497812	0.00200559	0.477469
PFN4	2p23.3	-0.497297	0.00203069	0.477469
LTK	15q15.1	0.49704	0.00204334	0.477469
TAS2R38	7q34	0.49665	0.00206264	0.477469
TMEM171	5q13.2	0.494981	0.00214707	0.491836
GAL3ST2	2q37.3	0.492921	0.00225538	0.510284
SLC6A7	5q32	0.49231	0.00228847	0.510284
MIR-570/570		0.492149	0.00229722	0.510284
BCO1	16q23.2	0.491634	0.00232548	0.511396
NAP1L1	12q21.2	-0.490862	0.00236844	0.515688
CNTD2	19q13.2	0.489575	0.0024416	0.519423
GAN	16q23.2	0.489575	0.0024416	0.519423
SLC3A1	2p21	0.489318	0.00245646	0.519423
FBXO34	14q22.3	0.488031	0.00253197	0.530292
MYPN	10q21.3	0.487001	0.00259384	0.531186
UBXN8	8p12	-0.487001	0.00259384	0.531186
SPIRE2	16q24.3	0.486486	0.00262526	0.531186
LINC00526	18p11.31	0.486229	0.0026411	0.531186
HDHD3	9q32	0.485972	0.00265702	0.531186
SLC10A5	8q21.13	0.484685	0.00273787	0.54242
ARID5B	10q21.2	0.48417	0.00277081	0.54246
CETN4P	4q27	-0.483912	0.00278741	0.54246
EPS8L3	1p13.3	0.48314	0.00283773	0.544412
LACTB2	8q13.3	0.482883	0.00285468	0.544412
IDH3G	Xq28	0.482625	0.00287171	0.544412
XYLT1	16p12.3	0.481853	0.00292335	0.544769
GUCA2A	1p34.2	0.481391	0.00295465	0.544769
MIR-4720/3P		0.481081	0.0029758	0.544769
MIR-4720/5P		0.481081	0.0029758	0.544769
SMIM31	4q32.3	0.480566	0.00301121	0.544769
PAFAH2	1p36.11	0.480309	0.00302906	0.544769
AUTS2	7q11.22	0.480051	0.003047	0.544769
ABCA13	7p12.3	0.479022	0.00311968	0.547695
TCEAL4	Xq22.2	-0.479022	0.00311968	0.547695
TEAD3	6p21.31	0.478764	0.00313808	0.547695
BTBD18	11q12.1	0.477992	0.00319386	0.550153
OR10V2P	11q12.1	0.477043	0.00326365	0.550153
MOB3B	9p21.2	0.476963	0.00326958	0.550153
GRTP1	13q34	0.476448	0.00330802	0.550153
IL17RA	22q11.1	0.47619	0.00332738	0.550153
FBXO16	8p21.1	-0.475933	0.00334685	0.550153
FKSG29	13q32.3	0.475596	0.00337251	0.550153
TLCD2	17p13.3	0.475418	0.00338607	0.550153
GCSHP3	2q33.3	0.473874	0.00350616	0.550153
SBNO2	19p13.3	0.473874	0.00350616	0.550153
DUSP14	17q12	-0.473616	0.00352653	0.550153
MYH14	19q13.33	0.473616	0.00352653	0.550153
RCVRN	17p13.1	0.473266	0.00355445	0.550153
CNDP1	18q22.3	0.472875	0.00358581	0.550153
CLCN4	Xp22.2	-0.472844	0.00358826	0.550153
LINC00672	17q12	0.472587	0.00360904	0.550153
MIR-3671/3671		0.471557	0.00369322	0.550153
TRIM56	7q22.1	0.471557	0.00369322	0.550153
C11ORF42	11p15.4	0.47133	0.00371202	0.550153
DECR2	16p13.3	0.4713	0.00371453	0.550153
TJP3	19p13.3	0.471042	0.00373595	0.550153
CRYM	16p12.2	0.470785	0.00375747	0.550153
LGR5	12q21.1	0.470528	0.00377911	0.550153
HESX1	3p14.3	-0.47027	0.00380084	0.550153
UBA5	3q22.1	-0.470013	0.00382269	0.550153
MUC17	7q22.1	0.469498	0.00386671	0.550153
FBRS	16p11.2	0.469241	0.00388889	0.550153
PHKA1	Xq13.1	-0.468726	0.00393357	0.550153
GRAMD2A	15q23	0.468726	0.00393357	0.550153
SRRD	22q12.1	-0.468468	0.00395608	0.550153
VPS37C	11q12.2	0.468468	0.00395608	0.550153
KRTAP5-1	11p15.5	0.468468	0.00395608	0.550153
LINC00928	15q26.1	-0.468222	0.00397773	0.550153
LINC00930	15q26.1	0.467463	0.00404504	0.555966
C17ORF99	17q25.3	0.466967	0.00408958	0.558596
OVOL1	11q13.1	0.46538	0.004235	0.567877
TESC	12q24.22	-0.46538	0.004235	0.567877
TNS3	7p12.3	0.46538	0.004235	0.567877
SIPA1L2	1q42.2	0.464607	0.00430733	0.569225
NAV2	11p15.1	0.46435	0.00433168	0.569225
DNAH3	16p12.3	0.46435	0.00433168	0.569225
C11ORF53	11q23.1	0.464093	0.00435614	0.569225
ST14	11q24.3	0.463578	0.00440543	0.569225
TMEM179B	11q12.3	0.463578	0.00440543	0.569225
MARVELD3	16q22.2	0.46332	0.00443026	0.569225
PRKRA	2q31.2	-0.462548	0.00450547	0.569225
ARPIN-AP3S2	15q26.1	0.462291	0.00453078	0.569225
PIWIL4	11q21	0.462291	0.00453078	0.569225
MIR-1323/1323		0.461836	0.00457581	0.569225
BCL2L15	1p13.2	0.461776	0.00458177	0.569225
MAPK3	16p11.2	0.461261	0.00463327	0.569225
PLA2G4F	15q15.1	0.461261	0.00463327	0.569225
FCSK	16q22.1	0.461004	0.0046592	0.569225
FRK	6q22.1	0.461004	0.0046592	0.569225
TRPM5	11p15.5	0.460608	0.00469936	0.569614
PDZK1IP1	1p33	0.460232	0.00473775	0.569614
SDHAP2	3q29	0.459974	0.00476419	0.569614
BNIP5	6p21.31	0.459202	0.00484426	0.569614
LOC100506730	1p36.13	0.459202	0.00484426	0.569614
FOSL2	2p23.2	0.459202	0.00484426	0.569614
GDA	9q21.13	0.459202	0.00484426	0.569614
ZNF433	19p13.2	-0.458687	0.00489829	0.569614
LOC642361	10q22.3	-0.45843	0.0049255	0.569614
LMBRD2	5p13.2	0.45843	0.0049255	0.569614
TM4SF1	3q25.1	-0.458172	0.00495284	0.569614
ESPN	1p36.31	0.457915	0.00498031	0.569614
GPRIN2	10q11.22	0.4574	0.00503564	0.569614
LOC100129046	1p22.1	0.4574	0.00503564	0.569614
NPY4R	10q11.22	0.457143	0.0050635	0.569614
SEC22C	3p22.1	-0.456885	0.0050915	0.569614
ZNF639	3q26.33	-0.456628	0.00511963	0.569614
PAGR1	16p11.2	0.456371	0.0051479	0.569614
CDX1	5q32	0.456113	0.0051763	0.569614
COPRS	17q11.2	-0.455598	0.00523351	0.569614
KHNYN	14q12	0.455598	0.00523351	0.569614
MIR-421/421		0.455084	0.00529126	0.569614
HIVEP1	6p24.1	0.454569	0.00534956	0.569614
KDF1	1p36.11	0.454311	0.00537891	0.569614
RELA	11q13.1	0.454054	0.00540841	0.569614
SGF29	16p11.2	0.454054	0.00540841	0.569614
SHROOM3	4q21.1	0.454054	0.00540841	0.569614
ZNF652	17q21.32-q21.33	0.453797	0.00543804	0.569614
OIT3	10q22.1	0.453797	0.00543804	0.569614
CEACAM7	19q13.2	0.453539	0.00546782	0.569614
SEMA6D	15q21.1	0.453282	0.00549773	0.569614
SMPD3	16q22.1	0.453024	0.00552779	0.569614
CYP4F12	19p13.12	0.45251	0.00558833	0.569614
LOC100129034	9q33.3	0.45251	0.00558833	0.569614
EXOC3	5p15.33	0.451995	0.00564943	0.569614
AP5Z1	7p22.1	0.451995	0.00564943	0.569614
BICDL2	16p13.3	0.451737	0.0056802	0.569614
UBXN1	11q12.3	0.45148	0.00571111	0.569614
MYB	6q23.3	0.450708	0.00580472	0.569614
MYCL	1p34.2	0.450708	0.00580472	0.569614
TREML1	6p21.1	0.450479	0.00583266	0.569614
CST11	20p11.21	0.450478	0.00583289	0.569614
DNAJB4	1p31.1	-0.45045	0.00583622	0.569614
EDA	Xq13.1	-0.450193	0.00586786	0.569614
PRDX3	10q26.11	-0.450193	0.00586786	0.569614
KLK15	19q13.33	0.450078	0.00588199	0.569614
SNORA70G	12q15	0.449707	0.00592799	0.569614
FAM222A-AS1	12q24.11	-0.449678	0.00593159	0.569614
PLXNB3	Xq28	-0.449678	0.00593159	0.569614
MLEC	12q24.31	0.448906	0.00602829	0.576384
LRCOL1	12q24.33	0.448349	0.00609888	0.580608
NOS2	17q11.2	0.448134	0.00612635	0.58071
ABHD10	3q13.2	-0.447876	0.00615934	0.581331
NRARP	9q34.3	0.447362	0.00622578	0.58509
METTL6	3p25.1	-0.446847	0.00629283	0.588568
NKIRAS1	3p24.2	-0.446589	0.00632659	0.588568
GPA33	1q24.1	0.446332	0.00636051	0.588568
PHF2	9q22.31	0.445817	0.0064288	0.588568
MIR-4788/4788		0.445571	0.00646167	0.588568
PPARGC1B	5q32	0.44556	0.00646319	0.588568
DOCK6	19p13.2	0.445302	0.00649773	0.588568
MIR-192/192		0.445074	0.00652856	0.588568
MIR-192/192*		0.445074	0.00652856	0.588568
MON1B	16q23.1	0.445045	0.00653243	0.588568
PDIA2	16p13.3	-0.44453	0.0066023	0.588568
NEUROG3	10q22.1	0.444371	0.00662399	0.588568
STX5	11q12.3	0.444273	0.00663748	0.588568
VPS33B	15q26.1	0.444273	0.00663748	0.588568
SPNS2	17p13.2	0.444015	0.00667282	0.58912
PEX1	7q21.2	0.443758	0.00670832	0.58912
HHLA2	3q13.13	0.443501	0.00674399	0.58912
CHP2	16p12.2	0.443243	0.00677981	0.58912
LINC00668	18p11.31	0.4431	0.00679983	0.58912
SSBP3	1p32.3	0.442986	0.0068158	0.58912
PCK2	14q11.2-q12	0.442471	0.00688827	0.58912
PSKH1	16q22.1	0.441956	0.0069614	0.58912
NFKBIZ	3q12.3	0.441956	0.0069614	0.58912
ZNF710	15q26.1	0.441956	0.0069614	0.58912
NME5	5q31.2	-0.441699	0.00699821	0.58912
SIGIRR	11p15.5	0.441699	0.00699821	0.58912
OCM2	7q21.3	0.441664	0.00700321	0.58912
LOC554223	6p21.3	-0.441441	0.00703519	0.58912
MIR-4253/4253		0.441184	0.00707234	0.58912
SLC44A4	6p21.33	0.441184	0.00707234	0.58912
WASF2	1p36.11	0.440669	0.00714714	0.591294
LRATD1	2p24.3	0.440412	0.00718479	0.591294
GORASP1	3p22.2	0.440412	0.00718479	0.591294
LINC00629	Xq26.3	0.440199	0.00721602	0.591294
DUSP8	11p15.5	0.43964	0.00729877	0.591294
NUAK2	1q32.1	0.439382	0.00733711	0.591294
ASCL2	11p15.5	0.439382	0.00733711	0.591294
CHAT	10q11.23	0.439367	0.00733936	0.591294
KIAA0040	1q25.1	-0.439125	0.00737562	0.591294
R3HDM2	12q13.3	0.439125	0.00737562	0.591294
DARS	2q21.3	-0.43861	0.00745315	0.591294
MVP	16p11.2	0.438353	0.00749218	0.591294
USP53	4q26	0.438353	0.00749218	0.591294
ZBTB7B	1q21.3	0.438353	0.00749218	0.591294
WRB	21q22.2	-0.438095	0.00753139	0.591294
AGAP1	2q37.2	0.437838	0.00757077	0.591294
CNTF	11q12.1	0.437838	0.00757077	0.591294
SLC6A4	17q11.2	0.437737	0.00758619	0.591294
CES2	16q22.1	0.437323	0.00765005	0.591294
EGFR	7p11.2	0.437323	0.00765005	0.591294
RRAD	16q22.1	0.437066	0.00768996	0.591294
PTPRH	19q13.42	0.437066	0.00768996	0.591294
SFXN5	2p13.2	0.436551	0.00777032	0.593052
FBXL2	3p22.3	-0.436293	0.00781076	0.593052
ZNF587	19q13.43	0.436293	0.00781076	0.593052
ZC3H4	19q13.32	0.436036	0.00785139	0.593052
GNAT2	1p13.3	0.435779	0.00789219	0.593052
ADCY9	16p13.3	0.435264	0.00797435	0.593052
GCNT3	15q22.2	0.435264	0.00797435	0.593052
LRRIQ4	3q26.2	0.435006	0.0080157	0.593052
RALGPS1	9q33.3	0.435006	0.0080157	0.593052
FUT2	19q13.33	0.434749	0.00805724	0.593052
STK39	2q24.3	0.434749	0.00805724	0.593052
COX6B2	19q13.42	0.434234	0.00814086	0.593052
SLC37A4	11q23.3	0.434234	0.00814086	0.593052
DYRK2	12q15	0.434234	0.00814086	0.593052
NWD2	4p14	0.433719	0.00822522	0.593052
AGR3	7p21.1	0.433719	0.00822522	0.593052
BLOC1S1	12q13.2	0.433719	0.00822522	0.593052
BMF	15q15.1	0.433719	0.00822522	0.593052
FCGBP	19q13.2	0.433719	0.00822522	0.593052
SLC25A12	2q31.1	-0.433462	0.00826768	0.594165
LINC01342	1p36.33	0.433205	0.00831033	0.59448
MCTP2	15q26.2	0.432947	0.00835317	0.59448
MUC20	3q29	0.432947	0.00835317	0.59448
RREB1	6p24.3	0.432432	0.0084394	0.59868
CDX2	13q12.2	0.432175	0.0084828	0.599054
EPHA10	1p34.3	0.431918	0.0085264	0.599054
ZBTB34	9q33.3	0.431918	0.0085264	0.599054
CKMT1A	15q15.3	0.431145	0.00865832	0.602548
NEK1	4q33	-0.431145	0.00865832	0.602548
XKR9	8q13.3	0.431145	0.00865832	0.602548
NUDCD3	7p13	0.430888	0.00870269	0.603725
RAPGEF5	7p15.3	0.430631	0.00874724	0.604907
LPIN2	18p11.31	0.430373	0.00879199	0.605399
FUT8	14q23.3	0.430116	0.00883693	0.605399
JAGN1	3p25.3	-0.430116	0.00883693	0.605399
LOC100130899	22q13.1	0.429858	0.00888208	0.606602
ZNF230	19q13.31	0.429601	0.00892741	0.60781
FUT6	19p13.3	0.429344	0.00897295	0.609025
LETM2	8p11.23	-0.429086	0.00901868	0.609602
SLC45A2	5p13.2	0.428894	0.00905296	0.609602
CBX5	12q13.13	0.428829	0.00906461	0.609602
FOXD2	1p33	0.428571	0.00911074	0.609627
PAX4	7q32.1	0.428129	0.0091905	0.609627
CEACAM6	19q13.2	0.428057	0.0092036	0.609627
CNBP	3q21.3	-0.428057	0.0092036	0.609627
TNRC6B	22q13.1	0.428057	0.0092036	0.609627
FAM71E2	19q13.42	0.427284	0.00934452	0.614684
TPD52	8q21.13	0.427027	0.00939174	0.614684
ZNF226	19q13.31	0.427027	0.00939174	0.614684
ZZEF1	17p13.2	0.427027	0.00939174	0.614684
PJA1	Xq13.1	-0.426512	0.00948703	0.615717
PPBPP2	4q13.3	0.426431	0.00950213	0.615717
CGN	1q21.3	0.425997	0.00958314	0.615717
KIF13A	6p22.3	0.425997	0.00958314	0.615717
ARHGAP18	6q22.33	-0.425997	0.00958314	0.615717
C15ORF40	15q25.2	0.42574	0.00963151	0.615717
ACTG1	17q25.3	-0.42574	0.00963151	0.615717
IKBIP	12q23.1	-0.42574	0.00963151	0.615717
GMDS	6p25.3	0.425225	0.00972887	0.620138
LINC00884	3q29	0.424968	0.00977786	0.620553
CEACAM8	19q13.2	0.424738	0.00982183	0.620553
LINC00265	7p14.1	0.424453	0.00987647	0.620553
EGLN2	19q13.2	0.424453	0.00987647	0.620553
HAUS7	Xq28	0.424453	0.00987647	0.620553
STRA6	15q24.1	0.424196	0.0099261	0.621894
B3GALT4	6p21.32	0.423681	0.010026	0.625757
USP16	21q21.3	-0.423451	0.0100709	0.625757
CYB561D1	1p13.3	0.423166	0.0101267	0.625757
PPBP	4q13.3	0.423166	0.0101267	0.625757
TMEM44	3q29	0.422394	0.0102794	0.625757
WDR44	Xq24	-0.422394	0.0102794	0.625757
ADCY6	12q13.12	0.422136	0.0103308	0.625757
LOC728743	7q36.1	0.422136	0.0103308	0.625757
TAS2R60	7q35	0.42212	0.010334	0.625757
DEGS2	14q32.2	0.421879	0.0103823	0.625757
GMPS	3q25.31	-0.421879	0.0103823	0.625757
TTC21B	2q24.3	-0.421622	0.0104341	0.625757
PGLYRP1	19q13.32	0.421622	0.0104341	0.625757
LINC01205	3q13.13	0.421467	0.0104653	0.625757
SELENOT	3q25.1	-0.421364	0.0104861	0.625757
ARHGEF10L	1p36.13	0.421364	0.0104861	0.625757
NFKBIB	19q13.2	0.421364	0.0104861	0.625757
MIR-148B/148B		0.421156	0.0105284	0.625757
MIR-148B/148B*		0.421156	0.0105284	0.625757
BICRA	19q13.33	0.420849	0.0105907	0.627258
ERVW-1	7q21.2	0.4207	0.0106212	0.627258
CLIC3	9q34.3	-0.420592	0.0106434	0.627258
B3GNT2	2p15	0.420335	0.0106963	0.627258
TRPM4	19q13.33	0.420335	0.0106963	0.627258
RGPD1	2p11.2	0.419785	0.0108099	0.632237
SEPTIN7P2	7p12.3	0.419332	0.0109044	0.63304
HCG11	6p22.2	0.419305	0.01091	0.63304
MUC4	3q29	0.419305	0.01091	0.63304
ACSS2	20q11.22	0.419048	0.010964	0.634499
CHST5	16q23.1	0.41879	0.0110182	0.635769
TOX3	16q12.1	0.418533	0.0110727	0.635769
APOBEC2	6p21.1	0.418533	0.0110727	0.635769
LOC100271832	2p22.3	0.41832	0.0111179	0.636703
NECTIN3	3q13.13	0.417761	0.0112374	0.641705
APTR	7q11.23	0.417503	0.0112928	0.641705
ZSCAN31	6p22.1|6p22.3-p22.1	0.417503	0.0112928	0.641705
RXRA	9q34.2	0.417246	0.0113484	0.64281
RPL26L1	5q35.1	-0.416988	0.0114042	0.64281
SETD6	16q21	0.416988	0.0114042	0.64281
NMBR	6q24.1	-0.416874	0.0114292	0.64281
SHD	19p13.3	0.416731	0.0114603	0.642917
SPG11	15q21.1	0.416474	0.0115166	0.644431
BIK	22q13.2	0.415959	0.0116299	0.649119
TSC22D1-AS1	13q14.11	0.415701	0.0116869	0.65065
KRTAP23-1	21q22.11	0.415547	0.0117213	0.650917
NT5C3B	17q21.2	-0.414929	0.0118593	0.653481
HEPACAM2	7q21.2	0.414672	0.0119173	0.653481
RAPH1	2q33.2	0.414672	0.0119173	0.653481
PGGHG	11p15.5	0.414672	0.0119173	0.653481
PPP1R10	6p21.33	0.414414	0.0119755	0.653481
DLL4	15q15.1	0.414414	0.0119755	0.653481
LUZP1	1p36.12	0.414414	0.0119755	0.653481
GK5	3q23	0.414157	0.0120339	0.654995
ATXN1L	16q22.2	0.4139	0.0120926	0.654995
INAVA	1q32.1	0.4139	0.0120926	0.654995
RGS6	14q24.2	0.413642	0.0121515	0.656569
KCNE3	11q13.4	0.413385	0.0122107	0.658149
CBLC	19q13.32	0.41287	0.0123297	0.662941
RABEP2	16p11.2	0.412355	0.0124497	0.667738
NDFIP1	5q31.3	-0.412098	0.0125101	0.667738
TMEM86A	11p15.1	0.412098	0.0125101	0.667738
TCTN2	12q24.31	-0.41184	0.0125708	0.667738
TCTN3	10q24.1	-0.41184	0.0125708	0.667738
SAMD12	8q24.11-q24.12	0.411326	0.0126928	0.672594
ZNF280B	22q11.22	-0.410811	0.0128158	0.67748
ZNF600	19q13.41	0.410553	0.0128777	0.677521
SLC25A48	5q31.1	0.410327	0.0129323	0.677521
AADAT	4q33	-0.410296	0.0129398	0.677521
EPHB2	1p36.12	0.410296	0.0129398	0.677521
HNF1A-AS1	12q24.31	0.410039	0.0130022	0.679171
CYP4F24P	19p13.12	0.409887	0.0130391	0.679216
TOR1AIP1	1q25.2	-0.409781	0.0130648	0.679216
GUSBP11	22q11.23	0.409524	0.0131277	0.680876
OR1N2	9q33.2	0.409243	0.0131965	0.682835
DTX4	11q12.1	0.409009	0.0132543	0.684213
KLRF2	12p13.31	0.408816	0.013302	0.684373
BRPF3	6p21.31	0.408494	0.0133819	0.684373
TMEM238L	17p13.1-p12	0.408494	0.0133819	0.684373
GAB1	4q31.21	0.408494	0.0133819	0.684373
CD1A	1q23.1	0.407979	0.0135105	0.689347
TET3	2p13.1	0.407722	0.0135752	0.689449
TMEM159	16p12.3	0.407722	0.0135752	0.689449
RNU11	1p35.3	0.407353	0.0136685	0.691272
MAP3K11	11q13.1	0.407207	0.0137054	0.691272
YBX2	17p13.1	0.407207	0.0137054	0.691272
LCN2	9q34.11	0.40695	0.0137708	0.692985
ADH6	4q23	0.406435	0.0139026	0.698018
VRK3	19q13.33	0.406178	0.0139689	0.699229
CDH16	16q22.1	0.40592	0.0140354	0.699229
GBA2	9p13.3	0.405663	0.0141022	0.699229
MYPOP	19q13.32	0.405663	0.0141022	0.699229
TMEM51-AS1	1p36.21	0.405663	0.0141022	0.699229
BDKRB2	14q32.2	0.405405	0.0141693	0.699229
NLRP6	11p15.5	0.405405	0.0141693	0.699229
MID1IP1	Xp11.4	-0.405148	0.0142367	0.699229
NUTM2G	9q22.33	0.404891	0.0143043	0.699229
FRYL	4p11	0.404891	0.0143043	0.699229
LRRC61	7q36.1	-0.404891	0.0143043	0.699229
GABRA2	4p12	0.404633	0.0143722	0.699229
KIF6	6p21.2	-0.404376	0.0144403	0.699229
ST5	11p15.4	0.404376	0.0144403	0.699229
FIP1L1	4q12	0.404376	0.0144403	0.699229
GPX3	5q33.1	-0.404376	0.0144403	0.699229
C1ORF21	1q25.3	0.403861	0.0145775	0.699229
BTBD9	6p21.2	0.403604	0.0146464	0.699229
HAGH	16p13.3	0.403604	0.0146464	0.699229
MIR600HG	9q33.3	0.403604	0.0146464	0.699229
ALPK1	4q25	0.403604	0.0146464	0.699229
MOB2	11p15.5	0.403346	0.0147157	0.699229
NEBL	10p12.31	-0.403346	0.0147157	0.699229
GYG1	3q24	-0.403346	0.0147157	0.699229
MIR-514B/3P		0.403197	0.014756	0.699229
MIR-514B/5P		0.403197	0.014756	0.699229
SELENBP1	1q21.3	0.403089	0.0147852	0.699229
NDFIP2	13q31.1	0.402831	0.014855	0.701023
NPM3	10q24.32	-0.402317	0.0149955	0.703124
PAIP2	5q31.2	-0.402317	0.0149955	0.703124
EDN1	6p24.1	0.402317	0.0149955	0.703124
MIR-4466/4466		-0.402098	0.0150554	0.704431
ANKS4B	16p12.2	0.401802	0.015137	0.70525
MAPKAP1	9q33.3	0.401802	0.015137	0.70525
FOXD1	5q13.2	0.401544	0.0152082	0.707069
SF3A1	22q12.2	0.401287	0.0152797	0.708894
SMCO4	11q21	0.400772	0.0154235	0.7103
GPATCH3	1p36.11	0.400515	0.0154958	0.7103
HKDC1	10q22.1	0.400515	0.0154958	0.7103
MAML3	4q31.1	0.400515	0.0154958	0.7103
KAZN	1p36.21	0.400515	0.0154958	0.7103
SEMA5B	3q21.1	0.4	0.0156413	0.7103
ZBTB20-AS1	3q13.31	0.399897	0.0156706	0.7103
CFAP47	Xp21.1	-0.399753	0.0157116	0.7103
ACAT1	11q22.3	-0.399743	0.0157145	0.7103
CDH17	8q22.1	0.399743	0.0157145	0.7103
FCGRT	19q13.33	0.399743	0.0157145	0.7103
ARID1A	1p36.11	0.399485	0.015788	0.7103
GALNT8	12p13.32	0.399485	0.015788	0.7103
TMEM54	1p35.1	0.399485	0.015788	0.7103
CLEC19A	16p12.3	0.399462	0.0157945	0.7103
ING4	12p13.31	0.399228	0.0158617	0.711868
TCTN1	12q24.11	-0.39897	0.0159358	0.713735
SDR39U1	14q12	0.398713	0.0160101	0.714156
PKD1L3	16q22.2	0.398713	0.0160101	0.714156
EPHA1-AS1	7q35	0.398198	0.0161597	0.714543
TRIM31	6p22.1	0.398198	0.0161597	0.714543
PRKAA1	5p13.1	0.398198	0.0161597	0.714543
MTHFR	1p36.22	0.397941	0.0162349	0.714543
ASCC1	10q22.1	-0.397941	0.0162349	0.714543
ANKRD52	12q13.3	0.397426	0.0163862	0.714543
KCNK5	6p21.2	0.397426	0.0163862	0.714543
ARHGEF7	13q34	0.397426	0.0163862	0.714543
PDXDC1	16p13.11	0.397426	0.0163862	0.714543
MALRD1	10p12.31	0.397323	0.0164167	0.714543
RO60	1q31.2	-0.397169	0.0164623	0.714543
ETS2	21q22.2	0.397169	0.0164623	0.714543
ZSCAN16	6p22.1	0.397169	0.0164623	0.714543
KLK1	19q13.33	0.396911	0.0165387	0.714543
PRPS1	Xq22.3	-0.396911	0.0165387	0.714543
SLC35G2	3q22.3	-0.396911	0.0165387	0.714543
FCAMR	1q32.1	0.396654	0.0166154	0.716449
LRRCC1	8q21.2	0.396396	0.0166924	0.716882
MAP3K9	14q24.2	0.396139	0.0167697	0.716882
MIR-4299/4299		0.395919	0.0168361	0.716882
PDS5B	13q13.1	0.395882	0.0168472	0.716882
ZNF19	16q22.2	0.395882	0.0168472	0.716882
AOC1	7q36.1	0.395882	0.0168472	0.716882
CYP4Z1	1p33	0.395688	0.0169058	0.716882
MAST2	1p34.1	0.395624	0.0169251	0.716882
DMKN	19q13.12	-0.395624	0.0169251	0.716882
CNPPD1	2q35	0.395367	0.0170033	0.716882
HARBI1	11p11.2	0.395367	0.0170033	0.716882
TLX1NB	10q24.31	0.395228	0.0170455	0.716882
PIK3C2B	1q32.1	0.395109	0.0170818	0.716882
ARSA	22q13.33	0.395109	0.0170818	0.716882
DNM1P41	15q25.2	0.394349	0.0173153	0.721919
ADIPOR1	1q32.1	-0.394337	0.0173191	0.721919
LINC02135	16q24.1	0.394325	0.0173229	0.721919
FHL2	2q12.2	0.39408	0.0173988	0.721919
NEURL1B	5q35.1	0.39408	0.0173988	0.721919
RNASEK	17p13.1	-0.39408	0.0173988	0.721919
SMIM22	16p13.3	0.393308	0.0176398	0.73038
E2F6	2p25.1	-0.39305	0.0177207	0.73038
LOC441601	11p11.12	-0.393023	0.0177292	0.73038
RGL4	22q11.23	0.392793	0.017802	0.73038
SACS	13q12.12	-0.392793	0.017802	0.73038
WASH7P	1p36.33	0.392793	0.017802	0.73038
FUT3	19p13.3	0.392278	0.0179654	0.731544
HERC1	15q22.31	0.392278	0.0179654	0.731544
PRR14L	22q12.2	0.392278	0.0179654	0.731544
PMM1	22q13.2	0.392021	0.0180476	0.731544
RAB11FIP3	16p13.3	0.392021	0.0180476	0.731544
SNTG2	2p25.3	0.392016	0.0180492	0.731544
LINC01963	2q35	0.391763	0.0181301	0.731544
THTPA	14q11.2	0.391763	0.0181301	0.731544
PRNP	20p13	-0.391763	0.0181301	0.731544
XPR1	1q25.3	-0.391506	0.0182129	0.731544
FAM234B	12p13.1	-0.391506	0.0182129	0.731544
CYP4F2	19p13.12	0.391274	0.0182879	0.731544
GNA11	19p13.3	0.391248	0.0182961	0.731544
DAB1	1p32.2	0.391248	0.0182961	0.731544
AKAP9	7q21.2	0.390734	0.0184633	0.73689
MTMR3	22q12.2	0.390476	0.0185474	0.738905
EIF2A	3q25.1	-0.389961	0.0187165	0.740279
APC	5q22.2	0.389961	0.0187165	0.740279
IRAK4	12q12	0.389961	0.0187165	0.740279
MOCS2	5q11.2	-0.389961	0.0187165	0.740279
TSSK4	14q12	0.389447	0.0188869	0.743011
CRTC3	15q26.1	0.389447	0.0188869	0.743011
INPP4B	4q31.21	0.389447	0.0188869	0.743011
TMEM186	16p13.2	0.388932	0.0190587	0.747093
ZNF841	19q13.41	0.388932	0.0190587	0.747093
KCNK6	19q13.2	0.388674	0.019145	0.747216
CLDN3	7q11.23	0.388674	0.019145	0.747216
IQCE	7p22.3	0.388417	0.0192317	0.747216
SLC20A2	8p11.21	-0.388417	0.0192317	0.747216
DNMBP	10q24.2	0.388417	0.0192317	0.747216
SNHG16	17q25.1	-0.38816	0.0193187	0.749272
PSMD6	3p14.1	-0.387645	0.0194937	0.752833
MANSC4	12p11.22	0.387489	0.0195469	0.752833
ANKRD12	18p11.22	0.387387	0.0195817	0.752833
LOC100128361	9q22.31	0.387387	0.0195817	0.752833
PLS3	Xq23	-0.387387	0.0195817	0.752833
PRKAR1A	17q24.2	-0.38713	0.01967	0.754908
FAM83B	6p12.1	0.386615	0.0198476	0.760399
FMO3	1q24.3	0.386358	0.0199369	0.762438
CMTM6	3p22.3	-0.3861	0.0200266	0.762438
MIR-1282/1282		0.3861	0.0200266	0.762438
LRRD1	7q21.2	0.385868	0.0201079	0.762438
KIAA1841	2p15	0.385586	0.0202069	0.762438
NRF1	7q32.2	0.385586	0.0202069	0.762438
PLEKHH1	14q24.1	0.385586	0.0202069	0.762438
CORO2A	9q22.33	0.385328	0.0202975	0.762438
SCNN1A	12p13.31	0.385328	0.0202975	0.762438
SYN2	3p25.2	-0.385328	0.0202975	0.762438
FEZF1	7q31.32	0.384967	0.0204254	0.762438
ZNF169	9q22.32	0.384813	0.0204799	0.762438
ETV5	3q27.2	-0.384813	0.0204799	0.762438
PNPLA3	22q13.31	-0.384813	0.0204799	0.762438
ALDH7A1	5q23.2	-0.384556	0.0205716	0.762438
DKFZP434H168	16q13	0.384507	0.0205891	0.762438
KRTAP10-8	21q22.3	0.38442	0.0206201	0.762438
ANAPC13	3q22.2	-0.384299	0.0206636	0.762438
MIR-877/877		0.384299	0.0206636	0.762438
MIR-877/877*		0.384299	0.0206636	0.762438
TMPRSS4	11q23.3	0.384299	0.0206636	0.762438
TTC7A	2p21	0.384299	0.0206636	0.762438
ADAM32	8p11.22	-0.384041	0.020756	0.763285
KIF21B	1q32.1	0.384041	0.020756	0.763285
TMEM160	19q13.32	0.383784	0.0208487	0.765414
CDADC1	13q14.2	0.383269	0.0210351	0.770928
RBMXL2	11p15.4	-0.383176	0.021069	0.770928
SLC25A25-AS1	9q34.11	0.383012	0.0211289	0.771037
SUMO2	17q25.1	-0.382754	0.0212229	0.771037
C6ORF47	6p21.33	0.382754	0.0212229	0.771037
ZNF624	17p11.2	0.382754	0.0212229	0.771037
SKINT1L	1p33	0.382675	0.0212521	0.771037
TBX10	11q13.2	0.382497	0.0213174	0.771037
ZNF747	16p11.2	0.382497	0.0213174	0.771037
STK31	7p15.3	0.382264	0.0214031	0.771213
LDLRAD4	18p11.21	0.382239	0.0214122	0.771213
MAT2A	2p11.2	-0.381982	0.0215073	0.771213
SI	3q26.1	0.381982	0.0215073	0.771213
PEAK3	19p13.3	0.381982	0.0215073	0.771213
MBL2	10q21.1	-0.381831	0.0215633	0.771213
FAR2	12p11.22	0.381725	0.0216028	0.771213
TFB1M	6q25.3	-0.381725	0.0216028	0.771213
CXCL1	4q13.3	0.381467	0.0216986	0.773379
FAM122C	Xq26.3	0.381234	0.0217856	0.773545
ZNF526	19q13.2	0.38121	0.0217948	0.773545
LINC00309	2p14	0.381018	0.0218666	0.773545
LYPLA2P2	19p13.2	0.380793	0.0219513	0.773545
KDM5A	12p13.33	0.380695	0.0219883	0.773545
RPL38	17q25.1	-0.380695	0.0219883	0.773545
SYMPK	19q13.32	0.380695	0.0219883	0.773545
DNPEP	2q35	0.380438	0.0220855	0.773545
MGAT5	2q21.2-q21.3	0.380438	0.0220855	0.773545
SYNGR2	17q25.3	0.380438	0.0220855	0.773545
TEX13B	Xq22.3	-0.380425	0.0220902	0.773545
ROPN1	3q21.1	-0.380137	0.0221995	0.776135
PARD3B	2q33.3	0.379923	0.0222811	0.777753
VPS28	8q24.3	0.379408	0.0224782	0.780527
MIR-194-2/194		0.379233	0.0225456	0.780527
MIR-194-2/194*		0.379233	0.0225456	0.780527
PLP2	Xp11.23	-0.379151	0.0225772	0.780527
ERBB3	12q13.2	0.379151	0.0225772	0.780527
GPR20	8q24.3	0.378918	0.0226672	0.780527
SNX19	11q24.3-q25	0.378893	0.0226766	0.780527
TNFRSF6B	20q13.33	0.378893	0.0226766	0.780527
SNORA36A	Xq28	0.378758	0.0227289	0.780527
PHLPP2	16q22.2	0.378636	0.0227764	0.780527
PRDX6	1q25.1	-0.378636	0.0227764	0.780527
VPREB1	22q11.22	0.37861	0.0227865	0.780527
CRNDE	16q12.2	-0.378378	0.0228765	0.780971
LRRK1	15q26.3	0.378378	0.0228765	0.780971
EFCAB5	17q11.2	0.378145	0.0229675	0.780971
TGOLN2	2p11.2	0.378121	0.0229771	0.780971
LINC-PINT	7q32.3	-0.378121	0.0229771	0.780971
CHMP2A	19q13.43	0.377864	0.0230779	0.782062
OLFML2A	9q33.3	0.377606	0.0231792	0.782062
INSM1	20p11.23	0.377606	0.0231792	0.782062
LMTK2	7q21.3	0.377606	0.0231792	0.782062
CFB	6p21.33	0.377349	0.0232808	0.782062
RGP1	9p13.3	0.377349	0.0232808	0.782062
TMC5	16p12.3	0.377091	0.0233827	0.782062
ZP2	16p12.3-p12.2	0.377062	0.0233943	0.782062
OR10A5	11p15.4	0.377024	0.0234093	0.782062
SLC5A2	16p11.2	0.376834	0.0234851	0.782062
PITPNM2-AS1	12q24.31	0.376715	0.0235327	0.782062
ZNF319	16q21	0.376319	0.0236909	0.782062
FST	5q11.2	-0.376319	0.0236909	0.782062
HSPA8	11q24.1	-0.376319	0.0236909	0.782062
KNOP1	16p12.3	0.376319	0.0236909	0.782062
ISX	22q12.3	0.376312	0.023694	0.782062
EFNA2	19p13.3	0.376062	0.0237944	0.782062
FAM168B	2q21.1	0.376062	0.0237944	0.782062
OSBP	11q12.1	0.376062	0.0237944	0.782062
XCR1	3p21.31	0.376062	0.0237944	0.782062
IGSF23	19q13.31	0.376046	0.0238005	0.782062
CCT8	21q21.3	-0.375804	0.0238982	0.782062
FEZF1-AS1	7q31.32	0.375804	0.0238982	0.782062
SLFN5	17q12	0.375804	0.0238982	0.782062
TREX2	Xq28	0.375804	0.0238982	0.782062
SLC25A45	11q13.1	0.375547	0.0240024	0.783068
HACD2	3q21.1	-0.37529	0.024107	0.783068
PEX11G	19p13.2	0.37529	0.024107	0.783068
SLC39A6	18q12.2	-0.37529	0.024107	0.783068
SYNPO	5q33.1	0.37529	0.024107	0.783068
MIR503HG	Xq26.3	0.374775	0.0243173	0.788626
EMX1	2p13.2	0.374614	0.0243834	0.788626
ERI2	16p12.3	0.374517	0.024423	0.788626
ZNF674-AS1	Xp11.3	-0.374517	0.024423	0.788626
FBXL18	7p22.1	0.37426	0.0245291	0.788626
INO80C	18q12.2	-0.37426	0.0245291	0.788626
KDM7A	7q34	0.37426	0.0245291	0.788626
ARHGAP5	14q12	0.374003	0.0246356	0.790893
HNF1A	12q24.31	0.373745	0.0247425	0.791145
MIR-508/3P		0.373724	0.0247514	0.791145
MIR-508/5P		0.373724	0.0247514	0.791145
WFDC10A	20q13.12	0.37349	0.0248487	0.791986
CBLB	3q13.11	0.373488	0.0248497	0.791986
CCDC173	2q31.1	-0.37323	0.0249574	0.794265
SNORD114-14	14q32.31	0.373076	0.0250223	0.795181
HLTF	3q24	-0.372973	0.0250654	0.795401
ACY3	11q13.2	0.372716	0.0251738	0.796542
PDXDC2P-NPIPB14P	16q22.1	0.372716	0.0251738	0.796542
DUBR	3q13.12	-0.372458	0.0252826	0.798692
MIR-4436A/4436A		0.372383	0.0253144	0.798692
LBX2	2p13.1	0.372201	0.0253918	0.798841
CCDC3	10p13	0.372201	0.0253918	0.798841
FAM161A	2p15	-0.371943	0.0255013	0.801142
IP6K3	6p21.31	0.371806	0.0255601	0.801536
SPNS3	17p13.2	0.371429	0.0257216	0.801536
ADCY10	1q24.2	0.371324	0.0257667	0.801536
DBN1	5q35.3	-0.371171	0.0258324	0.801536
AUH	9q22.31	0.371171	0.0258324	0.801536
PSEN1	14q24.2	0.371171	0.0258324	0.801536
TNRC18	7p22.1	0.370914	0.0259435	0.801536
CASP10	2q33.1	0.370914	0.0259435	0.801536
TM9SF2	13q32.3	0.370914	0.0259435	0.801536
KLK12	19q13.41	0.370752	0.0260136	0.801536
C4ORF17	4q23	0.370663	0.0260522	0.801536
EFCAB14	1p33	0.370656	0.026055	0.801536
MIR-4648/4648		0.370656	0.026055	0.801536
PNKP	19q13.33	0.370656	0.026055	0.801536
CTNNAL1	9q31.3	-0.370399	0.026167	0.801536
MMEL1	1p36.32	0.370399	0.026167	0.801536
VPS36	13q14.3	0.370399	0.026167	0.801536
ELOVL5	6p12.1	-0.370142	0.0262793	0.801536
GLRX3	10q26.3	-0.370142	0.0262793	0.801536
LCA5L	21q22.2	-0.370142	0.0262793	0.801536
NPM1	5q35.1	-0.370142	0.0262793	0.801536
EIF2S3	Xp22.11	-0.369884	0.026392	0.803859
OLA1	2q31.1	-0.369627	0.0265051	0.805972
GAA	17q25.3	-0.369369	0.0266186	0.805972
SDR42E1	16q23.3	0.369369	0.0266186	0.805972
SERPINB2	18q21.33-q22.1	-0.369136	0.026722	0.805972
GAS2L3	12q23.1	0.369112	0.0267326	0.805972
HDAC5	17q21.31	0.369112	0.0267326	0.805972
YME1L1	10p12.1	-0.369112	0.0267326	0.805972
TEX33	22q12.3	0.369062	0.0267546	0.805972
SCAMP2	15q24.1	0.368855	0.0268469	0.807646
TUT7	9q21.33	0.368597	0.0269616	0.809027
CLDN24	4q35.1	0.368522	0.0269951	0.809027
SELENOS	15q26.3	0.36834	0.0270767	0.809027
MINDY3	10p13	-0.36834	0.0270767	0.809027
STRN	2p22.2	0.36834	0.0270767	0.809027
MGC27382	1p31.1	0.368209	0.0271356	0.809181
LRP4-AS1	11p11.2	0.368082	0.0271922	0.809181
RNMT	18p11.21	0.368082	0.0271922	0.809181
TAS2R4	7q34	0.367849	0.0272975	0.809345
KLF13	15q13.3	0.367825	0.0273082	0.809345
RNF135	17q11.2	0.367825	0.0273082	0.809345
CAMSAP2	1q32.1	-0.367568	0.0274245	0.809521
FLOT1	6p21.33	0.367568	0.0274245	0.809521
YIF1B	19q13.2	0.367568	0.0274245	0.809521
HEATR4	14q24.3	0.36731	0.0275413	0.809706
OTUD7B	1q21.2	0.36731	0.0275413	0.809706
SH3BGRL2	6q14.1	0.36731	0.0275413	0.809706
ACOT9	Xp22.11	-0.367053	0.0276584	0.809903
ECI2	6p25.2	-0.367053	0.0276584	0.809903
PCNP	3q12.3	-0.367053	0.0276584	0.809903
ERGIC2	12p11.22	-0.366795	0.027776	0.811185
NR6A1	9q33.3	0.366795	0.027776	0.811185
SOX14	3q22.3	0.366395	0.0279599	0.815063
LAMTOR4	7q22.1	0.366281	0.0280124	0.815063
LINC02418	12q24.33	0.366237	0.0280323	0.815063
CDK6	7q21.2	0.366023	0.0281312	0.815063
CASP9	1p36.21	0.366023	0.0281312	0.815063
FAM200A	7q22.1	-0.366023	0.0281312	0.815063
PTPRJ	11p11.2	0.365766	0.0282504	0.815295
CORO1B	11q13.2	0.365766	0.0282504	0.815295
MARC1	1q41	-0.365766	0.0282504	0.815295
ANKRD36BP1	1q24.2	0.365508	0.0283701	0.816605
PRR15L	17q21.32	0.365508	0.0283701	0.816605
DNAAF3	19q13.42	-0.365251	0.0284901	0.817919
TAPBPL	12p13.31	0.365251	0.0284901	0.817919
DPP4	2q24.2	0.364994	0.0286106	0.818265
ZNF560	19p13.2	-0.364992	0.0286115	0.818265
DZIP3	3q13.13	-0.364736	0.0287315	0.818265
GOLGA1	9q33.3	0.364736	0.0287315	0.818265
XIRP1	3p22.2	-0.364631	0.028781	0.818265
HERC2	15q13.1	0.364479	0.0288528	0.818265
C2CD4A	15q22.2	0.364479	0.0288528	0.818265
DEFB131B	11q13.4	0.364479	0.0288528	0.818265
RASD2	22q12.3	0.364479	0.0288528	0.818265
CEACAM18	19q13.41	0.364433	0.0288743	0.818265
DIO2-AS1	14q31.1	0.364221	0.0289745	0.818799
ARL5C	17q12	0.364034	0.0290633	0.818799
INO80E	16p11.2	0.363964	0.0290967	0.818799
RIPK3	14q12	0.363964	0.0290967	0.818799
HCG4	6p22.1	-0.363859	0.0291467	0.818799
ADAMTS15	11q24.3	0.363707	0.0292192	0.818799
KRTAP5-8	11q13.4	0.363618	0.0292614	0.818799
DRD4	11p15.5	0.363449	0.0293422	0.818799
HSPA13	21q11.2	-0.363449	0.0293422	0.818799
VPS13C	15q22.2	0.363449	0.0293422	0.818799
CA7	16q22.1	0.363297	0.0294152	0.818799
NBPF6	1p13.3	0.363238	0.0294433	0.818799
UBR4	1p36.13	0.363192	0.0294657	0.818799
ZNF70	22q11.23	0.363192	0.0294657	0.818799
TCHH	1q21.3	0.36311	0.029505	0.818799
SNORD90	9q33.2	0.362958	0.0295783	0.818799
CNOT3	19q13.42	0.362934	0.0295895	0.818799
MMAA	4q31.21	0.362677	0.0297138	0.818799
NADSYN1	11q13.4	0.362677	0.0297138	0.818799
ARHGDIG	16p13.3	-0.36242	0.0298385	0.818799
COG4	16q22.1	0.36242	0.0298385	0.818799
IFNL2	19q13.2	-0.362415	0.0298406	0.818799
CASP1	11q22.3	0.362162	0.0299636	0.818799
DGKH	13q14.11	0.362162	0.0299636	0.818799
APOL5	22q12.3	0.362138	0.0299754	0.818799
DRICH1	22q11.23	0.362057	0.030015	0.818799
MTMR11	1q21.2	0.361905	0.0300892	0.818799
OGDH	7p13	0.361905	0.0300892	0.818799
ZC2HC1A	8q21.13	-0.361905	0.0300892	0.818799
C15ORF48	15q21.1	0.361647	0.0302152	0.818799
ZNF613	19q13.41	0.36139	0.0303416	0.818799
H2AFV	7p13	0.361133	0.0304685	0.818799
ATP7B	13q14.3	0.361133	0.0304685	0.818799
LOC645513	4q26	0.361133	0.0304685	0.818799
TDRG1	6p21.2	-0.361045	0.0305118	0.818799
RAB15	14q23.3	0.360875	0.0305958	0.818799
CIC	19q13.2	0.360875	0.0305958	0.818799
HCRT	17q21.2	0.360673	0.030696	0.818799
C17ORF49	17p13.1	-0.360618	0.0307235	0.818799
SAP30L	5q33.2	0.360618	0.0307235	0.818799
SERPINF2	17p13.3	-0.360618	0.0307235	0.818799
CDC37L1	9p24.1	-0.360618	0.0307235	0.818799
FOXS1	20q11.21	0.360618	0.0307235	0.818799
DBNL	7p13	0.36036	0.0308517	0.818799
TLN2	15q22.2	0.36036	0.0308517	0.818799
ARID3A	19p13.3	0.36036	0.0308517	0.818799
BET1L	11p15.5	0.36036	0.0308517	0.818799
CASP5	11q22.3	0.36036	0.0308517	0.818799
EFCAB14-AS1	1p33	0.36036	0.0308517	0.818799
ELAVL4	1p33-p32.3	0.36036	0.0308517	0.818799
ERICH4	19q13.2	0.360335	0.0308644	0.818799
ARHGAP19	10q24.1	0.360103	0.0309803	0.818799
PRRG2	19q13.33	0.360103	0.0309803	0.818799
RPS15AP10	1p34.1	0.360103	0.0309803	0.818799
HSP90AB4P	15q21.3	0.359846	0.0311093	0.818799
HYI	1p34.2	0.359846	0.0311093	0.818799
OTOAP1	16p12.2	0.359846	0.0311093	0.818799
RPS6KC1	1q32.3	-0.359846	0.0311093	0.818799
C9ORF50	9q34.11	0.359588	0.0312388	0.818799
CYP3A4	7q22.1	0.359588	0.0312388	0.818799
DQX1	2p13.1	0.359588	0.0312388	0.818799
DGKG	3q27.2-q27.3	-0.359588	0.0312388	0.818799
SMCR8	17p11.2	0.359588	0.0312388	0.818799
BCCIP	10q26.2	-0.359331	0.0313687	0.82025
CCDC121	2p23.3	0.359331	0.0313687	0.82025
FLVCR2	14q24.3	0.359073	0.0314991	0.82268
MLLT6	17q12	0.358816	0.0316299	0.825117
DAZAP2	12q13.13	0.358559	0.0317612	0.827549
NPC1L1	7p13	0.358324	0.0318811	0.827549
RIMBP2	12q24.33	0.358301	0.0318929	0.827549
LOC286359	9q22.33	0.358111	0.0319905	0.827549
SYBU	8q23.2	0.358044	0.032025	0.827549
BRD1	22q13.33	0.357786	0.0321576	0.827549
GAREM2	2p23.3	0.357786	0.0321576	0.827549
GFRA3	5q31.2	-0.357786	0.0321576	0.827549
RDX	11q22.3	-0.357786	0.0321576	0.827549
SNORD113-4	14q32.31	-0.357724	0.03219	0.827549
ENPP7	17q25.3	0.357563	0.0322731	0.827549
ATP6V0D1	16q22.1	0.357529	0.0322907	0.827549
CABYR	18q11.2	-0.357529	0.0322907	0.827549
CMTM4	16q21-q22.1	0.357529	0.0322907	0.827549
RMND5A	2p11.2	0.357529	0.0322907	0.827549
MTRNR2L5	10q21.1	-0.357462	0.0323253	0.827549
IDH2	15q26.1	0.357272	0.0324242	0.828063
ST13	22q13.2	-0.357272	0.0324242	0.828063
FIGLA	2p13.3	-0.357206	0.0324583	0.828063
C6ORF201	6p25.2	-0.357014	0.0325581	0.829647
AARD	8q24.11	0.35678	0.0326805	0.831146
SLC45A4	8q24.3	0.356757	0.0326925	0.831146
LOC441455	9q22.33	0.356651	0.0327479	0.831287
CDH1	16q22.1	0.356499	0.0328274	0.831287
PAQR6	1q22	-0.356499	0.0328274	0.831287
SKOR2	18q21.1	0.356444	0.0328564	0.831287
MFSD14A	1p21.2	-0.356242	0.0329627	0.831287
MAU2	19p13.11	0.356242	0.0329627	0.831287
TOP1P1	1q24.3	0.356242	0.0329627	0.831287
CLDN7	17p13.1	0.355985	0.0330984	0.833755
TMEM238	19q13.42	0.355727	0.0332347	0.834467
CCDC146	7q11.23	0.355212	0.0335085	0.834467
LRP4	11p11.2	0.355212	0.0335085	0.834467
OCEL1	19p13.11	0.355212	0.0335085	0.834467
VPS13A-AS1	9q21.2	0.355212	0.0335085	0.834467
EPPIN-WFDC6	20q13.12	0.3552	0.033515	0.834467
SOWAHB	4q21.1	0.354955	0.0336461	0.834467
SZT2	1p34.2	0.354955	0.0336461	0.834467
NPSR1-AS1	7p14.3	0.354849	0.0337028	0.834467
LOC554174	22q13.31	-0.354698	0.0337841	0.834467
MECP2	Xq28	0.354698	0.0337841	0.834467
MOGAT2	11q13.5	0.354698	0.0337841	0.834467
TFEB	6p21.1	0.35444	0.0339227	0.834467
MAT1A	10q22.3	-0.354206	0.0340493	0.834467
TCF20	22q13.2|22q13.3	0.354183	0.0340616	0.834467
PARL	3q27.1	-0.354183	0.0340616	0.834467
SORD	15q21.1	0.354183	0.0340616	0.834467
IGFL4	19q13.32	0.354016	0.0341517	0.834467
FBP2	9q22.32	0.353925	0.0342011	0.834467
RDH5	12q13.2	0.353925	0.0342011	0.834467
SEC24D	4q26	0.353925	0.0342011	0.834467
TOR1AIP2	1q25.2	-0.353925	0.0342011	0.834467
TUBGCP3	13q34	0.353925	0.0342011	0.834467
STPG3	9q34.3	0.353925	0.0342011	0.834467
CREBBP	16p13.3	0.353925	0.0342011	0.834467
GPR55	2q37.1	0.353925	0.0342011	0.834467
SPPL2B	19p13.3	0.353819	0.0342586	0.834467
OR52W1	11p15.4	0.353776	0.0342823	0.834467
CAPN15	16p13.3	0.353668	0.034341	0.834467
LAMA3	18q11.2	-0.353668	0.034341	0.834467
MAPKAPK5-AS1	12q24.12	0.353668	0.034341	0.834467
SMIM24	19p13.3	0.353668	0.034341	0.834467
EZH1	17q21.2	0.353411	0.0344814	0.835503
CYFIP2	5q33.3	-0.353153	0.0346222	0.835503
SLC16A9	10q21.2	-0.353153	0.0346222	0.835503
FOXA3	19q13.32	0.353153	0.0346222	0.835503
GPER1	7p22.3	-0.353153	0.0346222	0.835503
TMEM63C	14q24.3	-0.352896	0.0347635	0.835503
ZG16B	16p13.3	0.352896	0.0347635	0.835503
C16ORF58	16p11.2	0.352896	0.0347635	0.835503
NFE2	12q13.13	0.352896	0.0347635	0.835503
TUBG2	17q21.2	-0.352896	0.0347635	0.835503
TSSK3	1p35.1	0.352638	0.0349053	0.837081
SULT1B1	4q13.3	0.352638	0.0349053	0.837081
DCAF7	17q23.3	0.352381	0.0350476	0.837752
RFX1	19p13.12	0.352381	0.0350476	0.837752
LOC652276	16p13.3	0.352381	0.0350476	0.837752
KRT16P2	17p11.2	-0.35219	0.0351536	0.838209
MUC12	7q22.1	0.352146	0.0351777	0.838209
KIAA1586	6p12.1	-0.351866	0.0353335	0.838209
LRP10	14q11.2	0.351866	0.0353335	0.838209
NOX1	Xq22.1	0.351866	0.0353335	0.838209
SFXN1	5q35.2	-0.351866	0.0353335	0.838209
THRA	17q21.1	0.351866	0.0353335	0.838209
ATXN10	22q13.31	-0.351351	0.0356213	0.840128
KIF16B	20p12.1	0.351351	0.0356213	0.840128
DUOXA2	15q21.1	0.351351	0.0356213	0.840128
LRRFIP1	2q37.3	-0.351351	0.0356213	0.840128
ARSG	17q24.2	-0.351094	0.035766	0.840128
RFLNA	12q24.31	0.351094	0.035766	0.840128
ZNF426	19p13.2	-0.351094	0.035766	0.840128
RNASE13	14q11.2	0.350839	0.0359099	0.840128
CCDC30	1p34.2	0.350837	0.0359111	0.840128
EFCC1	3q21.3	0.350837	0.0359111	0.840128
TMEM262	11q13.1	0.350837	0.0359111	0.840128
TSC22D2	3q25.1	-0.350837	0.0359111	0.840128
ZNF703	8p11.23	0.350837	0.0359111	0.840128
C2CD4C	19p13.3	0.350579	0.0360567	0.842638
DGUOK	2p13.1	0.350064	0.0363493	0.844094
LCORL	4p15.31	0.350064	0.0363493	0.844094
NEB	2q23.3	0.350064	0.0363493	0.844094
SPHK2	19q13.33	0.350064	0.0363493	0.844094
FCMR	1q32.1	0.350064	0.0363493	0.844094
GSDMB	17q21.1	0.350064	0.0363493	0.844094
ENPP4	6p21.1	-0.34955	0.0366438	0.847355
FAM120AOS	9q22.31	0.34955	0.0366438	0.847355
FGFBP2	4p15.32	-0.34955	0.0366438	0.847355
RRH	4q25	0.34955	0.0366438	0.847355
LTA4H	12q23.1	-0.349292	0.0367918	0.848102
MS4A8	11q12.2	0.349292	0.0367918	0.848102
ZNF629	16p11.2	0.349292	0.0367918	0.848102
ARHGAP6	Xp22.2	0.349035	0.0369403	0.848145
CEMP1	16p13.3	0.348777	0.0370893	0.848145
DEPDC5	22q12.2-q12.3	0.348777	0.0370893	0.848145
GPR18	13q32.3	0.348777	0.0370893	0.848145
KIF26A	14q32.33	0.348777	0.0370893	0.848145
STAT6	12q13.3	0.348777	0.0370893	0.848145
TANGO2	22q11.21	0.348777	0.0370893	0.848145
CCR9	3p21.31	0.34852	0.0372387	0.848145
WDR45	Xp11.23	-0.34852	0.0372387	0.848145
ZNF235	19q13.31	0.34852	0.0372387	0.848145
GBA3	4p15.2	0.348263	0.0373887	0.848145
SRGAP1	12q14.2	0.348263	0.0373887	0.848145
ZPBP	7p12.2	-0.348041	0.0375182	0.848145
RETREG1	5p15.1	0.348005	0.0375391	0.848145
KLHL25	15q25.3	0.348005	0.0375391	0.848145
MT1H	16q13	0.348005	0.0375391	0.848145
TCEAL9	Xq22.2	-0.348005	0.0375391	0.848145
MIR-1277/1277		0.34792	0.037589	0.848145
HCN4	15q24.1	-0.347837	0.0376375	0.848145
ALDH1L1	3q21.3	-0.347748	0.0376901	0.848145
C19ORF33	19q13.2	0.347748	0.0376901	0.848145
EPOR	19p13.2	-0.347748	0.0376901	0.848145
ZSWIM5	1p34.1	0.347748	0.0376901	0.848145
RAB11FIP4	17q11.2	0.34749	0.0378415	0.848145
HORMAD1	1q21.3	0.34749	0.0378415	0.848145
HPCA	1p35.1	0.347233	0.0379934	0.848145
MIR-1288/1288		0.34711	0.0380662	0.848145
PHACTR2-AS1	6q24.2	0.346998	0.0381326	0.848145
CCDC9	19q13.32	0.346976	0.0381458	0.848145
FAAH	1p33	0.346976	0.0381458	0.848145
MAFG	17q25.3	0.346976	0.0381458	0.848145
SAMD12-AS1	8q24.12	0.346976	0.0381458	0.848145
SLC39A11	17q24.3-q25.1	0.346976	0.0381458	0.848145
KLK3	19q13.33	0.346833	0.0382305	0.848145
ZC3H10	12q13.2	0.346718	0.0382987	0.848145
HOOK2	19p13.13	0.346718	0.0382987	0.848145
B3GNT8	19q13.2	0.346461	0.0384521	0.848145
CES3	16q22.1	0.346461	0.0384521	0.848145
DLL1	6q27	0.346461	0.0384521	0.848145
HIRIP3	16p11.2	0.346461	0.0384521	0.848145
LFNG	7p22.3	0.346461	0.0384521	0.848145
LRRC57	15q15.2	0.346461	0.0384521	0.848145
TRHDE	12q21.1	0.346461	0.0384521	0.848145
ADCK1	14q24.3	0.346203	0.038606	0.849835
MEP1B	18q12.1	0.346203	0.038606	0.849835
ACADL	2q34	-0.345711	0.0389019	0.854079
RPL17-C18ORF32	18q21.1	-0.345689	0.0389153	0.854079
SLC4A3	2q35	-0.345689	0.0389153	0.854079
PRG1	19q13.31	0.345524	0.0390145	0.855402
RALY	20q11.22	0.345431	0.0390707	0.855781
RANBP3	19p13.3	0.345174	0.0392266	0.857103
ZNF688	16p11.2	0.345174	0.0392266	0.857103
MIR-559/559		0.345139	0.039248	0.857103
COL9A2	1p34.2	0.344916	0.039383	0.857462
ERMARD	6q27	0.344916	0.039383	0.857462
MIR-3145/3P		0.344855	0.0394204	0.857462
MIR-3145/5P		0.344855	0.0394204	0.857462
CYP11A1	15q24.1	-0.344659	0.03954	0.858039
SLC22A13	3p22.2	0.344659	0.03954	0.858039
PFKM	12q13.11	-0.344402	0.0396974	0.858039
DEGS1	1q42.11	-0.344402	0.0396974	0.858039
TRIM11	1q42.13	0.344402	0.0396974	0.858039
LCT	2q21.3	0.344233	0.0398009	0.858039
ARHGAP35	19q13.32	0.344144	0.0398553	0.858039
AVL9	7p14.3	0.344144	0.0398553	0.858039
KAT8	16p11.2	0.344144	0.0398553	0.858039
SH2B1	16p11.2	0.344144	0.0398553	0.858039
WDR11-AS1	10q26.12	-0.343979	0.0399567	0.858039
CDK17	12q23.1	-0.343887	0.0400138	0.858039
GPAA1	8q24.3	0.343887	0.0400138	0.858039
PHLDA1	12q21.2	-0.343887	0.0400138	0.858039
GMNC	3q28	-0.343857	0.0400322	0.858039
IL5	5q31.1	0.343587	0.0401988	0.858611
TRAPPC9	8q24.3	0.343372	0.0403322	0.858611
FBXL12	19p13.2	0.343372	0.0403322	0.858611
RESF1	12p11.21	0.343372	0.0403322	0.858611
PF4	4q13.3	0.343372	0.0403322	0.858611
SP4	7p15.3	-0.343372	0.0403322	0.858611
TSC2	16p13.3	0.343372	0.0403322	0.858611
CADPS	3p14.2	0.343115	0.0404921	0.86035
HDDC2	6q22.31	-0.343115	0.0404921	0.86035
CITED2	6q24.1	-0.342857	0.0406526	0.862094
TMEM14A	6p12.2	-0.342857	0.0406526	0.862094
TCEAL1	Xq22.2	-0.3426	0.0408136	0.862503
ZBTB22	6p21.32	0.3426	0.0408136	0.862503
ZFAND2B	2q35	0.3426	0.0408136	0.862503
BBC3	19q13.32	0.342342	0.0409751	0.862503
FAM20B	1q25.2	-0.342342	0.0409751	0.862503
FUT7	9q34.3	0.342342	0.0409751	0.862503
PPM1J	1p13.2	-0.342342	0.0409751	0.862503
GPR37	7q31.33	-0.342085	0.0411372	0.862503
C11ORF54	11q21	0.342085	0.0411372	0.862503
NDRG1	8q24.22	0.342085	0.0411372	0.862503
AQP4	18q11.2	-0.341873	0.0412708	0.862503
LINC00032	9p21.2	0.341753	0.041347	0.862503
PWWP3B	Xq22.3	-0.341743	0.0413531	0.862503
POGLUT1	3q13.33	-0.34157	0.0414628	0.862503
SORL1	11q24.1	0.34157	0.0414628	0.862503
ANO9	11p15.5	0.34157	0.0414628	0.862503
KIF3A	5q31.1	-0.34157	0.0414628	0.862503
THOC3	5q35.2	-0.34157	0.0414628	0.862503
H1FNT	12q13.11	0.341422	0.0415572	0.862503
TUBA3E	2q21.1	0.341361	0.0415956	0.862503
NOCT	4q31.1	-0.341313	0.0416264	0.862503
EFHB	3p24.3	-0.341313	0.0416264	0.862503
MLYCD	16q23.3	0.341313	0.0416264	0.862503
ZFYVE26	14q24.1	0.341313	0.0416264	0.862503
ADD3-AS1	10q25.1	0.341055	0.0417905	0.862503
DCD	12q13.2	0.340869	0.0419099	0.862503
NME1-NME2	17q21.33	-0.340798	0.0419551	0.862503
CLEC16A	16p13.13	0.340798	0.0419551	0.862503
AP4M1	7q22.1	0.340798	0.0419551	0.862503
KDM4B	19p13.3	0.340798	0.0419551	0.862503
CDC73	1q31.2	-0.340541	0.0421203	0.862503
HECTD2	10q23.32	-0.340541	0.0421203	0.862503
ZBED6	1q32.1	0.340541	0.0421203	0.862503
CIAO2B	16q22.1	0.340541	0.0421203	0.862503
GNA14	9q21.2	0.340541	0.0421203	0.862503
PPP1R11	6p22.1	0.340541	0.0421203	0.862503
LINC01546	Xp22.33	0.340536	0.0421231	0.862503
RBBP8NL	20q13.33	0.340283	0.042286	0.865033
IQGAP2	5q13.3	0.340026	0.0424522	0.86682
ZNF384	12p13.31	0.340026	0.0424522	0.86682
TMEM132E	17q12	0.339768	0.0426189	0.867199
ZSCAN9	6p22.1	0.339768	0.0426189	0.867199
ATP8B1	18q21.31	0.339511	0.0427862	0.867199
ZFHX3	16q22.2-q22.3	0.339511	0.0427862	0.867199
ARSK	5q15	-0.339511	0.0427862	0.867199
ECHDC2	1p32.3	0.339511	0.0427862	0.867199
MIR-320E/320E		0.339511	0.0427862	0.867199
RNF141	11p15.4|11p15	0.339511	0.0427862	0.867199
CRIP3	6p21.1	0.339147	0.0430238	0.868855
BACH1	21q21.3	-0.338996	0.0431223	0.868855
CYP4F35P	18p11.21	0.338996	0.0431223	0.868855
KCNJ13	2q37.1	0.338996	0.0431223	0.868855
IPP	1p34.1	0.338739	0.0432911	0.868855
LZIC	1p36.22	0.338739	0.0432911	0.868855
PAPSS1	4q25	-0.338739	0.0432911	0.868855
TAF6	7q22.1	0.338739	0.0432911	0.868855
OR10J5	1q23.2	0.338684	0.043327	0.868855
LRRIQ1	12q21.31	-0.338503	0.0434462	0.868855
PHLDB2	3q13.2	-0.338481	0.0434605	0.868855
CEBPG	19q13.11	0.338481	0.0434605	0.868855
MNT	17p13.3	0.338481	0.0434605	0.868855
PTPRT	20q12-q13.11	0.338481	0.0434605	0.868855
RNF157-AS1	17q25.1	0.338481	0.0434605	0.868855
MIR-4498/4498		0.338255	0.0436101	0.870669
ECI1	16p13.3	0.338224	0.0436304	0.870669
SNORD43	22q13.1	-0.338055	0.043742	0.871449
ZNF429	19p12	-0.337967	0.0438009	0.871449
AMN	14q32.32	0.337709	0.0439719	0.871449
NARF	17q25.3	0.337709	0.0439719	0.871449
CSK	15q24.1	0.337709	0.0439719	0.871449
NBAS	2p24.3	0.337709	0.0439719	0.871449
NCOA2	8q13.3	0.337602	0.0440431	0.871449
SPINK6	5q32	-0.337479	0.0441252	0.871449
GPR75	2p16.2	0.337452	0.0441434	0.871449
PCK1	20q13.31	0.337452	0.0441434	0.871449
UBE2F	2q37.3	-0.337194	0.0443155	0.871449
APAF1	12q23.1	0.337194	0.0443155	0.871449
ASCL3	11p15.4	0.336975	0.0444624	0.871449
MRPL3	3q22.1	-0.336937	0.0444881	0.871449
MUC2	11p15.5	0.336937	0.0444881	0.871449
YWHAQ	2p25.1	-0.336937	0.0444881	0.871449
EHMT1	9q34.3	0.336937	0.0444881	0.871449
STPG3-AS1	9q34.3	0.33668	0.0446613	0.871449
CCL23	17q12	0.33668	0.0446613	0.871449
HADHA	2p23.3	0.33668	0.0446613	0.871449
PIFO	1p13.2	-0.33668	0.0446613	0.871449
ZNF764	16p11.2	0.33668	0.0446613	0.871449
ADCK5	8q24.3	0.33668	0.0446613	0.871449
CLDND1	3q11.2	-0.336422	0.044835	0.871449
EYS	6q12	0.336422	0.044835	0.871449
TMTC4	13q32.3	0.336422	0.044835	0.871449
TIMM22	17p13.3	-0.336422	0.044835	0.871449
FOXD4L6	9p11.2	0.336381	0.0448628	0.871449
FOXI1	5q35.1	0.336302	0.0449165	0.871449
DCTN1-AS1	2p13.1	0.336186	0.0449945	0.871449
WDR63	1p22.3	-0.336165	0.0450092	0.871449
NEO1	15q24.1	0.336165	0.0450092	0.871449
ATP1A4	1q23.2	0.335929	0.0451693	0.871449
GOLM1	9q21.33	0.335907	0.045184	0.871449
PLAT	8p11.21	0.335907	0.045184	0.871449
ITFG2	12p13.33	0.335907	0.045184	0.871449
NAPSB	19q13.33	0.335907	0.045184	0.871449
PLCH2	1p36.32	0.33565	0.0453593	0.871449
TRMT2B	Xq22.1	0.33565	0.0453593	0.871449
HIST1H1A	6p22.2	0.335564	0.0454181	0.871449
TP53AIP1	11q24.3	0.335501	0.0454607	0.871449
SPATA25	20q13.12	0.335393	0.0455352	0.871449
ZNF224	19q13.31	0.335393	0.0455352	0.871449
FGF8	10q24.32	0.335316	0.0455875	0.871449
FAM216B	13q14.11	0.335285	0.0456085	0.871449
LINC01115	2p25.3	0.335177	0.045683	0.871449
KRT17P5	17p11.2	-0.335152	0.0456998	0.871449
VPS50	7q21.2-q21.3	0.335135	0.0457116	0.871449
SPSB2	12p13.31	0.335135	0.0457116	0.871449
ABHD18	4q28.2	0.334878	0.0458886	0.871449
GAB2	11q14.1	0.334878	0.0458886	0.871449
SLC19A3	2q36.3	0.334878	0.0458886	0.871449
LOC284379	19q13.42	0.334835	0.0459177	0.871449
SLC7A3	Xq13.1	0.334799	0.0459425	0.871449
C1QTNF1-AS1	17q25.3	0.334663	0.0460364	0.871449
ABR	17p13.3	0.33462	0.0460661	0.871449
AMDHD2	16p13.3	0.33462	0.0460661	0.871449
KIF21A	12q12	-0.33462	0.0460661	0.871449
LINC02232	4q13.1	0.334395	0.0462219	0.871449
SERINC2	1p35.2	0.334363	0.0462442	0.871449
H6PD	1p36.22	0.334363	0.0462442	0.871449
HS3ST2	16p12.2	0.334363	0.0462442	0.871449
MTM1	Xq28	0.334363	0.0462442	0.871449
TBCEL	11q23.3	-0.334106	0.0464228	0.871449
GEMIN5	5q33.2	-0.334106	0.0464228	0.871449
USF3	3q13.2	0.334106	0.0464228	0.871449
NEK3	13q14.3	0.334106	0.0464228	0.871449
TMEM30B	14q23.1	0.334106	0.0464228	0.871449
DKFZP434A062	9q34.3	0.33409	0.0464336	0.871449
HTR1D	1p36.12	0.333848	0.046602	0.871449
LDLRAP1	1p36.11	0.333848	0.046602	0.871449
CXCL3	4q13.3	0.333848	0.046602	0.871449
SLC12A2	5q23.3	0.333848	0.046602	0.871449
TLE3	15q23	0.333848	0.046602	0.871449
CORO7-PAM16	16p13.3	0.333591	0.0467817	0.871512
FTSJ1	Xp11.23	-0.333591	0.0467817	0.871512
PPA1	10q22.1	-0.333591	0.0467817	0.871512
PRSS1	7q34	-0.333591	0.0467817	0.871512
AFTPH	2p14	0.333333	0.046962	0.871512
AP4B1-AS1	1p13.2	0.333333	0.046962	0.871512
PDX1	13q12.2	0.333333	0.046962	0.871512
RAB29	1q32.1	-0.333333	0.046962	0.871512
SEMA6A	5q23.1	0.333333	0.046962	0.871512
MS4A10	11q12.2	0.333249	0.0470209	0.87187
PDCL	9q33.2	0.333076	0.0471429	0.872659
PLEKHG2	19q13.2	0.333076	0.0471429	0.872659
DIO2	14q31.1	0.332819	0.0473243	0.87528
FGF23	12p13.32	0.332565	0.0475034	0.87686
ABCC10	6p21.1	0.332561	0.0475063	0.87686
LAIR2	19q13.42	0.332454	0.0475823	0.87686
ZNF733P	7q11.21	0.332443	0.0475901	0.87686
CMSS1	3q12.1	-0.332304	0.0476888	0.87686
MGAT4A	2q11.2	0.332304	0.0476888	0.87686
MMP10	11q22.2	0.332304	0.0476888	0.87686
ARHGEF38	4q24	0.332046	0.0478719	0.877863
FZD5	2q33.3	0.332046	0.0478719	0.877863
LDHB	12p12.1	-0.332046	0.0478719	0.877863
FBLL1	5q34	-0.332003	0.047903	0.877863
BLMH	17q11.2	-0.331789	0.0480555	0.878462
DBP	19q13.33	0.331789	0.0480555	0.878462
FUT8-AS1	14q23.3	0.331789	0.0480555	0.878462
CREG1	1q24.2	-0.331532	0.0482398	0.879061
CTNNBIP1	1p36.22	0.331274	0.0484246	0.879061
DGKQ	4p16.3	0.331274	0.0484246	0.879061
H1FX	3q21.3	-0.331274	0.0484246	0.879061
VAT1L	16q23.1	0.331274	0.0484246	0.879061
FUT4	11q21	0.330759	0.0487958	0.879061
LINC02610	2q37.3	0.330587	0.0489206	0.879061
ANO2	12p13.31	0.330502	0.0489823	0.879061
NUDT8	11q13.2	0.330502	0.0489823	0.879061
SERGEF	11p15.1	0.330502	0.0489823	0.879061
TNNT1	19q13.42	-0.330502	0.0489823	0.879061
RAPGEF4	2q31.1	-0.330502	0.0489823	0.879061
MIR-4298/4298		0.330315	0.0491179	0.879061
AP5M1	14q22.3	0.330245	0.0491694	0.879061
NEMP2	2q32.2	-0.330245	0.0491694	0.879061
UBAC2	13q32.3	0.330245	0.0491694	0.879061
SMCO1	3q29	0.330213	0.0491927	0.879061
MIR-548G/548G		0.330182	0.0492147	0.879061
LOC100286922	2q37.1	0.33009	0.0492822	0.879061
CBFA2T2	20q11.21-q11.22	0.329987	0.0493571	0.879061
CCL20	2q36.3	0.329987	0.0493571	0.879061
HPS1	10q24.2	0.329987	0.0493571	0.879061
PWP1	12q23.3	-0.329987	0.0493571	0.879061
CDK19	6q21	0.329987	0.0493571	0.879061
CEP170	1q43	-0.329987	0.0493571	0.879061
KIAA0895	7p14.2	-0.329987	0.0493571	0.879061
VPS39	15q15.1	0.329987	0.0493571	0.879061
CCT3	1q22	-0.329987	0.0493571	0.879061
HIST3H3	1q42.13	0.329974	0.0493668	0.879061
FTMT	5q23.1	0.329933	0.0493967	0.879061
MINPP1	10q23.2	-0.32973	0.0495453	0.879061
LINC00597	15q24.3	0.32973	0.0495453	0.879061
PRR7	5q35.3	-0.32973	0.0495453	0.879061
LINC00486	2p22.3	0.329671	0.0495886	0.879061
PRXL2C	9q22.33	-0.329472	0.049734	0.879061
AIFM1	Xq26.1	0.329472	0.049734	0.879061
KLHL13	Xq24	-0.329472	0.049734	0.879061
JADE2	5q31.1	0.329215	0.0499234	0.879061
CASC16	16q12.1-q12.2	0.329185	0.0499455	0.879061
LCE1F	1q21.3	0.328994	0.0500867	0.879061
MIR-1228/1228		0.328958	0.0501133	0.879061
MIR-1228/1228*		0.328958	0.0501133	0.879061
OTOA	16p12.2|16p12.2	0.328958	0.0501133	0.879061
PPCDC	15q24.2	0.328958	0.0501133	0.879061
USP11	Xp11.3	-0.328958	0.0501133	0.879061
MIR-598/598		0.328737	0.0502766	0.879061
C1GALT1	7p22.1-p21.3	0.3287	0.0503039	0.879061
GTF2A1	14q31.1	0.3287	0.0503039	0.879061
HMGN2P46	15q21.1	0.3287	0.0503039	0.879061
TRIM15	6p22.1	0.3287	0.0503039	0.879061
ZNF883	9q32	-0.3287	0.0503039	0.879061
GOLGA8S	15q11.2	0.328473	0.0504722	0.879061
ARL5A	2q23.3	-0.328443	0.050495	0.879061
BLNK	10q24.1	0.328443	0.050495	0.879061
CASZ1	1p36.22	0.328443	0.050495	0.879061
DNAH14	1q42.12	-0.328443	0.050495	0.879061
PTPRF	1p34.2	0.328443	0.050495	0.879061
SLC14A2	18q12.3	0.328443	0.050495	0.879061
ZNF408	11p11.2	0.328443	0.050495	0.879061
POLD3	11q13.4	0.328443	0.050495	0.879061
HBQ1	16p13.3	-0.328365	0.0505527	0.879061
TULP1	6p21.31	0.32831	0.0505935	0.879061
C19ORF71	19p13.3	0.328185	0.0506866	0.879061
KCTD3	1q41	-0.328185	0.0506866	0.879061
ZNF8	19q13.43	0.328185	0.0506866	0.879061
FXN	9q21.11	-0.327671	0.0510717	0.879592
SLC5A1	22q12.3	0.327671	0.0510717	0.879592
GAS6	13q34	0.327671	0.0510717	0.879592
MUS81	11q13.1	0.327671	0.0510717	0.879592
RDH8	19p13.2	0.327519	0.0511859	0.879592
HRAT92	7p22.3	0.327434	0.0512493	0.879592
DOT1L	19p13.3	0.327413	0.0512652	0.879592
LGALS3	14q22.3	0.327413	0.0512652	0.879592
SLC22A1	6q25.3	0.327413	0.0512652	0.879592
UQCRC2	16p12.2	0.327413	0.0512652	0.879592
ECEL1	2q37.1	-0.327413	0.0512652	0.879592
GALNT4	12q21.33	0.327413	0.0512652	0.879592
OPA3	19q13.32	0.327156	0.0514592	0.879592
PKP2	12p11.21	0.327156	0.0514592	0.879592
SP1	12q13.13	0.326898	0.0516538	0.879592
CPLANE2	1p36.13	0.326898	0.0516538	0.879592
ZFYVE1	14q24.2	0.326898	0.0516538	0.879592
CT83	Xq23	-0.326797	0.0517304	0.879592
DDI2	1p36.21	0.326641	0.051849	0.879592
COPS2	15q21.1	-0.326641	0.051849	0.879592
SPDYE5	7q11.23	0.326641	0.051849	0.879592
KRAS	12p12.1	0.326641	0.051849	0.879592
OR7G1	19p13.2	0.326576	0.0518985	0.879592
CCNT2-AS1	2q21.3	-0.326384	0.0520447	0.879592
CRTC2	1q21.3	0.326384	0.0520447	0.879592
FAM3A	Xq28	0.326384	0.0520447	0.879592
PRR12	19q13.33	0.326384	0.0520447	0.879592
CEBPA	19q13.11	0.326384	0.0520447	0.879592
PNPLA6	19p13.2	0.326384	0.0520447	0.879592
ZNF609	15q22.31	0.326384	0.0520447	0.879592
CCNQ	Xq28	0.326126	0.0522411	0.879592
PHACTR4	1p35.3	0.326126	0.0522411	0.879592
ZNF524	19q13.42	0.326126	0.0522411	0.879592
LINC00698	3p14.2	0.325962	0.0523663	0.879592
OR1I1	19p13.12	0.325924	0.052396	0.879592
OR1C1	1q44	-0.325901	0.0524133	0.879592
SLC51B	15q22.31	0.32589	0.052422	0.879592
LBX2-AS1	2p13.1	0.325869	0.052438	0.879592
LRRC75B	22q11.23	0.325869	0.052438	0.879592
PLEKHA6	1q32.1	0.325611	0.0526356	0.879592
EIF5B	2q11.2	-0.325611	0.0526356	0.879592
LSM8	7q31.31	0.325611	0.0526356	0.879592
MERTK	2q13	0.325611	0.0526356	0.879592
PTGES2-AS1	9q34.11	0.325611	0.0526356	0.879592
TAZ	Xq28	0.325611	0.0526356	0.879592
EML4	2p21	0.325354	0.0528337	0.879592
FBXL19-AS1	16p11.2	0.325354	0.0528337	0.879592
LRRC66	4q12	0.325354	0.0528337	0.879592
MON2	12q14.1	0.325354	0.0528337	0.879592
TRAF6	11p12	0.325354	0.0528337	0.879592
FAM138E	15q26.3	-0.325104	0.0530266	0.879592
ETF1	5q31.2	-0.325097	0.0530325	0.879592
ZBTB18	1q44	0.325097	0.0530325	0.879592
ZNF292	6q14.3	0.325097	0.0530325	0.879592
CHRNA1	2q31.1	0.325097	0.0530325	0.879592
SHLD2	10q23.2	-0.324839	0.0532318	0.879592
NR1H4	12q23.1	0.324839	0.0532318	0.879592
VMAC	19p13.3	0.324839	0.0532318	0.879592
TSPOAP1	17q22	-0.324839	0.0532318	0.879592
KBTBD11	8p23.3	0.324603	0.0534155	0.879592
FKBP10	17q21.2	-0.324582	0.0534317	0.879592
GOT1	10q24.2	-0.324582	0.0534317	0.879592
ITGA9	3p22.2	0.324582	0.0534317	0.879592
KIAA0556	16p12.1	0.324582	0.0534317	0.879592
RNF13	3q25.1	-0.324582	0.0534317	0.879592
ZNF417	19q13.43	0.324582	0.0534317	0.879592
MIR-1281/1281		0.324582	0.0534317	0.879592
MUCL1	12q13.2	0.324541	0.0534632	0.879592
C3ORF85	3q13.13	0.324523	0.0534771	0.879592
CPNE6	14q11.2	0.324425	0.0535535	0.880169
ANPEP	15q26.1	0.324324	0.0536322	0.880169
COPS8	2q37.3	-0.324324	0.0536322	0.880169
LENG9	19q13.42	0.324067	0.0538334	0.880818
SAMD5	6q24.3	0.324067	0.0538334	0.880818
WDR13	Xp11.23	-0.324067	0.0538334	0.880818
CYB5R1	1q32.1	-0.32381	0.0540351	0.880818
DUOX2	15q21.1	0.32381	0.0540351	0.880818
OSBPL10	3p23	-0.32381	0.0540351	0.880818
DPRXP4	17q11.2	0.323552	0.0542374	0.880818
ZHX3	20q12	0.323552	0.0542374	0.880818
BIRC6	2p22.3	0.323552	0.0542374	0.880818
MEF2D	1q22	0.323552	0.0542374	0.880818
ZNF45	19q13.31	0.323552	0.0542374	0.880818
ADAM30	1p12	0.323549	0.0542397	0.880818
C8ORF74	8p23.1	0.323454	0.0543149	0.880818
ZNF233	19q13.31	0.323295	0.0544403	0.880818
AHRR	5p15.33	0.323295	0.0544403	0.880818
GGH	8q12.3	-0.323295	0.0544403	0.880818
PEPD	19q13.11	0.323295	0.0544403	0.880818
SSUH2	3p25.3	0.323295	0.0544403	0.880818
TNFRSF14	1p36.32	0.323295	0.0544403	0.880818
OR2T8	1q44	-0.323203	0.0545129	0.880818
OR2AK2	1q44	0.323203	0.0545129	0.880818
D2HGDH	2q37.3	0.323037	0.0546439	0.881639
WFDC21P	17q23.1	0.323037	0.0546439	0.881639
RTEL1	20q13.33	0.32278	0.054848	0.882343
GPD2	2q24.1	0.32278	0.054848	0.882343
NFATC3	16q22.1	0.32278	0.054848	0.882343
TECPR1	7q21.3	0.32278	0.054848	0.882343
MIR-3199-1/3199		0.322666	0.0549386	0.882508
MIR-3199-2/3199		0.322666	0.0549386	0.882508
TMEM272	13q14.3	0.322286	0.0552416	0.8833
ZNF280A	22q11.22	-0.322226	0.055289	0.8833
MIR-892A/892A		0.322211	0.0553017	0.8833
ITIH2	10p14	-0.322008	0.0554641	0.8833
LINC00574	6q27	0.322008	0.0554641	0.8833
CAVIN3	11p15.4	-0.322008	0.0554641	0.8833
UNC119B	12q24.31	0.322008	0.0554641	0.8833
SERPINB11	18q21.33	-0.321954	0.0555074	0.8833
HTR4	5q32	-0.32182	0.0556146	0.8833
DHRS3	1p36.21	0.32175	0.0556707	0.8833
DROSHA	5p13.3	0.32175	0.0556707	0.8833
FOXK1	7p22.1	0.32175	0.0556707	0.8833
GPR3	1p36.11	-0.32175	0.0556707	0.8833
KLF15	3q21.3	-0.32175	0.0556707	0.8833
MEF2B	19p13.11	0.32175	0.0556707	0.8833
RBM23	14q11.2	0.32175	0.0556707	0.8833
SLC41A1	1q32.1	-0.32175	0.0556707	0.8833
LOC642929	9q21.11	0.32155	0.0558319	0.884259
STX4	16p11.2	0.321493	0.0558779	0.884259
FGFR4	5q35.2	-0.321493	0.0558779	0.884259
ATG2B	14q32.2	0.321236	0.0560857	0.884259
GPR37L1	1q32.1	0.321236	0.0560857	0.884259
SNX1	15q22.31	0.321236	0.0560857	0.884259
LOC100133315	11q13.4	0.32104	0.0562438	0.884259
GRIN2D	19q13.33	0.320978	0.0562941	0.884259
HSPA4	5q31.1	-0.320978	0.0562941	0.884259
PRPS2	Xp22.2	-0.320978	0.0562941	0.884259
SERF2	15q15.3	0.320978	0.0562941	0.884259
SMG8	17q22	-0.320978	0.0562941	0.884259
SND1-IT1	7q32.1	0.320978	0.0562941	0.884259
BDH1	3q29	0.320978	0.0562941	0.884259
OR10Q1	11q12.1	0.320919	0.0563424	0.884386
SPRY3	Xq28 and Yq12	0.320721	0.0565031	0.884518
PSMB10	16q22.1	0.320721	0.0565031	0.884518
UTP11	1p34.3	-0.320721	0.0565031	0.884518
BCHE	3q26.1	-0.320463	0.0567127	0.884518
CARD10	22q13.1	0.320463	0.0567127	0.884518
GPATCH1	19q13.11	0.320463	0.0567127	0.884518
CDKN2AIPNL	5q31.1	-0.320463	0.0567127	0.884518
MPP2	17q21.31	-0.320463	0.0567127	0.884518
TMEM117	12q12	0.320463	0.0567127	0.884518
GUCD1	22q11.23	0.320206	0.056923	0.885434
MAPK13	6p21.31	0.320206	0.056923	0.885434
MBLAC1	7q22.1	0.320206	0.056923	0.885434
VPS13A	9q21.2	0.319949	0.0571339	0.885434
OCIAD1	4p11	-0.319949	0.0571339	0.885434
ASXL2	2p23.3	0.319949	0.0571339	0.885434
C5ORF56	5q31.1	0.319949	0.0571339	0.885434
NTN1	17p13.1	0.319949	0.0571339	0.885434
RNF214	11q23.3	0.319949	0.0571339	0.885434
TRPC7	5q31.1	0.319708	0.0573318	0.885592
FOXF1	16q24.1	0.319691	0.0573454	0.885592
SEC16B	1q25.2	0.319691	0.0573454	0.885592
VPS4A	16q22.1	0.319691	0.0573454	0.885592
GLUD1	10q23.2	-0.319691	0.0573454	0.885592
RAET1K	6q25.1	-0.319583	0.0574344	0.886344
ABI2	2q33.2	-0.319434	0.0575575	0.886378
MYO1A	12q13.3	0.319434	0.0575575	0.886378
DNAH1	3p21.1	0.319434	0.0575575	0.886378
SYF2	1p36.11	0.319176	0.0577703	0.886926
BTBD16	10q26.13	-0.319176	0.0577703	0.886926
MIR-4750/4750		0.318919	0.0579836	0.886926
TMEM51	1p36.21	0.318919	0.0579836	0.886926
C2ORF72	2q37.1	0.318662	0.0581976	0.886926
CCDC163	1p34.1	0.318662	0.0581976	0.886926
CYP2W1	7p22.3	0.318662	0.0581976	0.886926
FANCF	11p14.3	0.318662	0.0581976	0.886926
TMCC1	3q22.1	-0.318662	0.0581976	0.886926
WNT5A	3p14.3	0.318662	0.0581976	0.886926
NCKAP5	2q21.2	0.318553	0.0582878	0.886926
ABCD4	14q24.3	0.318404	0.0584122	0.886926
KBTBD12	3q21.3	0.318404	0.0584122	0.886926
KRIT1	7q21.2	0.318404	0.0584122	0.886926
LINC00894	Xq28	0.318404	0.0584122	0.886926
SLC20A1	2q14.1	-0.318404	0.0584122	0.886926
ACE2	Xp22.2	0.318404	0.0584122	0.886926
CACYBP	1q25.1	-0.318404	0.0584122	0.886926
CLU	8p21.1	-0.318404	0.0584122	0.886926
TNFSF11	13q14.11	0.318147	0.0586275	0.886926
NAB1	2q32.2	-0.318147	0.0586275	0.886926
STRAP	12p12.3	-0.318147	0.0586275	0.886926
ZNF835	19q13.43	0.318038	0.0587182	0.886926
OR6W1P	7q34	0.317944	0.0587976	0.886926
ROCK2	2p25.1	0.317889	0.0588434	0.886926
SCIN	7p21.3	0.317889	0.0588434	0.886926
GCNT7	20q13.31	0.317889	0.0588434	0.886926
KLF3-AS1	4p14	0.317889	0.0588434	0.886926
LINC01012	6p22.1	0.317889	0.0588434	0.886926
TRPA1	8q21.11	0.317889	0.0588434	0.886926
UEVLD	11p15.1	0.317889	0.0588434	0.886926
EQTN	9p21.2	0.317708	0.058996	0.88738
TRIM51	11q12.1	-0.317649	0.0590455	0.88738
SLC13A5	17p13.1	-0.317632	0.0590599	0.88738
TMSB15B	Xq22.2	-0.317632	0.0590599	0.88738
C1ORF127	1p36.22	0.317375	0.059277	0.88738
HSD11B2	16q22.1	0.317375	0.059277	0.88738
MYO7B	2q14.3	0.317375	0.059277	0.88738
POU2F3	11q23.3	0.317375	0.059277	0.88738
PTPRG	3p14.2	0.317375	0.059277	0.88738
XPNPEP1	10q25.1	0.317375	0.059277	0.88738
SH2D7	15q25.1	0.317064	0.0595399	0.88904
NAT2	8p22	0.316941	0.0596439	0.88904
LOC283731	15q24.1	0.31688	0.0596958	0.88904
KDSR	18q21.33	-0.31686	0.0597132	0.88904
ZC3H13	13q14.13	0.31686	0.0597132	0.88904
CCDC115	2q21.1	0.316602	0.0599322	0.88904
DET1	15q26.1	0.316602	0.0599322	0.88904
RSC1A1	1p36.21	0.316602	0.0599322	0.88904
ZC3H12D	6q25.1	0.316602	0.0599322	0.88904
ZNF775	7q36.1	0.316602	0.0599322	0.88904
FAM216A	12q24.11	-0.316602	0.0599322	0.88904
ZNF711	Xq21.1	0.316602	0.0599322	0.88904
SLC25A40	7q21.12	0.316345	0.0601519	0.88904
ZKSCAN4	6p22.1	0.316345	0.0601519	0.88904
RARA	17q21.2	0.316088	0.0603722	0.88904
BEND7	10p13	-0.316088	0.0603722	0.88904
BTBD7	14q32.12	0.316088	0.0603722	0.88904
KDM8	16p12.1	0.316088	0.0603722	0.88904
LRRC31	3q26.2	0.316088	0.0603722	0.88904
POU2F2	19q13.2	0.316088	0.0603722	0.88904
RPS6KA5	14q32.11	0.316088	0.0603722	0.88904
SELENOO	22q13.33	0.316088	0.0603722	0.88904
TSPAN11	12p11.21	0.316088	0.0603722	0.88904
MIR-518E/518E		0.315885	0.0605464	0.88904
MIR-518E/518E*		0.315885	0.0605464	0.88904
LOC727896	18p11.31	0.31583	0.0605931	0.88904
NOC3L	10q23.33	-0.31583	0.0605931	0.88904
SAFB	19p13.3	0.31583	0.0605931	0.88904
ADH4	4q23	0.315722	0.0606864	0.88904
SOX4	6p22.3	0.315573	0.0608147	0.88904
RAB20	13q34	0.315573	0.0608147	0.88904
XPNPEP2	Xq26.1	0.315573	0.0608147	0.88904
SLC35C1	11p11.2	0.315315	0.061037	0.88904
GTPBP8	3q13.2	-0.315315	0.061037	0.88904
KANSL1-AS1	17q21.31	0.315315	0.061037	0.88904
TMEM253	14q11.2	0.315315	0.061037	0.88904
BEST2	19p13.13	0.315187	0.0611484	0.88904
ACYP2	2p16.2	-0.315058	0.0612598	0.88904
CYP2E1	10q26.3	-0.315058	0.0612598	0.88904
SSB	2q31.1	-0.315058	0.0612598	0.88904
CDH13	16q23.3	0.314801	0.0614833	0.88904
ZNF219	14q11.2	0.314801	0.0614833	0.88904
MAPKAPK2	1q32.1	0.314801	0.0614833	0.88904
PML	15q24.1	0.314801	0.0614833	0.88904
PROX2	14q24.3	0.314801	0.0614833	0.88904
KCNJ9	1q23.2	-0.314711	0.061561	0.88904
KIF5A	12q13.3	-0.314563	0.0616898	0.88904
ASRGL1	11q12.3	0.314543	0.0617075	0.88904
CRYL1	13q12.11	0.314543	0.0617075	0.88904
DNM2	19p13.2	0.314543	0.0617075	0.88904
PCSK5	9q21.13	0.314543	0.0617075	0.88904
RGL3	19p13.2	-0.314543	0.0617075	0.88904
CCDC85C	14q32.2	0.314286	0.0619323	0.88904
AMACR	5p13.2	0.314286	0.0619323	0.88904
CACNA1A	19p13.13	0.314286	0.0619323	0.88904
TMEM72	10q11.21	0.314271	0.0619454	0.88904
CDV3	3q22.1	-0.314028	0.0621577	0.88904
CYB5RL	1p32.3	0.314028	0.0621577	0.88904
OTULINL	5p15.2	0.314028	0.0621577	0.88904
RASGRP4	19q13.2	0.314028	0.0621577	0.88904
UBE2E1	3p24.2	-0.314028	0.0621577	0.88904
UNKL	16p13.3	0.314028	0.0621577	0.88904
ZC3H12A	1p34.3	0.314028	0.0621577	0.88904
KRTAP4-4	17q21.2	0.314022	0.0621633	0.88904
AIDA	1q41	-0.313771	0.0623838	0.88904
MTX1	1q22	-0.313771	0.0623838	0.88904
TSC1	9q34.13	0.313771	0.0623838	0.88904
TSSK2	22q11.21	0.313771	0.0623838	0.88904
CAPN1	11q13.1	0.313514	0.0626106	0.88904
CDK2AP1	12q24.31	-0.313514	0.0626106	0.88904
PRLR	5p13.2	0.313514	0.0626106	0.88904
PCDH18	4q28.3	0.313514	0.0626106	0.88904
POF1B	Xq21.1	0.313514	0.0626106	0.88904
ADAP1	7p22.3	0.313256	0.062838	0.88904
GRM8	7q31.33	0.313256	0.062838	0.88904
IL7	8q21.13	0.313256	0.062838	0.88904
MMP23A	1p36.33	0.313216	0.0628734	0.88904
HPYR1	8q24.22	0.313091	0.0629846	0.88904
LINC00452	13q34	0.313	0.0630648	0.88904
APC2	19p13.3	0.312999	0.063066	0.88904
NXT2	Xq23	-0.312999	0.063066	0.88904
TFF3	21q22.3	0.312999	0.063066	0.88904
WIPF2	17q21.2	0.312999	0.063066	0.88904
COMMD2	3q25.1	-0.312999	0.063066	0.88904
IDSP1	Xq28	0.312999	0.063066	0.88904
MROH3P	1q32.1	0.312761	0.0632768	0.88904
PIK3IP1	22q12.2	0.312741	0.0632947	0.88904
SERPINE3	13q14.3	0.312741	0.0632947	0.88904
ZNF446	19q13.43	0.312741	0.0632947	0.88904
EIF2AK1	7p22.1	0.312484	0.0635241	0.88904
JARID2	6p22.3	0.312484	0.0635241	0.88904
NCR3LG1	11p15.1	0.312484	0.0635241	0.88904
PHF14	7p21.3	0.312484	0.0635241	0.88904
R3HCC1L	10q24.2	0.312484	0.0635241	0.88904
SLC6A8	Xq28	0.312484	0.0635241	0.88904
TMEM241	18q11.2	-0.312484	0.0635241	0.88904
FAM78A	9q34.13	0.312484	0.0635241	0.88904
RNF213	17q25.3	0.312484	0.0635241	0.88904
MIR-1470/1470		0.312463	0.0635428	0.88904
MIR-200A/200A		0.312371	0.0636245	0.88904
MIR-200A/200A*		0.312371	0.0636245	0.88904
ANKRD63	15q15.1	0.312306	0.0636833	0.88904
TM4SF20	2q36.3	0.312247	0.0637361	0.88904
OR13C8	9q31.1	0.312245	0.0637373	0.88904
EPCAM	2p21	0.312227	0.0637541	0.88904
MCF2L	13q34	0.312227	0.0637541	0.88904
PPIL4	6q25.1	-0.312227	0.0637541	0.88904
RAB40C	16p13.3	0.312227	0.0637541	0.88904
GPRC6A	6q22.1	0.312131	0.0638392	0.889662
BTNL3	5q35.3	0.311969	0.0639848	0.889999
SOWAHD	Xq24	0.311969	0.0639848	0.889999
ZNF784	19q13.42	0.311969	0.0639848	0.889999
NOL4L	20q11.21	0.311712	0.0642161	0.890963
CCDC93	2q14.1	0.311712	0.0642161	0.890963
CYTH4	22q13.1	0.311712	0.0642161	0.890963
GPD1	12q13.12	0.311712	0.0642161	0.890963
C1QL4	12q13.12	-0.311549	0.0643622	0.89193
MICAL3	22q11.21	0.311454	0.0644481	0.89193
SLC9A6	Xq26.3	0.311454	0.0644481	0.89193
GOLPH3L	1q21.3	0.311454	0.0644481	0.89193
ZNF511	10q26.3	0.311197	0.0646807	0.893463
GDPD3	16p11.2	0.311197	0.0646807	0.893463
IRX5	16q12.2	-0.311197	0.0646807	0.893463
NAP1L5	4q22.1|4q21-q22	-0.31094	0.064914	0.894172
TBC1D17	19q13.33	0.31094	0.064914	0.894172
SPEM2	17p13.1	0.310724	0.0651102	0.894172
BNIP1	5q35.1	-0.310682	0.065148	0.894172
GALM	2p22.1	0.310682	0.065148	0.894172
ICE1	5p15.32	0.310682	0.065148	0.894172
PIP5K1B	9q21.11	0.310682	0.065148	0.894172
ADGRG7	3q12.2	0.310682	0.065148	0.894172
MUC1	1q22	0.310682	0.065148	0.894172
ZSWIM6	5q12.1	0.310682	0.065148	0.894172
KRTAP5-3	11p15.5	0.310646	0.065181	0.894172
CCDC83	11q14.1-q14.2	0.310434	0.0653739	0.894172
EPN1	19q13.42	0.310425	0.0653826	0.894172
NAXD	13q34	0.310425	0.0653826	0.894172
DAPK2	15q22.31	0.310425	0.0653826	0.894172
RPIA	2p11.2	0.310425	0.0653826	0.894172
DCTN1	2p13.1	0.310167	0.0656179	0.896275
RUBCNL	13q14.13	0.310167	0.0656179	0.896275
MIR-942/942		0.30993	0.065835	0.897269
SPIRE1	18p11.21	-0.30991	0.0658538	0.897269
NIFK-AS1	2q14.3	-0.30991	0.0658538	0.897269
TRIO	5p15.2	0.30991	0.0658538	0.897269
TRBV20OR9-2	9p13.3	0.309723	0.0660254	0.898267
GBF1	10q24.32	0.309653	0.0660905	0.898267
TMEM258	11q12.2	0.309653	0.0660905	0.898267
TMEM37	2q14.2	0.309653	0.0660905	0.898267
FARS2	6p25.1	0.309395	0.0663278	0.899824
LRRC19	9p21.2	0.309395	0.0663278	0.899824
PYCARD	16p11.2	0.309395	0.0663278	0.899824
CYP2B6	19q13.2	0.309138	0.0665657	0.902495
NOL11	17q24.2	-0.30888	0.0668044	0.904058
RLN2	9p24.1	-0.30888	0.0668044	0.904058
ANKRD49	11q21	0.30888	0.0668044	0.904058
MIR-3662/3662		0.308693	0.0669785	0.905858
CYP2A7	19q13.2	0.30833	0.0673164	0.909868
FAM183BP	7p14.1	0.308234	0.0674062	0.910522
GPC2	7q22.1	0.308108	0.0675243	0.91101
MIR-708/708		0.308035	0.0675929	0.91101
MIR-708/708*		0.308035	0.0675929	0.91101
MSMP	9p13.3	0.307851	0.0677656	0.91101
MIR-3125/3125		0.307725	0.067884	0.91101
CACTIN	19p13.3	0.307593	0.0680077	0.91101
CXCL6	4q13.3	0.307593	0.0680077	0.91101
FKBP15	9q32	0.307593	0.0680077	0.91101
MFN1	3q26.33	-0.307593	0.0680077	0.91101
TRABD2A	2p11.2	0.307593	0.0680077	0.91101
KDM4A	1p34.2-p34.1	0.307593	0.0680077	0.91101
RANBP10	16q22.1	0.307593	0.0680077	0.91101
UNC5CL	6p21.1	0.307593	0.0680077	0.91101
RAB6C	2q21.1	-0.307484	0.0681103	0.91101
APBA1	9q21.12	0.307336	0.0682503	0.91101
MFSD8	4q28.2	0.307336	0.0682503	0.91101
MGST2	4q31.1	0.307336	0.0682503	0.91101
MYEOV	11q13.3	-0.307336	0.0682503	0.91101
SUSD6	14q24.1	0.307336	0.0682503	0.91101
GLDC	9p24.1	-0.307079	0.0684937	0.91101
PPARA	22q13.31	0.307079	0.0684937	0.91101
TTYH3	7p22.3	0.307079	0.0684937	0.91101
SCARNA11	12p13.31	0.306883	0.0686786	0.91101
C11ORF24	11q13.2	0.306821	0.0687378	0.91101
CCL7	17q12	-0.306821	0.0687378	0.91101
FIGNL1	7p12.2	0.306821	0.0687378	0.91101
MBTPS2	Xp22.12	-0.306821	0.0687378	0.91101
PCOLCE2	3q23	-0.306821	0.0687378	0.91101
SLC2A2	3q26.2	0.306662	0.0688886	0.91101
RETNLB	3q13.13	0.306641	0.0689088	0.91101
ATG2A	11q13.1	0.306564	0.0689825	0.91101
IGFBP2	2q35	-0.306564	0.0689825	0.91101
LARP7	4q25	0.306306	0.0692279	0.91101
CNOT1	16q21	0.306306	0.0692279	0.91101
PORCN	Xp11.23	-0.306306	0.0692279	0.91101
RIN3	14q32.12	0.306306	0.0692279	0.91101
RIOX1	14q24.3	0.306306	0.0692279	0.91101
GULP1	2q32.1-q32.2	-0.306306	0.0692279	0.91101
NSD1	5q35.3	0.306306	0.0692279	0.91101
SHC2	19p13.3	0.306306	0.0692279	0.91101
CALN1	7q11.22	0.306304	0.0692303	0.91101
IQCF6	3p21.2	0.306239	0.0692922	0.91101
ANXA13	8q24.13	0.306049	0.069474	0.91101
KIAA1109	4q27	0.306049	0.069474	0.91101
PIGR	1q32.1	0.306049	0.069474	0.91101
PTPN23	3p21.31	0.306049	0.069474	0.91101
RPL24	3q12.3	-0.306049	0.069474	0.91101
SDE2	1q42.12	-0.306049	0.069474	0.91101
FAM138B	2q14.1	0.306036	0.0694865	0.91101
GSTT1	22q11.23	-0.30587	0.0696452	0.91101
MIR-1225/3P		0.30587	0.0696452	0.91101
MIR-1225/5P		0.30587	0.0696452	0.91101
ADRA2A	10q25.2	0.305792	0.0697208	0.91101
MAZ	16p11.2	0.305792	0.0697208	0.91101
SRCAP	16p11.2	0.305792	0.0697208	0.91101
AHCTF1	1q44	-0.305534	0.0699682	0.913145
EHF	11p13	0.305534	0.0699682	0.913145
LRP2BP	4q35.1	-0.305425	0.0700733	0.913145
TLX2	2p13.1	0.305316	0.0701785	0.913145
GRID2	4q22.1-q22.2	0.305303	0.0701906	0.913145
C2ORF50	2p25.1	-0.305277	0.0702164	0.913145
WIPI2	7p22.1	0.305277	0.0702164	0.913145
WNT2	7q31.2	0.305277	0.0702164	0.913145
SMC6	2p24.2	0.305019	0.0704652	0.913397
PRDM10	11q24.3	0.305019	0.0704652	0.913397
XDH	2p23.1	0.305019	0.0704652	0.913397
FMO5	1q21.1	0.304762	0.0707148	0.913397
NMD3	3q26.1	-0.304762	0.0707148	0.913397
CCDC168	13q33.1	0.304642	0.0708315	0.913397
TAS2R19	12p13.2	0.304583	0.0708887	0.913397
LOC100133050	5q21.1	0.304538	0.0709325	0.913397
KIAA1324	1p13.3	0.304505	0.070965	0.913397
SNU13	22q13.2	-0.304505	0.070965	0.913397
BTNL8	5q35.3	0.304505	0.070965	0.913397
PCMT1	6q25.1	-0.304505	0.070965	0.913397
LOC100294362	17q25.3	0.304247	0.0712159	0.913397
AMPD3	11p15.4	0.304247	0.0712159	0.913397
ANXA2R	5p12	0.304247	0.0712159	0.913397
TEPSIN	17q25.3	0.304247	0.0712159	0.913397
JOSD2	19q13.33	0.304247	0.0712159	0.913397
PDZD9	16p12.2	0.304247	0.0712159	0.913397
TTC34	1p36.32	0.304229	0.0712335	0.913397
CHRNB1	17p13.1	-0.30399	0.0714675	0.913397
FNDC8	17q12	0.30399	0.0714675	0.913397
ACOX1	17q25.1	-0.30399	0.0714675	0.913397
DDX11	12p11.21	0.30399	0.0714675	0.913397
SRI	7q21.12	0.30399	0.0714675	0.913397
TF	3q22.1	-0.30399	0.0714675	0.913397
RASGEF1B	4q21.21	0.30399	0.0714675	0.913397
AQP8	16p12.1	0.303793	0.0716599	0.913397
MIR-3120/3P		0.303752	0.0717007	0.913397
MIR-3120/5P		0.303752	0.0717007	0.913397
DUSP2	2q11.2	-0.303732	0.0717198	0.913397
EIF4EBP1	8p11.23	-0.303732	0.0717198	0.913397
EP300	22q13.2	0.303732	0.0717198	0.913397
FBXO31	16q24.2	0.303732	0.0717198	0.913397
LRRC37A6P	10p12.1	0.303732	0.0717198	0.913397
TNNC2	20q13.12	0.303732	0.0717198	0.913397
KCNC1	11p15.1	0.303721	0.071731	0.913397
BTN3A2	6p22.2	0.303475	0.0719729	0.9135
HCG18	6p22.1	0.303475	0.0719729	0.9135
OIP5	15q15.1	0.303475	0.0719729	0.9135
SIGLEC6	19q13.41	0.303475	0.0719729	0.9135
BTN3A1	6p22.2	0.303218	0.0722266	0.9135
KLHL15	Xp22.11	-0.303218	0.0722266	0.9135
NAT8B	2p13.1	0.303218	0.0722266	0.9135
PFN2	3q25.1	-0.303218	0.0722266	0.9135
PHPT1	9q34.3	-0.303218	0.0722266	0.9135
ZNF484	9q22.31	0.303218	0.0722266	0.9135
HAO1	20p12.3	-0.303174	0.0722697	0.9135
SP5	2q31.1	0.303108	0.0723344	0.9135
CSTL1	20p11.21	0.303038	0.0724038	0.9135
VPS51	11q13.1	0.30296	0.072481	0.9135
ECE2	3q27.1	-0.30296	0.072481	0.9135
TBCE	1q42.3	-0.30296	0.072481	0.9135
TRAM2	6p12.2	0.30296	0.072481	0.9135
MIR-4768/3P		-0.302835	0.0726046	0.9135
MIR-4768/5P		-0.302835	0.0726046	0.9135
C2ORF91	2p21	0.302781	0.0726587	0.9135
MIR-210/210		0.302733	0.0727061	0.9135
HAPLN4	19p13.11	0.302703	0.0727361	0.9135
TRDMT1	10p13	-0.302703	0.0727361	0.9135
USP25	21q21.1	-0.302703	0.0727361	0.9135
MIR-4470/4470		-0.302616	0.0728217	0.913873
SEC31A	4q21.22	0.302445	0.0729919	0.913873
CMPK1	1p33	0.302445	0.0729919	0.913873
OR2T11	1q44	0.302415	0.0730222	0.913873
POM121L1P	22q11.22	0.302216	0.0732202	0.913873
CNOT11	2q11.2	0.302188	0.0732484	0.913873
IL20RB	3q22.3	-0.302188	0.0732484	0.913873
PREP	6q21	0.302188	0.0732484	0.913873
VPS13D	1p36.22-p36.21	0.302188	0.0732484	0.913873
EPHA1	7q34-q35	0.302188	0.0732484	0.913873
MXRA5	Xp22.33	0.302188	0.0732484	0.913873
PXT1	6p21.31	0.302079	0.0733575	0.913873
CCDC50	3q28	-0.301931	0.0735056	0.913873
PLEKHA8	7p14.3	0.301931	0.0735056	0.913873
ALAS1	3p21.2	-0.301931	0.0735056	0.913873
RANBP6	9p24.1	-0.301931	0.0735056	0.913873
IRF3	19q13.33	0.301673	0.0737635	0.913873
METAP2	12q22	-0.301673	0.0737635	0.913873
PXDN	2p25.3	0.301673	0.0737635	0.913873
TBC1D9B	5q35.3	0.301673	0.0737635	0.913873
UPB1	22q11.23	0.301564	0.0738732	0.913873
MIR-200B/200B		0.301452	0.0739857	0.913873
MIR-200B/200B*		0.301452	0.0739857	0.913873
CDC14C	7p12.3	0.301449	0.0739888	0.913873
PSMD12	17q24.2	-0.301416	0.0740221	0.913873
SCCPDH	1q44	-0.301416	0.0740221	0.913873
HOXD9	2q31.1	0.301416	0.0740221	0.913873
TMEM38B	9q31.2	-0.301416	0.0740221	0.913873
CAMK2G	10q22.2	0.301416	0.0740221	0.913873
FER	5q21.3	-0.301416	0.0740221	0.913873
CNR2	1p36.11	0.301384	0.074054	0.913873
FABP9	8q21.13	0.301226	0.0742128	0.913875
PEX13	2p15	0.301158	0.0742814	0.913875
LOXHD1	18q21.1	0.301158	0.0742814	0.913875
CCDC185	1q41	-0.301111	0.0743295	0.913875
CNTNAP5	2q14.3	0.300975	0.0744667	0.913875
LOC728989	1q21.1	0.300901	0.0745415	0.913875
PPM1B	2p21	0.300901	0.0745415	0.913875
SMG1P5	16p11.2	0.300901	0.0745415	0.913875
TMPO-AS1	12q23.1	0.300901	0.0745415	0.913875
ZNF391	6p22.1	-0.300901	0.0745415	0.913875
THEG	19p13.3	0.300825	0.0746187	0.913875
FBXO40	3q13.33	0.300749	0.0746956	0.913875
LRRC37A5P	9q31.3	0.300704	0.074741	0.913875
LOC100505795	1q23.3	0.300695	0.0747497	0.913875
CCDC96	4p16.1	0.300644	0.0748022	0.913875
CARD14	17q25.3	0.300644	0.0748022	0.913875
CNDP2	18q22.3	0.300644	0.0748022	0.913875
XRCC3	14q32.33	0.300644	0.0748022	0.913875
OR9Q1	11q12.1	0.300581	0.0748654	0.914023
CBLL2	Xp22.11	0.300394	0.0750553	0.914023
ELMO3	16q22.1	0.300386	0.0750637	0.914023
NADK	1p36.33	0.300386	0.0750637	0.914023
RWDD2B	21q21.3	-0.300386	0.0750637	0.914023
CDKAL1	6p22.3	0.300386	0.0750637	0.914023
VRTN	14q24.3	0.300183	0.0752707	0.915188
MYO6	6q14.1	0.300129	0.0753258	0.915188
TSSK6	19p13.11	0.300129	0.0753258	0.915188
C3ORF36	3q22.1	0.300129	0.0753258	0.915188
TNP2	16p13.13	0.299889	0.0755707	0.915852
FBXL20	17q12	0.299871	0.0755887	0.915852
FCER2	19p13.2	0.299871	0.0755887	0.915852
GSKIP	14q32.2	0.299871	0.0755887	0.915852
UBOX5-AS1	20p13	0.299871	0.0755887	0.915852
ANXA4	2p13.3	0.299614	0.0758523	0.916521
CTSC	11q14.2	-0.299614	0.0758523	0.916521
KRT16	17q21.2	-0.299614	0.0758523	0.916521
CITED1	Xq13.1	0.299614	0.0758523	0.916521
PTPN18	2q21.1	0.299614	0.0758523	0.916521
C17ORF80	17q25.1	-0.299356	0.0761166	0.917698
MACC1	7p21.1	0.299356	0.0761166	0.917698
MBD6	12q13.3	0.299356	0.0761166	0.917698
STARD5	15q25.1	0.299356	0.0761166	0.917698
HTR5A-AS1	7q36.2	0.299125	0.0763545	0.918878
PRO0611	1p35.2	0.299099	0.0763816	0.918878
RPAP1	15q15.1	0.299099	0.0763816	0.918878
STARD10	11q13.4	0.299099	0.0763816	0.918878
KRT1	12q13.13	0.299001	0.0764827	0.919246
SYT9	11p15.4	-0.298938	0.076548	0.919246
CPNE9	3p25.3	-0.298861	0.0766275	0.919246
ZNF844	19p13.2	-0.298861	0.0766275	0.919246
TLX1	10q24.31	0.298661	0.0768342	0.919246
PTPRVP	1q32.1	0.298642	0.0768541	0.919246
ABHD11-AS1	7q11.23	0.298584	0.0769139	0.919246
CYTH3	7p22.1	0.298584	0.0769139	0.919246
LY6K	8q24.3	-0.298584	0.0769139	0.919246
SALL1	16q12.1	0.298584	0.0769139	0.919246
SLC25A4	4q35.1	-0.298584	0.0769139	0.919246
DYNC1I2	2q31.1	-0.298584	0.0769139	0.919246
LOC100507634	1p32.3	-0.298475	0.0770274	0.920103
ZMIZ2	7p13	0.298327	0.077181	0.921438
FREM3	4q31.21	0.298213	0.0772998	0.921708
MPST	22q12.3	0.298069	0.0774489	0.921708
ARRB1	11q13.4	0.298069	0.0774489	0.921708
MPO	17q22	-0.298069	0.0774489	0.921708
ZNRF3	22q12.1	0.298069	0.0774489	0.921708
LINC01300	8q24.3	0.298064	0.0774552	0.921708
ACTR3B	7q36.1-q36.2	-0.297703	0.0778321	0.925471
MRPL47	3q26.33	-0.297555	0.0779869	0.925471
SLC47A2	17p11.2	0.297555	0.0779869	0.925471
TESK2	1p34.1	0.297555	0.0779869	0.925471
WWP1	8q21.3	0.297555	0.0779869	0.925471
TBC1D26	17p12	-0.29742	0.0781285	0.925471
TPRN	9q34.3	0.297297	0.078257	0.925471
FAM122B	Xq26.3	0.297297	0.078257	0.925471
RNF183	9q32	0.297297	0.078257	0.925471
DENND2A	7q34	0.297297	0.078257	0.925471
LOC100128993	8p22-p21.3	0.29725	0.0783063	0.925471
PRSS16	6p22.1	0.297188	0.0783722	0.925471
EIF1	17q21.2	-0.29704	0.0785278	0.925471
LMBR1	7q36.3	-0.29704	0.0785278	0.925471
PDSS2	6q21	0.29704	0.0785278	0.925471
WBP11P1	18q12.1	0.29699	0.0785803	0.925471
MIR-1539/1539		-0.296826	0.078753	0.925471
LINC01106	2q13	0.296782	0.0787993	0.925471
MAD1L1	7p22.3	0.296782	0.0787993	0.925471
MPPE1	18p11.21	0.296782	0.0787993	0.925471
TGIF1	18p11.31	0.296782	0.0787993	0.925471
ZNF774	15q26.1	0.296782	0.0787993	0.925471
OR2A14	7q35	0.296655	0.0789337	0.925471
ZSWIM9	19q13.33	0.296525	0.0790716	0.925471
COQ4	9q34.11	0.296525	0.0790716	0.925471
MAGEF1	3q27.1	-0.296525	0.0790716	0.925471
YKT6	7p13	0.296525	0.0790716	0.925471
TINAG	6p12.1	0.296344	0.0792636	0.925471
GPR31	6q27	0.296343	0.0792652	0.925471
PRDM14	8q13.3	0.296343	0.0792652	0.925471
TGM7	15q15.2-q15.3	0.296334	0.079274	0.925471
CCL25	19p13.2	0.296287	0.0793244	0.925471
RNF157	17q25.1	0.296268	0.0793446	0.925471
ADORA2B	17p12	-0.296268	0.0793446	0.925471
ATXN7L1	7q22.3	0.296268	0.0793446	0.925471
CFL2	14q13.1	-0.296268	0.0793446	0.925471
LDHAL6A	11p15.1	0.296268	0.0793446	0.925471
PAAF1	11q13.4	0.29601	0.0796183	0.925471
SCTR	2q14.2	0.29601	0.0796183	0.925471
ITIH6	Xp11.22	0.295812	0.0798299	0.925471
MIR-193A/3P		-0.295769	0.0798753	0.925471
MIR-193A/5P		-0.295769	0.0798753	0.925471
ITPR3	6p21.31	0.295753	0.0798928	0.925471
ABCD1	Xq28	0.295753	0.0798928	0.925471
AP4B1	1p13.2	0.295753	0.0798928	0.925471
POGLUT3	11q22.3	0.295753	0.0798928	0.925471
TINF2	14q12	0.295753	0.0798928	0.925471
LOC392196	8p23.1	0.295729	0.0799185	0.925471
OR1G1	17p13.3	0.295724	0.0799238	0.925471
FOXF2	6p25.3	0.295495	0.080168	0.925471
LOC728554	5q35.3	-0.295495	0.080168	0.925471
NODAL	10q22.1	0.295495	0.080168	0.925471
UBE4B	1p36.22	0.295495	0.080168	0.925471
PIGO	9p13.3	0.295495	0.080168	0.925471
TSPO2	6p21.1	0.295405	0.0802651	0.925471
OR52H1	11p15.4	0.295349	0.0803252	0.925471
ATG13	11p11.2	0.295238	0.0804439	0.925471
BTN3A3	6p22.2	0.295238	0.0804439	0.925471
MESP2	15q26.1	0.295238	0.0804439	0.925471
SSTR1	14q21.1	0.295238	0.0804439	0.925471
TMEM214	2p23.3	0.295238	0.0804439	0.925471
MIR-3616/3P		0.29522	0.0804632	0.925471
MIR-3616/5P		0.29522	0.0804632	0.925471
HEPHL1	11q21	0.295128	0.0805617	0.925471
SLC22A7	6p21.1	0.295016	0.0806824	0.925471
LRRC72	7p21.1	0.294999	0.0807006	0.925471
CCDC61	19q13.32	0.294981	0.0807205	0.925471
NHSL1	6q24.1	0.294981	0.0807205	0.925471
MIR-3187/3P		0.294728	0.0809931	0.925471
MIR-3187/5P		0.294728	0.0809931	0.925471
SLC25A17	22q13.2	-0.294723	0.0809979	0.925471
AK1	9q34.11	-0.294723	0.0809979	0.925471
RASSF6	4q13.3	0.294723	0.0809979	0.925471
TMOD4	1q21.3	0.294723	0.0809979	0.925471
SELENOKP3	6q22.31	0.294596	0.0811354	0.925471
HBBP1	11p15.4	0.294552	0.0811828	0.925471
SCGB3A2	5q32	-0.294552	0.0811834	0.925471
GLP1R	6p21.2	-0.294504	0.0812351	0.925471
SAYSD1	6p21.2	0.294466	0.0812761	0.925471
SULT2B1	19q13.33	0.294466	0.0812761	0.925471
ZNF432	19q13.41	0.294466	0.0812761	0.925471
EIF4EBP2	10q22.1	0.294466	0.0812761	0.925471
AFF2	Xq28	0.294356	0.0813949	0.925471
SPANXN5	Xp11.22	-0.294312	0.0814432	0.925471
CLP1	11q12.1	0.294208	0.081555	0.925471
HPGD	4q34.1	0.294208	0.081555	0.925471
POLR1E	9p13.2	-0.294208	0.081555	0.925471
SLC7A9	19q13.11	0.294208	0.081555	0.925471
USP13	3q26.33	-0.294208	0.081555	0.925471
MIR-429/429		0.294027	0.0817523	0.925471
PLEKHG5	1p36.31	0.293951	0.0818346	0.925471
FAM199X	Xq22.2	-0.293951	0.0818346	0.925471
OARD1	6p21.1	0.293951	0.0818346	0.925471
SERPINA5	14q32.13	-0.293951	0.0818346	0.925471
TBX2	17q23.2	0.293951	0.0818346	0.925471
ASB11	Xp22.2	0.29375	0.0820531	0.925471
FAM153B	5q35.2	-0.293745	0.0820589	0.925471
HADH	4q25	0.293694	0.0821149	0.925471
HPDL	1p34.1	0.293694	0.0821149	0.925471
LOC100379224	19q13.31	0.293694	0.0821149	0.925471
METTL5	2q31.1	-0.293694	0.0821149	0.925471
NUMB	14q24.2-q24.3	0.293694	0.0821149	0.925471
LRRC75A	17p11.2	0.293694	0.0821149	0.925471
MIR-586/586		0.293663	0.0821481	0.925471
FAM168A	11q13.4	0.293436	0.082396	0.92622
MAP3K12	12q13.13	0.293436	0.082396	0.92622
QSOX1	1q25.2	-0.293436	0.082396	0.92622
TPSG1	16p13.3	0.293436	0.082396	0.92622
GNB5	15q21.2	-0.293198	0.0826572	0.92622
SCAF1	19q13.33	0.293179	0.0826779	0.92622
KLHL23	2q31.1	-0.293179	0.0826779	0.92622
LOC100506497	7p14.3	0.293179	0.0826779	0.92622
MGAM2	7q34	0.293179	0.0826779	0.92622
PABPC4	1p34.3	-0.293179	0.0826779	0.92622
SLC51A	3q29	0.293179	0.0826779	0.92622
AGBL1	15q25.3	0.29296	0.0829182	0.927496
CFLAR	2q33.1	0.292921	0.0829605	0.927496
NUP62	19q13.33	0.292921	0.0829605	0.927496
TUBAL3	10p15.1	0.292921	0.0829605	0.927496
EVX1	7p15.2	0.292691	0.083214	0.928982
TERF2	16q22.1	0.292664	0.0832438	0.928982
FOXE1	9q22.33	-0.292629	0.0832828	0.928982
MAP2	2q34	-0.292407	0.0835279	0.928982
ZBTB14	18p11.31	0.292407	0.0835279	0.928982
ZBTB42	14q32.33	0.292407	0.0835279	0.928982
CD14	5q31.3	0.292407	0.0835279	0.928982
SH3BP2	4p16.3	0.292407	0.0835279	0.928982
SCARNA18	5q14.2	0.292197	0.0837596	0.928982
GNAQ	9q21.2	0.292149	0.0838127	0.928982
SLC35F5	2q14.1	-0.292149	0.0838127	0.928982
ACAD8	11q25	0.292149	0.0838127	0.928982
ANKRD29	18q11.2	-0.292149	0.0838127	0.928982
MIR-215/215		0.292011	0.0839666	0.928982
SPDYE4	17p13.1	0.291944	0.0840409	0.928982
MBD3L1	19p13.2	0.291944	0.0840409	0.928982
TRPM6	9q21.13	0.291892	0.0840983	0.928982
SYCE1L	16q23.1	0.291892	0.0840983	0.928982
OR3A1	17p13.3	0.291672	0.0843432	0.928982
NBPF7	1p12	0.291658	0.0843587	0.928982
FAM81A	15q22.2	0.291634	0.0843847	0.928982
HEATR5A	14q12	0.291634	0.0843847	0.928982
MGAT3	22q13.1	0.291634	0.0843847	0.928982
MIR-1236/1236		0.291634	0.0843847	0.928982
OTOGL	12q21.31	-0.291634	0.0843847	0.928982
PSME1	14q12	0.291634	0.0843847	0.928982
VPS52	6p21.32	0.291634	0.0843847	0.928982
DCDC1	11p13	-0.291452	0.084588	0.928982
PLA2G2A	1p36.13	0.291377	0.0846717	0.928982
CHPF	2q35	-0.291377	0.0846717	0.928982
DPCD	10q24.32	-0.291377	0.0846717	0.928982
SPACA3	17q11.2	0.291153	0.0849219	0.928982
[truncated: 19,992 more rows]
