# Supplementary material for: Comprehensive Analysis and Identification of Prognostic Biomarkers and Therapeutic Targets Among FAM83 Family Members for Gastric Cancer
Source: Front Cell Dev Biol. 2021 Nov 19;9:719613. doi: 10.3389/fcell.2021.719613 (PMC8640971; doi:10.3389/fcell.2021.719613)
Supplement: Supplementary file 7 [file Data_Sheet_7.ZIP › Supplementary materials fig.6/co-expresssion between different FAM83 family members and 259 genes/FAM83F.xls]

## Sheet: Sheet1
Correlated Gene	Cytoband	Spearman's Correlation	p-Value	q-Value
LOC100130899	22q13.1	0.669241	8.0933e-06	0.17798
RETREG3	17q21.2	-0.626255	4.39695e-05	0.328409
COLGALT2	1q25.3	-0.62574	4.48014e-05	0.328409
URI1	19q12	0.614414	6.71054e-05	0.368929
UQCRFS1	19q12	0.606692	8.76128e-05	0.385339
CTDSP1	2q35	-0.595109	0.000129048	0.472982
TMEM222	1p36.11	-0.588932	0.000157704	0.495438
FAM219B	15q24.1-q24.2	-0.577349	0.000227231	0.540955
ZDHHC7	16q24.1	-0.576577	0.00023272	0.540955
EML3	11q12.3	-0.574775	0.000245989	0.540955
GAS2L2	17q12	-0.566261	0.000318309	0.551121
PRINS	10p12.1	-0.561133	0.000370526	0.551121
PIGS	17q11.2	-0.559331	0.00039061	0.551121
ORAI3	16p11.2	-0.55547	0.000436947	0.551121
AADACL2	3q25.1	-0.552083	0.000481559	0.551121
ABHD6	3p14.3	-0.551866	0.000484548	0.551121
DMTN	8p21.3	-0.550322	0.000506323	0.551121
CCNY	10p11.21	-0.550322	0.000506323	0.551121
C8ORF76	8q24.13	0.549035	0.00052513	0.551121
LINC00941	12p11.21	-0.546203	0.000568707	0.551121
PRSS12	4q26	-0.545689	0.000576967	0.551121
TERF2IP	16q23.1	-0.545174	0.000585333	0.551121
PDE6D	2q37.1	0.544144	0.000602389	0.551121
TK2	16q21	-0.5426	0.000628801	0.551121
GOLGA8IP	15q11.2	-0.54145	0.00064913	0.551121
CAPRIN2	12p11.21	-0.541313	0.000651591	0.551121
PHC2	1p35.1	-0.538996	0.000694466	0.56563
NKX6-1	4q21.23	-0.535167	0.000770843	0.582605
TEX49	12q13.12	-0.534063	0.000794194	0.582605
STXBP6	14q12	0.533333	0.00080998	0.582605
CDK3	17q25.1	-0.532819	0.00082128	0.582605
SH3TC2	5q32	-0.530502	0.000873877	0.587272
ACOX1	17q25.1	-0.527413	0.000948633	0.587272
PTPN14	1q32.3-q41	-0.527156	0.00095511	0.587272
ZKSCAN3	6p22.1	-0.526898	0.000961627	0.587272
LINC00114	21q22.2	0.526289	0.000977208	0.587272
ACADM	1p31.1	-0.525869	0.000988088	0.587272
PSORS1C3	6p21.33	-0.519853	0.00115594	0.598836
MGAT4A	2q11.2	0.519691	0.0011608	0.598836
TRIM36	5q22.3	0.519434	0.00116854	0.598836
GPRC5B	16p12.3	-0.518662	0.00119203	0.598836
VPS13A-AS1	9q21.2	0.518662	0.00119203	0.598836
NAIF1	9q34.11	-0.516764	0.00125154	0.598836
WDFY3-AS2	4q21.23	-0.516345	0.00126504	0.598836
SYTL1	1p36.11	-0.515573	0.00129024	0.598836
OPN1SW	7q32.1	-0.514801	0.00131587	0.598836
AGPAT1	6p21.32	-0.514286	0.00133321	0.598836
RNPEPL1	2q37.3	-0.513256	0.0013685	0.598836
RASAL1	12q24.13	-0.511454	0.00143223	0.598836
VPS9D1	16q24.3	-0.511197	0.00144154	0.598836
C17ORF50	17q12	-0.51114	0.00144361	0.598836
TRAPPC12	2p25.3	-0.510425	0.0014698	0.598836
FAM91A1	8q24.13	0.508366	0.00154757	0.598836
SUMF2	7p11.2	-0.507336	0.00158779	0.598836
HS3ST5	6q21-q22.1	-0.50689	0.00160549	0.598836
MAGI1	3p14.1	-0.506821	0.00160824	0.598836
SGSH	17q25.3	-0.506306	0.00162892	0.598836
DPPA4	3q13.13	-0.505053	0.00168025	0.598836
NFATC1	18q23	-0.504762	0.00169238	0.598836
SRFBP1	5q23.1	0.504537	0.0017018	0.598836
DAW1	2q36.3	-0.502575	0.00178597	0.598836
HOXC5	12q13.13	-0.502445	0.00179164	0.598836
GPER1	7p22.3	-0.502445	0.00179164	0.598836
PSMA6	14q13.2	0.502188	0.00180298	0.598836
DSCC1	8q24.12	0.501931	0.00181438	0.598836
FAM9A	Xp22.31	0.500944	0.00185867	0.598836
MIR-4451/4451		-0.499931	0.00190511	0.598836
NPAS1	19q13.32	-0.498584	0.00196845	0.598836
PIP5K1B	9q21.11	0.497812	0.00200559	0.598836
TMPRSS3	21q22.3	-0.497297	0.00203069	0.598836
LINC01312	6q23.2	-0.49628	0.00208111	0.598836
LINC00028	20q11.21	-0.496254	0.00208242	0.598836
ACTR3C	7q36.1	-0.495495	0.00212072	0.598836
COG4	16q22.1	-0.495238	0.00213386	0.598836
G2E3	14q12	0.494466	0.00217372	0.598836
PSKH1	16q22.1	-0.494208	0.00218714	0.598836
VPS13A	9q21.2	0.493951	0.00220065	0.598836
EGFL8	6p21.32	-0.492921	0.00225538	0.598836
SULF2	20q13.12	-0.492664	0.00226925	0.598836
TESC	12q24.22	-0.492149	0.00229722	0.598836
RAB41	Xq13.1	-0.491892	0.00231131	0.598836
PDCD5	19q13.11	0.491634	0.00232548	0.598836
RASL11B	4q12	-0.491634	0.00232548	0.598836
GLA	Xq22.1	0.49112	0.00235405	0.598836
C9ORF106	9q34.11	-0.490876	0.0023677	0.598836
CEACAM5	19q13.2	0.490862	0.00236844	0.598836
RHOBTB1	10q21.2	-0.490347	0.00239747	0.598836
TRPC5	Xq23	-0.489751	0.0024315	0.598836
MIR-3605/3P		-0.48906	0.0024714	0.598836
MIR-3605/5P		-0.48906	0.0024714	0.598836
USP46	4q12	-0.488546	0.00250153	0.598836
EYA1	8q13.3	-0.487547	0.00256086	0.598836
UBE2H	7q32.2	-0.487001	0.00259384	0.598836
TADA3	3p25.3	-0.487001	0.00259384	0.598836
CDC34	19p13.3	0.486744	0.00260951	0.598836
POTEH	22q11.1	-0.486668	0.00261417	0.598836
LRRC8C-DT	1p22.2	-0.484685	0.00273787	0.611816
CARNS1	11q13.2	-0.484427	0.0027543	0.611816
BRCA2	13q13.1	0.484427	0.0027543	0.611816
POP4	19q12	0.48314	0.00283773	0.621382
SMAD3	15q22.33	-0.482368	0.00288884	0.621382
METTL7A	12q13.12	-0.482111	0.00290605	0.621382
USP21	1q23.3	-0.481853	0.00292335	0.621382
CATSPER1	11q13.1	-0.481627	0.00293864	0.621382
ATF3	1q32.3	0.481081	0.0029758	0.623245
KCTD1	18q11.2	-0.479279	0.00310137	0.643417
EFCAB11	14q32.11	0.478764	0.00313808	0.644949
PRR27	4q13.3	-0.476451	0.00330775	0.665204
WWC2-AS2	4q35.1	-0.476221	0.00332507	0.665204
ELF3	1q32.1	0.47619	0.00332738	0.665204
ADAMTS19	5q23.3	-0.475651	0.00336827	0.667313
MPI	15q24.1	-0.475161	0.00340584	0.66873
FAM118B	11q24.2	0.474389	0.00346573	0.670469
PRDM9	5p14.2	-0.474016	0.00349497	0.670469
ABCA10	17q24.3	-0.473874	0.00350616	0.670469
FOXQ1	6p25.3	-0.473359	0.003547	0.672432
NAALAD2	11q14.3	-0.472844	0.00358826	0.674439
ARL2BP	16q13	-0.472329	0.00362993	0.674684
ROR1	1p31.3	-0.472072	0.00365092	0.674684
LINC02249	15q13.2	0.471294	0.00371505	0.6773
KIAA0513	16q24.1	-0.471042	0.00373595	0.6773
STXBP5	6q24.3	0.470785	0.00375747	0.6773
FTO	16q12.2	-0.470013	0.00382269	0.677942
TTC39B	9p22.3	0.470013	0.00382269	0.677942
IL36G	2q14.1	0.469111	0.00390011	0.683559
SNRPD2P2	1q42.2	-0.468902	0.0039182	0.683559
ATN1	12p13.31	-0.468468	0.00395608	0.683559
MTMR10	15q13.3	-0.468211	0.0039787	0.683559
ORAI1	12q24.31	-0.467181	0.0040703	0.684563
CHEK2	22q12.1	0.466924	0.00409348	0.684563
PAPSS1	4q25	-0.466667	0.00411678	0.684563
TAS2R20	12p13.2	-0.466667	0.00411678	0.684563
PDE2A	11q13.4	-0.466409	0.00414019	0.684563
NR0B2	1p36.11	-0.465637	0.00421112	0.691095
LOXL1-AS1	15q24.1	-0.464607	0.00430733	0.698091
2021-03-03	5q23.2	0.46435	0.00433168	0.698091
AFAP1-AS1	4p16.1	-0.464093	0.00435614	0.698091
MUC2	11p15.5	0.463835	0.00438073	0.698091
TNR	1q25.1	-0.46338	0.0044245	0.699994
WBP2	17q25.1	-0.462548	0.00450547	0.700908
KRT84	12q13.13	-0.461986	0.00456094	0.700908
NOX1	Xq22.1	0.461776	0.00458177	0.700908
ZFPM1	16q24.2	-0.461004	0.0046592	0.700908
ALG10	12p11.1	0.461004	0.0046592	0.700908
SLC25A29	14q32.2	-0.461004	0.0046592	0.700908
PGM1	1p31.3	-0.460746	0.00468526	0.700908
ZNRF1	16q23.1	-0.460746	0.00468526	0.700908
CDK2AP1	12q24.31	-0.459459	0.00481744	0.715813
PWAR1	15q11.2	-0.459045	0.00486064	0.716565
HMGXB4	22q12.3	0.45843	0.0049255	0.716565
IL1RAPL1	Xp21.3-p21.2	-0.45832	0.00493715	0.716565
NWD2	4p14	0.458172	0.00495284	0.716565
NKAIN3-IT1	8q12.3	-0.457695	0.00500391	0.719222
ABCD4	14q24.3	-0.456628	0.00511963	0.7226
B3GNT9	16q22.1	-0.456371	0.0051479	0.7226
PLLP	16q13	-0.456371	0.0051479	0.7226
RS1	Xp22.13	-0.456271	0.00515885	0.7226
DRG1	22q12.2	0.455084	0.00529126	0.734706
WDYHV1	8q24.13	0.454569	0.00534956	0.734706
UPK1B	3q13.32	-0.454311	0.00537891	0.734706
VEGFB	11q13.1	-0.454311	0.00537891	0.734706
KCTD2	17q25.1	-0.453797	0.00543804	0.737686
CEBPG	19q13.11	0.453539	0.00546782	0.737686
FAM160B2	8p21.3	-0.453024	0.00552779	0.740762
MTFR2	6q23.3	0.452767	0.00555799	0.740762
GPR39	2q21.2	-0.452252	0.00561881	0.741535
CHRNA7	15q13.3	0.451737	0.0056802	0.741535
ATAD2	8q24.13	0.45148	0.00571111	0.741535
SRP54	14q13.2	0.450965	0.00577337	0.741535
CCNE1	19q12	0.450965	0.00577337	0.741535
CCDC88A	2p16.1	-0.450708	0.00580472	0.741535
E2F8	11p15.1	0.449936	0.00589965	0.741535
CLDN7	17p13.1	0.449678	0.00593159	0.741535
MTHFD2	2p13.1	0.448906	0.00602829	0.741535
SCARA3	8p21.1	-0.448134	0.00612635	0.741535
CYP2B7P	19q13.2	-0.448134	0.00612635	0.741535
LINC01299	8q13.1	-0.447907	0.00615547	0.741535
CDC42EP4	17q25.1	-0.447619	0.00619248	0.741535
GCNT2	6p24.3-p24.2	-0.447619	0.00619248	0.741535
RASA3	13q34	-0.446847	0.00629283	0.741535
SLC25A51P4	11p15.1	-0.446623	0.00632219	0.741535
ARL5B	10p12.31	0.446589	0.00632659	0.741535
CAPZA3	12p12.3	-0.446363	0.00635647	0.741535
FAM81B	5q15	-0.446132	0.00638696	0.741535
ZNF579	19q13.42	-0.446075	0.00639458	0.741535
GALNT10	5q33.2	-0.446075	0.00639458	0.741535
NAB2	12q13.3	-0.445817	0.0064288	0.741535
SGPL1	10q22.1	-0.445817	0.0064288	0.741535
NOL3	16q22.1	-0.445302	0.00649773	0.741535
ALAD	9q32	-0.444788	0.00656729	0.741535
LINC00671	17q21.31	-0.444645	0.00658671	0.741535
AP2M1	3q27.1	-0.44453	0.0066023	0.741535
CLEC4GP1	19p13.2	-0.444074	0.00666474	0.741535
TRIM61	4q32.3	-0.444044	0.00666889	0.741535
IER2	19p13.13	0.444015	0.00667282	0.741535
TYSND1	10q22.1	-0.444015	0.00667282	0.741535
ZNF57	19p13.3	0.444015	0.00667282	0.741535
KRT8P41	11p15.4	-0.443758	0.00670832	0.741535
FCAMR	1q32.1	0.443501	0.00674399	0.741535
VSIG1	Xq22.3	-0.443501	0.00674399	0.741535
LIPJ	10q23.31	-0.442455	0.00689048	0.746545
GOLT1B	12p12.1	0.442214	0.00692475	0.746545
CKAP5	11p11.2	0.441956	0.0069614	0.746545
RAB38	11q14.2	-0.441956	0.0069614	0.746545
GPR33	14q12	-0.441491	0.00702808	0.746545
SHC1	1q21.3	-0.441441	0.00703519	0.746545
NOS2	17q11.2	0.440927	0.00710965	0.746545
CAPN2	1q41	-0.439897	0.00726061	0.746545
DHPS	19p13.13	0.439897	0.00726061	0.746545
LCMT1	16p12.1	0.439897	0.00726061	0.746545
PCNX2	1q42.2	-0.439897	0.00726061	0.746545
RCOR3	1q32.2-q32.3	-0.439897	0.00726061	0.746545
SYAP1	Xp22.2	0.43964	0.00729877	0.746545
LIN7A	12q21.31	-0.43964	0.00729877	0.746545
MYO6	6q14.1	0.43964	0.00729877	0.746545
HELQ	4q21.23	-0.439125	0.00737562	0.747882
NCKAP5L	12q13.12	-0.43861	0.00745315	0.747882
CBY3	5q35.3	-0.438095	0.00753139	0.747882
CAPN6	Xq23	-0.438095	0.00753139	0.747882
PTPRZ1	7q31.32	-0.438095	0.00753139	0.747882
MIR-302B/302B		-0.43758	0.00761032	0.747882
MIR-302B/302B*		-0.43758	0.00761032	0.747882
POLQ	3q13.33	0.43758	0.00761032	0.747882
XRCC6P5	Xq22.1	-0.437251	0.00766126	0.747882
SLC8A2	19q13.32	0.437222	0.00766562	0.747882
CRYZ	1p31.1	-0.437066	0.00768996	0.747882
MPZL1	1q24.2	-0.436036	0.00785139	0.747882
AADACP1	3q25.1	-0.435779	0.00789219	0.747882
ADAMTSL4	1q21.2	-0.435006	0.0080157	0.747882
ETV5	3q27.2	-0.435006	0.0080157	0.747882
PICART1	17q21.33	-0.434906	0.00803193	0.747882
ACOT7	1p36.31	0.434492	0.00809896	0.747882
STK36	2q35	-0.434492	0.00809896	0.747882
THAP11	16q22.1	-0.433977	0.00818295	0.747882
NANS	9q22.33	0.433719	0.00822522	0.747882
PF4	4q13.3	-0.433719	0.00822522	0.747882
TMEM134	11q13.2	-0.433719	0.00822522	0.747882
CDX1	5q32	0.433462	0.00826768	0.747882
SLC9A6	Xq26.3	0.433462	0.00826768	0.747882
SLC25A16	10q21.3	-0.433205	0.00831033	0.747882
CBS	21q22.3	0.432718	0.00839153	0.747882
CIC	19q13.2	-0.43269	0.00839619	0.747882
CACNA1G-AS1	17q21.33	-0.432617	0.00840834	0.747882
CZIB	1p32.3	-0.432432	0.0084394	0.747882
SLC25A52	18q12.1	-0.432386	0.00844724	0.747882
AKIRIN1	1p34.3	-0.432175	0.0084828	0.747882
GJD2	15q14	-0.432069	0.00850082	0.747882
TEX13C	Xq25	-0.431958	0.00851962	0.747882
VPS18	15q15.1	-0.43166	0.00857018	0.747882
MIR-320A/320A		-0.431648	0.00857219	0.747882
RXRB	6p21.32	-0.431403	0.00861416	0.747882
PEAR1	1q23.1	-0.431403	0.00861416	0.747882
KBTBD12	3q21.3	0.430888	0.00870269	0.747882
CHDH	3p21.1	-0.430888	0.00870269	0.747882
CLDN3	7q11.23	0.430888	0.00870269	0.747882
ZMYM4	1p34.3	-0.430631	0.00874724	0.747882
PRAMEF2	1p36.21	-0.430517	0.00876701	0.747882
ZFP90	16q22.1	-0.430373	0.00879199	0.747882
TRIM9	14q22.1	-0.430116	0.00883693	0.747882
WDR91	7q33	-0.429858	0.00888208	0.747882
CHRNG	2q37.1	-0.429344	0.00897295	0.747882
TDRD7	9q22.33	0.429344	0.00897295	0.747882
PISRT1	3q23	-0.429012	0.0090319	0.747882
ODAM	4q13.3	-0.428571	0.00911074	0.747882
TRIML1	4q35.2	-0.428482	0.00912683	0.747882
LOC100506497	7p14.3	-0.428314	0.00915707	0.747882
ZBTB14	18p11.31	-0.428314	0.00915707	0.747882
SNORD31	11q12.3	-0.428276	0.00916394	0.747882
TASOR	3p14.3	-0.428057	0.0092036	0.747882
SNAR-E	19q13.32	-0.42801	0.00921204	0.747882
SIAH1	16q12.1	-0.427799	0.00925033	0.747882
TMPRSS5	11q23.2	-0.427799	0.00925033	0.747882
SMARCD1	12q13.12	-0.427542	0.00929726	0.748923
PPFIA3	19q13.33	0.42677	0.00943928	0.752099
UPK3B	7q11.2	-0.42677	0.00943928	0.752099
PCK2	14q11.2-q12	0.42677	0.00943928	0.752099
TAF6	7q22.1	-0.426255	0.00953498	0.756981
PYROXD2	10q24.2	-0.425997	0.00958314	0.758068
PM20D2	6q15	0.42574	0.00963151	0.759163
DNAJC4	11q13.1	-0.425225	0.00972887	0.761379
PRORP	14q13.2	0.425225	0.00972887	0.761379
TLR9	3p21.2	-0.424453	0.00987647	0.762082
FRMD3	9q21.32	0.424453	0.00987647	0.762082
UNC79	14q32.12	-0.424453	0.00987647	0.762082
ZHX1	8q24.13	0.424453	0.00987647	0.762082
C1RL	12p13.31	-0.424196	0.0099261	0.763233
GOLGA6A	15q24.1	-0.423427	0.0100756	0.77203
ZNF326	1p22.2	0.423166	0.0101267	0.773252
YBX2	17p13.1	0.421879	0.0103823	0.779107
PRSS33	16p13.3	-0.421622	0.0104341	0.779107
MANCR	10p15.1	-0.421364	0.0104861	0.779107
RPL21P44	4q12	-0.421364	0.0104861	0.779107
SLC16A5	17q25.1	-0.421364	0.0104861	0.779107
ANXA10	4q32.3	-0.421107	0.0105383	0.779107
KIAA0040	1q25.1	-0.421107	0.0105383	0.779107
C19ORF57	19p13.12	0.420849	0.0105907	0.779107
MINPP1	10q23.2	0.420849	0.0105907	0.779107
TNFRSF10D	8p21.3	-0.420335	0.0106963	0.779107
CFHR1	1q31.3	-0.420335	0.0106963	0.779107
SNORA14A	7q11.23	-0.419976	0.0107704	0.779107
BTBD16	10q26.13	-0.41982	0.0108027	0.779107
CLSTN3	12p13.31	-0.419562	0.0108562	0.779107
PRR5L	11p13-p12	0.419562	0.0108562	0.779107
DUSP6	12q21.33	-0.419562	0.0108562	0.779107
PCDH9	13q21.32	-0.419562	0.0108562	0.779107
LINC01387	18p11.31	-0.419214	0.0109292	0.779107
HPD	12q24.31	-0.419048	0.010964	0.779107
ALG2	9q22.33	0.41879	0.0110182	0.779107
BARD1	2q35	0.41879	0.0110182	0.779107
LPP-AS2	3q27.3	-0.41879	0.0110182	0.779107
ZNF706	8q22.3	0.41879	0.0110182	0.779107
SDC4	20q13.12	-0.418275	0.0111274	0.780825
PCBP4	3p21.2	-0.418275	0.0111274	0.780825
RAET1E	6q25.1	-0.418174	0.0111491	0.780825
VWC2L	2q34-q35	-0.417833	0.0112219	0.782032
FOXL1	16q24.1	-0.417761	0.0112374	0.782032
TPRKB	2p13.1	0.417503	0.0112928	0.783407
PLGRKT	9p24.1	0.416988	0.0114042	0.785508
CCER1	12q21.33	-0.416798	0.0114458	0.785508
MIS18A	21q22.11	0.416731	0.0114603	0.785508
H1FX-AS1	3q21.3	-0.416474	0.0115166	0.785508
MOB1A	2p13.1	0.416474	0.0115166	0.785508
C9ORF78	9q34.11	0.416216	0.0115731	0.785508
FAM72D	1q21.1	0.416216	0.0115731	0.785508
TP53I13	17q11.2	-0.415959	0.0116299	0.786932
RIPOR1	16q22.1	-0.415444	0.0117441	0.789766
ZBTB22	6p21.32	-0.415187	0.0118016	0.789766
EIF3K	19q13.2	0.414672	0.0119173	0.789766
CDKN2D	19p13.2	0.414414	0.0119755	0.789766
SEC61B	9q22.33	0.414414	0.0119755	0.789766
BLM	15q26.1	0.4139	0.0120926	0.789766
LPAR6	13q14.2	-0.413642	0.0121515	0.789766
BANK1	4q24	-0.413385	0.0122107	0.789766
LINC01121	2p21	-0.413234	0.0122455	0.789766
RABGAP1	9q33.2-q33.3	-0.413127	0.0122701	0.789766
PLGLB1	2p11.2	-0.412874	0.0123287	0.789766
NFKBIL1	6p21.33	-0.41287	0.0123297	0.789766
EPC1	10p11.22	-0.412613	0.0123896	0.789766
RAD1	5p13.2	0.412355	0.0124497	0.789766
KIAA1324L	7q21.12	-0.412098	0.0125101	0.789766
SMCO1	3q29	-0.41208	0.0125143	0.789766
MIR-4744/4744		-0.412053	0.0125207	0.789766
GNPNAT1	14q22.1	0.41184	0.0125708	0.789766
IPO8	12p11.21	-0.41184	0.0125708	0.789766
AMFR	16q13	-0.41184	0.0125708	0.789766
SLC35B2	6p21.1	-0.411583	0.0126316	0.789766
CRCT1	1q21.3	-0.411118	0.0127422	0.789766
CTSE	1q32.1	-0.411068	0.0127541	0.789766
DYNLT1	6q25.3	0.411068	0.0127541	0.789766
STIL	1p33	0.411068	0.0127541	0.789766
NUPR1	16p11.2	0.411068	0.0127541	0.789766
RASSF9	12q21.31	-0.410811	0.0128158	0.789766
MAGEA8	Xq28	0.410747	0.0128311	0.789766
DPP3	11q13.2	0.410553	0.0128777	0.789766
EXOC7	17q25.1	-0.410553	0.0128777	0.789766
DCTN1	2p13.1	-0.410553	0.0128777	0.789766
BCL6	3q27.3	-0.410296	0.0129398	0.789766
GOLPH3L	1q21.3	0.410296	0.0129398	0.789766
TATDN1	8q24.13	0.410296	0.0129398	0.789766
CLU	8p21.1	-0.410039	0.0130022	0.789766
NEK9	14q24.3	-0.410039	0.0130022	0.789766
TOMM70	3q12.2	0.410039	0.0130022	0.789766
RPL23AP5	16p13.3	-0.409781	0.0130648	0.789766
OAS1	12q24.13	0.409266	0.0131909	0.789766
RPF2	6q21	0.409009	0.0132543	0.789766
TGFB1	19q13.2	-0.409009	0.0132543	0.789766
WWC1	5q34	-0.409009	0.0132543	0.789766
GAS8-AS1	16q24.3	-0.408907	0.0132796	0.789766
ADAMTS14	10q22.1	-0.408752	0.0133179	0.789766
TAGLN3	3q13.2	-0.40858	0.0133605	0.789766
PODXL	7q32.3	-0.408237	0.013446	0.789766
RHOB	2p24.1	0.408237	0.013446	0.789766
GSDMB	17q21.1	0.407979	0.0135105	0.789766
PCMTD1	8q11.23	-0.407979	0.0135105	0.789766
ABHD15	17q11.2	-0.407722	0.0135752	0.789766
CMTM7	3p22.3	-0.407722	0.0135752	0.789766
PHF21A	11p11.2	-0.407722	0.0135752	0.789766
WDR37	10p15.3	-0.407722	0.0135752	0.789766
GPSM2	1p13.3	0.407207	0.0137054	0.793143
UBL5	19p13.2	0.407207	0.0137054	0.793143
APBB2	4p14-p13	-0.406692	0.0138366	0.797878
MIR-718/718		0.406602	0.0138597	0.797878
SYT14P1	4q13.2	-0.406178	0.0139689	0.802063
PDCL3	2q11.2	0.40592	0.0140354	0.803784
LINC00643	14q23.2	-0.405415	0.0141668	0.805161
FGFR4	5q35.2	-0.405405	0.0141693	0.805161
C2CD4A	15q22.2	0.405405	0.0141693	0.805161
PLCE1	10q23.33	-0.404891	0.0143043	0.806
PLCZ1	12p12.3	-0.404706	0.0143529	0.806
LOC100507577		-0.404633	0.0143722	0.806
TBX6	16p11.2	-0.404376	0.0144403	0.806
PTPRO	12p12.3|12p13-p12	0.404118	0.0145088	0.806
ZMYM6	1p34.3	-0.403604	0.0146464	0.806
SEMA3B	3p21.31	-0.403604	0.0146464	0.806
RUFY3	4q13.3	-0.403346	0.0147157	0.806
USP43	17p13.1	0.403346	0.0147157	0.806
MCCD1	6p21.33	0.403269	0.0147364	0.806
CENPW	6q22.32	0.403089	0.0147852	0.806
FAM72B	1p11.2	0.403089	0.0147852	0.806
PES1	22q12.2	0.403089	0.0147852	0.806
ZNF512B	20q13.33	-0.402831	0.014855	0.806
BTD	3p25.1	-0.402574	0.0149251	0.806
OR10V1	11q12.1	-0.402442	0.0149611	0.806
CHKA	11q13.2	-0.402317	0.0149955	0.806
CLDN12	7q21.13	0.402317	0.0149955	0.806
GAREM1	18q12.1	-0.402317	0.0149955	0.806
LOC220729	3q29	-0.402317	0.0149955	0.806
MTHFS	15q25.1	-0.402059	0.0150661	0.806
MIR-520D/3P		-0.402016	0.0150779	0.806
MIR-520D/5P		-0.402016	0.0150779	0.806
LINC00326	6q23.2	-0.401823	0.0151312	0.806
COL4A5	Xq22.3	-0.401802	0.015137	0.806
SAA1	11p15.1	0.401802	0.015137	0.806
AGPAT4-IT1	6q26	-0.401544	0.0152082	0.807835
SPATA31D4	9q21.32	-0.401155	0.0153165	0.810419
RPL23AP64	11q23.3	-0.40103	0.0153514	0.810419
HIST1H4B	6p22.2	0.400783	0.0154206	0.810419
TARS	5p13.3	0.400515	0.0154958	0.810419
SKA1	18q21.1	0.400257	0.0155684	0.810419
MIR-548C/3P		-0.400198	0.0155851	0.810419
MIR-548C/5P		-0.400198	0.0155851	0.810419
MIR-548Z/548Z		-0.400198	0.0155851	0.810419
TBCK	4q24	-0.399743	0.0157145	0.810419
MYH13	17p13.1	-0.399537	0.0157733	0.810419
MRPL13	8q24.12	0.399228	0.0158617	0.810419
LOC100132215	2p15	-0.39897	0.0159358	0.810419
SF3B5	6q24.2	0.39897	0.0159358	0.810419
TMEM51	1p36.21	-0.398713	0.0160101	0.810419
SIRT1	10q21.3	-0.398456	0.0160848	0.810419
UBE2E3	2q31.3	-0.398198	0.0161597	0.810419
DIPK1C	18q22.3	-0.397941	0.0162349	0.810419
WSB1	17q11.1	-0.397941	0.0162349	0.810419
H1FOO	3q22.1	-0.397853	0.0162605	0.810419
OSBPL9	1p32.3	-0.397683	0.0163104	0.810419
NSUN4	1p33	-0.397426	0.0163862	0.810419
FLOT2	17q11.2	-0.397426	0.0163862	0.810419
FGFR2	10q26.13	-0.396911	0.0165387	0.810419
XDH	2p23.1	0.396911	0.0165387	0.810419
OTOP3	17q25.1	-0.396899	0.0165423	0.810419
GLYATL3	6p12.3	-0.396801	0.0165715	0.810419
CAV2	7q31.2	-0.396654	0.0166154	0.810419
C19ORF12	19q12	0.396139	0.0167697	0.810419
MMP28	17q12	-0.396139	0.0167697	0.810419
IVNS1ABP	1q25.3	-0.395882	0.0168472	0.810419
MRPL4	19p13.2	0.395882	0.0168472	0.810419
TCF23	2p23.3	-0.395766	0.0168822	0.810419
PPBPP2	4q13.3	-0.39573	0.016893	0.810419
C6	5p13.1	-0.395624	0.0169251	0.810419
EMX2	10q26.11	-0.395392	0.0169956	0.810419
LOC100506083	16q22.1	-0.395109	0.0170818	0.810419
MAN2C1	15q24.2	-0.394852	0.0171606	0.810419
NUDT2	9p13.3	0.394852	0.0171606	0.810419
GRM6	5q35.3	-0.3948	0.0171767	0.810419
MIR-3074/3P		-0.394491	0.0172715	0.810419
MIR-3074/5P		-0.394491	0.0172715	0.810419
TTC39C	18q11.2	-0.394337	0.0173191	0.810419
VPS50	7q21.2-q21.3	0.39408	0.0173988	0.810419
PAIP1	5p12	0.39408	0.0173988	0.810419
PACSIN3	11p11.2	-0.393822	0.0174788	0.810419
NUP107	12q15	0.393822	0.0174788	0.810419
DGLUCY	14q32.11	-0.39305	0.0177207	0.810419
FSCN1	7p22.1	-0.392793	0.017802	0.810419
CFH	1q31.3	-0.392535	0.0178835	0.810419
IL17A	6p12.2	0.392489	0.0178982	0.810419
GUCA1C	3q13.13	-0.392193	0.0179924	0.810419
DCT	13q32.1	-0.392149	0.0180065	0.810419
PZP	12p13.31	-0.392046	0.0180395	0.810419
DEF6	6p21.31	-0.392021	0.0180476	0.810419
GPR37L1	1q32.1	0.392021	0.0180476	0.810419
IKZF2	2q34	-0.392021	0.0180476	0.810419
RNF185	22q12.2	-0.392021	0.0180476	0.810419
SPATA8	15q26.2	-0.391946	0.0180714	0.810419
SGF29	16p11.2	0.391763	0.0181301	0.810419
FNDC4	2p23.3	-0.391763	0.0181301	0.810419
MCM9	6q22.31	0.391763	0.0181301	0.810419
RNF135	17q11.2	-0.391763	0.0181301	0.810419
MYCNOS	2p24.3	-0.391685	0.0181551	0.810419
ASNA1	19p13.13	0.391506	0.0182129	0.810419
RPSAP52	12q14.3	-0.391274	0.0182879	0.810419
CSTF2	Xq22.1	0.391248	0.0182961	0.810419
CABP2	11q13.2	-0.391131	0.0183342	0.810419
BBS2	16q13	-0.390991	0.0183795	0.810419
RPP30	10q23.31	0.390991	0.0183795	0.810419
TRPV3	17p13.2	-0.390991	0.0183795	0.810419
TRIM48	11q11	-0.390837	0.0184297	0.810419
ENO2	12p13.31	-0.390734	0.0184633	0.810419
ZNF724	19p12	0.390476	0.0185474	0.810419
BTNL2	6p21.32	-0.390445	0.0185577	0.810419
PIK3C2G	12p12.3	-0.390219	0.0186318	0.810419
RGS16	1q25.3	0.390219	0.0186318	0.810419
TWF1	12q12	0.389961	0.0187165	0.810419
SERAC1	6q25.3	0.389704	0.0188016	0.810419
CPT1C	19q13.33	-0.389447	0.0188869	0.810419
SIGLEC15	18q12.3	-0.389447	0.0188869	0.810419
ZNF764	16p11.2	-0.389447	0.0188869	0.810419
PSME2	14q12	0.389189	0.0189726	0.810419
SDR9C7	12q13.3	-0.388967	0.0190468	0.810419
MIR-4785/4785		-0.388932	0.0190587	0.810419
MIR-3908/3908		-0.388887	0.0190738	0.810419
ENTPD8	9q34.3	0.388674	0.019145	0.810419
WDR86-AS1	7q36.1	-0.388674	0.019145	0.810419
ZNF486	19p12	0.388674	0.019145	0.810419
SLC4A4	4q13.3	-0.388417	0.0192317	0.810419
BBOX1	11p14.2	-0.388281	0.0192777	0.810419
LINC02483	4q21.1	-0.388184	0.0193104	0.810419
APOBEC3B	22q13.1	0.38816	0.0193187	0.810419
DYNC2H1	11q22.3	-0.387902	0.019406	0.810419
RARG	12q13.13	-0.387902	0.019406	0.810419
ZNF843	16p11.2	-0.387902	0.019406	0.810419
GRXCR2	5q32	-0.387721	0.0194677	0.810419
RFC3	13q13.2	0.387645	0.0194937	0.810419
MIR-4429/4429		-0.387406	0.0195754	0.810419
IGFALS	16p13.3	-0.387387	0.0195817	0.810419
ZNF410	14q24.3	-0.387387	0.0195817	0.810419
BTBD6	14q32.33	-0.387387	0.0195817	0.810419
NSA2	5q13.3	0.387387	0.0195817	0.810419
CT55	Xq26.3	0.387347	0.0195955	0.810419
MIR-708/708		-0.387254	0.0196274	0.810419
MIR-708/708*		-0.387254	0.0196274	0.810419
LRRC4	7q32.1	-0.38713	0.01967	0.810419
BOD1L2	18q21.31	0.387005	0.019713	0.810419
OR7A5	19p13.12	-0.386677	0.0198262	0.810419
IGSF1	Xq26.1	-0.38664	0.019839	0.810419
EMC10	19q13.33	-0.386615	0.0198476	0.810419
SLC6A19	5p15.33	-0.386615	0.0198476	0.810419
UTS2B	3q28	-0.386615	0.0198476	0.810419
RNF166	16q24.2-q24.3	-0.386615	0.0198476	0.810419
DNAH12	3p14.3	-0.386561	0.0198663	0.810419
GALNS	16q24.3	-0.386358	0.0199369	0.810419
BIRC3	11q22.2	0.386358	0.0199369	0.810419
LNX2	13q12.2	0.386358	0.0199369	0.810419
ARHGAP32	11q24.3	0.3861	0.0200266	0.810419
KIF15	3p21.31	0.3861	0.0200266	0.810419
TBC1D31	8q24.13	0.3861	0.0200266	0.810419
SLC24A4	14q32.12	-0.3861	0.0200266	0.810419
BTBD1	15q25.2	-0.385843	0.0201166	0.810419
PRKCA	17q24.2	-0.385843	0.0201166	0.810419
CPLX4	18q21.32	-0.385655	0.0201825	0.810419
EIF3G	19p13.2	0.385586	0.0202069	0.810419
IGF2BP2-AS1	3q27.2	-0.385586	0.0202069	0.810419
RING1	6p21.32	-0.385586	0.0202069	0.810419
LINC00895	22q11.21	-0.385372	0.0202821	0.810419
LOC150935	2q37.3	-0.385354	0.0202884	0.810419
TIMM50	19q13.2	0.385328	0.0202975	0.810419
ANKUB1	3q25.1	-0.385199	0.0203431	0.810419
KIF16B	20p12.1	0.385071	0.0203885	0.810419
RPS16	19q13.2	0.384813	0.0204799	0.810419
SEBOX	17q11.2	-0.384581	0.0205626	0.810419
FOXN3-AS1	14q32.11	-0.384556	0.0205716	0.810419
MS4A3	11q12.1	-0.384398	0.0206282	0.810419
INTS7	1q32.3	0.384299	0.0206636	0.810419
LSP1P5	1q21.1	-0.384299	0.0206636	0.810419
OR8K1	11q12.1	-0.38381	0.0208393	0.810419
VXN	8q13.1	-0.383784	0.0208487	0.810419
LMNA	1q22	-0.383784	0.0208487	0.810419
PNPT1	2p16.1	0.383526	0.0209417	0.810419
SGO1	3p24.3	0.383526	0.0209417	0.810419
TNNC1	3p21.1	-0.383526	0.0209417	0.810419
UTF1	10q26.3	-0.383399	0.020988	0.810419
CALM1	14q32.11	-0.383269	0.0210351	0.810419
TMEM30CP	3q12.1	-0.383245	0.021044	0.810419
CRYBB2	22q11.23	0.383144	0.0210807	0.810419
SLC35B3	6p24.3	0.383012	0.0211289	0.810419
NRN1L	16q22.1	-0.383012	0.0211289	0.810419
FAM131A	3q27.1	-0.382754	0.0212229	0.810419
TMEM39B	1p35.2	-0.382497	0.0213174	0.810419
FANCD2	3p25.3	0.382497	0.0213174	0.810419
PPT2	6p21.32	-0.382497	0.0213174	0.810419
TRIM64B	11q14.3	-0.382452	0.0213339	0.810419
OR4D6	11q12.1	-0.382288	0.0213942	0.810419
KATNA1	6q25.1	0.382239	0.0214122	0.810419
LOC653160	1p34.3	-0.382239	0.0214122	0.810419
SLC13A4	7q33	-0.382239	0.0214122	0.810419
SMIM6	17q25.1	-0.382239	0.0214122	0.810419
CLIC3	9q34.3	-0.381982	0.0215073	0.810419
ZNF622	5p15.1	0.381982	0.0215073	0.810419
FAM215A	17q21.31	-0.381749	0.0215939	0.810419
TIMM29	19p13.2	0.381725	0.0216028	0.810419
MIA	19q13.2	-0.381725	0.0216028	0.810419
N4BP3	5q35.3	-0.381725	0.0216028	0.810419
LOC442028	2q11.1	-0.381472	0.021697	0.810419
ARHGEF1	19q13.2	-0.381467	0.0216986	0.810419
RETREG2	2q35	-0.381467	0.0216986	0.810419
SUFU	10q24.32	-0.381467	0.0216986	0.810419
EYA4	6q23.2	-0.381467	0.0216986	0.810419
SLFN11	17q12	-0.38121	0.0217948	0.810419
TTC7A	2p21	-0.38121	0.0217948	0.810419
ADD1	4p16.3	-0.38121	0.0217948	0.810419
KRT33A	17q21.2	-0.380918	0.0219044	0.810419
ULK3	15q24.1	-0.380695	0.0219883	0.810419
SRP19	5q22.2	0.380695	0.0219883	0.810419
ZSCAN26	6p22.1	-0.380695	0.0219883	0.810419
TRIL	7p14.3	-0.380205	0.0221739	0.810419
NPPC	2q37.1	-0.380196	0.0221772	0.810419
TAF6L	11q12.3	-0.38018	0.0221832	0.810419
TOMM40	19q13.32	0.38018	0.0221832	0.810419
ACTL9	19p13.2	0.380112	0.0222089	0.810419
SLC6A7	5q32	0.379947	0.0222718	0.810419
ABCC11	16q12.1	-0.379923	0.0222811	0.810419
TRAIP	3p21.31	0.379923	0.0222811	0.810419
CLEC4G	19p13.2	-0.379432	0.0224688	0.810419
ZNF823	19p13.2	0.379408	0.0224782	0.810419
NFYC-AS1	1p34.2	-0.379408	0.0224782	0.810419
ISG15	1p36.33	0.378893	0.0226766	0.810419
LTBP4	19q13.2	-0.378893	0.0226766	0.810419
SULT1C2	2q12.3	-0.378893	0.0226766	0.810419
SMIM35	11q23.3	0.378718	0.0227447	0.810419
ONECUT3	19p13.3	-0.378718	0.0227447	0.810419
MBNL2	13q32.1	-0.378636	0.0227764	0.810419
ROM1	11q12.3	-0.378636	0.0227764	0.810419
TGOLN2	2p11.2	-0.378636	0.0227764	0.810419
LRRC29	16q22.1	-0.378378	0.0228765	0.810419
MAOB	Xp11.3	-0.378378	0.0228765	0.810419
RMST	12q23.1|12q21	-0.378243	0.0229295	0.810419
LIG1	19q13.33	0.378121	0.0229771	0.810419
NCBP1	9q22.33	0.378121	0.0229771	0.810419
TBPL1	6q23.2	0.378121	0.0229771	0.810419
ZC3H12C	11q22.3	0.377864	0.0230779	0.810419
CARNMT1	9q21.13	0.377864	0.0230779	0.810419
CDHR4	3p21.31	-0.377728	0.0231313	0.810419
KRT17	17q21.2	-0.377606	0.0231792	0.810419
NDUFB6	9p21.1	0.377606	0.0231792	0.810419
TUBG2	17q21.2	-0.377606	0.0231792	0.810419
FKBP9	7p14.3	-0.377349	0.0232808	0.810419
PSMA1	11p15.2	0.377091	0.0233827	0.810419
SPATA42	1p13.3	-0.376976	0.0234284	0.810419
NGDN	14q11.2	0.376834	0.0234851	0.810419
AFAP1L2	10q25.3	-0.376834	0.0234851	0.810419
GOLGA8B	15q14	-0.376834	0.0234851	0.810419
MRPL18	6q25.3	0.376834	0.0234851	0.810419
CASP14	19p13.12	-0.376627	0.0235676	0.810419
FYTTD1	3q29	-0.376577	0.0235878	0.810419
LCAT	16q22.1	-0.376319	0.0236909	0.810419
PRKCI	3q26.2	-0.376319	0.0236909	0.810419
CYB5D2	17p13.2	-0.376319	0.0236909	0.810419
GNPTG	16p13.3	-0.376319	0.0236909	0.810419
WASF2	1p36.11	-0.376319	0.0236909	0.810419
ASCC3	6q16.3	0.376062	0.0237944	0.810419
CDC25C	5q31.2	0.376062	0.0237944	0.810419
DLL4	15q15.1	0.376062	0.0237944	0.810419
SEC63	6q21	0.376062	0.0237944	0.810419
PRKAR1A	17q24.2	-0.376062	0.0237944	0.810419
LOC646471	1p36.11	-0.375804	0.0238982	0.810419
KCNU1	8p11.23	-0.375771	0.0239119	0.810419
MIR-4489/4489		-0.37566	0.0239566	0.810419
MIR-624/624		-0.37555	0.0240011	0.810419
MIR-624/624*		-0.37555	0.0240011	0.810419
KRTAP5-5	11p15.5	0.375429	0.0240502	0.810419
LTN1	21q21.3	0.37529	0.024107	0.810419
PRAG1	8p23.1	-0.37529	0.024107	0.810419
CLN8	8p23.3	-0.375185	0.0241496	0.810419
MIR-3621/3621		0.37504	0.0242086	0.810419
CLDN23	8p23.1	-0.375032	0.024212	0.810419
PPP3CA	4q24	-0.375032	0.024212	0.810419
WWP2	16q22.1	-0.375032	0.024212	0.810419
ATG5	6q21	0.375032	0.024212	0.810419
HIST1H2AE	6p22.2	0.375032	0.024212	0.810419
RNF25	2q35	-0.374775	0.0243173	0.812708
PDSS2	6q21	0.374517	0.024423	0.815003
RPS6KA5	14q32.11	0.374003	0.0246356	0.818546
STT3A	11q24.2	0.374003	0.0246356	0.818546
SEPTIN9	17q25.3	-0.373745	0.0247425	0.818546
SRSF4	1p35.3	-0.373745	0.0247425	0.818546
NFIC	19p13.3	-0.373745	0.0247425	0.818546
OVOL1	11q13.1	0.373488	0.0248497	0.818546
TMEM43	3p25.1	-0.373488	0.0248497	0.818546
ATP6V0CP3	6p21.1	-0.373485	0.0248509	0.818546
GPR3	1p36.11	-0.37323	0.0249574	0.818546
SAA2-SAA4	11p15.1	0.37323	0.0249574	0.818546
C1ORF87	1p32.1	-0.373225	0.0249597	0.818546
KRTAP4-9	17q21.2	0.373076	0.0250223	0.818546
NBPF6	1p13.3	0.372864	0.0251114	0.818546
FLJ20021	4q24	-0.372716	0.0251738	0.818546
ZNF212	7q36.1	-0.372716	0.0251738	0.818546
CLGN	4q31.1	-0.372716	0.0251738	0.818546
PSCA	8q24.3	-0.372458	0.0252826	0.818546
ZNF821	16q22.2	-0.372458	0.0252826	0.818546
DCAF4L2	8q21.3	-0.372447	0.0252873	0.818546
KRTAP11-1	21q22.11	-0.372302	0.0253487	0.818546
NKX2-6	8p21.2	-0.372183	0.0253993	0.818546
CLDN22	4q35.1	-0.371943	0.0255013	0.818546
SFT2D3	2q14.3	-0.371686	0.0256113	0.818546
GCLM	1p22.1	0.371429	0.0257216	0.818546
MIB1	18q11.2	-0.371429	0.0257216	0.818546
PHF12	17q11.2	-0.371429	0.0257216	0.818546
LACRT	12q13.2	-0.371388	0.0257391	0.818546
C12ORF45	12q23.3	0.371171	0.0258324	0.818546
TRIM8	10q24.32	-0.371171	0.0258324	0.818546
IDH2	15q26.1	0.370914	0.0259435	0.818546
KCNK7	11q13.1	-0.370914	0.0259435	0.818546
SCGB1A1	11q12.3	-0.370795	0.0259947	0.818546
HOXB9	17q21.32	0.370656	0.026055	0.818546
DNAAF4	15q21.3	0.370656	0.026055	0.818546
FRMD5	15q15.3	-0.370656	0.026055	0.818546
LGALS12	11q12.3	-0.370656	0.026055	0.818546
NRARP	9q34.3	0.370656	0.026055	0.818546
STARD8	Xq13.1	-0.370656	0.026055	0.818546
ARFGEF3	6q23.3-q24.1	0.370399	0.026167	0.818546
BRF1	14q32.33	-0.370399	0.026167	0.818546
TINAGL1	1p35.2	-0.370399	0.026167	0.818546
WBP1L	10q24.32	-0.370399	0.026167	0.818546
EHBP1	2p15	-0.370399	0.026167	0.818546
TEX35	1q25.2	-0.370399	0.026167	0.818546
TNFRSF10B	8p21.3	-0.370142	0.0262793	0.818566
CCT2	12q15	0.370142	0.0262793	0.818566
CENPI	Xq22.1	0.370142	0.0262793	0.818566
CGB1	19q13.33	-0.369838	0.0264123	0.820076
CENPJ	13q12.12-q12.13	0.369369	0.0266186	0.820076
PROSER2-AS1	10p14	-0.369369	0.0266186	0.820076
CLEC4C	12p13.31	-0.369007	0.0267791	0.820076
ARHGEF9	Xq11.1	-0.368855	0.0268469	0.820076
NXN	17p13.3	-0.368855	0.0268469	0.820076
PRAMEF4	1p36.21	-0.368813	0.0268655	0.820076
FGF16	Xq21.1	-0.368697	0.026917	0.820076
MIR-1237/1237		-0.368597	0.0269616	0.820076
ARAP3	5q31.3	-0.36834	0.0270767	0.820076
TRIM49	11q14.3	-0.368217	0.0271318	0.820076
CLIC5	6p21.1	0.368082	0.0271922	0.820076
FBXL13	7q22.1	-0.368082	0.0271922	0.820076
RNF186	1p36.13	0.368082	0.0271922	0.820076
SEC14L1P1	11p11.2	-0.368082	0.0271922	0.820076
NOTO	2p13.2	-0.367947	0.0272531	0.820076
CPS1-IT1	2q34	0.367902	0.0272733	0.820076
ATP5MG	11q23.3	0.367825	0.0273082	0.820076
SYNJ2	6q25.3	0.367825	0.0273082	0.820076
WDR59	16q23.1	-0.367825	0.0273082	0.820076
PTGR1	9q31.3	-0.367825	0.0273082	0.820076
ZACN	17q25.1	-0.367825	0.0273082	0.820076
ZNF747	16p11.2	-0.367825	0.0273082	0.820076
SULT1C2P1	2q12.3	-0.367804	0.0273175	0.820076
KRTAP5-6	11p15.5	0.36757	0.0274236	0.820076
FBP2	9q22.32	-0.367568	0.0274245	0.820076
NUDT21	16q13	-0.367568	0.0274245	0.820076
PCGF2	17q12	-0.367568	0.0274245	0.820076
CDK15	2q33.1	-0.36731	0.0275413	0.820076
MBD5	2q23.1	-0.36731	0.0275413	0.820076
EEF2K	16p12.2	-0.36731	0.0275413	0.820076
LINC00311	16q24.1	-0.367268	0.0275603	0.820076
SMCR5	-	-0.367076	0.0276477	0.820076
CHMP5	9p13.3	0.367053	0.0276584	0.820076
ZNF584	19q13.43	-0.367053	0.0276584	0.820076
AADAC	3q25.1	-0.366795	0.027776	0.820076
MYBPC2	19q13.33	-0.366795	0.027776	0.820076
NBAT1	6p22.3	-0.366795	0.027776	0.820076
MTNR1B	11q14.3	-0.366754	0.0277947	0.820076
MIR-30B/30B		-0.366545	0.0278906	0.820076
MIR-30B/30B*		-0.366545	0.0278906	0.820076
SAP30L-AS1	5q33.2	-0.366538	0.027894	0.820076
HMGB3	Xq28	0.366281	0.0280124	0.82025
LINC01019	5p15.33	-0.366143	0.0280758	0.82025
ALOX12-AS1	17p13.1	-0.366023	0.0281312	0.82025
PLEKHA4	19q13.33	-0.366023	0.0281312	0.82025
HIST1H4E	6p22.2	0.365789	0.0282395	0.82025
PINLYP	19q13.31	-0.365766	0.0282504	0.82025
MAPRE1	20q11.21	0.365766	0.0282504	0.82025
FBXO30	6q24.3	0.365508	0.0283701	0.82025
DDX19B	16q22.1	-0.365508	0.0283701	0.82025
NADK2	5p13.2	0.365508	0.0283701	0.82025
ZGPAT	20q13.33	-0.365508	0.0283701	0.82025
FUT9	6q16.1	-0.365251	0.0284901	0.82025
DCX	Xq23	-0.365041	0.0285886	0.82025
B4GALNT3	12p13.33	-0.364994	0.0286106	0.82025
STN1	10q24.33	-0.364994	0.0286106	0.82025
SPOCK3	4q32.3	-0.364976	0.0286186	0.82025
FNDC7	1p13.3	-0.36479	0.0287063	0.82025
PUS3	11q24.2	0.364736	0.0287315	0.82025
CNTNAP5	2q14.3	-0.364705	0.0287463	0.82025
AKR1B1	7q33	-0.364479	0.0288528	0.82025
GDI1	Xq28	-0.364479	0.0288528	0.82025
RBM33	7q36.3	-0.364479	0.0288528	0.82025
LGI2	4p15.2	-0.364479	0.0288528	0.82025
TNKS	8p23.1	-0.364479	0.0288528	0.82025
SIGLECL1	19q13.41	-0.364337	0.0289196	0.82025
ATF7	12q13.13	-0.364221	0.0289745	0.82025
SRL	16p13.3	-0.364221	0.0289745	0.82025
MBTPS1	16q23.3-q24.1	-0.364221	0.0289745	0.82025
LINC02393	12q24.32	-0.36415	0.0290084	0.82025
MGAT4B	5q35.3	-0.363964	0.0290967	0.82025
MTMR8	Xq11.2	0.363964	0.0290967	0.82025
TEX36	10q26.13	-0.36392	0.0291176	0.82025
FAM214A	15q21.2-q21.3	-0.363707	0.0292192	0.82025
LACTB2	8q13.3	0.363707	0.0292192	0.82025
DRC1	2p23.3	-0.363519	0.0293087	0.82025
SLC7A6OS	16q22.1	-0.363449	0.0293422	0.82025
NT5C1A	1p34.2	-0.363405	0.0293634	0.82025
TREX2	Xq28	0.363192	0.0294657	0.82025
ROBO1	3p12.3	-0.363192	0.0294657	0.82025
C4ORF51	4q31.21	-0.363134	0.0294934	0.82025
SNORD114-28	14q32.31	0.363027	0.0295447	0.82025
DDR1	6p21.33	-0.362934	0.0295895	0.82025
GFOD2	16q22.1	-0.362934	0.0295895	0.82025
MIR-4779/4779		-0.3628	0.0296541	0.82025
EHD2	19q13.33	-0.362677	0.0297138	0.82025
LINC00674	17q24.2	-0.362677	0.0297138	0.82025
PTPRG	3p14.2	-0.362677	0.0297138	0.82025
VRTN	14q24.3	0.362441	0.0298281	0.82025
DOP1B	21q22.12	0.36242	0.0298385	0.82025
FLRT3	20p12.1	-0.36242	0.0298385	0.82025
SOD1	21q22.11	0.362162	0.0299636	0.82025
PCSK2	20p12.1	-0.36208	0.0300036	0.82025
RPS12	6q23.2	0.361905	0.0300892	0.82025
LRRC26	9q34.3	0.361647	0.0302152	0.82025
AACSP1	5q35.3	-0.361598	0.0302393	0.82025
ZNF346	5q35.2	-0.36139	0.0303416	0.82025
AHDC1	1p36.11-p35.3	-0.361133	0.0304685	0.82025
MYRF	11q12.2	-0.361133	0.0304685	0.82025
SLC38A7	16q21	-0.361133	0.0304685	0.82025
WWTR1-AS1	3q25.1	-0.360968	0.0305498	0.82025
GRK7	3q23	-0.360917	0.0305752	0.82025
PTX4	16p13.3	-0.360897	0.0305851	0.82025
DZIP1L	3q22.3	-0.360875	0.0305958	0.82025
SAMD9	7q21.2	0.360875	0.0305958	0.82025
MAFIP	-	-0.360875	0.0305958	0.82025
RUFY1	5q35.3	-0.360875	0.0305958	0.82025
PLEKHH3	17q21.2	-0.360618	0.0307235	0.82025
FAM184B	4p15.32-p15.31	-0.36036	0.0308517	0.82025
ANXA5	4q27	-0.36036	0.0308517	0.82025
CAV1	7q31.2	-0.36036	0.0308517	0.82025
MAS1L	6p22.1	-0.360198	0.0309326	0.82025
MIR-3143/3143		-0.360141	0.0309612	0.82025
GJA8	1q21.2	-0.360118	0.0309729	0.82025
CDIPT	16p11.2	-0.360103	0.0309803	0.82025
CEP57L1	6q21	0.360103	0.0309803	0.82025
POF1B	Xq21.1	0.360103	0.0309803	0.82025
VENTXP7	3p24.3	-0.36009	0.0309869	0.82025
LOC100507634	1p32.3	-0.359997	0.0310331	0.82025
ACTR2	2p14	0.359846	0.0311093	0.82025
CMSS1	3q12.1	0.359846	0.0311093	0.82025
ELMO3	16q22.1	-0.359846	0.0311093	0.82025
KIAA0319L	1p34.3	-0.359846	0.0311093	0.82025
LEPROT	1p31.3	-0.359846	0.0311093	0.82025
SP6	17q21.32	0.359846	0.0311093	0.82025
SIPA1	11q13.1	-0.359846	0.0311093	0.82025
TBC1D21	15q24.1	-0.359689	0.0311881	0.82025
NOTUM	17q25.3	-0.359588	0.0312388	0.82025
USP22	17p11.2	-0.359588	0.0312388	0.82025
AASS	7q31.32	-0.359354	0.031357	0.82025
POFUT2	21q22.3	-0.359331	0.0313687	0.82025
PLCL2	3p24.3	-0.359331	0.0313687	0.82025
PIP4K2B	17q12	-0.359331	0.0313687	0.82025
SCNN1G	16p12.2	-0.359331	0.0313687	0.82025
C15ORF48	15q21.1	0.359073	0.0314991	0.822569
HEPACAM	11q24.2	-0.35896	0.0315568	0.822569
SH3RF3-AS1	2q13	-0.358816	0.0316299	0.822569
ASCL1	12q23.2	-0.358651	0.031714	0.822569
SDCCAG8	1q43-q44	-0.358301	0.0318929	0.822569
HES3	1p36.31	-0.358214	0.0319378	0.822569
WNT8A	5q31.2	-0.358068	0.0320124	0.822569
CTTN	11q13.3	-0.358044	0.032025	0.822569
HR	8p21.3	-0.358044	0.032025	0.822569
CYSTM1	5q31.3	-0.357786	0.0321576	0.822569
EIF3J-DT	15q21.1	-0.357786	0.0321576	0.822569
RNF11	1p32.3	-0.357786	0.0321576	0.822569
TSTD3	6q16.2	-0.357786	0.0321576	0.822569
RSU1P2	10q11.21	-0.35774	0.0321818	0.822569
CA14	1q21.2	-0.357681	0.0322122	0.822569
LZTS2	10q24.31	-0.357529	0.0322907	0.822569
MIR-4422/4422		-0.357398	0.0323587	0.822569
GHITM	10q23.1	0.357272	0.0324242	0.822569
VTRNA1-3	5q31.3	-0.357232	0.0324446	0.822569
TANGO6	16q22.1	-0.357014	0.0325581	0.822569
ZMYND10	3p21.31	-0.357014	0.0325581	0.822569
FAM3C	7q31.31	-0.356757	0.0326925	0.822569
PDHA1	Xp22.12	0.356757	0.0326925	0.822569
DUS3L	19p13.3	0.356499	0.0328274	0.822569
N4BP1	16q12.1	-0.356499	0.0328274	0.822569
SNORA33	6q23.2	0.356499	0.0328274	0.822569
FAM166A	9q34.3	0.356242	0.0329627	0.822569
CTDSPL	3p22.2	-0.355985	0.0330984	0.822569
MTBP	8q24.12	0.355985	0.0330984	0.822569
SMR3A	4q13.3	-0.355945	0.0331192	0.822569
STRA8	7q33	-0.355877	0.0331555	0.822569
SERPINB11	18q21.33	-0.355874	0.033157	0.822569
DERL1	8q24.13	0.355727	0.0332347	0.822569
SGSM2	17p13.3	-0.35547	0.0333713	0.822569
TPSG1	16p13.3	0.35547	0.0333713	0.822569
C7ORF65	7p12.3	-0.355395	0.0334109	0.822569
TSHB	1p13.2	-0.355337	0.0334418	0.822569
KIF24	9p13.3	0.355212	0.0335085	0.822569
EFNA5	5q21.3	-0.355212	0.0335085	0.822569
MPL	1p34.2	-0.355212	0.0335085	0.822569
SMC2	9q31.1	0.355212	0.0335085	0.822569
TMED4	7p13	-0.355212	0.0335085	0.822569
ONECUT1	15q21.3	-0.355009	0.0336169	0.822569
FOXF2	6p25.3	-0.354955	0.0336461	0.822569
TRIM40	6p22.1	0.354955	0.0336461	0.822569
TULP4	6q25.3	0.354955	0.0336461	0.822569
NTSR1	20q13.33	-0.354955	0.0336461	0.822569
IGF2BP2	3q27.2	-0.354698	0.0337841	0.822569
KDM1B	6p22.3	0.354698	0.0337841	0.822569
LPCAT3	12p13.31	-0.354698	0.0337841	0.822569
ZNF444	19q13.43	-0.354698	0.0337841	0.822569
IP6K1	3p21.31	-0.354698	0.0337841	0.822569
SNORD114-29	14q32.31	-0.354695	0.0337853	0.822569
KCTD4	13q14.12-q14.13	0.354585	0.0338445	0.822569
ANO1	11q13.3	-0.35444	0.0339227	0.822569
EXOC4	7q33	-0.35444	0.0339227	0.822569
C8ORF31	8q24.3	-0.354183	0.0340616	0.822569
MCC	5q22.2	-0.354183	0.0340616	0.822569
POLR3C	1q21.1	0.354183	0.0340616	0.822569
PSENEN	19q13.12	0.353925	0.0342011	0.822569
THOP1	19p13.3	0.353925	0.0342011	0.822569
CDH24	14q11.2	-0.353925	0.0342011	0.822569
IKZF4	12q13.2	-0.353925	0.0342011	0.822569
NME3	16p13.3	-0.353925	0.0342011	0.822569
RBL2	16q12.2	-0.353925	0.0342011	0.822569
RERGL	12p12.3	-0.353925	0.0342011	0.822569
C8A	1p32.2	-0.353822	0.034257	0.822569
LINC00113	21q21.3	-0.353803	0.0342677	0.822569
PEX12	17q12	-0.353668	0.034341	0.822569
LOC200772	2q37.3	0.353547	0.0344069	0.822569
AHRR	5p15.33	0.353411	0.0344814	0.822569
VASH2	1q32.3	-0.353411	0.0344814	0.822569
PSMA5	1p13.3	0.353153	0.0346222	0.822569
DUSP7	3p21.2	-0.353153	0.0346222	0.822569
UMOD	16p12.3	-0.352911	0.0347551	0.822569
OTULIN	5p15.2	0.352896	0.0347635	0.822569
ASIC4	2q35	-0.35285	0.0347885	0.822569
HTR3E	3q27.1	-0.35279	0.0348219	0.822569
RNASEH2A	19p13.13	0.352638	0.0349053	0.822569
C7ORF61	7q22.1	-0.352638	0.0349053	0.822569
EXTL2	1p21.2	-0.352638	0.0349053	0.822569
CEBPE	14q11.2	-0.352532	0.0349639	0.822569
ZFAND3	6p21.2	-0.352381	0.0350476	0.822569
BCAR1	16q23.1	-0.352124	0.0351903	0.822569
PPM1L	3q25.33-q26.1	-0.352124	0.0351903	0.822569
THAP7	22q11.21	-0.352124	0.0351903	0.822569
TREH	11q23.3	-0.352124	0.0351903	0.822569
TH	11p15.5	0.352016	0.0352499	0.822569
NKAIN3	8q12.3	-0.351995	0.035262	0.822569
SYT16	14q23.2	-0.351957	0.0352831	0.822569
EPHA2	1p36.13	-0.351866	0.0353335	0.822569
PARD6A	16q22.1	-0.351866	0.0353335	0.822569
PHF1	6p21.32	-0.351866	0.0353335	0.822569
EPX	17q22	-0.351783	0.03538	0.822569
SUB1	5p13.3	0.351609	0.0354772	0.822569
GSTO2	10q25.1	-0.351609	0.0354772	0.822569
MFSD9	2q12.1	-0.351609	0.0354772	0.822569
SERGEF	11p15.1	0.351609	0.0354772	0.822569
LRRC18	10q11.23	-0.351442	0.0355706	0.822569
WDFY2	13q14.3	-0.351351	0.0356213	0.822569
LRRC37A5P	9q31.3	-0.351229	0.0356903	0.822569
MIR-4306/4306		-0.351102	0.0357615	0.822569
MIR-630/630		-0.351094	0.035766	0.822569
ZNF691	1p34.2	-0.351094	0.035766	0.822569
MAP4K4	2q11.2	-0.350837	0.0359111	0.822569
OR10H5	19p13.12	-0.35074	0.0359658	0.822569
TRIM50	7q11.23	-0.350669	0.0360056	0.822569
LINC00705	10p15.1	-0.350537	0.0360803	0.822569
ACSM4	12p13.31	-0.350412	0.0361515	0.822569
DCHS2	4q31.3	-0.350344	0.0361899	0.822569
MAD2L1	4q27	0.350322	0.0362027	0.822569
SNRPD3	22q11.23	0.350322	0.0362027	0.822569
LNPK	2q31.1	0.350322	0.0362027	0.822569
MIR-4710/4710		-0.350122	0.0363163	0.822569
SNORD114-19	14q32.31	-0.350122	0.0363163	0.822569
LINC01548	21q22.11	-0.350099	0.0363295	0.822569
CPSF6	12q15	0.350064	0.0363493	0.822569
HSD17B1	17q21.2	-0.350064	0.0363493	0.822569
WNT3A	1q42.13	0.350059	0.0363522	0.822569
PHACTR3	20q13.32-q13.33	-0.349829	0.0364834	0.822569
NWD1	19p13.11	-0.349807	0.0364963	0.822569
MIR-1913/1913		0.349738	0.0365358	0.822569
APOOP5	16q21	-0.349725	0.0365434	0.822569
PATL1	11q12.1	0.34955	0.0366438	0.822569
ZNF264	19q13.43	-0.34955	0.0366438	0.822569
TAS2R10	12p13.2	-0.349466	0.0366919	0.822569
GAB4	22q11.1	-0.34941	0.036724	0.822569
CDH20	18q21.33	-0.349315	0.0367789	0.822569
FRYL	4p11	0.349292	0.0367918	0.822569
MIR-107/107		-0.34909	0.0369085	0.822569
ARMS2	10q26.13	-0.34905	0.0369317	0.822569
B4GAT1	11q13.2	-0.349035	0.0369403	0.822569
SMIM31	4q32.3	0.349035	0.0369403	0.822569
AUNIP	1p36.11	0.349035	0.0369403	0.822569
HOXC8	12q13.13	-0.349035	0.0369403	0.822569
RIT1	1q22	-0.349035	0.0369403	0.822569
STRADA	17q23.3	-0.349035	0.0369403	0.822569
APOL6	22q12.3	0.349035	0.0369403	0.822569
HOXA3	7p15.2	-0.348777	0.0370893	0.822569
MMS22L	6q16.1	0.348777	0.0370893	0.822569
SMS	Xp22.11	0.348777	0.0370893	0.822569
ANKRD62	18p11.21	-0.348671	0.0371507	0.822569
TCOF1	5q32-q33.1	0.34852	0.0372387	0.822569
RAD51	15q15.1	0.34852	0.0372387	0.822569
ASB4	7q21.3	-0.348476	0.0372641	0.822569
NCAM1-AS1	11q23.2	-0.348263	0.0373887	0.822569
GUCD1	22q11.23	0.348263	0.0373887	0.822569
NANOG	12p13.31	-0.348174	0.0374404	0.822569
MIR-517C/517*		-0.34811	0.0374778	0.822569
MIR-517C/517C		-0.34811	0.0374778	0.822569
CDR2L	17q25.1	-0.348005	0.0375391	0.822569
DUSP28	2q37.3	-0.347748	0.0376901	0.822569
ERMAP	1p34.2	-0.347748	0.0376901	0.822569
KPNA3	13q14.2	0.347748	0.0376901	0.822569
PMAIP1	18q21.32	0.347748	0.0376901	0.822569
SLC66A2	18q23	-0.347748	0.0376901	0.822569
ZNF200	16p13.3	0.347748	0.0376901	0.822569
SLC45A2	5p13.2	0.347703	0.0377163	0.822569
STAM	10p12.33	-0.34749	0.0378415	0.822569
DSTNP2	12p13.31	-0.34749	0.0378415	0.822569
POLR1D	13q12.2	0.34749	0.0378415	0.822569
CDH12	5p14.3	-0.347294	0.0379571	0.822569
ST7-AS1	7q31.2	-0.347233	0.0379934	0.822569
BBS4	15q24.1	-0.347233	0.0379934	0.822569
RGS14	5q35.3	-0.347233	0.0379934	0.822569
RMND5B	5q35.3	-0.347233	0.0379934	0.822569
DSC1	18q12.1	-0.347149	0.0380431	0.822569
MIR-760/760		-0.347126	0.0380566	0.822569
MUC13	3q21.2	0.346976	0.0381458	0.822569
NAB1	2q32.2	-0.346976	0.0381458	0.822569
PSMD6-AS2	3p14.1	-0.346976	0.0381458	0.822569
MGC12916	17p12	0.346976	0.0381458	0.822569
ST7-OT4	7q31.2	-0.346976	0.0381458	0.822569
FMR1NB	Xq27.3-q28	-0.346918	0.03818	0.822569
TUBA3E	2q21.1	-0.346796	0.0382524	0.822569
ZFP36	19q13.2	0.346718	0.0382987	0.822569
GJC2	1q42.13	-0.346718	0.0382987	0.822569
VN1R5	1q44	0.346631	0.0383508	0.822569
TMPRSS11E	4q13.2	-0.346573	0.0383849	0.822569
FAM153A	5q35.3	-0.346572	0.0383856	0.822569
CCDC15	11q24.2	0.346461	0.0384521	0.822569
IFITM1	11p15.5	0.346461	0.0384521	0.822569
KTI12	1p32.3	-0.346461	0.0384521	0.822569
LINC01260	20q13.12	0.346461	0.0384521	0.822569
MUTYH	1p34.1	-0.346461	0.0384521	0.822569
PCIF1	20q13.12	-0.346461	0.0384521	0.822569
PXMP2	12q24.33	-0.346461	0.0384521	0.822569
DTX3L	3q21.1	0.346203	0.038606	0.822761
IL17RC	3p25.3|3p25.3-p24.1	-0.346203	0.038606	0.822761
SNX17	2p23.3	-0.346203	0.038606	0.822761
MYOG	1q32.1	-0.346036	0.0387062	0.822761
GCKR	2p23.3	-0.345946	0.0387604	0.822761
KLK11	19q13.41	-0.345946	0.0387604	0.822761
LINC00639	14q21.1	-0.345946	0.0387604	0.822761
PRDM11	11p11.2	-0.345946	0.0387604	0.822761
WDR11-AS1	10q26.12	-0.345795	0.0388511	0.823648
MIR-153-2/153		-0.345752	0.0388771	0.823648
SPC24	19p13.2	0.345689	0.0389153	0.823664
B3GALT1	2q24.3	-0.345525	0.0390141	0.82496
ATP2C2	16q24.1	0.345431	0.0390707	0.825365
RAD18	3p25.3	0.345174	0.0392266	0.827863
CST4	20p11.21	0.345005	0.039329	0.828447
CFAP100	3q21.3	-0.344925	0.0393775	0.828447
BCL2L14	12p13.2	0.344659	0.03954	0.828447
QSOX1	1q25.2	-0.344659	0.03954	0.828447
SLC26A5	7q22.1	-0.344659	0.03954	0.828447
ZRANB1	10q26.13	-0.344659	0.03954	0.828447
MIR-181D/181D		-0.344549	0.0396073	0.828447
OR1K1	9q33.2	-0.344433	0.0396781	0.828447
BEAN1	16q21	-0.344402	0.0396974	0.828447
DBF4	7q21.12	0.344402	0.0396974	0.828447
DVL3	3q27.1	-0.344402	0.0396974	0.828447
MIR-1272/1272		-0.34422	0.0398085	0.828447
AGER	6p21.32	-0.344144	0.0398553	0.828447
ALDH2	12q24.12	-0.344144	0.0398553	0.828447
TTF2	1p13.1	0.344144	0.0398553	0.828447
OR2F2	7q35	-0.344141	0.0398571	0.828447
ARL14	3q25.33	-0.343887	0.0400138	0.829696
VPS37B	12q24.31	-0.343887	0.0400138	0.829696
SPATA13	13q12.12	0.343629	0.0401727	0.829696
MYB	6q23.3	0.343629	0.0401727	0.829696
TFDP3	Xq26.2	-0.343593	0.0401954	0.829696
GPR158-AS1	10p12.1	-0.343525	0.0402372	0.829696
FRK	6q22.1	0.343372	0.0403322	0.829696
ARRDC3-AS1	5q14.3	0.343372	0.0403322	0.829696
LRRC20	10q22.1	-0.343372	0.0403322	0.829696
PELO	5q11.2	0.343372	0.0403322	0.829696
PTH1R	3p21.31	-0.343372	0.0403322	0.829696
IL5RA	3p26.2	-0.343115	0.0404921	0.83162
KRT4	12q13.13	-0.342914	0.0406171	0.83162
KLC1	14q32.33	-0.342857	0.0406526	0.83162
PRCD	17q25.1	-0.342857	0.0406526	0.83162
ZBTB24	6q21	0.342857	0.0406526	0.83162
KIAA1191	5q35.2	-0.342857	0.0406526	0.83162
MIR-3192/3192		-0.342784	0.0406985	0.831784
AP1M1	19p13.11	-0.3426	0.0408136	0.832026
TTK	6q14.1	0.3426	0.0408136	0.832026
ATP6V1G3	1q31.3	-0.342531	0.0408567	0.832026
TICRR	15q26.1	0.342493	0.0408805	0.832026
ABCC4	13q32.1	-0.342342	0.0409751	0.832026
ERCC6L	Xq13.1	0.342342	0.0409751	0.832026
HMGN3-AS1	6q14.1	-0.342342	0.0409751	0.832026
HPS6	10q24.32	-0.342085	0.0411372	0.833676
RAB11FIP2	10q26.11	-0.342085	0.0411372	0.833676
AZGP1P1	7q22.1	-0.342033	0.0411701	0.833676
ATP6V0D1	16q22.1	-0.341828	0.0412997	0.834463
UBTF	17q21.31	-0.341828	0.0412997	0.834463
USP16	21q21.3	0.341592	0.0414488	0.834463
PDIA2	16p13.3	-0.34157	0.0414628	0.834463
DGKH	13q14.11	0.341313	0.0416264	0.834463
CNOT11	2q11.2	0.341313	0.0416264	0.834463
RAF1	3p25.2	-0.341313	0.0416264	0.834463
RPS4X	Xq13.1	0.341313	0.0416264	0.834463
PSMB1	6q27	0.341313	0.0416264	0.834463
TRIB2	2p24.3	-0.341313	0.0416264	0.834463
ZFYVE1	14q24.2	-0.341313	0.0416264	0.834463
CCNQP1	1q32.1	-0.340985	0.0418354	0.835166
CCT6P1	7q11.21	-0.340798	0.0419551	0.835166
OVOL2	20p11.23	-0.340798	0.0419551	0.835166
POMP	13q12.3	0.340798	0.0419551	0.835166
DLX6-AS1	7q21.3	-0.340763	0.0419774	0.835166
SCGB1D2	11q12.3	-0.340706	0.0420142	0.835166
ATP9B	18q23	-0.340541	0.0421203	0.835166
DGCR2	22q11.21	-0.340541	0.0421203	0.835166
FLJ23867	1q25.2	-0.340541	0.0421203	0.835166
SMAD6	15q22.31	-0.340283	0.042286	0.835166
INO80B	2p13.1	-0.340283	0.042286	0.835166
SLC25A34	1p36.21	-0.340283	0.042286	0.835166
PSG2	19q13.31	-0.340128	0.0423862	0.835166
CLN3	16p12.1	0.340026	0.0424522	0.835166
ILDR1	3q13.33	-0.340026	0.0424522	0.835166
SSH3	11q13.2	-0.340026	0.0424522	0.835166
ITGA3	17q21.33	-0.339768	0.0426189	0.835166
UBAC2	13q32.3	-0.339511	0.0427862	0.835166
PDP1	8q22.1	0.339511	0.0427862	0.835166
RPL13P5	12p13.31	-0.339511	0.0427862	0.835166
MIR-4505/4505		-0.339451	0.0428251	0.835166
FAM99B	11p15.5	-0.339366	0.0428804	0.835166
ARHGDIG	16p13.3	-0.339254	0.042954	0.835166
TEX2	17q23.3	0.339254	0.042954	0.835166
ATAD1	10q23.31	0.339254	0.042954	0.835166
CD82	11p11.2	-0.339254	0.042954	0.835166
MAP7	6q23.3	0.339254	0.042954	0.835166
WWTR1	3q25.1	-0.339254	0.042954	0.835166
FABP5P3	7q36.1	-0.339161	0.0430142	0.835166
NPS	10q26.2	-0.339042	0.0430924	0.835166
OR10G8	11q24.2	-0.339042	0.0430924	0.835166
WDR62	19q13.12	0.338996	0.0431223	0.835166
ADH1C	4q23	-0.338996	0.0431223	0.835166
EBLN3P	9p13.2	0.338739	0.0432911	0.835166
ITM2B	13q14.2	-0.338739	0.0432911	0.835166
LACTB2-AS1	8q13.3	0.338739	0.0432911	0.835166
XKR9	8q13.3	0.338739	0.0432911	0.835166
SNORA71D	20q11.23	0.338514	0.0434388	0.835166
LINC00514	16p13.3	0.338503	0.0434462	0.835166
NEK2	1q32.3	0.338481	0.0434605	0.835166
SLC9A4	2q12.1	-0.338481	0.0434605	0.835166
C5ORF22	5p13.3	0.338481	0.0434605	0.835166
PIGA	Xp22.2	0.338481	0.0434605	0.835166
TBC1D23	3q12.1-q12.2	0.338481	0.0434605	0.835166
LETM2	8p11.23	-0.338224	0.0436304	0.835166
CDCA8	1p34.3	0.338224	0.0436304	0.835166
GEMIN5	5q33.2	0.338224	0.0436304	0.835166
MIR-4515/4515		-0.338131	0.0436919	0.835166
CEP120	5q23.2	0.337967	0.0438009	0.835166
MAP3K11	11q13.1	-0.337967	0.0438009	0.835166
SCYL3	1q24.2	-0.337967	0.0438009	0.835166
GUCA2A	1p34.2	0.337927	0.0438274	0.835166
SKIDA1	10p12.31	-0.337709	0.0439719	0.835166
LCMT2	15q15.3	-0.337709	0.0439719	0.835166
ARGFX	3q13.33	-0.337646	0.0440141	0.835166
SLC30A10	1q41	-0.337569	0.044065	0.835166
TRPM8	2q37.1	-0.337473	0.0441289	0.835166
RNASEH2B	13q14.3	0.337452	0.0441434	0.835166
RPL21	13q12.2	0.337452	0.0441434	0.835166
TMEM132A	11q12.2	-0.337452	0.0441434	0.835166
TMEM123	11q22.2	0.337194	0.0443155	0.835166
EPSTI1	13q14.11	0.337194	0.0443155	0.835166
FAM117A	17q21.33	-0.337194	0.0443155	0.835166
INTS9	8p21.1	-0.337194	0.0443155	0.835166
BAP1	3p21.1	-0.336937	0.0444881	0.835166
CCDC50	3q28	-0.336937	0.0444881	0.835166
CEACAM6	19q13.2	0.336937	0.0444881	0.835166
ESYT2	7q36.3	-0.336937	0.0444881	0.835166
GGACT	13q32.3	-0.33668	0.0446613	0.835166
DUSP8	11p15.5	0.33668	0.0446613	0.835166
GSC2	22q11.21	-0.336449	0.044817	0.835166
PJVK	2q31.2	-0.336422	0.044835	0.835166
ARHGAP11A	15q13.3	0.336422	0.044835	0.835166
FBXO5	6q25.2	0.336422	0.044835	0.835166
PRR25	16p13.3	-0.336314	0.0449078	0.835166
TEF	22q13.2	-0.336165	0.0450092	0.835166
TSFM	12q14.1	0.336165	0.0450092	0.835166
CS	12q13.3	0.335907	0.045184	0.835166
LIN37	19q13.12	0.335907	0.045184	0.835166
MIR-34A/34A		-0.33565	0.0453593	0.835166
MIR-34A/34A*		-0.33565	0.0453593	0.835166
NPB	17q25.3	-0.33565	0.0453593	0.835166
SPRY4	5q31.3	-0.33565	0.0453593	0.835166
TCP1	6q25.3	0.33565	0.0453593	0.835166
LINC02085	3q12.3	0.335609	0.0453875	0.835166
MIR-3607/3P		-0.335543	0.0454324	0.835166
MIR-3607/5P		-0.335543	0.0454324	0.835166
CASP5	11q22.3	0.335393	0.0455352	0.835166
POMGNT1	1p34.1	-0.335393	0.0455352	0.835166
IGLL3P	22q11.23	-0.335363	0.0455556	0.835166
ZBBX	3q26.1	-0.335363	0.0455556	0.835166
CST8	20p11.21	-0.335348	0.0455657	0.835166
SNX31	8q22.3	-0.335221	0.0456524	0.835166
ALDH3B1	11q13.2	-0.335135	0.0457116	0.835166
MXD4	4p16.3	-0.335135	0.0457116	0.835166
LINC00320	21q21.1	-0.334889	0.0458806	0.835166
ASPA	17p13.2	-0.334878	0.0458886	0.835166
LFNG	7p22.3	-0.334878	0.0458886	0.835166
ALKBH4	7q22.1	-0.33462	0.0460661	0.835166
ARHGAP27P1	17q24.1	-0.33462	0.0460661	0.835166
CCDC9B	15q15.1	-0.33462	0.0460661	0.835166
GCH1	14q22.2	0.33462	0.0460661	0.835166
WSB2	12q24.23	-0.33462	0.0460661	0.835166
ADGRL3	4q13.1	-0.33462	0.0460661	0.835166
TMEM223	11q12.3	-0.33462	0.0460661	0.835166
KCNN4	19q13.31	-0.334363	0.0462442	0.835166
POGLUT2	13q33.1	-0.334363	0.0462442	0.835166
PSMG2	18p11.21	0.334363	0.0462442	0.835166
UBE4A	11q23.3	0.334363	0.0462442	0.835166
NFE2	12q13.13	-0.334363	0.0462442	0.835166
RABGGTB	1p31.1	0.334363	0.0462442	0.835166
TNRC6A	16p12.1	-0.334363	0.0462442	0.835166
DISC2	1q42.2	-0.334256	0.0463185	0.835166
KRT6C	12q13.13	-0.334157	0.0463868	0.835166
CHST15	10q26.13	-0.334106	0.0464228	0.835166
HTRA1	10q26.13	-0.334106	0.0464228	0.835166
SLC25A33	1p36.22	0.334106	0.0464228	0.835166
TRIM41	5q35.3	-0.334106	0.0464228	0.835166
CT83	Xq23	-0.334012	0.046488	0.835166
IFNW1	9p21.3	-0.333857	0.0465961	0.835166
CSMD3	8q23.3	-0.333849	0.0466014	0.835166
KIF23	15q23	0.333848	0.046602	0.835166
C12ORF57	12p13.31	-0.333848	0.046602	0.835166
FAM170A	5q23.1	-0.333738	0.0466788	0.835166
GUCY2EP	11q13.5	-0.333716	0.0466943	0.835166
DLGAP1-AS3	18p11.31	-0.333603	0.0467733	0.835166
DDX59	1q32.1	0.333591	0.0467817	0.835166
DISP1	1q41	-0.333591	0.0467817	0.835166
FOXRED1	11q24.2	0.333591	0.0467817	0.835166
DBNL	7p13	-0.333591	0.0467817	0.835166
GPR62	3p21.2	-0.333591	0.0467817	0.835166
FRMD4B	3p14.1	-0.333591	0.0467817	0.835166
LELP1	1q21.3	-0.333541	0.0468165	0.835166
SLC35D3	6q23.3	0.333505	0.0468414	0.835166
RPP40	6p25.1	0.333333	0.046962	0.835166
MIR-4714/3P		-0.333144	0.0470951	0.835166
MIR-4714/5P		-0.333144	0.0470951	0.835166
DMAP1	1p34.1	-0.332819	0.0473243	0.835166
KDM4D	11q21	0.332819	0.0473243	0.835166
LDB1	10q24.32	-0.332819	0.0473243	0.835166
ZNF837	19q13.43	-0.332819	0.0473243	0.835166
GLMP	1q22	-0.332819	0.0473243	0.835166
MRPS22	3q23	0.332819	0.0473243	0.835166
TET1	10q21.3	-0.332819	0.0473243	0.835166
FAM153CP	5q35.3	-0.332724	0.0473912	0.835166
CLDN18	3q22.3	-0.332561	0.0475063	0.835166
EDC3	15q24.1	-0.332561	0.0475063	0.835166
GUSBP1	5p14.3	-0.332561	0.0475063	0.835166
TNNI1	1q32.1	-0.332561	0.0475063	0.835166
CD300LG	17q21.31	-0.332475	0.0475671	0.835166
GAST	17q21.2	0.33241	0.0476135	0.835166
CMC4	Xq28	0.332304	0.0476888	0.835166
C19ORF53	19p13.13	0.332304	0.0476888	0.835166
ATRAID	2p23.3	-0.332304	0.0476888	0.835166
PPEF2	4q21.1	-0.332302	0.0476899	0.835166
LINC00658	20p12.3	0.332275	0.0477093	0.835166
SCN11A	3p22.2	-0.332196	0.0477651	0.835166
ZNF446	19q13.43	-0.332046	0.0478719	0.835166
SPRR1B	1q21.3	0.331987	0.0479145	0.835166
IQCF6	3p21.2	-0.331875	0.0479941	0.835166
PRLR	5p13.2	0.331789	0.0480555	0.835166
TCF20	22q13.2|22q13.3	0.331789	0.0480555	0.835166
BBS9	7p14.3	-0.331789	0.0480555	0.835166
SMARCA1	Xq25-q26.1	-0.331789	0.0480555	0.835166
RPL13AP17	7q21.11	-0.331609	0.0481842	0.835166
GPIHBP1	8q24.3	-0.331532	0.0482398	0.835166
MTIF3	13q12.2	0.331532	0.0482398	0.835166
PRKAB1	12q24.23	-0.331532	0.0482398	0.835166
SPINK5	5q32	-0.331532	0.0482398	0.835166
SEPTIN14	7p11.2	-0.331408	0.0483284	0.835166
LINGO2	9p21.2-p21.1	-0.331359	0.0483638	0.835166
OR52K1	11p15.4	-0.331289	0.0484137	0.835166
CYREN	7q33	-0.331274	0.0484246	0.835166
PEX1	7q21.2	0.331274	0.0484246	0.835166
PRMT7	16q22.1	-0.331274	0.0484246	0.835166
AARS2	6p21.1	0.331274	0.0484246	0.835166
HTR1B	6q14.1	-0.331274	0.0484246	0.835166
EFCAB1	8q11.21	-0.331017	0.0486099	0.835166
KCNE2	21q22.11	-0.331017	0.0486099	0.835166
LINC01120	2q21.1	0.33076	0.0487951	0.835166
NCDN	1p34.3	-0.330759	0.0487958	0.835166
LOC646903	3q25.1	-0.330523	0.0489669	0.835166
C5ORF30	5q21.1	0.330245	0.0491694	0.835166
KIAA1841	2p15	0.330245	0.0491694	0.835166
MFSD10	4p16.3	-0.330245	0.0491694	0.835166
PCCA	13q32.3	-0.330245	0.0491694	0.835166
TEFM	17q11.2	0.330245	0.0491694	0.835166
XXYLT1	3q29	-0.330245	0.0491694	0.835166
HAT1	2q31.1	0.330245	0.0491694	0.835166
BIN1	2q14.3	-0.329987	0.0493571	0.835166
CENPA	2p23.3	0.329987	0.0493571	0.835166
PTBP3	9q32	0.329987	0.0493571	0.835166
GTF2IRD2B	7q11.23	-0.329987	0.0493571	0.835166
ZCCHC14	16q24.2	-0.329987	0.0493571	0.835166
BRINP3	1q31.1	-0.329751	0.0495297	0.835166
ANXA11	10q22.3	-0.32973	0.0495453	0.835166
RMND1	6q25.1	0.32973	0.0495453	0.835166
SHD	19p13.3	0.32973	0.0495453	0.835166
SUPT6H	17q11.2	-0.32973	0.0495453	0.835166
MIR-4316/4316		-0.329667	0.049591	0.835166
PSMB3	17q12	0.329472	0.049734	0.835166
MAPKBP1	15q15.1	-0.329215	0.0499234	0.835166
MR1	1q25.3	-0.329215	0.0499234	0.835166
NXF4	Xq22.1	-0.329202	0.0499329	0.835166
KBTBD4	11p11.2	-0.328958	0.0501133	0.835166
MCTS1	Xq24	0.328958	0.0501133	0.835166
STK32A	5q32	-0.32885	0.0501929	0.835166
ZNF847P	1q42.13	-0.32881	0.0502226	0.835166
LYPD1	2q21.2	-0.3287	0.0503039	0.835166
CCNDBP1	15q15.2	-0.3287	0.0503039	0.835166
GRIN2A	16p13.2	-0.3287	0.0503039	0.835166
HERPUD1	16q13	-0.3287	0.0503039	0.835166
PUM1	1p35.2	-0.3287	0.0503039	0.835166
SNCG	10q23.2	-0.3287	0.0503039	0.835166
IST1	16q22.2	-0.328443	0.050495	0.835166
LGALS9	17q11.2	0.328443	0.050495	0.835166
ZNF19	16q22.2	-0.328443	0.050495	0.835166
MIR-3123/3123		-0.328345	0.0505674	0.835166
CFHR5	1q31.3	-0.328278	0.0506177	0.835166
IFNLR1	1p36.11	0.328185	0.0506866	0.835166
MYBPC1	12q23.2	-0.328185	0.0506866	0.835166
TPPP2	14q11.2	0.328112	0.0507416	0.835166
FANCM	14q21.2	0.327928	0.0508789	0.835166
TNFAIP3	6q23.3	0.327928	0.0508789	0.835166
USP9X	Xp11.4	0.327928	0.0508789	0.835166
POU1F1	3p11.2	-0.32771	0.0510421	0.835166
RBM15B	3p21.2	-0.327671	0.0510717	0.835166
GOLGA6D	15q24.2	-0.327498	0.0512014	0.835166
DHX33	17p13.2	0.327413	0.0512652	0.835166
HERC2P3	15q11.1-q11.2	0.327413	0.0512652	0.835166
KIF2A	5q12.1	0.327413	0.0512652	0.835166
KITLG	12q21.32	-0.327413	0.0512652	0.835166
SARAF	8p12	-0.327413	0.0512652	0.835166
TNIK	3q26.2-q26.31	-0.327413	0.0512652	0.835166
POU2F1	1q24.2	0.327156	0.0514592	0.835166
TEC	4p12-p11	0.327156	0.0514592	0.835166
LINC00997	7p14.3	-0.327156	0.0514592	0.835166
PANTR1	2q12.1	-0.327126	0.0514816	0.835166
LINC01148	14q31.3	-0.327096	0.0515044	0.835166
ANKRD26P3	13q12.11	-0.327044	0.0515433	0.835166
HYAL4	7q31.32	-0.326919	0.0516378	0.835166
COPE	19p13.11	0.326898	0.0516538	0.835166
KCNH8	3p24.3	-0.326898	0.0516538	0.835166
MAML1	5q35.3	-0.326898	0.0516538	0.835166
NRIP2	12p13.33	-0.326898	0.0516538	0.835166
SMUG1	12q13.13	-0.326898	0.0516538	0.835166
TMC7	16p12.3	-0.326898	0.0516538	0.835166
MIR-4311/4311		0.326581	0.0518945	0.835166
AK5	1p31.1	-0.326533	0.0519308	0.835166
BUB1	2q13	0.326384	0.0520447	0.835166
TPT1	13q14.13	0.326384	0.0520447	0.835166
LINC01433	20p13	-0.326289	0.0521168	0.835166
SHISA9	16p13.12	-0.326289	0.0521168	0.835166
MIG7	1p22.1	0.326126	0.0522411	0.835166
POLL	10q24.32	-0.326126	0.0522411	0.835166
PRTG	15q21.3	-0.326126	0.0522411	0.835166
RNASET2	6q27	0.326126	0.0522411	0.835166
EPN2	17p11.2	-0.326126	0.0522411	0.835166
TSBP1	6p21.32	-0.325936	0.0523862	0.835166
FBH1	10p15.1	-0.325869	0.052438	0.835166
PSD4	2q14.1	-0.325869	0.052438	0.835166
TMEM104	17q25.1	-0.325869	0.052438	0.835166
MACROD2	20p12.1	-0.325611	0.0526356	0.835166
ATG7	3p25.3	-0.325354	0.0528337	0.835166
C9ORF40	9q21.13	0.325354	0.0528337	0.835166
LOC283710	15q13.3	-0.325354	0.0528337	0.835166
MIR-193B/193B		-0.32535	0.0528364	0.835166
MIR-193B/193B*		-0.32535	0.0528364	0.835166
IL36RN	2q14.1	0.325349	0.0528376	0.835166
LINC00470	18p11.32	-0.325241	0.0529208	0.835166
EPCAM	2p21	0.325097	0.0530325	0.835166
FAM189A2	9q21.12	-0.325097	0.0530325	0.835166
RAD23B	9q31.2	0.325097	0.0530325	0.835166
CYP2C8	10q23.33	-0.324839	0.0532318	0.835166
SYCE2	19p13.13	0.324839	0.0532318	0.835166
C17ORF53	17q21.31	0.324839	0.0532318	0.835166
PET100	19p13.2	0.324839	0.0532318	0.835166
GFPT1	2p13.3	0.324582	0.0534317	0.835166
HEATR5A	14q12	0.324582	0.0534317	0.835166
PFN2	3q25.1	-0.324582	0.0534317	0.835166
SOX6	11p15.2	-0.324582	0.0534317	0.835166
SLCO1C1	12p12.2	-0.324345	0.053616	0.835166
CABP1	12q24.31	0.324324	0.0536322	0.835166
UBE2A	Xq24	0.324324	0.0536322	0.835166
KC6	-	-0.324289	0.0536595	0.835166
CARM1	19p13.2	0.324067	0.0538334	0.835166
CCDC115	2q21.1	-0.324067	0.0538334	0.835166
CDCA5	11q13.1	0.324067	0.0538334	0.835166
VIPAS39	14q24.3	-0.324067	0.0538334	0.835166
MAPK14	6p21.31	-0.324067	0.0538334	0.835166
MORF4L2-AS1	Xq22.2	-0.324067	0.0538334	0.835166
PPP2R1B	11q23.1	0.324067	0.0538334	0.835166
TTR	18q12.1	-0.324067	0.0538334	0.835166
TRIM43B	2q11.1	-0.323959	0.0539181	0.835166
DPPA2P3	3q29	0.323865	0.0539916	0.835166
LINC00940	12p13.33	-0.323862	0.0539937	0.835166
PRR23C	3q23	-0.323847	0.0540053	0.835166
ZNF572	8q24.13	0.32381	0.0540351	0.835166
PACS1	11q13.1-q13.2	-0.32381	0.0540351	0.835166
ABLIM3	5q32	-0.32381	0.0540351	0.835166
KCNK2	1q41	-0.32381	0.0540351	0.835166
UBXN8	8p12	-0.32381	0.0540351	0.835166
ATP5MGL	22q13.2	-0.323788	0.0540518	0.835166
APPBP2	17q23.2	-0.323552	0.0542374	0.835166
ARHGAP23	17q12	-0.323552	0.0542374	0.835166
B3GALT4	6p21.32	-0.323552	0.0542374	0.835166
COG8	16q22.1	-0.323552	0.0542374	0.835166
IMP3	15q24.2	-0.323552	0.0542374	0.835166
INCENP	11q12.3	0.323552	0.0542374	0.835166
MEGF9	9q33.2	-0.323552	0.0542374	0.835166
PIGV	1p36.11	-0.323552	0.0542374	0.835166
TRIM65	17q25.1	-0.323552	0.0542374	0.835166
NEK8	17q11.2	-0.323552	0.0542374	0.835166
TRIM47	17q25.1	-0.323552	0.0542374	0.835166
ST8SIA2	15q26.1	-0.323316	0.0544239	0.835166
APLF	2p13.3	-0.323295	0.0544403	0.835166
CRPPA	7p21.2	-0.323295	0.0544403	0.835166
ST6GALNAC3	1p31.1	-0.323295	0.0544403	0.835166
MIR-3977/3977		-0.323266	0.0544628	0.835166
ZNF679	7q11.21	-0.323104	0.0545914	0.835166
CHODL-AS1	21q21.1	-0.323038	0.054643	0.835166
FAM72A	1q32.1	0.323037	0.0546439	0.835166
FANCD2OS	3p25.3	0.323037	0.0546439	0.835166
KLF11	2p25.1	0.323037	0.0546439	0.835166
ZNF362	1p35.1	-0.323037	0.0546439	0.835166
PLEKHD1	14q24.1	-0.322834	0.0548049	0.835166
IL23A	12q13.3	0.32278	0.054848	0.835166
CENPL	1q25.1	0.32278	0.054848	0.835166
IL1R1	2q11.2-q12.1	-0.32278	0.054848	0.835166
SLC35A3	1p21.2	0.32278	0.054848	0.835166
TEX36-AS1	10q26.13	-0.322729	0.0548883	0.835166
MIR-4672/4672		-0.322712	0.0549023	0.835166
NKX2-5	5q35.1	-0.322708	0.0549055	0.835166
SPRR2D	1q21.3	0.322545	0.0550347	0.835166
ADCY7	16q12.1	-0.322523	0.0550528	0.835166
CCR3	3p21.31	-0.322523	0.0550528	0.835166
EDF1	9q34.3	0.322523	0.0550528	0.835166
CLK4	5q35.3	-0.322265	0.0552581	0.835166
TIGD5	8q24.3	-0.322265	0.0552581	0.835166
ZFP3	17p13.2	0.322265	0.0552581	0.835166
POTEG	14q11.2	-0.32206	0.0554224	0.835166
DNAJA1	9p21.1	0.322008	0.0554641	0.835166
MFSD4B	6q21	0.322008	0.0554641	0.835166
ABHD4	14q11.2	-0.322008	0.0554641	0.835166
TP53AIP1	11q24.3	0.321978	0.0554877	0.835166
IKZF5	10q26.13	-0.3219	0.0555507	0.835166
RD3	1q32.3	-0.3219	0.0555507	0.835166
C12ORF77	12p12.1	-0.321875	0.0555707	0.835166
ACTL8	1p36.13	0.321832	0.0556047	0.835166
ALMS1	2p13.1	0.32175	0.0556707	0.835166
FAM238A	10p12.1	-0.321584	0.0558048	0.835166
C10ORF90	10q26.2	-0.321561	0.0558228	0.835166
MIR-638/638		0.321534	0.0558445	0.835166
ZNF419	19q13.43	-0.321493	0.0558779	0.835166
ARHGAP29	1p22.1	-0.321493	0.0558779	0.835166
C4ORF19	4p14	0.321493	0.0558779	0.835166
DOK1	2p13.1	-0.321236	0.0560857	0.835166
PAK2	3q29	-0.321236	0.0560857	0.835166
LYVE1	11p15.4	-0.321236	0.0560857	0.835166
SDK1	7p22.2	-0.321236	0.0560857	0.835166
MIR-520G/520G		-0.321143	0.0561603	0.835166
UNC5B-AS1	10q22.1	-0.320999	0.0562773	0.835166
KLHL8	4q22.1	0.320978	0.0562941	0.835166
SNX33	15q24.2	-0.320978	0.0562941	0.835166
SPATA18	4q12	-0.320978	0.0562941	0.835166
TRPS1	8q23.3	-0.320978	0.0562941	0.835166
TTL	2q14.1	-0.320978	0.0562941	0.835166
EVPLL	17p11.2	-0.320799	0.0564399	0.835166
C1ORF216	1p34.3	-0.320721	0.0565031	0.835166
C7ORF57	7p12.3	-0.320566	0.0566286	0.835166
GTF2F2	13q14.12-q14.13	0.320463	0.0567127	0.835166
PRR11	17q22	0.320463	0.0567127	0.835166
YWHAZ	8q22.3	0.320463	0.0567127	0.835166
POU5F2	5q15	-0.320285	0.0568583	0.835166
KRTAP5-10	11q13.4	0.320269	0.0568717	0.835166
C12ORF71	12p11.23	-0.320206	0.056923	0.835166
CNTD2	19q13.2	0.320206	0.056923	0.835166
EDA2R	Xq12	-0.320206	0.056923	0.835166
EIF4EBP2	10q22.1	-0.320206	0.056923	0.835166
MIR-218-2/2*		-0.320152	0.056967	0.835166
MIR-218-2/218		-0.320152	0.056967	0.835166
MIR-548AN/548AN		-0.320143	0.0569748	0.835166
FANCB	Xp22.2	0.319949	0.0571339	0.835166
POLM	7p13	-0.319949	0.0571339	0.835166
C6ORF89	6p21.2	-0.319949	0.0571339	0.835166
GABARAPL2	16q23.1	-0.319949	0.0571339	0.835166
OPN3	1q43	-0.319949	0.0571339	0.835166
SUPT7L	2p23.3	-0.319949	0.0571339	0.835166
BCAR4	16p13.13	-0.319933	0.0571463	0.835166
PIH1D2	11q23.1	0.319691	0.0573454	0.835166
CAMSAP2	1q32.1	-0.319691	0.0573454	0.835166
EDRF1-DT	10q26.2	-0.319691	0.0573454	0.835166
HMCN2	9q34.11	0.319691	0.0573454	0.835166
CCNC	6q16.2	0.319691	0.0573454	0.835166
UXT	Xp11.23	0.319691	0.0573454	0.835166
LOC440896	9p11.2	-0.319622	0.0574025	0.835166
LALBA	12q13.11	-0.31961	0.0574123	0.835166
FDFT1	8p23.1	-0.319434	0.0575575	0.835166
LTV1	6q24.2	0.319434	0.0575575	0.835166
SLC4A2	7q36.1	-0.319434	0.0575575	0.835166
LINC00309	2p14	-0.319177	0.0577698	0.835166
ERICH6	3q25.1	-0.319176	0.0577703	0.835166
GTF2H5	6q25.3	0.319176	0.0577703	0.835166
LOC100506321	14q23.3	0.319176	0.0577703	0.835166
SEC14L4	22q12.2	-0.319176	0.0577703	0.835166
XRCC6	22q13.2	0.319176	0.0577703	0.835166
P3H1	1p34.2	-0.318919	0.0579836	0.835166
ABHD17B	9q21.13	0.318919	0.0579836	0.835166
MRE11	11q21	0.318919	0.0579836	0.835166
SLC26A4-AS1	7q22.3	-0.318744	0.0581293	0.835166
CENPBD1P1	19q13.43	-0.318662	0.0581976	0.835166
EIF3D	22q12.3	0.318662	0.0581976	0.835166
LINC01138	1q21.2	-0.318553	0.0582878	0.835166
B3GAT3	11q12.3	-0.318404	0.0584122	0.835166
CASC1	12p12.1	-0.318404	0.0584122	0.835166
ILF2	1q21.3	0.318404	0.0584122	0.835166
KL	13q13.1	-0.318404	0.0584122	0.835166
ADAM5	8p11.22	-0.318224	0.0585624	0.835166
CYB5R1	1q32.1	-0.318147	0.0586275	0.835166
PPP1R9A	7q21.3	-0.318147	0.0586275	0.835166
INO80C	18q12.2	-0.318147	0.0586275	0.835166
ME1	6q14.2	0.318147	0.0586275	0.835166
MELK	9p13.2	0.318147	0.0586275	0.835166
SPAG5-AS1	17q11.2	-0.318147	0.0586275	0.835166
BSPH1	19q13.33	-0.317962	0.0587825	0.835166
ARHGDIA	17q25.3	-0.317889	0.0588434	0.835166
OIP5	15q15.1	0.317889	0.0588434	0.835166
TMEM37	2q14.2	-0.317889	0.0588434	0.835166
BRCC3	Xq28	0.317889	0.0588434	0.835166
MMP12	11q22.2	0.317889	0.0588434	0.835166
IFNA14	9p21.3	-0.317649	0.0590455	0.835166
ITGA1	5q11.2	0.317632	0.0590599	0.835166
BAD	11q13.1	-0.317632	0.0590599	0.835166
CD59	11p13	-0.317632	0.0590599	0.835166
RPS28	19p13.2	0.317632	0.0590599	0.835166
VGLL4	3p25.3-p25.2	-0.317632	0.0590599	0.835166
LINC00472	6q13	-0.317632	0.0590599	0.835166
PSMD8	19q13.2	0.317632	0.0590599	0.835166
TTC23	15q26.3	-0.317632	0.0590599	0.835166
CACNG1	17q24.2	0.317583	0.0591015	0.835166
RPE65	1p31.3	-0.317579	0.0591045	0.835166
FMO6P	1q24.3	-0.31741	0.0592467	0.835166
HIST1H2BG	6p22.2	0.317375	0.059277	0.835166
DRG2	17p11.2	-0.317375	0.059277	0.835166
ECM1	1q21.2	-0.317375	0.059277	0.835166
GTF3C2	2p23.3	-0.317375	0.059277	0.835166
LOC285593	5q35.2	-0.317375	0.059277	0.835166
SLC25A18	22q11.21	0.317375	0.059277	0.835166
EIF1AX	Xp22.12	0.317117	0.0594948	0.835166
PPP2R5E	14q23.2	0.317117	0.0594948	0.835166
PUS7L	12q12	0.317117	0.0594948	0.835166
VNN1	6q23.2	0.317117	0.0594948	0.835166
ZNF467	7q36.1	-0.317117	0.0594948	0.835166
PPIH	1p34.2	0.317117	0.0594948	0.835166
MIR-93/93		-0.316974	0.0596158	0.835166
MIR-93/93*		-0.316974	0.0596158	0.835166
LOC727710	16q24.1	-0.316892	0.0596861	0.835166
SLC66A1L	3q25.32	-0.31688	0.0596958	0.835166
MTM1	Xq28	0.31686	0.0597132	0.835166
P4HTM	3p21.31|3p21.3	-0.31686	0.0597132	0.835166
CEP170	1q43	-0.31686	0.0597132	0.835166
PHF24	9p13.3	-0.316772	0.0597879	0.835166
SPSB4	3q23	-0.316751	0.0598053	0.835166
C10ORF67	10p12.2	-0.316684	0.0598628	0.835166
CAND1	12q14.3-q15	0.316602	0.0599322	0.835166
FADS1	11q12.2	-0.316602	0.0599322	0.835166
CEP295	11q21	0.316602	0.0599322	0.835166
EIF2S3	Xp22.11	0.316602	0.0599322	0.835166
HMGB1	13q12.3	0.316602	0.0599322	0.835166
RTP1	3q27.3	-0.316419	0.0600884	0.835166
CNGA2	Xq28	-0.316352	0.0601454	0.835166
OR5T2	11q12.1	-0.316352	0.0601454	0.835166
ATP10B	5q34	0.316345	0.0601519	0.835166
UROD	1p34.1	-0.316345	0.0601519	0.835166
COPS7B	2q37.1	-0.316345	0.0601519	0.835166
MIR-1226/1226		-0.316345	0.0601519	0.835166
MIR-1226/1226*		-0.316345	0.0601519	0.835166
MON1B	16q23.1	-0.316345	0.0601519	0.835166
SHH	7q36.3	-0.316345	0.0601519	0.835166
SPRED2	2p14	-0.316345	0.0601519	0.835166
TTC21B-AS1	2q24.3	-0.316183	0.0602906	0.835166
TUBD1	17q23.1	0.316088	0.0603722	0.835166
VILL	3p22.2	-0.316088	0.0603722	0.835166
WFDC21P	17q23.1	0.316088	0.0603722	0.835166
WASHC5	8q24.13	0.316088	0.0603722	0.835166
SNORA36B	1q41	0.315943	0.0604959	0.835166
CACNG6	19q13.42	-0.315832	0.0605912	0.835166
SMU1	9p21.1	0.31583	0.0605931	0.835166
C2CD4B	15q22.2	0.315573	0.0608147	0.835166
HAS3	16q22.1	-0.315573	0.0608147	0.835166
ZBTB45	19q13.43	-0.315573	0.0608147	0.835166
ZNF865	19q13.42	-0.315336	0.0610194	0.835166
LRRC17	7q22.1	-0.315315	0.061037	0.835166
DTD2	14q12	0.315315	0.061037	0.835166
GAL3ST1	22q12.2	-0.315315	0.061037	0.835166
SLPI	20q13.12	-0.315315	0.061037	0.835166
TULP1	6p21.31	-0.315301	0.0610489	0.835166
FAM89B	11q13.1	-0.315058	0.0612598	0.835166
IKBKE	1q32.1	0.315058	0.0612598	0.835166
POLR2F	22q13.1	0.315058	0.0612598	0.835166
WWOX	16q23.1-q23.2	-0.315058	0.0612598	0.835166
ZDHHC2	8p22	-0.315058	0.0612598	0.835166
MTAP	9p21.3	0.315058	0.0612598	0.835166
GTF2A2	15q22.2	0.314801	0.0614833	0.835166
GTPBP10	7q21.13	0.314801	0.0614833	0.835166
IRF9	14q12	0.314801	0.0614833	0.835166
MAX	14q23.3	0.314801	0.0614833	0.835166
RPL19	17q12	0.314801	0.0614833	0.835166
USP32P1	17p11.2	-0.314801	0.0614833	0.835166
ADAM29	4q34.1	-0.314789	0.0614929	0.835166
EGFEM1P	3q26.2	-0.314629	0.0616323	0.835166
TYW1B	7q11.22-q11.23	0.314543	0.0617075	0.835166
MIR-345/345		-0.314426	0.0618096	0.835166
MIR-191/191		-0.314368	0.0618606	0.835166
MIR-191/191*		-0.314368	0.0618606	0.835166
GALNT8	12p13.32	0.314286	0.0619323	0.835166
MTSS2	16q22.1	-0.314286	0.0619323	0.835166
TMC1	9q21.13	-0.314197	0.0620095	0.835166
IL17F	6p12.2	0.314034	0.0621524	0.835166
CCT4	2p15	0.314028	0.0621577	0.835166
CD164	6q21	0.314028	0.0621577	0.835166
MIA2	14q13.2	-0.314028	0.0621577	0.835166
SLC10A1	14q24.1	-0.31394	0.0622352	0.835166
GSG1	12p13.1	-0.313864	0.0623016	0.835166
CASP7	10q25.3	0.313771	0.0623838	0.835166
CDKN3	14q22.2	0.313771	0.0623838	0.835166
GNAS	20q13.32	-0.313771	0.0623838	0.835166
NDC80	18p11.32	0.313771	0.0623838	0.835166
PRR19	19q13.2	0.313771	0.0623838	0.835166
PRAMEF12	1p36.21	0.313759	0.0623939	0.835166
AVPR1B	1q32.1	-0.313712	0.0624355	0.835166
KLKP1	19q13.33	-0.313547	0.0625813	0.835166
SRY	Yp11.2	0.313539	0.0625881	0.835166
PRR7	5q35.3	-0.313514	0.0626106	0.835166
JAZF1	7p15.2-p15.1	-0.313514	0.0626106	0.835166
PPP2R2D	10q26.3	-0.313256	0.062838	0.835166
ALOX12	17p13.1	-0.313256	0.062838	0.835166
EVA1C	21q22.11	-0.313256	0.062838	0.835166
ADA	20q13.12	0.312999	0.063066	0.835166
ETS2	21q22.2	0.312999	0.063066	0.835166
TBCA	5q14.1	0.312999	0.063066	0.835166
WIF1	12q14.3	-0.31287	0.06318	0.835166
TXN	9q31.3	0.312741	0.0632947	0.835166
FAM234B	12p13.1	-0.312741	0.0632947	0.835166
POLR2K	8q22.2	0.312741	0.0632947	0.835166
GPC1	2q37.3	-0.312484	0.0635241	0.835166
RHBDL2	1p34.3	-0.312484	0.0635241	0.835166
ZC2HC1B	6q24.2	0.312484	0.0635241	0.835166
LRRC52-AS1	1q23.3-q24.1	0.312446	0.0635577	0.835166
PSG11	19q13.31	-0.31242	0.0635811	0.835166
REG1B	2p12	0.312416	0.0635846	0.835166
KATNAL2	18q21.1	-0.312375	0.063621	0.835166
GNAI2	3p21.31	-0.312227	0.0637541	0.835166
LINC00630	Xq22.1	0.312227	0.0637541	0.835166
C5ORF34	5p12	0.312227	0.0637541	0.835166
LRCH3	3q29	-0.312227	0.0637541	0.835166
VDAC2	10q22.2	0.312227	0.0637541	0.835166
ZNF211	19q13.43	-0.312227	0.0637541	0.835166
CPA5	7q32.2	-0.311987	0.0639687	0.835166
CAMKK1	17p13.2	0.311969	0.0639848	0.835166
CDHR1	10q23.1	0.311969	0.0639848	0.835166
DNAJB1	19p13.12	0.311969	0.0639848	0.835166
ECSIT	19p13.2	0.311969	0.0639848	0.835166
SSUH2	3p25.3	0.311969	0.0639848	0.835166
LINC02532	6q21	-0.311969	0.0639848	0.835166
OR11H2	14q11.2	-0.311875	0.0640693	0.835166
SCGB1C1	11p15.5	0.311688	0.0642378	0.835166
MKRN9P	12q21.32	-0.311618	0.0643002	0.835166
APOBEC1	12p13.31	0.311603	0.0643139	0.835166
GPX5	6p22.1	-0.311593	0.0643232	0.835166
FAM111B	11q12.1	0.311454	0.0644481	0.835166
NDUFS6	5p15.33	0.311454	0.0644481	0.835166
PHLDA1	12q21.2	-0.311454	0.0644481	0.835166
FOXG1	14q12	-0.311317	0.0645718	0.835166
OR5AP2	11q12.1	-0.311289	0.0645973	0.835166
MIR-32/32		-0.311255	0.0646284	0.835166
MIR-32/32*		-0.311255	0.0646284	0.835166
SLITRK6	13q31.1	-0.311197	0.0646807	0.835166
CKAP2	13q14.3	0.311197	0.0646807	0.835166
NPY6R	5q31.2	-0.311108	0.064761	0.835166
SHANK1	19q13.33	-0.31096	0.0648958	0.835166
PRAMEF17	1p36.21	-0.310957	0.0648983	0.835166
GPA33	1q24.1	0.31094	0.064914	0.835166
MIR-5047/5047		-0.31094	0.064914	0.835166
TXLNA	1p35.2	-0.31094	0.064914	0.835166
PLP2	Xp11.23	0.31094	0.064914	0.835166
RNF144B	6p22.3	-0.31094	0.064914	0.835166
TFEB	6p21.1	-0.31094	0.064914	0.835166
KRT14	17q21.2	-0.310762	0.0650752	0.835166
MIR-626/626		-0.310695	0.0651364	0.835166
IDUA	4p16.3	-0.310682	0.065148	0.835166
ANGPTL3	1p31.3	-0.310682	0.065148	0.835166
PARP9	3q21.1	0.310682	0.065148	0.835166
TFG	3q12.2	0.310682	0.065148	0.835166
HBS1L	6q23.3	0.310682	0.065148	0.835166
KLF13	15q13.3	-0.310682	0.065148	0.835166
MIR-2276/2276		0.310506	0.0653089	0.835166
LTK	15q15.1	0.310425	0.0653826	0.835166
OR2T10	1q44	0.310359	0.065443	0.835166
LOC441601	11p11.12	-0.310358	0.0654436	0.835166
C11ORF40	11p15.4	-0.310224	0.0655656	0.835166
DNAI2	17q25.1	-0.310223	0.0655666	0.835166
ANKRD26	10p12.1	-0.310167	0.0656179	0.835166
UFL1	6q16.1	0.310167	0.0656179	0.835166
DIP2C	10p15.3	-0.310167	0.0656179	0.835166
CCDC144A	17p11.2	-0.30991	0.0658538	0.835166
ANGEL2	1q32.3	-0.30991	0.0658538	0.835166
SMYD4	17p13.3	0.309653	0.0660905	0.835166
APOBR	16p12.1	0.309653	0.0660905	0.835166
HEPN1	11q24.2	-0.309613	0.0661272	0.835166
SLC30A8	8q24.11	-0.309495	0.0662359	0.835166
SNORD116-13	15q11.2	-0.309447	0.0662796	0.835166
ABI2	2q33.2	-0.309395	0.0663278	0.835166
EID2B	19q13.2	-0.309395	0.0663278	0.835166
EIF3M	11p13	0.309395	0.0663278	0.835166
KCTD5	16p13.3	0.309395	0.0663278	0.835166
OSBPL6	2q31.2	-0.309395	0.0663278	0.835166
RACGAP1	12q13.12	0.309395	0.0663278	0.835166
HAO2	1p12	0.30927	0.0664437	0.835166
OR5M8	11q12.1	-0.309249	0.0664627	0.835166
SEC11A	15q25.2-q25.3	-0.309138	0.0665657	0.835166
OR7C2	19p13.12	-0.30908	0.0666192	0.835166
MIR-548AL/548AL		-0.309051	0.0666462	0.835166
CCL25	19p13.2	0.309029	0.0666665	0.835166
CST9L	20p11.21	-0.308928	0.0667603	0.835166
EXOC6	10q23.33	0.30888	0.0668044	0.835166
PSMD10	Xq22.3	0.30888	0.0668044	0.835166
TXNDC9	2q11.2	0.30888	0.0668044	0.835166
WWC2	4q35.1	-0.30888	0.0668044	0.835166
ZBTB21	21q22.3	0.30888	0.0668044	0.835166
SNORD115-47	15q11.2	-0.308807	0.0668725	0.835166
C2ORF42	2p13.3	-0.308623	0.0670437	0.835166
C2ORF69	2q33.1	0.308623	0.0670437	0.835166
CEP55	10q23.33	0.308623	0.0670437	0.835166
CYP2J2	1p32.1	0.308623	0.0670437	0.835166
HAS2-AS1	8q24.13	-0.308623	0.0670437	0.835166
MYL6B	12q13.2	-0.308623	0.0670437	0.835166
SECTM1	17q25.3	0.308623	0.0670437	0.835166
KRT85	12q13.13	-0.308559	0.0671033	0.835166
WBP11P1	18q12.1	-0.308464	0.0671922	0.835166
OR7E156P	13q21.31	-0.308387	0.0672637	0.835166
CBR3-AS1	21q22.12	0.308366	0.0672837	0.835166
KCNK15	20q13.12	-0.308366	0.0672837	0.835166
NECAB2	16q23.3	-0.308366	0.0672837	0.835166
SPHK2	19q13.33	-0.308366	0.0672837	0.835166
TMEM147	19q13.12	0.308366	0.0672837	0.835166
ZNF833P	19p13.2	0.308366	0.0672837	0.835166
GOLGA8T	15q13.2	-0.308315	0.0673309	0.835166
OR2B3	6p22.1	-0.308156	0.0674797	0.835166
LINC01122	2p16.1	-0.308146	0.0674887	0.835166
LINC00882	3q13.12	-0.308128	0.0675058	0.835166
AKAP11	13q14.11	0.308108	0.0675243	0.835166
CBX2	17q25.3	0.308108	0.0675243	0.835166
CLK1	2q33.1	-0.308108	0.0675243	0.835166
DNM1L	12p11.21	0.308108	0.0675243	0.835166
SSR4P1	21q22.3	-0.308108	0.0675243	0.835166
TMEM135	11q14.2	-0.308108	0.0675243	0.835166
WDR11	10q26.12	-0.308108	0.0675243	0.835166
ZSCAN30	18q12.2	-0.308108	0.0675243	0.835166
CATSPERD	19p13.3	-0.308019	0.0676077	0.835166
RALYL	8q21.2	-0.30799	0.067635	0.835166
CIPC	14q24.3	-0.307851	0.0677656	0.835166
GNG7	19p13.3	-0.307851	0.0677656	0.835166
RPS15	19p13.3	0.307851	0.0677656	0.835166
ARHGEF2	1q22	-0.307593	0.0680077	0.835166
GNG3	11q12.3	-0.307593	0.0680077	0.835166
KLF3-AS1	4p14	-0.307593	0.0680077	0.835166
METTL7B	12q13.2	-0.307593	0.0680077	0.835166
RNGTT	6q15	0.307593	0.0680077	0.835166
ST14	11q24.3	0.307593	0.0680077	0.835166
PACC1	1q32.3	0.307593	0.0680077	0.835166
PPIL4	6q25.1	0.307593	0.0680077	0.835166
LINC01854	2q21.1	-0.307393	0.0681967	0.835166
CDK7	5q13.2	0.307336	0.0682503	0.835166
MRPL36	5p15.33	0.307336	0.0682503	0.835166
PDHX	11p13	0.307336	0.0682503	0.835166
ALDOB	9q31.1	0.307336	0.0682503	0.835166
SMIM27	9p21.1	0.307336	0.0682503	0.835166
UHRF1	19p13.3	0.307336	0.0682503	0.835166
VAPA	18p11.22	-0.307079	0.0684937	0.835166
OR2A25	7q35	-0.306974	0.0685928	0.835166
SPACA7	13q34	-0.306944	0.0686208	0.835166
GAN	16q23.2	0.306821	0.0687378	0.835166
PLCD3	17q21.31	-0.306821	0.0687378	0.835166
AGAP3	7q36.1	-0.306564	0.0689825	0.835166
C9ORF72	9p21.2	0.306564	0.0689825	0.835166
KMO	1q43	-0.306564	0.0689825	0.835166
AATK	17q25.3	-0.306564	0.0689825	0.835166
SLC35G2	3q22.3	-0.306564	0.0689825	0.835166
ZSCAN4	19q13.43	-0.306455	0.0690863	0.835166
LINC02433	4q32.1	-0.306431	0.0691089	0.835166
TRMT9B	8p22	-0.306326	0.0692091	0.835166
APAF1	12q23.1	0.306306	0.0692279	0.835166
SIRT7	17q25.3	-0.306306	0.0692279	0.835166
SMC1A	Xp11.22	0.306306	0.0692279	0.835166
BCDIN3D-AS1	12q13.12	-0.306306	0.0692279	0.835166
ZNF319	16q21	-0.306306	0.0692279	0.835166
ZFP36L2	2p21	-0.306049	0.069474	0.835166
GPM6A	4q34.2	-0.305792	0.0697208	0.835166
RIPK3	14q12	0.305792	0.0697208	0.835166
C20ORF194	20p13	-0.305792	0.0697208	0.835166
MIR-545/545		-0.305684	0.0698242	0.835166
MIR-545/545*		-0.305684	0.0698242	0.835166
MIR-187/187		-0.305656	0.0698508	0.835166
MIR-187/187*		-0.305656	0.0698508	0.835166
SMIM18	8p12	-0.305608	0.0698973	0.835166
ACCSL	11p11.2	-0.305568	0.0699358	0.835166
GRK4	4p16.3	-0.305534	0.0699682	0.835166
CBARP	19p13.3	-0.305534	0.0699682	0.835166
ZFAT	8q24.22	-0.305534	0.0699682	0.835166
MUC5AC	11p15.5	-0.305534	0.0699682	0.835166
ISX	22q12.3	0.305504	0.0699975	0.835166
ZNF629	16p11.2	-0.305277	0.0702164	0.835166
SH3GL2	9p22.2	-0.305175	0.070315	0.835166
TERB2	15q21.1	-0.305104	0.0703829	0.835166
LINC00051	8q24.3	-0.305043	0.0704424	0.835166
SLC16A13	17p13.1	0.305019	0.0704652	0.835166
TRIR	19p13.13	0.305019	0.0704652	0.835166
GDPD2	Xq13.1	-0.305019	0.0704652	0.835166
NPHP3	3q22.1	-0.305019	0.0704652	0.835166
AURKB	17p13.1	0.304762	0.0707148	0.835166
GPLD1	6p22.3	-0.304762	0.0707148	0.835166
INTS8	8q22.1	0.304762	0.0707148	0.835166
SLC27A2	15q21.2	0.304762	0.0707148	0.835166
C1QBP	17p13.2	0.304762	0.0707148	0.835166
TCERG1L	10q26.3	-0.304679	0.0707955	0.835166
CDC40	6q21	0.304653	0.0708207	0.835166
SNORD105B	19p13.2	0.30451	0.0709597	0.835166
LOC643201	5q35.2	-0.304505	0.070965	0.835166
BCAM	19q13.32	-0.304505	0.070965	0.835166
IQCK	16p12.3	-0.304505	0.070965	0.835166
LOC407835	7q32.1	-0.304505	0.070965	0.835166
SNHG11	20q11.23	-0.304505	0.070965	0.835166
CABLES1	18q11.2	-0.304247	0.0712159	0.835166
ERP44	9q31.1	0.304247	0.0712159	0.835166
LOC283038	10q26.13-q26.2	-0.304247	0.0712159	0.835166
TBC1D13	9q34.11	-0.304247	0.0712159	0.835166
TOP2A	17q21.2	0.304247	0.0712159	0.835166
TRNP1	1p36.11	-0.304247	0.0712159	0.835166
ZNF850	19q13.12	0.304247	0.0712159	0.835166
ODF3L2	19p13.3	0.304124	0.0713362	0.835166
BCL9L	11q23.3	-0.30399	0.0714675	0.835166
PEAK3	19p13.3	-0.30399	0.0714675	0.835166
CLTA	9p13.3	0.30399	0.0714675	0.835166
NUTM2A-AS1	10q23.2	0.30399	0.0714675	0.835166
SPINK8	3p21.31	0.303962	0.071495	0.835166
MUC4	3q29	0.303732	0.0717198	0.835166
PLEKHA5	12p12.3	-0.303732	0.0717198	0.835166
ART1	11p15.4	-0.303516	0.0719326	0.835166
LOC100240734	12q13.13	-0.303516	0.0719326	0.835166
FURIN	15q26.1	-0.303475	0.0719729	0.835166
TNS2	12q13.13	-0.303475	0.0719729	0.835166
TTLL6	17q21.32	0.303475	0.0719729	0.835166
MIR-4285/4285		-0.303405	0.0720421	0.835166
MAPK8	10q11.22	0.303218	0.0722266	0.835166
NDUFA9	12p13.32	0.303218	0.0722266	0.835166
ZFAT-AS1	8q24.22	-0.303218	0.0722266	0.835166
LOC100133050	5q21.1	-0.303107	0.0723358	0.835166
KRTAP20-2	21q22.11	0.303063	0.0723791	0.835166
CKS2	9q22.2	0.30296	0.072481	0.835166
TJAP1	6p21.1	-0.30296	0.072481	0.835166
BAIAP2-DT	17q25.3	-0.30296	0.072481	0.835166
SPINK9	5q32	-0.302895	0.0725453	0.835166
DDAH2	6p21.33	-0.302703	0.0727361	0.835166
RPAP1	15q15.1	-0.302703	0.0727361	0.835166
GRIK1-AS1	21q21.3	-0.30267	0.0727684	0.835166
NCRUPAR	5q13.3	-0.30267	0.0727684	0.835166
CCL28	5p12	0.302445	0.0729919	0.835166
CTTNBP2NL	1p13.2	0.302445	0.0729919	0.835166
KIAA1522	1p35.1	-0.302445	0.0729919	0.835166
RAB24	5q35.3	-0.302445	0.0729919	0.835166
RAD51AP1	12p13.32	0.302445	0.0729919	0.835166
TMEM178B	7q34	-0.302445	0.0729919	0.835166
VTA1	6q24.1-q24.2	0.302445	0.0729919	0.835166
MIR-4648/4648		-0.302445	0.0729919	0.835166
GUCY2C	12p12.3	0.302188	0.0732484	0.835166
LOC644215	10q24.1	-0.302188	0.0732484	0.835166
TGM3	20p13	0.302188	0.0732484	0.835166
LOC389705	9p22.3	0.302008	0.0734278	0.835166
ARHGAP24	4q21.23-q21.3	-0.301931	0.0735056	0.835166
FUT3	19p13.3	0.301931	0.0735056	0.835166
MARS	12q13.3	0.301931	0.0735056	0.835166
RNF113A	Xq24	0.301931	0.0735056	0.835166
TBC1D2	9q22.33	0.301931	0.0735056	0.835166
ZUP1	6q22.1	0.301931	0.0735056	0.835166
LHX1	17q12	-0.301839	0.0735973	0.835166
LINC00207	22q13.31	-0.301717	0.0737192	0.835166
GNL1	6p21.33	-0.301673	0.0737635	0.835166
LINC00842	10q11.22	-0.301673	0.0737635	0.835166
OAF	11q23.3	-0.301673	0.0737635	0.835166
PNPO	17q21.32	-0.301673	0.0737635	0.835166
PSAT1	9q21.2	0.301673	0.0737635	0.835166
PSMG1	21q22.2	0.301673	0.0737635	0.835166
TRIOBP	22q13.1	-0.301673	0.0737635	0.835166
IL26	12q15	0.301481	0.0739564	0.835166
CEBPA	19q13.11	0.301416	0.0740221	0.835166
LSM3	3p25.1	0.301416	0.0740221	0.835166
MEIS1	2p14	-0.301416	0.0740221	0.835166
SLC39A14	8p21.3	-0.301416	0.0740221	0.835166
TNFRSF25	1p36.31	0.301416	0.0740221	0.835166
MIR-520C/3P		-0.301393	0.0740445	0.835166
MIR-520C/5P		-0.301393	0.0740445	0.835166
NHLRC4	16p13.3	-0.301158	0.0742814	0.835166
SPIB	19q13.33	-0.301158	0.0742814	0.835166
LYPD8	1q44	0.301089	0.0743517	0.835166
TCP10	6q27	0.300988	0.0744531	0.835166
FZD2	17q21.31	-0.300901	0.0745415	0.835166
ME2	18q21.2	0.300901	0.0745415	0.835166
MIR-4482/4482		0.300901	0.0745415	0.835166
MPV17	2p23.3	-0.300901	0.0745415	0.835166
FGF18	5q35.1	-0.300644	0.0748022	0.835166
HOXA4	7p15.2	-0.300644	0.0748022	0.835166
RBM27	5q32	0.300644	0.0748022	0.835166
TMEM38B	9q31.2	0.300644	0.0748022	0.835166
MIR-4797/3P		-0.300549	0.0748977	0.835166
MIR-4797/5P		-0.300549	0.0748977	0.835166
MICAL3	22q11.21	0.300386	0.0750637	0.835166
GANC	15q15.1	-0.300386	0.0750637	0.835166
METTL5	2q31.1	0.300386	0.0750637	0.835166
LINC00698	3p14.2	-0.300211	0.0752414	0.835166
KCNN1	19p13.11	-0.300129	0.0753258	0.835166
MUC6	11p15.5	-0.300129	0.0753258	0.835166
MIR-1471/1471		-0.300117	0.0753378	0.835166
PDILT	16p12.3	-0.300115	0.07534	0.835166
LINC02370	12q24.33	-0.300052	0.0754042	0.835166
TMEM14C	6p24.2	-0.299871	0.0755887	0.835166
LINC01192	3q26.1	-0.299777	0.0756855	0.835166
TBC1D28	17p11.2	-0.299724	0.0757395	0.835166
SPDYE7P	7q11.23	-0.299697	0.0757667	0.835166
SPRYD7	13q14.2	0.299614	0.0758523	0.835166
ABCE1	4q31.21	0.299614	0.0758523	0.835166
RDM1P5	17q12	-0.299614	0.0758523	0.835166
PRR3	6p21.33	-0.299614	0.0758523	0.835166
SP140L	2q37.1	0.299614	0.0758523	0.835166
TMED2	12q24.31	0.299614	0.0758523	0.835166
TSC1	9q34.13	-0.299614	0.0758523	0.835166
WAC	10p12.1|10p12.1-p11.2	-0.299614	0.0758523	0.835166
HIST1H2BB	6p22.2	-0.299556	0.0759121	0.835166
TAS2R60	7q35	-0.299556	0.0759121	0.835166
NLRP13	19q13.43	-0.299414	0.0760572	0.835166
CATSPERB	14q32.12	0.299356	0.0761166	0.835166
TPCN2	11q13.3	-0.299356	0.0761166	0.835166
TSPAN14	10q23.1	-0.299356	0.0761166	0.835166
WBP1	2p13.1	-0.299356	0.0761166	0.835166
OR2A14	7q35	-0.299263	0.0762128	0.835166
MIR9-3HG	15q26.1	0.299118	0.0763618	0.835166
E2F2	1p36.12	0.299099	0.0763816	0.835166
NUMB	14q24.2-q24.3	-0.299099	0.0763816	0.835166
PPIE	1p34.2	-0.299099	0.0763816	0.835166
PRR22	19p13.3	0.299099	0.0763816	0.835166
SGO2	2q33.1	0.299099	0.0763816	0.835166
SLC15A2	3q13.33	-0.299099	0.0763816	0.835166
ZNF385A	12q13.13	-0.299099	0.0763816	0.835166
KRT24	17q21.2	-0.299026	0.076457	0.835166
C2ORF66	2q33.1	-0.29899	0.0764946	0.835166
KRT2	12q13.13	0.298979	0.0765055	0.835166
CACNA2D4	12p13.33	-0.298842	0.0766474	0.835166
ITGB4	17q25.1	-0.298842	0.0766474	0.835166
SMIM8	6q15	0.298842	0.0766474	0.835166
SPATA22	17p13.2	-0.298842	0.0766474	0.835166
CLDN17	21q21.3	-0.29876	0.0767324	0.835166
TARM1	19q13.42	-0.298722	0.0767712	0.835166
MB	22q12.3	0.298691	0.0768029	0.835166
LCN6	9q34.3	-0.29868	0.0768143	0.835166
HTT-AS	4p16.3	-0.298678	0.0768167	0.835166
MECP2	Xq28	-0.298584	0.0769139	0.835166
RUVBL2	19q13.33	0.298584	0.0769139	0.835166
ST8SIA1	12p12.1	-0.298584	0.0769139	0.835166
MAGEA11	Xq28	0.298476	0.0770266	0.835166
LINC00668	18p11.31	0.298404	0.0771012	0.835166
KIF11	10q23.33	0.298327	0.077181	0.835166
RBM5	3p21.31	-0.298327	0.077181	0.835166
SRP9	1q42.12	0.298327	0.077181	0.835166
LOC100500773	8q22.1	-0.298237	0.077275	0.835166
OR9A2	7q34	-0.298148	0.0773673	0.835166
ENOSF1	18p11.32	-0.298069	0.0774489	0.835166
PSME4	2p16.2	0.298069	0.0774489	0.835166
CYFIP1	15q11.2	-0.298069	0.0774489	0.835166
LBR	1q42.12	0.298069	0.0774489	0.835166
LIFR	5p13.1	-0.298069	0.0774489	0.835166
CST11	20p11.21	0.297824	0.0777051	0.835166
PHGR1	15q15.1	0.297812	0.0777176	0.835166
CADPS2	7q31.32	-0.297812	0.0777176	0.835166
CHRM3	1q43	-0.297812	0.0777176	0.835166
EBF3	10q26.3	-0.297812	0.0777176	0.835166
MAPRE3	2p23.3	-0.297812	0.0777176	0.835166
TDH	8p23.1	-0.297812	0.0777176	0.835166
VHL	3p25.3	-0.297812	0.0777176	0.835166
C8ORF74	8p23.1	-0.297748	0.0777846	0.835166
LRRC7	1p31.1	-0.297703	0.0778321	0.835166
CHMP6	17q25.3	-0.297555	0.0779869	0.835166
NDUFAF4	6q16.1	0.297555	0.0779869	0.835166
NCAM1	11q23.2	-0.297555	0.0779869	0.835166
TNKS1BP1	11q12.1	-0.297555	0.0779869	0.835166
PLA2G2F	1p36.12	0.29736	0.0781911	0.835166
MIR-4497/4497		-0.297341	0.078211	0.835166
KLHDC3	6p21.1	-0.297297	0.078257	0.835166
CCZ1	7p22.1	-0.297297	0.078257	0.835166
CDC6	17q21.2	0.297297	0.078257	0.835166
HEATR6	17q23.1	-0.297297	0.078257	0.835166
LMO4	1p22.3	-0.297297	0.078257	0.835166
NELFCD	20q13.32	-0.297297	0.078257	0.835166
[truncated: 19,992 more rows]
