# Supplementary material for: Comprehensive Analysis and Identification of Prognostic Biomarkers and Therapeutic Targets Among FAM83 Family Members for Gastric Cancer
Source: Front Cell Dev Biol. 2021 Nov 19;9:719613. doi: 10.3389/fcell.2021.719613 (PMC8640971; doi:10.3389/fcell.2021.719613)
Supplement: Supplementary file 7 [file Data_Sheet_7.ZIP › Supplementary materials fig.6/co-expresssion between different FAM83 family members and 259 genes/FAM83G.xls]

## Sheet: Sheet1
Correlated Gene	Cytoband	Spearman's Correlation	p-Value	q-Value
MFSD1	3q25.32	-0.618018	5.91105e-05	0.0217918
TMPRSS12	12q13.12	0.60079	0.000106927	0.0293929
LINC00311	16q24.1	0.601031	0.000106066	0.0293929
USP22	17p11.2	0.601287	0.000105163	0.0293929
OTUD6A	Xq13.1	0.601751	0.000103541	0.0293929
MYADML	2p22.3	0.601915	0.000102972	0.0293929
FOXL2NB	3q22.3	0.604823	9.33597e-05	0.0273743
SIGLECL1	19q13.41	0.605387	9.15888e-05	0.027218
BPIFA4P	20q11.21	0.605655	9.07595e-05	0.027218
PPFIA4	1q32.1	0.606178	8.91623e-05	0.027218
TBC1D3P5	17q11.2	0.60618	8.91562e-05	0.027218
MIR-519B/3P		0.60625	8.89417e-05	0.027218
MIR-519B/5P		0.60625	8.89417e-05	0.027218
LINC01973	17q25.3	0.608925	8.11687e-05	0.0262497
AWAT1	Xq13.1	0.60897	8.10433e-05	0.0262497
DEFB118	20q11.21	0.610439	7.7047e-05	0.0256718
DCAF4L2	8q21.3	0.611131	7.52271e-05	0.0254511
NOTO	2p13.2	0.613149	7.01354e-05	0.0240992
GABRA6	5q34	0.613405	6.95137e-05	0.0240992
GJD2	15q14	0.61382	6.85134e-05	0.0240992
MIR-498/498		0.614206	6.75964e-05	0.0240992
TFDP3	Xq26.2	0.617853	5.94565e-05	0.0217918
SPP2	2q37.1	0.618313	5.84951e-05	0.0217918
GALNTL5	7q36.1	0.618376	5.83648e-05	0.0217918
TMEM30CP	3q12.1	0.618761	5.75728e-05	0.0217918
MIR-4514/4514		0.618774	5.75477e-05	0.0217918
LOC650226	7p11.2	0.620274	5.45548e-05	0.0217918
SNORD114-24	14q32.31	0.620391	5.43269e-05	0.0217918
SNAR-H	2p12	0.620599	5.39246e-05	0.0217918
KLKP1	19q13.33	0.621848	5.1566e-05	0.0217918
OC90	8q24.22	0.621983	5.13169e-05	0.0217918
GPX5	6p22.1	0.624383	4.7063e-05	0.0211217
DUXA	19q13.43	0.624386	4.7058e-05	0.0211217
OR6W1P	7q34	0.625144	4.5783e-05	0.0211217
TSBP1	6p21.32	0.625329	4.54757e-05	0.0211217
SNAI3-AS1	16q24.2	0.625997	4.43837e-05	0.0211217
SLIT1-AS1	10q24.1	0.626085	4.42423e-05	0.0211217
OR5A1	11q12.1	0.626132	4.4167e-05	0.0211217
LOC284379	19q13.42	0.627487	4.20353e-05	0.0211217
SMCR8	17p11.2	0.627799	4.15572e-05	0.0211217
CDK5R1	17q11.2	0.629086	3.96391e-05	0.0211217
SLC35G6	17p13.1	0.630278	3.79347e-05	0.0211217
ARGFX	3q13.33	0.631578	3.61517e-05	0.0209214
CXORF66	Xq27.1	0.631723	3.59581e-05	0.0209214
PWRN2	15q11.2	0.632474	3.49674e-05	0.0209214
CYLC2	9q31.1	0.63256	3.48549e-05	0.0209214
ADCY10	1q24.2	0.632988	3.43037e-05	0.0209214
MGC2889	3q29	0.633644	3.34741e-05	0.0209214
TMIGD1	17q11.2	0.634437	3.24943e-05	0.0209214
LOC100505918	1q24.2	0.634507	3.24095e-05	0.0209214
CES5AP1	22q11.23	0.636003	3.06366e-05	0.0209214
ACRV1	11q24.2	0.636036	3.05981e-05	0.0209214
TRIM64B	11q14.3	0.637735	2.86934e-05	0.0209214
AP1B1P1	22q12.3	0.638354	2.80275e-05	0.0209214
LINC01249	2p25.2	0.64313	2.33379e-05	0.0197393
OR10K2	1q23.1	0.644244	2.23515e-05	0.0196613
C20ORF173	20q11.22	0.64485	2.18313e-05	0.0196613
MTNR1B	11q14.3	0.645617	2.1189e-05	0.0196613
MCHR2	6q16.2	0.646438	2.05202e-05	0.0196613
KRT33A	17q21.2	0.646752	2.0269e-05	0.0196613
WNT8A	5q31.2	0.648703	1.8773e-05	0.0196613
GRXCR2	5q32	0.649319	1.83215e-05	0.0196613
C17ORF99	17q25.3	0.650998	1.71412e-05	0.0196613
PSG8-AS1	19q13.2	0.65164	1.67088e-05	0.0196613
CPLX4	18q21.32	0.652882	1.58994e-05	0.0196613
PRG3	11q12.1	0.653537	1.54873e-05	0.0196613
MYH4	17p13.1	0.656865	1.35398e-05	0.0196613
PLD6	17p11.2	0.657143	1.33875e-05	0.0196613
AGXT2	5p13.2	0.660643	1.16004e-05	0.0196613
SLC25A51P4	11p15.1	0.661234	1.13208e-05	0.0196613
SP9	2q31.1	0.662925	1.05548e-05	0.0196613
DLX2	2q31.1	0.676429	5.93595e-06	0.0145042
GPR32	19q13.33	0.679265	5.24016e-06	0.0144045
FLCN	17p11.2	0.680309	5.00341e-06	0.0144045
OR6S1	14q11.2	0.683893	4.26304e-06	0.0144045
LINC01924	18q22.1	0.704853	1.59489e-06	0.00701466
KRTAP1-5	17q21.2	0.712345	1.09937e-06	0.00604409
LINC01102	2q12.1	0.723382	6.21875e-07	0.00455855
LINC02112	5p15.31-p15.2	0.72681	5.18137e-07	0.00455855
SLC5A10	17p11.2	0.944659	4.99383e-18	1.09819e-13
PASK	2q37.3	0.599743	0.000110728	0.0294339
OTX2	14q22.3	0.599381	0.000112067	0.0294339
LINC00477	12p12.1	0.599017	0.000113431	0.0294339
LINC01387	18p11.31	0.598986	0.000113548	0.0294339
OR7E5P	11q12.1	0.598824	0.000114162	0.0294339
PPIAL4G	1q21.2	0.597988	0.000117369	0.0294339
TEX36	10q26.13	0.597988	0.00011737	0.0294339
ANKRD26P3	13q12.11	0.597495	0.000119299	0.0294339
MIR-4673/4673		0.597423	0.000119584	0.0294339
SLC7A6	16q22.1	0.597169	0.000120593	0.0294339
OR4N3P	15q11.2	0.596867	0.000121799	0.0294339
OR7C2	19p13.12	0.596532	0.000123152	0.0294374
LOC100287792	20q11.23	0.594794	0.000130388	0.030689
OTOP2	17q25.1	0.594609	0.00013118	0.030689
OR2B3	6p22.1	0.593027	0.000138135	0.031976
DCD	12q13.2	0.591737	0.00014405	0.0320825
OR6C75	12q13.2	0.591664	0.000144389	0.0320825
BSPH1	19q13.33	0.591367	0.000145789	0.0320825
FAM92A1P2	4q35.1	0.591367	0.000145789	0.0320825
CLRN2	4p15.32	0.591317	0.000146025	0.0320825
TFAP2D	6p12.3	0.590973	0.000147661	0.0320825
RNF13	3q25.1	-0.590734	0.000148807	0.0320825
EDDM3A	14q11.2	0.589851	0.000153108	0.0323898
PRAMEF4	1p36.21	0.589837	0.000153178	0.0323898
GRM7	3p26.1	0.589383	0.000155431	0.0325532
C20ORF203	20q11.21	0.58819	0.000161503	0.0333418
GLRA2	Xp22.2	0.58805	0.000162229	0.0333418
CST8	20p11.21	0.587594	0.000164617	0.0335194
ZNF76	6p21.31	0.58713	0.000167075	0.0337078
CHODL-AS1	21q21.1	0.585948	0.000173491	0.0339796
CD36	7q21.11	-0.585843	0.000174072	0.0339796
LYPD4	19q13.2	0.5857	0.000174865	0.0339796
TGM6	20p13	0.585586	0.000175503	0.0339796
TEX43	5q23.2	0.58547	0.000176148	0.0339796
POLK	5q13.3	-0.585071	0.000178396	0.0341139
TRIML1	4q35.2	0.583985	0.000184637	0.0347853
LINC01122	2p16.1	0.583911	0.000185071	0.0347853
OR4D9	11q12.1	0.583494	0.000187524	0.034901
PSPH	7p11.2	0.583269	0.00018886	0.034901
VENTXP7	3p24.3	0.582557	0.000193144	0.0353953
INTS3	1q21.3	0.582239	0.000195084	0.0354553
LGALS16	19q13.2	0.581687	0.0001985	0.0357804
AKR1D1	7q33	0.581048	0.000202514	0.0362072
LINC01289	8q12.3	0.580303	0.00020729	0.0367322
SYT14P1	4q13.2	0.580072	0.000208791	0.0367322
PIWIL3	22q11.23	0.579756	0.000210856	0.0368011
RGSL1	1q25.3	0.577393	0.000226918	0.0392926
LLGL1	17p11.2	0.576834	0.000230877	0.0394954
DYTN	2q33.3	0.576493	0.000233323	0.0394954
LALBA	12q13.11	0.576471	0.000233477	0.0394954
ZAN	7q22.1	0.5753	0.000242055	0.0406338
PRDM14	8q13.3	0.574493	0.000248124	0.0410852
IQCF2	3p21.2	0.574446	0.00024848	0.0410852
ZMIZ2	7p13	0.573488	0.000255878	0.0413697
SEPTIN14	7p11.2	0.573439	0.000256264	0.0413697
RGPD4-AS1	2q12.3	0.57337	0.000256799	0.0413697
GABRR3	3q11.2	0.573252	0.000257726	0.0413697
CCDC105	19p13.12	0.572631	0.000262661	0.0418563
SLC6A5	11p15.1	0.571945	0.000268201	0.042337
LOC100129055	10p11.1	0.571778	0.000269567	0.042337
FGF23	12p13.32	0.571483	0.000271993	0.042337
KIR3DX1	19q13.42	0.571171	0.000274579	0.042337
CRX	19q13.33	0.571064	0.000275475	0.042337
MIR-101-2/101		0.570736	0.000278224	0.042337
TERB1	16q22.1	0.570122	0.000283439	0.042337
HIST1H4L	6p22.1	0.570097	0.000283657	0.042337
C1ORF74	1q32.2	0.569884	0.000285488	0.042337
PRDM9	5p14.2	0.569547	0.000288412	0.042337
MYOG	1q32.1	0.569423	0.000289486	0.042337
KHDC3L	6q13	0.569358	0.000290061	0.042337
BRDT	1p22.1	0.568889	0.000294188	0.042337
BRD7P3	6q22.31	0.56834	0.000299088	0.042337
ZACN	17q25.1	0.568082	0.000301411	0.042337
SLC38A6	14q23.1	-0.567825	0.000303749	0.042337
ACCSL	11p11.2	0.567464	0.000307053	0.042337
SLC7A6OS	16q22.1	0.56731	0.000308474	0.042337
LINC01114	2q12.1	0.567304	0.000308533	0.042337
NLRP13	19q13.43	0.567021	0.000311157	0.042337
TMSB4X	Xp22.2	-0.566795	0.000313265	0.042337
ADAMTS20	12q12	0.56664	0.000314729	0.042337
SPATA16	3q26.31	0.566528	0.00031578	0.042337
DPPA4	3q13.13	0.566463	0.000316395	0.042337
GALP	19q13.43	0.566408	0.000316918	0.042337
ADAD1	4q27	0.565963	0.000321155	0.042337
TRIM43B	2q11.1	0.565701	0.000323674	0.042337
SLC30A10	1q41	0.565367	0.000326904	0.042337
C17ORF112	17q22	0.565144	0.000329088	0.042337
KRT25	17q21.2	0.564881	0.000331672	0.042337
CNGB1	16q21	0.564845	0.000332023	0.042337
WDR87	19q13.13	0.56473	0.000333159	0.042337
PMCHL1	5p14.3	0.564569	0.000334761	0.042337
IGDCC3	15q22.31	0.564274	0.000337702	0.042337
USP5	12p13.31	0.564221	0.000338232	0.042337
ZYG11A	1p32.3	0.564	0.000340457	0.042337
CFHR5	1q31.3	0.563994	0.000340521	0.042337
PRSS37	7q34	0.563759	0.000342897	0.042337
TMEM225	11q24.1	0.563465	0.0003459	0.042337
OR5AP2	11q12.1	0.563063	0.000350038	0.042337
SPAG5-AS1	17q11.2	0.562934	0.000351369	0.042337
TMPRSS11E	4q13.2	0.562922	0.000351494	0.042337
ADAM7	8p21.2	0.56291	0.000351625	0.042337
MIR-3660/3660		0.562423	0.000356709	0.042337
AGBL1	15q25.3	0.562374	0.000357232	0.042337
PMCHL2	5q13.2	0.561982	0.000361384	0.042337
MYNN	3q26.2	-0.561905	0.000362205	0.042337
TRDN	6q22.31	0.561729	0.000364085	0.042337
NMT1	17q21.31	0.56139	0.000367734	0.042337
OR11G2	14q11.2	0.561226	0.000369508	0.042337
HNRNPKP3	11p12	0.561119	0.00037067	0.042337
MIR-1278/1278		0.560982	0.00037217	0.042337
C7ORF66	7q31.1	0.560679	0.000375489	0.042337
SPANXN1	Xq27.3	0.560628	0.00037606	0.042337
ASB15	7q31.32	0.560588	0.0003765	0.042337
ASZ1	7q31.2	0.560381	0.000378788	0.042337
PSG2	19q13.31	0.560377	0.000378834	0.042337
PIGO	9p13.3	0.56036	0.000379018	0.042337
CDRT7	17p12	0.560338	0.000379263	0.042337
MIR-520C/3P		0.558963	0.000394824	0.0436047
MIR-520C/5P		0.558963	0.000394824	0.0436047
MIR-4261/4261		0.558593	0.000399107	0.0436047
SLC22A6	11q12.3	0.558468	0.000400568	0.0436047
LINC00635	3q13.12	0.558315	0.000402351	0.0436047
COQ5	12q24.31	0.558301	0.000402517	0.0436047
SPG7	16q24.3	0.557786	0.000408591	0.0437506
RPL13AP17	7q21.11	0.557613	0.000410654	0.0437506
BTNL2	6p21.32	0.557534	0.000411592	0.0437506
LINC00632	Xq27.1	0.557415	0.000413022	0.0437506
IL3RA	Xp22.33 and Yp11.2	-0.557272	0.000414746	0.0437506
ANKRD20A11P	21q11.2	0.557184	0.0004158	0.0437506
ANKRD62	18p11.21	0.556733	0.000421276	0.0439528
SNORA38	6p21.33	0.556696	0.00042172	0.0439528
CDH22	20q13.12	0.55552	0.000436316	0.0451863
LINC02418	12q24.33	0.555413	0.000437665	0.0451863
LOC153910	6q24.2	0.554994	0.000442982	0.0455216
LOC649133	11q23.3	0.55459	0.00044816	0.0458395
CSN1S2BP	4q13.3	0.553482	0.000462656	0.0469827
MDC1	6p21.33	0.553411	0.00046361	0.0469827
CLK2P1	7p15.3	0.55321	0.000466278	0.0470305
FAM241A	4q25	-0.552896	0.000470498	0.0470305
CNRIP1	2p14	-0.552896	0.000470498	0.0470305
TAS1R3	1p36.33	0.552638	0.000473976	0.0471491
CFAP57	1p34.2	0.552417	0.000476992	0.0471491
SNORD116-10	15q11.2	0.552187	0.000480133	0.0471491
HSD17B7P2	10p11.1	0.552124	0.000481001	0.0471491
LOC440896	9p11.2	0.551897	0.000484116	0.0471491
GYG1	3q24	-0.551866	0.000484548	0.0471491
KRT34	17q21.2	0.551282	0.000492682	0.0477294
C1ORF61	1q22	0.550615	0.000502129	0.0481893
CHRND	2q37.1	0.550504	0.000503716	0.0481893
SPO11	20q13.31	0.550483	0.000504004	0.0481893
DMP1	4q22.1	0.549949	0.000511714	0.0482033
LINC00838	10p11.22	0.549852	0.000513117	0.0482033
EIF1B	3p22.1	-0.549807	0.000513773	0.0482033
KRTAP10-11	21q22.3	0.549606	0.0005167	0.0482033
LINC02092	17q25.1	0.549531	0.000517803	0.0482033
CCDC27	1p36.32	0.549433	0.000519245	0.0482033
FLJ40194	17q21.32	0.549416	0.000519494	0.0482033
TAAR5	6q23.2	0.548581	0.000531906	0.0487212
OR9Q1	11q12.1	0.548561	0.000532212	0.0487212
LINC01549	21q21.1	0.548429	0.000534192	0.0487212
CLUH	17p13.3	0.548263	0.00053671	0.0487212
NHEG1	6q23.3	0.547951	0.000541445	0.0487212
LOC340357	8p23.1-p22	0.547949	0.000541473	0.0487212
ASIC4	2q35	0.547762	0.000544338	0.0487212
PIMREG	17p13.2	0.547748	0.000544555	0.0487212
C7ORF76	7q21.3	0.547718	0.000545014	0.0487212
GABRB1	4p12	0.547398	0.000549937	0.0488106
LINC01553	10q21.2	0.547365	0.000550454	0.0488106
OR7D4	19p13.2	0.546946	0.00055698	0.0491183
MRGPRX3	11p15.1	0.546856	0.000558391	0.0491183
MIR-518D/3P		0.54626	0.000567802	0.0495497
MIR-518D/5P		0.54626	0.000567802	0.0495497
LLGL2	17q25.1	0.545946	0.000572824	0.0497904
NANOG	12p13.31	0.545642	0.000577723	0.0499482
TGM4	3p21.31	0.545478	0.000580376	0.0499482
KRTAP3-1	17q21.2	0.545163	0.000585507	0.0499482
PRR27	4q13.3	0.54516	0.000585554	0.0499482
LYZL4	3p22.1	0.545133	0.000585996	0.0499482
PGLYRP2	19p13.12	0.544881	0.000590138	0.0499713
PRSS46P	3p21.31	0.54484	0.000590812	0.0499713
LINC02111	5p15.1	0.544201	0.000601442	0.0505473
LOC286059	8p21.3	0.544154	0.000602219	0.0505473
AWAT2	Xq13.1	0.543871	0.000606988	0.0505489
BPESC1	3q23	0.543651	0.000610712	0.0505489
MYO5B	18q21.1	0.543629	0.000611081	0.0505489
TSG1	6q16.1	0.543609	0.000611433	0.0505489
PSG11	19q13.31	0.543272	0.000617188	0.0508334
TBX22	Xq21.1	0.543093	0.000620248	0.0508334
POTEG	14q11.2	0.543003	0.000621808	0.0508334
OR7A17	19p13.12	0.542386	0.000632544	0.0515196
HES3	1p36.31	0.541979	0.000639705	0.0518865
LINC01548	21q22.11	0.541862	0.000641768	0.0518865
MAP3K19	2q21.3	0.541382	0.000650338	0.0523868
LINC01304	2p25.3	0.541174	0.000654091	0.0524324
MIR-526B/526B		0.540941	0.00065831	0.0524324
MIR-526B/526B*		0.540941	0.00065831	0.0524324
GBA2	9p13.3	0.540798	0.00066091	0.0524324
OR13D1	9q31.1	0.540573	0.000665018	0.0524324
CLEC4GP1	19p13.2	0.540432	0.0006676	0.0524324
ZNF735	7q11.21	0.540307	0.000669909	0.0524324
MAGEB3	Xp21.2	0.540287	0.000670268	0.0524324
FGF8	10q24.32	0.540174	0.000672363	0.0524324
MYO1H	12q24.11	0.539768	0.000679904	0.0526471
CCDC62	12q24.31	0.539768	0.000679904	0.0526471
HACD2	3q21.1	-0.539511	0.000684728	0.0528346
LINC02370	12q24.33	0.538985	0.000694676	0.0534147
SLC28A1	15q25.3	0.538224	0.000709304	0.054167
OR51I2	11p15.4	0.53817	0.000710346	0.054167
BARHL2	1p22.2	0.537986	0.000713932	0.054167
KCNJ8	12p12.1	-0.537967	0.000714312	0.054167
GPD1L	3p22.3	-0.537709	0.000719351	0.0543617
LINC00320	21q21.1	0.53726	0.000728214	0.0544686
TMEM94	17q25.1	0.537194	0.000729525	0.0544686
LINC00410	13q31.3	0.537193	0.000729556	0.0544686
LINC00661	19p13.12	0.537137	0.000730673	0.0544686
SPACA3	17q11.2	0.536757	0.000738259	0.0548482
ANKRD30BL	2q21.2	0.536528	0.000742891	0.0550064
FBN3	19p13.2	0.536341	0.000746676	0.0551012
LOC284395	19q12	0.536062	0.000752355	0.0553346
LINC00608	2q35	0.535636	0.000761094	0.0557908
MAJIN	11q13.1	0.53445	0.000785949	0.0573005
AQP4-AS1	18q11.2	0.534405	0.000786902	0.0573005
GDPD4	11q13.5	0.533927	0.000797127	0.0574812
MKRN9P	12q21.32	0.533927	0.000797127	0.0574812
LINC01551	14q12	0.533922	0.000797225	0.0574812
SNORA11C	Xp11.3	0.533523	0.000805843	0.0575462
SUN5	20q11.21	0.533517	0.000805976	0.0575462
KRT33B	17q21.2	0.533517	0.000805976	0.0575462
FGF14-IT1	13q33.1	0.533104	0.00081499	0.0578411
SLC35G3	17q12	0.532692	0.000824079	0.0578411
ASB18	2q37.2	0.532569	0.000826807	0.0578411
LOC100505782	17q21.2	0.532569	0.000826807	0.0578411
ING5	2q37.3	0.532561	0.000826982	0.0578411
S100A7L2	1q21.3	0.532491	0.000828532	0.0578411
TMEM202	15q23-q24.1	0.532392	0.000830744	0.0578411
TUBA3C	13q12.11	0.532186	0.000835355	0.0578411
OR4D1	17q22	0.531962	0.000840386	0.0578411
RNU5F-1	1p34.1	0.531923	0.000841267	0.0578411
MYH1	17p13.1	0.531863	0.000842635	0.0578411
EFL1P1	15q25.2	0.5318	0.000844057	0.0578411
MRM3	17p13.3	0.531789	0.0008443	0.0578411
TMEM86A	11p15.1	-0.531532	0.000850143	0.0580606
LINC01305	2q31.1	0.531413	0.000852853	0.0580653
OR8H2	11q12.1	0.531035	0.000861524	0.0583227
ARMC5	16p11.2	0.531017	0.000861938	0.0583227
SMIM9	Xq28	0.530872	0.000865268	0.05836
SNORD4A	17q11.2	0.530502	0.000873877	0.05836
RTKN	2p13.1	0.530502	0.000873877	0.05836
ETV3L	1q23.1	0.530277	0.000879144	0.05836
LDAH	2p24.1	0.530245	0.000879901	0.05836
NDFIP1	5q31.3	-0.529987	0.000885962	0.05836
ADIG	20q11.23	0.529954	0.000886734	0.05836
TDRD12	19q13.11	0.52973	0.00089206	0.05836
LINC00466	1p31.3	0.529641	0.000894169	0.05836
PSG10P	19q13.2	0.529418	0.000899504	0.05836
PRR23A	3q23	0.529376	0.00090049	0.05836
LINC00303	1q32.1	0.529357	0.000900963	0.05836
TAAR8	6q23.2	0.529347	0.000901186	0.05836
SLC39A12-AS1	10p12.33	0.529313	0.000902012	0.05836
CYP4Z2P	1p33	0.529301	0.000902297	0.05836
SART3	12q23.3	0.5287	0.000916824	0.0591257
LINC01060	4q35.2	0.528431	0.000923401	0.0591994
SLC39A12	10p12.33	0.52829	0.00092685	0.0591994
OR51A7	11p15.4	0.528172	0.000929749	0.0591994
FCN1	9q34.3	-0.527962	0.000934952	0.0591994
LLPH	12q14.3	-0.527928	0.000935794	0.0591994
LINC02649	10p15.1	0.527928	0.000935794	0.0591994
LOC284344	19q13.31	0.527784	0.000939367	0.0591994
ATG4B	2q37.3	0.527671	0.000942194	0.0591994
RPAP1	15q15.1	0.527671	0.000942194	0.0591994
MIR-518F/518F		0.527315	0.000951089	0.0594188
MIR-518F/518F*		0.527315	0.000951089	0.0594188
TEX29	13q34	0.527156	0.00095511	0.0595009
SDR9C7	12q13.3	0.526932	0.000960784	0.0595694
SCAMP1	5q14.1	-0.526898	0.000961627	0.0595694
C12ORF77	12p12.1	0.526481	0.000972263	0.0600591
SLC25A52	18q12.1	0.526245	0.000978338	0.0602257
GUCY2EP	11q13.5	0.526164	0.000980437	0.0602257
RALYL	8q21.2	0.525774	0.000990565	0.0606783
HAUS5	19q13.12	0.525611	0.000994804	0.0607687
LOC727710	16q24.1	0.525472	0.000998461	0.0608231
PCGF5	10q23.32	-0.525097	0.00100835	0.0611733
NOX3	6q25.3	0.524981	0.00101142	0.0611733
DYDC1	10q23.1	0.524938	0.00101255	0.0611733
MS4A10	11q12.2	0.524416	0.00102653	0.0618475
TRIM71	3p22.3	0.524075	0.00103573	0.062075
CASC4	15q15.3	-0.524067	0.00103595	0.062075
CA7	16q22.1	0.523889	0.00104077	0.0621946
ISM2	14q24.3	0.523632	0.00104781	0.0624064
NR1D2	3p24.2	-0.523552	0.00104999	0.0624064
LINC00862	1q32.1	0.523362	0.00105522	0.0624828
FANCC	9q22.32	0.523295	0.00105708	0.0624828
LOC100129027	21q22.3	0.523196	0.0010598	0.0624828
ENO3	17p13.2	0.523037	0.0010642	0.0625746
LINC00471	2q37.1	0.52278	0.00107137	0.0627073
BPIFA3	20q11.21	0.522752	0.00107216	0.0627073
CNPY1	7q36.3	0.522346	0.00108357	0.0632061
UGT2B4	4q13.3	0.522062	0.00109161	0.0635067
LINC00840	10q11.21	-0.521913	0.00109585	0.0635111
NANOGNB	12p13.31	0.521856	0.00109746	0.0635111
ACTR10	14q23.1	-0.52175	0.00110048	0.0635188
LMNTD1	12p12.1	0.521541	0.00110647	0.0636112
RNF130	5q35.3	-0.521493	0.00110787	0.0636112
KRTAP11-1	21q22.11	0.521223	0.00111565	0.0638915
HCRT	17q21.2	0.520972	0.00112294	0.0640792
SLC36A2	5q33.1	0.52091	0.00112476	0.0640792
CCDC183-AS1	9q34.3	0.520721	0.00113028	0.0642276
PLXNA3	Xq28	0.520463	0.00113785	0.0643855
SNORD1A	17q25.1	0.520283	0.00114316	0.0643855
FAM221B	9p13.3	0.520245	0.0011443	0.0643855
C7ORF65	7p12.3	0.520229	0.00114477	0.0643855
OR7G3	19p13.2	0.519438	0.00116841	0.0655473
OR2H1	6p22.1	0.519252	0.00117403	0.0656951
FAM230I	22q11.23	0.519114	0.00117823	0.0657625
OR7G1	19p13.2	0.518889	0.00118506	0.0658544
OR10V1	11q12.1	0.518863	0.00118586	0.0658544
KRT77	12q13.13	0.518723	0.00119016	0.0658644
LRSAM1	9q33.3-q34.11	0.518662	0.00119203	0.0658644
LINC00330	13q14.12	0.518544	0.00119565	0.0658988
GTF3C5	9q34.13	0.518404	0.00119996	0.0659678
ANKRD20A9P	13q11	0.518309	0.0012029	0.0659678
CC2D1B	1p32.3	0.517889	0.00121595	0.0659866
ZNF592	15q25.3	0.517889	0.00121595	0.0659866
LINC01512	6p21.1	0.517733	0.00122085	0.0659866
VPS53	17p13.3	0.517632	0.00122401	0.0659866
SSMEM1	7q32.2	0.517585	0.00122549	0.0659866
LINC00488	3q13.13	0.517545	0.00122675	0.0659866
TOPAZ1	3p21.31	0.517496	0.00122827	0.0659866
LXN	3q25.32	-0.517375	0.00123212	0.0659866
UGT2A1	4q13.3	0.517251	0.00123602	0.0659866
SNORD116-26	15q11.2	0.517223	0.00123692	0.0659866
PHF19	9q33.2	0.517117	0.00124028	0.0659866
SFTA3	14q13.3	0.517096	0.00124094	0.0659866
LOC100500773	8q22.1	0.517055	0.00124226	0.0659866
ACSM2A	16p12.3	0.516924	0.00124643	0.0660487
MIR-575/575		0.516195	0.0012699	0.0671309
PRSS38	1q42.13	0.516018	0.00127564	0.0672726
MROH9	1q24.3	0.515891	0.00127981	0.0672741
DNAH17	17q25.3	0.51583	0.00128179	0.0672741
SNORA70C	9q33.1	0.515631	0.00128831	0.0673957
ANKMY1	2q37.3	0.515573	0.00129024	0.0673957
ERVV-2	19q13.41	0.515411	0.00129557	0.0675141
MARCO	2q14.2	-0.515315	0.00129873	0.0675188
SLC10A1	14q24.1	0.514995	0.00130936	0.0679015
LINC00593	15q23	0.514908	0.00131227	0.0679015
CA5A	16q24.2	0.514785	0.00131639	0.0679548
SNORD91B	17p13.3	0.514691	0.00131954	0.0679579
RGS10	10q26.11	-0.514543	0.00132452	0.0680549
TRIM49	11q14.3	0.514428	0.00132841	0.0680957
CYP2A13	19q13.2	0.514212	0.00133571	0.0683105
NBPF15	1q21.1	0.513771	0.00135075	0.0687484
SPINT3	20q13.12	0.513726	0.0013523	0.0687484
CCT8L2	22q11.1	0.513586	0.0013571	0.0687484
SNORA36C	2p13.3	0.513556	0.00135813	0.0687484
CDH7	18q22.1	0.513505	0.0013599	0.0687484
MIR-138-2/138		0.513071	0.00137493	0.0691904
MIR-138-2/2*		0.513071	0.00137493	0.0691904
GUSBP10	7p11.2	0.51272	0.00138718	0.0695025
GSTT4	22q11.23	0.512712	0.00138746	0.0695025
SSX1	Xp11.23	0.512358	0.00139993	0.0699681
MIR-892A/892A		0.512085	0.00140964	0.0701617
RGS8	1q25.3	-0.512069	0.00141019	0.0701617
LYZL6	17q12	0.511747	0.00142171	0.0705751
OR1K1	9q33.2	0.511439	0.00143278	0.0706034
SAG	2q37.1	0.5113	0.00143782	0.0706034
EPX	17q22	0.511263	0.00143916	0.0706034
LINC01148	14q31.3	0.511225	0.00144054	0.0706034
POU3F1	1p34.3	0.511197	0.00144154	0.0706034
CCDC189	16p11.2	0.511197	0.00144154	0.0706034
SALL3	18q23	0.51077	0.00145712	0.0707574
NYX	Xp11.4	0.510743	0.00145811	0.0707574
FAM53A	4p16.3	0.510682	0.00146033	0.0707574
C10ORF67	10p12.2	0.510556	0.00146496	0.0707574
HEPACAM	11q24.2	0.510489	0.00146744	0.0707574
TREM2	6p21.1	-0.510425	0.0014698	0.0707574
MIR-4753/3P		0.510408	0.00147042	0.0707574
MIR-4753/5P		0.510408	0.00147042	0.0707574
ATPAF2	17p11.2	0.510167	0.00147933	0.0708703
RSL24D1	15q21.3	-0.510167	0.00147933	0.0708703
LINC02800	1p36.11	0.51001	0.00148518	0.0708703
ZNF692	1q44	0.50991	0.00148892	0.0708703
CATSPERD	19p13.3	0.509847	0.00149127	0.0708703
APOF	12q13.3	0.509713	0.00149628	0.0708703
LINC01094	4q21.21	-0.509653	0.00149855	0.0708703
NCOA4	10q11.22	-0.509653	0.00149855	0.0708703
C20ORF144	20q11.22	0.509557	0.00150216	0.0708883
OVCH2	11p15.4	0.509421	0.00150729	0.0709716
TAS2R42	12p13.2	0.509333	0.00151059	0.0709716
OTOL1	3q26.1	0.509253	0.00151361	0.0709716
NRON	9q33.3|9	0.509145	0.00151772	0.0710131
KCNU1	8p11.23	0.509008	0.00152293	0.0711058
ZSCAN12P1	6p22.1	0.50888	0.00152779	0.0711817
RPS7P5	1q43	0.508637	0.00153712	0.0714648
NYAP2	2q36.3	0.508211	0.00155356	0.0720767
LINC02078	17q25.3	0.507659	0.00157508	0.0724302
MYH13	17p13.1	0.507659	0.00157508	0.0724302
LOC286238	9q22.1	0.507647	0.00157553	0.0724302
DRG2	17p11.2	0.507593	0.00157765	0.0724302
EPB41L3	18p11.31	-0.507593	0.00157765	0.0724302
PRNT	20p13	0.507506	0.00158109	0.0724369
MSMP	9p13.3	0.507336	0.00158779	0.0725926
KCNH5	14q23.2	0.507086	0.00159768	0.0727563
DTYMK	2q37.3	0.507079	0.00159799	0.0727563
CD300C	17q25.1	-0.506821	0.00160824	0.0728929
CBLL2	Xp22.11	0.50679	0.0016095	0.0728929
ASTN2-AS1	9q33.1	0.506629	0.00161592	0.0728929
HOXD3	2q31.1	0.506468	0.00162242	0.0728929
SLC35G5	8p23.1	0.506444	0.00162338	0.0728929
OR10J5	1q23.2	0.506339	0.0016276	0.0728929
TUT4	1p32.3	0.506306	0.00162892	0.0728929
PSRC1	1p13.3	0.506306	0.00162892	0.0728929
LEUTX	19q13.2	0.506259	0.00163082	0.0728929
AFDN	6q27	0.506049	0.00163935	0.072926
GOLGA6B	15q24.1	0.505809	0.00164911	0.072926
KCNJ5	11q24.3	-0.505792	0.00164984	0.072926
NUP210L	1q21.3	0.505792	0.00164984	0.072926
SCARNA12	12p13.31	0.505792	0.00164984	0.072926
RPL3L	16p13.3	0.505719	0.00165279	0.072926
SHOX	Xp22.33 and Yp11.2	0.505626	0.00165663	0.072926
UPF3A	13q34	0.505534	0.00166039	0.072926
OTOP1	4p16.3	0.505509	0.0016614	0.072926
MIR-4779/4779		0.504759	0.00169252	0.0741437
LINC01869	19q13.33	0.504666	0.00169641	0.0741664
FGFRL1	4p16.3	0.504505	0.00170317	0.0743142
COG4	16q22.1	0.504247	0.00171401	0.0743449
HIGD1A	3p22.1	-0.504247	0.00171401	0.0743449
LRWD1	7q22.1	0.504247	0.00171401	0.0743449
RHOXF1	Xq24	0.503749	0.00173517	0.0749978
DCAF4L1	4p13	0.503732	0.00173589	0.0749978
C11ORF40	11p15.4	0.503565	0.00174303	0.0751586
NINL	20p11.21	0.503218	0.001758	0.0754376
TUBA3E	2q21.1	0.503113	0.00176252	0.0754376
USP29	19q13.43	0.503107	0.0017628	0.0754376
CSRP1	1q32.1	-0.50296	0.00176915	0.0754376
SOCS7	17q12	0.50296	0.00176915	0.0754376
GAS2L1P2	9q22.33	0.502882	0.00177256	0.0754376
LIN28A	1p36.11	0.50286	0.00177351	0.0754376
BTF3	5q13.2	-0.502445	0.00179164	0.0760618
PROKR1	2p13.3	0.502291	0.00179844	0.0761509
ADAM5	8p11.22	0.502166	0.00180394	0.0761509
BEST3	12q15	0.502162	0.00180413	0.0761509
PPEF2	4q21.1	0.501936	0.00181412	0.0764259
GIT1	17q11.2	0.501673	0.00182584	0.076729
ZP2	16p12.3-p12.2	0.501618	0.00182829	0.076729
LINC01792	2q33.1	0.501345	0.00184055	0.0770963
GLRA1	5q33.1	0.501237	0.0018454	0.0771525
LAPTM4A	2p24.1	-0.501158	0.00184896	0.0771547
CERS3	15q26.3	0.500914	0.00186002	0.077469
IGBP1P1	14q13.2	0.500743	0.0018678	0.0775287
EGFEM1P	3q26.2	0.500646	0.00187221	0.0775287
CUL7	6p21.1	0.500644	0.00187234	0.0775287
SSX3	Xp11.23	0.500573	0.00187555	0.0775287
LINC01085	4p15.33	0.500331	0.00188664	0.0777879
LINC01994	3q26.33	0.500261	0.00188985	0.0777879
PRR23C	3q23	0.500195	0.00189291	0.0777879
TOP3A	17p11.2	0.500129	0.00189597	0.0777879
INGX	Xq13.1	0.5	0.00190192	0.077852
LOC641746	7q11.21	0.499929	0.0019052	0.077852
LOC286083	8p23.3	0.499865	0.00190816	0.077852
LOC100133050	5q21.1	0.499541	0.00192327	0.0783235
SPAG5	17q11.2	0.499099	0.00194402	0.0789999
CCBE1	18q21.32	-0.499035	0.00194707	0.0789999
TRIM24	7q33-q34	0.498842	0.0019562	0.0790788
DGKD	2q37.1	0.498842	0.0019562	0.0790788
EXOC7	17q25.1	0.498584	0.00196845	0.0794278
NPHS1	19q13.12	0.497618	0.00201504	0.0809856
LYG2	2q11.2	0.497555	0.0020181	0.0809856
MITF	3p13	-0.497555	0.0020181	0.0809856
CAPN10	2q37.3	0.49704	0.00204334	0.081849
MBD3	19p13.3	0.496782	0.00205606	0.0822089
SLC22A11	11q13.1	0.496516	0.00206932	0.0825793
LOC100499194	2q14.1	0.496298	0.00208019	0.0825793
OR6C2	12q13.2	0.496186	0.0020858	0.0825793
LINC01203	Xp22.2	0.496177	0.00208625	0.0825793
MIR-523/523		0.496095	0.00209036	0.0825793
MIR-523/523*		0.496095	0.00209036	0.0825793
STK40	1p34.3	0.49601	0.00209464	0.0825793
SEPTIN12	16p13.3	0.495996	0.00209537	0.0825793
OR8S1	12q13.11	0.495674	0.00211167	0.0826157
IL4	5q31.1	0.495671	0.0021118	0.0826157
SOAT2	12q13.13	0.495623	0.00211423	0.0826157
KIAA0100	17q11.2	0.495495	0.00212072	0.0826157
TMEM185B	2q14.2	0.495495	0.00212072	0.0826157
MIR-4478/4478		0.495469	0.00212208	0.0826157
NLRP5	19q13.43	0.49527	0.00213224	0.0826157
ALKBH5	17p11.2|17p11.2	0.495238	0.00213386	0.0826157
TLR4	9q33.1	-0.495238	0.00213386	0.0826157
NEUROD2	17q12	0.495238	0.00213386	0.0826157
PTX4	16p13.3	0.494992	0.00214647	0.0828208
LINC01056	20q13.33	0.494988	0.00214669	0.0828208
LOC440700	1q24.1	0.494784	0.0021572	0.0830567
TMEM167B	1p13.3	-0.494723	0.00216036	0.0830567
KRTAP10-7	21q22.3	0.494366	0.00217894	0.0836247
DPF1	19q13.2	0.494208	0.00218714	0.0837935
CCER2	19q13.2	0.49411	0.0021923	0.0838449
SPATA3	2q37.1	0.493536	0.00222258	0.0848554
MIR-374A/374A		0.493197	0.00224062	0.0849284
MIR-374A/374A*		0.493197	0.00224062	0.0849284
LOC401324	7p14.2	0.493187	0.00224117	0.0849284
OR5C1	9q33.2	0.493001	0.00225109	0.0849284
IQCF1	3p21.2	0.492946	0.00225408	0.0849284
LINC01197	15q26.2	-0.492921	0.00225538	0.0849284
CALCRL	2q32.1	-0.492921	0.00225538	0.0849284
COQ9	16q21	0.492921	0.00225538	0.0849284
LYPD5	19q13.31	-0.492825	0.0022606	0.0849793
RNF113B	13q32.2	0.492617	0.00227182	0.0852554
PPP4R3C	Xp21.3	0.492417	0.00228265	0.0855158
SLC5A11	16p12.1	0.492181	0.00229549	0.0856239
HSD17B7	1q23.3	0.492149	0.00229722	0.0856239
LY96	8q21.11	-0.492149	0.00229722	0.0856239
GNG13	16p13.3	0.491892	0.00231131	0.0858127
SLC6A4	17q11.2	0.491795	0.00231664	0.0858127
PPP1R42	8q13.1	0.491768	0.00231812	0.0858127
LOC100505841	5q23.2	0.491767	0.00231819	0.0858127
OR10J3	1q23.2	0.491701	0.00232179	0.0858127
AIRE	21q22.3	0.491628	0.00232582	0.0858174
CCDC26	8q24.21	0.491378	0.00233969	0.0861846
LILRA4	19q13.42	-0.49112	0.00235405	0.0865683
SPOUT1	9q34.11	0.490862	0.00236844	0.0866952
SNAP23	15q15.1-q15.2	-0.490862	0.00236844	0.0866952
FAM71C	12q23.1	0.490847	0.00236932	0.0866952
GIGYF2	2q37.1	0.490605	0.00238292	0.0870478
WDR64	1q43	0.490408	0.00239403	0.0873088
MIR-3162/3P		0.490056	0.00241405	0.0875909
MIR-3162/5P		0.490056	0.00241405	0.0875909
ANKRD30BP2	21q11.2	0.489981	0.00241833	0.0875909
SHLD2P1	10q11.22	0.489954	0.00241988	0.0875909
ANKRD2	10q24.2	-0.489922	0.00242169	0.0875909
HAMP	19q13.12	-0.489833	0.00242681	0.0876321
TDGF1P3	Xq23	0.489269	0.00245928	0.0886591
LINC02774	1q44	0.489138	0.00246692	0.0887888
C2ORF83	2q36.3	0.488911	0.00248014	0.088871
SLC5A9	1p33	0.488803	0.00248643	0.088871
CCDC183	9q34.3	0.488803	0.00248643	0.088871
ODF1	8q22.3	0.488704	0.00249223	0.088871
NLRP8	19q13.43	0.488625	0.00249684	0.088871
RIPPLY1	Xq22.3	0.488603	0.00249817	0.088871
CELSR2	1p13.3	0.488546	0.00250153	0.088871
RAB7A	3q21.3	-0.488546	0.00250153	0.088871
OR4N4	15q11.2	0.488288	0.00251674	0.0892672
OR6C65	12q13.2	0.488134	0.00252583	0.0894452
LCN12	9q34.3	0.488031	0.00253197	0.0895187
GJB7	6q14.3-q15	0.487959	0.00253626	0.0895263
WDR48	3p22.2	-0.487773	0.00254732	0.0897726
MIR-3134/3134		0.487432	0.00256782	0.0903501
FRMD8P1	Xq12	0.487363	0.00257194	0.0903508
LOC285000	2q12.2	0.487194	0.00258216	0.090565
CCDC83	11q14.1-q14.2	0.487067	0.00258984	0.0906854
METTL16	17p13.3	0.487001	0.00259384	0.0906854
GOLGA1	9q33.3	0.486744	0.00260951	0.090992
LINC01405	12q24.11	0.486721	0.00261088	0.090992
C18ORF63	18q22.3	0.486571	0.00262007	0.0911676
DEFB123	20q11.21	0.486442	0.00262798	0.0912985
OR8D4	11q24.1	0.486245	0.00264012	0.0915755
HEPN1	11q24.2	0.485991	0.00265583	0.0919205
OR9A4	7q34	0.485941	0.00265892	0.0919205
PPBPP2	4q13.3	0.485882	0.00266261	0.0919205
TPI1	12p13.31	0.485714	0.00267302	0.0921354
DAOA	13q33.2|13q34	0.485518	0.00268529	0.0924136
LHFPL3-AS1	7q22.2	0.485252	0.00270195	0.0928414
RELCH	18q21.33	0.484685	0.00273787	0.0939292
CAT	11p13	-0.484427	0.0027543	0.0941988
PIGB	15q21.3	-0.484427	0.0027543	0.0941988
OR7A5	19p13.12	0.484222	0.00276747	0.0944697
RBM33	7q36.3	0.48417	0.00277081	0.0944697
STATH	4q13.3	0.483792	0.00279521	0.0949981
GDF5OS	20q11.2	0.48374	0.00279857	0.0949981
WIF1	12q14.3	0.483574	0.00280936	0.0949981
LOC644669	18p11.21	0.483499	0.00281426	0.0949981
MIR-765/765		0.483451	0.00281736	0.0949981
OR2V2	5q35.3	0.483429	0.0028188	0.0949981
ACLY	17q21.2	0.483398	0.00282087	0.0949981
HDAC6	Xp11.23	0.483398	0.00282087	0.0949981
PSG4	19q13.31	0.482926	0.00285186	0.0958196
STK25	2q37.3	0.482883	0.00285468	0.0958196
C1QTNF1-AS1	17q25.3	0.482688	0.00286759	0.0958196
LOC440040	11p11.12	0.482626	0.00287168	0.0958196
SPRR2G	1q21.3	0.482573	0.00287522	0.0958196
SLC22A10	11q12.3	0.482407	0.00288626	0.0958196
TAF1L	9p21.1	0.482404	0.00288646	0.0958196
SNORD115-47	15q11.2	0.482394	0.00288708	0.0958196
GPNMB	7p15.3	-0.482368	0.00288884	0.0958196
RGP1	9p13.3	0.482368	0.00288884	0.0958196
CELA1	12q13.13	0.482295	0.0028937	0.0958365
CEP95	17q23.3	0.482111	0.00290605	0.0961006
HPVC1	7p11.2	0.481852	0.00292347	0.0965315
GS1-279B7.1	1q25.3	0.481693	0.00293418	0.0967399
PATE4	11q24.2	0.481588	0.00294129	0.0968294
MTNR1A	4q35.2	0.481391	0.00295465	0.0969189
ATXN7L3	17q21.31	0.481369	0.00295612	0.0969189
LINC00575	4q21.22	0.481353	0.00295724	0.0969189
CRYGB	2q33.3	0.481233	0.00296544	0.0970431
DEPP1	10q11.21	-0.481081	0.0029758	0.0972374
VAMP8	2p11.2	-0.480824	0.00299346	0.0976694
ASAP1-IT2	8q24.21	0.480566	0.00301121	0.0980379
RGPD3	2q12.2	0.480494	0.00301619	0.0980379
ADAM2	8p11.22	0.480363	0.00302527	0.0980379
SELENOT	3q25.1	-0.480309	0.00302906	0.0980379
MIR-520D/3P		0.480274	0.0030315	0.0980379
MIR-520D/5P		0.480274	0.0030315	0.0980379
SMCR5	-	0.480082	0.00304484	0.0983246
OR10W1	11q12.1	0.479839	0.00306185	0.0984148
RNF157-AS1	17q25.1	0.479794	0.00306503	0.0984148
WASH2P	2q14.1	0.479794	0.00306503	0.0984148
DEFB116	20q11.21	0.479787	0.00306553	0.0984148
WDR27	6q27	0.479537	0.00308315	0.0988361
ZNF385D	3p24.3	-0.479279	0.00310137	0.0989872
MAGI2-AS3	7q21.11	-0.479279	0.00310137	0.0989872
SNRNP200	2q11.2	0.479279	0.00310137	0.0989872
BSX	11q24.1	0.478945	0.00312519	0.099603
FAM187B	19q13.12	0.478833	0.0031332	0.0996167
PRAMEF17	1p36.21	0.478812	0.00313468	0.0996167
LINC02153	8p21.3	0.478669	0.0031449	0.0997974
LRP2	2q31.1	0.478532	0.00315476	0.0998797
OR2A7	7q35	0.478507	0.00315658	0.0998797
IBA57	1q42.13	0.47825	0.00317517	0.100324
DMRTC2	19q13.2	0.478159	0.00318174	0.100387
TEX14	17q22	0.478023	0.00319162	0.100554
SPATA31D1	9q21.32	0.477825	0.00320607	0.100846
C2ORF78	2p13.1	0.477771	0.00321004	0.100846
C22ORF31	22q12.1	0.477533	0.00322743	0.101247
SELENOV	19q13.2	0.477216	0.00325081	0.101602
OR2M7	1q44	0.477179	0.00325351	0.101602
RETN	19p13.2	-0.477085	0.00326046	0.101602
MIR2052HG	8q21.11-q21.13	0.476982	0.00326814	0.101602
SCG5	15q13.3	-0.476963	0.00326958	0.101602
SLC4A9	5q31.3	0.476963	0.00326958	0.101602
DPPA2	3q13.13	0.476943	0.00327106	0.101602
SLC13A1	7q31.32	0.476818	0.00328036	0.101747
LOC100132831	Xp11.4	0.476578	0.00329827	0.102158
BHMG1	19q13.32	0.476451	0.00330775	0.102218
TRIM49C	11q14.3	0.476428	0.00330951	0.102218
ACAP3	1p36.33	0.47619	0.00332738	0.102626
PAGR1	16p11.2	0.475933	0.00334685	0.103082
NRAV	12q24.31	0.475418	0.00338607	0.104144
MYBPC2	19q13.33	0.475161	0.00340584	0.10446
FAM193A	4p16.3	0.475161	0.00340584	0.10446
TECRL	4q13.1	0.475047	0.00341457	0.104582
MSR1	8p22	-0.474903	0.0034257	0.104777
CTBP1	4p16.3	0.474646	0.00344566	0.105159
ANKRD18DP	3q29	0.474619	0.00344775	0.105159
MIR-520B/520B		0.474516	0.00345578	0.105258
AOX2P	2q33.1	0.474133	0.00348579	0.105878
CNBP	3q21.3	-0.474131	0.00348589	0.105878
LINC00885	3q29	0.474072	0.00349059	0.105878
LINC02135	16q24.1	0.473945	0.00350058	0.105912
MIR-4451/4451		0.473913	0.00350304	0.105912
RPL13AP6	10q25.2	0.473874	0.00350616	0.105912
NANOS2	19q13.32	0.473685	0.00352106	0.105945
FBXL19-AS1	16p11.2	0.473616	0.00352653	0.105945
MMRN2	10q23.2	-0.473616	0.00352653	0.105945
NSD2	4p16.3	0.473616	0.00352653	0.105945
TBC1D21	15q24.1	0.473394	0.00354419	0.10619
PISRT1	3q23	0.473393	0.00354434	0.10619
PSMD3	17q21.1	0.473102	0.00356758	0.106355
SMPD4	2q21.1	0.473102	0.00356758	0.106355
ZNF665	19q13.42	0.473102	0.00356758	0.106355
NEU2	2q37.1	0.473082	0.00356917	0.106355
CACNG2	22q12.3	0.472895	0.00358421	0.10649
ZNF775	7q36.1	0.472844	0.00358826	0.10649
2021-03-01	4q32.2-q32.3	-0.472844	0.00358826	0.10649
CDH12	5p14.3	0.472634	0.00360526	0.106675
OR4K2	14q11.2	0.472609	0.00360725	0.106675
SNORD88C	19q13.33	0.472587	0.00360904	0.106675
DSPP	4q22.1	0.472159	0.00364381	0.10748
SH2D7	15q25.1	0.472119	0.00364712	0.10748
MLXIPL	7q11.23	0.472072	0.00365092	0.10748
OR1J1	9q33.2	0.471942	0.0036616	0.107525
TRIM60	4q32.3	0.471901	0.00366491	0.107525
CIAO1	2q11.2	0.471815	0.00367202	0.107525
RABL6	9q34.3	0.471815	0.00367202	0.107525
SNORA70D	16q22.2	0.47172	0.00367983	0.107611
SNAR-I	3q28	0.471605	0.0036893	0.107639
DNAJC5G	2p23.3	0.471589	0.0036906	0.107639
SFTPB	2p11.2	0.4713	0.00371453	0.108194
SPIC	12q23.2	0.471199	0.0037229	0.108294
ETFRF1	12p12.1	-0.471042	0.00373595	0.10853
IL36A	2q14.1	0.470751	0.00376037	0.109029
NDUFS1	2q33.3	0.470528	0.00377911	0.109029
SPESP1	15q23	-0.470528	0.00377911	0.109029
H2BFWT	Xq22.2	0.470513	0.00378038	0.109029
IL31	12q24.31	0.470468	0.00378415	0.109029
MMD2	7p22.1	0.470468	0.00378415	0.109029
KLRG2	7q34	0.470424	0.00378783	0.109029
FSD2	15q25.2	0.470293	0.00379893	0.109206
PCDH15	10q21.1	0.470126	0.00381305	0.109469
FBXO3	11p13	-0.470013	0.00382269	0.109602
PRKAG3	2q35	0.469787	0.00384197	0.110011
GPC2	7q22.1	0.469498	0.00386671	0.110576
DKFZP434A062	9q34.3	0.469261	0.00388712	0.110778
NEK8	17q11.2	0.469241	0.00388889	0.110778
PREB	2p23.3	0.469241	0.00388889	0.110778
MEPE	4q22.1	0.469074	0.00390329	0.110902
FER1L5	2q11.2	0.469074	0.00390332	0.110902
LET-7G/7G		0.468771	0.0039296	0.111187
LET-7G/7G*		0.468771	0.0039296	0.111187
RACGAP1P	12q12	0.468748	0.00393167	0.111187
HIST1H4C	6p22.2	0.468726	0.00393357	0.111187
RHCE	1p36.11	-0.46837	0.00396473	0.111812
C16ORF82	16p12.1	0.468357	0.00396588	0.111812
TULP2	19q13.33	0.468112	0.00398739	0.112031
AZGP1P1	7q22.1	0.468099	0.00398856	0.112031
MOG	6p22.1	0.468095	0.00398893	0.112031
IFNAR2	21q22.11	-0.467954	0.00400143	0.112239
OFCC1	6p24.3	0.467752	0.00401936	0.112561
DDX28	16q22.1	0.467696	0.00402427	0.112561
SNORA17B	9q34.3	0.467652	0.00402825	0.112561
BAG6	6p21.33	0.467439	0.00404723	0.112947
GPR119	Xq26.1	0.467378	0.00405267	0.112956
IL10	1q32.1	-0.467181	0.0040703	0.113018
MEIS2	15q14	-0.467181	0.0040703	0.113018
CRYBB1	22q12.1	-0.467181	0.0040703	0.113018
MIR-543/543		0.467094	0.00407813	0.113092
CLPB	11q13.4	0.466924	0.00409348	0.113248
MIR-519D/519D		0.466918	0.00409404	0.113248
CCNDBP1	15q15.2	-0.466667	0.00411678	0.113415
CEACAM22P	19q13.31	0.466652	0.00411809	0.113415
LRRC10	12q15	0.466641	0.00411912	0.113415
CHEK2P2	15q11.1	0.466623	0.00412073	0.113415
RMST	12q23.1|12q21	0.466559	0.00412652	0.113433
TPI1P3	6q22.1	0.466427	0.00413861	0.113525
LHFPL2	5q14.1	-0.466409	0.00414019	0.113525
BCO2	11q23.1	0.466152	0.00416372	0.113996
SNORA38B	17q24.2	0.466108	0.00416772	0.113996
MIGA2	9q34.11	0.465894	0.00418736	0.11439
LRRC74B	22q11.21	0.465796	0.00419645	0.114497
BCAT1	12p12.1	-0.46538	0.004235	0.115262
LOC100505912	4p15.2	0.46538	0.004235	0.115262
PPP2R5A	1q32.3	-0.465122	0.00425899	0.115772
C9ORF153	9q21.33	0.464985	0.00427187	0.115979
HDGF	1q23.1	0.464865	0.0042831	0.11614
CCDC93	2q14.1	0.464607	0.00430733	0.11651
MAP3K9	14q24.2	0.464607	0.00430733	0.11651
DLX4	17q21.33	0.46435	0.00433168	0.117024
ODF4	17p13.1	0.464235	0.00434261	0.117176
OR2G6	1q44	0.464157	0.00435003	0.117232
SMG7-AS1	1q25.3	0.463835	0.00438073	0.11743
MIR-1236/1236		0.463835	0.00438073	0.11743
MORC1	3q13.13	0.463749	0.00438895	0.11743
ABCC12	16q12.1	0.463743	0.00438958	0.11743
BFSP2	3q22.1	0.463736	0.0043902	0.11743
OR2B2	6p22.1	0.463718	0.00439199	0.11743
CCL3	17q12	-0.463578	0.00440543	0.11743
GOLT1A	1q32.1	0.463578	0.00440543	0.11743
MAPK7	17p11.2	0.463578	0.00440543	0.11743
GLT6D1	9q34.3	0.463294	0.00443277	0.118016
BPIFB6	20q11.21	0.463198	0.00444211	0.118116
CNTNAP5	2q14.3	0.463137	0.00444798	0.118116
SLC17A2	6p22.2	0.463089	0.00445266	0.118116
ASB1	2q37.3	0.462806	0.00448028	0.11842
KNTC1	12q24.31	0.462806	0.00448028	0.11842
NKIRAS1	3p24.2	-0.462806	0.00448028	0.11842
KCNA7	19q13.33	0.462618	0.00449859	0.118762
C1ORF141	1p31.3	0.462542	0.00450609	0.118817
SERPINA11	14q32.13	0.462403	0.00451976	0.119035
NTRK3-AS1	15q25.3	0.462269	0.00453298	0.11924
IPO9	1q32.1	0.462033	0.00455622	0.119565
PARS2	1p32.3	0.462033	0.00455622	0.119565
OR1A2	17p13.3	0.461891	0.00457032	0.119627
HSD3B2	1p12	0.461836	0.00457586	0.119627
TMEM221	19p13.11	0.461776	0.00458177	0.119627
SNORD114-18	14q32.31	0.461675	0.00459185	0.119627
LPO	17q22	0.461667	0.00459262	0.119627
GAD2	10p12.1	0.461651	0.00459424	0.119627
FOXN4	12q24.11	0.461627	0.00459663	0.119627
LRRC3C	17q21.1	0.461555	0.00460382	0.119672
LINC00208	8p23.1	0.461316	0.00462774	0.119797
SEPTIN7P9	10p11.1	0.461261	0.00463327	0.119797
KCNN1	19p13.11	0.461261	0.00463327	0.119797
UBE2D1	10q21.1	-0.461261	0.00463327	0.119797
PDE6H	12p12.3	0.461229	0.0046365	0.119797
LINC02275	4q33	0.461181	0.00464129	0.119797
COX4I2	20q11.21	-0.461004	0.0046592	0.120118
C14ORF28	14q21.2	-0.460746	0.00468526	0.120369
LINC01012	6p22.1	0.460746	0.00468526	0.120369
LINC01568	16q22.3	0.460669	0.00469311	0.120369
PRDM13	6q16.2	0.46065	0.00469509	0.120369
LCE6A	1q21.3	0.460638	0.0046963	0.120369
AUP1	2p13.1	0.460489	0.00471144	0.120616
LINC00837	10p12.1	0.460055	0.00475587	0.121401
SNORA46	16q21	0.460052	0.00475619	0.121401
ATL1	14q22.1	-0.459974	0.00476419	0.121401
MED24	17q21.1	0.459974	0.00476419	0.121401
STRA8	7q33	0.459875	0.00477445	0.121515
OSTCP1	6q25.3	0.459736	0.00478876	0.121515
LINC00029	20q13.33	0.459724	0.00479002	0.121515
CILP	15q22.31	-0.459717	0.00479075	0.121515
ITPK1-AS1	14q32.12	0.459618	0.00480101	0.121635
SPDYE7P	7q11.23	0.459527	0.00481038	0.121729
ADAM3A	8p11.22	0.459359	0.00482789	0.121729
MTVR2	17q22	0.45935	0.00482884	0.121729
OR1L8	9q33.2	-0.459316	0.00483234	0.121729
SLC22A7	6p21.1	0.459316	0.00483239	0.121729
PTPN3	9q31.3	0.459202	0.00484426	0.121888
RNF40	16p11.2	0.458945	0.00487121	0.122286
WDR54	2p13.1	0.458945	0.00487121	0.122286
CD200	3q13.2	-0.458687	0.00489829	0.122686
SCARNA7	3q25.33	-0.458687	0.00489829	0.122686
HAPLN2	1q23.1	0.458548	0.004913	0.122775
SLC4A1	17q21.31	0.458548	0.004913	0.122775
DRC1	2p23.3	0.45839	0.00492976	0.122989
UCMA	10p13	0.458361	0.00493275	0.122989
PLSCR5	3q24	0.458175	0.0049526	0.123071
FUCA1	1p36.11	-0.458172	0.00495284	0.123071
LHX2	9q33.3	0.458172	0.00495284	0.123071
GLYATL3	6p12.3	0.458104	0.00496008	0.123112
SNORD104	17q23.3	0.457915	0.00498031	0.123475
C4ORF51	4q31.21	0.457825	0.00498993	0.123574
LOC344967	4p14	0.457658	0.00500791	0.123738
CEP72	5p15.33	0.457658	0.00500791	0.123738
GSG1	12p13.1	0.457596	0.00501458	0.123738
LOC642929	9q21.11	0.457554	0.00501907	0.123738
GLIPR2	9p13.3	-0.4574	0.00503564	0.124008
OR11H2	14q11.2	0.457335	0.0050427	0.124043
TADA2A	17q12	0.457143	0.0050635	0.124415
TRIML2	4q35.2	0.456828	0.00509776	0.124957
TAS1R2	1p36.13	0.456679	0.00511409	0.124957
AIF1	6p21.33	-0.456628	0.00511963	0.124957
AJM1	9q34.3	0.456628	0.00511963	0.124957
ENO2	12p13.31	0.456628	0.00511963	0.124957
MBD5	2q23.1	0.456628	0.00511963	0.124957
CCDC87	11q13.2	0.456371	0.0051479	0.125328
SLC37A4	11q23.3	0.456371	0.0051479	0.125328
EIF4E1B	5q35.2	0.456334	0.00515194	0.125328
OPALIN	10q24.1	0.455923	0.00519737	0.126057
KAAG1	6p22.3	0.455892	0.00520083	0.126057
GAS8-AS1	16q24.3	0.455885	0.00520158	0.126057
2021-03-03	5q23.2	-0.455856	0.00520484	0.126057
FBXW12	3p21.31	0.455759	0.00521558	0.126178
RNF214	11q23.3	0.455341	0.00526231	0.127169
TRIM56	7q22.1	0.455084	0.00529126	0.127728
TARM1	19q13.42	0.454967	0.00530438	0.127847
LINC00599	8p23.1	0.454924	0.00530933	0.127847
OR8K1	11q12.1	0.454886	0.00531362	0.127847
LRRC71	1q23.1	0.454826	0.00532034	0.127868
PRSS55	8p23.1	0.454617	0.00534408	0.128045
HTR3E	3q27.1	0.454598	0.00534623	0.128045
LINC00337	1p36.31	0.454569	0.00534956	0.128045
LINC01848	5q21.3	0.454557	0.00535096	0.128045
UMODL1-AS1	21q22.3	0.454355	0.00537394	0.128156
GPATCH3	1p36.11	0.454311	0.00537891	0.128156
PABPC5	Xq21.31	-0.454311	0.00537891	0.128156
POFUT2	21q22.3	0.454311	0.00537891	0.128156
CACNG7	19q13.42	0.454094	0.00540384	0.12861
C1ORF54	1q21.2	-0.453797	0.00543804	0.129284
SPDYE4	17p13.1	0.453565	0.00546488	0.129623
KLHL12	1q32.1	0.453539	0.00546782	0.129623
DEFB131A	4p16.1	0.453452	0.00547799	0.129623
MIR-519E/519E		0.453419	0.00548178	0.129623
MIR-519E/519E*		0.453419	0.00548178	0.129623
ARIH2OS	3p21.31	-0.453311	0.00549434	0.129705
GLDC	9p24.1	0.453282	0.00549773	0.129705
RFX4	12q23.3	0.453145	0.00551366	0.129705
MIR-517A/517*		0.453136	0.00551474	0.129705
MIR-517A/517A		0.453136	0.00551474	0.129705
ANKUB1	3q25.1	0.452887	0.00554391	0.130203
DNAH12	3p14.3	0.452854	0.00554771	0.130203
TSC1	9q34.13	0.452767	0.00555799	0.130305
SLC66A1	1p36.13	0.45251	0.00558833	0.130341
SAFB2	19p13.3	0.45251	0.00558833	0.130341
MIR-548AN/548AN		0.452457	0.0055945	0.130341
SH3GL3	15q25.2	0.45232	0.00561078	0.130341
CRB1	1q31.3	0.452281	0.00561535	0.130341
LOC100129917	4p16.3	0.452252	0.00561881	0.130341
SLC66A3	2p25.1	-0.452252	0.00561881	0.130341
UPF3B	Xq24	0.452252	0.00561881	0.130341
ZCRB1	12q12	-0.452252	0.00561881	0.130341
SLC25A38	3p22.1	-0.452252	0.00561881	0.130341
MIR-3165/3165		0.45215	0.00563096	0.130375
KCNJ4	22q13.1	0.452118	0.00563471	0.130375
FLJ25758	19p13.2	0.45209	0.00563808	0.130375
KDF1	1p36.11	0.451995	0.00564943	0.130499
FAM238C	10p12.1	0.451924	0.00565785	0.130499
ZBBX	3q26.1	0.451896	0.00566124	0.130499
DPEP2	16q22.1	-0.451737	0.0056802	0.130799
PVALB	22q12.3	-0.451638	0.00569215	0.130937
LIG3	17q12	0.45148	0.00571111	0.131236
MIR-3188/3188		0.45131	0.0057316	0.131569
OR10A3	11p15.4	0.451163	0.00574944	0.131734
MIR-190B/190B		0.451152	0.00575074	0.131734
SCD	10q24.31	0.450965	0.00577337	0.132115
ANKRD30A	10p11.21	0.450851	0.00578721	0.132282
CDCA3	12p13.31	0.450708	0.00580472	0.132282
PIK3CA	3q26.32	-0.450708	0.00580472	0.132282
FCGR1A	1q21.2	-0.450708	0.00580472	0.132282
C1ORF185	1p32.3	0.450478	0.00583289	0.132594
PRO0611	1p35.2	0.45045	0.00583622	0.132594
MAPT-AS1	17q21.31	0.450448	0.00583654	0.132594
SOD2-OT1	6q25.3	0.450193	0.00586786	0.133168
RBM46	4q32.1	0.450008	0.00589072	0.133549
RCOR2	11q13.1	0.449936	0.00589965	0.133557
MIR-4254/4254		0.449907	0.00590319	0.133557
ACD	16q22.1	0.449678	0.00593159	0.133924
MVD	16q24.2	0.449678	0.00593159	0.133924
HSD11B1	1q32.2	-0.449421	0.00596367	0.134372
CDH24	14q11.2	0.449421	0.00596367	0.134372
POTEH	22q11.1	0.449344	0.00597323	0.13445
RTL3	Xq21.1	-0.449227	0.00598791	0.134547
SLC10A6	4q21.3	-0.449163	0.00599591	0.134547
CCL2	17q12	-0.449163	0.00599591	0.134547
FCHO2	5q13.2	-0.448906	0.00602829	0.135136
FBXO40	3q13.33	0.448664	0.00605886	0.135683
GRIK1-AS1	21q21.3	0.448506	0.00607898	0.135944
AADACL3	1p36.21	0.448411	0.00609098	0.135944
CYYR1	21q21.3	-0.448391	0.00609352	0.135944
LRRC72	7p21.1	0.448377	0.00609527	0.135944
HTR2B	2q37.1	-0.448163	0.00612267	0.136121
NPEPPS	17q21.32	0.448134	0.00612635	0.136121
DMRTA2	1p32.3	0.44811	0.00612937	0.136121
SSX7	Xp11.22	0.448083	0.00613286	0.136121
SNAR-E	19q13.32	0.448073	0.00613414	0.136121
C11ORF16	11p15.4	0.447905	0.00615564	0.136324
LINC00900	11q23.3	-0.447876	0.00615934	0.136324
ANKRD33	12q13.13	0.447857	0.00616188	0.136324
ERG	21q22.2	-0.447619	0.00619248	0.136554
PPP2R1A	19q13.41	0.447619	0.00619248	0.136554
WFDC8	20q13.12	0.447437	0.00621597	0.136554
BCAR4	16p13.13	0.447403	0.00622045	0.136554
ADAMTS13	9q34.2	0.447362	0.00622578	0.136554
DXO	6p21.33	0.447362	0.00622578	0.136554
HIST1H1C	6p22.2	-0.447362	0.00622578	0.136554
MIR-545/545		0.447321	0.00623108	0.136554
MIR-545/545*		0.447321	0.00623108	0.136554
SNORD114-9	14q32.31	0.447223	0.00624383	0.136554
RIBC2	22q13.31	0.447104	0.00625923	0.136554
CHRNG	2q37.1	0.447104	0.00625923	0.136554
CSTA	3q21.1	-0.447104	0.00625923	0.136554
HDLBP	2q37.3	0.447104	0.00625923	0.136554
MIR-524/3P		0.4469	0.00628592	0.136745
MIR-524/5P		0.4469	0.00628592	0.136745
C10ORF90	10q26.2	0.446865	0.00629045	0.136745
XKRX	Xq22.1	0.446847	0.00629283	0.136745
FAM74A4	9q12	0.446763	0.00630385	0.136849
SPHKAP	2q36.3	0.446593	0.00632616	0.137198
NHLH2	1p13.1	0.446388	0.00635317	0.137648
SLC1A6	19p13.12	0.446246	0.00637192	0.137748
GGT3P	22q11.21	0.446217	0.00637573	0.137748
OR52E2	11p15.4	0.44621	0.00637661	0.137748
MIR-3192/3192		0.446134	0.00638665	0.13783
HEATR4	14q24.3	0.446075	0.00639458	0.137866
TEX13A	Xq22.3	0.445889	0.00641926	0.138256
MIR-4296/4296		0.445844	0.00642527	0.138256
MSH5	6p21.33	0.44556	0.00646319	0.138936
ZEB2	2q22.3	-0.44546	0.00647659	0.139089
ETV3	1q23.1	0.445302	0.00649773	0.139125
HCFC2	12q23.3	-0.445302	0.00649773	0.139125
NLRP6	11p15.5	0.445302	0.00649773	0.139125
STRIT1	3q25.2	0.44515	0.0065183	0.139125
SSX4	Xp11.23	0.445143	0.00651919	0.139125
SNAPC4	9q34.3	0.445045	0.00653243	0.139125
ZFP69B	1p34.2	0.445045	0.00653243	0.139125
MLLT6	17q12	0.445045	0.00653243	0.139125
HTR2C	Xq23	0.445024	0.0065352	0.139125
SUZ12P1	17q11.2	0.444788	0.00656729	0.139403
ARMC12	6p21.31	0.444788	0.00656729	0.139403
CD33	19q13.41	-0.444788	0.00656729	0.139403
MYL10	7q22.1	0.444605	0.0065921	0.139795
CD99	Xp22.33 and Yp11.2	-0.44453	0.0066023	0.139876
UBE2O	17q25.1	0.444273	0.00663748	0.140351
YPEL5	2p23.1	-0.444273	0.00663748	0.140351
IQCH	15q23	0.444015	0.00667282	0.140963
WDR38	9q33.3	0.443915	0.00668661	0.141118
VCX3A	Xp22.31	0.443839	0.00669713	0.141205
GRM3	7q21.11-q21.12	0.443772	0.00670637	0.141264
CCDC63	12q24.11	0.443615	0.00672818	0.141588
CCPG1	15q21.3	-0.443501	0.00674399	0.141785
CCDC150	2q33.1	0.443243	0.00677981	0.14186
CRYZL1	21q22.11	-0.443243	0.00677981	0.14186
TERT	5p15.33	0.443243	0.00677981	0.14186
LINC00942	12p13.33	0.443243	0.00677981	0.14186
SIGLEC9	19q13.41	-0.443243	0.00677981	0.14186
MIR-554/554		0.443042	0.00680799	0.142314
OR7E156P	13q21.31	0.442866	0.00683268	0.142695
CSNK1D	17q25.3	0.442728	0.00685195	0.142863
MIR-4284/4284		0.442716	0.00685373	0.142863
ELSPBP1	19q13.33	0.44259	0.00687144	0.143096
PMFBP1	16q22.2	0.442471	0.00688827	0.143176
ZBTB9	6p21.32	0.442471	0.00688827	0.143176
VHLL	1q22	0.442321	0.00690956	0.143257
LOC100506688	5p15.33	0.442242	0.00692071	0.143257
RNASE2	14q11.2	-0.442214	0.00692475	0.143257
SLC2A1	1p34.2	0.442214	0.00692475	0.143257
PTPRF	1p34.2	0.442214	0.00692475	0.143257
NCRUPAR	5q13.3	0.442141	0.00693509	0.143282
CPNE7	16q24.3	0.442113	0.006939	0.143282
SV2B	15q26.1	-0.441956	0.0069614	0.14361
CD14	5q31.3	-0.441699	0.00699821	0.143964
FANCE	6p21.31	0.441699	0.00699821	0.143964
MIR-4641/4641		0.441699	0.00699821	0.143964
BMPR1A	10q23.2	-0.441599	0.0070126	0.144028
MIR-3126/3P		0.44154	0.00702097	0.144028
MIR-3126/5P		0.44154	0.00702097	0.144028
CCDC138	2q13	0.441184	0.00707234	0.144328
PROSER3	19q13.12	0.441184	0.00707234	0.144328
SERP1	3q25.1	-0.441184	0.00707234	0.144328
SAPCD1	6p21.33	0.441184	0.00707234	0.144328
ZCCHC13	Xq13.2	0.441145	0.00707798	0.144328
ACACA	17q12	0.440927	0.00710965	0.144328
LY86	6p25.1	-0.440927	0.00710965	0.144328
MIR-877/877		0.440927	0.00710965	0.144328
MIR-877/877*		0.440927	0.00710965	0.144328
ST8SIA6-AS1	10p12.33	0.440871	0.00711776	0.144328
DGAT2L6	Xq13.1	0.440861	0.00711916	0.144328
TRPM5	11p15.5	0.440783	0.00713059	0.144328
KRTAP19-5	21q22.11	0.44078	0.00713098	0.144328
MIR-23C/23C		0.440688	0.00714437	0.144328
NEK5	13q14.3	0.440669	0.00714714	0.144328
FPR3	19q13.41	-0.440669	0.00714714	0.144328
PROB1	5q31.2	0.440669	0.00714714	0.144328
LINC00698	3p14.2	0.440483	0.00717441	0.144745
ACKR4	3q22.1	-0.440412	0.00718479	0.144822
FKSG49	5q13.3	0.440351	0.00719378	0.14487
LINC00326	6q23.2	0.440203	0.00721545	0.145174
ZBED4	22q13.33	0.440154	0.00722261	0.145185
NXF4	Xq22.1	0.440094	0.00723152	0.145231
RCBTB2	13q14.2	-0.439897	0.00726061	0.145417
SFPQ	1p34.3	0.439897	0.00726061	0.145417
UAP1L1	9q34.3	0.439897	0.00726061	0.145417
BLMH	17q11.2	0.43964	0.00729877	0.145755
ARHGEF34P	7q35	0.43964	0.00729877	0.145755
RTEL1	20q13.33	0.43964	0.00729877	0.145755
FBXO47	17q12|17q12	0.43957	0.00730912	0.145755
KCNH4	17q21.2	0.439539	0.00731371	0.145755
C9	5p13.1	0.43944	0.0073285	0.145755
ADGRL4	1p31.1	-0.439382	0.00733711	0.145755
GALE	1p36.11	0.439382	0.00733711	0.145755
HLA-DRB6	6p21.32	-0.439382	0.00733711	0.145755
SMC1A	Xp11.22	0.439125	0.00737562	0.146255
SKIDA1	10p12.31	0.439125	0.00737562	0.146255
C8ORF37-AS1	8q22.1	0.438896	0.00741004	0.146626
TNC	9q33.1	-0.438867	0.0074143	0.146626
SETD9	5q11.2	-0.438867	0.0074143	0.146626
OTX2-AS1	14q22.3	0.438818	0.00742179	0.146642
KIAA0753	17p13.1	0.43861	0.00745315	0.146976
LINC00301	11q12.2	0.438588	0.00745656	0.146976
TEKT2	1p34.3	0.43851	0.00746837	0.146976
CABP2	11q13.2	0.438439	0.0074791	0.146976
CYTL1	4p16.2	-0.438353	0.00749218	0.146976
FGFR1OP	6q27	0.438353	0.00749218	0.146976
LARGE2	11p11.2	0.438353	0.00749218	0.146976
ZNF148	3q21.2	-0.438353	0.00749218	0.146976
LARGE-AS1	22q12.3	0.438123	0.00752708	0.147044
CREBZF	11q14.1	0.438095	0.00753139	0.147044
EDC4	16q22.1	0.438095	0.00753139	0.147044
SCARNA4	1q22	0.438095	0.00753139	0.147044
VWC2L	2q34-q35	0.438081	0.00753362	0.147044
LL22NC01-81G9.3	22q12.3	0.438042	0.00753959	0.147044
ELAVL3	19p13.2	0.438023	0.00754243	0.147044
TESMIN	11q13.3	0.437838	0.00757077	0.147064
LINC01115	2p25.3	0.4378	0.00757663	0.147064
MIR-4762/3P		0.437773	0.00758077	0.147064
MIR-4762/5P		0.437773	0.00758077	0.147064
LINC00102	Xp22.33 and Yp11.2	0.437734	0.00758678	0.147064
MIR-548X-2/548X		0.437694	0.00759288	0.147064
MIR-548X/548X		0.437694	0.00759288	0.147064
C14ORF177	14q32.2	0.437655	0.00759887	0.147064
KRTAP9-1	17q21.2	0.43761	0.00760582	0.147064
ABCC9	12p12.1	-0.43758	0.00761032	0.147064
GDI1	Xq28	0.437323	0.00765005	0.147702
AKIRIN1	1p34.3	0.437066	0.00768996	0.148074
LINC00308	21q21.1	0.436927	0.00771155	0.148074
LINC01618	4q12	0.436815	0.00772904	0.148074
PECAM1	17q23.3	-0.436808	0.00773005	0.148074
SLC9A5	16q22.1	0.436808	0.00773005	0.148074
COMMD2	3q25.1	-0.436808	0.00773005	0.148074
MYLK3	16q11.2	0.436708	0.00774577	0.148074
MIR-518C/518C		0.4367	0.00774694	0.148074
MIR-518C/518C*		0.4367	0.00774694	0.148074
CLRN1-AS1	3q25.1	0.436651	0.0077547	0.148074
GABRB3	15q12	-0.436579	0.00776591	0.148074
MIR-1908/1908		0.436576	0.00776633	0.148074
EXOSC6	16q22.1	0.436551	0.00777032	0.148074
COCH	14q12	0.436551	0.00777032	0.148074
RANBP10	16q22.1	0.436551	0.00777032	0.148074
LIM2	19q13.41	0.436422	0.00779056	0.148331
ACOXL	2q13	0.436293	0.00781076	0.148587
ADGB	6q24.3	0.436105	0.00784046	0.148976
GJA3	13q12.11	0.436036	0.00785139	0.148976
C8A	1p32.2	0.435815	0.00788639	0.148976
KLF14	7q32.2	0.435801	0.00788863	0.148976
LRRN4	20p12.3	0.435779	0.00789219	0.148976
UNC119B	12q24.31	0.435779	0.00789219	0.148976
LOC341056	11q24.1	0.435779	0.00789219	0.148976
TTL	2q14.1	0.435779	0.00789219	0.148976
DENND4B	1q21.3	0.435779	0.00789219	0.148976
SHE	1q21.3	-0.435549	0.00792871	0.149493
LINC00174	7q11.21	0.435521	0.00793318	0.149493
SMCO1	3q29	0.435452	0.00794419	0.149572
KLHL1	13q21.33	0.435268	0.00797376	0.149638
BTBD10	11p15.3	-0.435264	0.00797435	0.149638
PLCG1	20q12	0.435264	0.00797435	0.149638
GRK7	3q23	0.435216	0.00798209	0.149638
CABP5	19q13.33	0.435061	0.00800685	0.149638
GNG11	7q21.3	-0.435006	0.0080157	0.149638
MIR-4664/3P		0.435006	0.0080157	0.149638
MIR-4664/5P		0.435006	0.0080157	0.149638
SAMD5	6q24.3	0.435006	0.0080157	0.149638
SLC10A4	4p11	0.435006	0.0080157	0.149638
NAT16	7q22.1	0.434874	0.00803707	0.149904
RAG2	11p12	0.434833	0.00804367	0.149904
LOC339593	20p12.2	0.434789	0.00805072	0.149904
LRRIQ3	1p31.1	0.434749	0.00805724	0.149904
FBF1	17q25.1	0.434492	0.00809896	0.150299
LOC100506071	14q12	0.434492	0.00809896	0.150299
ZNF639	3q26.33	-0.434492	0.00809896	0.150299
SLC15A5	12p12.3	0.43435	0.00812199	0.150599
DNAAF5	7p22.3	0.434234	0.00814086	0.150752
SCARNA14	15q22.31	0.434215	0.00814393	0.150752
GMCL2	5q35.3	0.433978	0.00818271	0.15122
CLIP1-AS1	12q24.31	0.433977	0.00818295	0.15122
KRT74	12q13.13	0.433903	0.00819505	0.151316
NMS	2q11.2	0.433801	0.00821188	0.151499
JAM2	21q21.3	-0.433719	0.00822522	0.151618
GYPA	4q31.21	0.433655	0.00823584	0.151639
LINC01531	19q13.12	0.433624	0.00824087	0.151639
C4ORF50	4p16.1	0.433512	0.00825949	0.151639
ALDOC	17q11.2	0.433462	0.00826768	0.151639
ERICH6	3q25.1	0.433462	0.00826768	0.151639
HDHD2	18q21.1	0.433462	0.00826768	0.151639
C3AR1	12p13.31	-0.433205	0.00831033	0.152167
SH3BGRL	Xq21.1	-0.433205	0.00831033	0.152167
EBP	Xp11.23	0.432947	0.00835317	0.152824
C16ORF78	16q12.1	0.432881	0.00836428	0.1529
KRTAP9-9	17q21.2	0.432727	0.00839	0.153102
AICDA	12p13.31	0.432711	0.00839265	0.153102
PPM1A	14q23.1	-0.43269	0.00839619	0.153102
AFDN-DT	6q27	0.43246	0.00843472	0.153671
C17ORF98	17q12	0.432421	0.0084414	0.153671
VWCE	11q12.2	0.432175	0.0084828	0.154297
MS4A4A	11q12.2	-0.431918	0.0085264	0.154556
SNRK	3p22.1	-0.431918	0.0085264	0.154556
FUS	16p11.2	0.431918	0.0085264	0.154556
DNM1P41	15q25.2	0.4319	0.00852933	0.154556
MACROD2-AS1	20p12.1	0.431884	0.00853217	0.154556
DNAH8	6p21.2	0.431688	0.00856545	0.154608
LINC01192	3q26.1	0.431678	0.00856709	0.154608
SRI	7q21.12	-0.43166	0.00857018	0.154608
IDH3B	20p13	0.43166	0.00857018	0.154608
MPST	22q12.3	0.43166	0.00857018	0.154608
SLC17A3	6p22.2	0.431569	0.0085857	0.154761
ATXN2L	16p11.2	0.431403	0.00861416	0.155147
LOC339666	22q12.3	0.431302	0.00863146	0.155331
APOC1	19q13.32	-0.431145	0.00865832	0.155396
UQCRHL	1p36.21	0.431145	0.00865832	0.155396
ZNF137P	19q13.41	0.431145	0.00865832	0.155396
OR51G2	11p15.4	0.431116	0.00866336	0.155396
LOC541472	7p15.3	-0.431044	0.0086757	0.155491
NLRP7	19q13.42	0.430888	0.00870269	0.155594
ABCF1	6p21.33	0.430888	0.00870269	0.155594
MAEA	4p16.3	0.430888	0.00870269	0.155594
C5ORF64	5q12.1	0.430835	0.00871189	0.155632
TFAMP1	7p22.3	0.430701	0.00873506	0.155758
PSMD11	17q11.2	0.430631	0.00874724	0.155758
S1PR1	1p21.2	-0.430631	0.00874724	0.155758
PROX1	1q32.3	0.430631	0.00874724	0.155758
INHBC	12q13.3	0.430421	0.00878374	0.156175
UBE2B	5q31.1	-0.430373	0.00879199	0.156175
2021-03-02	19p13.2	-0.430373	0.00879199	0.156175
TAS2R20	12p13.2	0.430116	0.00883693	0.156847
ZIM3	19q13.43	0.429961	0.00886414	0.157203
TEK	9p21.2	-0.429858	0.00888208	0.157394
FSHR	2p16.3	0.42962	0.0089241	0.157816
METTL11B	1q24.2	0.429613	0.0089253	0.157816
REEP5	5q22.2	-0.429601	0.00892741	0.157816
POLDIP2	17q11.2	0.429344	0.00897295	0.158366
SBF1	22q13.33	0.429344	0.00897295	0.158366
CCDC168	13q33.1	0.42928	0.0089843	0.158439
SERPINA13P	14q32.13	0.42923	0.00899319	0.158469
BRS3	Xq26.3	0.429148	0.00900765	0.158537
ITGB5	3q21.2	-0.429086	0.00901868	0.158537
WDR73	15q25.2	0.429086	0.00901868	0.158537
DPY19L2P2	7q22.1	0.428829	0.00906461	0.159217
LINC00971	3p12.1	0.428719	0.00908426	0.159435
KRT32	17q21.2	0.428601	0.00910544	0.159679
C1ORF87	1p32.1	0.428512	0.00912133	0.159807
CYP2G1P	19q13.2	0.428479	0.00912726	0.159807
ARID3C	9p13.3	0.42836	0.00914879	0.159958
CXADRP2	15q11.2	0.428351	0.00915045	0.159958
PLK5	19p13.3	0.428149	0.00918692	0.16025
ARL15	5q11.2	-0.428057	0.0092036	0.16025
NCBP3	17p13.2	0.428057	0.0092036	0.16025
CCDC81	11q14.2	0.428057	0.0092036	0.16025
COG8	16q22.1	0.428057	0.0092036	0.16025
TCEAL6	Xq22.1	-0.42801	0.00921204	0.160271
SLCO1A2	12p12.1	0.427799	0.00925033	0.160429
MIR-4723/3P		0.427799	0.00925033	0.160429
MIR-4723/5P		0.427799	0.00925033	0.160429
TBC1D12	10q23.33	-0.427799	0.00925033	0.160429
MIR-525/3P		0.427636	0.00928004	0.160484
MIR-525/5P		0.427636	0.00928004	0.160484
FAM136A	2p13.3	0.427542	0.00929726	0.160484
MIR-3916/3916		0.427542	0.00929726	0.160484
RAB41	Xq13.1	0.427542	0.00929726	0.160484
CAGE1	6p24.3	0.427542	0.00929726	0.160484
MIR-520E/520E		0.427394	0.0093243	0.160824
TMEM167A	5q14.2	-0.427284	0.0093444	0.160918
GTF3C1	16p12.1	0.427284	0.0093444	0.160918
NCAPG2	7q36.3	0.427027	0.00939174	0.161289
NASP	1p34.1	0.427027	0.00939174	0.161289
LINC01185	2p16.1	0.427019	0.00939326	0.161289
PTF1A	10p12.2	0.427001	0.00939658	0.161289
GNAT1	3p21.31	0.426937	0.00940835	0.161289
IRGC	19q13.31	0.426895	0.00941602	0.161289
CALR3	19p13.11	0.42688	0.00941896	0.161289
MYO19	17q12	0.42677	0.00943928	0.161289
ERAL1	17q11.2	0.42677	0.00943928	0.161289
HDAC4	2q37.3	0.42677	0.00943928	0.161289
LINC00851	20p11.23	0.42673	0.00944666	0.16129
TCTEX1D1	1p31.3	-0.426512	0.00948703	0.161603
CNTROB	17p13.1	0.426512	0.00948703	0.161603
FGF11	17p13.1	0.426512	0.00948703	0.161603
SCARNA11	12p13.31	0.426472	0.0094945	0.161605
TUSC7	3q13.31	0.426333	0.00952038	0.161871
OR1F2P	16p13.3	0.426309	0.00952484	0.161871
LINC00461	5q14.3	0.426059	0.00957165	0.162405
FOXD4L1	2q14.1	0.426019	0.00957919	0.162405
ZSCAN30	18q12.2	0.425997	0.00958314	0.162405
MYH2	17p13.1	0.425983	0.0095858	0.162405
DDX4	5q11.2	0.425799	0.00962037	0.162553
MIR-1277/1277		0.425774	0.00962518	0.162553
MIR-4745/3P		0.42574	0.00963151	0.162553
MIR-4745/5P		0.42574	0.00963151	0.162553
HS3ST2	16p12.2	-0.42574	0.00963151	0.162553
POU5F2	5q15	0.42562	0.00965418	0.162811
SLITRK1	13q31.1	0.425412	0.0096934	0.163347
MYL6	12q13.2	-0.425225	0.00972887	0.163694
PTPN5	11p15.1	-0.425225	0.00972887	0.163694
LINC01118	2p21	0.425023	0.00976743	0.164217
MEOX2	7p21.2	-0.424968	0.00977786	0.164267
VWA5B1	1p36.12	0.424795	0.00981092	0.164696
DVL2	17p13.1	0.42471	0.00982706	0.164841
CEACAM20	19q13.31	0.424537	0.00986038	0.165192
RNF32	7q36.3	0.424453	0.00987647	0.165192
VPS16	20p13	0.424453	0.00987647	0.165192
GGTLC1	20p11.21	0.424415	0.00988374	0.165192
SLC22A8	11q12.3	0.424406	0.00988553	0.165192
ATAD1	10q23.31	-0.424196	0.0099261	0.165367
KIF22	16p11.2	0.424196	0.0099261	0.165367
LGMN	14q32.12	-0.424196	0.0099261	0.165367
TTLL4	2q35	0.424196	0.0099261	0.165367
SCRIB	8q24.3	0.423681	0.010026	0.166779
ACAD8	11q25	0.423681	0.010026	0.166779
FAM90A20P	8p23.1	0.423634	0.0100351	0.166804
BRPF3	6p21.31	0.423423	0.0100762	0.167109
GPN2	1p36.11	0.423423	0.0100762	0.167109
MRAS	3q22.3	-0.423423	0.0100762	0.167109
DCUN1D1	3q26.33	-0.423166	0.0101267	0.167567
SNRNP40	1p35.2	0.423166	0.0101267	0.167567
PTPRG-AS1	3p14.2	0.423166	0.0101267	0.167567
TULP1	6p21.31	0.423107	0.0101384	0.167634
HMHB1	5q31.3	0.423045	0.0101504	0.167649
LOC643406	20p12.3	0.422997	0.0101601	0.167649
FCER1G	1q23.3	-0.422909	0.0101774	0.167649
MAK	6p24.2	0.422909	0.0101774	0.167649
C1ORF162	1p13.2	-0.422909	0.0101774	0.167649
IFNL1	19q13.2	0.422681	0.0102225	0.168235
PAXIP1	7q36.2	0.422651	0.0102283	0.168235
LENEP	1q21.3	0.422436	0.0102711	0.168591
CLK3	15q24.1	0.422394	0.0102794	0.168591
GJA8	1q21.2	0.422394	0.0102794	0.168591
MIR-626/626		0.422341	0.0102899	0.168591
OR11A1	6p22.1	0.422274	0.0103034	0.168591
CCDC155	19q13.33	0.422272	0.0103036	0.168591
FNDC7	1p13.3	0.422272	0.0103036	0.168591
DCUN1D2	13q34	0.422136	0.0103308	0.168784
LRRC37B	17q11.2	0.422136	0.0103308	0.168784
SNORD114-31	14q32.31	0.421908	0.0103764	0.168972
DCAF7	17q23.3	0.421879	0.0103823	0.168972
HSP90AB4P	15q21.3	0.421879	0.0103823	0.168972
NELFCD	20q13.32	0.421879	0.0103823	0.168972
PCTP	17q22	-0.421879	0.0103823	0.168972
BAALC-AS2	8q22.3	-0.421849	0.0103884	0.168972
EMCN	4q24	-0.421622	0.0104341	0.169414
FAM167B	1p35.2	-0.421622	0.0104341	0.169414
LINC00616	4q28.3	0.421538	0.0104511	0.169414
FLJ36000	17p11.2	0.421452	0.0104683	0.169414
RAMP3	7p13	-0.421364	0.0104861	0.169414
COASY	17q21.2	0.421364	0.0104861	0.169414
RPP30	10q23.31	-0.421364	0.0104861	0.169414
TMEM81	1q32.1	0.421364	0.0104861	0.169414
TTLL10	1p36.33	0.421364	0.0104861	0.169414
MAGEA10	Xq28	0.421332	0.0104925	0.169414
FRAS1	4q21.21	0.421107	0.0105383	0.169654
CSNK1E	22q13.1	0.421107	0.0105383	0.169654
HES6	2q37.3	0.421107	0.0105383	0.169654
MIR-4750/4750		0.421107	0.0105383	0.169654
TLR7	Xp22.2	-0.420849	0.0105907	0.170249
DBF4B	17q21.31|17q21	0.420849	0.0105907	0.170249
KYAT1	9q34.11	0.420592	0.0106434	0.170971
KERA	12q21.33	-0.420389	0.0106851	0.171516
MIR-4275/4275		0.420186	0.0107269	0.172061
ELMO1	7p14.2-p14.1	-0.420077	0.0107494	0.17217
NRDC	1p32.3	0.420077	0.0107494	0.17217
OR7G2	19p13.2	0.419827	0.0108012	0.172647
RBM14	11q13.2	0.41982	0.0108027	0.172647
ANKRD17	4q13.3	0.41982	0.0108027	0.172647
KDM6B	17p13.1	0.419562	0.0108562	0.173377
SNORD114-17	14q32.31	0.419469	0.0108758	0.17344
LCN15	9q34.3	0.419468	0.010876	0.17344
SBK1	16p12.1	0.419305	0.01091	0.173857
LINC01591	8q24.22	0.419187	0.0109348	0.174126
ARPP19	15q21.2	-0.419048	0.010964	0.174338
CES4A	16q22.1	0.419048	0.010964	0.174338
OR5P3	11p15.4	0.418843	0.0110072	0.174674
COPS7B	2q37.1	0.41879	0.0110182	0.174674
KREMEN1	22q12.1	0.41879	0.0110182	0.174674
SNORA21	17q12	0.41879	0.0110182	0.174674
LYZL2	10p11.23	0.418759	0.0110248	0.174674
LOC407835	7q32.1	0.418533	0.0110727	0.17518
PRPF38A	1p32.3	0.418533	0.0110727	0.17518
LOC284798	20p11.21	0.418352	0.011111	0.175643
SSX5	Xp11.23	0.41832	0.011118	0.175643
PLG	6q26	0.418235	0.0111359	0.1758
SF1	11q13.1	0.418018	0.0111823	0.176406
GUCY1B1	4q32.1	-0.417761	0.0112374	0.176895
RAB18	10p12.1	-0.417761	0.0112374	0.176895
PHF10	6q27	0.417761	0.0112374	0.176895
OR2A4	6q23.2	0.417655	0.01126	0.177124
MIR-937/937		0.417503	0.0112928	0.177512
EAPP	14q13.1	-0.417246	0.0113484	0.178132
SNORA71B	20q11.23	0.417246	0.0113484	0.178132
LOC729603	6q25.3	0.416988	0.0114042	0.178626
MLLT10P1	20q11.21	0.416988	0.0114042	0.178626
PCYT2	17q25.3	0.416988	0.0114042	0.178626
CNTFR-AS1	9p13.3	0.416847	0.0114351	0.178962
ZNF679	7q11.21	0.416815	0.011442	0.178962
AKAP10	17p11.2	0.416731	0.0114603	0.179121
HTR3B	11q23.2	0.41668	0.0114715	0.179169
LINC01592	8q13.2	0.416616	0.0114855	0.17926
ERICH6B	13q14.13	0.416562	0.0114972	0.179316
ABCA2	9q34.3	0.416474	0.0115166	0.179383
DNAI1	9p13.3	0.416441	0.0115237	0.179383
SNORD115-48	15q11.2	0.416431	0.011526	0.179383
PARL	3q27.1	-0.416216	0.0115731	0.179862
SLC6A8	Xq28	0.416216	0.0115731	0.179862
MIR-4480/4480		0.416146	0.0115886	0.179975
CR1	1q32.2	-0.415959	0.0116299	0.180235
SPEM1	17p13.1	0.415959	0.0116299	0.180235
TMEM50B	21q22.11	-0.415959	0.0116299	0.180235
LINC00544	13q12.3	0.415854	0.011653	0.180355
LOC100134317	19q13.12	0.415808	0.0116632	0.180355
GTF2IRD2P1	7q11.23	0.415782	0.0116691	0.180355
MIR-200A/200A		0.415722	0.0116823	0.180355
MIR-200A/200A*		0.415722	0.0116823	0.180355
CNTNAP2	7q35-q36.1	0.415701	0.0116869	0.180355
ZNF135	19q13.43	-0.415444	0.0117441	0.181112
LY6G6F	6p21.33	0.415379	0.0117587	0.181209
TAZ	Xq28	0.415187	0.0118016	0.181633
MIR-891B/891B		0.415182	0.0118027	0.181633
DDX53	Xp22.11	0.415132	0.0118139	0.181677
LIPA	10q23.31	-0.414929	0.0118593	0.182122
PLVAP	19p13.11	-0.414929	0.0118593	0.182122
GUCY2F	Xq22.3-q23	0.414812	0.0118858	0.182401
CMKLR1	12q23.3	-0.414672	0.0119173	0.182629
COL15A1	9q22.33	-0.414672	0.0119173	0.182629
GJA10	6q15	0.414629	0.0119269	0.18265
CASQ2	1p13.1	-0.414414	0.0119755	0.183138
GAPVD1	9q33.3	0.414414	0.0119755	0.183138
ANKRD20A5P	18p11.21	0.414157	0.0120339	0.183566
PMS2CL	7p22.1	0.414157	0.0120339	0.183566
PPA1	10q22.1	-0.414157	0.0120339	0.183566
MIR-194-2/194		0.414108	0.0120452	0.183566
MIR-194-2/194*		0.414108	0.0120452	0.183566
ATP6V0A4	7q34	0.413932	0.0120852	0.183906
LRRCC1	8q21.2	0.4139	0.0120926	0.183906
MTOR	1p36.22	0.4139	0.0120926	0.183906
LINC00452	13q34	0.413658	0.0121478	0.184292
RHOB	2p24.1	-0.413642	0.0121515	0.184292
ATG16L1	2q37.1	0.413642	0.0121515	0.184292
COPS2	15q21.1	-0.413642	0.0121515	0.184292
MAGEB2	Xp21.2	0.413563	0.0121697	0.184441
FXR2	17p13.1	0.413385	0.0122107	0.18468
MLEC	12q24.31	0.413385	0.0122107	0.18468
TSEN54	17q25.1	0.413385	0.0122107	0.18468
BFAR	16p13.12	-0.413127	0.0122701	0.18522
TSNAXIP1	16q22.1	0.413127	0.0122701	0.18522
OR5AC2	3q11.2	0.413108	0.0122745	0.18522
SLC5A8	12q23.1-q23.2	0.413084	0.0122801	0.18522
FAM13C	10q21.1	-0.41287	0.0123297	0.185714
MS4A7	11q12.2	-0.41287	0.0123297	0.185714
MYCT1	6q25.2	-0.412613	0.0123896	0.186234
NUFIP2	17q11.2	0.412613	0.0123896	0.186234
CRTAP	3p22.3	-0.412613	0.0123896	0.186234
ERC2-IT1	3p14.3	0.412536	0.0124074	0.186374
OR11L1	1q44	0.412464	0.0124243	0.186501
PARVA	11p15.3	-0.412355	0.0124497	0.186627
MS4A14	11q12.2	-0.412355	0.0124497	0.186627
DBIL5P2	2p15	0.412126	0.0125035	0.187023
DCDC5	11p14.1	0.412124	0.0125039	0.187023
SEC62	3q26.2	-0.412098	0.0125101	0.187023
ASPN	9q22.31	-0.412098	0.0125101	0.187023
PHF2P1	13q12.11	0.412035	0.0125248	0.187115
NRP1	10p11.22	-0.41184	0.0125708	0.187547
RAP1A	1p13.2	-0.41184	0.0125708	0.187547
EHMT1	9q34.3	0.411583	0.0126316	0.187691
RHOJ	14q23.2	-0.411583	0.0126316	0.187691
GCNA	Xq13.1	0.411583	0.0126316	0.187691
NSA2	5q13.3	-0.411583	0.0126316	0.187691
PXK	3p14.3	-0.411583	0.0126316	0.187691
RAB24	5q35.3	0.411583	0.0126316	0.187691
SSX8P	Xp11.22	0.411467	0.0126591	0.187964
NOL4	18q12.1	0.411426	0.0126688	0.187964
FBXW4P1	22q11.23	0.411352	0.0126865	0.187964
OR12D3	6p22.1	0.411341	0.0126891	0.187964
GEMIN4	17p13.3	0.411326	0.0126928	0.187964
FAM90A27P	19q13.42	0.411246	0.0127117	0.188118
TEX101	19q13.31	0.411102	0.0127461	0.1885
FREM3	4q31.21	0.411064	0.0127552	0.188507
TRIM77	11q14.3	0.410944	0.0127837	0.188803
TRAF3IP1	2q37.3	0.410811	0.0128158	0.18895
UBE2E1	3p24.2	-0.410811	0.0128158	0.18895
MIR-629/629		0.410595	0.0128676	0.18895
MIR-629/629*		0.410595	0.0128676	0.18895
CCL4	17q12	-0.410553	0.0128777	0.18895
SPATA25	20q13.12	0.410553	0.0128777	0.18895
POLE	12q24.33	0.410553	0.0128777	0.18895
SMARCB1	22q11.23|22q11	0.410553	0.0128777	0.18895
CCER1	12q21.33	0.410508	0.0128886	0.18895
MRLN	10q21.2	0.410457	0.0129009	0.18895
AVPR1B	1q32.1	0.410302	0.0129384	0.18895
SMG5	1q22	0.410296	0.0129398	0.18895
SPTBN5	15q15.1	0.410296	0.0129398	0.18895
FCGR2C	1q23.3	-0.410296	0.0129398	0.18895
THAP4	2q37.3	0.410296	0.0129398	0.18895
TXNDC15	5q31.1	-0.410296	0.0129398	0.18895
ZNF701	19q13.41	0.410296	0.0129398	0.18895
RCAN3AS	1p36.11	0.410194	0.0129646	0.189186
CLEC19A	16p12.3	0.410073	0.0129937	0.189233
MIR-589/589		0.410052	0.012999	0.189233
MIR-589/589*		0.410052	0.012999	0.189233
OLR1	12p13.2	-0.410039	0.0130022	0.189233
C7ORF71	7p15.2	0.409974	0.0130178	0.189307
MIR663AHG	20p11.1	0.409871	0.013043	0.189307
CYP4F29P	21q11.2	0.409821	0.0130552	0.189307
LOC150776	2q21.1	0.409781	0.0130648	0.189307
SLC5A6	2p23.3	0.409781	0.0130648	0.189307
MIR-517C/517*		0.40977	0.0130676	0.189307
MIR-517C/517C		0.40977	0.0130676	0.189307
ZNF492	19p12	0.409656	0.0130955	0.189587
C7ORF57	7p12.3	0.409527	0.013127	0.189679
FOXN3	14q31.3-q32.11	-0.409524	0.0131277	0.189679
USP31	16p12.2	0.409524	0.0131277	0.189679
NT5C	17q25.1	0.409266	0.0131909	0.190466
LOC100130264	20p11.23	0.40919	0.0132096	0.190611
RTP1	3q27.3	0.409144	0.013221	0.190652
DUSP13	10q22.2	0.409038	0.0132471	0.190902
ARHGAP31	3q13.32-q13.33	-0.408752	0.0133179	0.191546
CHD7	8q12.2	0.408752	0.0133179	0.191546
PRPSAP2	17p11.2	0.408752	0.0133179	0.191546
CPLX3	15q24.1	0.408574	0.0133621	0.192056
CES1P2	16q12.2	0.408517	0.0133762	0.192089
CHURC1-FNTB	14q23.3	-0.408494	0.0133819	0.192089
FLACC1	2q33.1	0.408237	0.013446	0.192508
AOC3	17q21.31	-0.408237	0.013446	0.192508
IQCJ-SCHIP1	3q25.32-q25.33	-0.408237	0.013446	0.192508
PLXDC2	10p12.31	-0.408237	0.013446	0.192508
RNF157	17q25.1	0.407979	0.0135105	0.193107
SNORD36B	9q34.2	0.407979	0.0135105	0.193107
SPATA42	1p13.3	0.407964	0.0135142	0.193107
LINC01346	1p36.32	0.40784	0.0135454	0.193427
FCGR2A	1q23.3	-0.407722	0.0135752	0.193475
NARS2	11q14.1	0.407722	0.0135752	0.193475
TBC1D3	17q12	0.407722	0.0135752	0.193475
ODF2	9q34.11	0.407465	0.0136401	0.193698
DNAJC16	1p36.21	0.407465	0.0136401	0.193698
DUSP28	2q37.3	0.407465	0.0136401	0.193698
TBC1D3F	17q12	0.407465	0.0136401	0.193698
TMEM9B	11p15.4	-0.407465	0.0136401	0.193698
ATP6V1G3	1q31.3	0.407418	0.0136518	0.193698
MIR-3187/3P		0.407381	0.0136614	0.193698
MIR-3187/5P		0.407381	0.0136614	0.193698
RGR	10q23.1	0.407325	0.0136754	0.193698
LYZL1	10p12.1-p11.23	0.407249	0.0136947	0.193698
FAM50A	Xq28	0.407207	0.0137054	0.193698
CBX8	17q25.3	0.407207	0.0137054	0.193698
MTMR6	13q12.13	-0.407207	0.0137054	0.193698
OR2G3	1q44	0.407076	0.0137387	0.193876
MS4A13	11q12.2	0.407042	0.0137475	0.193876
ARHGAP24	4q21.23-q21.3	-0.40695	0.0137708	0.193876
SRP14	15q15.1	-0.40695	0.0137708	0.193876
ZNF384	12p13.31	0.40695	0.0137708	0.193876
DNMT3A	2p23.3	0.40695	0.0137708	0.193876
BCRP2	22q11.21	0.406806	0.0138076	0.194269
LHX1	17q12	0.406709	0.0138325	0.194428
HGF	7q21.11	-0.406692	0.0138366	0.194428
KRT19P2	12q22	0.406569	0.0138681	0.194747
HIGD2A	5q35.2	-0.406435	0.0139026	0.194982
RP9P	7p14.3	0.406435	0.0139026	0.194982
ADAM20	14q24.2	0.406282	0.0139419	0.195358
KCND3	1p13.2	-0.406178	0.0139689	0.195358
CAMLG	5q31.1	-0.406178	0.0139689	0.195358
LOC100506801	1p36.12	0.406178	0.0139689	0.195358
TMEM196	7p21.1	0.406158	0.0139738	0.195358
PANTR1	2q12.1	0.406078	0.0139946	0.195524
NUP155	5p13.2	0.40592	0.0140354	0.19597
LINC00244	7q36.3	0.405757	0.0140777	0.196156
CABS1	4q13.3	0.405718	0.0140879	0.196156
VAMP4	1q24.3	-0.405663	0.0141022	0.196156
LINC00863	10q23.2	-0.405663	0.0141022	0.196156
MBIP	14q13.3	-0.405663	0.0141022	0.196156
BEND3	6q21	0.405663	0.0141022	0.196156
CIB3	19p13.11	0.40562	0.0141133	0.196185
SSX9P	Xp11.23	0.405579	0.0141239	0.196209
SLC8A2	19q13.32	-0.405431	0.0141625	0.196344
BLOC1S4	4p16.1	0.405405	0.0141693	0.196344
CPT1B	22q13.33	0.405405	0.0141693	0.196344
TYROBP	19q13.12	-0.405405	0.0141693	0.196344
SLC22A24	11q12.3	0.405347	0.0141846	0.196432
GID4	17p11.2|17p11.2	0.405148	0.0142367	0.197029
MIR-647/647		0.404891	0.0143043	0.197716
OTUD1	10p12.2	-0.404891	0.0143043	0.197716
TRIM64C	11p11.12	0.404794	0.0143297	0.197943
CMA1	14q12	-0.404636	0.0143714	0.19828
GPR35	2q37.3	0.404633	0.0143722	0.19828
HSD3B1	1p12	0.404596	0.014382	0.198291
PRSS50	3p21.31	0.404413	0.0144305	0.198716
RPL23AP32	2p16.2	0.404376	0.0144403	0.198716
TBC1D10B	16p11.2	0.404376	0.0144403	0.198716
CYP4Z1	1p33	0.404343	0.0144489	0.198716
OCM2	7q21.3	0.404046	0.0145281	0.199361
SNORD42A	17q11.2	0.403861	0.0145775	0.199361
FBXL17	5q21.3	-0.403861	0.0145775	0.199361
PCIF1	20q13.12	0.403861	0.0145775	0.199361
PLXNC1	12q22	-0.403861	0.0145775	0.199361
PTGES2	9q34.11	0.403861	0.0145775	0.199361
RAB31	18p11.22	-0.403861	0.0145775	0.199361
SHB	9p13.1	0.403861	0.0145775	0.199361
SPARCL1	4q22.1	-0.403861	0.0145775	0.199361
ARHGAP33	19q13.12	0.403604	0.0146464	0.199808
CBARP	19p13.3	0.403604	0.0146464	0.199808
PIGG	4p16.3	0.403604	0.0146464	0.199808
PRPF3	1q21.2	0.403604	0.0146464	0.199808
ADAM20P1	14q24.2	0.40345	0.0146877	0.200246
ARPC5	1q25.3	-0.403346	0.0147157	0.200379
TMEM141	9q34.3	0.403346	0.0147157	0.200379
NPB	17q25.3	0.403089	0.0147852	0.200908
PILRA	7q22.1	-0.403089	0.0147852	0.200908
RPL23AP64	11q23.3	0.403089	0.0147852	0.200908
SNORD114-23	14q32.31	0.403051	0.0147955	0.200908
AADACL4	1p36.21	0.402923	0.01483	0.200908
LINC01205	3q13.13	0.402873	0.0148437	0.200908
TSGA10IP	11q13.1	0.402866	0.0148457	0.200908
CACNA2D1	7q21.11	-0.402831	0.014855	0.200908
HNRNPA2B1	7p15.2	0.402831	0.014855	0.200908
HAVCR2	5q33.3	-0.402831	0.014855	0.200908
LIMA1	12q13.12	-0.402831	0.014855	0.200908
ESPNP	1p36.13	0.402729	0.014883	0.200991
MIR-26B/26B		0.402586	0.0149218	0.200991
MIR-26B/26B*		0.402586	0.0149218	0.200991
COL27A1	9q32	0.402574	0.0149251	0.200991
ANKS1A	6p21.31	0.402574	0.0149251	0.200991
EMG1	12p13.31	0.402574	0.0149251	0.200991
UBOX5-AS1	20p13	0.402574	0.0149251	0.200991
TCERG1L	10q26.3	0.402372	0.0149803	0.201239
PRTN3	19p13.3	0.402326	0.0149929	0.201239
LINC01433	20p13	0.40232	0.0149945	0.201239
MRPS5	2q11.1	0.402317	0.0149955	0.201239
UBE2Z	17q21.32	0.402317	0.0149955	0.201239
SPACA7	13q34	0.402306	0.0149984	0.201239
C1ORF229	1q44	0.402163	0.0150376	0.201642
EDC3	15q24.1	0.402059	0.0150661	0.201777
RAB9B	Xq22.2	-0.402059	0.0150661	0.201777
FGFR3	4p16.3	0.401802	0.015137	0.202604
OR1E2	17p13.2	0.401764	0.0151475	0.202621
LOC442132	5p15.31	0.401566	0.0152023	0.202816
EFTUD2	17q21.31	0.401544	0.0152082	0.202816
GLOD4	17p13.3	0.401544	0.0152082	0.202816
SNORA50C	17q23.3	0.401544	0.0152082	0.202816
VAC14-AS1	16q22.1	0.401544	0.0152082	0.202816
LINC00470	18p11.32	0.401449	0.0152346	0.202996
NAA11	4q21.21	0.401429	0.0152402	0.202996
LOC100129138	1p21.1	0.401291	0.0152786	0.203276
SAP130	2q14.3	0.401287	0.0152797	0.203276
TPTE2	13q12.11	0.401184	0.0153083	0.203519
OR2M4	1q44	0.401155	0.0153165	0.203519
SSPN	12p12.1	-0.40103	0.0153514	0.203861
MBD1	18q21.1	0.400772	0.0154235	0.204694
LINC01363	1q24.1	0.400554	0.0154847	0.205172
DPYSL5	2p23.3	0.400541	0.0154884	0.205172
MAST2	1p34.1	0.400515	0.0154958	0.205172
MUC22	6p21.33	0.400511	0.0154968	0.205172
LILRP2	19q13.42	0.400388	0.0155316	0.205501
DLGAP1-AS3	18p11.31	0.400272	0.0155644	0.205501
ALS2	2q33.1	0.400257	0.0155684	0.205501
ELOF1	19p13.2	-0.400257	0.0155684	0.205501
GNB3	12p13.31	0.400257	0.0155684	0.205501
IFNK	9p21.2	0.4	0.0156412	0.205899
DNAH10	12q24.31	0.4	0.0156413	0.205899
RPL23AP5	16p13.3	0.4	0.0156413	0.205899
ZNF667-AS1	19q13.43	-0.4	0.0156413	0.205899
MIR-561/561		0.399986	0.0156454	0.205899
SNORA70E	11q14.1	0.399855	0.0156825	0.206079
C15ORF62	15q15.1	0.399743	0.0157145	0.206079
FUBP3	9q34.11-q34.12	0.399743	0.0157145	0.206079
LSS	21q22.3	0.399743	0.0157145	0.206079
SRD5A3	4q12	-0.399743	0.0157145	0.206079
KRT38	17q21.2	0.39974	0.0157153	0.206079
DGKK	Xp11.22	0.399611	0.015752	0.206438
DENND1A	9q33.3	0.399485	0.015788	0.206663
EPHA5	4q13.1-q13.2	-0.399485	0.015788	0.206663
LOC145845	15q14	0.399386	0.0158163	0.20691
CFAP157	9q34.11	0.399228	0.0158617	0.207012
DCAKD	17q21.31	0.399228	0.0158617	0.207012
SEMA6B	19p13.3	-0.399228	0.0158617	0.207012
ZNF141	4p16.3	0.399228	0.0158617	0.207012
HOXD11	2q31.1	0.399132	0.0158893	0.207153
KATNAL2	18q21.1	0.399125	0.0158913	0.207153
HYAL4	7q31.32	0.398996	0.0159284	0.207241
C3ORF79	3q25.2	0.398994	0.0159289	0.207241
CBWD6	9p11.2	0.39897	0.0159358	0.207241
TTC1	5q33.3	-0.39897	0.0159358	0.207241
EPOP	17q12	0.398713	0.0160101	0.207716
LINC01252	12p13.2	0.398713	0.0160101	0.207716
LRRC70	5q12.1	-0.398713	0.0160101	0.207716
PEA15	1q23.2	-0.398713	0.0160101	0.207716
MAZ	16p11.2	0.398456	0.0160848	0.208036
STEAP4	7q21.12	-0.398456	0.0160848	0.208036
CCHCR1	6p21.33	0.398456	0.0160848	0.208036
PHLPP2	16q22.2	0.398456	0.0160848	0.208036
PTGES2-AS1	9q34.11	0.398456	0.0160848	0.208036
OPRD1	1p35.3	0.398409	0.0160982	0.208036
EVX2	2q31.1	0.3984	0.016101	0.208036
C3ORF84	3p21.31	0.398325	0.0161227	0.208194
HTR6	1p36.13	0.398249	0.0161447	0.208304
CTBP1-DT	4p16.3	0.398198	0.0161597	0.208304
REEP3	10q21.3	-0.398198	0.0161597	0.208304
ZC3H18-AS1	16q24.2	0.398068	0.0161976	0.208671
SALL4	20q13.2	0.397941	0.0162349	0.209029
SKINT1L	1p33	0.397735	0.0162954	0.209144
POM121L1P	22q11.22	0.397708	0.0163033	0.209144
SCO1	17p13.1	0.397683	0.0163104	0.209144
TDRD6	6p12.3	-0.397683	0.0163104	0.209144
CCL18	17q12	-0.397683	0.0163104	0.209144
KLHL42	12p11.22	-0.397683	0.0163104	0.209144
MAPK13	6p21.31	0.397683	0.0163104	0.209144
DHX9	1q25.3	0.397426	0.0163862	0.209994
CATSPER4	1p36.11	0.397392	0.0163962	0.21
MIR-182/182		0.397205	0.0164516	0.210356
MIR-182/182*		0.397205	0.0164516	0.210356
C8ORF86	8p11.22	0.397199	0.0164532	0.210356
SAFB	19p13.3	0.397169	0.0164623	0.210356
CCR1	3p21.31	-0.396911	0.0165387	0.210611
VEGFC	4q34.3	-0.396911	0.0165387	0.210611
GOSR1	17q11.2	0.396911	0.0165387	0.210611
GREM1	15q13.3	-0.396911	0.0165387	0.210611
RBM15-AS1	1p13.3	0.396911	0.0165387	0.210611
WNT7A	3p25.1	0.396908	0.0165397	0.210611
OR2S2	9p13.3	0.396816	0.0165671	0.210837
MEX3A	1q22	0.396654	0.0166154	0.210964
CD99L2	Xq28	-0.396654	0.0166154	0.210964
KIAA0556	16p12.1	0.396654	0.0166154	0.210964
NKD1	16q12.1	0.396654	0.0166154	0.210964
SLC22A12	11q13.1	0.396487	0.0166652	0.211331
BHLHE23	20q13.33	0.396413	0.0166874	0.211331
SFTA1P	10p14	-0.396396	0.0166924	0.211331
SFRP2	4q31.3	-0.396396	0.0166924	0.211331
ZNF607	19q13.12	0.396396	0.0166924	0.211331
CD69	12p13.31	-0.396139	0.0167697	0.2117
DDX39B	6p21.33	0.396139	0.0167697	0.2117
DEPDC7	11p13	0.396139	0.0167697	0.2117
MTMR4	17q22	0.396139	0.0167697	0.2117
ERCC2	19q13.32	0.396139	0.0167697	0.2117
ANKFY1	17p13.2	0.395882	0.0168472	0.212314
ITGA2B	17q21.31	0.395882	0.0168472	0.212314
KLC3	19q13.32	0.395882	0.0168472	0.212314
C10ORF71	10q11.23	-0.395826	0.016864	0.212403
KIAA2012	2q33.1	0.395418	0.0169878	0.213841
DDX3Y	Yq11.221	-0.395249	0.0170391	0.214363
SHMT1	17p11.2	0.395109	0.0170818	0.214778
MIR-373/373		0.394908	0.0171434	0.215153
MIR-373/373*		0.394908	0.0171434	0.215153
GPR65	14q31.3	-0.394852	0.0171606	0.215153
PFAS	17p13.1	0.394852	0.0171606	0.215153
KCNJ14	19q13.33	0.394852	0.0171606	0.215153
LOC100507387	5q35.2	0.394804	0.0171753	0.215215
IGIP	5q31.3	-0.394595	0.0172397	0.215531
HJURP	2q37.1	0.394595	0.0172397	0.215531
STOM	9q33.2	-0.394595	0.0172397	0.215531
TOP2A	17q21.2	0.394595	0.0172397	0.215531
AIPL1	17p13.2	0.394558	0.0172511	0.21555
MIR-604/604		0.394416	0.0172948	0.21587
MBNL1	3q25.1-q25.2	-0.394337	0.0173191	0.21587
WDR77	1p13.2	0.394337	0.0173191	0.21587
TBX5	12q24.21	0.394334	0.0173202	0.21587
DEFB125	20p13	0.394316	0.0173257	0.21587
C21ORF62	21q22.11	0.394234	0.0173511	0.216063
PIP	7q34	-0.394157	0.017375	0.216239
DCDC2B	1p35.2	0.39408	0.0173988	0.21629
MINK1	17p13.2	0.39408	0.0173988	0.21629
CYP7B1	8q12.3	-0.393822	0.0174788	0.216917
ULK3	15q24.1	0.393822	0.0174788	0.216917
PCID2	13q34	0.393822	0.0174788	0.216917
OR10K1	1q23.1	0.393767	0.017496	0.217008
CNOT1	16q21	0.393565	0.0175592	0.217668
GOT1L1	8p11.23	0.393457	0.0175929	0.217678
AZI2	3p24.1	-0.393308	0.0176398	0.217678
DHRS13	17q11.2	0.393308	0.0176398	0.217678
GPR34	Xp11.4	-0.393308	0.0176398	0.217678
POLN	4p16.3	0.393308	0.0176398	0.217678
XPO1	2p15	0.393308	0.0176398	0.217678
PHLDB3	19q13.31	0.393308	0.0176398	0.217678
SLC5A2	16p11.2	0.393308	0.0176398	0.217678
EPB42	15q15.2	0.393278	0.0176491	0.217678
OOSP2	11q12.1	0.393181	0.0176796	0.217829
ZNF582	19q13.43	-0.39305	0.0177207	0.217829
DPY19L1P1	7p14.3	0.39305	0.0177207	0.217829
GCNT4	5q13.3	-0.39305	0.0177207	0.217829
HYOU1	11q23.3	0.39305	0.0177207	0.217829
MAFG-DT	17q25.3	0.39305	0.0177207	0.217829
PRODH2	19q13.12	0.392991	0.0177394	0.217937
NKX1-2	10q26.13	0.392924	0.0177604	0.217975
BASP1-AS1	5p15.1	0.3928	0.0177997	0.217975
TSHR	14q31.1	0.392793	0.017802	0.217975
CLEC4A	12p13.31	-0.392793	0.017802	0.217975
JAG2	14q32.33	0.392793	0.017802	0.217975
UQCC2	6p21.31	0.392793	0.017802	0.217975
OR11H4	14q11.2	0.392744	0.0178175	0.218003
LINC01621	6q14.1	0.392709	0.0178286	0.218003
SPATA31D5P	9q21.32	0.39265	0.0178472	0.218003
ITGAM	16p11.2	-0.392535	0.0178835	0.218003
RNF220	1p34.1	0.392535	0.0178835	0.218003
SUV39H1	Xp11.23	0.392535	0.0178835	0.218003
UBR4	1p36.13	0.392535	0.0178835	0.218003
VCP	9p13.3	0.392535	0.0178835	0.218003
KHDC1L	6q13	0.392408	0.0179241	0.218377
CRISP1	6p12.3	0.392292	0.0179609	0.218516
MIR600HG	9q33.3	0.392278	0.0179654	0.218516
TMPO-AS1	12q23.1	0.392278	0.0179654	0.218516
BRWD3	Xq21.1	0.392021	0.0180476	0.218825
C5AR1	19q13.32	-0.392021	0.0180476	0.218825
STON1-GTF2A1L	2p16.3	-0.392021	0.0180476	0.218825
TMOD3	15q21.2	-0.392021	0.0180476	0.218825
VIM	10p13	-0.392021	0.0180476	0.218825
RNASE11	14q11.2	0.391974	0.0180624	0.218825
KRTAP4-2	17q21.2	0.391924	0.0180786	0.218825
ACER1	19p13.3	0.391891	0.0180891	0.218825
DNAI2	17q25.1	0.391875	0.0180944	0.218825
WWTR1-AS1	3q25.1	0.391864	0.0180977	0.218825
CAMK2B	7p13	0.391763	0.0181301	0.218825
ELAC2	17p12	0.391763	0.0181301	0.218825
PJA2	5q21.3	-0.391763	0.0181301	0.218825
ABCC2	10q24.2	0.391763	0.0181301	0.218825
TMSB4Y	Yq11.221	-0.39173	0.0181408	0.218834
PNLDC1	6q25.3	0.391526	0.0182065	0.218983
TEX15	8p12	0.391526	0.0182065	0.218983
OPN5	6p12.3	0.391522	0.0182078	0.218983
MIR-548AL/548AL		0.391517	0.0182092	0.218983
APOC1P1	19q13.32	-0.391506	0.0182129	0.218983
KIF14	1q32.1	0.391506	0.0182129	0.218983
B3GALT1	2q24.3	0.391372	0.0182562	0.219384
CDC25B	20p13	0.391248	0.0182961	0.219623
TRAF2	9q34.3	0.391248	0.0182961	0.219623
AGAP1	2q37.2	0.390991	0.0183795	0.219785
CPEB3	10q23.32	-0.390991	0.0183795	0.219785
LINC01133	1q23.2	-0.390991	0.0183795	0.219785
MOCS2	5q11.2	-0.390991	0.0183795	0.219785
PRRX1	1q24.2	-0.390991	0.0183795	0.219785
SNX16	8q21.13	0.390991	0.0183795	0.219785
ZBTB5	9p13.2	0.390991	0.0183795	0.219785
ZNF337	20p11.21	0.390734	0.0184633	0.220666
CLEC2A	12p13.31	0.390596	0.0185083	0.220999
KCTD19	16q22.1	0.390501	0.0185392	0.220999
VWA5A	11q24.2	-0.390476	0.0185474	0.220999
RNF227	17p13.1	0.390476	0.0185474	0.220999
CALN1	7q11.22	0.390299	0.0186056	0.220999
LINC01194	5p15.2	0.390268	0.0186158	0.220999
OR2AG1	11p15.4	0.39024	0.0186247	0.220999
PSKH2	8q21.3	0.390223	0.0186304	0.220999
FAM110D	1p36.11	-0.390219	0.0186318	0.220999
LOC644656	11p15.4	0.390219	0.0186318	0.220999
PPP1R16A	8q24.3	0.390219	0.0186318	0.220999
SYNGR4	19q13.33	0.390219	0.0186318	0.220999
CCNI2	5q31.1	0.390219	0.0186318	0.220999
RPL15	3p24.2	-0.390219	0.0186318	0.220999
KRTAP4-8	17q21.2	0.39007	0.0186808	0.221407
ZNF99	19p12	0.389999	0.0187041	0.221407
SNAP29	22q11.21	-0.389961	0.0187165	0.221407
ARGLU1	13q33.3	0.389961	0.0187165	0.221407
NKD2	5p15.33	0.389961	0.0187165	0.221407
MECOM	3q26.2	-0.389704	0.0188016	0.221816
PGGHG	11p15.5	0.389704	0.0188016	0.221816
CAD	2p23.3	0.389704	0.0188016	0.221816
DDI2	1p36.21	0.389704	0.0188016	0.221816
ZBTB2	6q25.1	0.389704	0.0188016	0.221816
MAX	14q23.3	-0.389447	0.0188869	0.222346
LIPH	3q27.2	-0.389447	0.0188869	0.222346
MAFG	17q25.3	0.389447	0.0188869	0.222346
CHAMP1	13q34	0.389447	0.0188869	0.222346
TAT	16q22.2	0.388957	0.0190503	0.223769
MGME1	20p11.23	0.388932	0.0190587	0.223769
SNORA5C	7p13	0.388932	0.0190587	0.223769
KLF2	19p13.11	-0.388932	0.0190587	0.223769
PSMC3IP	17q21.2	0.388932	0.0190587	0.223769
PRDM7	16q24.3	0.388845	0.0190878	0.223991
AGER	6p21.32	0.388674	0.019145	0.224304
MST1P2	1p36.13	0.388674	0.019145	0.224304
ZNF25	10p11.21	-0.388674	0.019145	0.224304
CCDC166	8q24.3	0.388617	0.0191645	0.224412
RFPL1S	22q12.2	0.388571	0.0191799	0.224473
EDN2	1p34.2	0.388517	0.019198	0.224482
COL9A2	1p34.2	0.388417	0.0192317	0.224482
SNX25	4q35.1	0.388417	0.0192317	0.224482
TRPM6	9q21.13	0.388417	0.0192317	0.224482
EBLN2	3p13	0.388417	0.0192317	0.224482
PSG7	19q13.31	0.388345	0.0192558	0.224644
OR10H2	19p13.12	0.388216	0.0192995	0.224959
CD84	1q23.3	-0.38816	0.0193187	0.224959
EME2	16p13.3	0.38816	0.0193187	0.224959
GNRH2	20p13	0.388145	0.0193237	0.224959
ATG3	3q13.2	-0.387902	0.019406	0.225068
C16ORF58	16p11.2	0.387902	0.019406	0.225068
CRAT	9q34.11	0.387902	0.019406	0.225068
SOX30	5q33.3	0.387902	0.019406	0.225068
AVL9	7p14.3	0.387902	0.019406	0.225068
LOC100506730	1p36.13	0.387902	0.019406	0.225068
MYCBPAP	17q21.33	0.387902	0.019406	0.225068
BPIFC	22q12.3	0.387876	0.019415	0.225068
TTC21B-AS1	2q24.3	0.387791	0.0194439	0.225285
MIR-4696/4696		-0.387751	0.0194575	0.225324
CSPP1	8q13.1-q13.2	0.387645	0.0194937	0.225387
MVB12B	9q33.3	0.387645	0.0194937	0.225387
TLE3	15q23	0.387645	0.0194937	0.225387
RFPL2	22q12.3	0.387487	0.0195475	0.22589
FETUB	3q27.3	0.387448	0.0195608	0.225925
SCN5A	3p22.2	0.387387	0.0195817	0.226047
TBPL2	14q22.3	0.387302	0.019611	0.226267
OR2C1	16p13.3	0.387241	0.0196319	0.226389
ZNF713	7p11.2	0.38713	0.01967	0.226612
OR10P1	12q13.2	0.387125	0.0196717	0.226612
MBNL2	13q32.1	-0.386873	0.0197586	0.226899
BCL6B	17p13.1	-0.386873	0.0197586	0.226899
EDNRA	4q31.22-q31.23	-0.386873	0.0197586	0.226899
KIF18B	17q21.31	0.386873	0.0197586	0.226899
RRH	4q25	0.386873	0.0197586	0.226899
WDR60	7q36.3	0.386873	0.0197586	0.226899
TNFSF8	9q32-q33.1	-0.386615	0.0198476	0.227247
VSIG4	Xq12	-0.386615	0.0198476	0.227247
MIR-181C/181C		0.386504	0.0198861	0.227247
MIR-181C/181C*		0.386504	0.0198861	0.227247
TLCD3B	16p11.2	0.386478	0.0198952	0.227247
ADAM18	8p11.22	0.386454	0.0199037	0.227247
MIR-1910/1910		0.386407	0.0199197	0.227247
LRCH4	7q22.1	0.386358	0.0199369	0.227247
LUC7L2	7q34	0.386358	0.0199369	0.227247
TSHZ3	19q12	-0.386358	0.0199369	0.227247
MIR-148B/148B		0.386328	0.0199473	0.227247
MIR-148B/148B*		0.386328	0.0199473	0.227247
RRS1-AS1	8q13.1	0.386279	0.0199644	0.227247
SLCO1B1	12p12.1	0.386255	0.0199728	0.227247
ATAD5	17q11.2	0.3861	0.0200266	0.227247
CPE	4q32.3	-0.3861	0.0200266	0.227247
LMO2	11p13	-0.3861	0.0200266	0.227247
SRD5A3-AS1	4q12	-0.3861	0.0200266	0.227247
SSR3	3q25.31	-0.3861	0.0200266	0.227247
ZWINT	10q21.1	0.3861	0.0200266	0.227247
D2HGDH	2q37.3	0.3861	0.0200266	0.227247
RFX1	19p13.12	0.3861	0.0200266	0.227247
SIGLEC7	19q13.41	-0.3861	0.0200266	0.227247
NKX2-6	8p21.2	0.385968	0.020073	0.227645
NLGN4Y	Yq11.221	-0.385941	0.0200824	0.227645
LOC100129148	7q34	0.385843	0.0201166	0.227798
PPP1R10	6p21.33	0.385843	0.0201166	0.227798
STH	17q21.31	0.385768	0.0201427	0.227882
MIR-495/495		0.385717	0.0201608	0.227882
OR5H2	3q11.2	0.385717	0.0201608	0.227882
MS4A6A	11q12.2	-0.385586	0.0202069	0.227882
CD83	6p23	-0.385586	0.0202069	0.227882
DTX1	12q24.13	-0.385586	0.0202069	0.227882
LPAL2	6q25.3	0.385586	0.0202069	0.227882
URAHP	16q24.3	0.385586	0.0202069	0.227882
OR1A1	17p13.3	0.385486	0.020242	0.228145
EIF1AY	Yq11.223	-0.385433	0.0202607	0.228145
ARHGEF19	1p36.13	0.385328	0.0202975	0.228145
LINC00173	12q24.22	0.385328	0.0202975	0.228145
TACC3	4p16.3	0.385328	0.0202975	0.228145
PRSS23	11q14.2	-0.385328	0.0202975	0.228145
LINC00691	3p24.2	0.385313	0.0203028	0.228145
MAGEB1	Xp21.2	0.385249	0.0203254	0.228175
PRR30	2p23.3	0.385222	0.020335	0.228175
SCN10A	3p22.2	0.385208	0.0203399	0.228175
LHB	19q13.33	0.38512	0.020371	0.228175
ARHGDIB	12p12.3	-0.385071	0.0203885	0.228175
POLR3E	16p12.2	0.385071	0.0203885	0.228175
TP53TG5	20q13.12	0.385071	0.0203885	0.228175
CLIC4	1p36.11	-0.385071	0.0203885	0.228175
LINC00974	17q21.2	0.384929	0.0204389	0.228622
FGFR4	5q35.2	0.384813	0.0204799	0.228732
TMEM132A	11q12.2	0.384813	0.0204799	0.228732
RHOT2	16p13.3	0.384813	0.0204799	0.228732
MIR-4634/4634		0.384646	0.0205393	0.229174
PAPOLB	7p22.1	0.384583	0.020562	0.229174
FAM114A2	5q33.2	-0.384556	0.0205716	0.229174
PIGL	17p11.2	0.384556	0.0205716	0.229174
RPP38-DT	10p13	0.384556	0.0205716	0.229174
SKOR2	18q21.1	0.384477	0.0205997	0.22927
MIR-130A/130A		0.384345	0.0206469	0.22927
MIR-130A/130A*		0.384345	0.0206469	0.22927
LOC284009	17p13.3	0.384323	0.0206547	0.22927
EIF4G3	1p36.12	0.384299	0.0206636	0.22927
MTSS2	16q22.1	0.384299	0.0206636	0.22927
SNORD4B	17q11.2	0.384299	0.0206636	0.22927
ZNF514	2q11.1	0.384299	0.0206636	0.22927
AKT3	1q43-q44	-0.384041	0.020756	0.229471
NBAT1	6p22.3	0.384041	0.020756	0.229471
PLK1	16p12.2	0.384041	0.020756	0.229471
SMC1B	22q13.31	0.384041	0.020756	0.229471
HACD4	9p21.3	-0.384041	0.020756	0.229471
SZT2	1p34.2	0.384041	0.020756	0.229471
LINC00272	1q25.3	0.38381	0.0208393	0.229471
KRTAP5-8	11q13.4	0.383805	0.0208411	0.229471
CDH4	20q13.33	0.383784	0.0208487	0.229471
CHST1	11p11.2	-0.383784	0.0208487	0.229471
CLEC14A	14q21.1	-0.383784	0.0208487	0.229471
HTR1D	1p36.12	0.383784	0.0208487	0.229471
LOC100499489	10p12.2	-0.383784	0.0208487	0.229471
PER2	2q37.3	0.383784	0.0208487	0.229471
RBM39	20q11.22	0.383784	0.0208487	0.229471
SNX18	5q11.2	-0.383784	0.0208487	0.229471
CCNA1	13q13.3	-0.383551	0.0209328	0.230035
[truncated: 19,992 more rows]
