# Supplementary material for: Comprehensive Analysis and Identification of Prognostic Biomarkers and Therapeutic Targets Among FAM83 Family Members for Gastric Cancer
Source: Front Cell Dev Biol. 2021 Nov 19;9:719613. doi: 10.3389/fcell.2021.719613 (PMC8640971; doi:10.3389/fcell.2021.719613)
Supplement: Supplementary file 7 [file Data_Sheet_7.ZIP › Supplementary materials fig.6/co-expresssion between different FAM83 family members and 259 genes/FAM83H.xls]

## Sheet: Sheet1
Correlated Gene	Cytoband	Spearman's Correlation	p-Value	q-Value
SCRIB	8q24.3	0.830631	3.65371e-10	8.03487e-06
FBXL6	8q24.3	0.797426	5.82963e-09	6.39238e-05
MFSD3	8q24.3	0.792021	8.72045e-09	6.39238e-05
MIR-937/937		0.786615	1.28943e-08	7.08895e-05
PUF60	8q24.3	0.777091	2.50126e-08	0.00011001
TIGD5	8q24.3	0.758816	8.18555e-08	0.000296654
HSF1	8q24.3	0.756499	9.44287e-08	0.000296654
CHRAC1	8q24.3	0.751866	1.25082e-07	0.000310386
FAM83H-AS1	8q24.3	0.751609	1.27028e-07	0.000310386
PTK2	8q24.3	0.746203	1.74934e-07	0.000349726
ZNF7	8q24.3	0.746203	1.74934e-07	0.000349726
C8ORF82	8q24.3	0.738739	2.68676e-07	0.000492372
TOP1MT	8q24.3	0.736422	3.06056e-07	0.000517729
PPP1R16A	8q24.3	0.733591	3.58225e-07	0.000562695
ARHGAP39	8q24.3	0.731532	4.01176e-07	0.000588151
SLC52A2	8q24.3	0.719176	7.75083e-07	0.0010653
LRRC14	8q24.3	0.717889	8.28478e-07	0.00107171
ELL2	5q15	-0.715573	9.3318e-07	0.00114009
ZNF252P	8q24.3	0.714028	1.00959e-06	0.00116852
KIFC2	8q24.3	0.711454	1.14979e-06	0.00120313
C8ORF33	8q24.3	0.70991	1.24227e-06	0.00120313
TMEM249	8q24.3	0.70991	1.24227e-06	0.00120313
FOXH1	8q24.3	0.709653	1.25833e-06	0.00120313
TMED10P1	8q24.3	0.706306	1.48519e-06	0.00136087
RRS1	8q13.1	0.702703	1.77097e-06	0.00151609
CPSF1	8q24.3	0.701931	1.83842e-06	0.00151609
FERMT1	20p12.3	0.701673	1.86142e-06	0.00151609
TGS1	8q12.1	0.698327	2.1854e-06	0.00171639
EXOSC4	8q24.3	0.695753	2.46889e-06	0.00187218
MIR-4664/3P		0.693694	2.71949e-06	0.00191437
MIR-4664/5P		0.693694	2.71949e-06	0.00191437
API5	11p12	0.693179	2.78568e-06	0.00191437
HOXA10	7p15.2	0.684685	4.11358e-06	0.00272312
MTFR1	8q13.1	0.68417	4.21018e-06	0.00272312
TMEM68	8q12.1	0.68314	4.40962e-06	0.00277063
C2ORF74	2p15	-0.681596	4.725e-06	0.00288632
MIR-939/939		0.679279	5.23683e-06	0.00311252
ZNF623	8q24.3	0.677477	5.66939e-06	0.00328093
SHARPIN	8q24.3	0.669498	8.00511e-06	0.00451385
TERC	3q26.2	0.666168	9.21667e-06	0.0050671
CCDC51	3p21.31	0.664865	9.73465e-06	0.00522133
HSBP1L1	18q23	0.661261	1.13081e-05	0.00592085
SNORA18	11q21	0.657658	1.31098e-05	0.00670458
BAG4	8p11.23	0.656885	1.35283e-05	0.00676139
ECRP	14q11.2	-0.654124	1.51263e-05	0.00739204
AP1AR	4q25	0.651995	1.64738e-05	0.00787555
EFNA3	1q21.3	0.651223	1.69888e-05	0.00794896
FNTA	8p11.21	0.649678	1.8063e-05	0.00818959
PDF	16q22.1	0.649421	1.82479e-05	0.00818959
PPP1R14B	11q13.1	0.648391	1.90049e-05	0.00819484
ZC3H3	8q24.3	0.648391	1.90049e-05	0.00819484
LOC389641	8p21.3	0.647619	1.95912e-05	0.00828521
TUNAR	14q32.2	-0.646095	2.07968e-05	0.0086291
GRSF1	4q13.3	0.643243	2.32356e-05	0.00929042
FCER1A	1q23.2	-0.643243	2.32356e-05	0.00929042
OPLAH	8q24.3	0.642728	2.37025e-05	0.00930788
DIS3	13q21.33	0.642214	2.41779e-05	0.009328
ELMO1	7p14.2-p14.1	-0.641699	2.46619e-05	0.0093507
OXSR1	3p22.2	0.636551	3.00093e-05	0.0111853
CARMIL1	6p22.2	0.635521	3.11973e-05	0.0112469
MAK16	8p12	0.635521	3.11973e-05	0.0112469
GPAT4	8p11.21	0.634492	3.24277e-05	0.0113193
PYCR3	8q24.3	0.634492	3.24277e-05	0.0113193
PVALB	22q12.3	-0.631443	3.63326e-05	0.0124842
KLF5	13q22.1	0.630631	3.74434e-05	0.012668
TONSL	8q24.3	0.629086	3.96391e-05	0.0131203
LRRC24	8q24.3	0.628571	4.03965e-05	0.0131203
CFI	4q25	-0.628057	4.1167e-05	0.0131203
COMMD5	8q24.3	0.628057	4.1167e-05	0.0131203
ARMCX1	Xq22.1	-0.626512	4.35589e-05	0.0136843
TCEAL5	Xq22.1	-0.625652	4.49451e-05	0.0138802
PDP2	16q22.1	0.625225	4.56474e-05	0.0138802
CRTAC1	10q24.2	-0.624968	4.60759e-05	0.0138802
RPL7L1	6p21.1	0.624196	4.73831e-05	0.0140811
KAT2A	17q21.2	0.623423	4.87237e-05	0.0141139
DDHD2	8p11.23	0.622909	4.96364e-05	0.0141139
TSTA3	8q24.3	0.622651	5.00986e-05	0.0141139
GATA5	20q13.33	-0.622048	5.11973e-05	0.0141139
NSMAF	8q12.1	0.621622	5.19863e-05	0.0141139
POMK	8p11.21	0.621622	5.19863e-05	0.0141139
TRIP13	5p15.33	0.621622	5.19863e-05	0.0141139
LRMDA	10q22.2-q22.3	-0.620592	5.3938e-05	0.0144653
RECQL4	8q24.3	0.619048	5.699e-05	0.0150996
GNL3	3p21.1	0.618533	5.80415e-05	0.0151806
NOB1	16q22.1	0.617761	5.96516e-05	0.0151806
CYC1	8q24.3	0.617503	6.01972e-05	0.0151806
NAPRT	8q24.3	0.617246	6.07473e-05	0.0151806
RAB37	17q25.1	-0.617246	6.07473e-05	0.0151806
POLD2	7p13	0.615444	6.4727e-05	0.0159269
EBAG9	8q23.2	0.614929	6.59065e-05	0.0159269
C6ORF223	6p21.1	0.614929	6.59065e-05	0.0159269
CD207	2p13.3	-0.614157	6.77122e-05	0.016156
MIB2	1p36.33	0.6139	6.83239e-05	0.016156
COPS5	8q13.1	0.613385	6.95623e-05	0.0162739
LOC100129148	7q34	0.612355	7.21002e-05	0.0166901
TRAPPC9	8q24.3	0.610811	7.60639e-05	0.0174242
UBR3	2q31.1	0.610039	7.81185e-05	0.0177104
CREM	10p11.21	-0.608237	8.31087e-05	0.0184383
FIGN	2q24.3	-0.608237	8.31087e-05	0.0184383
GPR180	13q32.1	0.607979	8.38446e-05	0.0184383
RPL8	8q24.3	0.606692	8.76128e-05	0.0190762
PTDSS1	8q22.1	0.605405	9.1533e-05	0.0196789
DHODH	16q22.2	0.605148	9.23357e-05	0.0196789
PLPBP	8p11.23	0.604891	9.31448e-05	0.0196789
BEX4	Xq22.1	-0.604633	9.39603e-05	0.0196789
ZNF696	8q24.3	0.603346	9.81349e-05	0.0203593
MEN1	11q13.1	0.602317	0.000101594	0.0208662
LSMEM2	3p21.31	0.602059	0.000102476	0.0208662
MAGEH1	Xp11.21	-0.601287	0.000105163	0.0210148
ZNF626	19p12	-0.601287	0.000105163	0.0210148
ELMO3	16q22.1	0.60103	0.000106072	0.0210148
SLC16A7	12q14.1	-0.599743	0.000110728	0.0211725
CTNND2	5p15.2	-0.599485	0.00011168	0.0211725
ABHD17C	15q25.1	0.599485	0.00011168	0.0211725
SNAP29	22q11.21	-0.599228	0.000112641	0.0211725
ACAA1	3p22.2	0.599228	0.000112641	0.0211725
ZNF16	8q24.3	0.59897	0.000113608	0.0211725
GHRL	3p25.3	-0.59897	0.000113608	0.0211725
RHPN1	8q24.3	0.597941	0.000117554	0.0217237
ERLIN2	8p11.23	0.597683	0.000118559	0.021727
SREBF1	17p11.2	0.597169	0.000120593	0.0219171
ZNF300	5q33.1	-0.596139	0.000124756	0.0224878
LOC339803	2p15	-0.595367	0.000127963	0.0228783
CLVS1	8q12.2-q12.3	0.594595	0.000131243	0.0232755
CPEB4	5q35.2	-0.593822	0.000134599	0.0236797
RORA	15q22.2	-0.59305	0.000138032	0.0240909
SERPINI1	3q26.1	-0.592793	0.000139193	0.0241023
CPNE8	12q12	-0.592278	0.000141543	0.0241446
FDFT1	8p23.1	0.592021	0.000142731	0.0241446
ING3	7q31.31	0.592021	0.000142731	0.0241446
OTUD4	4q31.21	0.591763	0.000143928	0.0241612
SH3GLB2	9q34.11	0.591506	0.000145134	0.0241791
LUC7L2	7q34	0.590734	0.000148807	0.0246046
ABCB4	7q21.12	-0.589704	0.000153834	0.025246
ASPH	8q12.3	0.588932	0.000157704	0.0255005
AGO2	8q24.3	0.588932	0.000157704	0.0255005
ZNF250	8q24.3	0.588417	0.000160332	0.0257362
INTS5	11q12.3	0.587902	0.000162999	0.0257931
BEX3	Xq22.2	-0.587645	0.000164348	0.0257931
CYHR1	8q24.3	0.58713	0.000167075	0.0257931
KIAA1257	3q21.3	0.58713	0.000167075	0.0257931
RAB6A	11q13.4	0.586873	0.000168454	0.0257931
CLCN3	4q33	0.586873	0.000168454	0.0257931
SPIN4	Xq11.1	0.586615	0.000169843	0.0257931
SIGMAR1	9p13.3	0.586358	0.000171243	0.0257931
CBFB	16q22.1	0.586358	0.000171243	0.0257931
ZNF354C	5q35.3	-0.585843	0.000174072	0.026041
MZT1	13q21.33	0.585071	0.000178396	0.0265074
EVPL	17q25.1	0.584556	0.000181331	0.0267627
FASN	17q25.3	0.584299	0.000182815	0.0268019
TRIM2	4q31.3	0.583784	0.000185815	0.0270614
GFOD2	16q22.1	0.583526	0.000187332	0.0271028
CPNE3	8q21.3	0.581982	0.000196668	0.0282675
VDAC3	8p11.21	0.579665	0.000211456	0.0299069
TWNK	10q24.31	0.579665	0.000211456	0.0299069
SLC25A23	19p13.3	0.579151	0.000214874	0.0299069
BIVM-ERCC5	13q33.1	0.579151	0.000214874	0.0299069
FGF14	13q33.1	-0.579151	0.000214874	0.0299069
HHLA3	1p31.1	0.578893	0.000216602	0.0299578
FBXL19	16p11.2	0.578636	0.000218342	0.0300097
TBRG4	7p13	0.578121	0.000221859	0.0303038
SNHG15	7p13	0.576319	0.000234575	0.0318428
C8ORF34-AS1	8q13.2	-0.575789	0.00023844	0.0320765
MYEOV	11q13.3	0.575547	0.000240222	0.0320765
DDX56	7p13	0.57529	0.000242131	0.0320765
SF3B3	16q22.1	0.57529	0.000242131	0.0320765
SYNCRIP	6q14.3	0.574775	0.000245989	0.0323925
FICD	12q23.3	-0.57426	0.000249903	0.032712
CARS2	13q34	0.574003	0.000251881	0.0327758
CDC123	10p14-p13	0.573488	0.000255878	0.0329066
ING1	13q34	0.573488	0.000255878	0.0329066
LIN54	4q21.22	0.572716	0.000261981	0.0333712
MRPL15	8q11.23	0.572458	0.000264044	0.0333712
PAICS	4q12	0.572458	0.000264044	0.0333712
SAR1B	5q31.1	-0.572201	0.000266122	0.0334416
XPO7	8p21.3	0.571171	0.000274579	0.0343083
PUM1	1p35.2	0.570399	0.000281078	0.0347645
SRD5A1	5p15.31	0.570142	0.000283275	0.0347645
RAB39A	11q22.3	-0.569884	0.000285488	0.0347645
TEX11	Xq13.1	-0.569884	0.000285488	0.0347645
LOC541467	4q13.3	0.569627	0.000287715	0.0347645
SMIM19	8p11.21	0.569627	0.000287715	0.0347645
FANCD2	3p25.3	0.569112	0.000292217	0.0349247
ZNF251	8q24.3	0.569112	0.000292217	0.0349247
CUL7	6p21.1	0.56834	0.000299088	0.0349725
NR3C1	5q31.3	-0.56834	0.000299088	0.0349725
TTI2	8p12	0.56834	0.000299088	0.0349725
ASH2L	8p11.23	0.568082	0.000301411	0.0349725
GPX3	5q33.1	-0.568082	0.000301411	0.0349725
IFRD2	3p21.31	0.567825	0.000303749	0.0349725
TOP2B	3p24.2	0.567825	0.000303749	0.0349725
CLSTN2	3q23	-0.567053	0.000310862	0.0354569
TMED11P	4p16.3	-0.567019	0.000311181	0.0354569
PPP4R4	14q32.12-q32.13	-0.566281	0.000318123	0.0359684
ITPR1	3p26.1	-0.566023	0.000320577	0.0359684
DGAT1	8q24.3	0.566023	0.000320577	0.0359684
TMBIM4	12q14.3	-0.564221	0.000338232	0.0377567
PTPN13	4q21.3	-0.563707	0.000343433	0.0381437
TINAGL1	1p35.2	0.562677	0.000354051	0.0391253
ATAD3A	1p36.33	0.562162	0.000359468	0.039134
PPME1	11q13.4	0.562162	0.000359468	0.039134
RAP1GDS1	4q23	0.562162	0.000359468	0.039134
FANCD2OS	3p25.3	0.561905	0.000362205	0.0392377
SLC25A39	17q21.31	0.561647	0.00036496	0.0393423
SMARCC1	3p21.31	0.560875	0.000373338	0.0400491
METAP1	4q23	0.560103	0.000381887	0.0407051
HOXA11	7p15.2	0.55999	0.000383155	0.0407051
CCNE2	8q22.1	0.559073	0.000393557	0.0416092
RBFA	18q23	0.558816	0.000396523	0.0417222
SLC29A2	11q13.2	0.558559	0.00039951	0.0418363
PTHLH	12p11.22	-0.557786	0.000408591	0.0425844
SSH3	11q13.2	0.557014	0.000417855	0.042785
WRNIP1	6p25.2	0.557014	0.000417855	0.042785
LLPH	12q14.3	-0.556757	0.000420984	0.042785
ALDH1A2	15q21.3	-0.556664	0.000422118	0.042785
DDR1	6p21.33	0.556499	0.000424134	0.042785
TMEM170A	16q23.1	0.556499	0.000424134	0.042785
VCPIP1	8q13.1	0.556499	0.000424134	0.042785
MST1R	3p21.31	0.555985	0.000430498	0.0429527
ATAD3B	1p36.33	0.555985	0.000430498	0.0429527
TMEM121	14q32.33	-0.555892	0.000431656	0.0429527
PGA4	11q12.2	-0.555322	0.000438809	0.0434678
SFMBT1	3p21.1	0.554955	0.000443481	0.0437336
TMEM132C	12q24.32-q24.33	-0.55449	0.000449459	0.0441252
WDR74	11q12.3	0.554183	0.000453446	0.0443188
AP3M2	8p11.21	0.553411	0.00046361	0.0451117
LIPF	10q23.31	-0.552896	0.000470498	0.0455802
SEH1L	18p11.21	0.552638	0.000473976	0.0457158
GALNT17	7q11.22	-0.552124	0.000481001	0.0461908
HOXA9	7p15.2	0.551351	0.000491712	0.0470141
MTA2	11q12.3	0.550837	0.00049897	0.0475015
BPNT1	1q41	0.549807	0.000513773	0.0484909
CFAP221	2q14.2	-0.549807	0.000513773	0.0484909
RTL8B	Xq26.3	-0.548777	0.000528965	0.0497114
NARS2	11q14.1	0.54852	0.000532825	0.0497438
ARSB	5q14.1	-0.548005	0.00054062	0.0497438
SNORD48	6p21.33	0.548005	0.00054062	0.0497438
COG8	16q22.1	0.548005	0.00054062	0.0497438
UCK2	1q24.1	0.548005	0.00054062	0.0497438
SOAT1	1q25.2	-0.54749	0.000548516	0.0502601
EIF5AL1	10q22.3	0.547233	0.000552503	0.0504153
SLC35F2	11q22.3	0.546976	0.000556515	0.0505716
HMBS	11q23.3	0.545946	0.000572824	0.0516269
PDGFD	11q22.3	-0.545946	0.000572824	0.0516269
MAN1A1	6q22.31	-0.545431	0.000581136	0.0521136
TMEM266	15q24.2	-0.545209	0.000584759	0.0521136
FBLN5	14q32.12	-0.545174	0.000585333	0.0521136
AFF3	2q11.2	-0.544823	0.000591099	0.0524148
NLGN1	3q26.31	-0.544402	0.000598084	0.0528211
TNFRSF10B	8p21.3	0.544144	0.000602389	0.0528655
LHFPL1	Xq23	-0.544084	0.000603394	0.0528655
RIN1	11q13.2	0.543372	0.000615469	0.0537094
NKX2-3	10q24.2	-0.543115	0.000619885	0.0537415
POLR1C	6p21.1	0.5426	0.000628801	0.0537415
GPR88	1p21.2	-0.542412	0.000632078	0.0537415
BRF2	8p11.23	0.542342	0.000633301	0.0537415
MAF1	8q24.3	0.542342	0.000633301	0.0537415
PLCL1	2q33.1	-0.542342	0.000633301	0.0537415
DDX28	16q22.1	0.542085	0.00063783	0.0537415
HTR7	10q23.31	-0.542085	0.00063783	0.0537415
PRICKLE4	6p21.1	0.542085	0.00063783	0.0537415
PTCD2	5q13.2	0.541348	0.000650964	0.054277
NUDCD1	8q23.1	0.541313	0.000651591	0.054277
CHST7	Xp11.3	-0.541313	0.000651591	0.054277
MTHFD2L	4q13.3	0.541055	0.000656236	0.0544577
C3ORF36	3q22.1	-0.540798	0.00066091	0.0545379
CPEB1	15q25.2	-0.540447	0.000667338	0.0545379
NAE1	16q22.1	0.540283	0.000670348	0.0545379
TUSC3	8p22	-0.540283	0.000670348	0.0545379
FAM107B	10p13	-0.540283	0.000670348	0.0545379
CCNA1	13q13.3	-0.540189	0.000672082	0.0545379
KAT6A	8p11.21	0.539768	0.000679904	0.0547684
CEACAM21	19q13.2	-0.539768	0.000679904	0.0547684
SLCO4C1	5q21.1	-0.539452	0.000685843	0.0549289
TOMM6	6p21.1	0.539254	0.000689582	0.0549289
PATJ	1p31.3	0.539254	0.000689582	0.0549289
AGAP3	7q36.1	0.538996	0.000694466	0.0549289
APEH	3p21.31	0.538996	0.000694466	0.0549289
EID3	12q23.3	-0.538739	0.000699381	0.0549289
PTPN5	11p15.1	-0.538739	0.000699381	0.0549289
GSK3B	3q13.33	0.537967	0.000714312	0.0555062
OVOL2	20p11.23	0.537967	0.000714312	0.0555062
INTS10	8p21.3	0.537709	0.000719351	0.0555062
MFSD6	2q32.2	0.537709	0.000719351	0.0555062
TENT4A	5p15.31	0.537709	0.000719351	0.0555062
MTDH	8q22.1	0.537194	0.000729525	0.0560943
NSD3	8p11.23	0.536937	0.000734659	0.0562923
FUT10	8p12	0.53668	0.000739825	0.0562959
OLFM1	9q34.3	-0.53668	0.000739825	0.0562959
EFNB1	Xq13.1	0.536165	0.000750255	0.0566971
WRN	8p12	0.536165	0.000750255	0.0566971
QRICH1	3p21.31	0.535907	0.000755518	0.0568993
DUS2	16q22.1	0.534878	0.000776901	0.0581116
DNAJC18	5q31.2	-0.534878	0.000776901	0.0581116
ADAMTS1	21q21.3	-0.53462	0.000782329	0.0581223
AFG3L2	18p11.21	0.53462	0.000782329	0.0581223
CCAR2	8p21.3	0.534363	0.000787791	0.0583311
SCN8A	12q13.13	-0.533754	0.000800853	0.0590992
FAM20A	17q24.2	-0.533591	0.000804381	0.059161
MYCN	2p24.3	-0.533076	0.000815612	0.0595885
PLOD3	7q22.1	0.533076	0.000815612	0.0595885
PAXIP1	7q36.2	0.532819	0.00082128	0.0596493
SIN3A	15q24.2	0.532561	0.000826982	0.0596493
AOX1	2q33.1	-0.532561	0.000826982	0.0596493
MIR-374A/374A		0.53231	0.000832576	0.0596493
MIR-374A/374A*		0.53231	0.000832576	0.0596493
NAP1L2	Xq13.2	-0.532304	0.000832719	0.0596493
SNORD19B	3p21.1	0.532046	0.000838492	0.0598678
SNHG6	8q13.1|8q13	0.531789	0.0008443	0.0600874
AGK	7q34	0.531532	0.000850143	0.0603081
DVL1	1p36.33	0.531274	0.000856023	0.0605299
PIAS2	18q21.1	0.531017	0.000861938	0.0607528
CASP2	7q34	0.530502	0.000873877	0.0613975
CHD7	8q12.2	0.530245	0.000879901	0.0616239
MTAP	9p21.3	0.52973	0.00089206	0.06208
GSPT2	Xp11.22	-0.52973	0.00089206	0.06208
EIF3E	8q23.1	0.529472	0.000898195	0.0621138
RAB9B	Xq22.2	-0.529472	0.000898195	0.0621138
NOP14	4p16.3	0.529215	0.000904367	0.0623446
OXSM	3p24.2	0.528958	0.000910577	0.0625765
LSM1	8p11.23	0.5287	0.000916824	0.0628096
DDX19B	16q22.1	0.528443	0.000923109	0.0630438
SNX25	4q35.1	0.527928	0.000935794	0.063562
AQP4	18q11.2	-0.5279	0.000936479	0.063562
CD1C	1q23.1	-0.527671	0.000942194	0.0637532
ZNF583	19q13.43	-0.526898	0.000961627	0.0647152
RAD21	8q24.11	0.526641	0.000968183	0.0647152
CFAP298	21q22.11	0.526641	0.000968183	0.0647152
TTLL12	22q13.2	0.526641	0.000968183	0.0647152
BATF3	1q32.3	-0.526126	0.000981414	0.0652032
DDX51	12q24.33	0.526126	0.000981414	0.0652032
ABCE1	4q31.21	0.525869	0.000988088	0.0652524
NTN4	12q22	-0.525869	0.000988088	0.0652524
RBP7	1p36.22	-0.525611	0.000994804	0.0653037
GPR27	3p13	-0.525611	0.000994804	0.0653037
HCFC2	12q23.3	-0.525354	0.00100156	0.0653569
TMEM130	7q22.1	-0.525354	0.00100156	0.0653569
UBTF	17q21.31	0.525097	0.00100835	0.0656057
PGA3	11q12.2	-0.524662	0.00101992	0.0659129
CPM	12q15	-0.524582	0.00102207	0.0659129
SNORD87	8q13.1	0.524582	0.00102207	0.0659129
RBM28	7q32.1	0.524067	0.00103595	0.066588
ATP4B	13q34	-0.52397	0.00103859	0.066588
TNPO3	7q32.1	0.52381	0.00104295	0.0666729
NRBP2	8q24.3	0.523552	0.00104999	0.0667352
WDR4	21q22.3	0.523552	0.00104999	0.0667352
SLC24A3	20p11.23	-0.523037	0.0010642	0.0672498
ADCK5	8q24.3	0.523037	0.0010642	0.0672498
ITGA8	10p13	-0.52278	0.00107137	0.067316
GCNT4	5q13.3	-0.52278	0.00107137	0.067316
PPP5D1	19q13.32	-0.522265	0.00108584	0.0678373
SKP2	5p13.2	0.522265	0.00108584	0.0678373
PDK1	2q31.1	0.52175	0.00110048	0.0680533
SPATA5L1	15q21.1	0.52175	0.00110048	0.0680533
ZBTB5	9p13.2	0.52175	0.00110048	0.0680533
CHCHD7	8q12.1	0.521493	0.00110787	0.0680533
UBE3C	7q36.3	0.521493	0.00110787	0.0680533
GPAA1	8q24.3	0.521493	0.00110787	0.0680533
UQCRB	8q22.1	0.520978	0.00112277	0.0687765
CAMK4	5q22.1	-0.520463	0.00113785	0.0691225
MIR-4640/3P		0.520463	0.00113785	0.0691225
MIR-4640/5P		0.520463	0.00113785	0.0691225
MTFMT	15q22.31	0.519949	0.0011531	0.0698563
SNORA56	Xq28	0.519691	0.0011608	0.0701293
MIR-4427/4427		0.519375	0.00117032	0.0705109
POMC	2p23.3	-0.518919	0.00118416	0.0706947
TM6SF1	15q25.2	-0.518919	0.00118416	0.0706947
BORA	13q21.33	0.518662	0.00119203	0.0706947
PLXNA3	Xq28	0.518662	0.00119203	0.0706947
VHL	3p25.3	0.518662	0.00119203	0.0706947
LOC728739	12q23.3	-0.518641	0.00119266	0.0706947
MARCKSL1	1p35.1	0.518404	0.00119996	0.070746
SLC27A4	9q34.11	0.518404	0.00119996	0.070746
RIN2	20p11.23	0.518147	0.00120793	0.0710255
PRKAR2B	7q22.3	-0.517375	0.00123212	0.0720627
SREBF2	22q13.2	0.517375	0.00123212	0.0720627
GIHCG	12q14.1	-0.517117	0.00124028	0.0723474
MIR-608/608		0.516973	0.00124487	0.0724232
ADCYAP1	18p11.32	-0.516088	0.00127339	0.0738869
WNT4	1p36.12	-0.515315	0.00129873	0.0743892
ZNF582	19q13.43	-0.515315	0.00129873	0.0743892
MIR-3613/3P		0.515191	0.00130286	0.0743892
MIR-3613/5P		0.515191	0.00130286	0.0743892
IL1RAPL2	Xq22.3	-0.515149	0.00130425	0.0743892
ANLN	7p14.2	0.515058	0.00130728	0.0743892
GTF2E2	8p12	0.515058	0.00130728	0.0743892
SMIM10L2B	Xq26.3	-0.514801	0.00131587	0.0743892
SLCO2A1	3q22.1-q22.2	-0.514801	0.00131587	0.0743892
TMSB15B	Xq22.2	-0.514801	0.00131587	0.0743892
LYPLA1	8q11.23	0.514543	0.00132452	0.0744949
GINS4	8p11.21	0.514543	0.00132452	0.0744949
SCD	10q24.31	0.514286	0.00133321	0.0746023
TNFRSF10A	8p21.3	0.514286	0.00133321	0.0746023
CLNS1A	11q14.1	0.514028	0.00134196	0.0747115
DDAH1	1p22.3	0.514028	0.00134196	0.0747115
SPATC1	8q24.3	0.513771	0.00135075	0.0750112
PVT1	8q24.21	0.513514	0.0013596	0.0751231
NAT10	11p13	0.513514	0.0013596	0.0751231
SNORD116-29	15q11.2	-0.513395	0.0013637	0.0751605
PLD4	14q32.33	-0.512999	0.00137745	0.0757286
LINC02381	12q13.13	-0.512741	0.00138645	0.0760333
MIR-4288/4288		0.512354	0.0014001	0.0765762
TRIM35	8p21.2	0.511969	0.00141376	0.0765762
OTUD6B	8q21.3	0.511969	0.00141376	0.0765762
EDIL3	5q14.3	-0.511969	0.00141376	0.0765762
GFRA1	10q25.3	-0.511969	0.00141376	0.0765762
SNORD54	8q12.1	0.511712	0.00142297	0.0768198
TMED4	7p13	0.511454	0.00143223	0.0768198
HSD17B12	11p11.2	0.511454	0.00143223	0.0768198
TCEAL8	Xq22.1	-0.511454	0.00143223	0.0768198
IFITM5	11p15.5	0.51128	0.00143853	0.0769703
EDNRB	13q22.3	-0.51094	0.00145091	0.0770122
MROH6	8q24.3	0.51094	0.00145091	0.0770122
ZFAND1	8q21.13	0.51094	0.00145091	0.0770122
MIA2	14q13.2	-0.510682	0.00146033	0.0770122
ZNF707	8q24.3	0.510682	0.00146033	0.0770122
SERP2	13q14.11	-0.510682	0.00146033	0.0770122
CHRNA7	15q13.3	-0.50991	0.00148892	0.0775404
UTP4	16q22.1	0.50991	0.00148892	0.0775404
DHX30	3p21.31	0.50991	0.00148892	0.0775404
SLC16A1	1p13.2	0.50991	0.00148892	0.0775404
ANAPC4	4p15.2	0.509653	0.00149855	0.0775404
GLS2	12q13.3	0.509653	0.00149855	0.0775404
ELOVL2	6p24.2	-0.509653	0.00149855	0.0775404
RAP1GAP2	17p13.3	0.509653	0.00149855	0.0775404
GRID1	10q23.1-q23.2	-0.50888	0.00152779	0.0778777
ADAT2	6q24.2	0.50888	0.00152779	0.0778777
B3GAT1	11q25	-0.508623	0.00153765	0.0778777
TCEAL9	Xq22.2	-0.508623	0.00153765	0.0778777
ZNF692	1q44	0.508623	0.00153765	0.0778777
CTNNB1	3p22.1	0.508623	0.00153765	0.0778777
SDHA	5p15.33	0.508366	0.00154757	0.0778777
AKAP1	17q22	0.508366	0.00154757	0.0778777
KIAA1549	7q34	0.508366	0.00154757	0.0778777
RNF180	5q12.3	-0.508366	0.00154757	0.0778777
SNORD4A	17q11.2	0.508366	0.00154757	0.0778777
ACY1	3p21.2	0.508366	0.00154757	0.0778777
SLC2A1	1p34.2	0.508108	0.00155754	0.0781397
NAIF1	9q34.11	0.508012	0.00156127	0.0781397
CUL4A	13q34	0.507851	0.00156756	0.0781397
VPS28	8q24.3	0.507851	0.00156756	0.0781397
2021-03-06	5p15.2	0.507593	0.00157765	0.0781397
ZNF385B	2q31.2-q31.3	-0.507593	0.00157765	0.0781397
CDSN	6p21.33	0.507593	0.00157765	0.0781397
PPP2R2B	5q32	-0.507336	0.00158779	0.0784
HOXA13	7p15.2	0.507079	0.00159799	0.0784
SLC36A1	5q33.1	-0.507079	0.00159799	0.0784
GDI1	Xq28	0.506821	0.00160824	0.0784
L2HGDH	14q21.3	0.506821	0.00160824	0.0784
PSMC1	14q32.11	0.506821	0.00160824	0.0784
HGD	3q13.33	-0.506564	0.00161855	0.0784
CDC5L	6p21.1	0.506564	0.00161855	0.0784
PKP2	12p11.21	0.506564	0.00161855	0.0784
DOCK5	8p21.2	0.506564	0.00161855	0.0784
WNT9B	17q21.32	-0.506375	0.00162616	0.0785563
CDC42BPG	11q13.1	0.506306	0.00162892	0.0785563
RECK	9p13.3	-0.506049	0.00163935	0.078714
UBQLN4	1q22	0.506049	0.00163935	0.078714
ANKRD2	10q24.2	-0.505635	0.00165626	0.0790337
ARFGEF1	8q13.2	0.505534	0.00166039	0.0790337
C11ORF49	11p11.2	0.505534	0.00166039	0.0790337
NAA15	4q31.1	0.505534	0.00166039	0.0790337
FAM114A2	5q33.2	-0.505277	0.00167099	0.0791957
RAB11FIP1	8p11.23	0.505277	0.00167099	0.0791957
METTL2B	7q32.1	0.505019	0.00168166	0.0793591
RNLS	10q23.31	-0.505019	0.00168166	0.0793591
MAPK15	-	0.504762	0.00169238	0.0795209
POPDC3	6q21	-0.504762	0.00169238	0.0795209
FAM210A	18p11.21	0.504505	0.00170317	0.0795209
DSP	6p24.3	0.504505	0.00170317	0.0795209
MTPAP	10p11.23	0.504505	0.00170317	0.0795209
AFM	4q13.3	-0.504298	0.00171187	0.0796889
ITM2A	Xq21.1	-0.504247	0.00171401	0.0796889
DKC1	Xq28	0.50399	0.00172492	0.0800268
IARS2	1q41	0.503732	0.00173589	0.0800291
TSLP	5q22.1	-0.503732	0.00173589	0.0800291
ANKRD65	1p36.33	-0.503732	0.00173589	0.0800291
CLIP4	2p23.2	-0.503218	0.001758	0.0802174
IL17B	5q32	-0.503218	0.001758	0.0802174
RAC3	17q25.3	0.503218	0.001758	0.0802174
CHST8	19q13.11	-0.503122	0.00176213	0.0802174
MFSD10	4p16.3	0.50296	0.00176915	0.0802174
TCAIM	3p21.31	0.50296	0.00176915	0.0802174
ZNF542P	19q13.43	-0.50296	0.00176915	0.0802174
NSUN2	5p15.31	0.50296	0.00176915	0.0802174
RAI2	Xp22.13	-0.502188	0.00180298	0.0814154
NIP7	16q22.1	0.502188	0.00180298	0.0814154
CPA3	3q24	-0.501931	0.00181438	0.0816275
ARHGAP27P2	17q24.2	-0.501739	0.00182292	0.0816275
ZBED4	22q13.33	0.501673	0.00182584	0.0816275
B3GALNT2	1q42.3	0.501673	0.00182584	0.0816275
AKR7A2P1	1p13.2	0.501416	0.00183737	0.0816275
GNS	12q14.3	-0.501416	0.00183737	0.0816275
INTS8	8q22.1	0.501416	0.00183737	0.0816275
VPS9D1-AS1	16q24.3	0.501416	0.00183737	0.0816275
POLR3D	8p21.3	0.501158	0.00184896	0.0819769
MVD	16q24.2	0.500644	0.00187234	0.0828462
FXYD1	19q13.12	-0.500386	0.00188412	0.0828912
IL6ST	5q11.2	-0.500386	0.00188412	0.0828912
KARS	16q23.1	0.500129	0.00189597	0.0828912
JHY	11q24.1	-0.500129	0.00189597	0.0828912
LENG1	19q13.42	-0.500129	0.00189597	0.0828912
PLEC	8q24.3	0.500129	0.00189597	0.0828912
KIAA1522	1p35.1	0.499614	0.00191987	0.0837694
ITPA	20p13	0.499356	0.00193191	0.0841281
SNORA71C	20q11.23	0.499099	0.00194402	0.0844882
MRPL48	11q13.4	0.498584	0.00196845	0.0853809
ATRNL1	10q25.3	-0.497812	0.00200559	0.0864802
SNORD102	13q12.2	0.497812	0.00200559	0.0864802
DPY19L4	8q22.1	0.497812	0.00200559	0.0864802
EAF1	3p25.1	0.497555	0.0020181	0.0868495
PRDM12	9q34.12	0.497458	0.00202282	0.0868826
ABCB10	1q42.13	0.49704	0.00204334	0.0875928
FBXO22-AS1	15q24.2	0.496525	0.00206885	0.0883764
MET	7q31.2	0.496268	0.00208171	0.0883764
KLHDC4	16q24.2	0.496268	0.00208171	0.0883764
SMKR1	7q32.1	0.496268	0.00208171	0.0883764
WDR3	1p12	0.496268	0.00208171	0.0883764
NMU	4q12	0.495495	0.00212072	0.0898587
RCOR2	11q13.1	0.495238	0.00213386	0.0902417
CARNMT1	9q21.13	0.494981	0.00214707	0.0902797
MAP9	4q32.1	-0.494981	0.00214707	0.0902797
IPO5	13q32.2	0.494981	0.00214707	0.0902797
ADPRH	3q13.33	-0.494723	0.00216036	0.0904923
SCN4B	11q23.3	-0.494723	0.00216036	0.0904923
UBAP2	9p13.3	0.494466	0.00217372	0.0905708
MIR-196B/196B		0.494449	0.00217459	0.0905708
MIR-196B/196B*		0.494449	0.00217459	0.0905708
ASB8	12q13.11	-0.494208	0.00218714	0.0909215
RBP5	12p13.31	-0.493951	0.00220065	0.0911382
EXOSC3	9p13.2	0.493951	0.00220065	0.0911382
CKMT2	5q14.1	-0.493694	0.00221422	0.0912867
HNRNPD	4q21.22	0.493694	0.00221422	0.0912867
MIR9-3HG	15q26.1	-0.493468	0.00222618	0.0912867
NUTF2	16q22.1	0.493436	0.00222787	0.0912867
GSDME	7p15.3	-0.493436	0.00222787	0.0912867
ATRIP	3p21.31	0.493179	0.00224159	0.0912867
GSR	8p12	0.493179	0.00224159	0.0912867
NEU3	11q13.4	0.493179	0.00224159	0.0912867
ZNF582-AS1	19q13.43	-0.493179	0.00224159	0.0912867
SLC7A6OS	16q22.1	0.492921	0.00225538	0.0914366
RPL7	8q21.11	0.492664	0.00226925	0.0914366
CCL11	17q12	-0.492664	0.00226925	0.0914366
DHX15	4p15.2	0.492664	0.00226925	0.0914366
MPP5	14q23.3	0.492664	0.00226925	0.0914366
SNORA38B	17q24.2	0.492646	0.00227022	0.0914366
YWHAE	17p13.3	0.492407	0.0022832	0.0916237
ELP6	3p21.31	0.492407	0.0022832	0.0916237
CHMP7	8p21.3	0.491634	0.00232548	0.0924767
GRHPR	9p13.2	0.491634	0.00232548	0.0924767
EPHA2	1p36.13	0.491634	0.00232548	0.0924767
PLEKHA8P1	12q12	0.491634	0.00232548	0.0924767
NEIL2	8p23.1	0.491634	0.00232548	0.0924767
TNFSF9	19p13.3	0.491377	0.00233973	0.0928753
MIR-614/614		0.49112	0.00235405	0.0932754
ADGRG2	Xp22.13	-0.490862	0.00236844	0.0936771
PDS5A	4p14	0.490605	0.00238292	0.0939118
PPP1R3C	10q23.32	-0.490605	0.00238292	0.0939118
TMCO6	5q31.3	0.490347	0.00239747	0.0941965
NPM3	10q24.32	0.49009	0.0024121	0.0941965
ASGR1	17p13.1	-0.49009	0.0024121	0.0941965
ATOX1	5q33.1	-0.49009	0.0024121	0.0941965
BAIAP3	16p13.3	0.49009	0.0024121	0.0941965
LINC00473	6q27	-0.490024	0.00241584	0.0941965
SF3B2	11q13.1	0.489833	0.00242681	0.0943772
PCAT18	18q11.2	-0.489793	0.00242906	0.0943772
CMTM4	16q21-q22.1	0.489575	0.0024416	0.0946969
CIPC	14q24.3	0.48906	0.0024714	0.0956842
ACBD5	10p12.1	0.488803	0.00248643	0.0957601
METTL3	14q11.2	0.488803	0.00248643	0.0957601
SNHG10	14q32.13	0.488803	0.00248643	0.0957601
RECQL	12p12.1	-0.488546	0.00250153	0.0958382
TSEN2	3p25.2	0.488546	0.00250153	0.0958382
POGK	1q24.1	0.488546	0.00250153	0.0958382
CH25H	10q23.31	-0.488288	0.00251671	0.0962522
IVNS1ABP	1q25.3	0.488031	0.00253197	0.0966678
PTGER1	19p13.12	-0.487773	0.00254732	0.0970851
GNB4	3q26.33	-0.487516	0.00256274	0.097504
COLEC11	2p25.3	-0.487001	0.00259384	0.0983467
MMS19	10q24.1	0.487001	0.00259384	0.0983467
HOTTIP	7p15.2	0.486744	0.00260951	0.0984317
SATB2	2q33.1	0.486744	0.00260951	0.0984317
SERTAD1	19q13.2	-0.486744	0.00260951	0.0984317
KCNS2	8q22.2	-0.486612	0.00261758	0.0985673
LARP4	12q13.12	0.486229	0.0026411	0.0989602
ASPA	17p13.2	-0.485972	0.00265702	0.0989602
SRSF1	17q22	0.485972	0.00265702	0.0989602
TMEM168	7q31.1	0.485714	0.00267302	0.0989602
EEF1D	8q24.3	0.485714	0.00267302	0.0989602
EXOSC7	3p21.31	0.485714	0.00267302	0.0989602
NR4A3	9q31.1	-0.485714	0.00267302	0.0989602
NUP58	13q12.13	0.485714	0.00267302	0.0989602
NFX1	9p13.3	0.485714	0.00267302	0.0989602
RIOK1	6p24.3	0.485714	0.00267302	0.0989602
NUDT19	19q13.11	0.485457	0.00268911	0.0991966
DHH	12q13.12	-0.485199	0.00270528	0.0991966
MCMDC2	8q13.1	0.485199	0.00270528	0.0991966
RNASE2	14q11.2	-0.485199	0.00270528	0.0991966
SNORD116-1	15q11.2	-0.485199	0.00270532	0.0991966
HRNR	1q21.3	-0.485181	0.00270647	0.0991966
TIMM8A	Xq22.1	0.484942	0.00272153	0.0994173
TSNARE1	8q24.3	0.484942	0.00272153	0.0994173
EMID1	22q12.2	-0.484685	0.00273787	0.0996831
FJX1	11p13	-0.484685	0.00273787	0.0996831
ERMP1	9p24.1	0.484427	0.0027543	0.0999502
SLC25A37	8p21.2	0.484427	0.0027543	0.0999502
LMNB2	19p13.3	0.48417	0.00277081	0.100384
SYT9	11p15.4	-0.483811	0.00279399	0.101057
RAPGEF4	2q31.1	-0.483655	0.0028041	0.101256
BEX2	Xq22.2	-0.48314	0.00283773	0.101802
MIR99AHG	21q21.1	-0.48314	0.00283773	0.101802
FBXO31	16q24.2	0.48314	0.00283773	0.101802
SERPINA1	14q32.13	-0.48314	0.00283773	0.101802
P2RX1	17p13.2	-0.482883	0.00285468	0.101925
REEP4	8p21.3	0.482883	0.00285468	0.101925
NEXMIF	Xq13.3	-0.482625	0.00287171	0.101925
HSD17B14	19q13.33	-0.482625	0.00287171	0.101925
MARK2	11q13.1	0.482625	0.00287171	0.101925
HNRNPK	9q21.32	0.482368	0.00288884	0.101925
DPY19L1	7p14.2	0.482368	0.00288884	0.101925
CSNK1G1	15q22.31	0.482368	0.00288884	0.101925
MYC	8q24.21	0.482368	0.00288884	0.101925
SPATA5	4q28.1	0.482368	0.00288884	0.101925
KIAA0408	6q22.33	-0.48227	0.00289536	0.101925
LETM1	4p16.3	0.482111	0.00290605	0.101925
CTBP2	10q26.13	0.482111	0.00290605	0.101925
GOLGA4	3p22.2	0.482111	0.00290605	0.101925
PRODH	22q11.21	-0.481596	0.00294074	0.102814
SPIDR	8q11.21	0.481596	0.00294074	0.102814
TXNRD3NB	3q21.3	0.481081	0.0029758	0.103382
CAPRIN2	12p11.21	0.481081	0.0029758	0.103382
APOC4	19q13.32	-0.481081	0.0029758	0.103382
GPR137B	1q42.3	-0.481081	0.0029758	0.103382
SPINK1	5q32	-0.480824	0.00299346	0.103832
SRRT	7q22.1	0.480566	0.00301121	0.103955
C5ORF51	5p13.1	0.480566	0.00301121	0.103955
RAD54L2	3p21.2	0.480566	0.00301121	0.103955
STT3B	3p23	0.480309	0.00302906	0.104244
MGC70870	-	-0.480309	0.00302906	0.104244
MT1F	16q13	-0.480051	0.003047	0.104632
MPC1L	Xp11.4	-0.479958	0.00305352	0.104632
ALS2CL	3p21.31	0.479794	0.00306503	0.104632
NELFA	4p16.3	0.479794	0.00306503	0.104632
KCNMB2	3q26.32	-0.479794	0.00306503	0.104632
AP2B1	17q12	0.479537	0.00308315	0.104632
CBFA2T3	16q24.3	-0.479537	0.00308315	0.104632
DNAJA4	15q25.1	0.479537	0.00308315	0.104632
MTERF3	8q22.1	0.479537	0.00308315	0.104632
BAG1	9p13.3	0.479279	0.00310137	0.104926
MIR-1292/1292		0.479279	0.00310137	0.104926
PKNOX2	11q24.2	-0.479022	0.00311968	0.105222
FSCN3	7q32.1	0.479022	0.00311968	0.105222
NCKIPSD	3p21.31	0.478507	0.00315658	0.105476
PBK	8p21.1	0.478507	0.00315658	0.105476
PHEX	Xp22.11	-0.478507	0.00315658	0.105476
RASGRP3	2p22.3	-0.478507	0.00315658	0.105476
ZNF726	19p12	-0.47828	0.00317295	0.105476
MXI1	10q25.2	0.47825	0.00317517	0.105476
SH3TC2	5q32	0.47825	0.00317517	0.105476
BRD7	16q12.1	0.47825	0.00317517	0.105476
LMO7	13q22.2	0.47825	0.00317517	0.105476
OMA1	1p32.2-p32.1	0.47825	0.00317517	0.105476
SRPK2	7q22.3	0.477992	0.00319386	0.105937
RND1	12q13.12	-0.477477	0.00323153	0.107025
EIF4EBP1	8p11.23	0.476963	0.00326958	0.107798
RADIL	7p22.1	-0.476963	0.00326958	0.107798
SLC7A6	16q22.1	0.476963	0.00326958	0.107798
KCNK1	1q42.2	0.476705	0.00328875	0.108268
SERPINA3	14q32.13	-0.476448	0.00330802	0.108577
SNORD38A	1p34.1	0.476448	0.00330802	0.108577
RNMT	18p11.21	0.47619	0.00332738	0.108888
PKM	15q23	0.47619	0.00332738	0.108888
MIR-4292/4292		0.476092	0.00333479	0.108968
CNKSR1	1p36.11	0.475933	0.00334685	0.109038
MED4	13q14.2	0.475933	0.00334685	0.109038
GAR1	4q25	0.475676	0.00336641	0.109351
EIF4E3	3p13	-0.475676	0.00336641	0.109351
BRPF1	3p25.3	0.475418	0.00338607	0.109828
GJB3	1p34.3	0.475161	0.00340584	0.110144
PKIB	6q22.31	-0.475161	0.00340584	0.110144
PLXNC1	12q22	-0.474903	0.0034257	0.110299
PCCB	3q22.3	0.474903	0.0034257	0.110299
PUS7	7q22.3	0.474903	0.0034257	0.110299
KLF3	4p14	0.474646	0.00344566	0.110777
CCDC120	Xp11.23	0.474389	0.00346573	0.110777
TRMT11	6q22.32	0.474389	0.00346573	0.110777
E2F5	8q21.2	0.474389	0.00346573	0.110777
ATF1	12q13.12	0.474389	0.00346573	0.110777
MTHFD1	14q23.3	0.474131	0.00348589	0.11126
JCHAIN	4q13.3	-0.473874	0.00350616	0.111422
RTN3	11q13.1	0.473874	0.00350616	0.111422
CCDC43	17q21.31	0.473874	0.00350616	0.111422
PLPP3	1p32.2	-0.473616	0.00352653	0.111746
TFDP1	13q34	0.473616	0.00352653	0.111746
ALDH18A1	10q24.1	0.473359	0.003547	0.111911
PPP1R26	9q34.3	0.473359	0.003547	0.111911
SMIM5	17q25.1	-0.473359	0.003547	0.111911
APOOP5	16q21	0.473173	0.00356189	0.111918
AGPAT5	8p23.1	0.473102	0.00356758	0.111918
TCEA2	20q13.33	-0.473102	0.00356758	0.111918
PTGDS	9q34.3	-0.473102	0.00356758	0.111918
ST8SIA3	18q21.31	-0.472994	0.00357625	0.11203
SOGA3	6q22.33	-0.472844	0.00358826	0.112087
NSDHL	Xq28	0.472844	0.00358826	0.112087
SNORD11	2q33.1	0.472746	0.00359618	0.112175
NAA50	3q13.31	0.472587	0.00360904	0.112417
RABGAP1	9q33.2-q33.3	0.472329	0.00362993	0.112748
TFCP2	12q13.12-q13.13	0.472329	0.00362993	0.112748
AZIN1	8q22.3	0.472072	0.00365092	0.11324
EPHA5	4q13.1-q13.2	-0.471815	0.00367202	0.113415
MRPL1	4q21.1	0.471815	0.00367202	0.113415
XPO5	6p21.1	0.471815	0.00367202	0.113415
DZIP1	13q32.1	-0.471557	0.00369322	0.11375
TOR1AIP2	1q25.2	0.471557	0.00369322	0.11375
CAPN10	2q37.3	0.4713	0.00371453	0.114087
TAF5L	1q42.13	0.4713	0.00371453	0.114087
TXNL4A	18q23	0.471042	0.00373595	0.114585
CPE	4q32.3	-0.470785	0.00375747	0.114629
PABPC1	8q22.3	0.470785	0.00375747	0.114629
TELO2	16p13.3	0.470785	0.00375747	0.114629
PGBD5	1q42.13	-0.470528	0.00377911	0.114629
HHIP	4q31.21	-0.470528	0.00377911	0.114629
TUT1	11q12.3	0.470528	0.00377911	0.114629
ZDHHC3	3p21.31	0.470528	0.00377911	0.114629
NIBAN2	9q34.11	0.470528	0.00377911	0.114629
RNF8	6p21.2	0.47027	0.00380084	0.11513
IFNGR2	21q22.11	0.470013	0.00382269	0.115474
WDR5	9q34.2	0.470013	0.00382269	0.115474
PPAT	4q12	0.469755	0.00384465	0.11566
RAMP2	17q21.2	-0.469755	0.00384465	0.11566
DENND6A	3p14.3	0.469755	0.00384465	0.11566
RIMS1	6q13	-0.469528	0.00386412	0.115849
EIF3H	8q23.3-q24.11	0.469498	0.00386671	0.115849
IL6R	1q21.3	-0.469498	0.00386671	0.115849
CNTN4	3p26.3-p26.2	-0.469241	0.00388889	0.116196
LCN10	9q34.3	-0.469241	0.00388889	0.116196
HOXA11-AS	7p15.2	0.469013	0.00390856	0.116231
DPY19L3	19q13.11	-0.468983	0.00391117	0.116231
SLC4A11	20p13	0.468983	0.00391117	0.116231
DOK4	16q21	0.468983	0.00391117	0.116231
IP6K2	3p21.31	0.468726	0.00393357	0.116457
GPATCH4	1q22-q23.1	0.468726	0.00393357	0.116457
FLG2	1q21.3	-0.468713	0.00393468	0.116457
PAPPA2	1q25.2	-0.468627	0.00394217	0.116522
SLC39A4	8q24.3	0.468468	0.00395608	0.116776
SNUPN	15q24.2	0.468211	0.0039787	0.117129
FAM50A	Xq28	0.468211	0.0039787	0.117129
ABCA8	17q24.2	-0.467954	0.00400143	0.117641
IQGAP3	1q22	0.467696	0.00402427	0.117683
JAM3	11q25	-0.467696	0.00402427	0.117683
MICU3	8p22	-0.467696	0.00402427	0.117683
DCP1A	3p21.1	0.467696	0.00402427	0.117683
SNORA14B	1q42.3	0.467598	0.00403305	0.117728
TENT5C	1p12	-0.467439	0.00404723	0.117728
VARS	6p21.33	0.467439	0.00404723	0.117728
SMC5	9q21.12	0.467439	0.00404723	0.117728
UBE2H	7q32.2	0.467181	0.0040703	0.118087
SEMA3E	7q21.11	-0.467181	0.0040703	0.118087
LINC00616	4q28.3	0.467034	0.00408358	0.118316
DISC2	1q42.2	-0.466954	0.00409077	0.118368
LAD1	1q32.1	0.466667	0.00411678	0.118551
RAPGEFL1	17q21.1	0.466667	0.00411678	0.118551
CBS	21q22.3	-0.466439	0.00413745	0.118551
DNAAF5	7p22.3	0.466409	0.00414019	0.118551
KIF5C	2q23.1-q23.2	-0.466409	0.00414019	0.118551
CAVIN2	2q32.3	-0.466409	0.00414019	0.118551
NOP9	14q12	0.466409	0.00414019	0.118551
TBC1D4	13q22.2	0.466409	0.00414019	0.118551
GLRX	5q15	-0.466152	0.00416372	0.118915
NBN	8q21.3	0.466152	0.00416372	0.118915
CDH2	18q12.1	-0.465894	0.00418736	0.119032
GYPE	4q31.21	-0.465894	0.00418736	0.119032
ADAM21	14q24.2	-0.465894	0.00418736	0.119032
SNAP25	20p12.2	-0.465796	0.00419646	0.119032
CHTF8	16q22.1	0.465637	0.00421112	0.119032
GPR55	2q37.1	-0.465637	0.00421112	0.119032
WDR59	16q23.1	0.465637	0.00421112	0.119032
CLEC9A	12p13.2	-0.465637	0.00421112	0.119032
MAPK13	6p21.31	0.46538	0.004235	0.1194
TSPYL5	8q22.1	-0.46538	0.004235	0.1194
MIR-543/543		0.46519	0.00425265	0.119744
GTF2H4	6p21.33	0.465122	0.00425899	0.119769
IL1RL1	2q12.1	-0.464865	0.0042831	0.120236
MIR-676/676		0.46477	0.00429198	0.120236
MIR-676/676*		0.46477	0.00429198	0.120236
MLX	17q21.2	0.46435	0.00433168	0.12116
MIR-371B/3P		0.464246	0.00434152	0.12116
MIR-371B/5P		0.464246	0.00434152	0.12116
HR	8p21.3	0.464093	0.00435614	0.121414
HMGCLL1	6p12.1	-0.464005	0.00436448	0.121484
LINC02716	11p11.2	-0.463856	0.00437876	0.121484
DNAJC15	13q14.11	0.463835	0.00438073	0.121484
PYCR2	1q42.12	0.463835	0.00438073	0.121484
GAS6-AS1	13q34	0.463578	0.00440543	0.121708
NUDT15	13q14.2	0.463578	0.00440543	0.121708
NFATC2IP	16p11.2	0.463578	0.00440543	0.121708
LY6G6F	6p21.33	0.463516	0.00441137	0.12172
ADHFE1	8q13.1	-0.46332	0.00443026	0.121782
ENY2	8q23.1	0.46332	0.00443026	0.121782
CIAO2B	16q22.1	0.46332	0.00443026	0.121782
LOC155060	7q36.1	0.462964	0.00446483	0.122579
LY86	6p25.1	-0.462806	0.00448028	0.12285
MRPS5	2q11.1	0.462548	0.00450547	0.122928
LMBR1	7q36.3	0.462548	0.00450547	0.122928
PCNA	20p12.3	0.462548	0.00450547	0.122928
RPP25	15q24.2	0.462548	0.00450547	0.122928
ANKRD6	6q15	-0.462291	0.00453078	0.12316
ARMCX2	Xq22.1	-0.462291	0.00453078	0.12316
FAM160B2	8p21.3	0.462291	0.00453078	0.12316
GHR	5p13.1-p12	0.462229	0.00453686	0.123173
LYPLA2	1p36.11	0.462033	0.00455622	0.123394
PACSIN3	11p11.2	0.462033	0.00455622	0.123394
SNORD110	20p13	0.461776	0.00458177	0.123629
PSRC1	1p13.3	0.461776	0.00458177	0.123629
RAMP3	7p13	-0.461776	0.00458177	0.123629
CYP2D7	22q13.2	0.461519	0.00460746	0.123715
SRMS	20q13.33	0.461519	0.00460746	0.123715
SCNN1B	16p12.2	-0.461519	0.00460746	0.123715
SLC6A8	Xq28	0.461519	0.00460746	0.123715
RRP7A	22q13.2	0.46142	0.00461737	0.12383
ZNF695	1q44	0.461261	0.00463327	0.123954
TRAP1	16p13.3	0.461261	0.00463327	0.123954
FBXO22	15q24.2	0.461004	0.0046592	0.124194
SLC9A5	16q22.1	0.461004	0.0046592	0.124194
TAF6L	11q12.3	0.461004	0.0046592	0.124194
GPR143	Xp22.2	-0.460746	0.00468526	0.124587
DLEU1	13q14.2-q14.3	0.460746	0.00468526	0.124587
MOG	6p22.1	0.460667	0.00469332	0.124651
RNASE3	14q11.2	-0.460528	0.00470746	0.12468
GRINA	8q24.3	0.460489	0.00471144	0.12468
LRRC31	3q26.2	-0.460489	0.00471144	0.12468
CXORF21	Xp21.2	-0.460232	0.00473775	0.124874
KLHL5	4p14	-0.460232	0.00473775	0.124874
PRMT5	14q11.2	0.460232	0.00473775	0.124874
AARS	16q22.1	0.459974	0.00476419	0.124874
SERPINB1	6p25.2	0.459974	0.00476419	0.124874
SPSB1	1p36.22	-0.459974	0.00476419	0.124874
USP51	Xp11.21	-0.459974	0.00476419	0.124874
NFATC3	16q22.1	0.459974	0.00476419	0.124874
LRGUK	7q33	0.459717	0.00479075	0.125421
STAM2	2q23.3	-0.459459	0.00481744	0.125522
CHST2	3q24	-0.459459	0.00481744	0.125522
XPO4	13q12.11	0.459459	0.00481744	0.125522
ANKRD17	4q13.3	0.459459	0.00481744	0.125522
PKP3	11p15.5	0.459202	0.00484426	0.125922
CPOX	3q11.2	0.459202	0.00484426	0.125922
AIFM2	10q22.1	0.458687	0.00489829	0.127026
CD200	3q13.2	-0.458687	0.00489829	0.127026
LOC100499489	10p12.2	-0.45843	0.0049255	0.127282
CDCP1	3p21.31	0.45843	0.0049255	0.127282
AOC3	17q21.31	-0.45843	0.0049255	0.127282
EI24	11q24.2	0.458172	0.00495284	0.127688
ZMIZ2	7p13	0.458172	0.00495284	0.127688
GAMT	19p13.3	-0.457915	0.00498031	0.128057
ADAM5	8p11.22	0.457813	0.0049912	0.128057
ESRP1	8q22.1	0.457658	0.00500791	0.128057
KCNAB1	3q25.31	-0.457658	0.00500791	0.128057
TRA	14q11.2	-0.457658	0.00500791	0.128057
MRPS26	20p13	0.457658	0.00500791	0.128057
NOL3	16q22.1	0.457658	0.00500791	0.128057
AGRN	1p36.33	0.4574	0.00503564	0.128318
SRSF2	17q25.1	0.4574	0.00503564	0.128318
TTC28	22q12.1	-0.4574	0.00503564	0.128318
TAF4B	18q11.2	0.457143	0.0050635	0.128433
UBXN2B	8q12.1	0.457143	0.0050635	0.128433
CFL2	14q13.1	-0.457143	0.0050635	0.128433
DCTN6	8p12	0.457143	0.0050635	0.128433
COL25A1	4q25	-0.457044	0.00507429	0.128523
MIR-378F/378F		0.456924	0.00508726	0.128523
TBL1XR1	3q26.32	0.456885	0.0050915	0.128523
ANKRD13B	17q11.2	0.456885	0.0050915	0.128523
HAPLN2	1q23.1	0.456746	0.00510677	0.128523
ZNF331	19q13.42	-0.456628	0.00511963	0.128523
NAXD	13q34	0.456628	0.00511963	0.128523
LRBA	4q31.3	0.456628	0.00511963	0.128523
TNKS	8p23.1	0.456628	0.00511963	0.128523
MUC22	6p21.33	0.456541	0.00512922	0.128616
RCOR1	14q32.31-q32.32	0.456371	0.0051479	0.128624
EEF2K	16p12.2	0.456371	0.0051479	0.128624
ATP5F1EP2	13q12.2	0.456113	0.0051763	0.128624
PAN3	13q12.2	0.456113	0.0051763	0.128624
FAM13C	10q21.1	-0.456113	0.0051763	0.128624
FLRT2	14q31.3	-0.456113	0.0051763	0.128624
SPHK2	19q13.33	0.456113	0.0051763	0.128624
TYW3	1p31.1	0.456113	0.0051763	0.128624
WASH8P	12p13.33	0.455856	0.00520484	0.129041
MCM4	8q11.21	0.455856	0.00520484	0.129041
CLC	19q13.2	-0.455113	0.00528796	0.130302
MCCC2	5q13.2	0.455084	0.00529126	0.130302
MRPL49	11q13.1	0.455084	0.00529126	0.130302
PREP	6q21	0.455084	0.00529126	0.130302
KDM1A	1p36.12	0.455084	0.00529126	0.130302
LY6G6C	6p21.33	0.455084	0.00529126	0.130302
ENOPH1	4q21.22	0.454826	0.00532034	0.130434
GPRC5A	12p13.1	0.454826	0.00532034	0.130434
MRPL16	11q12.1	0.454826	0.00532034	0.130434
GCSAML	1q44	-0.454826	0.00532034	0.130434
A2M-AS1	12p13.31	-0.454569	0.00534956	0.130568
MACROD1	11q13.1	0.454569	0.00534956	0.130568
RBM15B	3p21.2	0.454569	0.00534956	0.130568
TLR2	4q31.3	-0.454569	0.00534956	0.130568
STAT4	2q32.2-q32.3	-0.454311	0.00537891	0.131139
ZBTB20	3q13.31	-0.454054	0.00540841	0.131271
CPQ	8q22.1	-0.454054	0.00540841	0.131271
FASTKD1	2q31.1	0.454054	0.00540841	0.131271
WAC-AS1	10p12.1	0.454054	0.00540841	0.131271
TMEM41B	11p15.4	0.453797	0.00543804	0.131271
LSM4	19p13.11	0.453797	0.00543804	0.131271
MAP6	11q13.5	-0.453797	0.00543804	0.131271
TPSB2	16p13.3	-0.453797	0.00543804	0.131271
C8ORF44	8q13.1	0.453797	0.00543804	0.131271
RGR	10q23.1	0.453547	0.00546695	0.131824
LYPLA2P2	19p13.2	0.453399	0.00548415	0.132094
ATP6V1C2	-	0.453282	0.00549773	0.132132
CCT6A	7p11.2	0.453282	0.00549773	0.132132
CCDC12	3p21.31	0.453024	0.00552779	0.132564
SARAF	8p12	0.453024	0.00552779	0.132564
E2F4	16q22.1	0.452767	0.00555799	0.13271
MPLKIP	7p14.1	0.452767	0.00555799	0.13271
DDB1	11q12.2	0.452767	0.00555799	0.13271
VIPR2	7q36.3	-0.452767	0.00555799	0.13271
BAIAP2L1	7q21.3-q22.1	0.45251	0.00558833	0.132857
HHIP-AS1	4q31.21	-0.45251	0.00558833	0.132857
GIT1	17q11.2	0.45251	0.00558833	0.132857
ZNF135	19q13.43	-0.45251	0.00558833	0.132857
DNAJC5G	2p23.3	0.452266	0.00561718	0.133399
KCTD1	18q11.2	0.451995	0.00564943	0.133732
YES1	18p11.32	0.451995	0.00564943	0.133732
SLC38A9	5q11.2	-0.451995	0.00564943	0.133732
LOC100128593	9q34.3	-0.451824	0.00566982	0.133767
PRXL2B	1p36.32	0.451737	0.0056802	0.133767
ZNF677	19q13.42	-0.451737	0.0056802	0.133767
SLC22A12	11q13.1	0.451654	0.0056902	0.133767
C14ORF132	14q32.2	-0.45148	0.00571111	0.133767
CAAP1	9p21.2	0.45148	0.00571111	0.133767
PLCB3	11q13.1	0.45148	0.00571111	0.133767
ZNF667-AS1	19q13.43	-0.45148	0.00571111	0.133767
PCID2	13q34	0.45148	0.00571111	0.133767
DISC1	1q42.2	-0.451223	0.00574217	0.133767
SYTL5	Xp11.4	-0.451223	0.00574217	0.133767
TLE4	9q21.31	-0.451223	0.00574217	0.133767
TPSAB1	16p13.3	-0.451223	0.00574217	0.133767
EXTL3	8p21.1	0.451223	0.00574217	0.133767
RARB	3p24.2	-0.451223	0.00574217	0.133767
MFNG	22q13.1	-0.450965	0.00577337	0.13421
PDGFRA	4q12	-0.450965	0.00577337	0.13421
LOC442028	2q11.1	0.450472	0.00583355	0.135384
GABARAPL1	12p13.2	-0.45045	0.00583622	0.135384
GPR25	1q32.1	-0.450351	0.00584846	0.135525
C1QTNF7	4p15.32	-0.450193	0.00586786	0.135689
GOT2	16q21	0.450193	0.00586786	0.135689
BAALC	8q22.3	-0.449936	0.00589965	0.135853
THEM6	8q24.3	0.449936	0.00589965	0.135853
ACSL6	5q31.1	-0.449936	0.00589965	0.135853
IKBKB	8p11.21	0.449936	0.00589965	0.135853
YWHAZ	8q22.3	0.449678	0.00593159	0.136267
DANCR	4q12	0.449421	0.00596367	0.136267
EHMT2	6p21.33	0.449421	0.00596367	0.136267
IL18R1	2q12.1	-0.449421	0.00596367	0.136267
LRRC8D	1p22.2	0.449421	0.00596367	0.136267
RMND5A	2p11.2	0.449421	0.00596367	0.136267
MIR-4753/3P		0.449392	0.00596723	0.136267
MIR-4753/5P		0.449392	0.00596723	0.136267
DGCR6	22q11.21|22q11	-0.449163	0.00599591	0.13678
RIPPLY2	6q14.2	-0.448981	0.00601885	0.136951
MTMR1	Xq28	0.448906	0.00602829	0.136951
MARS2	2q33.1	0.448906	0.00602829	0.136951
FBXO27	19q13.2	-0.448906	0.00602829	0.136951
OR4K13	14q11.2	0.448833	0.00603748	0.136954
PAX2	10q24.31	-0.448806	0.00604088	0.136954
CYSLTR1	Xq21.1	-0.448649	0.00606083	0.137123
NME5	5q31.2	-0.448649	0.00606083	0.137123
A2M	12p13.31	-0.448391	0.00609352	0.137438
APBA2	15q13.1	-0.448391	0.00609352	0.137438
NRN1L	16q22.1	0.448391	0.00609352	0.137438
ZNF800	7q31.33	0.448134	0.00612635	0.137896
RRM1	11p15.4	0.448134	0.00612635	0.137896
CASC10	10p12.31	-0.44739	0.00622205	0.139705
SNORD58C	18q21.1	0.447362	0.00622578	0.139705
CLPX	15q22.31	0.447362	0.00622578	0.139705
EBPL	13q14.2	0.447104	0.00625923	0.140027
NCOA4	10q11.22	-0.447104	0.00625923	0.140027
TUBGCP3	13q34	0.447104	0.00625923	0.140027
LINC00602	6q27	-0.446854	0.00629195	0.140616
ADH1B	4q23	-0.446589	0.00632659	0.140818
C8ORF34	8q13.2	-0.446589	0.00632659	0.140818
CNTROB	17p13.1	0.446589	0.00632659	0.140818
VPS4A	16q22.1	0.446589	0.00632659	0.140818
DLAT	11q23.1	0.446332	0.00636051	0.14143
PGAM1	10q24.1	0.446075	0.00639458	0.141757
BRCC3	Xq28	0.446075	0.00639458	0.141757
LRRC42	1p32.3	0.446075	0.00639458	0.141757
CSPP1	8q13.1-q13.2	0.445817	0.0064288	0.142372
CREBZF	11q14.1	0.44556	0.00646319	0.142703
KCNG1	20q13.13	-0.44556	0.00646319	0.142703
SEMA4G	10q24.31	0.44556	0.00646319	0.142703
CORIN	4p12	-0.445302	0.00649773	0.143178
RELCH	18q21.33	0.445302	0.00649773	0.143178
SDAD1	4q21.1	0.445045	0.00653243	0.143798
ARHGEF7	13q34	0.444788	0.00656729	0.144421
MIR-520E/520E		0.444723	0.00657604	0.144431
CACNA1B	9q34.3	-0.444688	0.00658085	0.144431
LOC286238	9q22.1	0.444598	0.00659311	0.144555
RNF130	5q35.3	-0.44453	0.0066023	0.144613
ERICH6B	13q14.13	0.444391	0.00662126	0.144716
OR11A1	6p22.1	0.444312	0.00663208	0.144716
SUPT16H	14q11.2	0.444273	0.00663748	0.144716
BCKDHB	6q14.1	0.444273	0.00663748	0.144716
LINC00320	21q21.1	0.444124	0.00665794	0.144716
MRPL37	1p32.3	0.444015	0.00667282	0.144716
WFDC1	16q24.1	-0.444015	0.00667282	0.144716
ARHGEF6	Xq26.3	-0.444015	0.00667282	0.144716
FKBP9	7p14.3	0.444015	0.00667282	0.144716
MSC-AS1	8q13.3-q21.11	-0.444015	0.00667282	0.144716
DMD	Xp21.2-p21.1	-0.443758	0.00670832	0.144772
ESR1	6q25.1-q25.2	-0.443758	0.00670832	0.144772
PARD6B	20q13.13	0.443758	0.00670832	0.144772
EARS2	16p12.2	0.443758	0.00670832	0.144772
ZC3H12C	11q22.3	-0.443758	0.00670832	0.144772
ITGA6	2q31.1	0.443501	0.00674399	0.144831
CASQ2	1p13.1	-0.443501	0.00674399	0.144831
COASY	17q21.2	0.443501	0.00674399	0.144831
NSUN5P1	7q11.23	0.443501	0.00674399	0.144831
PITRM1-AS1	10p15.2	0.443501	0.00674399	0.144831
COX18	4q13.3	0.442986	0.0068158	0.145305
CHRD	3q27.1	-0.442986	0.0068158	0.145305
SLC7A5P1	16p11.2	0.442986	0.0068158	0.145305
SMARCD1	12q13.12	0.442986	0.0068158	0.145305
OC90	8q24.22	0.442952	0.00682056	0.145305
LINC00632	Xq27.1	0.442842	0.00683592	0.145305
APOA1	11q23.3	-0.442728	0.00685195	0.145305
ADAMTSL3	15q25.2	-0.442728	0.00685195	0.145305
ARHGEF5	7q35	0.442728	0.00685195	0.145305
ZDHHC15	Xq13.3	-0.442728	0.00685195	0.145305
ZNF268	12q24.33	-0.442728	0.00685195	0.145305
DNAJC21	5p13.2	0.442728	0.00685195	0.145305
MADCAM1	19p13.3	-0.442728	0.00685195	0.145305
KBTBD11	8p23.3	0.442628	0.00686607	0.145324
SELP	1q24.2	-0.442628	0.00686607	0.145324
WDR43	2p23.2	0.442471	0.00688827	0.145374
LARP4B	10p15.3	0.442471	0.00688827	0.145374
RGS13	1q31.2	-0.442471	0.00688827	0.145374
ARGFX	3q13.33	0.442325	0.00690894	0.145446
PGM2	4p14	0.442214	0.00692475	0.145446
HEG1	3q21.2	-0.442214	0.00692475	0.145446
ALG9	11q23.1	0.442214	0.00692475	0.145446
HDGF	1q23.1	0.442214	0.00692475	0.145446
ADA2	22q11.1	-0.441956	0.0069614	0.146076
SERPINB5	18q21.33	0.441699	0.00699821	0.146291
CENPM	22q13.2	0.441699	0.00699821	0.146291
KDF1	1p36.11	0.441699	0.00699821	0.146291
PDE1B	12q13.2	-0.441699	0.00699821	0.146291
TTC37	5q15	-0.441441	0.00703519	0.146784
HDX	Xq21.1	-0.441441	0.00703519	0.146784
SLC27A6	5q23.3	-0.441389	0.00704282	0.146804
HDC	15q21.2	-0.441184	0.00707234	0.147141
TSPO	22q13.2	0.441184	0.00707234	0.147141
UBE2K	4p14	0.440927	0.00710965	0.147359
CAMKMT	2p21	0.440927	0.00710965	0.147359
KCTD9	8p21.2	0.440927	0.00710965	0.147359
NBEAL2	3p21.31	0.440927	0.00710965	0.147359
FAM189A1	15q13.1	-0.440669	0.00714714	0.14758
NUP205	7q33	0.440669	0.00714714	0.14758
TCF3	19p13.3	0.440669	0.00714714	0.14758
TRABD	22q13.33	0.440669	0.00714714	0.14758
CNOT7	8p22	0.440412	0.00718479	0.147973
SNORD21	1p22.1	0.440412	0.00718479	0.147973
SPX	12p12.1	-0.440392	0.00718773	0.147973
FAM181B	11q14.1	-0.440355	0.00719307	0.147973
DCUN1D2	13q34	0.440154	0.00722261	0.148165
ELOVL6	4q25	0.440154	0.00722261	0.148165
NAB1	2q32.2	0.440154	0.00722261	0.148165
CHI3L2	1p13.2	-0.439897	0.00726061	0.148667
HSF4	16q22.1	0.439897	0.00726061	0.148667
SNORD30	11q12.3	0.439382	0.00733711	0.149537
ZNF667	19q13.43	-0.439382	0.00733711	0.149537
SNORD18B	15q22.31	0.439382	0.00733711	0.149537
MRRF	9q33.2	0.439382	0.00733711	0.149537
TCF21	6q23.2	-0.439382	0.00733711	0.149537
DCAKD	17q21.31	0.439125	0.00737562	0.14986
VAMP5	2p11.2	-0.439125	0.00737562	0.14986
SYPL2	1p13.3	-0.438867	0.0074143	0.14986
WASL	7q31.32	0.438867	0.0074143	0.14986
GEMIN4	17p13.3	0.438867	0.0074143	0.14986
MIR-4695/3P		0.438867	0.0074143	0.14986
MIR-4695/5P		0.438867	0.0074143	0.14986
CERS4	19p13.2	-0.438867	0.0074143	0.14986
GART	21q22.11	0.438867	0.0074143	0.14986
AMPD1	1p13.2	-0.438638	0.00744888	0.150192
FAXDC2	5q33.2	-0.43861	0.00745315	0.150192
UBA6	4q13.2	0.43861	0.00745315	0.150192
ZNF471	19q13.43	-0.438353	0.00749218	0.150192
NUDT9	4q22.1	0.438353	0.00749218	0.150192
SUSD6	14q24.1	-0.438353	0.00749218	0.150192
JAML	11q23.3	-0.438353	0.00749218	0.150192
TMTC4	13q32.3	0.438353	0.00749218	0.150192
USP43	17p13.1	0.438353	0.00749218	0.150192
KLHL17	1p36.33	0.438095	0.00753139	0.150703
LINC00239	14q32.31	0.438095	0.00753139	0.150703
SLC6A16	19q13.33	-0.437838	0.00757077	0.151353
CLIC2	Xq28	-0.43758	0.00761032	0.152006
NRXN1	2p16.3	-0.437351	0.0076457	0.152246
HNRNPH1	5q35.3	0.437323	0.00765005	0.152246
PDHX	11p13	0.437323	0.00765005	0.152246
ATP13A4	3q29	-0.437323	0.00765005	0.152246
UOX	1p31.1	0.437179	0.00767241	0.152322
HCLS1	3q13.33	-0.437066	0.00768996	0.152322
MGAT4B	5q35.3	0.437066	0.00768996	0.152322
SNORA50C	17q23.3	0.437066	0.00768996	0.152322
SRSF11	1p31.1	0.437066	0.00768996	0.152322
ADAM2	8p11.22	0.436964	0.00770579	0.152322
UGT2B15	4q13.2	-0.436836	0.00772566	0.152322
HMGA1	6p21.31	0.436808	0.00773005	0.152322
CDK17	12q23.1	-0.436808	0.00773005	0.152322
DDX1	2p24.3	0.436808	0.00773005	0.152322
IPO8	12p11.21	0.436808	0.00773005	0.152322
HCN4	15q24.1	-0.436663	0.00775271	0.152433
CD1E	1q23.1	-0.436551	0.00777032	0.152433
HDAC10	22q13.33	0.436551	0.00777032	0.152433
NXPE3	3q12.3	-0.436551	0.00777032	0.152433
TTC22	1p32.3	0.436551	0.00777032	0.152433
CDCA4	14q32.33	0.436293	0.00781076	0.152817
FAM117B	2q33.2	0.436293	0.00781076	0.152817
JAM2	21q21.3	-0.436293	0.00781076	0.152817
SPINK2	4q12	-0.436066	0.00784667	0.153184
FUZ	19q13.33	-0.436036	0.00785139	0.153184
DTX1	12q24.13	-0.436036	0.00785139	0.153184
CST9L	20p11.21	0.435781	0.00789188	0.153184
FCMR	1q32.1	-0.435779	0.00789219	0.153184
LRPPRC	2p21	0.435779	0.00789219	0.153184
FECH	18q21.31	0.435779	0.00789219	0.153184
DHCR7	11q13.4	0.435779	0.00789219	0.153184
CPT2	1p32.3	0.435779	0.00789219	0.153184
NIM1K	5p12	-0.435521	0.00793318	0.153573
P2RY14	3q25.1	-0.435521	0.00793318	0.153573
SQLE	8q24.13	0.435521	0.00793318	0.153573
ELN	7q11.23	-0.435264	0.00797435	0.154098
PNN	14q21.1	0.435264	0.00797435	0.154098
CD99L2	Xq28	-0.435006	0.0080157	0.15449
PNMA8A	19q13.32	-0.435006	0.0080157	0.15449
RPUSD2	15q15.1	0.435006	0.0080157	0.15449
LOC100130452	2q33.1	0.434773	0.00805333	0.154613
DUSP26	8p12	-0.434749	0.00805724	0.154613
RFWD3	16q23.1	0.434749	0.00805724	0.154613
SUN1	7p22.3	0.434749	0.00805724	0.154613
SNORD94	2p11.2	0.434749	0.00805724	0.154613
KCNH7	2q24.2	-0.434676	0.00806901	0.154704
ABHD18	4q28.2	0.434492	0.00809896	0.155008
GADD45B	19p13.3	-0.434492	0.00809896	0.155008
MRPL57	13q12.11	0.433977	0.00818295	0.155937
POLB	8p11.21	0.433977	0.00818295	0.155937
MSC	8q13.3	-0.433977	0.00818295	0.155937
GPR183	13q32.3	-0.433977	0.00818295	0.155937
H2AFZ	4q23	0.433977	0.00818295	0.155937
MIF	22q11.23	0.433719	0.00822522	0.156201
MIF-AS1	22q11.23	0.433719	0.00822522	0.156201
BIRC5	17q25.3	0.433719	0.00822522	0.156201
SUZ12	17q11.2	0.433719	0.00822522	0.156201
LPCAT1	5p15.33	0.433462	0.00826768	0.156602
CXADR	21q21.1	0.433462	0.00826768	0.156602
SCARNA2	1p13.3	0.433462	0.00826768	0.156602
ECHS1	10q26.3	0.433205	0.00831033	0.156869
MIR-4482/4482		-0.433205	0.00831033	0.156869
SLC35E3	12q15	-0.433205	0.00831033	0.156869
SDS	12q24.13	-0.433205	0.00831033	0.156869
DIAPH3	13q21.2	0.432947	0.00835317	0.157138
NSMF	9q34.3	0.432947	0.00835317	0.157138
ZNF790-AS1	19q13.12	-0.432947	0.00835317	0.157138
GNG7	19p13.3	-0.432947	0.00835317	0.157138
GPR35	2q37.3	0.43269	0.00839619	0.157543
KPNA6	1p35.2	0.43269	0.00839619	0.157543
A1BG	19q13.43	-0.43269	0.00839619	0.157543
MIR-1276/1276		0.432547	0.00842017	0.157681
PUM3	9p24.2	0.432432	0.0084394	0.157681
AKT3	1q43-q44	-0.432432	0.0084394	0.157681
EED	11q14.2	0.432432	0.0084394	0.157681
USP11	Xp11.3	-0.432432	0.0084394	0.157681
PRSS38	1q42.13	0.432216	0.0084759	0.157822
ENDOV	17q25.3	-0.432175	0.0084828	0.157822
DPH2	1p34.1	0.432175	0.0084828	0.157822
DYM	18q21.1	0.432175	0.0084828	0.157822
PTK6	20q13.33	0.432175	0.0084828	0.157822
PLA2G4C	19q13.33	-0.431918	0.0085264	0.158257
TSGA13	7q32.2	0.431918	0.0085264	0.158257
TMCO5A	15q14	-0.431792	0.0085478	0.158257
LRFN4	11q13.2	0.43166	0.00857018	0.158257
ATP5IF1	1p35.3	0.43166	0.00857018	0.158257
ENTPD6	20p11.21	0.43166	0.00857018	0.158257
NDUFAF5	20p12.1	0.43166	0.00857018	0.158257
ZBED5	11p15.4	0.43166	0.00857018	0.158257
OR52N1	11p15.4	-0.431561	0.0085871	0.158257
GATAD2A	19p13.11	0.431403	0.00861416	0.158257
ENPP6	4q35.1	-0.431403	0.00861416	0.158257
FLJ23867	1q25.2	0.431403	0.00861416	0.158257
GSTCD	4q24	0.431403	0.00861416	0.158257
PPP1R35	7q22.1	0.431403	0.00861416	0.158257
RRAGD	6q15	-0.431403	0.00861416	0.158257
DBNDD1	16q24.3	0.431145	0.00865832	0.158275
HLCS	21q22.13	0.431145	0.00865832	0.158275
LINC00888	3q27.1	-0.431145	0.00865832	0.158275
NFXL1	4p12	0.431145	0.00865832	0.158275
SLK	10q24.33-q25.1	0.431145	0.00865832	0.158275
SNHG12	1p35.3	0.431145	0.00865832	0.158275
TPO	2p25.3	-0.431072	0.00867092	0.158374
TMEM135	11q14.2	0.430888	0.00870269	0.158691
PGAM5	12q24.33	0.430888	0.00870269	0.158691
CHKB	22q13.33	0.430631	0.00874724	0.158976
LSM12	17q21.31	0.430631	0.00874724	0.158976
TMEM63B	6p21.1	0.430631	0.00874724	0.158976
TDO2	4q32.1	-0.430631	0.00874724	0.158976
ADAM28	8p21.2	-0.430373	0.00879199	0.159131
GPR160	3q26.2	-0.430373	0.00879199	0.159131
L3MBTL4	18p11.31	-0.430373	0.00879199	0.159131
LAPTM4B	8q22.1	0.430373	0.00879199	0.159131
PUS1	12q24.33	0.430373	0.00879199	0.159131
PTGS1	9q33.2	-0.430116	0.00883693	0.159551
CCT5	5p15.2	0.430116	0.00883693	0.159551
SNORD58A	18q21.1	0.430116	0.00883693	0.159551
PRKCZ	1p36.33	0.429858	0.00888208	0.160103
TMEM233	12q24.23	-0.429858	0.00888208	0.160103
CCNL2	1p36.33	0.429601	0.00892741	0.160394
STUM	1q42.12	-0.429601	0.00892741	0.160394
CXCL17	19q13.2	-0.429601	0.00892741	0.160394
NBPF15	1q21.1	0.429601	0.00892741	0.160394
MIR-518B/518B		0.429499	0.00894549	0.160557
EYA3	1p35.3	0.429371	0.00896805	0.160557
NID1	1q42.3	-0.429344	0.00897295	0.160557
NEMF	14q21.3	0.429344	0.00897295	0.160557
FCSK	16q22.1	0.429344	0.00897295	0.160557
RSPO2	8q23.1	-0.429086	0.00901868	0.161113
URB1	21q22.11	0.429086	0.00901868	0.161113
HUS1	7p12.3	0.428829	0.00906461	0.161409
PSMD5	9q33.2	0.428829	0.00906461	0.161409
PJA2	5q21.3	-0.428829	0.00906461	0.161409
SMARCAD1	4q22.3	0.428829	0.00906461	0.161409
SETD5	3p25.3	0.428314	0.00915707	0.162396
UNC45A	15q26.1	0.428314	0.00915707	0.162396
PGA5	11q12.2	-0.428093	0.00919698	0.162396
AAAS	12q13.13	0.428057	0.0092036	0.162396
IRAK1	Xq28	0.428057	0.0092036	0.162396
LGR6	1q32.1	0.428057	0.0092036	0.162396
MND1	4q31.3	0.428057	0.0092036	0.162396
CLK2	1q22	0.428057	0.0092036	0.162396
PRSS1	7q34	-0.428057	0.0092036	0.162396
ZFP41	8q24.3	0.428057	0.0092036	0.162396
VCAM1	1p21.2	-0.428057	0.0092036	0.162396
SNORA80A	21q22.11	0.428029	0.00920869	0.162396
ITIH3	3p21.1	-0.427799	0.00925033	0.162739
PHLDA2	11p15.4	0.427799	0.00925033	0.162739
MRPL2	6p21.1	0.427799	0.00925033	0.162739
ETNPPL	4q25	-0.427734	0.00926218	0.162817
SLC38A6	14q23.1	-0.427542	0.00929726	0.163043
APOB	2p24.1	-0.427542	0.00929726	0.163043
AKR1E2	10p15.1	-0.427542	0.00929726	0.163043
DALRD3	3p21.31	0.427284	0.0093444	0.163479
NAA35	9q21.33	0.427284	0.0093444	0.163479
DHX38	16q22.2	0.427284	0.0093444	0.163479
FGA	4q31.3	-0.427062	0.00938525	0.163706
ARMC1	8q13.1	0.427027	0.00939174	0.163706
CEP170B	14q32.33	0.426797	0.0094342	0.163706
GOLGA7B	10q24.2	-0.42677	0.00943928	0.163706
CAPZA2	7q31.2	0.42677	0.00943928	0.163706
CYP27A1	2q35	-0.42677	0.00943928	0.163706
HS3ST3B1	17p12	-0.42677	0.00943928	0.163706
INO80	15q15.1	0.42677	0.00943928	0.163706
LARS2	3p21.31	0.42677	0.00943928	0.163706
PNPO	17q21.32	0.42677	0.00943928	0.163706
ARHGEF16	1p36.32	0.42677	0.00943928	0.163706
ERVFRD-1	6p24.2	-0.426668	0.00945804	0.163902
ADRB2	5q32	-0.426512	0.00948703	0.164146
PPM1J	1p13.2	0.426512	0.00948703	0.164146
TXNDC9	2q11.2	-0.426255	0.00953498	0.164643
CADM1	11q23.3	-0.426255	0.00953498	0.164643
NCKAP5	2q21.2	-0.426154	0.00955391	0.164643
OR7A5	19p13.12	0.426153	0.00955401	0.164643
IRGM	5q33.1	-0.426119	0.00956035	0.164643
IMPA1	8q21.13	0.425997	0.00958314	0.164643
JAKMIP3	10q26.3	-0.425997	0.00958314	0.164643
NTRK1	1q23.1	-0.425997	0.00958314	0.164643
SNORD79	1q25.1	0.425997	0.00958314	0.164643
OR6W1P	7q34	0.425915	0.00959866	0.164781
LOC375196	2p22.1	-0.425767	0.00962635	0.16483
CFAP73	12q24.13	0.42574	0.00963151	0.16483
FTL	19q13.33	-0.42574	0.00963151	0.16483
PTPRD	9p24.1-p23	-0.42574	0.00963151	0.16483
MEIS3P1	17p12	-0.425483	0.00968008	0.165147
TGM2	20q11.23	-0.425483	0.00968008	0.165147
TSPEAR-AS2	21q22.3	0.425483	0.00968008	0.165147
USP10	16q24.1	0.425483	0.00968008	0.165147
NCL	2q37.1	0.425225	0.00972887	0.165722
RNF123	3p21.31	0.425225	0.00972887	0.165722
KCNQ5	6q13	-0.425124	0.00974813	0.165853
ADD2	2p13.3	-0.424968	0.00977786	0.165853
ADNP2	18q23	0.424968	0.00977786	0.165853
ZNF514	2q11.1	0.424968	0.00977786	0.165853
OR10J3	1q23.2	0.424911	0.00978874	0.165853
FAT4	4q28.1	-0.42471	0.00982706	0.165853
GDE1	16p12.3	0.42471	0.00982706	0.165853
ADAMTS9-AS2	3p14.1	-0.42471	0.00982706	0.165853
RCC1	1p35.3	0.42471	0.00982706	0.165853
SLC16A12	10q23.31	-0.42471	0.00982706	0.165853
CDK5RAP3	17q21.32	0.42471	0.00982706	0.165853
GTPBP3	19p13.11	0.42471	0.00982706	0.165853
SNORD91B	17p13.3	0.424485	0.00987034	0.16587
FMO3	1q24.3	-0.424453	0.00987647	0.16587
TADA1	1q24.1	0.424453	0.00987647	0.16587
CDCA2	8p21.2	0.424453	0.00987647	0.16587
SUCLA2	13q14.2	0.424453	0.00987647	0.16587
LOC442132	5p15.31	0.424385	0.00988955	0.16587
CAMK1D	10p13	-0.424196	0.0099261	0.16587
CDC25A	3p21.31	0.424196	0.0099261	0.16587
CEP72	5p15.33	0.424196	0.0099261	0.16587
GTF2IRD1	7q11.23	0.424196	0.0099261	0.16587
HABP2	10q25.3	-0.424196	0.0099261	0.16587
PPA2	4q24	0.424196	0.0099261	0.16587
RTL5	Xq13.1	-0.424196	0.0099261	0.16587
MOCOS	18q12.2	0.423938	0.00997593	0.166197
MRPS33	7q34	0.423938	0.00997593	0.166197
ZC3HAV1	7q34	0.423938	0.00997593	0.166197
SPATA46	1q23.3	0.423938	0.00997593	0.166197
LGALS9B	17p11.2	-0.423837	0.00999563	0.1664
SRSF12	6q15	-0.423708	0.0100207	0.166401
MT2A	16q13	-0.423681	0.010026	0.166401
ZNF230	19q13.31	-0.423681	0.010026	0.166401
SLC25A29	14q32.2	0.423681	0.010026	0.166401
TUBB4A	19p13.3	-0.423579	0.0100458	0.166604
INA	10q24.33	-0.423451	0.0100709	0.166606
MIR-521-2/521		0.423433	0.0100743	0.166606
THRAP3	1p34.3	0.423423	0.0100762	0.166606
UQCC3	11q12.3	0.423423	0.0100762	0.166606
MIR-518C/518C		0.423202	0.0101197	0.16673
MIR-518C/518C*		0.423202	0.0101197	0.16673
HAPLN1	5q14.3	-0.423166	0.0101267	0.16673
SCTR	2q14.2	-0.423166	0.0101267	0.16673
CTTN	11q13.3	0.423166	0.0101267	0.16673
FABP5P3	7q36.1	0.423143	0.0101313	0.16673
MYO3A	10p12.1	-0.423092	0.0101413	0.16673
C12ORF74	12q22	-0.423065	0.0101467	0.16673
ANKRD35	1q21.1	-0.422909	0.0101774	0.16673
ALKAL2	2p25.3	-0.422909	0.0101774	0.16673
MIR210HG	11p15.5	0.422909	0.0101774	0.16673
UBP1	3p22.3	0.422909	0.0101774	0.16673
PCDH8	13q14.3	-0.422884	0.0101822	0.16673
GKN2	2p13.3	-0.422807	0.0101974	0.166739
ABCC13	21q11.2	0.422659	0.0102269	0.166739
MAP3K7	6q15	0.422651	0.0102283	0.166739
METTL16	17p13.3	0.422651	0.0102283	0.166739
SRA1	5q31.3	-0.422651	0.0102283	0.166739
PURB	7p13	0.422651	0.0102283	0.166739
ARIH2	3p21.31	0.422394	0.0102794	0.167077
IRAK3	12q14.3	-0.422394	0.0102794	0.167077
RAB2A	8q12.1-q12.2	0.422394	0.0102794	0.167077
RPL23AP5	16p13.3	0.422394	0.0102794	0.167077
F2RL2	5q13.3	-0.422136	0.0103308	0.16754
TDRP	8p23.3	-0.422136	0.0103308	0.16754
LOC100506083	16q22.1	0.422136	0.0103308	0.16754
C11ORF40	11p15.4	0.421981	0.0103618	0.167919
INF2	14q32.33	0.421879	0.0103823	0.168076
SNAP91	6q14.2	-0.421757	0.0104068	0.168076
CDC73	1q31.2	0.421622	0.0104341	0.168076
EDC4	16q22.1	0.421622	0.0104341	0.168076
FAM189B	1q22	0.421622	0.0104341	0.168076
PKIG	20q13.12	-0.421622	0.0104341	0.168076
PRXL2C	9q22.33	-0.421622	0.0104341	0.168076
JRK	8q24.3	0.421622	0.0104341	0.168076
NTN1	17p13.1	-0.421364	0.0104861	0.168076
GNAI1	7q21.11	-0.421364	0.0104861	0.168076
CCDC65	12q13.12	-0.421364	0.0104861	0.168076
COBL	7p12.1	0.421364	0.0104861	0.168076
ALKAL1	8q11.23	-0.421364	0.0104861	0.168076
PLCD3	17q21.31	0.421364	0.0104861	0.168076
TTYH2	17q25.1	-0.421364	0.0104861	0.168076
FAM49B	8q24.21	0.421107	0.0105383	0.168177
SNORD12B	20q13.13	0.421107	0.0105383	0.168177
ANO8	19p13.11	0.421107	0.0105383	0.168177
EPHB6	7q34	-0.421107	0.0105383	0.168177
SLC25A32	8q22.3	0.421107	0.0105383	0.168177
CEP76	18p11.21	0.421107	0.0105383	0.168177
RNF175	4q31.3	-0.420849	0.0105907	0.16863
RRP36	6p21.1	0.420849	0.0105907	0.16863
RPF1	1p22.3	0.420849	0.0105907	0.16863
SOX21	13q32.1	-0.420769	0.0106073	0.16863
ADRA2C	4p16.3	-0.420592	0.0106434	0.16863
AIMP1	4q24	0.420592	0.0106434	0.16863
CCL22	16q21	-0.420592	0.0106434	0.16863
FAM107A	3p14.3-p14.2	-0.420592	0.0106434	0.16863
CYTIP	2q24.1	-0.420592	0.0106434	0.16863
DCST1-AS1	1q21.3	0.420592	0.0106434	0.16863
MIR-1227/1227		0.420335	0.0106963	0.169166
ZNF517	8q24.3	0.420335	0.0106963	0.169166
CTSL3P	9q21.33	-0.420315	0.0107003	0.169166
GAS8-AS1	16q24.3	0.420233	0.0107172	0.169312
PCNA-AS1	20p12.3	0.420077	0.0107494	0.169455
RPS6KA1	1p36.11	0.420077	0.0107494	0.169455
ZNF569	19q13.12	-0.420077	0.0107494	0.169455
OR8H3	11q12.1	0.419842	0.0107982	0.169809
BZW2	7p21.1	0.41982	0.0108027	0.169809
ENTR1	9q34.3	0.41982	0.0108027	0.169809
MRPS25	3p25.1	0.41982	0.0108027	0.169809
NCALD	8q22.3	-0.419305	0.01091	0.171129
KCNK12	2p16.3	-0.419305	0.01091	0.171129
YPEL5	2p23.1	-0.419305	0.01091	0.171129
OXTR	3p25.3	-0.419048	0.010964	0.171243
ZCCHC7	9p13.2	0.419048	0.010964	0.171243
CD36	7q21.11	-0.419048	0.010964	0.171243
MRPS30	5p12	0.419048	0.010964	0.171243
UBE2T	1q32.1	0.419048	0.010964	0.171243
PTGER3	1p31.1	-0.419048	0.010964	0.171243
IRAK2	3p25.3	0.41879	0.0110182	0.171846
FBXL8	16q22.1	0.41879	0.0110182	0.171846
MSH4	1p31.1	0.418641	0.0110499	0.172217
F2R	5q13.3	-0.418533	0.0110727	0.172325
RGS20	8q11.23	-0.418458	0.0110886	0.172325
LTBP2	14q24.3	-0.418275	0.0111274	0.172325
SNORD36A	9q34.2	0.418275	0.0111274	0.172325
MTPN	7q33	0.418275	0.0111274	0.172325
CHMP4C	8q21.13	0.418275	0.0111274	0.172325
PCDH18	4q28.3	-0.418275	0.0111274	0.172325
PRKAG2-AS1	7q36.1	-0.418275	0.0111274	0.172325
SCUBE2	11p15.4	-0.418275	0.0111274	0.172325
OCM2	7q21.3	0.417979	0.0111907	0.172813
SSMEM1	7q32.2	0.417916	0.0112042	0.172813
NR0B1	Xp21.2	-0.417889	0.01121	0.172813
CDCA5	11q13.1	0.417761	0.0112374	0.172813
JPH1	8q21.11	0.417761	0.0112374	0.172813
LTC4S	5q35.3	-0.417761	0.0112374	0.172813
TMEM88	17p13.1	-0.417761	0.0112374	0.172813
ATG2A	11q13.1	0.417761	0.0112374	0.172813
CEP41	7q32.2	-0.417761	0.0112374	0.172813
HS6ST2	Xq26.2	-0.417761	0.0112374	0.172813
SH2D4A	8p21.3	0.417503	0.0112928	0.172939
NPY1R	4q32.2	-0.417503	0.0112928	0.172939
C16ORF70	16q22.1	0.417503	0.0112928	0.172939
MMP23B	1p36.33	-0.417503	0.0112928	0.172939
PHYHIPL	10q21.1	-0.417503	0.0112928	0.172939
POLH	6p21.1	0.417503	0.0112928	0.172939
DACT2	6q27	-0.417386	0.0113181	0.173067
TACR1	2p12	-0.4173	0.0113368	0.173067
GAPT	5q11.2	-0.417246	0.0113484	0.173067
MIPEP	13q12.12	0.417246	0.0113484	0.173067
PLEKHM1P1	17q24.1	0.417246	0.0113484	0.173067
ZNF236	18q23	0.417246	0.0113484	0.173067
ACTR3B	7q36.1-q36.2	0.417144	0.0113705	0.173283
ZNF536	19q12	-0.417015	0.0113984	0.173348
NLE1	17q12	0.416988	0.0114042	0.173348
OR1F1	16p13.3	0.416815	0.011442	0.173348
CRX	19q13.33	0.416799	0.0114455	0.173348
ARID1B	6q25.3	0.416731	0.0114603	0.173348
LTF	3p21.31	-0.416731	0.0114603	0.173348
MAGI2-AS3	7q21.11	-0.416731	0.0114603	0.173348
MPHOSPH8	13q12.11	0.416731	0.0114603	0.173348
PALM2-AKAP2	9q31.3	-0.416731	0.0114603	0.173348
HIST1H2BI	6p22.2	0.416718	0.0114632	0.173348
EFCAB3	17q23.2	0.416528	0.0115048	0.173348
PARP10	8q24.3	0.416474	0.0115166	0.173348
BTG1	12q21.33	-0.416474	0.0115166	0.173348
CHL1	3p26.3	-0.416474	0.0115166	0.173348
ADAM15	1q21.3	0.416474	0.0115166	0.173348
RPL30	8q22.2	0.416474	0.0115166	0.173348
LINC00941	12p11.21	0.416474	0.0115166	0.173348
UPF3A	13q34	0.416474	0.0115166	0.173348
ADARB2	10p15.3	-0.416216	0.0115731	0.173821
FOXK1	7p22.1	0.416216	0.0115731	0.173821
HSD17B1	17q21.2	0.416216	0.0115731	0.173821
OR5C1	9q33.2	0.416045	0.0116108	0.173821
SPAG16	2q34	-0.415986	0.011624	0.173821
NUDT11	Xp11.22	-0.415986	0.011624	0.173821
REST	4q12	0.415959	0.0116299	0.173821
ARHGDIB	12p12.3	-0.415959	0.0116299	0.173821
CTCF	16q22.1	0.415959	0.0116299	0.173821
PMCHL2	5q13.2	0.415953	0.0116312	0.173821
MAGEE2	Xq13.3	-0.415936	0.011635	0.173821
SFRP5	10q24.2	-0.415808	0.0116632	0.174006
MTO1	6q13	0.415701	0.0116869	0.174006
DOCK10	2q36.2	-0.415701	0.0116869	0.174006
PPP2CB	8p12	0.415701	0.0116869	0.174006
CYS1	2p25.1	-0.415701	0.0116869	0.174006
EZR	6q25.3	0.415444	0.0117441	0.174268
ANXA2P3	10q21.3	0.415444	0.0117441	0.174268
C17ORF107	17p13.2	-0.415444	0.0117441	0.174268
PLVAP	19p13.11	-0.415444	0.0117441	0.174268
HOXA-AS3	7p15.2	0.415444	0.0117441	0.174268
CHST9	18q11.2	-0.415399	0.0117541	0.174299
NPRL3	16p13.3	0.415187	0.0118016	0.174885
FGF22	19p13.3	0.415046	0.0118331	0.175102
HOXB7	17q21.32	0.414929	0.0118593	0.175102
STAU2	8q21.11	0.414929	0.0118593	0.175102
ZC3H18-AS1	16q24.2	0.414681	0.0119151	0.175102
DAZAP1	19p13.3	0.414672	0.0119173	0.175102
G3BP2	4q21.1	0.414672	0.0119173	0.175102
MAL	2q11.1	-0.414672	0.0119173	0.175102
PLPP5	8p11.23	0.414672	0.0119173	0.175102
RTN1	14q23.1	-0.414672	0.0119173	0.175102
RP9P	7p14.3	0.414672	0.0119173	0.175102
MIR-3117/3P		-0.414515	0.0119526	0.175102
MIR-3117/5P		-0.414515	0.0119526	0.175102
SLITRK3	3q26.1	-0.414437	0.0119705	0.175102
ACADVL	17p13.1	0.414414	0.0119755	0.175102
PDIA4	7q36.1	0.414414	0.0119755	0.175102
CD2AP	6p12.3	0.414414	0.0119755	0.175102
CHCHD4	3p25.1	0.414414	0.0119755	0.175102
SOCS6	18q22.2	0.414414	0.0119755	0.175102
USP14	18p11.32	0.414414	0.0119755	0.175102
USP31	16p12.2	0.414414	0.0119755	0.175102
SNORD116-20	15q11.2	-0.414312	0.0119986	0.175141
CADM3	1q23.2	-0.414157	0.0120339	0.175141
IMPDH2	3p21.31	0.414157	0.0120339	0.175141
PCLAF	15q22.31	0.414157	0.0120339	0.175141
TENT4B	16q12.1	0.414157	0.0120339	0.175141
PIK3CG	7q22.3	-0.414157	0.0120339	0.175141
SEL1L	14q31.1	-0.414157	0.0120339	0.175141
INTS11	1p36.33	0.4139	0.0120926	0.175689
ZNHIT3	17q12	0.4139	0.0120926	0.175689
ACAT2	6q25.3	0.413642	0.0121515	0.175689
AHSA1	14q24.3	0.413642	0.0121515	0.175689
P2RX4	12q24.31	-0.413642	0.0121515	0.175689
SNORD22	11q12.3	0.413642	0.0121515	0.175689
ANO5	11p14.3	-0.413642	0.0121515	0.175689
COQ9	16q21	0.413642	0.0121515	0.175689
HSPA4L	4q28.1	0.413642	0.0121515	0.175689
TLN2	15q22.2	0.413642	0.0121515	0.175689
DCC	18q21.2	-0.413411	0.0122045	0.176313
TAZ	Xq28	0.413385	0.0122107	0.176313
CXCL6	4q13.3	-0.413127	0.0122701	0.176938
EYA2	20q13.12	-0.413127	0.0122701	0.176938
ODF3	11p15.5	-0.412914	0.0123196	0.176986
ABCB1	7q21.12	-0.41287	0.0123297	0.176986
PTPRA	20p13	0.41287	0.0123297	0.176986
ZNF454	5q35.3	-0.41287	0.0123297	0.176986
PITPNM3	17p13.2-p13.1	0.41287	0.0123297	0.176986
CDADC1	13q14.2	0.41287	0.0123297	0.176986
SSRP1	11q12.1	0.41287	0.0123297	0.176986
FAM183A	1p34.2	-0.412771	0.0123527	0.177162
CLEC4F	2p13.3	-0.412666	0.0123772	0.177162
GGN	19q13.2	-0.412613	0.0123896	0.177162
GLUL	1q25.3	-0.412613	0.0123896	0.177162
PABPC5	Xq21.31	-0.412613	0.0123896	0.177162
ATP11AUN	13q34	0.41261	0.0123903	0.177162
SV2B	15q26.1	-0.412355	0.0124497	0.177611
BCAS3	17q23.2	-0.412355	0.0124497	0.177611
DPH3	3p25.1	-0.412355	0.0124497	0.177611
TMEM215	9p21.1	-0.412337	0.012454	0.177611
PER4	7p21.3	-0.412185	0.0124895	0.177892
A1BG-AS1	19q13.43	-0.412098	0.0125101	0.177892
AP1G1	16q22.2	0.412098	0.0125101	0.177892
EXOSC2	9q34.12	0.412098	0.0125101	0.177892
LOC401324	7p14.2	0.411964	0.0125416	0.177892
OR7G3	19p13.2	0.411928	0.01255	0.177892
APBB1	11p15.4	-0.41184	0.0125708	0.177892
GPRASP1	Xq22.1	-0.41184	0.0125708	0.177892
GTPBP4	10p15.3	0.41184	0.0125708	0.177892
GATD1	11p15.5	0.41184	0.0125708	0.177892
SLC9A7P1	12q23.1	-0.41184	0.0125708	0.177892
PRDX1	1p34.1	0.41184	0.0125708	0.177892
ADAMTS3	4q13.3	-0.411583	0.0126316	0.17818
SSX2IP	1p22.3	0.411583	0.0126316	0.17818
DDRGK1	20p13	0.411583	0.0126316	0.17818
PDPR	16q22.1	0.411583	0.0126316	0.17818
PID1	2q36.3	-0.411583	0.0126316	0.17818
TXNRD3	3q21.3	0.411326	0.0126928	0.178927
PRKX	Xp22.33	0.411223	0.0127171	0.178989
LRRC38	1p36.21	-0.411174	0.0127289	0.178989
NKX6-3	8p11.21	0.411081	0.0127512	0.178989
CENPT	16q22.1	0.411068	0.0127541	0.178989
HDGFL3	15q25.2	-0.411068	0.0127541	0.178989
LRP8	1p32.3	0.411068	0.0127541	0.178989
PLXNB1	3p21.31	0.411068	0.0127541	0.178989
RBIS	8q21.2	0.410811	0.0128158	0.179282
CSTF3	11p13	0.410811	0.0128158	0.179282
HSP90AB1	6p21.1	0.410811	0.0128158	0.179282
SAMD1	19p13.12	0.410811	0.0128158	0.179282
ZFP91	11q12.1	0.410811	0.0128158	0.179282
GRPEL2	5q32	0.410553	0.0128777	0.179748
CD1D	1q23.1	-0.410553	0.0128777	0.179748
DDX31	9q34.13	0.410553	0.0128777	0.179748
OOSP2	11q12.1	0.410536	0.0128818	0.179748
OR2T10	1q44	-0.410352	0.0129261	0.179987
C12ORF77	12p12.1	0.410302	0.0129384	0.179987
CUL1	7q36.1	0.410296	0.0129398	0.179987
TMEM132E	17q12	-0.410296	0.0129398	0.179987
SNORA8	11q21	0.410296	0.0129398	0.179987
MIR-3191/3191		0.410052	0.012999	0.180249
FOXD4	9p24.3	0.410039	0.0130022	0.180249
ADAMTSL5	19p13.3	0.410039	0.0130022	0.180249
VTN	17q11.2	-0.410039	0.0130022	0.180249
UGT2B17	4q13.2	-0.409887	0.0130391	0.180249
CNRIP1	2p14	-0.409781	0.0130648	0.180249
PIMREG	17p13.2	0.409781	0.0130648	0.180249
PWP2	21q22.3	0.409781	0.0130648	0.180249
SNORD4B	17q11.2	0.409781	0.0130648	0.180249
NAPA	19q13.32-q13.33	-0.409781	0.0130648	0.180249
RBM26	13q31.1	0.409781	0.0130648	0.180249
ZNF318	6p21.1	0.409781	0.0130648	0.180249
2021-12-01	9q33.1	-0.40978	0.0130652	0.180249
CPNE7	16q24.3	0.40955	0.0131213	0.180884
ATG16L1	2q37.1	0.409524	0.0131277	0.180884
DUSP5	10q25.2	-0.409266	0.0131909	0.181187
NOP14-AS1	4p16.3	0.409266	0.0131909	0.181187
WWP2	16q22.1	0.409266	0.0131909	0.181187
ZCCHC18	Xq22.2	-0.409266	0.0131909	0.181187
ZNF292	6q14.3	0.409266	0.0131909	0.181187
CYYR1	21q21.3	-0.409009	0.0132543	0.181491
RASSF2	20p13	-0.409009	0.0132543	0.181491
VAT1L	16q23.1	-0.409009	0.0132543	0.181491
DUS1L	17q25.3	0.409009	0.0132543	0.181491
USP7	16p13.2	0.409009	0.0132543	0.181491
STK32A	5q32	-0.408778	0.0133114	0.181797
NXF1	11q12.3	0.408752	0.0133179	0.181797
EIF4B	12q13.13	0.408752	0.0133179	0.181797
USP1	1p31.3	0.408752	0.0133179	0.181797
DNASE1L3	3p14.3	-0.408752	0.0133179	0.181797
SNORD88C	19q13.33	0.408494	0.0133819	0.18233
MYO5C	15q21.2	0.408494	0.0133819	0.18233
ZNF252P-AS1	8q24.3	0.408494	0.0133819	0.18233
SILC1	2p25.2	-0.408375	0.0134116	0.182413
CCNB1	5q13.2	0.408237	0.013446	0.182413
WASHC5	8q24.13	0.408237	0.013446	0.182413
ANXA6	5q33.1	-0.408237	0.013446	0.182413
CCND1	11q13.3	0.408237	0.013446	0.182413
UBN2	7q34	0.408237	0.013446	0.182413
COQ3	6q16.2	0.408237	0.013446	0.182413
ALDOA	16p11.2	0.407979	0.0135105	0.182724
APEX2	Xp11.21	0.407979	0.0135105	0.182724
PHF13	1p36.31	0.407979	0.0135105	0.182724
TCN2	22q12.2	-0.407979	0.0135105	0.182724
LOC653712	3q21.3	0.407979	0.0135105	0.182724
PSORS1C3	6p21.33	0.407877	0.0135362	0.182959
NRXN2	11q13.1	-0.407722	0.0135752	0.183014
ITGA4	2q31.3	-0.407722	0.0135752	0.183014
BDH1	3q29	0.407722	0.0135752	0.183014
FAM163A	1q25.2	-0.407672	0.0135878	0.183014
CPNE4	3q22.1	-0.40762	0.013601	0.183014
IMP3	15q24.2	0.407465	0.0136401	0.183014
KLRF1	12p13.31	-0.407465	0.0136401	0.183014
NCKAP1	2q32.1	0.407465	0.0136401	0.183014
ALDOB	9q31.1	-0.407465	0.0136401	0.183014
CXXC5	5q31.2	-0.407465	0.0136401	0.183014
SUGP1	19p13.11	0.407465	0.0136401	0.183014
LAMP2	Xq24	-0.407465	0.0136401	0.183014
LPAR3	1p22.3	-0.407362	0.0136661	0.183107
TMEM75	8q24.21	0.407362	0.0136661	0.183107
TRUB1	10q25.3	0.407207	0.0137054	0.183107
CRMP1	4p16.2	-0.407207	0.0137054	0.183107
TRPA1	8q21.11	-0.407207	0.0137054	0.183107
ARHGAP24	4q21.23-q21.3	-0.407207	0.0137054	0.183107
HNRNPA2B1	7p15.2	0.407207	0.0137054	0.183107
SNORD111	16q22.1	0.407047	0.0137461	0.183301
CCDC84	11q23.3	0.40695	0.0137708	0.183301
DNER	2q36.3	-0.40695	0.0137708	0.183301
EIF5A2	3q26.2	-0.40695	0.0137708	0.183301
KLF3-AS1	4p14	0.40695	0.0137708	0.183301
XBP1	22q12.1|22q12	-0.40695	0.0137708	0.183301
PPP1R1A	12q13.2	-0.406719	0.0138299	0.183301
ADAM9	8p11.22	0.406692	0.0138366	0.183301
ZNF804A	2q32.1	-0.406692	0.0138366	0.183301
TLL1	4q32.3	-0.406692	0.0138366	0.183301
NAA40	11q13.1	0.406692	0.0138366	0.183301
PHF8	Xp11.22	0.406692	0.0138366	0.183301
PSMC3IP	17q21.2	0.406692	0.0138366	0.183301
ST3GAL5	2p11.2	-0.406692	0.0138366	0.183301
CADM3-AS1	1q23.2	-0.406461	0.0138959	0.183513
SIGLEC17P	19q13.41	-0.406435	0.0139026	0.183513
DHX9	1q25.3	0.406435	0.0139026	0.183513
PSMD7	16q23.1	0.406435	0.0139026	0.183513
TCTE3	6q27	0.406435	0.0139026	0.183513
UQCC2	6p21.31	0.406435	0.0139026	0.183513
NANOGNB	12p13.31	0.406221	0.0139578	0.183613
WDPCP	2p15	-0.406178	0.0139689	0.183613
DOK6	18q22.2	-0.406178	0.0139689	0.183613
RBM5	3p21.31	0.406178	0.0139689	0.183613
MIR-524/3P		0.406154	0.013975	0.183613
MIR-524/5P		0.406154	0.013975	0.183613
CCDC102B	18q22.1-q22.2	-0.406075	0.0139954	0.183613
C2ORF83	2q36.3	0.405959	0.0140254	0.183613
ABCA2	9q34.3	0.40592	0.0140354	0.183613
BRAT1	7p22.3	0.40592	0.0140354	0.183613
CDO1	5q22.3	-0.40592	0.0140354	0.183613
CENPE	4q24	0.40592	0.0140354	0.183613
MON1B	16q23.1	0.40592	0.0140354	0.183613
NUP42	7p15.3	0.40592	0.0140354	0.183613
ALB	4q13.3	-0.40592	0.0140354	0.183613
KRT2	12q13.13	-0.405757	0.0140777	0.183725
CDK13	7p14.1	0.405663	0.0141022	0.183725
COX4I2	20q11.21	-0.405663	0.0141022	0.183725
PLEK2	14q23.3-q24.1	0.405663	0.0141022	0.183725
THBD	20p11.21	-0.405663	0.0141022	0.183725
RTTN	18q22.2	0.405431	0.0141625	0.183725
TYMS	18p11.32	0.405405	0.0141693	0.183725
AP1S3	2q36.1	0.405405	0.0141693	0.183725
CDK10	16q24.3	0.405405	0.0141693	0.183725
SNORD36C	9q34.2	0.405405	0.0141693	0.183725
ZNF608	5q23.2	-0.405405	0.0141693	0.183725
KIF13B	8p12	0.405405	0.0141693	0.183725
LOC646762	7p14.3	0.405405	0.0141693	0.183725
SKA3	13q12.11	0.405405	0.0141693	0.183725
TUBGCP6	22q13.33	0.405405	0.0141693	0.183725
KRT18	12q13.13	0.405148	0.0142367	0.184056
SERPINA5	14q32.13	-0.405148	0.0142367	0.184056
EML1	14q32.2	-0.405148	0.0142367	0.184056
FAN1	15q13.3	0.405148	0.0142367	0.184056
RBM10	Xp11.3	0.405148	0.0142367	0.184056
GLP1R	6p21.2	-0.404943	0.0142906	0.18428
CRY2	11p11.2	-0.404891	0.0143043	0.18428
RMDN1	8q21.3	0.404891	0.0143043	0.18428
ST7	7q31.2	0.404891	0.0143043	0.18428
BUB3	10q26.13	0.404891	0.0143043	0.18428
SNORA71A	20q11.23	0.404891	0.0143043	0.18428
SEC24B	4q25	0.404633	0.0143722	0.185046
SSTR4	20p11.21	-0.404481	0.0144124	0.185456
LGALS9C	17p11.2	-0.404402	0.0144334	0.185489
ALDOC	17q11.2	0.404376	0.0144403	0.185489
TGFBR1	9q22.33	-0.404376	0.0144403	0.185489
ESYT2	7q36.3	0.404118	0.0145088	0.185934
TSPAN3	15q24.3	0.404118	0.0145088	0.185934
ACACA	17q12	0.404118	0.0145088	0.185934
TNK2	3q29	0.404118	0.0145088	0.185934
LINC01973	17q25.3	0.404018	0.0145354	0.186167
LOC100129931	4p16.1	0.403861	0.0145775	0.186488
TPX2	20q11.21	0.403861	0.0145775	0.186488
ACLY	17q21.2	0.403604	0.0146464	0.186935
MED28	4p15.32	0.403604	0.0146464	0.186935
SMC3	10q25.2	0.403604	0.0146464	0.186935
MAP7	6q23.3	0.403604	0.0146464	0.186935
EFEMP1	2p16.1	-0.403346	0.0147157	0.187602
CHST10	2q11.2	-0.403346	0.0147157	0.187602
IL26	12q15	-0.40322	0.0147498	0.187821
SPATA3	2q37.1	0.403219	0.01475	0.187821
OR5AP2	11q12.1	0.403177	0.0147613	0.187835
GATB	4q31.3	0.403089	0.0147852	0.187835
TYRP1	9p23	-0.403089	0.0147852	0.187835
LRCH1	13q14.13-q14.2	0.403089	0.0147852	0.187835
C7ORF31	7p15.3	-0.402831	0.014855	0.188286
EPPK1	8q24.3	0.402831	0.014855	0.188286
LINC01357	1p13.2	0.402831	0.014855	0.188286
WDR90	16p13.3	0.402831	0.014855	0.188286
ESCO2	8p21.1	0.402574	0.0149251	0.189066
CCDC86	11q12.2	0.402317	0.0149955	0.18952
CBX3	7p15.2	0.402317	0.0149955	0.18952
FMO4	1q24.3	-0.402317	0.0149955	0.18952
TPRG1L	1p36.32	0.402317	0.0149955	0.18952
PLSCR5	3q24	0.402187	0.0150309	0.189759
TYMSOS	18p11.32	0.402059	0.0150661	0.189759
P2RY1	3q25.2	-0.402059	0.0150661	0.189759
RTL10	22q11.21	0.402059	0.0150661	0.189759
HRAS	11p15.5	0.402059	0.0150661	0.189759
VAMP8	2p11.2	-0.402059	0.0150661	0.189759
ADCY5	3q21.1	-0.401802	0.015137	0.190107
CCDC85A	2p16.1	-0.401802	0.015137	0.190107
ITIH5	10p14	-0.401802	0.015137	0.190107
PUM2	2p24.1	0.401802	0.015137	0.190107
SRPK1	6p21.31	0.401802	0.015137	0.190107
HIST2H2AB	1q21.2	0.401662	0.0151756	0.190458
DOCK4	7q31.1	-0.401544	0.0152082	0.190458
EBP	Xp11.23	0.401544	0.0152082	0.190458
MS4A2	11q12.1	-0.401544	0.0152082	0.190458
ZDHHC20	13q12.11	0.401544	0.0152082	0.190458
MYRIP	3p22.1	-0.401287	0.0152797	0.190731
CD79A	19q13.2	-0.401287	0.0152797	0.190731
FUOM	10q26.3	0.401287	0.0152797	0.190731
PRR14L	22q12.2	0.401287	0.0152797	0.190731
OR6C65	12q13.2	0.401264	0.015286	0.190731
B4GALT3	1q23.3	0.40103	0.0153514	0.190731
PLPP1	5q11.2	-0.40103	0.0153514	0.190731
SLC37A3	7q34	0.40103	0.0153514	0.190731
TLR7	Xp22.2	-0.40103	0.0153514	0.190731
ADGRL1	19p13.12	0.40103	0.0153514	0.190731
FOXN2	2p16.3	0.40103	0.0153514	0.190731
GRASP	12q13.13	-0.40103	0.0153514	0.190731
RPS10-NUDT3	6p21.31	0.40103	0.0153514	0.190731
WDR27	6q27	0.40103	0.0153514	0.190731
CPA2	7q32.2	-0.400773	0.0154233	0.191408
RPRM	2q23.3	-0.400773	0.0154233	0.191408
MAGEL2	15q11.2	-0.400541	0.0154886	0.191551
ANKRD39	2q11.2	0.400515	0.0154958	0.191551
KIT	4q12	-0.400515	0.0154958	0.191551
SNORA24	4q26	0.400515	0.0154958	0.191551
STAP1	4q13.2	-0.400515	0.0154958	0.191551
TIAL1	10q26.11	0.400515	0.0154958	0.191551
UNC5C	4q22.3	-0.400515	0.0154958	0.191551
PDE12	3p14.3	0.400257	0.0155684	0.191947
SMU1	9p21.1	0.400257	0.0155684	0.191947
ZBTB25	14q23.3	0.400257	0.0155684	0.191947
LELP1	1q21.3	0.400123	0.0156065	0.191947
AADACL4	1p36.21	0.400035	0.0156315	0.191947
BYSL	6p21.1	0.4	0.0156413	0.191947
EXOSC6	16q22.1	0.4	0.0156413	0.191947
FOSL1	11q13.1	0.4	0.0156413	0.191947
METTL24	6q21	-0.4	0.0156413	0.191947
SLC35F5	2q14.1	-0.4	0.0156413	0.191947
TLK1	2q31.1	0.4	0.0156413	0.191947
FAF1	1p32.3	0.4	0.0156413	0.191947
UCA1	19p13.12	0.4	0.0156413	0.191947
CELA1	12q13.13	0.39978	0.0157038	0.192094
HEMK1	3p21.31	0.399743	0.0157145	0.192094
ESRP2	16q22.1	0.399743	0.0157145	0.192094
LBHD1	11q12.3	0.399743	0.0157145	0.192094
POU2F2	19q13.2	-0.399743	0.0157145	0.192094
MCM7	7q22.1	0.399743	0.0157145	0.192094
SLC25A22	11p15.5	0.399743	0.0157145	0.192094
ALK	2p23.2-p23.1	-0.399665	0.0157365	0.192257
LARGE2	11p11.2	0.399485	0.015788	0.192671
SNORD69	3p21.1	0.399485	0.015788	0.192671
SCN3B	11q24.1	-0.399228	0.0158617	0.193143
STK3	8q22.2	0.399228	0.0158617	0.193143
TFB2M	1q44	0.399228	0.0158617	0.193143
THSD7A	7p21.3	-0.399228	0.0158617	0.193143
CYP11B2	8q24.3	0.398983	0.0159323	0.193615
CHCHD3	7q32.3-q33	0.39897	0.0159358	0.193615
CKAP2	13q14.3	0.39897	0.0159358	0.193615
TARS	5p13.3	0.39897	0.0159358	0.193615
ELAC2	17p12	0.398713	0.0160101	0.194304
ITPR3	6p21.31	0.398713	0.0160101	0.194304
COPG2	7q32.2	0.398456	0.0160848	0.194672
FRZB	2q32.1	-0.398456	0.0160848	0.194672
MRPS28	8q21.13	0.398456	0.0160848	0.194672
NAP1L4	11p15.4	0.398456	0.0160848	0.194672
SNORA5C	7p13	0.398456	0.0160848	0.194672
LOC100287792	20q11.23	0.398375	0.0161082	0.194849
KIF15	3p21.31	0.398198	0.0161597	0.19515
PDE1A	2q32.1	-0.398198	0.0161597	0.19515
MGC12916	17p12	-0.398198	0.0161597	0.19515
FOXA3	19q13.32	-0.397941	0.0162349	0.195723
SNORD15B	11q13.4	0.397941	0.0162349	0.195723
COX8A	11q13.1	0.397941	0.0162349	0.195723
POU3F3	2q12.1	-0.397914	0.0162427	0.195723
ZIC5	13q32.3	0.397786	0.0162803	0.195948
VSTM2A	7p11.2	-0.397729	0.0162969	0.195948
BAP1	3p21.1	0.397683	0.0163104	0.195948
RRP9	3p21.2	0.397683	0.0163104	0.195948
SUGT1	13q14.3	0.397683	0.0163104	0.195948
C4ORF45	4q32.1	0.3976	0.0163349	0.195948
DDX4	5q11.2	0.39755	0.0163496	0.195948
OR4D11	11q12.1	0.397523	0.0163577	0.195948
VENTXP7	3p24.3	0.397502	0.0163639	0.195948
SMIM14	4p14	-0.397426	0.0163862	0.195948
CBLIF	11q12.1	-0.397426	0.0163862	0.195948
TGDS	13q32.1	0.397426	0.0163862	0.195948
TMEM108	3q22.1	-0.397426	0.0163862	0.195948
HGS	17q25.3	0.397426	0.0163862	0.195948
GLYATL3	6p12.3	0.397358	0.0164062	0.196081
SATB2-AS1	2q33.1	0.397291	0.016426	0.196211
MT1A	16q13	-0.397169	0.0164623	0.196324
TRIM65	17q25.1	0.397169	0.0164623	0.196324
NT5C	17q25.1	0.397169	0.0164623	0.196324
FLJ40194	17q21.32	0.397109	0.0164799	0.196428
OSGIN2	8q21.3	0.396911	0.0165387	0.196915
PDCD7	15q22.31	0.396911	0.0165387	0.196915
KCNG3	2p21	-0.396808	0.0165694	0.197174
PKN2	1p22.2	0.396654	0.0166154	0.197294
RIC3	11p15.4	-0.396654	0.0166154	0.197294
KLRB1	12p13.31	-0.396654	0.0166154	0.197294
SCAP	3p21.31	0.396654	0.0166154	0.197294
GALR1	18q23	-0.396583	0.0166365	0.197439
HAUS6	9p22.1	0.396396	0.0166924	0.197519
TOPORS	9p21.1	0.396396	0.0166924	0.197519
WDR82	3p21.2	0.396396	0.0166924	0.197519
MSLN	16p13.3	0.396396	0.0166924	0.197519
ZFAT	8q24.22	0.396396	0.0166924	0.197519
IGLL1	22q11.23	-0.39638	0.0166972	0.197519
MIR-1205/1205		0.396244	0.0167382	0.197632
PRDM5	4q27	-0.396139	0.0167697	0.197632
ATP8B2	1q21.3	-0.396139	0.0167697	0.197632
EMC2	8q23.1	0.396139	0.0167697	0.197632
KMT5A	12q24.31	0.396139	0.0167697	0.197632
CFAP157	9q34.11	0.396139	0.0167697	0.197632
TKFC	11q12.2	0.396139	0.0167697	0.197632
OSTCP1	6q25.3	0.396009	0.0168088	0.197987
ZBTB46	20q13.33	-0.395882	0.0168472	0.198228
TMEM156	4p14	-0.395882	0.0168472	0.198228
POLR1E	9p13.2	0.395624	0.0169251	0.198479
ATP1B2	17p13.1	-0.395624	0.0169251	0.198479
MAP7D2	Xp22.12	-0.395624	0.0169251	0.198479
PYGL	14q22.1	-0.395624	0.0169251	0.198479
STRBP	9q33.3	0.395624	0.0169251	0.198479
SURF6	9q34.2	0.395624	0.0169251	0.198479
LINC00477	12p12.1	0.395602	0.0169318	0.198479
WNT8A	5q31.2	0.395408	0.0169909	0.198998
MIR-920/920		0.395397	0.0169941	0.198998
ITGB3	17q21.32	-0.395367	0.0170033	0.198999
TMPRSS11BNL	4q13.2	0.395265	0.0170344	0.199258
TDGF1P3	Xq23	0.395113	0.0170806	0.199282
BPIFB1	20q11.21	-0.395109	0.0170818	0.199282
CHP1	15q15.1	0.395109	0.0170818	0.199282
NBEA	13q13.3	-0.395109	0.0170818	0.199282
SPC25	2q24.3	0.395109	0.0170818	0.199282
SH3D21	1p34.3	0.394852	0.0171606	0.199641
GLI4	8q24.3	0.394852	0.0171606	0.199641
IL7R	5p13.2	-0.394852	0.0171606	0.199641
SMOC2	6q27	-0.394852	0.0171606	0.199641
WDR12	2q33.2	0.394852	0.0171606	0.199641
MIR-7-1/1*		0.394749	0.0171923	0.199641
MIR-7-1/7		0.394749	0.0171923	0.199641
SLC25A3P1	1p32.3	0.394689	0.0172106	0.199641
ETHE1	19q13.31	0.394595	0.0172397	0.199641
PAK3	Xq23	-0.394595	0.0172397	0.199641
TMEM134	11q13.2	0.394595	0.0172397	0.199641
ALDH1L1	3q21.3	-0.394595	0.0172397	0.199641
ENPP5	6p21.1	-0.394595	0.0172397	0.199641
INTS6	13q14.3	0.394595	0.0172397	0.199641
ANKRD55	5q11.2	-0.394337	0.0173191	0.199824
ECRG4	2q12.2	-0.394337	0.0173191	0.199824
ERLEC1	2p16.2	-0.394337	0.0173191	0.199824
MAPK8IP1	11p11.2	-0.394337	0.0173191	0.199824
PLEKHG4	16q22.1	0.394337	0.0173191	0.199824
SNORD45C	1p31.1	0.394337	0.0173191	0.199824
WDR45B	17q25.3	0.394337	0.0173191	0.199824
COL26A1	7q22.1	-0.394105	0.0173909	0.200244
DTNA	18q12.1	-0.39408	0.0173988	0.200244
TCEAL3	Xq22.2	-0.39408	0.0173988	0.200244
ZNF826P	19p12	-0.39408	0.0173988	0.200244
MIR-3190/3190		0.394072	0.0174011	0.200244
GSTA2	6p12.2	-0.393822	0.0174788	0.200698
ARHGAP15	2q22.2-q22.3	-0.393822	0.0174788	0.200698
HMOX1	22q12.3	-0.393822	0.0174788	0.200698
TNFAIP8L2	1q21.3	-0.393822	0.0174788	0.200698
NCRUPAR	5q13.3	0.393629	0.0175391	0.200698
ASB2	14q32.12	-0.39359	0.0175512	0.200698
TAFA2	12q14.1	-0.393565	0.0175592	0.200698
SOX15	17p13.1	-0.393565	0.0175592	0.200698
AHCTF1	1q44	0.393565	0.0175592	0.200698
ASGR2	17p13.1	-0.393565	0.0175592	0.200698
MRS2	6p22.3	0.393565	0.0175592	0.200698
NADK2	5p13.2	0.393565	0.0175592	0.200698
ZNF621	3p22.1	0.393565	0.0175592	0.200698
KCNC1	11p15.1	-0.39346	0.0175922	0.200971
C9ORF85	9q21.13	0.393308	0.0176398	0.200993
MN1	22q12.1	-0.393308	0.0176398	0.200993
SAC3D1	11q13.1	0.393308	0.0176398	0.200993
WDR46	6p21.32	0.393308	0.0176398	0.200993
TPI1	12p13.31	0.393308	0.0176398	0.200993
RAD17	5q13.2	0.39305	0.0177207	0.201186
ECT2	3q26.31	0.39305	0.0177207	0.201186
NARS	18q21.31	0.39305	0.0177207	0.201186
SRXN1	20p13	0.39305	0.0177207	0.201186
TMCC2	1q32.1	-0.39305	0.0177207	0.201186
CLCN2	3q27.1	0.39305	0.0177207	0.201186
CYP2D6	22q13.2	0.39305	0.0177207	0.201186
C1QTNF4	11p11.2	-0.392917	0.0177627	0.201474
PRDM9	5p14.2	0.392902	0.0177674	0.201474
KLHDC7A	1p36.13	-0.392793	0.017802	0.201474
PLAT	8p11.21	-0.392793	0.017802	0.201474
NRAP	10q25.3	-0.392793	0.017802	0.201474
MYH4	17p13.1	0.392674	0.0178396	0.201474
RAD21-AS1	8q24.11	0.392561	0.0178755	0.201474
LRRC8E	19p13.2	0.392535	0.0178835	0.201474
SNORA72	8q22.2	0.392535	0.0178835	0.201474
FAM3A	Xq28	0.392535	0.0178835	0.201474
LRRC1	6p12.1	0.392535	0.0178835	0.201474
RARRES2	7q36.1	-0.392535	0.0178835	0.201474
RRP1	21q22.3	0.392535	0.0178835	0.201474
SIM2	21q22.13	0.392535	0.0178835	0.201474
STRIP2	7q32.1	0.392535	0.0178835	0.201474
HAR1A	20q13.33	-0.392432	0.0179164	0.201673
NKX2-2	20p11.22	-0.39236	0.0179395	0.201673
LINC00303	1q32.1	0.392336	0.0179471	0.201673
VPS37A	8p22	0.392278	0.0179654	0.201673
LLGL1	17p11.2	0.392278	0.0179654	0.201673
CXXC1	18q21.1	0.392278	0.0179654	0.201673
SLC13A5	17p13.1	-0.392278	0.0179654	0.201673
OR6C75	12q13.2	0.392234	0.0179794	0.201727
NCAPG	4p15.31	0.392021	0.0180476	0.20208
RBM33	7q36.3	0.392021	0.0180476	0.20208
XPO6	16p12.1	0.392021	0.0180476	0.20208
FLT3LG	19q13.33	-0.392021	0.0180476	0.20208
SLC36A2	5q33.1	0.391853	0.0181012	0.202283
PRICKLE3	Xp11.23	0.391763	0.0181301	0.202283
PRKAB1	12q24.23	-0.391763	0.0181301	0.202283
SPC24	19p13.2	0.391763	0.0181301	0.202283
DEGS1	1q42.11	-0.391763	0.0181301	0.202283
RHOT2	16p13.3	0.391763	0.0181301	0.202283
TFAP2A	6p24.3	0.391763	0.0181301	0.202283
CACNG5	17q24.2	0.391729	0.0181411	0.202302
AP1G2	14q11.2	0.391506	0.0182129	0.202385
CCDC106	19q13.42	-0.391506	0.0182129	0.202385
ERO1A	14q22.1	0.391506	0.0182129	0.202385
CD320	19p13.2	0.391506	0.0182129	0.202385
KIAA0895L	16q22.1	0.391506	0.0182129	0.202385
INTS14	15q22.31	0.391506	0.0182129	0.202385
DDX11	12p11.21	0.391506	0.0182129	0.202385
HMGCR	5q13.3	0.391248	0.0182961	0.202725
MELK	9p13.2	0.391248	0.0182961	0.202725
MYO1D	17q11.2	0.391248	0.0182961	0.202725
ENO2	12p13.31	0.390991	0.0183795	0.202725
KCTD3	1q41	0.390991	0.0183795	0.202725
MINK1	17p13.2	0.390991	0.0183795	0.202725
CSGALNACT2	10q11.21	-0.390991	0.0183795	0.202725
DERL3	22q11.23	-0.390991	0.0183795	0.202725
KRT8P41	11p15.4	0.390991	0.0183795	0.202725
MRTO4	1p36.13	0.390991	0.0183795	0.202725
MTCH2	11p11.2	0.390991	0.0183795	0.202725
PSORS1C2	6p21.33	0.390991	0.0183795	0.202725
RGS18	1q31.2	-0.390991	0.0183795	0.202725
TRMT10B	9p13.2	0.390991	0.0183795	0.202725
NTRK3-AS1	15q25.3	0.390878	0.0184161	0.202725
MOB1B	4q13.3	0.390734	0.0184633	0.202725
PDCD6IP	3p22.3	0.390734	0.0184633	0.202725
FMO2	1q24.3	-0.390734	0.0184633	0.202725
TPPP	5p15.33	0.390734	0.0184633	0.202725
LINC00909	18q22.3	0.390734	0.0184633	0.202725
[truncated: 19,992 more rows]
