# Supplementary material for: Comprehensive Analysis and Identification of Prognostic Biomarkers and Therapeutic Targets Among FAM83 Family Members for Gastric Cancer
Source: Front Cell Dev Biol. 2021 Nov 19;9:719613. doi: 10.3389/fcell.2021.719613 (PMC8640971; doi:10.3389/fcell.2021.719613)
Supplement: Supplementary file 7 [file Data_Sheet_7.ZIP › Supplementary materials fig.6/co-expresssion between different FAM83 family members and 259 genes/total 259 genes.txt]

FAM83A-AS1
TNFRSF14-AS1
CRYBG1
ATG5
CCDC106
NRSN2
GNB5
XPNPEP1
ZNF648
PREP
ZNF483
FAM160A2
PLEKHH1
PPARGC1B
IPMK
MCM9
COPS7A
MXD1
LOC100288123
ASCC3
GPA33
SLC37A1
ZFP82
ZNF200
LIMA1
TCEA2
XRN1
TBKBP1
KLF15
OVOL1
MAGEC2
SLC35G2
PFN2
POF1B
CALML4
FUZ
LSM8
ABRACL
ABHD8
SNORD116-23
ESRP2
VTA1
OSER1-DT
C6ORF203
TMEM9
NADK2
REXO1
ZFP91
MAMSTR
ZNF121
MYL6B
MIR-4513/4513
OTULIN
ARID3A
SHFL
SERPINA5
TMEM41B
MCRIP1
CLIC5
EPHX1
TRMT11
GSTCD
DNALI1
CCDC68
TCEAL3
HEPHL1
BBOX1
SPACA4
MFSD1
TMPRSS12
LINC00311
USP22
OTUD6A
MYADML
FOXL2NB
SIGLECL1
BPIFA4P
PPFIA4
TBC1D3P5
MIR-519B/3P
MIR-519B/5P
LINC01973
AWAT1
DEFB118
DCAF4L2
NOTO
GABRA6
GJD2
MIR-498/498
TFDP3
SPP2
GALNTL5
TMEM30CP
MIR-4514/4514
LOC650226
SNORD114-24
SNAR-H
KLKP1
OC90
GPX5
DUXA
OR6W1P
TSBP1
SNAI3-AS1
SLIT1-AS1
OR5A1
LOC284379
SMCR8
CDK5R1
SLC35G6
ARGFX
CXORF66
PWRN2
CYLC2
ADCY10
MGC2889
TMIGD1
LOC100505918
CES5AP1
ACRV1
TRIM64B
AP1B1P1
LINC01249
OR10K2
C20ORF173
MTNR1B
MCHR2
KRT33A
WNT8A
GRXCR2
C17ORF99
PSG8-AS1
CPLX4
PRG3
MYH4
PLD6
AGXT2
SLC25A51P4
SP9
DLX2
GPR32
FLCN
OR6S1
LINC01924
KRTAP1-5
LINC01102
LINC02112
SLC5A10
SCRIB
FBXL6
MFSD3
MIR-937/937
PUF60
TIGD5
HSF1
CHRAC1
FAM83H-AS1
PTK2
ZNF7
C8ORF82
TOP1MT
PPP1R16A
ARHGAP39
SLC52A2
LRRC14
ELL2
ZNF252P
KIFC2
C8ORF33
TMEM249
FOXH1
TMED10P1
RRS1
CPSF1
FERMT1
TGS1
EXOSC4
MIR-4664/3P
MIR-4664/5P
API5
HOXA10
MTFR1
TMEM68
C2ORF74
MIR-939/939
ZNF623
SHARPIN
TERC
CCDC51
HSBP1L1
SNORA18
BAG4
ECRP
AP1AR
EFNA3
FNTA
PDF
PPP1R14B
ZC3H3
LOC389641
TUNAR
GRSF1
FCER1A
OPLAH
DIS3
ELMO1
OXSR1
CARMIL1
MAK16
GPAT4
PYCR3
PVALB
KLF5
TONSL
LRRC24
CFI
COMMD5
ARMCX1
TCEAL5
PDP2
CRTAC1
RPL7L1
KAT2A
DDHD2
TSTA3
GATA5
NSMAF
POMK
TRIP13
LRMDA
RECQL4
GNL3
NOB1
CYC1
NAPRT
RAB37
POLD2
EBAG9
C6ORF223
CD207
MIB2
COPS5
LOC100129148
TRAPPC9
UBR3
CREM
FIGN
GPR180
RPL8
PTDSS1
DHODH
PLPBP
BEX4
ZNF696
MEN1
LSMEM2
MAGEH1
ZNF626
ELMO3
