# Supplementary material for: Comprehensive Analysis and Identification of Prognostic Biomarkers and Therapeutic Targets Among FAM83 Family Members for Gastric Cancer
Source: Front Cell Dev Biol. 2021 Nov 19;9:719613. doi: 10.3389/fcell.2021.719613 (PMC8640971; doi:10.3389/fcell.2021.719613)
Supplement: Supplementary file 7 [file Data_Sheet_7.ZIP › Supplementary materials fig.6/go-bp.xlsx]

## Sheet: Sheet1
Category	Term	Count	%	PValue	Genes	List Total	Pop Hits	Pop Total	Fold Enrichment	Bonferroni	Benjamini	FDR
GOTERM_BP_DIRECT	GO:0016075~rRNA catabolic process	3	1.22449	0.00564581	EXOSC4, XRN1, DIS3	177	11	16792	25.8737	0.988649	1	1
GOTERM_BP_DIRECT	GO:0009790~embryo development	4	1.63265	0.00729542	USP22, UBR3, PTK2, CDK5R1	177	38	16792	9.98632	0.996948	1	1
GOTERM_BP_DIRECT	GO:0006378~mRNA polyadenylation	3	1.22449	0.0345463	CPSF1, ZC3H3, GRSF1	177	28	16792	10.1646	1	1	1
GOTERM_BP_DIRECT	GO:0008283~cell proliferation	9	3.67347	0.0393025	KAT2A, SCRIB, ASCC3, MXD1, FAM83D, FAM83B, GNL3, CDK5R1, FAM83A	177	366	16792	2.33287	1	1	1
GOTERM_BP_DIRECT	GO:0006366~transcription from RNA polymerase II promoter	11	4.4898	0.044081	HOXA10, DLX2, KAT2A, KLF5, COPS5, FOXH1, GATA5, ARID3A, TRIP13, OVOL1, KLF15	177	513	16792	2.03425	1	1	1
GOTERM_BP_DIRECT	GO:0007283~spermatogenesis	9	3.67347	0.0502273	HOXA10, ADCY10, DEFB118, HSF1, CREM, TRIP13, CYLC2, OVOL1, SERPINA5	177	385	16792	2.21774	1	1	1
GOTERM_BP_DIRECT	GO:0051496~positive regulation of stress fiber assembly	3	1.22449	0.0716018	CARMIL1, BAG4, PFN2	177	42	16792	6.77643	1	1	1
GOTERM_BP_DIRECT	GO:0030838~positive regulation of actin filament polymerization	3	1.22449	0.0806937	CARMIL1, BAG4, PFN2	177	45	16792	6.32467	1	1	1
GOTERM_BP_DIRECT	GO:0006351~transcription, DNA-templated	28	11.4286	0.0815506	CREM, ZFP82, ZNF7, TCEAL5, PUF60, TCEAL3, TGS1, HSF1, ZNF626, ZNF648, NOTO, DUXA, ZNF623, ASCC3, ZNF200, MEN1, ZNF121, ZNF483, MAMSTR, USP22, OVOL1, COMMD5, ARGFX, TFDP3, TCEA2, MXD1, SP9, ZNF696	177	1955	16792	1.35875	1	1	1
GOTERM_BP_DIRECT	GO:0010388~cullin deneddylation	2	0.816327	0.0904917	COPS5, COPS7A	177	9	16792	21.0822	1	1	1
GOTERM_BP_DIRECT	GO:0071028~nuclear mRNA surveillance	2	0.816327	0.0904917	EXOSC4, XRN1	177	9	16792	21.0822	1	1	1
