# Supplementary material for: Comprehensive Analysis and Identification of Prognostic Biomarkers and Therapeutic Targets Among FAM83 Family Members for Gastric Cancer
Source: Front Cell Dev Biol. 2021 Nov 19;9:719613. doi: 10.3389/fcell.2021.719613 (PMC8640971; doi:10.3389/fcell.2021.719613)
Supplement: Supplementary file 7 [file Data_Sheet_7.ZIP › Supplementary materials fig.6/go-cc.xlsx]

## Sheet: Sheet1
Category	Term	Count	%	PValue	Genes	List Total	Pop Hits	Pop Total	Fold Enrichment	Bonferroni	Benjamini	FDR
GOTERM_CC_DIRECT	GO:0005634~nucleus	73	29.7959	0.0317601	CLIC5, MCM9, ZC3H3, PREP, ARHGAP39, ZFP82, HOXA10, FLCN, NAPRT, TOP1MT, ZNF648, DUXA, ZNF200, MEN1, ZNF121, ZNF483, TIGD5, REXO1, MAMSTR, FOXH1, IPMK, ZFP91, OVOL1, KLF15, COMMD5, KLKP1, GNL3, ARGFX, KAT2A, XRN1, ESRP2, TFDP3, CYLC2, PVALB, BEX4, DLX2, CREM, GATA5, FIGN, ZNF7, RECQL4, FAM83G, BAG4, TCEAL5, SHARPIN, EXOSC4, TCEAL3, MCRIP1, TGS1, POLD2, HSF1, ZNF626, RRS1, NOTO, ZNF623, CYC1, ASCC3…	201	5415	18224	1.22228	0.998662	1	1
GOTERM_CC_DIRECT	GO:0071797~LUBAC complex	2	0.816327	0.0536872	SHARPIN, OTULIN	201	5	18224	36.2667	0.999988	1	1
