# Supplementary material for: Comprehensive Analysis and Identification of Prognostic Biomarkers and Therapeutic Targets Among FAM83 Family Members for Gastric Cancer
Source: Front Cell Dev Biol. 2021 Nov 19;9:719613. doi: 10.3389/fcell.2021.719613 (PMC8640971; doi:10.3389/fcell.2021.719613)
Supplement: Supplementary file 7 [file Data_Sheet_7.ZIP › Supplementary materials fig.6/go-mf.xlsx]

## Sheet: Sheet1
Category	Term	Count	%	PValue	Genes	List Total	Pop Hits	Pop Total	Fold Enrichment	Bonferroni	Benjamini	FDR
GOTERM_MF_DIRECT	GO:0003676~nucleic acid binding	21	8.57143	0.00481447	ZNF121, ZNF483, REXO1, CPSF1, MAK16, ZFP91, ZFP82, OVOL1, ZNF7, RECQL4, XRN1, PUF60, ESRP2, ZNF626, ZNF623, TRMT11, ASCC3, ECRP, ZNF696, PPARGC1B, ZNF200	183	985	16881	1.96666	0.74482	1	1
GOTERM_MF_DIRECT	GO:0004521~endoribonuclease activity	3	1.22449	0.0175252	NOB1, ZC3H3, PLD6	183	19	16881	14.5651	0.993286	1	1
GOTERM_MF_DIRECT	GO:0070412~R-SMAD binding	3	1.22449	0.0212218	ZC3H3, FOXH1, MEN1	183	21	16881	13.178	0.99769	1	1
GOTERM_MF_DIRECT	GO:0019901~protein kinase binding	9	3.67347	0.0515109	FAM83H, FAM83E, HSF1, FAM83D, FAM83C, PTK2, FAM83B, CDK5R1, FAM83A	183	376	16881	2.20801	1	1	1
GOTERM_MF_DIRECT	GO:0004843~thiol-dependent ubiquitin-specific protease activity	4	1.63265	0.0554305	COPS5, USP22, OTULIN, OTUD6A	183	80	16881	4.6123	1	1	1
GOTERM_MF_DIRECT	GO:0043140~ATP-dependent 3'-5' DNA helicase activity	2	0.816327	0.0629785	RECQL4, ASCC3	183	6	16881	30.7486	1	1	1
GOTERM_MF_DIRECT	GO:0036312~phosphatidylinositol 3-kinase regulatory subunit binding	2	0.816327	0.0929723	FAM83B, FAM83A	183	9	16881	20.4991	1	1	1
