# Supplementary material for: Comprehensive Analysis and Identification of Prognostic Biomarkers and Therapeutic Targets Among FAM83 Family Members for Gastric Cancer
Source: Front Cell Dev Biol. 2021 Nov 19;9:719613. doi: 10.3389/fcell.2021.719613 (PMC8640971; doi:10.3389/fcell.2021.719613)
Supplement: Supplementary file 7 [file Data_Sheet_7.ZIP › Supplementary materials fig.6/kegg.xlsx]

## Sheet: Sheet1
Category	Term	Count	%	PValue	Genes	List Total	Pop Hits	Pop Total	Fold Enrichment	Bonferroni	Benjamini	FDR
KEGG_PATHWAY	hsa05131:Shigellosis	4	1.63265	0.0205245	ELMO1, ELMO3, PFN2, ATG5	64	64	6879	6.71777	0.871659	1	1
KEGG_PATHWAY	hsa03018:RNA degradation	4	1.63265	0.0331537	LSM8, EXOSC4, XRN1, DIS3	64	77	6879	5.5836	0.964487	1	1
KEGG_PATHWAY	hsa03008:Ribosome biogenesis in eukaryotes	4	1.63265	0.0450703	REXO1, XRN1, NOB1, GNL3	64	87	6879	4.94181	0.989597	1	1
