# Supplementary material for: Comprehensive Analysis and Identification of Prognostic Biomarkers and Therapeutic Targets Among FAM83 Family Members for Gastric Cancer
Source: Front Cell Dev Biol. 2021 Nov 19;9:719613. doi: 10.3389/fcell.2021.719613 (PMC8640971; doi:10.3389/fcell.2021.719613)
Supplement: Supplementary file 8 [file Data_Sheet_8.ZIP]

Archive with 26 entries (22 files):
- Supplementary materials fig.7/
- Supplementary materials fig.7/FP/
- Supplementary materials fig.7/FP/km_210422_152223_802600_239586_at.pdf
- Supplementary materials fig.7/FP/km_210422_152226_055600_232202_at.pdf
- Supplementary materials fig.7/FP/km_210422_152228_405400_1556793_a_at.pdf
- Supplementary materials fig.7/FP/km_210422_152230_566600_225687_at.pdf
- Supplementary materials fig.7/FP/km_210422_152232_749900_220312_at.pdf
- Supplementary materials fig.7/FP/km_210422_152235_680300_235269_at.pdf
- Supplementary materials fig.7/FP/km_210422_152238_089600_226129_at.pdf
- Supplementary materials fig.7/OS/
- Supplementary materials fig.7/OS/km_210422_144430_565300_239586_at.pdf
- Supplementary materials fig.7/OS/km_210422_144432_869100_232202_at.pdf
- Supplementary materials fig.7/OS/km_210422_144435_300100_1556793_a_at(1).pdf
- Supplementary materials fig.7/OS/km_210422_144437_614300_225687_at.pdf
- Supplementary materials fig.7/OS/km_210422_144439_938500_220312_at.pdf
- Supplementary materials fig.7/OS/km_210422_144442_842500_235269_at.pdf
- Supplementary materials fig.7/OS/km_210422_144445_781900_226129_at(1).pdf
- Supplementary materials fig.7/OS/km_210422_144445_781900_226129_at.pdf
- Supplementary materials fig.7/PPS/
- Supplementary materials fig.7/PPS/km_210422_163807_740900_239586_at.pdf
- Supplementary materials fig.7/PPS/km_210422_163809_732500_232202_at.pdf
- Supplementary materials fig.7/PPS/km_210422_163811_843100_1556793_a_at.pdf
- Supplementary materials fig.7/PPS/km_210422_163813_865500_225687_at.pdf
- Supplementary materials fig.7/PPS/km_210422_163815_962800_220312_at.pdf
- Supplementary materials fig.7/PPS/km_210422_163817_996600_235269_at.pdf
- Supplementary materials fig.7/PPS/km_210422_163820_045100_226129_at.pdf
