# Supplementary material for: Comprehensive Analysis and Identification of Prognostic Biomarkers and Therapeutic Targets Among FAM83 Family Members for Gastric Cancer
Source: Front Cell Dev Biol. 2021 Nov 19;9:719613. doi: 10.3389/fcell.2021.719613 (PMC8640971; doi:10.3389/fcell.2021.719613)
Supplement: Supplementary file 9 [file Data_Sheet_9.ZIP]

Archive with 19 entries (16 files):
- Supplementary materials fig.8/
- Supplementary materials fig.8/DFS/
- Supplementary materials fig.8/DFS/FAM83A_survival_ozoCf.pdf
- Supplementary materials fig.8/DFS/FAM83B_survival_eHs3Q.pdf
- Supplementary materials fig.8/DFS/FAM83C_survival_Z6yVg.pdf
- Supplementary materials fig.8/DFS/FAM83D_survival_N9GiB.pdf
- Supplementary materials fig.8/DFS/FAM83E_survival_fL0T0.pdf
- Supplementary materials fig.8/DFS/FAM83F_survival_jndqa.pdf
- Supplementary materials fig.8/DFS/FAM83G_survival_rSE4L.pdf
- Supplementary materials fig.8/DFS/FAM83H_survival_YojET.pdf
- Supplementary materials fig.8/OS/
- Supplementary materials fig.8/OS/FAM83A_survival_LFgFf.pdf
- Supplementary materials fig.8/OS/FAM83B_survival_SGDvE.pdf
- Supplementary materials fig.8/OS/FAM83C_survival_AxVf5.pdf
- Supplementary materials fig.8/OS/FAM83D_survival_u6MCw.pdf
- Supplementary materials fig.8/OS/FAM83E_survival_CWZvu.pdf
- Supplementary materials fig.8/OS/FAM83F_survival_H7EFD.pdf
- Supplementary materials fig.8/OS/FAM83G_survival_oLKyO.pdf
- Supplementary materials fig.8/OS/FAM83H_survival_DxZTt.pdf
