# Supplementary material for: Comprehensive Analysis and Identification of Prognostic Biomarkers and Therapeutic Targets Among FAM83 Family Members for Gastric Cancer
Source: Front Cell Dev Biol. 2021 Nov 19;9:719613. doi: 10.3389/fcell.2021.719613 (PMC8640971; doi:10.3389/fcell.2021.719613)
Supplement: Supplementary file 10 [file Data_Sheet_10.ZIP]

Archive with 31 entries (26 files):
- Original source data of supplementary figure/
- Original source data of supplementary figure/Supplementary fig.1/
- Original source data of supplementary figure/Supplementary fig.1/Analysis_data.csv
- Original source data of supplementary figure/Supplementary fig.1/model.txt
- Original source data of supplementary figure/Supplementary fig.1/supplementary fig1A.pdf
- Original source data of supplementary figure/Supplementary fig.1/supplementary fig1B.pdf
- Original source data of supplementary figure/Supplementary fig.1/supplementary fig1C,D,E.pdf
- Original source data of supplementary figure/Supplementary fig.1/supplementary fig1C.jpg
- Original source data of supplementary figure/Supplementary fig.1/supplementary fig1D.jpg
- Original source data of supplementary figure/Supplementary fig.1/supplementary fig1E.jpg
- Original source data of supplementary figure/Supplementary fig.2/
- Original source data of supplementary figure/Supplementary fig.2/Analysis_data.csv
- Original source data of supplementary figure/Supplementary fig.2/model.txt
- Original source data of supplementary figure/Supplementary fig.2/supplementary fig2A.pdf
- Original source data of supplementary figure/Supplementary fig.2/supplementary fig2B.pdf
- Original source data of supplementary figure/Supplementary fig.2/supplementary fig2C,D,E.pdf
- Original source data of supplementary figure/Supplementary fig.2/supplementary fig2C.jpg
- Original source data of supplementary figure/Supplementary fig.2/supplementary fig2D.jpg
- Original source data of supplementary figure/Supplementary fig.2/supplementary fig2E.jpg
- Original source data of supplementary figure/Supplementary fig.3/
- Original source data of supplementary figure/Supplementary fig.3/00651d78-a450-11eb-a4cf-0242ac150003.csv
- Original source data of supplementary figure/Supplementary fig.3/supplementary fig3A.pdf
- Original source data of supplementary figure/Supplementary fig.3/supplementary fig3B.pdf
- Original source data of supplementary figure/Supplementary fig.3/supplementary fig3C.pdf
- Original source data of supplementary figure/Supplementary fig.3/supplementary fig3D.pdf
- Original source data of supplementary figure/Supplementary fig.4/
- Original source data of supplementary figure/Supplementary fig.4/08110d60-a41f-11eb-b0d3-0242ac150003.csv
- Original source data of supplementary figure/Supplementary fig.4/supplementary fig4A.pdf
- Original source data of supplementary figure/Supplementary fig.4/supplementary fig4B.pdf
- Original source data of supplementary figure/Supplementary fig.4/supplementary fig4C.pdf
- Original source data of supplementary figure/Supplementary fig.4/supplementary fig4D.pdf
