# Supplementary material for: Comprehensive Analysis and Identification of Prognostic Biomarkers and Therapeutic Targets Among FAM83 Family Members for Gastric Cancer
Source: Front Cell Dev Biol. 2021 Nov 19;9:719613. doi: 10.3389/fcell.2021.719613 (PMC8640971; doi:10.3389/fcell.2021.719613)
Supplement: Supplementary file 10 [file Data_Sheet_10.ZIP › Original source data of supplementary figure/Supplementary fig.1/Analysis_data.csv]

	times	status	FAM83C	FAM83D	FAM83G	FAM83H	Risk	riskScore
TCGA-B7-A5TI-01	1.63013698630137	0	0.0874905304420755	4.43455812158198	4.99082706875454	7.28223859639354	Low_risk	-0.663166692474996
TCGA-B7-A5TJ-01	0.917808219178082	0	0.045628611973204	5.41025674408659	4.41211965498715	7.72242656673446	Low_risk	-0.505293728464194
TCGA-B7-A5TN-01	0.786301369863014	0	0.812181981352788	4.92000044266001	3.82932268612862	7.38283183281633	High_risk	-0.349798131415992
TCGA-BR-4187-01	0.386301369863014	1	0	4.89362146232552	2.58945990983708	4.96456956512196	High_risk	-0.143931321059613
TCGA-BR-4191-01	1.52876712328767	1	0.457421105607269	4.75556436927596	4.12320872135643	5.97160247203839	Low_risk	-0.37974941554356
TCGA-BR-4201-01	2.57534246575342	1	0.0196307230301308	6.04752083018279	3.5975684837782	6.63710792297915	High_risk	-0.261704265116193
TCGA-BR-4253-01	0.33972602739726	1	0.0212093078316067	5.75069755453284	3.50750562875636	5.76852759600676	High_risk	-0.231336293251943
TCGA-BR-4256-01	0.778082191780822	1	0.200032184883365	7.39700433570455	3.5250176327797	6.96389879866465	High_risk	-0.103617532621584
TCGA-BR-4257-01	0.805479452054795	1	0.0997287307859267	5.81028567984691	3.60106123049321	7.34025230546643	High_risk	-0.315238795318508
TCGA-BR-4279-01	0.797260273972603	1	0	6.27337670315407	2.05968344057438	3.48679926510547	High_risk	0.160506085551991
TCGA-BR-4280-01	0.550684931506849	1	0.03182775648271	5.34383852031405	4.22349814093468	6.18287086210536	Low_risk	-0.401224035074828
TCGA-BR-6453-01	1.32876712328767	0	0.151806325566026	4.34458747045508	3.61715564028463	5.82023477949763	Low_risk	-0.380349992817508
TCGA-BR-6455-01	1.15616438356164	1	0	6.61259595478878	4.44602487252297	7.37361151288699	High_risk	-0.371133932746329
TCGA-BR-6456-01	1.44109589041096	1	0.0214302312786869	6.91605880549898	4.15509597645768	7.79610054315807	High_risk	-0.316821963801756
TCGA-BR-6458-01	1.61095890410959	1	0	6.45445660053011	5.07413780039878	7.83917553695975	Low_risk	-0.506215991549869
TCGA-BR-6563-01	3.26027397260274	0	0	5.06717401430404	3.13774059595034	4.86056382595489	High_risk	-0.201017396284304
TCGA-BR-6564-01	2.17534246575342	1	0	8.82095906672625	4.16825662784412	5.32976120384482	High_risk	0.0141425675994019
TCGA-BR-6705-01	2.13424657534247	1	0.130100688426346	6.75563076849161	4.46122056766024	5.4007483769568	High_risk	-0.23216233526221
TCGA-BR-6709-01	1.01369863013699	1	0	4.83015236974974	2.97891435103696	6.46198970549902	High_risk	-0.290796006421433
TCGA-BR-6802-01	2.57534246575342	0	0	5.73965293952928	4.82332663751409	8.13529648443499	Low_risk	-0.560403485570223
TCGA-BR-7196-01	1.82465753424658	0	0.0596619334297982	6.55204511779051	4.3694384076526	7.14319729945607	High_risk	-0.345502528628906
TCGA-BR-7716-01	3.31506849315068	0	0.142320902625162	5.53540428431651	5.39926663381567	7.92762375752901	Low_risk	-0.636501740113762
TCGA-BR-7717-01	1.51232876712329	1	1.73944851862954	5.71243333929656	3.51745611978301	6.74963529685652	High_risk	-0.0623365407463228
TCGA-BR-7722-01	1.27671232876712	1	0.117004517966891	3.23131251403982	4.00359502780109	6.28257695054162	Low_risk	-0.58425732994108
TCGA-BR-7723-01	2.39452054794521	1	0.0267196078556328	8.31553559684208	4.27631057674615	6.42265342906794	High_risk	-0.111563267512581
TCGA-BR-7901-01	0.287671232876712	1	0.15910609330612	5.83373575030396	4.64577571255113	6.27013568405162	Low_risk	-0.40016747937436
TCGA-BR-7957-01	0.756164383561644	1	0.019040295532035	7.10492943178994	4.28096243097864	7.0167407054998	High_risk	-0.272920947014252
TCGA-BR-7959-01	2.76712328767123	0	0.72856585751775	8.29045881448812	3.93525761483332	6.19287519262903	High_risk	0.0422820115031584
TCGA-BR-8058-01	3.1041095890411	0	0.613972626904334	4.61320490512137	3.81937832630568	6.85075495563774	Low_risk	-0.377476367658988
TCGA-BR-8059-01	1.2027397260274	1	0	5.89649758089123	3.99337201193917	7.76330572353503	Low_risk	-0.400799174078024
TCGA-BR-8060-01	0.953424657534247	1	0.0440709580243443	7.10801452288263	2.31857791070177	4.70050807639546	High_risk	0.148566137990077
TCGA-BR-8077-01	0.0575342465753425	0	0.0512144043964419	4.9027389770769	3.16667443965861	6.44235479752848	High_risk	-0.303034355134317
TCGA-BR-8080-01	0.8	1	0.431133133382759	6.8883807323508	3.61083947078222	7.86181817983544	High_risk	-0.188412938126844
TCGA-BR-8284-01	0.671232876712329	1	0.0183348670838351	6.55600646136247	4.8662191838256	7.51028486923697	Low_risk	-0.444256498944293
TCGA-BR-8289-01	0.221917808219178	1	0.0281222133563598	6.87201410217097	2.94352729173409	6.23522202246581	High_risk	-0.0553544201315682
TCGA-BR-8291-01	1.66301369863014	1	0.0205535089802443	4.39616750390838	3.49114885403896	6.00135733209865	Low_risk	-0.383791701166863
TCGA-BR-8296-01	1.2986301369863	1	0.387224975563222	4.88915843719742	3.53046951635508	7.65957027929388	Low_risk	-0.380698253296912
TCGA-BR-8297-01	0.616438356164384	0	0	8.32088062227121	3.47919371566025	6.68042863550669	High_risk	-0.0110089325181625
TCGA-BR-8361-01	2.59178082191781	0	0.0331762038260536	5.47851382330315	3.92539485555705	8.03230572735917	Low_risk	-0.444988458101177
TCGA-BR-8364-01	1.84931506849315	0	0	5.4347070962278	3.87226063319284	6.29579698715979	High_risk	-0.350273856889422
TCGA-BR-8367-01	2.19452054794521	1	0.112388779560941	7.21716105105151	4.91307856520491	8.04232001438599	Low_risk	-0.398759691045317
TCGA-BR-8369-01	1.16986301369863	0	0.174504517007542	5.53973597563298	3.86745215782352	8.2723342046362	Low_risk	-0.424456913384744
TCGA-BR-8371-01	0.983561643835616	1	0.0175711404597301	6.11629275570351	2.25773426944092	4.94613995049886	High_risk	0.0365541996226265
TCGA-BR-8372-01	2.60547945205479	0	0.160564977636888	5.69521413440082	4.0824760208741	7.12229207412914	Low_risk	-0.378301044536251
TCGA-BR-8373-01	1.23287671232877	0	0.280146909029452	5.08297107595162	5.73561841610483	7.50779299371808	Low_risk	-0.692089541230427
TCGA-BR-8380-01	0.0575342465753425	0	0	8.69372560118079	3.78130092624978	6.66441754833224	High_risk	-0.0156963471190616
TCGA-BR-8381-01	0.613698630136986	0	0.337205810211652	4.99230487151745	3.86427301560114	7.20308322560799	Low_risk	-0.400667131904005
TCGA-BR-8382-01	2.08767123287671	1	0.118533775255134	5.03443877087391	3.67514094172754	7.56310692048727	Low_risk	-0.41728078871251
TCGA-BR-8384-01	0.30958904109589	0	0.0344689869875065	8.28043363110036	3.58928986656816	6.50319703519698	High_risk	-0.0171434594084182
TCGA-BR-8483-01	0.449315068493151	0	0.160429219677469	5.13244899454604	3.07050747600053	7.19241569802054	High_risk	-0.29163122667982
TCGA-BR-8484-01	2.0986301369863	1	0.0344976114444825	4.9163957233191	4.33637439481805	7.01237884373319	Low_risk	-0.508130862732036
TCGA-BR-8485-01	0.767123287671233	0	0.454815973395187	6.46506736026141	4.81380832412378	7.88942773556709	Low_risk	-0.408890707721072
TCGA-BR-8589-01	2.26027397260274	0	0.0923655530075042	6.06987224559858	4.74337334330898	6.6398379782382	Low_risk	-0.419136864174376
TCGA-BR-8590-01	0.778082191780822	1	0	6.73851109179044	3.83491544890652	7.81606458141504	High_risk	-0.292070253596608
TCGA-BR-8591-01	2.34520547945205	0	0.0351904743991753	5.61211078190511	4.60194482692109	8.05382673404729	Low_risk	-0.531876076331476
TCGA-BR-8592-01	0.523287671232877	1	0.0699110818722515	7.80154957670322	3.28738727226785	4.8480405740438	High_risk	0.073380043136818
TCGA-BR-8676-01	0.627397260273973	0	0.0585840236116527	4.84563544182153	1.61758217738875	5.82836529404409	High_risk	-0.0452483812619648
TCGA-BR-8677-01	2.22739726027397	0	0	5.50456239071825	4.16982922448001	7.12276169081888	Low_risk	-0.432577321145511
TCGA-BR-8680-01	2.66301369863014	0	0.023787138787584	5.8849389936659	4.80180187243799	6.99335064601427	Low_risk	-0.475790182607669
TCGA-BR-8683-01	0.821917808219178	1	0.313569475612247	6.3996863763477	4.9158324041021	7.68055552647493	Low_risk	-0.438080608744356
TCGA-BR-8686-01	1.73972602739726	1	0.0343899390461524	5.19938571385761	3.98062344339165	6.44138508974936	Low_risk	-0.394404306084678
TCGA-BR-8687-01	0.684931506849315	1	0.0163556043425621	4.42335856409655	4.66742058626203	7.64511400536801	Low_risk	-0.646053397887829
TCGA-BR-8690-01	0.89041095890411	0	0.238931448546245	5.22021743654775	2.47071581188167	6.88474110001252	High_risk	-0.166378017121612
TCGA-BR-A44U-01	1.15616438356164	1	0.0290983826556101	4.10383343699684	1.92240883402279	6.79417469787204	High_risk	-0.225260659389859
TCGA-BR-A4CS-01	0.123287671232877	1	3.15259001621879	4.4653659124087	2.7096851140998	6.06416045570457	High_risk	0.15223628863285
TCGA-BR-A4IV-01	2.38082191780822	1	0.0268474710281024	7.39718179698774	2.64220687344551	3.86048383936496	High_risk	0.175130605318662
TCGA-BR-A4J4-01	0.0438356164383562	0	0.71506264540559	5.03535494345013	5.61087914208741	7.39041865765354	Low_risk	-0.614293894694889
TCGA-BR-A4J5-01	2.36164383561644	0	0.0562753609131524	7.27742788168269	2.99440792425677	6.20577805043469	High_risk	-0.015020375901741
TCGA-BR-A4J7-01	2.70958904109589	0	0.123031878909576	7.31694581059625	2.89612362406662	5.37571259663351	High_risk	0.0583518909975984
TCGA-BR-A4J8-01	1.12602739726027	0	0.062194446616569	5.01517406469591	3.05467457674062	4.97368928560647	High_risk	-0.192161595197469
TCGA-BR-A4PF-01	0.0958904109589041	0	0.0134180589486769	5.76163151978752	4.11936214467975	7.18212069874957	Low_risk	-0.399675569522912
TCGA-BR-A4QL-01	1.34520547945205	1	0.0197952798313191	4.02444059795892	3.12307774221203	6.17699572626128	Low_risk	-0.378153925489724
TCGA-CD-5799-01	1.08493150684932	0	0.0983693625549803	5.49610789350027	4.31558181284827	6.99189765007813	Low_risk	-0.434684838887285
TCGA-CD-5801-01	1.0986301369863	1	0	4.5839500504086	4.0724315893431	6.16852328614638	Low_risk	-0.461968827343683
TCGA-CD-5804-01	1.00821917808219	0	0.0189445167875255	6.3013465099438	3.63909068927285	6.84150291977322	High_risk	-0.252618512903967
TCGA-CD-8525-01	1.04931506849315	0	0.0691470760697629	5.43624090818194	1.92732501253509	5.85172633694723	High_risk	-0.0290145674889414
TCGA-CD-8526-01	1.04383561643836	0	1.24044588393899	6.51613234268051	4.4414033610059	7.66526703224658	High_risk	-0.231595712897257
TCGA-CD-8527-01	0.597260273972603	1	0.0802269048790517	5.65152610946699	3.2872867442997	6.94522938947529	High_risk	-0.266297927344512
TCGA-CD-8531-01	1.04931506849315	0	0	4.06672669912963	4.80379776032672	3.22704117576328	Low_risk	-0.461838381493819
TCGA-CD-8535-01	1.06849315068493	0	0.0961521394927449	6.83165334006468	4.37072039623331	7.11711378332599	High_risk	-0.310098192257781
TCGA-CD-A487-01	1.02465753424658	0	0	6.57372086908367	3.04062217714105	6.67732768043003	High_risk	-0.129106717502366
TCGA-CD-A48C-01	0.967123287671233	1	0.787642987167572	5.77000773573228	3.49740722156397	6.57514641454744	High_risk	-0.170363863024402
TCGA-CG-4301-01	0.252054794520548	0	0.035667057891823	4.89882321623122	3.09361189055243	5.46949256838033	High_risk	-0.241008523367621
TCGA-CG-4305-01	1.32876712328767	0	0.0226318412623129	5.50273953088936	3.74141178569712	7.59381542037057	Low_risk	-0.39246006147808
TCGA-CG-4306-01	0.0849315068493151	1	0.018760983862854	5.2469284658705	3.5508816978346	6.60687445652929	High_risk	-0.337140564870114
TCGA-CG-4437-01	0.671232876712329	0	0.0229466552113458	5.70982040833909	4.90848813437863	7.798680503971	Low_risk	-0.554475526788174
TCGA-CG-4438-01	4.50684931506849	0	0.712074522790735	7.26924217411923	4.09140552221976	7.34542052657158	High_risk	-0.153619549651256
TCGA-CG-4440-01	0.334246575342466	1	0.083226877617229	6.35601847209155	4.11738050979191	6.1346486536178	High_risk	-0.269983644543007
TCGA-CG-4441-01	1.16712328767123	1	0.0344833297354469	5.62097102967778	5.10625098142589	7.55869730476833	Low_risk	-0.578222505746684
TCGA-CG-4444-01	3.92054794520548	0	0.0203518720099191	5.82508790426802	3.80175378358956	5.73815744123176	High_risk	-0.265456651339906
TCGA-CG-4460-01	1.83287671232877	1	0.0545583076685426	5.98997210208937	4.20572686571689	6.19848979410432	High_risk	-0.328732245621995
TCGA-CG-4465-01	0.750684931506849	1	0.129415097888941	4.52746865682771	3.77767985995599	6.42204258599361	Low_risk	-0.421110028100024
TCGA-CG-4469-01	0.589041095890411	1	0.440767154326055	5.4420062788872	2.835008605806	6.97224993068159	High_risk	-0.174938980952578
TCGA-CG-4475-01	1.91506849315068	0	0.0413355800680828	6.99561151391325	3.86070110857441	6.21820571013626	High_risk	-0.175226283223683
TCGA-CG-5717-01	0.580821917808219	1	6.25957523084992	5.71278318785168	6.22938552417474	7.76060713901114	High_risk	0.082663439891061
TCGA-CG-5718-01	3	1	0.032498229179579	4.67435596405062	4.20789195257973	7.84014578933298	Low_risk	-0.560473059401227
TCGA-CG-5721-01	0.501369863013699	0	0	5.8487188175491	3.96049384459157	7.05254224542679	High_risk	-0.361707981580019
TCGA-CG-5722-01	0.0821917808219178	0	0.0538407658353622	3.13806034619831	4.43274795057534	6.453251794085	Low_risk	-0.675267278761371
TCGA-CG-5723-01	8.75616438356164	0	0.0264238652805842	4.83074994231895	3.2990300534273	6.24295560958619	High_risk	-0.322424740544203
TCGA-CG-5724-01	1.0027397260274	1	1.837658671391	6.08203289824398	4.3574224328212	6.9718105043027	High_risk	-0.146918370659898
TCGA-CG-5732-01	5.75342465753425	1	0.0397932929717212	4.11218613516964	3.48489481158696	6.88651431530693	Low_risk	-0.458931050230468
TCGA-CG-5734-01	0.665753424657534	1	0.0503296576702759	3.37932376872098	3.27966648356758	5.85849946032572	Low_risk	-0.447241641305398
TCGA-D7-5577-01	2.14246575342466	1	0	5.78093652125133	4.33836299478903	7.05049081804197	Low_risk	-0.424530584731281
TCGA-D7-5578-01	1.05479452054795	0	0.0452454966542333	5.73617776605092	4.84241002522723	7.97282825011103	Low_risk	-0.548597117067851
TCGA-D7-6519-01	1.71232876712329	0	0.0366301846288123	5.1737080664422	4.37227480971898	7.91484540266869	Low_risk	-0.536012853605256
TCGA-D7-6520-01	1.56986301369863	0	0.0406696089545076	5.41520401748878	4.31928425924544	7.91987926115357	Low_risk	-0.502618876954051
TCGA-D7-6521-01	1.54520547945205	0	0.0677412791654557	3.96772153178994	3.42717631672237	5.77987781288627	Low_risk	-0.400726267579725
TCGA-D7-6524-01	1.48767123287671	0	0.0392335099493124	4.79055036111099	4.63640853454417	7.93515066812892	Low_risk	-0.615963714536051
TCGA-D7-6525-01	1.11232876712329	1	0.0882069409272083	5.67107128213872	4.02742189158183	7.58153727109988	Low_risk	-0.407678480299547
TCGA-D7-6526-01	1.43287671232877	0	0.118640472457307	6.35619714061382	4.67881528095715	7.99415505235727	Low_risk	-0.450868214497919
TCGA-D7-6527-01	0.854794520547945	1	0.016926960023784	4.79620209479495	3.58432815171132	6.35297225465517	High_risk	-0.375537525148308
TCGA-D7-6815-01	1.33150684931507	0	0.756009578422474	5.19980055859986	4.1931770308436	7.95112279430311	Low_risk	-0.413091394266397
TCGA-D7-6818-01	1.03013698630137	1	0.0437878182652905	5.82686413992251	3.45920353384967	5.79468213151158	High_risk	-0.214657746838546
TCGA-D7-8570-01	2.06027397260274	0	0.0480360040836539	5.05038156121829	3.93621706792966	6.00270647676755	Low_risk	-0.377421651215139
TCGA-D7-8572-01	1.4	0	0.188788976522877	6.25557431387612	4.72963100632092	7.19272354851125	Low_risk	-0.415340516555437
TCGA-D7-8574-01	1.43287671232877	0	0.0400337863543327	3.24124003086905	4.20461571343604	5.48166704852795	Low_risk	-0.578945760152279
TCGA-D7-8575-01	1.51780821917808	1	0.0664422305365147	3.64832732233005	4.89181831718169	6.89661917671329	Low_risk	-0.712432262278586
TCGA-D7-8576-01	1.22191780821918	1	1.12373855807052	6.59584246211462	4.32520981833149	7.89626078259636	High_risk	-0.234357590420585
TCGA-D7-8579-01	1.74246575342466	0	0.0166796165877513	7.22089269146525	4.16467441122572	7.12851902015359	High_risk	-0.250072603164755
TCGA-D7-A4YU-01	1.36986301369863	0	0.018179237219958	6.82413149886635	3.70163142127873	7.4035299999893	High_risk	-0.238210730781313
TCGA-D7-A4YX-01	3.03561643835616	0	0.0344357193169019	6.13156315335185	4.68306158160819	7.87052564029932	Low_risk	-0.479413095039461
TCGA-D7-A4Z0-01	1.23013698630137	0	0.0347942648849976	4.29285463825063	3.71613524693699	7.02771490048181	Low_risk	-0.48262850202718
TCGA-D7-A6EV-01	0.936986301369863	0	0.486519302038572	6.55684779131667	5.0211202864887	8.72621305333415	Low_risk	-0.471884046634632
TCGA-D7-A6EX-01	0.942465753424658	0	0.020969494666705	6.91596801761393	3.82853148103189	6.13940483384029	High_risk	-0.177177868743977
TCGA-D7-A6EY-01	0.953424657534247	1	0.284409167009237	6.46692537886974	4.8869316394736	7.60390735825197	Low_risk	-0.426413565950174
TCGA-D7-A6EZ-01	1.69315068493151	1	0	6.35485060614091	4.45313793166781	6.67776918208554	High_risk	-0.360776374392668
TCGA-D7-A747-01	0.698630136986301	1	0.437021418977624	7.45772511598935	2.51925984492145	5.17733847854054	High_risk	0.181521971605144
TCGA-D7-A748-01	0.361643835616438	1	0	2.37480112375204	1.51420691139039	5.77846161496424	High_risk	-0.293914599112402
TCGA-D7-A74A-01	1.66301369863014	0	0.811780601741148	5.38004278293714	3.99118555793238	6.7211670487783	High_risk	-0.289034896585485
TCGA-EQ-8122-01	0.665753424657534	1	0.0586285186169665	7.01522341139711	4.178240335615	7.8013096632447	High_risk	-0.305188681789359
TCGA-F1-6177-01	0.547945205479452	0	0	5.11239708918681	5.21915909404013	8.29710797272321	Low_risk	-0.693549831066118
TCGA-F1-A448-01	1.77260273972603	0	0.0277788165666453	4.58791149771987	3.76014083952138	7.18919671924152	Low_risk	-0.468062478019972
TCGA-FP-7829-01	1.62739726027397	0	0.0625409359920106	5.42049652385339	5.45849403512316	7.62350891252277	Low_risk	-0.651120204472911
TCGA-FP-7916-01	1.17260273972603	1	0	6.07823303073868	4.50464756357373	7.16154628939943	Low_risk	-0.424080214813801
TCGA-FP-7998-01	1.85753424657534	0	0	5.76974335818936	4.40321872489056	6.62104639498633	Low_risk	-0.411577842391951
TCGA-FP-8210-01	0.419178082191781	1	0.196071434538998	7.96517372374806	3.57492753227512	6.37411120984536	High_risk	-0.0194242568369554
TCGA-FP-8211-01	1.13150684931507	0	0.0136410980653132	4.89741057301669	2.99914959370713	5.96150105384188	High_risk	-0.257292484013788
TCGA-FP-8631-01	0.0465753424657534	0	0.0331783695882518	5.46080253696473	4.57831511135556	7.42285285271155	Low_risk	-0.509672239206876
TCGA-FP-A4BF-01	0.46027397260274	1	1.01470649441039	4.99649757750738	3.10259639229838	6.50395861304167	High_risk	-0.158932267301948
TCGA-FP-A8CX-01	0.0191780821917808	0	0.0839926459700465	4.95126117126953	4.25346571796184	7.83239421356056	Low_risk	-0.530911917489304
TCGA-FP-A9TM-01	0.517808219178082	0	0.258885909271607	4.93951407366918	4.28751154399473	7.29096737492911	Low_risk	-0.484009670671917
TCGA-HF-7132-01	6.44109589041096	0	0	4.97042973535563	4.05623119753807	7.47629834910612	Low_risk	-0.491277876707415
TCGA-HF-7133-01	5.25479452054795	0	0	5.94048771184414	4.22103384954557	7.36782832592337	Low_risk	-0.407995447360213
TCGA-HF-A5NB-01	2.54246575342466	0	0	5.12812504590106	5.14964750476393	8.15660997327912	Low_risk	-0.673874318433261
TCGA-HU-8249-01	2.41369863013699	0	0.377318250897091	5.39622232763898	3.60515793626104	6.5577941331378	High_risk	-0.279094578280941
TCGA-HU-8608-01	1.75616438356164	0	0	4.95123285247415	4.52728205658601	7.34786994718822	Low_risk	-0.555801021340119
TCGA-HU-A4G2-01	2.02465753424658	0	0	4.64139022521647	3.56073645339247	6.00735882905569	High_risk	-0.371445187167246
TCGA-HU-A4G3-01	0.465753424657534	0	0.102563265247931	4.14962192433651	3.59907499907117	6.71509860343656	Low_risk	-0.454063380528602
TCGA-HU-A4G8-01	1.89041095890411	0	0.0237458431109079	5.31324341691469	4.33944858664826	7.95799536373701	Low_risk	-0.520638340718233
TCGA-HU-A4GC-01	0.271232876712329	0	0.369415852695499	3.98180597679374	3.65739594007748	7.31724640252005	Low_risk	-0.477998352168082
TCGA-HU-A4GD-01	1.8958904109589	0	0.896500984892301	4.02588803477229	3.0337917226115	6.66902588065357	High_risk	-0.275311092008864
TCGA-HU-A4GJ-01	1.78082191780822	0	0.0543571331798184	3.62428562139881	3.35904922332463	4.75076114773731	High_risk	-0.371611932776271
TCGA-HU-A4GP-01	0.747945205479452	0	0.143937534463819	4.93758669809464	5.34914944171735	8.29082018151395	Low_risk	-0.711573376853828
TCGA-HU-A4GQ-01	0.00821917808219178	1	0.646534606434076	7.50250587683691	3.71882156257176	6.80381673935224	High_risk	-0.0529457528143081
TCGA-HU-A4GU-01	0.547945205479452	0	0	5.44604164862265	3.46886803144169	7.12538459498762	High_risk	-0.335280949769923
TCGA-HU-A4GX-01	1.68767123287671	0	0	4.30635897146984	3.73629062128821	6.25207333512185	Low_risk	-0.446000350677161
TCGA-HU-A4GY-01	0.0219178082191781	0	0.0431256485050466	3.60817691321532	2.53560539461599	5.75093143271172	High_risk	-0.308340387296755
TCGA-HU-A4H0-01	0.175342465753425	0	0.103933021480268	6.10747455721751	4.42029463671242	7.83453492002665	Low_risk	-0.431876168864474
TCGA-HU-A4H2-01	1.07945205479452	0	0	5.8205420201819	3.82608309039293	6.76660611535774	High_risk	-0.329014213369212
TCGA-HU-A4H3-01	2.41643835616438	0	0	4.86818783621846	4.1925091269784	7.49820668125939	Low_risk	-0.523336795113458
TCGA-HU-A4H4-01	1.98630136986301	0	0.0458077875472628	5.46623449972886	3.58513883589714	6.82685231786037	High_risk	-0.327768284010127
TCGA-HU-A4H6-01	1.76438356164384	0	0.537123712447303	5.05984742368023	3.33039538507692	5.56617941548376	High_risk	-0.197732442764761
TCGA-HU-A4H8-01	1.17260273972603	0	0	4.91917716992236	4.78229713739132	7.78013607294782	Low_risk	-0.620704964500036
TCGA-HU-A4HB-01	1.30684931506849	1	0.0511548435752861	3.96314938334865	3.4243674227096	6.39409961980938	Low_risk	-0.436907149268114
TCGA-HU-A4HD-01	2.78356164383562	0	0.0580136120092253	5.56109571068493	3.90325716097366	8.27388816786016	Low_risk	-0.443096383903116
TCGA-IN-7806-01	3.03013698630137	0	1.79311994376646	4.8701366261705	4.36086080573242	7.57659392049956	High_risk	-0.313727274546059
TCGA-IN-7808-01	0.287671232876712	1	0.552357758614964	4.24606174301377	3.03142007129978	5.03471745300994	High_risk	-0.207458816807629
TCGA-IN-8462-01	1.56712328767123	0	3.66780923210723	6.03300513059072	4.88854717975252	6.69108975975056	High_risk	0.0284999211961088
TCGA-IN-8663-01	0.282191780821918	1	3.35899038301539	6.5430178285209	4.45349632245206	9.2785578117932	High_risk	-0.0377191373741065
TCGA-IN-A6RL-01	1.11232876712329	1	0.49535839392138	4.33651991500293	3.94445538732062	6.72930543134025	Low_risk	-0.434028254159734
TCGA-IN-A6RN-01	1.62739726027397	0	0.947438837489371	4.22186761020916	4.87643539105927	5.64471324161343	Low_risk	-0.463714458371916
TCGA-IN-A6RR-01	0.561643835616438	1	0.523612983408663	3.57346585999129	4.08611228246377	6.43119804451716	Low_risk	-0.514696405115026
TCGA-IN-A7NR-01	0.542465753424658	0	3.6616346771754	4.58508467586996	4.00245404156205	6.70587506011664	High_risk	0.00607329333587026
TCGA-IN-A7NT-01	0.884931506849315	0	2.68999372871327	5.47304507794785	4.92401579748701	7.24414616116172	High_risk	-0.196064527768004
TCGA-IN-A7NU-01	0.975342465753425	0	0.712416457946304	4.54310276625203	2.90236505770503	6.07852086726398	High_risk	-0.193592161904089
TCGA-IP-7968-01	0.210958904109589	0	0.76258304752621	5.61377216794353	3.8289665313413	7.84412153721841	High_risk	-0.309117138950389
TCGA-KB-A6F7-01	5.3013698630137	0	0	5.2275955882437	4.73030203964481	7.60142701379151	Low_risk	-0.570839290727551
TCGA-KB-A93H-01	3.13698630136986	0	0.142073552933806	5.00380935950879	3.48436874707759	6.6059688078426	High_risk	-0.336328267637944
TCGA-KB-A93J-01	3.07945205479452	0	0.0750340968355893	4.99855624548604	3.96421393757881	7.1082193480842	Low_risk	-0.444428909305731
TCGA-MX-A5UG-01	0.30958904109589	1	0.244969674229645	5.65744753067744	4.52698321897497	6.8340980880621	Low_risk	-0.420796009909531
TCGA-MX-A5UJ-01	1.64383561643836	0	0.0621335328688961	5.15557387285982	4.36477960496987	7.71331727213481	Low_risk	-0.522285936562625
TCGA-MX-A666-01	1.16986301369863	0	0.143238725744075	6.2521460944574	4.49899318726559	8.00746054301643	Low_risk	-0.432661964706419
TCGA-R5-A7O7-01	3.80547945205479	0	0.133367160374916	5.01495033885871	3.37174606496874	5.98163534292683	High_risk	-0.285210512309724
TCGA-R5-A7ZE-01	1.51780821917808	1	4.66868557792842	6.55832084205428	4.8946288272911	7.52170664095451	High_risk	0.169974255553348
TCGA-R5-A7ZF-01	0.70958904109589	1	0.0890610030405449	5.88172747646023	3.72395472346715	7.37267240531685	High_risk	-0.329120907669143
TCGA-R5-A7ZI-01	6.21095890410959	0	0	4.1160123949841	3.21929677011057	5.75979077756442	High_risk	-0.362377261336751
TCGA-R5-A7ZR-01	0.506849315068493	1	0.0806010389492818	5.1526545969059	3.92622128975732	6.45045663561303	Low_risk	-0.385614079086958
TCGA-R5-A805-01	0.76986301369863	1	0.205310934951163	4.91286008887733	2.99163175957147	6.44066900953124	High_risk	-0.255511249813927
TCGA-RD-A7BS-01	0.920547945205479	1	3.12591270673336	5.2176289220352	3.75820099142775	6.15539464733446	High_risk	0.0675461845190731
TCGA-RD-A7BT-01	0.717808219178082	1	0.868552769413976	6.30076649242067	4.30116456547125	6.7862223783148	High_risk	-0.234398217445535
TCGA-RD-A8MV-01	10.1917808219178	0	0.132037315457209	5.91576094659538	3.82377084933539	6.92696574704207	High_risk	-0.309978304214127
TCGA-RD-A8MW-01	3.15890410958904	1	0.208856482871133	5.25817900479542	3.74574990911362	5.35379235252934	High_risk	-0.270279766116444
TCGA-RD-A8N0-01	3.38630136986301	0	0.0434598428657513	3.96097231871684	3.35160546402128	4.94953996603431	High_risk	-0.347657369950886
TCGA-RD-A8N1-01	9.64109589041096	0	0.175881248871157	5.50333671508233	4.32988661548615	7.07861996903628	Low_risk	-0.430514360234355
TCGA-RD-A8N4-01	5.94794520547945	0	0	2.84968143980177	1.9936076387952	4.37657466578202	High_risk	-0.237596300944603
TCGA-RD-A8N5-01	4.78630136986301	1	0.314093669916844	4.49009187764024	3.92121118694348	5.69229467509046	Low_risk	-0.381371889230409
TCGA-RD-A8N6-01	0.745205479452055	1	1.91649610446255	7.47391240323235	4.14258179311034	6.77709499223555	High_risk	0.0519113807570065
TCGA-RD-A8N9-01	2.96712328767123	0	0.123286113728587	5.39194081856766	3.00688890513804	6.55528343964924	High_risk	-0.22480888499921
TCGA-RD-A8NB-01	1.40547945205479	1	0	7.34691167673467	4.39274728482894	8.13170999980075	High_risk	-0.328171061735455
TCGA-SW-A7EB-01	0.482191780821918	0	0.105058574764533	5.54651432088965	3.52506108530123	6.17095988308269	High_risk	-0.26638468541148
TCGA-VQ-A8DT-01	4.06575342465753	0	0.173400823332894	4.83854435443508	3.57981551833139	7.28135050536384	Low_risk	-0.400865748039648
TCGA-VQ-A8DU-01	0.454794520547945	1	0.0310479129394285	6.16439545149368	3.63292254675586	5.52077125127807	High_risk	-0.191532199784071
TCGA-VQ-A8DZ-01	1.08493150684932	1	0.439667366051995	5.14098041556316	3.40263489433108	8.03750358414582	High_risk	-0.349309378954664
TCGA-VQ-A8E0-01	1.53972602739726	1	0.0910853543869744	4.74024778526606	4.36094115905107	6.51752080596262	Low_risk	-0.495368055829597
TCGA-VQ-A8E2-01	3.61369863013699	0	1.26276154392956	7.71235167599621	4.24455184100381	6.8204164045417	High_risk	-0.0275546659150174
TCGA-VQ-A8E7-01	3.11780821917808	0	1.73919556879843	4.67985711156881	5.39026850997908	8.41146035578563	Low_risk	-0.539035805336347
TCGA-VQ-A8P2-01	3.17808219178082	0	0.0218214249928001	5.59660407031724	4.42481826168507	7.50396465373864	Low_risk	-0.478751360938974
TCGA-VQ-A8P3-01	3.1013698630137	0	0.0147173576789019	4.98329708986188	2.63983588601994	6.7265281364137	High_risk	-0.237293429995775
TCGA-VQ-A8PC-01	3.85479452054795	1	1.46780394805367	5.30581802735322	4.49663914822922	6.82244558103837	High_risk	-0.289792627445094
TCGA-VQ-A8PD-01	1.35890410958904	1	0.13295250627824	5.42261093699705	4.36164877511989	7.58975365666683	Low_risk	-0.477597076392799
TCGA-VQ-A8PE-01	1.84931506849315	1	0.197802653256201	5.93374352181891	5.36183742067943	8.46288319229585	Low_risk	-0.611399761180776
TCGA-VQ-A8PF-01	0.208219178082192	1	0.0867851902297141	4.60969307573346	4.77123880110672	7.07849288939888	Low_risk	-0.60121508647539
TCGA-VQ-A8PH-01	1.06575342465753	1	0.158828445016118	5.84083238308724	3.67011578699712	7.00835004198483	High_risk	-0.296053598009738
TCGA-VQ-A8PJ-01	0.224657534246575	1	0.14341987321818	5.47949970908969	4.6969687792634	7.86333724421235	Low_risk	-0.534893590881944
TCGA-VQ-A8PK-01	1.48767123287671	1	0.0225261330197875	5.68119679610107	5.0371055795699	8.42577953792837	Low_risk	-0.611155709513469
TCGA-VQ-A8PM-01	0.156164383561644	1	0.0157694696061822	5.36971072245529	3.51166322521555	5.7960300198307	High_risk	-0.274113578071924
TCGA-VQ-A8PP-01	1.95068493150685	1	0	5.66873189504156	5.00210954255425	8.93091635703728	Low_risk	-0.638175752369954
TCGA-VQ-A8PQ-01	1.3041095890411	1	0.0374330246034853	3.56343178408737	4.46583281786427	6.23763903511843	Low_risk	-0.625864277051349
TCGA-VQ-A8PU-01	2.27945205479452	1	0.34361343562366	5.73168797077009	4.4362396945161	7.92909310124153	Low_risk	-0.446934387660999
TCGA-VQ-A91A-01	3.28767123287671	0	0.0167059830508705	6.21881386449861	4.50141105003317	7.62917076575872	Low_risk	-0.432464954552129
TCGA-VQ-A91D-01	0.975342465753425	1	0.0152483959372247	4.54674076720955	4.35129039760144	7.48801253961587	Low_risk	-0.57788825583516
TCGA-VQ-A91K-01	5.1013698630137	0	0	6.27537346385355	5.0958568546327	8.28441899563405	Low_risk	-0.552770763603585
TCGA-VQ-A91N-01	1.56164383561644	1	0.032950183541483	6.24940947729504	4.76841717673847	8.23924109797294	Low_risk	-0.500230464982876
TCGA-VQ-A91Q-01	1.73424657534247	1	0.0670337025743616	4.92465558159847	3.43037758402638	7.41070557393022	Low_risk	-0.391057568238104
TCGA-VQ-A91S-01	2.73972602739726	0	0.0626538269617348	5.45312185431287	5.26374793636265	9.03559127155313	Low_risk	-0.696868841357858
TCGA-VQ-A91U-01	0.142465753424658	1	0.360337877461824	4.57773073418883	4.29391605183608	8.11900467538662	Low_risk	-0.555078398615306
TCGA-VQ-A91V-01	3.55342465753425	0	0.173075047237467	4.29359383438194	4.44582105565829	8.11652813148977	Low_risk	-0.632078374378814
TCGA-VQ-A91X-01	0.791780821917808	1	0.11185192337655	5.48963952526694	3.41810182737814	7.06732160650343	High_risk	-0.305121988151376
TCGA-VQ-A91Y-01	0.810958904109589	1	0.0337450625722534	9.09288883226929	4.93669856242194	6.05708860167966	High_risk	-0.106571520427835
TCGA-VQ-A91Z-01	4.63013698630137	0	1.80259416611616	5.93419610927573	4.1226029432285	8.25188159638542	High_risk	-0.203048075688008
TCGA-VQ-A922-01	0.753424657534247	1	0.380374166124667	6.48974615679726	3.97953777584488	6.80582194175704	High_risk	-0.233116682404004
TCGA-VQ-A923-01	0.167123287671233	1	0	5.27615207138002	5.52144400687415	6.89048760183123	Low_risk	-0.643400294005186
TCGA-VQ-A925-01	0.378082191780822	1	0.362503110914611	5.63919804046521	3.76735502896085	7.5666700588618	High_risk	-0.335270047607567
TCGA-VQ-A927-01	0.547945205479452	1	0.0497468638032711	4.47670180675334	3.97315717530467	6.60059057132129	Low_risk	-0.47577154102161
TCGA-VQ-A928-01	0.476712328767123	1	0.0668770395692624	5.41535936068132	4.07819418333693	7.5836644178721	Low_risk	-0.444930439490324
TCGA-VQ-A94O-01	1.75342465753425	1	0.582357841833216	6.88941776349918	4.83013953172187	7.52955294970802	High_risk	-0.329999633540845
TCGA-VQ-A94P-01	0.221917808219178	1	0.0514178461010218	7.90175443818858	2.2976789956564	3.61607665408726	High_risk	0.295670659415841
TCGA-VQ-A94R-01	3.54520547945205	1	0.0528733959143401	5.63008749817309	5.55930342280528	6.06134863600578	Low_risk	-0.559097559053799
TCGA-VQ-A94T-01	0.936986301369863	1	0.0441643837047891	6.55860012782893	4.91447598962408	7.76041794989224	Low_risk	-0.461487232005737
TCGA-VQ-AA64-01	1.53424657534247	1	0.0164835849717528	5.95162150295749	3.57429188983297	7.84175763358304	High_risk	-0.33523810186833
TCGA-VQ-AA68-01	3.63835616438356	0	0.971264819705884	5.52107203809829	4.00781313371566	8.32543085410809	High_risk	-0.344059524904126
TCGA-VQ-AA69-01	2.36712328767123	0	0.0888281222026107	6.63474170150288	5.56547429556877	7.10175106714734	Low_risk	-0.507392843604958
TCGA-VQ-AA6A-01	3.24383561643836	0	0.147093873345656	5.92862638080799	6.06552681484966	7.31426014042788	Low_risk	-0.659247240766499
TCGA-VQ-AA6D-01	1.42739726027397	0	0	6.22791764106063	4.03882589546862	7.95993159494925	Low_risk	-0.383643601950931
TCGA-VQ-AA6F-01	4.50958904109589	0	0.0289049794834619	4.62401980184818	4.1482781732991	6.85554176740144	Low_risk	-0.503059492441849
TCGA-VQ-AA6J-01	2.2958904109589	0	0.117183408283296	5.94975052554525	3.77576876885578	7.21940809722244	High_risk	-0.317445693090196
TCGA-VQ-AA6K-01	1.03561643835616	1	0.476391531584513	5.8619485856005	3.7795955499975	7.35211659343224	High_risk	-0.286738360715335
TCGA-ZQ-A9CR-01	0.0657534246575342	1	0.344584888848096	5.43340734533452	3.01448923311444	4.89024568148953	High_risk	-0.100216259232435
