# Supplementary material for: Comprehensive Analysis and Identification of Prognostic Biomarkers and Therapeutic Targets Among FAM83 Family Members for Gastric Cancer
Source: Front Cell Dev Biol. 2021 Nov 19;9:719613. doi: 10.3389/fcell.2021.719613 (PMC8640971; doi:10.3389/fcell.2021.719613)
Supplement: Supplementary file 10 [file Data_Sheet_10.ZIP › Original source data of supplementary figure/Supplementary fig.1/model.txt]

lambda.min=0.0361
Riskscore=(0.1331)*FAM83C+(0.1048)*FAM83D+(-0.1478)*FAM83G+(-0.0552)*FAM83H
