# Supplementary material for: Comprehensive Analysis and Identification of Prognostic Biomarkers and Therapeutic Targets Among FAM83 Family Members for Gastric Cancer
Source: Front Cell Dev Biol. 2021 Nov 19;9:719613. doi: 10.3389/fcell.2021.719613 (PMC8640971; doi:10.3389/fcell.2021.719613)
Supplement: Supplementary file 10 [file Data_Sheet_10.ZIP › Original source data of supplementary figure/Supplementary fig.2/Analysis_data.csv]

	times	status	FAM83G	FAM83H	Risk	riskScore
TCGA-B7-5818-01	0.975342465753425	0	3.9591419884666	6.68834219251403	High_risk	-1.88057528107885
TCGA-B7-A5TI-01	1.63013698630137	0	4.99082706875454	7.28223859639354	Low_risk	-2.23366021012958
TCGA-B7-A5TN-01	0.786301369863014	0	3.82932268612862	7.38283183281633	High_risk	-1.92783932436147
TCGA-BR-4267-01	0.515068493150685	1	3.62659723183943	7.59480489837781	High_risk	-1.89763724425769
TCGA-BR-4280-01	0.550684931506849	1	4.22349814093468	6.18287086210536	High_risk	-1.89265490566542
TCGA-BR-6452-01	2.89041095890411	0	5.13943843197148	8.3440702401647	Low_risk	-2.40089701924065
TCGA-BR-6456-01	1.44109589041096	1	4.15509597645768	7.79610054315807	High_risk	-2.06624062939464
TCGA-BR-6565-01	0.764383561643836	1	4.66318793794589	8.2573542187842	Low_risk	-2.26024809606411
TCGA-BR-6802-01	2.57534246575342	0	4.82332663751409	8.13529648443499	Low_risk	-2.28951573534698
TCGA-BR-6852-01	3.74520547945205	0	4.69257489737558	8.22878311084104	Low_risk	-2.26488321850579
TCGA-BR-7707-01	2.98630136986301	0	4.13333515345398	8.27729965716886	Low_risk	-2.11764684143457
TCGA-BR-7715-01	2.8027397260274	0	4.31542214100624	7.53526784304206	Low_risk	-2.07901715614615
TCGA-BR-7716-01	3.31506849315068	0	5.39926663381567	7.92762375752901	Low_risk	-2.42234974007067
TCGA-BR-7723-01	2.39452054794521	1	4.27631057674615	6.42265342906794	High_risk	-1.93568832019183
TCGA-BR-7901-01	0.287671232876712	1	4.64577571255113	6.27013568405162	High_risk	-2.01860112623025
TCGA-BR-7957-01	0.756164383561644	1	4.28096243097864	7.0167407054998	High_risk	-2.00777821312498
TCGA-BR-7959-01	2.76712328767123	0	3.93525761483332	6.19287519262903	High_risk	-1.81497881148045
TCGA-BR-8059-01	1.2027397260274	1	3.99337201193917	7.76330572353503	High_risk	-2.01808032312246
TCGA-BR-8286-01	2.45205479452055	0	4.03956694190747	6.57265520655186	High_risk	-1.88879098382843
TCGA-BR-8289-01	0.221917808219178	1	2.94352729173409	6.23522202246581	High_risk	-1.54866850959957
TCGA-BR-8296-01	1.2986301369863	1	3.53046951635508	7.65957027929388	High_risk	-1.87905492366509
TCGA-BR-8364-01	1.84931506849315	0	3.87226063319284	6.29579698715979	High_risk	-1.81001011616142
TCGA-BR-8367-01	2.19452054794521	1	4.91307856520491	8.04232001438599	Low_risk	-2.30299065750803
TCGA-BR-8368-01	0.358904109589041	0	4.95464924432695	7.95372252766236	Low_risk	-2.30380416993187
TCGA-BR-8369-01	1.16986301369863	0	3.86745215782352	8.2723342046362	High_risk	-2.04430379095106
TCGA-BR-8373-01	1.23287671232877	0	5.73561841610483	7.50779299371808	Low_risk	-2.46433749749198
TCGA-BR-8381-01	0.613698630136986	0	3.86427301560114	7.20308322560799	High_risk	-1.91597587391833
TCGA-BR-8382-01	2.08767123287671	1	3.67514094172754	7.56310692048727	High_risk	-1.90714132200984
TCGA-BR-8483-01	0.449315068493151	0	3.07050747600053	7.19241569802054	High_risk	-1.69751340460521
TCGA-BR-8485-01	0.767123287671233	0	4.81380832412378	7.88942773556709	Low_risk	-2.25760300717317
TCGA-BR-8486-01	1.68493150684932	0	4.30214934638053	6.69630556481644	High_risk	-1.97537853281242
TCGA-BR-8589-01	2.26027397260274	0	4.74337334330898	6.6398379782382	Low_risk	-2.08937554248737
TCGA-BR-8590-01	0.778082191780822	1	3.83491544890652	7.81606458141504	High_risk	-1.98101231032924
TCGA-BR-8591-01	2.34520547945205	0	4.60194482692109	8.05382673404729	Low_risk	-2.21922959071529
TCGA-BR-8678-01	2.06575342465753	0	4.81012634532144	8.37658721634905	Low_risk	-2.31466646364523
TCGA-BR-8680-01	2.66301369863014	0	4.80180187243799	6.99335064601427	Low_risk	-2.14750261889944
TCGA-BR-8682-01	2.71506849315068	0	3.63720398551308	7.44420399105686	High_risk	-1.88258737825371
TCGA-BR-8683-01	0.821917808219178	1	4.9158324041021	7.68055552647493	Low_risk	-2.26062071508432
TCGA-BR-8686-01	1.73972602739726	1	3.98062344339165	6.44138508974936	High_risk	-1.85701500324533
TCGA-BR-8687-01	0.684931506849315	1	4.66742058626203	7.64511400536801	Low_risk	-2.18842530253946
TCGA-BR-A44U-01	1.15616438356164	1	1.92240883402279	6.79417469787204	High_risk	-1.33589802000071
TCGA-BR-A4J4-01	0.0438356164383562	0	5.61087914208741	7.39041865765354	Low_risk	-2.41621483569721
TCGA-CD-5799-01	1.08493150684932	0	4.31558181284827	6.99189765007813	High_risk	-2.0142894313101
TCGA-CD-5800-01	1.0958904109589	0	4.37842430811116	8.17742250493962	Low_risk	-2.17280269769885
TCGA-CD-5803-01	0.934246575342466	1	3.58161852939269	6.88871553681008	High_risk	-1.80116208516149
TCGA-CD-5804-01	1.00821917808219	0	3.63909068927285	6.84150291977322	High_risk	-1.81125978055789
TCGA-CD-8529-01	1.02465753424658	0	4.08342535278656	6.32178677246458	High_risk	-1.87088726670296
TCGA-CD-8532-01	0.96986301369863	1	4.51855971172168	6.65198990258165	High_risk	-2.02931037415869
TCGA-CD-8534-01	1.00547945205479	0	3.72636687999009	5.95005576505067	High_risk	-1.7288771040599
TCGA-CD-A489-01	0.942465753424658	1	2.91846032869303	6.26816982297194	High_risk	-1.54573714394184
TCGA-CG-4301-01	0.252054794520548	0	3.09361189055243	5.46949256838033	High_risk	-1.49845746859877
TCGA-CG-4305-01	1.32876712328767	0	3.74141178569712	7.59381542037057	High_risk	-1.92893496066369
TCGA-CG-4306-01	0.0849315068493151	1	3.5508816978346	6.60687445652929	High_risk	-1.75915551265297
TCGA-CG-4437-01	0.671232876712329	0	4.90848813437863	7.798680503971	Low_risk	-2.27269203330149
TCGA-CG-4438-01	4.50684931506849	0	4.09140552221976	7.34542052657158	High_risk	-1.99509113040538
TCGA-CG-4441-01	1.16712328767123	1	5.10625098142589	7.55869730476833	Low_risk	-2.29819734527229
TCGA-CG-4443-01	2.4986301369863	0	3.71201033651797	6.95492536340458	High_risk	-1.8447324299184
TCGA-CG-4444-01	3.92054794520548	0	3.80175378358956	5.73815744123176	High_risk	-1.72424560066618
TCGA-CG-4466-01	1.58082191780822	0	4.1289924627571	6.53538898236786	High_risk	-1.90881742855616
TCGA-CG-4469-01	0.589041095890411	1	2.835008605806	6.97224993068159	High_risk	-1.60683154103529
TCGA-CG-4475-01	1.91506849315068	0	3.86070110857441	6.21820571013626	High_risk	-1.79759806708473
TCGA-CG-5717-01	0.580821917808219	1	6.22938552417474	7.76060713901114	Low_risk	-2.62957874510732
TCGA-CG-5719-01	0.0849315068493151	0	3.32619628059374	6.88625434474082	High_risk	-1.7309798296016
TCGA-CG-5720-01	0.0821917808219178	1	4.92945387002749	6.99323454912244	Low_risk	-2.18241703836765
TCGA-CG-5722-01	0.0821917808219178	0	4.43274795057534	6.453251794085	High_risk	-1.98214028038147
TCGA-CG-5724-01	1.0027397260274	1	4.3574224328212	6.9718105043027	High_risk	-2.02334345059565
TCGA-CG-5725-01	1.25205479452055	1	4.07567972858988	6.67851200088379	High_risk	-1.91129065679922
TCGA-CG-5726-01	2.41369863013699	1	5.03521900483647	8.48515595719682	Low_risk	-2.38919825803485
TCGA-CG-5732-01	5.75342465753425	1	3.48489481158696	6.88651431530693	High_risk	-1.77443405889028
TCGA-D7-5577-01	2.14246575342466	1	4.33836299478903	7.05049081804197	High_risk	-2.02750732712718
TCGA-D7-6519-01	1.71232876712329	0	4.37227480971898	7.91484540266869	Low_risk	-2.13982006021314
TCGA-D7-6520-01	1.56986301369863	0	4.31928425924544	7.91987926115357	Low_risk	-2.12592078795817
TCGA-D7-6524-01	1.48767123287671	0	4.63640853454417	7.93515066812892	Low_risk	-2.21451302692578
TCGA-D7-6525-01	1.11232876712329	1	4.02742189158183	7.58153727109988	High_risk	-2.00572971893397
TCGA-D7-6526-01	1.43287671232877	0	4.67881528095715	7.99415505235727	Low_risk	-2.23314990624452
TCGA-D7-6815-01	1.33150684931507	0	4.1931770308436	7.95112279430311	Low_risk	-2.09513953674084
TCGA-D7-6822-01	1.02739726027397	0	3.95098548305457	8.228854017106	High_risk	-2.06197728389307
TCGA-D7-8573-01	1.62465753424658	0	5.18935732891942	7.41974063270529	Low_risk	-2.30437291471677
TCGA-D7-8575-01	1.51780821917808	1	4.89181831718169	6.89661917671329	Low_risk	-2.16060231089139
TCGA-D7-8576-01	1.22191780821918	1	4.32520981833149	7.89626078259636	Low_risk	-2.1247267489698
TCGA-D7-8578-01	1.76164383561644	0	4.4996367763247	6.43803131227408	High_risk	-1.99862813453923
TCGA-D7-8579-01	1.74246575342466	0	4.16467441122572	7.12851902015359	High_risk	-1.98928369898135
TCGA-D7-A4YX-01	3.03561643835616	0	4.68306158160819	7.87052564029932	Low_risk	-2.21957477314844
TCGA-D7-A6EV-01	0.936986301369863	0	5.0211202864887	8.72621305333415	Low_risk	-2.41407530802089
TCGA-D7-A6EY-01	0.953424657534247	1	4.8869316394736	7.60390735825197	Low_risk	-2.24357616124825
TCGA-D7-A6F0-01	1.85753424657534	0	4.21561700314769	7.23141016425419	High_risk	-2.01548760236904
TCGA-D7-A6F2-01	1.3041095890411	0	4.10410645522813	7.11509007895753	High_risk	-1.97111026690647
TCGA-D7-A74A-01	1.66301369863014	0	3.99118555793238	6.7211670487783	High_risk	-1.89325589722894
TCGA-EQ-8122-01	0.665753424657534	1	4.178240335615	7.8013096632447	Low_risk	-2.07319435381338
TCGA-F1-6177-01	0.547945205479452	0	5.21915909404013	8.29710797272321	Low_risk	-2.41711221299523
TCGA-F1-6874-01	1.20547945205479	0	5.49124878894819	7.19942420600786	Low_risk	-2.36071433519699
TCGA-F1-6875-01	6.01917808219178	1	4.91611832182094	7.76929763818051	Low_risk	-2.27127728345397
TCGA-FP-7735-01	0.29041095890411	1	4.234579050293	6.5868426224717	High_risk	-1.94384156275163
TCGA-FP-7829-01	1.62739726027397	0	5.45849403512316	7.62350891252277	Low_risk	-2.40230416289922
TCGA-FP-7916-01	1.17260273972603	1	4.50464756357373	7.16154628939943	Low_risk	-2.08624442290908
TCGA-FP-7998-01	1.85753424657534	0	4.40321872489056	6.62104639498633	High_risk	-1.99406210362257
TCGA-FP-8099-01	1.42191780821918	0	4.1281919757193	8.09588036030507	Low_risk	-2.09461381677892
TCGA-FP-8631-01	0.0465753424657534	0	4.57831511135556	7.42285285271155	Low_risk	-2.13754995981998
TCGA-FP-A8CX-01	0.0191780821917808	0	4.25346571796184	7.83239421356056	Low_risk	-2.09748296798484
TCGA-HF-7132-01	6.44109589041096	0	4.05623119753807	7.47629834910612	High_risk	-2.00106774177311
TCGA-HF-7134-01	4.35068493150685	0	5.53959022747643	8.12036687919511	Low_risk	-2.48372079122952
TCGA-HF-A5NB-01	2.54246575342466	0	5.14964750476393	8.15660997327912	Low_risk	-2.38134458929932
TCGA-HJ-7597-01	2.20547945205479	1	5.10745564236425	8.02463806247569	Low_risk	-2.354068550982
TCGA-HU-8244-01	2.03287671232877	0	4.16673726245524	7.07361783727376	High_risk	-1.98330374676723
TCGA-HU-8602-01	1.86027397260274	0	4.53556197746371	8.57434263976936	Low_risk	-2.26311296594727
TCGA-HU-8610-01	0.063013698630137	0	4.79870371982598	7.50504034085194	Low_risk	-2.20764990013003
TCGA-HU-A4G8-01	1.89041095890411	0	4.33944858664826	7.95799536373701	Low_risk	-2.13598172781389
TCGA-HU-A4G9-01	2.01643835616438	0	4.89247974888164	8.0099152144042	Low_risk	-2.29349163739498
TCGA-HU-A4GF-01	2.15068493150685	0	5.10224881755771	7.65887202102949	Low_risk	-2.30904340672681
TCGA-HU-A4GH-01	0.980821917808219	0	3.8316862782708	7.10012832181095	High_risk	-1.8947869162216
TCGA-HU-A4GU-01	0.547945205479452	0	3.46886803144169	7.12538459498762	High_risk	-1.79852287549733
TCGA-HU-A4H0-01	0.175342465753425	0	4.42029463671242	7.83453492002665	Low_risk	-2.14338603111064
TCGA-HU-A4H3-01	2.41643835616438	0	4.1925091269784	7.49820668125939	High_risk	-2.04096777709276
TCGA-HU-A4H5-01	1.98356164383562	0	4.15129019801892	6.7945700843646	High_risk	-1.94581374788891
TCGA-HU-A4H8-01	1.17260273972603	0	4.78229713739132	7.78013607294782	Low_risk	-2.23595298130375
TCGA-HU-A4HD-01	2.78356164383562	0	3.90325716097366	8.27388816786016	High_risk	-2.0542860265326
TCGA-IN-7806-01	3.03013698630137	0	4.36086080573242	7.57659392049956	Low_risk	-2.09637632271445
TCGA-IN-8663-01	0.282191780821918	1	4.45349632245206	9.2785578117932	Low_risk	-2.32460272031056
TCGA-IN-A6RJ-01	1.03835616438356	0	5.47808220487979	7.3777410865497	Low_risk	-2.37836760809975
TCGA-IN-A6RL-01	1.11232876712329	1	3.94445538732062	6.72930543134025	High_risk	-1.88143966485855
TCGA-IN-A6RR-01	0.561643835616438	1	4.08611228246377	6.43119804451716	High_risk	-1.8846646303027
TCGA-IN-A6RS-01	1.04931506849315	0	3.3129487922936	6.79656699793781	High_risk	-1.71666402924768
TCGA-IN-A7NR-01	0.542465753424658	0	4.00245404156205	6.70587506011664	High_risk	-1.89451633768769
TCGA-IN-AB1V-01	1.31232876712329	0	4.82113271716289	7.47772362692415	Low_risk	-2.21053070615969
TCGA-IN-AB1X-01	1.12602739726027	0	4.6225359240519	7.37650427387839	Low_risk	-2.14412480528406
TCGA-IP-7968-01	0.210958904109589	0	3.8289665313413	7.84412153721841	High_risk	-1.98272903821985
TCGA-KB-A6F7-01	5.3013698630137	0	4.73030203964481	7.60142701379151	Low_risk	-2.20042335937004
TCGA-KB-A93J-01	3.07945205479452	0	3.96421393757881	7.1082193480842	High_risk	-1.93201373336218
TCGA-MX-A5UG-01	0.30958904109589	1	4.52698321897497	6.8340980880621	High_risk	-2.05332308329755
TCGA-MX-A5UJ-01	1.64383561643836	0	4.36477960496987	7.71331727213481	Low_risk	-2.11374643631337
TCGA-MX-A666-01	1.16986301369863	0	4.49899318726559	8.00746054301643	Low_risk	-2.18553287314334
TCGA-R5-A7ZE-01	1.51780821917808	1	4.8946288272911	7.52170664095451	Low_risk	-2.23588369218457
TCGA-RD-A7BT-01	0.717808219178082	1	4.30116456547125	6.7862223783148	High_risk	-1.98582743954055
TCGA-RD-A8N6-01	0.745205479452055	1	4.14258179311034	6.77709499223555	High_risk	-1.94134786077052
TCGA-RD-A8NB-01	1.40547945205479	1	4.39274728482894	8.13170999980075	Low_risk	-2.1712726913712
TCGA-VQ-A8DT-01	4.06575342465753	0	3.57981551833139	7.28135050536384	High_risk	-1.84747205114247
TCGA-VQ-A8DZ-01	1.08493150684932	1	3.40263489433108	8.03750358414582	High_risk	-1.88912751879908
TCGA-VQ-A8E0-01	1.53972602739726	1	4.36094115905107	6.51752080596262	High_risk	-1.97015350494409
TCGA-VQ-A8E2-01	3.61369863013699	0	4.24455184100381	6.8204164045417	High_risk	-1.9744130472102
TCGA-VQ-A8E3-01	1.81095890410959	1	4.10520987721324	7.18761319534596	High_risk	-1.98005716694694
TCGA-VQ-A8E7-01	3.11780821917808	0	5.39026850997908	8.41146035578563	Low_risk	-2.47756249006675
TCGA-VQ-A8P2-01	3.17808219178082	0	4.42481826168507	7.50396465373864	Low_risk	-2.10521878729134
TCGA-VQ-A8P5-01	0.643835616438356	1	3.65454725344151	7.83656925349141	High_risk	-1.93410401713315
TCGA-VQ-A8PC-01	3.85479452054795	1	4.49663914822922	6.82244558103837	High_risk	-2.04363129535005
TCGA-VQ-A8PD-01	1.35890410958904	1	4.36164877511989	7.58975365666683	Low_risk	-2.09816060905046
TCGA-VQ-A8PE-01	1.84931506849315	1	5.36183742067943	8.46288319229585	Low_risk	-2.47591291071055
TCGA-VQ-A8PH-01	1.06575342465753	1	3.67011578699712	7.00835004198483	High_risk	-1.83963759181708
TCGA-VQ-A8PJ-01	0.224657534246575	1	4.6969687792634	7.86333724421235	Low_risk	-2.22252319439866
TCGA-VQ-A8PK-01	1.48767123287671	1	5.0371055795699	8.42577953792837	Low_risk	-2.38263661080653
TCGA-VQ-A8PM-01	0.156164383561644	1	3.51166322521555	5.7960300198307	High_risk	-1.65176934274777
TCGA-VQ-A8PO-01	0.772602739726027	1	4.49485940845221	7.93207698133933	Low_risk	-2.17541583008132
TCGA-VQ-A8PP-01	1.95068493150685	1	5.00210954255425	8.93091635703728	Low_risk	-2.43327484003492
TCGA-VQ-A8PU-01	2.27945205479452	1	4.4362396945161	7.92909310124153	Low_risk	-2.15902056153468
TCGA-VQ-A8PX-01	5.38082191780822	0	4.67437248956691	8.00429810495161	Low_risk	-2.23314334889042
TCGA-VQ-A91D-01	0.975342465753425	1	4.35129039760144	7.48801253961587	Low_risk	-2.08319848303629
TCGA-VQ-A91E-01	1.81917808219178	0	4.18771595507437	7.8287910366822	Low_risk	-2.07906294669805
TCGA-VQ-A91K-01	5.1013698630137	0	5.0958568546327	8.28441899563405	Low_risk	-2.381861573832
TCGA-VQ-A91Q-01	1.73424657534247	1	3.43037758402638	7.41070557393022	High_risk	-1.82200223012619
TCGA-VQ-A91S-01	2.73972602739726	0	5.26374793636265	9.03559127155313	Low_risk	-2.51734215611926
TCGA-VQ-A91V-01	3.55342465753425	0	4.44582105565829	8.11652813148977	Low_risk	-2.1839850601724
TCGA-VQ-A91X-01	0.791780821917808	1	3.41810182737814	7.06732160650343	High_risk	-1.77771089087965
TCGA-VQ-A91Z-01	4.63013698630137	0	4.1226029432285	8.25188159638542	Low_risk	-2.1116803722889
TCGA-VQ-A922-01	0.753424657534247	1	3.97953777584488	6.80582194175704	High_risk	-1.90015994636816
TCGA-VQ-A923-01	0.167123287671233	1	5.52144400687415	6.89048760183123	Low_risk	-2.33215017627805
TCGA-VQ-A925-01	0.378082191780822	1	3.76735502896085	7.5666700588618	High_risk	-1.93279776368032
TCGA-VQ-A927-01	0.547945205479452	1	3.97315717530467	6.60059057132129	High_risk	-1.87394986381464
TCGA-VQ-A928-01	0.476712328767123	1	4.07819418333693	7.5836644178721	High_risk	-2.0198756432351
TCGA-VQ-A92D-01	5.56712328767123	0	5.20769474204828	7.75878578831741	Low_risk	-2.34980565021811
TCGA-VQ-A94O-01	1.75342465753425	1	4.83013953172187	7.52955294970802	Low_risk	-2.2191733753832
TCGA-VQ-A94R-01	3.54520547945205	1	5.55930342280528	6.06134863600578	Low_risk	-2.2436733654062
TCGA-VQ-AA64-01	1.53424657534247	1	3.57429188983297	7.84175763358304	High_risk	-1.91276294074717
TCGA-VQ-AA68-01	3.63835616438356	0	4.00781313371566	8.32543085410809	Low_risk	-2.08903877752431
TCGA-VQ-AA69-01	2.36712328767123	0	5.56547429556877	7.10175106714734	Low_risk	-2.36938104604353
TCGA-VQ-AA6A-01	3.24383561643836	0	6.06552681484966	7.31426014042788	Low_risk	-2.53153762398561
TCGA-VQ-AA6D-01	1.42739726027397	0	4.03882589546862	7.95993159494925	High_risk	-2.05395587158473
TCGA-VQ-AA6G-01	2.16986301369863	1	4.31354511086734	7.73377208728842	Low_risk	-2.10216588376311
TCGA-VQ-AA6K-01	1.03561643835616	1	3.7795955499975	7.35211659343224	High_risk	-1.91057158709907
TCGA-ZA-A8F6-01	1.43835616438356	0	3.81004215757014	6.37312854570703	High_risk	-1.80220400078703
