# Supplementary material for: Comprehensive Analysis and Identification of Prognostic Biomarkers and Therapeutic Targets Among FAM83 Family Members for Gastric Cancer
Source: Front Cell Dev Biol. 2021 Nov 19;9:719613. doi: 10.3389/fcell.2021.719613 (PMC8640971; doi:10.3389/fcell.2021.719613)
Supplement: Supplementary file 10 [file Data_Sheet_10.ZIP › Original source data of supplementary figure/Supplementary fig.3/00651d78-a450-11eb-a4cf-0242ac150003.csv]

	time	status	FAM83H	FAM83D	FAM83C	FAM83G	Age	Gender	pT_stage	pN_stage	pM_stage
TCGA-B7-A5TI-01	595	0	7.28223859639354	4.43455812158198	0.0874905304420755	4.99082706875454	52	M	T4	N3	M0
TCGA-BR-4253-01	124	1	5.76852759600676	5.75069755453284	0.0212093078316067	3.50750562875636	80	F	T3	N1	M0
TCGA-BR-4279-01	291	1	3.48679926510547	6.27337670315407	0	2.05968344057438	43	M	T2	N1	M0
TCGA-BR-4280-01	201	1	6.18287086210536	5.34383852031405	0.03182775648271	4.22349814093468	78	F	T2	N1	M0
TCGA-BR-4368-01	0	0	6.95745563307592	7.69725304038923	0	3.41294252215918	78	F	T4	N2	M0
TCGA-BR-6453-01	485	0	5.82023477949763	4.34458747045508	0.151806325566026	3.61715564028463	54	M	T2	N1	M0
TCGA-BR-6455-01	422	1	7.37361151288699	6.61259595478878	0	4.44602487252297	59	M	T3	N1	M0
TCGA-BR-6456-01	526	1	7.79610054315807	6.91605880549898	0.0214302312786869	4.15509597645768	74	F	T3	N1	M0
TCGA-BR-6458-01	588	1	7.83917553695975	6.45445660053011	0	5.07413780039878	57	F	T3	N1	M0
TCGA-BR-6563-01	1190	0	4.86056382595489	5.06717401430404	0	3.13774059595034	60	M	T3	N1	M0
TCGA-BR-6564-01	794	1	5.32976120384482	8.82095906672625	0	4.16825662784412	46	F	T3	N2	M0
TCGA-BR-6705-01	779	1	5.4007483769568	6.75563076849161	0.130100688426346	4.46122056766024	68	F	T3	N3	M0
TCGA-BR-6709-01	370	1	6.46198970549902	4.83015236974974	0	2.97891435103696	57	F	T3	N3	M0
TCGA-BR-6802-01	940	0	8.13529648443499	5.73965293952928	0	4.82332663751409	65	M	T3	N2	M0
TCGA-BR-7196-01	666	0	7.14319729945607	6.55204511779051	0.0596619334297982	4.3694384076526	64	M	T3	N3	M1
TCGA-BR-7716-01	1210	0	7.92762375752901	5.53540428431651	0.142320902625162	5.39926663381567	62	F	T3	N1	M0
TCGA-BR-7717-01	552	1	6.74963529685652	5.71243333929656	1.73944851862954	3.51745611978301	63	M	T4	N1	M0
TCGA-BR-7722-01	466	1	6.28257695054162	3.23131251403982	0.117004517966891	4.00359502780109	62	M	T3	N1	M0
TCGA-BR-7723-01	874	1	6.42265342906794	8.31553559684208	0.0267196078556328	4.27631057674615	59	M	T3	N3	M0
TCGA-BR-7901-01	105	1	6.27013568405162	5.83373575030396	0.15910609330612	4.64577571255113	74	M	T3	N1	M0
TCGA-BR-7957-01	276	1	7.0167407054998	7.10492943178994	0.019040295532035	4.28096243097864	50	F	T3	N3	M1
TCGA-BR-7959-01	1010	0	6.19287519262903	8.29045881448812	0.72856585751775	3.93525761483332	59	M	T4	N1	M0
TCGA-BR-8058-01	1133	0	6.85075495563774	4.61320490512137	0.613972626904334	3.81937832630568	53	F	T4	N2	M0
TCGA-BR-8059-01	439	1	7.76330572353503	5.89649758089123	0	3.99337201193917	72	M	T4	N1	M0
TCGA-BR-8060-01	348	1	4.70050807639546	7.10801452288263	0.0440709580243443	2.31857791070177	75	F	T2	N2	M0
TCGA-BR-8077-01	21	0	6.44235479752848	4.9027389770769	0.0512144043964419	3.16667443965861	58	F	T4	N1	M0
TCGA-BR-8080-01	292	1	7.86181817983544	6.8883807323508	0.431133133382759	3.61083947078222	72	F	T4	N3	M0
TCGA-BR-8284-01	245	1	7.51028486923697	6.55600646136247	0.0183348670838351	4.8662191838256	72	F	T4	N3	M0
TCGA-BR-8289-01	81	1	6.23522202246581	6.87201410217097	0.0281222133563598	2.94352729173409	57	M	T4	N3	M1
TCGA-BR-8291-01	607	1	6.00135733209865	4.39616750390838	0.0205535089802443	3.49114885403896	61	M	T3	N1	M0
TCGA-BR-8296-01	474	1	7.65957027929388	4.88915843719742	0.387224975563222	3.53046951635508	58	F	T4	N2	M0
TCGA-BR-8297-01	225	0	6.68042863550669	8.32088062227121	0	3.47919371566025	58	M	T4	N3	M0
TCGA-BR-8361-01	946	0	8.03230572735917	5.47851382330315	0.0331762038260536	3.92539485555705	71	F	T4	N2	M0
TCGA-BR-8364-01	675	0	6.29579698715979	5.4347070962278	0	3.87226063319284	42	F	T4	N2	M0
TCGA-BR-8367-01	801	1	8.04232001438599	7.21716105105151	0.112388779560941	4.91307856520491	55	M	T3	N3	M0
TCGA-BR-8369-01	427	0	8.2723342046362	5.53973597563298	0.174504517007542	3.86745215782352	76	F	T3	N3	M0
TCGA-BR-8371-01	359	1	4.94613995049886	6.11629275570351	0.0175711404597301	2.25773426944092	62	M	T3	N3	M0
TCGA-BR-8372-01	951	0	7.12229207412914	5.69521413440082	0.160564977636888	4.0824760208741	63	M	T4	N3	M0
TCGA-BR-8373-01	450	0	7.50779299371808	5.08297107595162	0.280146909029452	5.73561841610483	65	F	T4	N1	M0
TCGA-BR-8380-01	21	0	6.66441754833224	8.69372560118079	0	3.78130092624978	55	M	T4	N3	M0
TCGA-BR-8381-01	224	0	7.20308322560799	4.99230487151745	0.337205810211652	3.86427301560114	51	M	T3	N1	M0
TCGA-BR-8382-01	762	1	7.56310692048727	5.03443877087391	0.118533775255134	3.67514094172754	67	F	T4	N3	M0
TCGA-BR-8384-01	113	0	6.50319703519698	8.28043363110036	0.0344689869875065	3.58928986656816	69	M	T4	N2	M0
TCGA-BR-8483-01	164	0	7.19241569802054	5.13244899454604	0.160429219677469	3.07050747600053	59	M	T3	N2	M0
TCGA-BR-8484-01	766	1	7.01237884373319	4.9163957233191	0.0344976114444825	4.33637439481805	61	M	T4	N1	M0
TCGA-BR-8485-01	280	0	7.88942773556709	6.46506736026141	0.454815973395187	4.81380832412378	68	F	T4	N3	M0
TCGA-BR-8589-01	825	0	6.6398379782382	6.06987224559858	0.0923655530075042	4.74337334330898	56	M	T4	N1	M0
TCGA-BR-8590-01	284	1	7.81606458141504	6.73851109179044	0	3.83491544890652	62	M	T4	N2	M0
TCGA-BR-8591-01	856	0	8.05382673404729	5.61211078190511	0.0351904743991753	4.60194482692109	79	M	T4	N3	M0
TCGA-BR-8592-01	191	1	4.8480405740438	7.80154957670322	0.0699110818722515	3.28738727226785	63	F	T4	N1	M0
TCGA-BR-8676-01	229	0	5.82836529404409	4.84563544182153	0.0585840236116527	1.61758217738875	59	M	T3	N3	M0
TCGA-BR-8677-01	813	0	7.12276169081888	5.50456239071825	0	4.16982922448001	74	F	T3	N3	M0
TCGA-BR-8680-01	972	0	6.99335064601427	5.8849389936659	0.023787138787584	4.80180187243799	45	M	T4	N2	M1
TCGA-BR-8683-01	300	1	7.68055552647493	6.3996863763477	0.313569475612247	4.9158324041021	75	M	T4	N2	M0
TCGA-BR-8686-01	635	1	6.44138508974936	5.19938571385761	0.0343899390461524	3.98062344339165	69	M	T4	N1	M0
TCGA-BR-8687-01	250	1	7.64511400536801	4.42335856409655	0.0163556043425621	4.66742058626203	67	F	T4	N2	M0
TCGA-BR-8690-01	325	0	6.88474110001252	5.22021743654775	0.238931448546245	2.47071581188167	54	F	T3	N3	M0
TCGA-BR-A44U-01	422	1	6.79417469787204	4.10383343699684	0.0290983826556101	1.92240883402279	70	M	T3	N3	M0
TCGA-BR-A4CR-01	0	0	5.41119186442156	4.97272240944803	1.1063304952496	3.8163740672877	70	F	T4	N3	M0
TCGA-BR-A4CS-01	45	1	6.06416045570457	4.4653659124087	3.15259001621879	2.7096851140998	77	M	T4	N3	M0
TCGA-BR-A4IV-01	869	1	3.86048383936496	7.39718179698774	0.0268474710281024	2.64220687344551	47	M	T4	N2	M0
TCGA-BR-A4J4-01	16	0	7.39041865765354	5.03535494345013	0.71506264540559	5.61087914208741	39	M	T4	N2	M0
TCGA-BR-A4J5-01	862	0	6.20577805043469	7.27742788168269	0.0562753609131524	2.99440792425677	56	M	T4	N1	M0
TCGA-BR-A4J8-01	411	0	4.97368928560647	5.01517406469591	0.062194446616569	3.05467457674062	71	F	T3	N3	M0
TCGA-BR-A4PF-01	35	0	7.18212069874957	5.76163151978752	0.0134180589486769	4.11936214467975	72	M	T4	N2	M0
TCGA-BR-A4QL-01	491	1	6.17699572626128	4.02444059795892	0.0197952798313191	3.12307774221203	75	F	T3	N3	M0
TCGA-CD-5799-01	396	0	6.99189765007813	5.49610789350027	0.0983693625549803	4.31558181284827	45	M	T2	N1	M0
TCGA-CD-5801-01	401	1	6.16852328614638	4.5839500504086	0	4.0724315893431	69	M	T3	N1	M0
TCGA-CD-5804-01	368	0	6.84150291977322	6.3013465099438	0.0189445167875255	3.63909068927285	90	M	T3	N1	M0
TCGA-CD-8525-01	383	0	5.85172633694723	5.43624090818194	0.0691470760697629	1.92732501253509	82	F	T3	N1	M0
TCGA-CD-8526-01	381	0	7.66526703224658	6.51613234268051	1.24044588393899	4.4414033610059	73	F	T3	N1	M0
TCGA-CD-8527-01	218	1	6.94522938947529	5.65152610946699	0.0802269048790517	3.2872867442997	72	F	T2	N1	M0
TCGA-CD-8531-01	383	0	3.22704117576328	4.06672669912963	0	4.80379776032672	66	F	T3	N1	M0
TCGA-CD-8535-01	390	0	7.11711378332599	6.83165334006468	0.0961521394927449	4.37072039623331	59	M	T3	N1	M0
TCGA-CD-A487-01	374	0	6.67732768043003	6.57372086908367	0	3.04062217714105	51	M	T3	N1	M0
TCGA-CD-A48C-01	353	1	6.57514641454744	5.77000773573228	0.787642987167572	3.49740722156397	79	F	T3	N1	M0
TCGA-CG-4301-01	92	0	5.46949256838033	4.89882321623122	0.035667057891823	3.09361189055243	75	F	T4	N1	M1
TCGA-CG-4305-01	485	0	7.59381542037057	5.50273953088936	0.0226318412623129	3.74141178569712	69	M	T2	N1	M0
TCGA-CG-4306-01	31	1	6.60687445652929	5.2469284658705	0.018760983862854	3.5508816978346	90	M	T3	N2	M1
TCGA-CG-4437-01	245	0	7.798680503971	5.70982040833909	0.0229466552113458	4.90848813437863	83	M	T2	N1	M0
TCGA-CG-4438-01	1645	0	7.34542052657158	7.26924217411923	0.712074522790735	4.09140552221976	56	M	T4	N2	M0
TCGA-CG-4440-01	122	1	6.1346486536178	6.35601847209155	0.083226877617229	4.11738050979191	68	F	T3	N3	M1
TCGA-CG-4441-01	426	1	7.55869730476833	5.62097102967778	0.0344833297354469	5.10625098142589	83	M	T2	N2	M0
TCGA-CG-4444-01	1431	0	5.73815744123176	5.82508790426802	0.0203518720099191	3.80175378358956	76	M	T2	N2	M0
TCGA-CG-4460-01	669	1	6.19848979410432	5.98997210208937	0.0545583076685426	4.20572686571689	66	F	T4	N1	M1
TCGA-CG-4462-01	0	1	6.19565771987549	3.9513149469351	0.372846910268882	4.01595783930483	72	F	T3	N3	M1
TCGA-CG-4465-01	274	1	6.42204258599361	4.52746865682771	0.129415097888941	3.77767985995599	69	F	T4	N3	M1
TCGA-CG-4469-01	215	1	6.97224993068159	5.4420062788872	0.440767154326055	2.835008605806	70	M	T3	N3	M0
TCGA-CG-4475-01	699	0	6.21820571013626	6.99561151391325	0.0413355800680828	3.86070110857441	76	M	T3	N1	M0
TCGA-CG-4476-01	0	0	5.60141472801318	5.19643650413347	0	3.68472431463884	69	M	T4	N3	M0
TCGA-CG-5716-01	0	0	6.60419020799273	4.80218794532451	0.0207399137576276	4.28470726917641	86	M	T4	N2	M1
TCGA-CG-5717-01	212	1	7.76060713901114	5.71278318785168	6.25957523084992	6.22938552417474	58	M	T2	N1	M0
TCGA-CG-5718-01	1095	1	7.84014578933298	4.67435596405062	0.032498229179579	4.20789195257973	78	F	T2	N1	M0
TCGA-CG-5721-01	183	0	7.05254224542679	5.8487188175491	0	3.96049384459157	58	M	T4	N1	M0
TCGA-CG-5722-01	30	0	6.453251794085	3.13806034619831	0.0538407658353622	4.43274795057534	67	F	T3	N2	M1
TCGA-CG-5723-01	3196	0	6.24295560958619	4.83074994231895	0.0264238652805842	3.2990300534273	83	M	T2	N1	M0
TCGA-CG-5724-01	366	1	6.9718105043027	6.08203289824398	1.837658671391	4.3574224328212	59	M	T3	N3	M1
TCGA-CG-5732-01	2100	1	6.88651431530693	4.11218613516964	0.0397932929717212	3.48489481158696	66	M	T2	N3	M0
TCGA-CG-5734-01	243	1	5.85849946032572	3.37932376872098	0.0503296576702759	3.27966648356758	68	M	T3	N1	M0
TCGA-D7-5577-01	782	1	7.05049081804197	5.78093652125133	0	4.33836299478903	53	F	T2	N3	M0
TCGA-D7-5578-01	385	0	7.97282825011103	5.73617776605092	0.0452454966542333	4.84241002522723	80	M	T3	N2	M0
TCGA-D7-6519-01	625	0	7.91484540266869	5.1737080664422	0.0366301846288123	4.37227480971898	64	F	T2	N1	M0
TCGA-D7-6520-01	573	0	7.91987926115357	5.41520401748878	0.0406696089545076	4.31928425924544	53	M	T2	N2	M0
TCGA-D7-6521-01	564	0	5.77987781288627	3.96772153178994	0.0677412791654557	3.42717631672237	65	M	T2	N2	M0
TCGA-D7-6524-01	543	0	7.93515066812892	4.79055036111099	0.0392335099493124	4.63640853454417	53	M	T2	N1	M0
TCGA-D7-6525-01	406	1	7.58153727109988	5.67107128213872	0.0882069409272083	4.02742189158183	58	M	T2	N2	M0
TCGA-D7-6526-01	523	0	7.99415505235727	6.35619714061382	0.118640472457307	4.67881528095715	67	F	T3	N2	M0
TCGA-D7-6527-01	312	1	6.35297225465517	4.79620209479495	0.016926960023784	3.58432815171132	62	M	T2	N1	M0
TCGA-D7-6815-01	486	0	7.95112279430311	5.19980055859986	0.756009578422474	4.1931770308436	70	F	T2	N2	M0
TCGA-D7-6818-01	376	1	5.79468213151158	5.82686413992251	0.0437878182652905	3.45920353384967	53	M	T2	N3	M0
TCGA-D7-8570-01	752	0	6.00270647676755	5.05038156121829	0.0480360040836539	3.93621706792966	44	M	T3	N3	M0
TCGA-D7-8572-01	511	0	7.19272354851125	6.25557431387612	0.188788976522877	4.72963100632092	57	M	T2	N2	M0
TCGA-D7-8574-01	523	0	5.48166704852795	3.24124003086905	0.0400337863543327	4.20461571343604	72	M	T2	N3	M0
TCGA-D7-8575-01	554	1	6.89661917671329	3.64832732233005	0.0664422305365147	4.89181831718169	75	M	T3	N2	M0
TCGA-D7-8576-01	446	1	7.89626078259636	6.59584246211462	1.12373855807052	4.32520981833149	54	F	T3	N3	M0
TCGA-D7-8579-01	636	0	7.12851902015359	7.22089269146525	0.0166796165877513	4.16467441122572	66	F	T2	N2	M0
TCGA-D7-A4YU-01	500	0	7.4035299999893	6.82413149886635	0.018179237219958	3.70163142127873	73	M	T3	N3	M0
TCGA-D7-A4YX-01	1108	0	7.87052564029932	6.13156315335185	0.0344357193169019	4.68306158160819	63	M	T3	N1	M0
TCGA-D7-A4Z0-01	449	0	7.02771490048181	4.29285463825063	0.0347942648849976	3.71613524693699	60	F	T2	N2	M0
TCGA-D7-A6EV-01	342	0	8.72621305333415	6.55684779131667	0.486519302038572	5.0211202864887	71	F	T2	N2	M0
TCGA-D7-A6EX-01	344	0	6.13940483384029	6.91596801761393	0.020969494666705	3.82853148103189	72	F	T3	N2	M0
TCGA-D7-A6EY-01	348	1	7.60390735825197	6.46692537886974	0.284409167009237	4.8869316394736	72	F	T3	N3	M0
TCGA-D7-A6EZ-01	618	1	6.67776918208554	6.35485060614091	0	4.45313793166781	66	M	T3	N2	M0
TCGA-D7-A747-01	255	1	5.17733847854054	7.45772511598935	0.437021418977624	2.51925984492145	57	M	T3	N1	M0
TCGA-D7-A748-01	132	1	5.77846161496424	2.37480112375204	0	1.51420691139039	41	F	T4	N3	M1
TCGA-D7-A74A-01	607	0	6.7211670487783	5.38004278293714	0.811780601741148	3.99118555793238	61	F	T3	N2	M0
TCGA-F1-A448-01	647	0	7.18919671924152	4.58791149771987	0.0277788165666453	3.76014083952138	70	M	T3	N3	M0
TCGA-FP-7829-01	594	0	7.62350891252277	5.42049652385339	0.0625409359920106	5.45849403512316	69	M	T3	N1	M0
TCGA-FP-8210-01	153	1	6.37411120984536	7.96517372374806	0.196071434538998	3.57492753227512	48	M	T3	N1	M0
TCGA-FP-A4BF-01	168	1	6.50395861304167	4.99649757750738	1.01470649441039	3.10259639229838	68	M	T3	N2	M0
TCGA-FP-A9TM-01	189	0	7.29096737492911	4.93951407366918	0.258885909271607	4.28751154399473	77	M	T1	N1	M0
TCGA-HF-A5NB-01	928	0	8.15660997327912	5.12812504590106	0	5.14964750476393	75	F	T4	N3	M0
TCGA-HU-8249-01	881	0	6.5577941331378	5.39622232763898	0.377318250897091	3.60515793626104	76	M	T3	N2	M0
TCGA-HU-8608-01	641	0	7.34786994718822	4.95123285247415	0	4.52728205658601	70	M	T4	N2	M0
TCGA-HU-A4G2-01	739	0	6.00735882905569	4.64139022521647	0	3.56073645339247	45	M	T3	N1	M0
TCGA-HU-A4G3-01	170	0	6.71509860343656	4.14962192433651	0.102563265247931	3.59907499907117	54	M	T2	N2	M0
TCGA-HU-A4G8-01	690	0	7.95799536373701	5.31324341691469	0.0237458431109079	4.33944858664826	71	F	T3	N1	M0
TCGA-HU-A4GC-01	99	0	7.31724640252005	3.98180597679374	0.369415852695499	3.65739594007748	74	M	T4	N2	M0
TCGA-HU-A4GD-01	692	0	6.66902588065357	4.02588803477229	0.896500984892301	3.0337917226115	56	M	T3	N1	M0
TCGA-HU-A4GJ-01	650	0	4.75076114773731	3.62428562139881	0.0543571331798184	3.35904922332463	60	F	T4	N3	M0
TCGA-HU-A4GP-01	273	0	8.29082018151395	4.93758669809464	0.143937534463819	5.34914944171735	62	F	T2	N1	M0
TCGA-HU-A4GQ-01	3	1	6.80381673935224	7.50250587683691	0.646534606434076	3.71882156257176	71	M	T4	N2	M0
TCGA-HU-A4GU-01	200	0	7.12538459498762	5.44604164862265	0	3.46886803144169	73	M	T3	N1	M0
TCGA-HU-A4GX-01	616	0	6.25207333512185	4.30635897146984	0	3.73629062128821	70	F	T4	N2	M0
TCGA-HU-A4GY-01	8	0	5.75093143271172	3.60817691321532	0.0431256485050466	2.53560539461599	76	F	T4	N1	M0
TCGA-HU-A4H0-01	64	0	7.83453492002665	6.10747455721751	0.103933021480268	4.42029463671242	72	M	T4	N3	M0
TCGA-HU-A4H2-01	394	0	6.76660611535774	5.8205420201819	0	3.82608309039293	58	F	T3	N3	M0
TCGA-HU-A4H3-01	882	0	7.49820668125939	4.86818783621846	0	4.1925091269784	56	F	T4	N3	M0
TCGA-HU-A4H4-01	725	0	6.82685231786037	5.46623449972886	0.0458077875472628	3.58513883589714	53	F	T2	N2	M0
TCGA-HU-A4H6-01	644	0	5.56617941548376	5.05984742368023	0.537123712447303	3.33039538507692	72	F	T3	N2	M0
TCGA-HU-A4H8-01	428	0	7.78013607294782	4.91917716992236	0	4.78229713739132	77	M	T1	N1	M0
TCGA-HU-A4HB-01	477	1	6.39409961980938	3.96314938334865	0.0511548435752861	3.4243674227096	68	M	T2	N2	M0
TCGA-HU-A4HD-01	1016	0	8.27388816786016	5.56109571068493	0.0580136120092253	3.90325716097366	73	M	T3	N2	M0
TCGA-IN-7806-01	1106	0	7.57659392049956	4.8701366261705	1.79311994376646	4.36086080573242	50	M	T3	N1	M0
TCGA-IN-7808-01	105	1	5.03471745300994	4.24606174301377	0.552357758614964	3.03142007129978	59	M	T3	N3	M1
TCGA-IN-8462-01	572	0	6.69108975975056	6.03300513059072	3.66780923210723	4.88854717975252	80	M	T2	N1	M0
TCGA-IN-8663-01	103	1	9.2785578117932	6.5430178285209	3.35899038301539	4.45349632245206	68	M	T2	N2	M0
TCGA-IN-A6RL-01	406	1	6.72930543134025	4.33651991500293	0.49535839392138	3.94445538732062	84	M	T2	N1	M0
TCGA-IN-A6RN-01	594	0	5.64471324161343	4.22186761020916	0.947438837489371	4.87643539105927	72	F	T1	N2	M0
TCGA-IN-A6RR-01	205	1	6.43119804451716	3.57346585999129	0.523612983408663	4.08611228246377	84	M	T3	N1	M0
TCGA-IN-A7NR-01	198	0	6.70587506011664	4.58508467586996	3.6616346771754	4.00245404156205	64	F	T3	N3	M1
TCGA-IN-A7NT-01	323	0	7.24414616116172	5.47304507794785	2.68999372871327	4.92401579748701	73	F	T3	N1	M0
TCGA-IN-A7NU-01	356	0	6.07852086726398	4.54310276625203	0.712416457946304	2.90236505770503	69	M	T3	N3	M0
TCGA-KB-A6F7-01	1935	0	7.60142701379151	5.2275955882437	0	4.73030203964481	54	F	T1	N1	M0
TCGA-KB-A93H-01	1145	0	6.6059688078426	5.00380935950879	0.142073552933806	3.48436874707759	79	F	T3	N1	M0
TCGA-KB-A93J-01	1124	0	7.1082193480842	4.99855624548604	0.0750340968355893	3.96421393757881	78	M	T2	N1	M0
TCGA-MX-A5UG-01	113	1	6.8340980880621	5.65744753067744	0.244969674229645	4.52698321897497	78	M	T3	N1	M0
TCGA-MX-A5UJ-01	600	0	7.71331727213481	5.15557387285982	0.0621335328688961	4.36477960496987	86	F	T3	N2	M0
TCGA-R5-A7O7-01	1389	0	5.98163534292683	5.01495033885871	0.133367160374916	3.37174606496874	51	M	T3	N1	M1
TCGA-R5-A7ZE-01	554	1	7.52170664095451	6.55832084205428	4.66868557792842	4.8946288272911	66	F	T3	N2	M0
TCGA-R5-A7ZF-01	259	1	7.37267240531685	5.88172747646023	0.0890610030405449	3.72395472346715	65	F	T4	N1	M1
TCGA-R5-A7ZI-01	2267	0	5.75979077756442	4.1160123949841	0	3.21929677011057	44	F	T4	N1	M1
TCGA-R5-A805-01	281	1	6.44066900953124	4.91286008887733	0.205310934951163	2.99163175957147	71	M	T3	N2	M0
TCGA-RD-A7BS-01	336	1	6.15539464733446	5.2176289220352	3.12591270673336	3.75820099142775	46	M	T3	N1	M0
TCGA-RD-A7BT-01	262	1	6.7862223783148	6.30076649242067	0.868552769413976	4.30116456547125	66	M	T3	N3	M0
TCGA-RD-A8MV-01	3720	0	6.92696574704207	5.91576094659538	0.132037315457209	3.82377084933539	56	M	T3	N2	M0
TCGA-RD-A8MW-01	1153	1	5.35379235252934	5.25817900479542	0.208856482871133	3.74574990911362	72	M	T3	N2	M0
TCGA-RD-A8N0-01	1236	0	4.94953996603431	3.96097231871684	0.0434598428657513	3.35160546402128	53	F	T3	N2	M0
TCGA-RD-A8N1-01	3519	0	7.07861996903628	5.50333671508233	0.175881248871157	4.32988661548615	70	M	T3	N2	M0
TCGA-RD-A8N4-01	2171	0	4.37657466578202	2.84968143980177	0	1.9936076387952	58	F	T3	N1	M0
TCGA-RD-A8N5-01	1747	1	5.69229467509046	4.49009187764024	0.314093669916844	3.92121118694348	78	M	T3	N1	M0
TCGA-RD-A8N6-01	272	1	6.77709499223555	7.47391240323235	1.91649610446255	4.14258179311034	78	F	T2	N2	M0
TCGA-RD-A8N9-01	1083	0	6.55528343964924	5.39194081856766	0.123286113728587	3.00688890513804	63	F	T2	N1	M0
TCGA-RD-A8NB-01	513	1	8.13170999980075	7.34691167673467	0	4.39274728482894	80	F	T3	N1	M0
TCGA-SW-A7EB-01	176	0	6.17095988308269	5.54651432088965	0.105058574764533	3.52506108530123	45	M	T3	N2	M0
TCGA-VQ-A8DT-01	1484	0	7.28135050536384	4.83854435443508	0.173400823332894	3.57981551833139	43	M	T3	N3	M0
TCGA-VQ-A8DU-01	166	1	5.52077125127807	6.16439545149368	0.0310479129394285	3.63292254675586	63	M	T3	N2	M0
TCGA-VQ-A8DZ-01	396	1	8.03750358414582	5.14098041556316	0.439667366051995	3.40263489433108	70	M	T4	N3	M1
TCGA-VQ-A8E0-01	562	1	6.51752080596262	4.74024778526606	0.0910853543869744	4.36094115905107	68	M	T3	N2	M0
TCGA-VQ-A8E2-01	1319	0	6.8204164045417	7.71235167599621	1.26276154392956	4.24455184100381	57	M	T3	N2	M0
TCGA-VQ-A8E7-01	1138	0	8.41146035578563	4.67985711156881	1.73919556879843	5.39026850997908	59	M	T3	N1	M1
TCGA-VQ-A8P2-01	1160	0	7.50396465373864	5.59660407031724	0.0218214249928001	4.42481826168507	68	M	T4	N1	M0
TCGA-VQ-A8P3-01	1132	0	6.7265281364137	4.98329708986188	0.0147173576789019	2.63983588601994	72	M	T4	N1	M0
TCGA-VQ-A8PC-01	1407	1	6.82244558103837	5.30581802735322	1.46780394805367	4.49663914822922	65	M	T3	N1	M0
TCGA-VQ-A8PD-01	496	1	7.58975365666683	5.42261093699705	0.13295250627824	4.36164877511989	69	M	T4	N3	M0
TCGA-VQ-A8PE-01	675	1	8.46288319229585	5.93374352181891	0.197802653256201	5.36183742067943	78	M	T3	N3	M0
TCGA-VQ-A8PF-01	76	1	7.07849288939888	4.60969307573346	0.0867851902297141	4.77123880110672	76	M	T3	N3	M0
TCGA-VQ-A8PH-01	389	1	7.00835004198483	5.84083238308724	0.158828445016118	3.67011578699712	62	M	T3	N3	M0
TCGA-VQ-A8PJ-01	82	1	7.86333724421235	5.47949970908969	0.14341987321818	4.6969687792634	53	M	T4	N2	M1
TCGA-VQ-A8PK-01	543	1	8.42577953792837	5.68119679610107	0.0225261330197875	5.0371055795699	58	M	T3	N3	M0
TCGA-VQ-A8PM-01	57	1	5.7960300198307	5.36971072245529	0.0157694696061822	3.51166322521555	56	M	T4	N3	M0
TCGA-VQ-A8PP-01	712	1	8.93091635703728	5.66873189504156	0	5.00210954255425	76	M	T4	N1	M0
TCGA-VQ-A8PQ-01	476	1	6.23763903511843	3.56343178408737	0.0374330246034853	4.46583281786427	50	F	T4	N1	M1
TCGA-VQ-A8PU-01	832	1	7.92909310124153	5.73168797077009	0.34361343562366	4.4362396945161	72	F	T4	N1	M0
TCGA-VQ-A91A-01	1200	0	7.62917076575872	6.21881386449861	0.0167059830508705	4.50141105003317	67	M	T3	N3	M0
TCGA-VQ-A91D-01	356	1	7.48801253961587	4.54674076720955	0.0152483959372247	4.35129039760144	70	M	T4	N2	M0
TCGA-VQ-A91K-01	1862	0	8.28441899563405	6.27537346385355	0	5.0958568546327	69	M	T3	N1	M0
TCGA-VQ-A91N-01	570	1	8.23924109797294	6.24940947729504	0.032950183541483	4.76841717673847	59	F	T4	N3	M0
TCGA-VQ-A91Q-01	633	1	7.41070557393022	4.92465558159847	0.0670337025743616	3.43037758402638	61	M	T3	N3	M0
TCGA-VQ-A91S-01	1000	0	9.03559127155313	5.45312185431287	0.0626538269617348	5.26374793636265	63	M	T4	N1	M0
TCGA-VQ-A91U-01	52	1	8.11900467538662	4.57773073418883	0.360337877461824	4.29391605183608	78	M	T3	N1	M0
TCGA-VQ-A91V-01	1297	0	8.11652813148977	4.29359383438194	0.173075047237467	4.44582105565829	58	M	T3	N2	M0
TCGA-VQ-A91X-01	289	1	7.06732160650343	5.48963952526694	0.11185192337655	3.41810182737814	74	M	T3	N2	M0
TCGA-VQ-A91Y-01	296	1	6.05708860167966	9.09288883226929	0.0337450625722534	4.93669856242194	67	M	T4	N3	M0
TCGA-VQ-A91Z-01	1690	0	8.25188159638542	5.93419610927573	1.80259416611616	4.1226029432285	67	F	T3	N1	M0
TCGA-VQ-A922-01	275	1	6.80582194175704	6.48974615679726	0.380374166124667	3.97953777584488	70	M	T4	N1	M0
TCGA-VQ-A923-01	61	1	6.89048760183123	5.27615207138002	0	5.52144400687415	90	M	T3	N1	M0
TCGA-VQ-A925-01	138	1	7.5666700588618	5.63919804046521	0.362503110914611	3.76735502896085	66	M	T3	N2	M0
TCGA-VQ-A927-01	200	1	6.60059057132129	4.47670180675334	0.0497468638032711	3.97315717530467	81	M	T3	N3	M0
TCGA-VQ-A928-01	174	1	7.5836644178721	5.41535936068132	0.0668770395692624	4.07819418333693	49	M	T3	N3	M0
TCGA-VQ-A94O-01	640	1	7.52955294970802	6.88941776349918	0.582357841833216	4.83013953172187	74	M	T4	N3	M0
TCGA-VQ-A94R-01	1294	1	6.06134863600578	5.63008749817309	0.0528733959143401	5.55930342280528	63	M	T4	N2	M0
TCGA-VQ-A94T-01	342	1	7.76041794989224	6.55860012782893	0.0441643837047891	4.91447598962408	73	M	T3	N2	M0
TCGA-VQ-AA64-01	560	1	7.84175763358304	5.95162150295749	0.0164835849717528	3.57429188983297	68	M	T3	N2	M0
TCGA-VQ-AA68-01	1328	0	8.32543085410809	5.52107203809829	0.971264819705884	4.00781313371566	52	F	T4	N3	M0
TCGA-VQ-AA69-01	864	0	7.10175106714734	6.63474170150288	0.0888281222026107	5.56547429556877	35	M	T3	N2	M0
TCGA-VQ-AA6A-01	1184	0	7.31426014042788	5.92862638080799	0.147093873345656	6.06552681484966	56	M	T4	N3	M0
TCGA-VQ-AA6D-01	521	0	7.95993159494925	6.22791764106063	0	4.03882589546862	52	F	T4	N1	M0
TCGA-VQ-AA6F-01	1646	0	6.85554176740144	4.62401980184818	0.0289049794834619	4.1482781732991	57	M	T3	N1	M0
TCGA-VQ-AA6J-01	838	0	7.21940809722244	5.94975052554525	0.117183408283296	3.77576876885578	75	M	T4	N2	M0
TCGA-VQ-AA6K-01	378	1	7.35211659343224	5.8619485856005	0.476391531584513	3.7795955499975	59	M	T4	N3	M0
