# Supplementary material for: Comprehensive Analysis and Identification of Prognostic Biomarkers and Therapeutic Targets Among FAM83 Family Members for Gastric Cancer
Source: Front Cell Dev Biol. 2021 Nov 19;9:719613. doi: 10.3389/fcell.2021.719613 (PMC8640971; doi:10.3389/fcell.2021.719613)
Supplement: Supplementary file 10 [file Data_Sheet_10.ZIP › Original source data of supplementary figure/Supplementary fig.4/08110d60-a41f-11eb-b0d3-0242ac150003.csv]

	time	status	FAM83H	FAM83G	Age	Gender	pT_stage	pN_stage	pM_stage
TCGA-B7-5818-01	356	0	6.68834219251403	3.9591419884666	62	M	T2	N0	M0
TCGA-B7-A5TI-01	595	0	7.28223859639354	4.99082706875454	52	M	T4	N3	M0
TCGA-BR-4267-01	188	1	7.59480489837781	3.62659723183943	51	M	T2	N0	M0
TCGA-BR-4280-01	201	1	6.18287086210536	4.22349814093468	78	F	T2	N1	M0
TCGA-BR-6452-01	1055	0	8.3440702401647	5.13943843197148	78	F	T3	N0	M0
TCGA-BR-6454-01	0	0	5.98057186676534	5.25895356602687	58	M	T3	N0	M0
TCGA-BR-6456-01	526	1	7.79610054315807	4.15509597645768	74	F	T3	N1	M0
TCGA-BR-6565-01	279	1	8.2573542187842	4.66318793794589	67	M	T4	N0	M0
TCGA-BR-6802-01	940	0	8.13529648443499	4.82332663751409	65	M	T3	N2	M0
TCGA-BR-6852-01	1367	0	8.22878311084104	4.69257489737558	64	F	T3	N0	M0
TCGA-BR-7707-01	1090	0	8.27729965716886	4.13333515345398	69	F	T2	N0	M0
TCGA-BR-7715-01	1023	0	7.53526784304206	4.31542214100624	65	M	T3	N0	M0
TCGA-BR-7716-01	1210	0	7.92762375752901	5.39926663381567	62	F	T3	N1	M0
TCGA-BR-7723-01	874	1	6.42265342906794	4.27631057674615	59	M	T3	N3	M0
TCGA-BR-7901-01	105	1	6.27013568405162	4.64577571255113	74	M	T3	N1	M0
TCGA-BR-7957-01	276	1	7.0167407054998	4.28096243097864	50	F	T3	N3	M1
TCGA-BR-7959-01	1010	0	6.19287519262903	3.93525761483332	59	M	T4	N1	M0
TCGA-BR-8059-01	439	1	7.76330572353503	3.99337201193917	72	M	T4	N1	M0
TCGA-BR-8286-01	895	0	6.57265520655186	4.03956694190747	49	M	T3	N0	M0
TCGA-BR-8289-01	81	1	6.23522202246581	2.94352729173409	57	M	T4	N3	M1
TCGA-BR-8296-01	474	1	7.65957027929388	3.53046951635508	58	F	T4	N2	M0
TCGA-BR-8364-01	675	0	6.29579698715979	3.87226063319284	42	F	T4	N2	M0
TCGA-BR-8367-01	801	1	8.04232001438599	4.91307856520491	55	M	T3	N3	M0
TCGA-BR-8368-01	131	0	7.95372252766236	4.95464924432695	84	F	T2	N0	M0
TCGA-BR-8369-01	427	0	8.2723342046362	3.86745215782352	76	F	T3	N3	M0
TCGA-BR-8373-01	450	0	7.50779299371808	5.73561841610483	65	F	T4	N1	M0
TCGA-BR-8381-01	224	0	7.20308322560799	3.86427301560114	51	M	T3	N1	M0
TCGA-BR-8382-01	762	1	7.56310692048727	3.67514094172754	67	F	T4	N3	M0
TCGA-BR-8483-01	164	0	7.19241569802054	3.07050747600053	59	M	T3	N2	M0
TCGA-BR-8485-01	280	0	7.88942773556709	4.81380832412378	68	F	T4	N3	M0
TCGA-BR-8486-01	615	0	6.69630556481644	4.30214934638053	90	F	T1	N0	M0
TCGA-BR-8589-01	825	0	6.6398379782382	4.74337334330898	56	M	T4	N1	M0
TCGA-BR-8590-01	284	1	7.81606458141504	3.83491544890652	62	M	T4	N2	M0
TCGA-BR-8591-01	856	0	8.05382673404729	4.60194482692109	79	M	T4	N3	M0
TCGA-BR-8678-01	754	0	8.37658721634905	4.81012634532144	76	M	T2	N0	M0
TCGA-BR-8679-01	0	0	8.54420191220441	4.9343673843463	63	F	T2	N0	M0
TCGA-BR-8680-01	972	0	6.99335064601427	4.80180187243799	45	M	T4	N2	M1
TCGA-BR-8682-01	991	0	7.44420399105686	3.63720398551308	52	M	T4	N0	M0
TCGA-BR-8683-01	300	1	7.68055552647493	4.9158324041021	75	M	T4	N2	M0
TCGA-BR-8686-01	635	1	6.44138508974936	3.98062344339165	69	M	T4	N1	M0
TCGA-BR-8687-01	250	1	7.64511400536801	4.66742058626203	67	F	T4	N2	M0
TCGA-BR-A44U-01	422	1	6.79417469787204	1.92240883402279	70	M	T3	N3	M0
TCGA-BR-A4J4-01	16	0	7.39041865765354	5.61087914208741	39	M	T4	N2	M0
TCGA-CD-5799-01	396	0	6.99189765007813	4.31558181284827	45	M	T2	N1	M0
TCGA-CD-5800-01	400	0	8.17742250493962	4.37842430811116	51	F	T3	N0	M0
TCGA-CD-5803-01	341	1	6.88871553681008	3.58161852939269	78	F	T3	N0	M0
TCGA-CD-5804-01	368	0	6.84150291977322	3.63909068927285	90	M	T3	N1	M0
TCGA-CD-8529-01	374	0	6.32178677246458	4.08342535278656	65	M	T4	N0	M1
TCGA-CD-8532-01	354	1	6.65198990258165	4.51855971172168	52	M	T3	N0	M0
TCGA-CD-8534-01	367	0	5.95005576505067	3.72636687999009	41	M	T3	N0	M0
TCGA-CD-A489-01	344	1	6.26816982297194	2.91846032869303	58	M	T3	N0	M0
TCGA-CG-4301-01	92	0	5.46949256838033	3.09361189055243	75	F	T4	N1	M1
TCGA-CG-4305-01	485	0	7.59381542037057	3.74141178569712	69	M	T2	N1	M0
TCGA-CG-4306-01	31	1	6.60687445652929	3.5508816978346	90	M	T3	N2	M1
TCGA-CG-4437-01	245	0	7.798680503971	4.90848813437863	83	M	T2	N1	M0
TCGA-CG-4438-01	1645	0	7.34542052657158	4.09140552221976	56	M	T4	N2	M0
TCGA-CG-4441-01	426	1	7.55869730476833	5.10625098142589	83	M	T2	N2	M0
TCGA-CG-4443-01	912	0	6.95492536340458	3.71201033651797	68	M	T1	N0	M0
TCGA-CG-4444-01	1431	0	5.73815744123176	3.80175378358956	76	M	T2	N2	M0
TCGA-CG-4462-01	0	1	6.19565771987549	4.01595783930483	72	F	T3	N3	M1
TCGA-CG-4466-01	577	0	6.53538898236786	4.1289924627571	81	F	T2	N0	M0
TCGA-CG-4469-01	215	1	6.97224993068159	2.835008605806	70	M	T3	N3	M0
TCGA-CG-4475-01	699	0	6.21820571013626	3.86070110857441	76	M	T3	N1	M0
TCGA-CG-5717-01	212	1	7.76060713901114	6.22938552417474	58	M	T2	N1	M0
TCGA-CG-5719-01	31	0	6.88625434474082	3.32619628059374	54	F	T4	N0	M1
TCGA-CG-5720-01	30	1	6.99323454912244	4.92945387002749	71	M	T2	N0	M0
TCGA-CG-5722-01	30	0	6.453251794085	4.43274795057534	67	F	T3	N2	M1
TCGA-CG-5724-01	366	1	6.9718105043027	4.3574224328212	59	M	T3	N3	M1
TCGA-CG-5725-01	457	1	6.67851200088379	4.07567972858988	72	M	T2	N0	M0
TCGA-CG-5726-01	881	1	8.48515595719682	5.03521900483647	73	M	T1	N0	M0
TCGA-CG-5732-01	2100	1	6.88651431530693	3.48489481158696	66	M	T2	N3	M0
TCGA-D7-5577-01	782	1	7.05049081804197	4.33836299478903	53	F	T2	N3	M0
TCGA-D7-6519-01	625	0	7.91484540266869	4.37227480971898	64	F	T2	N1	M0
TCGA-D7-6520-01	573	0	7.91987926115357	4.31928425924544	53	M	T2	N2	M0
TCGA-D7-6524-01	543	0	7.93515066812892	4.63640853454417	53	M	T2	N1	M0
TCGA-D7-6525-01	406	1	7.58153727109988	4.02742189158183	58	M	T2	N2	M0
TCGA-D7-6526-01	523	0	7.99415505235727	4.67881528095715	67	F	T3	N2	M0
TCGA-D7-6815-01	486	0	7.95112279430311	4.1931770308436	70	F	T2	N2	M0
TCGA-D7-6822-01	375	0	8.228854017106	3.95098548305457	77	M	T2	N0	M0
TCGA-D7-8573-01	593	0	7.41974063270529	5.18935732891942	57	M	T3	N0	M0
TCGA-D7-8575-01	554	1	6.89661917671329	4.89181831718169	75	M	T3	N2	M0
TCGA-D7-8576-01	446	1	7.89626078259636	4.32520981833149	54	F	T3	N3	M0
TCGA-D7-8578-01	643	0	6.43803131227408	4.4996367763247	72	M	T2	N0	M0
TCGA-D7-8579-01	636	0	7.12851902015359	4.16467441122572	66	F	T2	N2	M0
TCGA-D7-A4YX-01	1108	0	7.87052564029932	4.68306158160819	63	M	T3	N1	M0
TCGA-D7-A6EV-01	342	0	8.72621305333415	5.0211202864887	71	F	T2	N2	M0
TCGA-D7-A6EY-01	348	1	7.60390735825197	4.8869316394736	72	F	T3	N3	M0
TCGA-D7-A6F0-01	678	0	7.23141016425419	4.21561700314769	79	F	T2	N0	M0
TCGA-D7-A6F2-01	476	0	7.11509007895753	4.10410645522813	62	M	T2	N0	M0
TCGA-D7-A74A-01	607	0	6.7211670487783	3.99118555793238	61	F	T3	N2	M0
TCGA-F1-6874-01	440	0	7.19942420600786	5.49124878894819	79	M	T2	N0	M0
TCGA-F1-6875-01	2197	1	7.76929763818051	4.91611832182094	79	M	T2	N0	M0
TCGA-FP-7829-01	594	0	7.62350891252277	5.45849403512316	69	M	T3	N1	M0
TCGA-HF-A5NB-01	928	0	8.15660997327912	5.14964750476393	75	F	T4	N3	M0
TCGA-HU-8244-01	742	0	7.07361783727376	4.16673726245524	77	F	T1	N0	M0
TCGA-HU-8602-01	679	0	8.57434263976936	4.53556197746371	58	F	T4	N0	M0
TCGA-HU-8610-01	23	0	7.50504034085194	4.79870371982598	75	M	T1	N0	M0
TCGA-HU-A4G8-01	690	0	7.95799536373701	4.33944858664826	71	F	T3	N1	M0
TCGA-HU-A4G9-01	736	0	8.0099152144042	4.89247974888164	67	F	T1	N0	M0
TCGA-HU-A4GF-01	785	0	7.65887202102949	5.10224881755771	69	M	T3	N0	M0
TCGA-HU-A4GH-01	358	0	7.10012832181095	3.8316862782708	75	M	T1	N0	M0
TCGA-HU-A4GU-01	200	0	7.12538459498762	3.46886803144169	73	M	T3	N1	M0
TCGA-HU-A4H0-01	64	0	7.83453492002665	4.42029463671242	72	M	T4	N3	M0
TCGA-HU-A4H3-01	882	0	7.49820668125939	4.1925091269784	56	F	T4	N3	M0
TCGA-HU-A4H5-01	724	0	6.7945700843646	4.15129019801892	71	M	T2	N0	M0
TCGA-HU-A4H8-01	428	0	7.78013607294782	4.78229713739132	77	M	T1	N1	M0
TCGA-HU-A4HD-01	1016	0	8.27388816786016	3.90325716097366	73	M	T3	N2	M0
TCGA-IN-7806-01	1106	0	7.57659392049956	4.36086080573242	50	M	T3	N1	M0
TCGA-IN-8663-01	103	1	9.2785578117932	4.45349632245206	68	M	T2	N2	M0
TCGA-IN-A6RJ-01	379	0	7.3777410865497	5.47808220487979	64	M	T1	N0	M0
TCGA-IN-A6RL-01	406	1	6.72930543134025	3.94445538732062	84	M	T2	N1	M0
TCGA-IN-A6RR-01	205	1	6.43119804451716	4.08611228246377	84	M	T3	N1	M0
TCGA-IN-A6RS-01	383	0	6.79656699793781	3.3129487922936	76	M	T1	N0	M0
TCGA-IN-A7NR-01	198	0	6.70587506011664	4.00245404156205	64	F	T3	N3	M1
TCGA-IN-AB1V-01	479	0	7.47772362692415	4.82113271716289	63	M	T1	N0	M0
TCGA-IN-AB1X-01	411	0	7.37650427387839	4.6225359240519	78	F	T3	N0	M0
TCGA-KB-A6F7-01	1935	0	7.60142701379151	4.73030203964481	54	F	T1	N1	M0
TCGA-KB-A93J-01	1124	0	7.1082193480842	3.96421393757881	78	M	T2	N1	M0
TCGA-MX-A5UG-01	113	1	6.8340980880621	4.52698321897497	78	M	T3	N1	M0
TCGA-MX-A5UJ-01	600	0	7.71331727213481	4.36477960496987	86	F	T3	N2	M0
TCGA-R5-A7ZE-01	554	1	7.52170664095451	4.8946288272911	66	F	T3	N2	M0
TCGA-RD-A7BT-01	262	1	6.7862223783148	4.30116456547125	66	M	T3	N3	M0
TCGA-RD-A8N6-01	272	1	6.77709499223555	4.14258179311034	78	F	T2	N2	M0
TCGA-RD-A8NB-01	513	1	8.13170999980075	4.39274728482894	80	F	T3	N1	M0
TCGA-VQ-A8DT-01	1484	0	7.28135050536384	3.57981551833139	43	M	T3	N3	M0
TCGA-VQ-A8DZ-01	396	1	8.03750358414582	3.40263489433108	70	M	T4	N3	M1
TCGA-VQ-A8E0-01	562	1	6.51752080596262	4.36094115905107	68	M	T3	N2	M0
TCGA-VQ-A8E2-01	1319	0	6.8204164045417	4.24455184100381	57	M	T3	N2	M0
TCGA-VQ-A8E3-01	661	1	7.18761319534596	4.10520987721324	79	M	T3	N0	M0
TCGA-VQ-A8E7-01	1138	0	8.41146035578563	5.39026850997908	59	M	T3	N1	M1
TCGA-VQ-A8P2-01	1160	0	7.50396465373864	4.42481826168507	68	M	T4	N1	M0
TCGA-VQ-A8P5-01	235	1	7.83656925349141	3.65454725344151	67	M	T3	N0	M0
TCGA-VQ-A8PC-01	1407	1	6.82244558103837	4.49663914822922	65	M	T3	N1	M0
TCGA-VQ-A8PD-01	496	1	7.58975365666683	4.36164877511989	69	M	T4	N3	M0
TCGA-VQ-A8PE-01	675	1	8.46288319229585	5.36183742067943	78	M	T3	N3	M0
TCGA-VQ-A8PH-01	389	1	7.00835004198483	3.67011578699712	62	M	T3	N3	M0
TCGA-VQ-A8PJ-01	82	1	7.86333724421235	4.6969687792634	53	M	T4	N2	M1
TCGA-VQ-A8PK-01	543	1	8.42577953792837	5.0371055795699	58	M	T3	N3	M0
TCGA-VQ-A8PM-01	57	1	5.7960300198307	3.51166322521555	56	M	T4	N3	M0
TCGA-VQ-A8PO-01	282	1	7.93207698133933	4.49485940845221	74	M	T4	N0	M0
TCGA-VQ-A8PP-01	712	1	8.93091635703728	5.00210954255425	76	M	T4	N1	M0
TCGA-VQ-A8PU-01	832	1	7.92909310124153	4.4362396945161	72	F	T4	N1	M0
TCGA-VQ-A8PX-01	1964	0	8.00429810495161	4.67437248956691	51	M	T1	N0	M0
TCGA-VQ-A91D-01	356	1	7.48801253961587	4.35129039760144	70	M	T4	N2	M0
TCGA-VQ-A91E-01	664	0	7.8287910366822	4.18771595507437	67	F	T4	N0	M0
TCGA-VQ-A91K-01	1862	0	8.28441899563405	5.0958568546327	69	M	T3	N1	M0
TCGA-VQ-A91Q-01	633	1	7.41070557393022	3.43037758402638	61	M	T3	N3	M0
TCGA-VQ-A91S-01	1000	0	9.03559127155313	5.26374793636265	63	M	T4	N1	M0
TCGA-VQ-A91V-01	1297	0	8.11652813148977	4.44582105565829	58	M	T3	N2	M0
TCGA-VQ-A91X-01	289	1	7.06732160650343	3.41810182737814	74	M	T3	N2	M0
TCGA-VQ-A91Z-01	1690	0	8.25188159638542	4.1226029432285	67	F	T3	N1	M0
TCGA-VQ-A922-01	275	1	6.80582194175704	3.97953777584488	70	M	T4	N1	M0
TCGA-VQ-A923-01	61	1	6.89048760183123	5.52144400687415	90	M	T3	N1	M0
TCGA-VQ-A925-01	138	1	7.5666700588618	3.76735502896085	66	M	T3	N2	M0
TCGA-VQ-A927-01	200	1	6.60059057132129	3.97315717530467	81	M	T3	N3	M0
TCGA-VQ-A928-01	174	1	7.5836644178721	4.07819418333693	49	M	T3	N3	M0
TCGA-VQ-A92D-01	2032	0	7.75878578831741	5.20769474204828	67	M	T2	N0	M0
TCGA-VQ-A94O-01	640	1	7.52955294970802	4.83013953172187	74	M	T4	N3	M0
TCGA-VQ-A94R-01	1294	1	6.06134863600578	5.55930342280528	63	M	T4	N2	M0
TCGA-VQ-AA64-01	560	1	7.84175763358304	3.57429188983297	68	M	T3	N2	M0
TCGA-VQ-AA68-01	1328	0	8.32543085410809	4.00781313371566	52	F	T4	N3	M0
TCGA-VQ-AA69-01	864	0	7.10175106714734	5.56547429556877	35	M	T3	N2	M0
TCGA-VQ-AA6A-01	1184	0	7.31426014042788	6.06552681484966	56	M	T4	N3	M0
TCGA-VQ-AA6D-01	521	0	7.95993159494925	4.03882589546862	52	F	T4	N1	M0
TCGA-VQ-AA6G-01	792	1	7.73377208728842	4.31354511086734	68	M	T3	N0	M0
TCGA-VQ-AA6K-01	378	1	7.35211659343224	3.7795955499975	59	M	T4	N3	M0
