# Supplementary material for: Comprehensive Analysis and Identification of Prognostic Biomarkers and Therapeutic Targets Among FAM83 Family Members for Gastric Cancer
Source: Front Cell Dev Biol. 2021 Nov 19;9:719613. doi: 10.3389/fcell.2021.719613 (PMC8640971; doi:10.3389/fcell.2021.719613)
Supplement: Supplementary file 11 [file Data_Sheet_11.ZIP]

Archive with 16 entries (13 files):
- Supplementary materials fig.9úa10/
- Supplementary materials fig.9úa10/Supplementary materials fig.10/
- Supplementary materials fig.9úa10/Supplementary materials fig.10/0e69edb8-a720-11eb-bc16-0242ac150003.csv
- Supplementary materials fig.9úa10/Supplementary materials fig.10/fig10A.pdf
- Supplementary materials fig.9úa10/Supplementary materials fig.10/fig10B.pdf
- Supplementary materials fig.9úa10/Supplementary materials fig.10/fig10C.pdf
- Supplementary materials fig.9úa10/Supplementary materials fig.10/fig10D.pdf
- Supplementary materials fig.9úa10/Supplementary materials fig.9/
- Supplementary materials fig.9úa10/Supplementary materials fig.9/Analysis_data.csv
- Supplementary materials fig.9úa10/Supplementary materials fig.9/fig9A.pdf
- Supplementary materials fig.9úa10/Supplementary materials fig.9/fig9B.pdf
- Supplementary materials fig.9úa10/Supplementary materials fig.9/fig9C,D,E.pdf
- Supplementary materials fig.9úa10/Supplementary materials fig.9/fig9C.jpg
- Supplementary materials fig.9úa10/Supplementary materials fig.9/fig9D.jpg
- Supplementary materials fig.9úa10/Supplementary materials fig.9/fig9E.jpg
- Supplementary materials fig.9úa10/Supplementary materials fig.9/model.txt
