# Supplementary material for: Comprehensive Analysis and Identification of Prognostic Biomarkers and Therapeutic Targets Among FAM83 Family Members for Gastric Cancer
Source: Front Cell Dev Biol. 2021 Nov 19;9:719613. doi: 10.3389/fcell.2021.719613 (PMC8640971; doi:10.3389/fcell.2021.719613)
Supplement: Supplementary file 11 [file Data_Sheet_11.ZIP › Supplementary materials fig.9úa10/Supplementary materials fig.9/Analysis_data.csv]

	times	status	FAM83C	FAM83D	FAM83G	Risk	riskScore
TCGA-3M-AB46-01	4.835616438	0	0.076537796	4.004213931	2.226650482	High_risk	-0.296063421
TCGA-B7-5818-01	0.975342466	0	0.428094483	4.686336679	3.959141988	Low_risk	-0.597829887
TCGA-B7-A5TI-01	1.630136986	0	0.08749053	4.434558122	4.990827069	Low_risk	-0.825342518
TCGA-B7-A5TJ-01	0.917808219	0	0.045628612	5.410256744	4.412119655	Low_risk	-0.679254251
TCGA-B7-A5TK-01	0.789041096	0	0.060925471	6.81974919	3.159645277	High_risk	-0.382705255
TCGA-B7-A5TN-01	0.78630137	0	0.812181981	4.920000443	3.829322686	High_risk	-0.546709796
TCGA-BR-4187-01	0.38630137	1	0	4.893621462	2.58945991	High_risk	-0.34009579
TCGA-BR-4191-01	1.528767123	1	0.457421106	4.755564369	4.123208721	Low_risk	-0.626425807
TCGA-BR-4201-01	2.575342466	1	0.019630723	6.04752083	3.597568484	High_risk	-0.497740429
TCGA-BR-4253-01	0.339726027	1	0.021209308	5.750697555	3.507505629	High_risk	-0.490244443
TCGA-BR-4256-01	0.778082192	1	0.200032185	7.397004336	3.525017633	High_risk	-0.428326419
TCGA-BR-4257-01	0.805479452	1	0.099728731	5.81028568	3.60106123	High_risk	-0.503050182
TCGA-BR-4267-01	0.515068493	1	0	4.23436862	3.626597232	High_risk	-0.567418501
TCGA-BR-4279-01	0.797260274	1	0	6.273376703	2.059683441	High_risk	-0.187698664
TCGA-BR-4280-01	0.550684932	1	0.031827756	5.34383852	4.223498141	Low_risk	-0.645017827
TCGA-BR-6452-01	2.890410959	0	0	5.842967505	5.139438432	Low_risk	-0.809606046
TCGA-BR-6453-01	1.328767123	0	0.151806326	4.34458747	3.61715564	High_risk	-0.554843476
TCGA-BR-6455-01	1.156164384	1	0	6.612595955	4.446024873	Low_risk	-0.646182744
TCGA-BR-6456-01	1.44109589	1	0.021430231	6.916058805	4.155095976	High_risk	-0.577321762
TCGA-BR-6457-01	1.139726027	0	0	7.438441148	3.498186519	High_risk	-0.430663799
TCGA-BR-6458-01	1.610958904	1	0	6.454456601	5.0741378	Low_risk	-0.77546741
TCGA-BR-6563-01	3.260273973	0	0	5.067174014	3.137740596	High_risk	-0.442110323
TCGA-BR-6564-01	2.175342466	1	0	8.820959067	4.168256628	High_risk	-0.514627842
TCGA-BR-6565-01	0.764383562	1	0.102086742	6.639381042	4.663187938	Low_risk	-0.683420987
TCGA-BR-6566-01	2.731506849	0	0.016218863	4.31406154	3.883623325	Low_risk	-0.614564282
TCGA-BR-6705-01	2.134246575	1	0.130100688	6.755630768	4.461220568	Low_risk	-0.638305411
TCGA-BR-6707-01	1.345205479	0	0.032262494	5.157244089	3.307996792	High_risk	-0.471067983
TCGA-BR-6709-01	1.01369863	1	0	4.83015237	2.978914351	High_risk	-0.419054382
TCGA-BR-6710-01	0.747945205	0	0.029141003	3.108161565	3.56119599	Low_risk	-0.592382156
TCGA-BR-6801-01	3.350684932	0	0.031988146	6.114853796	4.271144087	Low_risk	-0.627581776
TCGA-BR-6802-01	2.575342466	0	0	5.73965294	4.823326638	Low_risk	-0.7509026
TCGA-BR-6803-01	2.6	0	0.372200851	8.196873231	3.905533431	High_risk	-0.467690169
TCGA-BR-6852-01	3.745205479	0	0.049092654	4.861060838	4.692574897	Low_risk	-0.75347026
TCGA-BR-7196-01	1.824657534	0	0.059661933	6.552045118	4.369438408	Low_risk	-0.630491635
TCGA-BR-7197-01	0.767123288	0	0.086139982	6.16279525	3.220908607	High_risk	-0.416486831
TCGA-BR-7704-01	2.936986301	0	0	5.2019162	4.639352872	Low_risk	-0.733350648
TCGA-BR-7707-01	2.98630137	0	0	5.681494329	4.133335153	Low_risk	-0.616946918
TCGA-BR-7715-01	2.802739726	0	0.063249714	6.748114806	4.315422141	Low_risk	-0.612863913
TCGA-BR-7716-01	3.315068493	0	0.142320903	5.535404284	5.399266634	Low_risk	-0.865058594
TCGA-BR-7717-01	1.512328767	1	1.739448519	5.712433339	3.51745612	High_risk	-0.415657878
TCGA-BR-7722-01	1.276712329	1	0.117004518	3.231312514	4.003595028	Low_risk	-0.671301043
TCGA-BR-7723-01	2.394520548	1	0.026719608	8.315535597	4.276310577	High_risk	-0.552291624
TCGA-BR-7901-01	0.287671233	1	0.159106093	5.83373575	4.645775713	Low_risk	-0.705428186
TCGA-BR-7957-01	0.756164384	1	0.019040296	7.104929432	4.280962431	Low_risk	-0.595665398
TCGA-BR-7958-01	2.463013699	0	0	5.741867272	4.328836285	Low_risk	-0.653374922
TCGA-BR-7959-01	2.767123288	0	0.728565858	8.290458814	3.935257615	High_risk	-0.45414068
TCGA-BR-8058-01	3.104109589	0	0.613972627	4.613204905	3.819378326	High_risk	-0.564405172
TCGA-BR-8059-01	1.202739726	1	0	5.896497581	3.993372012	Low_risk	-0.581885437
TCGA-BR-8060-01	0.953424658	1	0.044070958	7.108014523	2.318577911	High_risk	-0.207690741
TCGA-BR-8077-01	0.057534247	0	0.051214404	4.902738977	3.16667444	High_risk	-0.451210732
TCGA-BR-8080-01	0.8	1	0.431133133	6.888380732	3.610839471	High_risk	-0.452456663
TCGA-BR-8081-01	2.687671233	0	0	4.441563901	4.309901021	Low_risk	-0.694872223
TCGA-BR-8284-01	0.671232877	1	0.018334867	6.556006461	4.866219184	Low_risk	-0.730129016
TCGA-BR-8286-01	2.452054795	0	0.133711426	5.382753502	4.039566942	Low_risk	-0.602798538
TCGA-BR-8289-01	0.221917808	1	0.028122213	6.872014102	2.943527292	High_risk	-0.339783098
TCGA-BR-8291-01	1.663013699	1	0.020553509	4.396167504	3.491148854	High_risk	-0.534165805
TCGA-BR-8295-01	0.183561644	1	0.477790667	5.806859746	3.836362457	High_risk	-0.532405343
TCGA-BR-8296-01	1.298630137	1	0.387224976	4.889158437	3.530469516	High_risk	-0.508147723
TCGA-BR-8297-01	0.616438356	0	0	8.320880622	3.479193716	High_risk	-0.396226616
TCGA-BR-8361-01	2.591780822	0	0.033176204	5.478513823	3.925394856	High_risk	-0.581524164
TCGA-BR-8364-01	1.849315068	0	0	5.434707096	3.872260633	High_risk	-0.574080291
TCGA-BR-8365-01	1.460273973	1	0	7.541016484	3.336869931	High_risk	-0.395304752
TCGA-BR-8366-01	0.079452055	0	0.069275164	6.06452746	4.171906559	Low_risk	-0.608085247
TCGA-BR-8367-01	2.194520548	1	0.11238878	7.217161051	4.913078565	Low_risk	-0.712103593
TCGA-BR-8368-01	0.35890411	0	0.081568797	5.8828427	4.954649244	Low_risk	-0.768105035
TCGA-BR-8369-01	1.169863014	0	0.174504517	5.539735976	3.867452158	High_risk	-0.561570067
TCGA-BR-8371-01	0.983561644	1	0.01757114	6.116292756	2.257734269	High_risk	-0.231396622
TCGA-BR-8372-01	2.605479452	0	0.160564978	5.695214134	4.082476021	Low_risk	-0.599169197
TCGA-BR-8373-01	1.232876712	0	0.280146909	5.082971076	5.735618416	Low_risk	-0.940834664
TCGA-BR-8380-01	0.057534247	0	0	8.693725601	3.781300926	High_risk	-0.442794962
TCGA-BR-8381-01	0.61369863	0	0.33720581	4.992304872	3.864273016	High_risk	-0.57261067
TCGA-BR-8382-01	2.087671233	1	0.118533775	5.034438771	3.675140942	High_risk	-0.543783523
TCGA-BR-8384-01	0.309589041	0	0.034468987	8.280433631	3.589289867	High_risk	-0.417768175
TCGA-BR-8483-01	0.449315068	0	0.16042922	5.132448995	3.070507476	High_risk	-0.419318623
TCGA-BR-8484-01	2.098630137	1	0.034497611	4.916395723	4.336374395	Low_risk	-0.682009569
TCGA-BR-8485-01	0.767123288	0	0.454815973	6.46506736	4.813808324	Low_risk	-0.703180093
TCGA-BR-8486-01	1.684931507	0	0.056820656	5.041285428	4.302149346	Low_risk	-0.669908871
TCGA-BR-8487-01	0.093150685	0	0	4.388579982	3.746509253	Low_risk	-0.585685923
TCGA-BR-8588-01	1.065753425	0	0	5.303779402	3.895373442	Low_risk	-0.583189306
TCGA-BR-8589-01	2.260273973	0	0.092365553	6.069872246	4.743373343	Low_risk	-0.719473401
TCGA-BR-8590-01	0.778082192	1	0	6.738511092	3.834915449	High_risk	-0.521369875
TCGA-BR-8591-01	2.345205479	0	0.035190474	5.612110782	4.601944827	Low_risk	-0.710115593
TCGA-BR-8592-01	0.523287671	1	0.069911082	7.801549577	3.287387272	High_risk	-0.373322151
TCGA-BR-8676-01	0.62739726	0	0.058584024	4.845635442	1.617582177	High_risk	-0.147578828
TCGA-BR-8677-01	2.22739726	0	0	5.504562391	4.169829224	Low_risk	-0.6302932
TCGA-BR-8678-01	2.065753425	0	1.344708813	6.479843491	4.810126345	Low_risk	-0.661606479
TCGA-BR-8680-01	2.663013699	0	0.023787139	5.884938994	4.801801872	Low_risk	-0.740528972
TCGA-BR-8682-01	2.715068493	0	0.224366307	4.748006153	3.637203986	High_risk	-0.541473451
TCGA-BR-8683-01	0.821917808	1	0.313569476	6.399686376	4.915832404	Low_risk	-0.731962387
TCGA-BR-8686-01	1.739726027	1	0.034389939	5.199385714	3.980623443	Low_risk	-0.602062226
TCGA-BR-8687-01	0.684931507	1	0.016355604	4.423358564	4.667420586	Low_risk	-0.765221579
TCGA-BR-8690-01	0.890410959	0	0.238931449	5.220217437	2.470715812	High_risk	-0.294504966
TCGA-BR-A44T-01	2.843835616	0	0.06022621	6.793414419	2.074844506	High_risk	-0.169868108
TCGA-BR-A44U-01	1.156164384	1	0.029098383	4.103833437	1.922408834	High_risk	-0.234790703
TCGA-BR-A4CS-01	0.123287671	1	3.152590016	4.465365912	2.709685114	High_risk	-0.235795227
TCGA-BR-A4IV-01	2.380821918	1	0.026847471	7.397181797	2.642206873	High_risk	-0.262191681
TCGA-BR-A4J4-01	0.043835616	0	0.715062645	5.035354943	5.610879142	Low_risk	-0.898195801
TCGA-BR-A4J5-01	2.361643836	0	0.056275361	7.277427882	2.994407924	High_risk	-0.334432607
TCGA-BR-A4J6-01	0.054794521	0	0.011776911	3.546734494	2.710273463	High_risk	-0.410220349
TCGA-BR-A4J7-01	2.709589041	0	0.123031879	7.316945811	2.896123624	High_risk	-0.310663154
TCGA-BR-A4J8-01	1.126027397	0	0.062194447	5.015174065	3.054674577	High_risk	-0.424730055
TCGA-BR-A4J9-01	0.038356164	0	0.02777262	8.242897822	2.351045534	High_risk	-0.175352884
TCGA-BR-A4PF-01	0.095890411	0	0.013418059	5.76163152	4.119362145	Low_risk	-0.610797607
TCGA-BR-A4QL-01	1.345205479	1	0.01979528	4.024440598	3.123077742	High_risk	-0.474593237
TCGA-CD-5798-01	1.117808219	0	0.021676742	7.44275148	3.755661534	High_risk	-0.480272734
TCGA-CD-5799-01	1.084931507	0	0.098369363	5.496107894	4.315581813	Low_risk	-0.654852612
TCGA-CD-5800-01	1.095890411	0	1.951146588	6.380819157	4.378424308	High_risk	-0.552487553
TCGA-CD-5801-01	1.098630137	1	0	4.58395005	4.072431589	Low_risk	-0.64312076
TCGA-CD-5803-01	0.934246575	1	0.150672373	4.270330501	3.581618529	High_risk	-0.550474378
TCGA-CD-5804-01	1.008219178	0	0.018944517	6.30134651	3.639090689	High_risk	-0.497125521
TCGA-CD-5813-01	1.032876712	1	0.027565943	4.989321892	3.042814305	High_risk	-0.424861465
TCGA-CD-8524-01	1.063013699	0	0.219698013	5.023872029	4.360262151	Low_risk	-0.674584677
TCGA-CD-8525-01	1.049315068	0	0.069147076	5.436240908	1.927325013	High_risk	-0.18759874
TCGA-CD-8526-01	1.043835616	0	1.240445884	6.516132343	4.441403361	Low_risk	-0.592404592
TCGA-CD-8527-01	0.597260274	1	0.080226905	5.651526109	3.287286744	High_risk	-0.447619833
TCGA-CD-8528-01	1.02739726	0	0.820120926	6.248662421	4.547683521	Low_risk	-0.641704095
TCGA-CD-8529-01	1.024657534	0	0.201514775	6.169357858	4.083425353	High_risk	-0.581007937
TCGA-CD-8530-01	1.032876712	0	0.017617227	6.641328281	3.567081889	High_risk	-0.471168986
TCGA-CD-8531-01	1.049315068	0	0	4.066726699	4.80379776	Low_risk	-0.805243994
TCGA-CD-8532-01	0.969863014	1	0.018597844	4.663030473	4.518559712	Low_risk	-0.727446907
TCGA-CD-8533-01	1.282191781	0	5.642399044	6.235187321	4.329494372	High_risk	-0.380605831
TCGA-CD-8534-01	1.005479452	0	0.075414228	5.369045207	3.72636688	High_risk	-0.544194406
TCGA-CD-8535-01	1.068493151	0	0.096152139	6.83165334	4.370720396	Low_risk	-0.619364661
TCGA-CD-A486-01	0.526027397	1	0.022138493	5.040501197	3.533249482	High_risk	-0.519978765
TCGA-CD-A487-01	1.024657534	0	0	6.573720869	3.040622177	High_risk	-0.370568141
TCGA-CD-A489-01	0.942465753	1	0.019585445	4.827295694	2.918460329	High_risk	-0.406352194
TCGA-CD-A48A-01	1.035616438	0	0.119199392	5.745732239	2.45525025	High_risk	-0.278604756
TCGA-CD-A48C-01	0.967123288	1	0.787642987	5.770007736	3.497407222	High_risk	-0.452844352
TCGA-CD-A4MG-01	0.547945205	1	0.013042811	4.868655165	3.070645438	High_risk	-0.435201678
TCGA-CD-A4MH-01	1.016438356	0	0.082497637	5.186577529	3.962027319	Low_risk	-0.596662484
TCGA-CG-4301-01	0.252054795	0	0.035667058	4.898823216	3.093611891	High_risk	-0.437652963
TCGA-CG-4305-01	1.328767123	0	0.022631841	5.502739531	3.741411786	High_risk	-0.544901351
TCGA-CG-4306-01	0.084931507	1	0.018760984	5.246928466	3.550881698	High_risk	-0.516426446
TCGA-CG-4436-01	0.665753425	0	0.015613766	5.621433353	3.704903678	High_risk	-0.533896113
TCGA-CG-4437-01	0.671232877	0	0.022946655	5.709820408	4.908488134	Low_risk	-0.767683253
TCGA-CG-4438-01	4.506849315	0	0.712074523	7.269242174	4.091405522	High_risk	-0.521182019
TCGA-CG-4440-01	0.334246575	1	0.083226878	6.356018472	4.11738051	Low_risk	-0.586568245
TCGA-CG-4441-01	1.167123288	1	0.03448333	5.62097103	5.106250981	Low_risk	-0.80922454
TCGA-CG-4443-01	2.498630137	0	0.042497442	3.552327503	3.712010337	Low_risk	-0.606048618
TCGA-CG-4444-01	3.920547945	0	0.020351872	5.825087904	3.801753784	High_risk	-0.545684102
TCGA-CG-4460-01	1.832876712	1	0.054558308	5.989972102	4.205726866	Low_risk	-0.618010635
TCGA-CG-4465-01	0.750684932	1	0.129415098	4.527468657	3.77767986	High_risk	-0.581132103
TCGA-CG-4466-01	1.580821918	0	0.132724953	6.155536352	4.128992463	Low_risk	-0.593586609
TCGA-CG-4469-01	0.589041096	1	0.440767154	5.442006279	2.835008606	High_risk	-0.349434526
TCGA-CG-4475-01	1.915068493	0	0.04133558	6.995611514	3.860701109	High_risk	-0.515635193
TCGA-CG-4477-01	2.580821918	0	1.497583483	5.86899911	4.241050611	High_risk	-0.563775305
TCGA-CG-5717-01	0.580821918	1	6.259575231	5.712783188	6.229385524	Low_risk	-0.745220637
TCGA-CG-5718-01	3	1	0.032498229	4.674355964	4.207891953	Low_risk	-0.665198738
TCGA-CG-5719-01	0.084931507	0	0	4.30276488	3.326196281	High_risk	-0.505838557
TCGA-CG-5720-01	0.082191781	1	0	4.730372614	4.92945387	Low_risk	-0.806923571
TCGA-CG-5721-01	0.501369863	0	0	5.848718818	3.960493845	High_risk	-0.577067946
TCGA-CG-5722-01	0.082191781	0	0.053840766	3.138060346	4.432747951	Low_risk	-0.761981957
TCGA-CG-5723-01	8.756164384	0	0.026423865	4.830749942	3.299030053	High_risk	-0.480922081
TCGA-CG-5724-01	1.002739726	1	1.837658671	6.082032898	4.357422433	High_risk	-0.563885237
TCGA-CG-5725-01	1.252054795	1	0.209778462	5.200004494	4.075679729	Low_risk	-0.612824309
TCGA-CG-5726-01	2.41369863	1	0.10785686	6.299174968	5.035219005	Low_risk	-0.768310219
TCGA-CG-5732-01	5.753424658	1	0.039793293	4.112186135	3.484894812	High_risk	-0.541939095
TCGA-CG-5734-01	0.665753425	1	0.050329658	3.379323769	3.279666484	High_risk	-0.526508014
TCGA-D7-5577-01	2.142465753	1	0	5.780936521	4.338362995	Low_risk	-0.653893419
TCGA-D7-5578-01	1.054794521	0	0.045245497	5.736177766	4.842410025	Low_risk	-0.752733564
TCGA-D7-6519-01	1.712328767	0	0.036630185	5.173708066	4.37227481	Low_risk	-0.680037721
TCGA-D7-6520-01	1.569863014	0	0.040669609	5.415204017	4.319284259	Low_risk	-0.661011591
TCGA-D7-6521-01	1.545205479	0	0.067741279	3.967721532	3.427176317	High_risk	-0.534322577
TCGA-D7-6522-01	1.550684932	0	0.021658644	3.673894097	3.501868418	High_risk	-0.561351352
TCGA-D7-6524-01	1.487671233	0	0.03923351	4.790550361	4.636408535	Low_risk	-0.745300844
TCGA-D7-6525-01	1.112328767	1	0.088206941	5.671071282	4.027421892	Low_risk	-0.592438887
TCGA-D7-6526-01	1.432876712	0	0.118640472	6.356197141	4.678815281	Low_risk	-0.695600512
TCGA-D7-6527-01	0.854794521	1	0.01692696	4.796202095	3.584328152	High_risk	-0.538778743
TCGA-D7-6528-01	1.268493151	0	0.099342363	6.593690247	5.688970121	Low_risk	-0.887288542
TCGA-D7-6815-01	1.331506849	0	0.756009578	5.199800559	4.193177031	Low_risk	-0.611229235
TCGA-D7-6818-01	1.030136986	1	0.043787818	5.82686414	3.459203534	High_risk	-0.477052717
TCGA-D7-6822-01	1.02739726	0	1.507515053	6.743301551	3.950985483	High_risk	-0.475749998
TCGA-D7-8570-01	2.060273973	0	0.048036004	5.050381561	3.936217068	Low_risk	-0.597875296
TCGA-D7-8572-01	1.4	0	0.188788977	6.255574314	4.729631006	Low_risk	-0.705935463
TCGA-D7-8573-01	1.624657534	0	0.090167872	6.29211292	5.189357329	Low_risk	-0.799734097
TCGA-D7-8574-01	1.432876712	0	0.040033786	3.241240031	4.204615713	Low_risk	-0.71406013
TCGA-D7-8575-01	1.517808219	1	0.066442231	3.648327322	4.891818317	Low_risk	-0.834132334
TCGA-D7-8576-01	1.221917808	1	1.123738558	6.595842462	4.325209818	High_risk	-0.572023117
TCGA-D7-8578-01	1.761643836	0	0.188015563	5.997831251	4.499636776	Low_risk	-0.669610055
TCGA-D7-8579-01	1.742465753	0	0.016679617	7.220892691	4.164674411	High_risk	-0.568821583
TCGA-D7-A4YU-01	1.369863014	0	0.018179237	6.824131499	3.701631421	High_risk	-0.49130107
TCGA-D7-A4YX-01	3.035616438	0	0.034435719	6.131563153	4.683061582	Low_risk	-0.708067415
TCGA-D7-A4Z0-01	1.230136986	0	0.034794265	4.292854638	3.716135247	High_risk	-0.581452643
TCGA-D7-A6EV-01	0.936986301	0	0.486519302	6.556847791	5.021120286	Low_risk	-0.739406294
TCGA-D7-A6EX-01	0.942465753	0	0.020969495	6.915968018	3.828531481	High_risk	-0.512988785
TCGA-D7-A6EY-01	0.953424658	1	0.284409167	6.466925379	4.886931639	Low_risk	-0.72524971
TCGA-D7-A6EZ-01	1.693150685	1	0	6.354850606	4.453137932	Low_risk	-0.656549786
TCGA-D7-A6F0-01	1.857534247	0	0.25651742	6.696123237	4.215617003	Low_risk	-0.586243685
TCGA-D7-A6F2-01	1.304109589	0	0	5.127307002	4.104106455	Low_risk	-0.630463234
TCGA-D7-A747-01	0.698630137	1	0.437021419	7.457725116	2.519259845	High_risk	-0.217265283
TCGA-D7-A748-01	0.361643836	1	0	2.374801124	1.514206911	High_risk	-0.215805596
TCGA-D7-A74A-01	1.663013699	0	0.811780602	5.380042783	3.991185558	High_risk	-0.562624955
TCGA-EQ-8122-01	0.665753425	1	0.058628519	7.015223411	4.178240336	High_risk	-0.576747612
TCGA-F1-6177-01	0.547945205	0	0	5.112397089	5.219159094	Low_risk	-0.850728528
TCGA-F1-6874-01	1.205479452	0	0.285404692	5.373918696	5.491248789	Low_risk	-0.882317584
TCGA-F1-6875-01	6.019178082	1	1.60412838	5.860073845	4.916118322	Low_risk	-0.692294215
TCGA-F1-A448-01	1.77260274	0	0.027778817	4.587911498	3.76014084	High_risk	-0.580179855
TCGA-F1-A72C-01	0.947945205	0	0	5.351762441	3.178864575	High_risk	-0.440315802
TCGA-FP-7735-01	0.290410959	1	0.013019978	4.509937222	4.23457905	Low_risk	-0.677059923
TCGA-FP-7829-01	1.62739726	0	0.062540936	5.420496524	5.458494035	Low_risk	-0.884343585
TCGA-FP-7916-01	1.17260274	1	0	6.078233031	4.504647564	Low_risk	-0.67632263
TCGA-FP-7998-01	1.857534247	0	0	5.769743358	4.403218725	Low_risk	-0.667064062
TCGA-FP-8099-01	1.421917808	0	0.053541294	5.186214446	4.128191976	Low_risk	-0.630734101
TCGA-FP-8209-01	4.961643836	1	0.02459231	9.002722184	3.057459887	High_risk	-0.288282919
TCGA-FP-8210-01	0.419178082	1	0.196071435	7.965173724	3.574927532	High_risk	-0.418578983
TCGA-FP-8211-01	1.131506849	0	0.013641098	4.897410573	2.999149594	High_risk	-0.420084456
TCGA-FP-8631-01	0.046575342	0	0.03317837	5.460802537	4.578315111	Low_risk	-0.710813024
TCGA-FP-A4BF-01	0.460273973	1	1.014706494	4.996497578	3.102596392	High_risk	-0.391651556
TCGA-FP-A8CX-01	0.019178082	0	0.083992646	4.951261171	4.253465718	Low_risk	-0.662214434
TCGA-FP-A9TM-01	0.517808219	0	0.258885909	4.939514074	4.287511544	Low_risk	-0.661405581
TCGA-HF-7132-01	6.44109589	0	0	4.970429735	4.056231198	Low_risk	-0.626485037
TCGA-HF-7133-01	5.254794521	0	0	5.940487712	4.22103385	Low_risk	-0.625221294
TCGA-HF-7134-01	4.350684932	0	0	5.293181063	5.539590227	Low_risk	-0.907588551
TCGA-HF-A5NB-01	2.542465753	0	0	5.128125046	5.149647505	Low_risk	-0.836482605
TCGA-HJ-7597-01	2.205479452	1	0.481102512	5.768300195	5.107455642	Low_risk	-0.784094508
TCGA-HU-8238-01	0.126027397	0	0.659505828	4.689209372	3.235208899	High_risk	-0.444573734
TCGA-HU-8244-01	2.032876712	0	0.50930983	4.935749703	4.166737262	Low_risk	-0.626384816
TCGA-HU-8249-01	2.41369863	0	0.377318251	5.396222328	3.605157936	High_risk	-0.505678417
TCGA-HU-8602-01	1.860273973	0	0	6.328787933	4.535561977	Low_risk	-0.673699881
TCGA-HU-8604-01	1.901369863	0	0.048648402	5.246234296	5.917473684	Low_risk	-0.981487143
TCGA-HU-8608-01	1.756164384	0	0	4.951232852	4.527282057	Low_risk	-0.719984136
TCGA-HU-8610-01	0.063013699	0	0.315462824	4.606158226	4.79870372	Low_risk	-0.771178628
TCGA-HU-A4G2-01	2.024657534	0	0	4.641390225	3.560736453	High_risk	-0.540281544
TCGA-HU-A4G3-01	0.465753425	0	0.102563265	4.149621924	3.599074999	High_risk	-0.560293752
TCGA-HU-A4G8-01	1.890410959	0	0.023745843	5.313243417	4.339448587	Low_risk	-0.669299029
TCGA-HU-A4G9-01	2.016438356	0	0.035815996	4.836991775	4.892479749	Low_risk	-0.794305054
TCGA-HU-A4GC-01	0.271232877	0	0.369415853	3.981805977	3.65739594	High_risk	-0.565529448
TCGA-HU-A4GD-01	1.895890411	0	0.896500985	4.025888035	3.033791723	High_risk	-0.417210703
TCGA-HU-A4GF-01	2.150684932	0	0	6.160341773	5.102248818	Low_risk	-0.791237634
TCGA-HU-A4GH-01	0.980821918	0	0.040905266	4.645470034	3.831686278	Low_risk	-0.591682492
TCGA-HU-A4GJ-01	1.780821918	0	0.054357133	3.624285621	3.359049223	High_risk	-0.53344906
TCGA-HU-A4GP-01	0.747945205	0	0.143937534	4.937586698	5.349149442	Low_risk	-0.875902688
TCGA-HU-A4GQ-01	0.008219178	1	0.646534606	7.502505877	3.718821563	High_risk	-0.442612684
TCGA-HU-A4GT-01	0.542465753	0	0.063163105	4.494361646	3.923725669	Low_risk	-0.614068194
TCGA-HU-A4GU-01	0.547945205	0	0	5.446041649	3.468868031	High_risk	-0.494188281
TCGA-HU-A4GX-01	1.687671233	0	0	4.306358971	3.736290621	Low_risk	-0.586532031
TCGA-HU-A4GY-01	0.021917808	0	0.043125649	3.608176913	2.535605395	High_risk	-0.37223996
TCGA-HU-A4H0-01	0.175342466	0	0.103933021	6.107474557	4.420294637	Low_risk	-0.653971112
TCGA-HU-A4H2-01	1.079452055	0	0	5.82054202	3.82608309	High_risk	-0.551559311
TCGA-HU-A4H3-01	2.416438356	0	0	4.868187836	4.192509127	Low_risk	-0.656898043
TCGA-HU-A4H4-01	1.98630137	0	0.045807788	5.4662345	3.585138836	High_risk	-0.514323513
TCGA-HU-A4H5-01	1.983561644	0	0.5794601	5.235958069	4.151290198	Low_risk	-0.609718828
TCGA-HU-A4H6-01	1.764383562	0	0.537123712	5.059847424	3.330395385	High_risk	-0.455987293
TCGA-HU-A4H8-01	1.17260274	0	0	4.91917717	4.782297137	Low_risk	-0.771355707
TCGA-HU-A4HB-01	1.306849315	1	0.051154844	3.963149383	3.424367423	High_risk	-0.534679828
TCGA-HU-A4HD-01	2.783561644	0	0.058013612	5.561095711	3.903257161	High_risk	-0.573163203
TCGA-IN-7806-01	3.030136986	0	1.793119944	4.870136626	4.360860806	Low_risk	-0.60873538
TCGA-IN-7808-01	0.287671233	1	0.552357759	4.246061743	3.031420071	High_risk	-0.424683084
TCGA-IN-8462-01	1.567123288	0	3.667809232	6.033005131	4.88854718	Low_risk	-0.587310059
TCGA-IN-8663-01	0.282191781	1	3.358990383	6.543017829	4.453496322	High_risk	-0.497830448
TCGA-IN-A6RI-01	1.531506849	0	0.187613484	5.783906028	4.121840542	Low_risk	-0.602615913
TCGA-IN-A6RJ-01	1.038356164	0	5.734584801	6.629557878	5.478082205	Low_risk	-0.589065568
TCGA-IN-A6RL-01	1.112328767	1	0.495358394	4.336519915	3.944455387	Low_risk	-0.604054651
TCGA-IN-A6RN-01	1.62739726	0	0.947438837	4.22186761	4.876435391	Low_risk	-0.771220299
TCGA-IN-A6RR-01	0.561643836	1	0.523612983	3.57346586	4.086112282	Low_risk	-0.657232349
TCGA-IN-A6RS-01	1.049315068	0	1.14111847	4.744483189	3.312948792	High_risk	-0.436142654
TCGA-IN-A7NR-01	0.542465753	0	3.661634677	4.585084676	4.002454042	High_risk	-0.463328506
TCGA-IN-A7NT-01	0.884931507	0	2.689993729	5.473045078	4.924015797	Low_risk	-0.65809635
TCGA-IN-A7NU-01	0.975342466	0	0.712416458	4.543102766	2.902365058	High_risk	-0.381663154
TCGA-IN-AB1V-01	1.312328767	0	5.180824786	6.697047176	4.821132717	High_risk	-0.48235006
TCGA-IN-AB1X-01	1.126027397	0	3.41834109	5.420811622	4.622535924	High_risk	-0.567487639
TCGA-IP-7968-01	0.210958904	0	0.762583048	5.613772168	3.828966531	High_risk	-0.524755943
TCGA-KB-A6F7-01	5.301369863	0	0	5.227595588	4.73030204	Low_risk	-0.75038105
TCGA-KB-A93G-01	1.679452055	0	0.129490495	6.335058811	4.445375061	Low_risk	-0.649839256
TCGA-KB-A93H-01	3.136986301	0	0.142073553	5.00380936	3.484368747	High_risk	-0.506185953
TCGA-KB-A93J-01	3.079452055	0	0.075034097	4.998556245	3.964213938	Low_risk	-0.603971702
TCGA-MX-A5UG-01	0.309589041	1	0.244969674	5.657447531	4.526983219	Low_risk	-0.684257568
TCGA-MX-A5UJ-01	1.643835616	0	0.062133533	5.155573873	4.364779605	Low_risk	-0.678035458
TCGA-MX-A663-01	0.821917808	1	0.056934854	7.176899197	3.777046502	High_risk	-0.492136309
TCGA-MX-A666-01	1.169863014	0	0.143238726	6.252146094	4.498993187	Low_risk	-0.662666787
TCGA-R5-A7O7-01	3.805479452	0	0.13336716	5.014950339	3.371746065	High_risk	-0.483998166
TCGA-R5-A7ZE-01	1.517808219	1	4.668685578	6.558320842	4.894628827	High_risk	-0.524872023
TCGA-R5-A7ZF-01	0.709589041	1	0.089061003	5.881727476	3.723954723	High_risk	-0.525267686
TCGA-R5-A7ZI-01	6.210958904	0	0	4.116012395	3.21929677	High_risk	-0.491267439
TCGA-R5-A7ZR-01	0.506849315	1	0.080601039	5.152654597	3.92622129	Low_risk	-0.590872001
TCGA-R5-A805-01	0.769863014	1	0.205310935	4.912860089	2.99163176	High_risk	-0.409378151
TCGA-RD-A7BS-01	0.920547945	1	3.125912707	5.217628922	3.758200991	High_risk	-0.417472208
TCGA-RD-A7BT-01	0.717808219	1	0.868552769	6.300766492	4.301164565	Low_risk	-0.589114377
TCGA-RD-A7BW-01	0.42739726	1	0.417286014	8.073724061	2.19471251	High_risk	-0.132773775
TCGA-RD-A7C1-01	1.389041096	1	0.834215259	6.015955457	3.919890325	High_risk	-0.52543857
TCGA-RD-A8MV-01	10.19178082	0	0.132037315	5.915760947	3.823770849	High_risk	-0.541807058
TCGA-RD-A8MW-01	3.15890411	1	0.208856483	5.258179005	3.745749909	High_risk	-0.54582236
TCGA-RD-A8N0-01	3.38630137	0	0.043459843	3.960972319	3.351605464	High_risk	-0.520764915
TCGA-RD-A8N1-01	9.64109589	0	0.175881249	5.503336715	4.329886615	Low_risk	-0.653907063
TCGA-RD-A8N2-01	9.698630137	0	0.020971796	9.804409241	2.25085543	High_risk	-0.101601749
TCGA-RD-A8N4-01	5.947945205	0	0	2.84968144	1.993607639	High_risk	-0.29376456
TCGA-RD-A8N5-01	4.78630137	1	0.31409367	4.490091878	3.921211187	Low_risk	-0.602347849
TCGA-RD-A8N6-01	0.745205479	1	1.916496104	7.473912403	4.142581793	High_risk	-0.469558436
TCGA-RD-A8N9-01	2.967123288	0	0.123286114	5.391940819	3.006888905	High_risk	-0.399438622
TCGA-RD-A8NB-01	1.405479452	1	0	7.346911677	4.392747285	Low_risk	-0.610141202
TCGA-SW-A7EA-01	1.58630137	0	0	5.26214239	3.957606694	Low_risk	-0.59690207
TCGA-SW-A7EB-01	0.482191781	0	0.105058575	5.546514321	3.525061085	High_risk	-0.497005895
TCGA-VQ-A8DT-01	4.065753425	0	0.173400823	4.838544354	3.579815518	High_risk	-0.529324505
TCGA-VQ-A8DU-01	0.454794521	1	0.031047913	6.164395451	3.632922547	High_risk	-0.500124985
TCGA-VQ-A8DV-01	1.104109589	1	0.215247111	5.252080125	2.618253268	High_risk	-0.323545794
TCGA-VQ-A8DZ-01	1.084931507	1	0.439667366	5.140980416	3.402634894	High_risk	-0.471818835
TCGA-VQ-A8E0-01	1.539726027	1	0.091085354	4.740247785	4.360941159	Low_risk	-0.690413214
TCGA-VQ-A8E2-01	3.61369863	0	1.262761544	7.712351676	4.244551841	High_risk	-0.510990505
TCGA-VQ-A8E3-01	1.810958904	1	1.599553875	5.70908619	4.105209877	High_risk	-0.537945319
TCGA-VQ-A8E7-01	3.117808219	0	1.739195569	4.679857112	5.39026851	Low_risk	-0.820666422
TCGA-VQ-A8P2-01	3.178082192	0	0.021821425	5.59660407	4.424818262	Low_risk	-0.676354066
TCGA-VQ-A8P3-01	3.101369863	0	0.014717358	4.98329709	2.639835886	High_risk	-0.346237252
TCGA-VQ-A8P5-01	0.643835616	1	0.662914754	6.100941079	3.654547253	High_risk	-0.477954677
TCGA-VQ-A8P8-01	2.580821918	0	0.019602953	4.908383019	3.635544293	High_risk	-0.544848739
TCGA-VQ-A8PB-01	2.857534247	1	0	5.767976199	3.734879553	High_risk	-0.53541398
TCGA-VQ-A8PC-01	3.854794521	1	1.467803948	5.305818027	4.496639148	Low_risk	-0.635083963
TCGA-VQ-A8PD-01	1.35890411	1	0.132952506	5.422610937	4.361648775	Low_risk	-0.664920167
TCGA-VQ-A8PE-01	1.849315068	1	0.197802653	5.933743522	5.361837421	Low_risk	-0.841312043
TCGA-VQ-A8PF-01	0.208219178	1	0.08678519	4.609693076	4.771238801	Low_risk	-0.776007803
TCGA-VQ-A8PH-01	1.065753425	1	0.158828445	5.840832383	3.670115787	High_risk	-0.512917777
TCGA-VQ-A8PJ-01	0.224657534	1	0.143419873	5.479499709	4.696968779	Low_risk	-0.728549446
TCGA-VQ-A8PK-01	1.487671233	1	0.022526133	5.681196796	5.03710558	Low_risk	-0.794044954
TCGA-VQ-A8PM-01	0.156164384	1	0.01576947	5.369710722	3.511663225	High_risk	-0.504562356
TCGA-VQ-A8PO-01	0.77260274	1	0.23077411	4.526209545	4.494859408	Low_risk	-0.717918509
TCGA-VQ-A8PP-01	1.950684932	1	0	5.668731895	5.002109543	Low_risk	-0.788602742
TCGA-VQ-A8PQ-01	1.304109589	1	0.037433025	3.563431784	4.465832818	Low_risk	-0.754449912
TCGA-VQ-A8PU-01	2.279452055	1	0.343613436	5.731687971	4.436239695	Low_risk	-0.659321156
TCGA-VQ-A8PX-01	5.380821918	0	0.103590778	5.166797814	4.67437249	Low_risk	-0.736778392
TCGA-VQ-A91A-01	3.287671233	0	0.016705983	6.218813864	4.50141105	Low_risk	-0.670037735
TCGA-VQ-A91D-01	0.975342466	1	0.015248396	4.546740767	4.351290398	Low_risk	-0.698679415
TCGA-VQ-A91E-01	1.819178082	0	0.01469161	5.826089813	4.187715955	Low_risk	-0.621968492
TCGA-VQ-A91K-01	5.101369863	0	0	6.275373464	5.095856855	Low_risk	-0.785976762
TCGA-VQ-A91N-01	1.561643836	1	0.032950184	6.249409477	4.768417177	Low_risk	-0.720856931
TCGA-VQ-A91Q-01	1.734246575	1	0.067033703	4.924655582	3.430377584	High_risk	-0.501700143
TCGA-VQ-A91S-01	2.739726027	0	0.062653827	5.453121854	5.263747936	Low_risk	-0.844824467
TCGA-VQ-A91U-01	0.142465753	1	0.360337877	4.577730734	4.293916052	Low_risk	-0.670653509
TCGA-VQ-A91V-01	3.553424658	0	0.173075047	4.293593834	4.445821056	Low_risk	-0.718960722
TCGA-VQ-A91X-01	0.791780822	1	0.111851923	5.489639525	3.418101827	High_risk	-0.477597513
TCGA-VQ-A91Y-01	0.810958904	1	0.033745063	9.092888832	4.936698562	Low_risk	-0.655078822
TCGA-VQ-A91Z-01	4.630136986	0	1.802594166	5.934196109	4.122602943	High_risk	-0.524340221
TCGA-VQ-A922-01	0.753424658	1	0.380374166	6.489746157	3.979537776	High_risk	-0.541283596
TCGA-VQ-A923-01	0.167123288	1	0	5.276152071	5.521444007	Low_risk	-0.904604748
TCGA-VQ-A924-01	4.619178082	1	0	6.174606194	4.519579459	Low_risk	-0.675913119
TCGA-VQ-A925-01	0.378082192	1	0.362503111	5.63919804	3.767355029	High_risk	-0.529863048
TCGA-VQ-A927-01	0.547945205	1	0.049746864	4.476701807	3.973157175	Low_risk	-0.62503216
TCGA-VQ-A928-01	0.476712329	1	0.06687704	5.415359361	4.078194183	Low_risk	-0.612306022
TCGA-VQ-A92D-01	5.567123288	0	0.034376309	4.661006427	5.207694742	Low_risk	-0.862612009
TCGA-VQ-A94O-01	1.753424658	1	0.582357842	6.889417763	4.830139532	Low_risk	-0.685857413
TCGA-VQ-A94P-01	0.221917808	1	0.051417846	7.901754438	2.297678996	High_risk	-0.17563019
TCGA-VQ-A94R-01	3.545205479	1	0.052873396	5.630087498	5.559303423	Low_risk	-0.897358282
TCGA-VQ-A94T-01	0.936986301	1	0.044164384	6.558600128	4.91447599	Low_risk	-0.738378196
TCGA-VQ-A94U-01	2.243835616	0	0.068274549	5.016831044	3.589191854	High_risk	-0.529735721
TCGA-VQ-AA64-01	1.534246575	1	0.016483585	5.951621503	3.57429189	High_risk	-0.496631587
TCGA-VQ-AA68-01	3.638356164	0	0.97126482	5.521072038	4.007813134	High_risk	-0.55376777
TCGA-VQ-AA69-01	2.367123288	0	0.088828122	6.634741702	5.565474296	Low_risk	-0.861999506
TCGA-VQ-AA6A-01	3.243835616	0	0.147093873	5.928626381	6.065526815	Low_risk	-0.982466511
TCGA-VQ-AA6D-01	1.42739726	0	0	6.227917641	4.038825895	High_risk	-0.579315261
TCGA-VQ-AA6F-01	4.509589041	0	0.028904979	4.624019802	4.148278173	Low_risk	-0.6553642
TCGA-VQ-AA6G-01	2.169863014	1	0.326046052	4.829686292	4.313545111	Low_risk	-0.667312266
TCGA-VQ-AA6J-01	2.295890411	0	0.117183408	5.949750526	3.775768769	High_risk	-0.531838123
TCGA-VQ-AA6K-01	1.035616438	1	0.476391532	5.861948586	3.77959555	High_risk	-0.519365363
TCGA-ZA-A8F6-01	1.438356164	0	0.018175888	6.166983544	3.810042158	High_risk	-0.53552386
TCGA-ZQ-A9CR-01	0.065753425	1	0.344584889	5.433407345	3.014489233	High_risk	-0.389463818
