# Supplementary material for: Comprehensive Analysis and Identification of Prognostic Biomarkers and Therapeutic Targets Among FAM83 Family Members for Gastric Cancer
Source: Front Cell Dev Biol. 2021 Nov 19;9:719613. doi: 10.3389/fcell.2021.719613 (PMC8640971; doi:10.3389/fcell.2021.719613)
Supplement: Supplementary file 11 [file Data_Sheet_11.ZIP › Supplementary materials fig.9úa10/Supplementary materials fig.9/model.txt]

lambda.min=0.0248
Riskscore=(0.0453)*FAM83C+(0.0348)*FAM83D+(-0.1971)*FAM83G
