# Supplementary material for: Comprehensive Analysis and Identification of Prognostic Biomarkers and Therapeutic Targets Among FAM83 Family Members for Gastric Cancer
Source: Front Cell Dev Biol. 2021 Nov 19;9:719613. doi: 10.3389/fcell.2021.719613 (PMC8640971; doi:10.3389/fcell.2021.719613)
Supplement: Supplementary file 12 [file Data_Sheet_12.ZIP]

Archive with 100 entries (66 files):
- Supplementary materials fig.11,12úa13/
- Supplementary materials fig.11,12úa13/Supplementary materials fig.11/
- Supplementary materials fig.11,12úa13/Supplementary materials fig.11/FAM83C/
- Supplementary materials fig.11,12úa13/Supplementary materials fig.11/FAM83C/Box diagram/
- Supplementary materials fig.11,12úa13/Supplementary materials fig.11/FAM83C/Box diagram/e2dd693c-ae76-11eb-ac3b-0242ac1c0003.csv
- Supplementary materials fig.11,12úa13/Supplementary materials fig.11/FAM83C/Box diagram/e2df2e2a-ae76-11eb-ac3b-0242ac1c0003_Immu.pdf
- Supplementary materials fig.11,12úa13/Supplementary materials fig.11/FAM83C/heatmap/
- Supplementary materials fig.11,12úa13/Supplementary materials fig.11/FAM83C/heatmap/f4ea65bc-ae76-11eb-bf03-0242ac1c0003.csv
- Supplementary materials fig.11,12úa13/Supplementary materials fig.11/FAM83C/heatmap/f4ea74da-ae76-11eb-bf03-0242ac1c0003_Immu.pdf
- Supplementary materials fig.11,12úa13/Supplementary materials fig.11/FAM83D/
- Supplementary materials fig.11,12úa13/Supplementary materials fig.11/FAM83D/Box diagram/
- Supplementary materials fig.11,12úa13/Supplementary materials fig.11/FAM83D/Box diagram/c07790ce-ae77-11eb-aafa-0242ac1c0003.csv
- Supplementary materials fig.11,12úa13/Supplementary materials fig.11/FAM83D/Box diagram/c077a6cc-ae77-11eb-aafa-0242ac1c0003_Immu.pdf
- Supplementary materials fig.11,12úa13/Supplementary materials fig.11/FAM83D/heatmap/
- Supplementary materials fig.11,12úa13/Supplementary materials fig.11/FAM83D/heatmap/78705aa8-ae78-11eb-8843-0242ac1c0003.csv
- Supplementary materials fig.11,12úa13/Supplementary materials fig.11/FAM83D/heatmap/7870675a-ae78-11eb-8843-0242ac1c0003_Immu.pdf
- Supplementary materials fig.11,12úa13/Supplementary materials fig.11/FAM83G/
- Supplementary materials fig.11,12úa13/Supplementary materials fig.11/FAM83G/Box diagram/
- Supplementary materials fig.11,12úa13/Supplementary materials fig.11/FAM83G/Box diagram/5b0f5900-ae73-11eb-9cf3-0242ac1c0003.csv
- Supplementary materials fig.11,12úa13/Supplementary materials fig.11/FAM83G/Box diagram/5b0f7142-ae73-11eb-9cf3-0242ac1c0003_Immu.pdf
- Supplementary materials fig.11,12úa13/Supplementary materials fig.11/FAM83G/heatmap/
- Supplementary materials fig.11,12úa13/Supplementary materials fig.11/FAM83G/heatmap/44ea38c2-ae76-11eb-8e76-0242ac1c0003.csv
- Supplementary materials fig.11,12úa13/Supplementary materials fig.11/FAM83G/heatmap/44ea4c04-ae76-11eb-8e76-0242ac1c0003_Immu.pdf
- Supplementary materials fig.11,12úa13/Supplementary materials fig.11/FAM83H/
- Supplementary materials fig.11,12úa13/Supplementary materials fig.11/FAM83H/Box diagram/
- Supplementary materials fig.11,12úa13/Supplementary materials fig.11/FAM83H/Box diagram/6c2cfbd2-ae75-11eb-99ae-0242ac1c0003.csv
- Supplementary materials fig.11,12úa13/Supplementary materials fig.11/FAM83H/Box diagram/6c2d09ec-ae75-11eb-99ae-0242ac1c0003_Immu.pdf
- Supplementary materials fig.11,12úa13/Supplementary materials fig.11/FAM83H/heatmap/
- Supplementary materials fig.11,12úa13/Supplementary materials fig.11/FAM83H/heatmap/2793a142-ae75-11eb-9ee7-0242ac1c0003.csv
- Supplementary materials fig.11,12úa13/Supplementary materials fig.11/FAM83H/heatmap/2793abec-ae75-11eb-9ee7-0242ac1c0003_Immu.pdf
- Supplementary materials fig.11,12úa13/Supplementary materials fig.12/
- Supplementary materials fig.11,12úa13/Supplementary materials fig.12/FAM83C/
- Supplementary materials fig.11,12úa13/Supplementary materials fig.12/FAM83C/gene_plot(1).pdf
- Supplementary materials fig.11,12úa13/Supplementary materials fig.12/FAM83C/gene_plot(2).pdf
- Supplementary materials fig.11,12úa13/Supplementary materials fig.12/FAM83C/gene_plot(3).pdf
- Supplementary materials fig.11,12úa13/Supplementary materials fig.12/FAM83C/gene_plot(4).pdf
- Supplementary materials fig.11,12úa13/Supplementary materials fig.12/FAM83C/gene_plot.pdf
- Supplementary materials fig.11,12úa13/Supplementary materials fig.12/FAM83D/
- Supplementary materials fig.11,12úa13/Supplementary materials fig.12/FAM83D/gene_plot(1).pdf
- Supplementary materials fig.11,12úa13/Supplementary materials fig.12/FAM83D/gene_plot(2).pdf
- Supplementary materials fig.11,12úa13/Supplementary materials fig.12/FAM83D/gene_plot(3).pdf
- Supplementary materials fig.11,12úa13/Supplementary materials fig.12/FAM83D/gene_plot(4).pdf
- Supplementary materials fig.11,12úa13/Supplementary materials fig.12/FAM83D/gene_plot.pdf
- Supplementary materials fig.11,12úa13/Supplementary materials fig.12/FAM83G/
- Supplementary materials fig.11,12úa13/Supplementary materials fig.12/FAM83G/gene_plot(1).pdf
- Supplementary materials fig.11,12úa13/Supplementary materials fig.12/FAM83G/gene_plot(2).pdf
- Supplementary materials fig.11,12úa13/Supplementary materials fig.12/FAM83G/gene_plot(3).pdf
- Supplementary materials fig.11,12úa13/Supplementary materials fig.12/FAM83G/gene_plot(4).pdf
- Supplementary materials fig.11,12úa13/Supplementary materials fig.12/FAM83G/gene_plot.pdf
- Supplementary materials fig.11,12úa13/Supplementary materials fig.12/FAM83H/
- Supplementary materials fig.11,12úa13/Supplementary materials fig.12/FAM83H/gene_plot(1).pdf
- Supplementary materials fig.11,12úa13/Supplementary materials fig.12/FAM83H/gene_plot(2).pdf
- Supplementary materials fig.11,12úa13/Supplementary materials fig.12/FAM83H/gene_plot(3).pdf
- Supplementary materials fig.11,12úa13/Supplementary materials fig.12/FAM83H/gene_plot(4).pdf
- Supplementary materials fig.11,12úa13/Supplementary materials fig.12/FAM83H/gene_plot.pdf
- Supplementary materials fig.11,12úa13/Supplementary materials fig.13/
- Supplementary materials fig.11,12úa13/Supplementary materials fig.13/FAM83C/
- Supplementary materials fig.11,12úa13/Supplementary materials fig.13/FAM83C/CD4+T/
- Supplementary materials fig.11,12úa13/Supplementary materials fig.13/FAM83C/CD4+T/outcome_coxtable.txt
- Supplementary materials fig.11,12úa13/Supplementary materials fig.13/FAM83C/CD4+T/outcome_plot.pdf
- Supplementary materials fig.11,12úa13/Supplementary materials fig.13/FAM83C/CD4+T/outcome_table.pdf
- Supplementary materials fig.11,12úa13/Supplementary materials fig.13/FAM83C/macrophage/
- Supplementary materials fig.11,12úa13/Supplementary materials fig.13/FAM83C/macrophage/outcome_coxtable.txt
- Supplementary materials fig.11,12úa13/Supplementary materials fig.13/FAM83C/macrophage/outcome_plot.pdf
- Supplementary materials fig.11,12úa13/Supplementary materials fig.13/FAM83C/macrophage/outcome_table.pdf
- Supplementary materials fig.11,12úa13/Supplementary materials fig.13/FAM83D/
- Supplementary materials fig.11,12úa13/Supplementary materials fig.13/FAM83D/CD4+T/
- Supplementary materials fig.11,12úa13/Supplementary materials fig.13/FAM83D/CD4+T/outcome_coxtable.txt
- Supplementary materials fig.11,12úa13/Supplementary materials fig.13/FAM83D/CD4+T/outcome_plot.pdf
- Supplementary materials fig.11,12úa13/Supplementary materials fig.13/FAM83D/CD4+T/outcome_table.pdf
- Supplementary materials fig.11,12úa13/Supplementary materials fig.13/FAM83D/NK/
- Supplementary materials fig.11,12úa13/Supplementary materials fig.13/FAM83D/NK/outcome_coxtable.txt
- Supplementary materials fig.11,12úa13/Supplementary materials fig.13/FAM83D/NK/outcome_plot.pdf
- Supplementary materials fig.11,12úa13/Supplementary materials fig.13/FAM83D/NK/outcome_table.pdf
- Supplementary materials fig.11,12úa13/Supplementary materials fig.13/FAM83D/macrophage/
- Supplementary materials fig.11,12úa13/Supplementary materials fig.13/FAM83D/macrophage/outcome_coxtable.txt
- Supplementary materials fig.11,12úa13/Supplementary materials fig.13/FAM83D/macrophage/outcome_plot.pdf
- Supplementary materials fig.11,12úa13/Supplementary materials fig.13/FAM83D/macrophage/outcome_table.pdf
- Supplementary materials fig.11,12úa13/Supplementary materials fig.13/FAM83G/
- Supplementary materials fig.11,12úa13/Supplementary materials fig.13/FAM83G/NK/
- Supplementary materials fig.11,12úa13/Supplementary materials fig.13/FAM83G/NK/outcome_coxtable(3).txt
- Supplementary materials fig.11,12úa13/Supplementary materials fig.13/FAM83G/NK/outcome_plot.pdf
- Supplementary materials fig.11,12úa13/Supplementary materials fig.13/FAM83G/NK/outcome_table.pdf
- Supplementary materials fig.11,12úa13/Supplementary materials fig.13/FAM83G/macrophage/
- Supplementary materials fig.11,12úa13/Supplementary materials fig.13/FAM83G/macrophage/outcome_coxtable(3).txt
- Supplementary materials fig.11,12úa13/Supplementary materials fig.13/FAM83G/macrophage/outcome_plot.pdf
- Supplementary materials fig.11,12úa13/Supplementary materials fig.13/FAM83G/macrophage/outcome_table.pdf
- Supplementary materials fig.11,12úa13/Supplementary materials fig.13/FAM83H/
- Supplementary materials fig.11,12úa13/Supplementary materials fig.13/FAM83H/B/
- Supplementary materials fig.11,12úa13/Supplementary materials fig.13/FAM83H/B/outcome_coxtable(3).txt
- Supplementary materials fig.11,12úa13/Supplementary materials fig.13/FAM83H/B/outcome_plot.pdf
- Supplementary materials fig.11,12úa13/Supplementary materials fig.13/FAM83H/B/outcome_table.pdf
- Supplementary materials fig.11,12úa13/Supplementary materials fig.13/FAM83H/NK/
- Supplementary materials fig.11,12úa13/Supplementary materials fig.13/FAM83H/NK/outcome_coxtable(3).txt
- Supplementary materials fig.11,12úa13/Supplementary materials fig.13/FAM83H/NK/outcome_plot(1).pdf
- Supplementary materials fig.11,12úa13/Supplementary materials fig.13/FAM83H/NK/outcome_table.pdf
- Supplementary materials fig.11,12úa13/Supplementary materials fig.13/FAM83H/macrophage/
- Supplementary materials fig.11,12úa13/Supplementary materials fig.13/FAM83H/macrophage/outcome_coxtable(3).txt
- Supplementary materials fig.11,12úa13/Supplementary materials fig.13/FAM83H/macrophage/outcome_plot.pdf
- Supplementary materials fig.11,12úa13/Supplementary materials fig.13/FAM83H/macrophage/outcome_table.pdf
