# Supplementary material for: Comprehensive Analysis and Identification of Prognostic Biomarkers and Therapeutic Targets Among FAM83 Family Members for Gastric Cancer
Source: Front Cell Dev Biol. 2021 Nov 19;9:719613. doi: 10.3389/fcell.2021.719613 (PMC8640971; doi:10.3389/fcell.2021.719613)
Supplement: Supplementary file 12 [file Data_Sheet_12.ZIP › Supplementary materials fig.11,12úa13/Supplementary materials fig.11/FAM83G/Box diagram/5b0f5900-ae73-11eb-9cf3-0242ac1c0003.csv]

	B cell	T cell CD4+	T cell CD8+	Endothelial cell	Macrophage	NK cell	uncharacterized cell	Groups
TCGA-B7-A5TI-01	1.416598e-02	1.823257e-02	1.354127e-07	5.209001e-02	1.109117e-02	1.021577e-04	6.715273e-01	G1
TCGA-B7-A5TJ-01	1.379834e-03	5.905522e-02	1.120851e-02	3.926371e-02	6.131802e-03	2.244975e-09	8.259861e-01	G1
TCGA-BR-4191-01	1.332466e-02	5.656450e-02	1.530634e-02	4.719474e-02	4.576283e-02	2.961042e-03	7.668636e-01	G1
TCGA-BR-4280-01	5.480114e-03	3.909968e-02	8.754149e-03	1.517128e-02	1.425666e-02	1.605272e-03	8.893017e-01	G1
TCGA-BR-4363-01	1.192308e-02	4.339747e-02	1.203863e-02	1.687251e-02	2.168924e-02	9.116230e-04	6.794996e-01	G1
TCGA-BR-4366-01	1.995472e-03	3.718013e-02	3.927534e-02	2.269016e-02	1.049641e-02	1.947500e-09	8.249800e-01	G1
TCGA-BR-4369-01	1.446700e-02	5.738348e-02	1.219193e-02	2.005903e-02	1.088150e-02	4.884553e-09	8.238486e-01	G1
TCGA-BR-4370-01	1.175731e-02	1.095939e-01	7.426231e-03	3.533147e-02	1.478082e-02	1.693043e-04	5.458082e-01	G1
TCGA-BR-6452-01	1.090619e-02	7.854645e-02	9.039423e-03	2.666163e-02	1.888470e-02	2.525166e-03	7.375544e-01	G1
TCGA-BR-6454-01	3.994725e-02	4.473827e-02	2.744879e-02	3.322056e-02	1.408645e-02	9.387581e-04	8.124098e-01	G1
TCGA-BR-6455-01	8.749018e-03	4.467977e-02	2.380123e-02	3.879341e-02	2.274563e-02	5.050789e-09	8.102015e-01	G1
TCGA-BR-6456-01	6.230340e-03	5.127614e-02	5.793861e-06	5.046634e-02	2.295538e-02	4.677780e-04	5.252714e-01	G1
TCGA-BR-6458-01	9.299483e-03	7.653036e-02	3.066523e-06	3.832998e-02	4.165392e-02	2.253128e-04	5.217648e-01	G1
TCGA-BR-6564-01	1.170445e-02	4.834874e-02	2.168261e-02	9.137963e-02	1.501409e-02	2.177478e-10	7.262308e-01	G1
TCGA-BR-6565-01	1.594120e-02	4.549569e-02	7.263979e-03	2.835113e-02	2.057548e-02	1.140900e-03	7.462678e-01	G1
TCGA-BR-6705-01	1.276011e-02	2.302010e-02	5.575098e-07	1.897200e-01	1.298633e-02	2.817908e-05	2.189164e-01	G1
TCGA-BR-6801-01	5.750664e-04	2.787039e-02	1.228268e-03	2.571812e-02	6.173894e-03	1.647189e-07	7.814010e-01	G1
TCGA-BR-6802-01	1.347352e-02	4.622827e-02	7.707413e-03	3.703523e-02	1.475415e-02	8.823388e-03	7.455600e-01	G1
TCGA-BR-6852-01	2.070029e-02	1.265593e-02	3.416368e-02	2.875501e-02	3.685227e-02	3.988489e-02	6.680700e-01	G1
TCGA-BR-7196-01	3.587023e-02	4.825329e-02	1.955231e-02	1.438774e-01	2.222307e-02	7.775781e-04	5.677477e-01	G1
TCGA-BR-7704-01	2.141252e-02	1.515125e-02	3.242364e-02	2.538362e-02	2.340687e-02	1.144137e-02	8.123954e-01	G1
TCGA-BR-7707-01	3.189823e-03	4.213592e-02	3.956973e-03	1.772584e-02	6.611059e-03	5.406225e-03	8.032520e-01	G1
TCGA-BR-7715-01	7.604696e-04	2.912121e-02	1.237457e-02	2.995958e-02	7.765246e-03	1.319159e-08	7.489085e-01	G1
TCGA-BR-7716-01	1.724011e-02	3.291082e-02	5.534286e-02	2.302579e-02	2.692154e-02	1.911821e-03	7.923601e-01	G1
TCGA-BR-7723-01	1.980507e-02	3.338537e-02	3.141527e-02	4.687761e-02	1.434223e-02	5.891478e-09	7.498706e-01	G1
TCGA-BR-7851-01	1.599582e-02	7.073911e-02	7.136043e-03	3.709847e-02	1.339986e-02	4.667001e-04	6.735335e-01	G1
TCGA-BR-7901-01	4.350669e-03	3.938206e-02	6.150648e-03	7.607034e-02	1.622669e-02	3.674449e-07	6.994314e-01	G1
TCGA-BR-7957-01	1.952896e-03	3.617807e-02	1.227988e-06	1.055026e-01	9.225305e-03	2.518543e-07	3.486579e-01	G1
TCGA-BR-7958-01	1.779389e-02	3.570264e-02	4.439312e-02	2.303202e-02	4.032220e-02	2.708120e-03	7.189730e-01	G1
TCGA-BR-8081-01	3.748756e-02	3.816932e-02	3.736388e-07	3.357091e-02	3.858430e-02	1.601859e-03	6.463846e-01	G1
TCGA-BR-8284-01	1.114103e-02	5.827673e-02	3.210747e-02	5.539828e-02	3.776262e-02	5.787255e-04	6.988409e-01	G1
TCGA-BR-8286-01	1.971068e-03	2.660236e-02	2.131423e-02	4.872156e-02	1.466016e-02	1.953041e-08	8.176869e-01	G1
TCGA-BR-8366-01	3.631518e-02	6.230393e-02	3.398221e-02	3.027943e-02	5.195350e-02	5.117388e-03	6.560140e-01	G1
TCGA-BR-8367-01	5.491762e-03	8.003546e-02	2.322072e-02	8.185025e-02	1.560561e-02	2.610092e-09	7.248547e-01	G1
TCGA-BR-8368-01	6.849907e-03	5.279961e-02	1.790748e-02	3.013117e-02	6.915600e-03	1.583231e-09	8.611129e-01	G1
TCGA-BR-8372-01	2.712996e-03	3.704541e-02	2.179250e-02	8.176443e-03	2.242794e-02	1.767460e-03	8.883426e-01	G1
TCGA-BR-8373-01	3.637956e-03	7.783735e-02	2.332903e-02	5.721771e-02	8.686034e-03	1.366656e-08	6.295105e-01	G1
TCGA-BR-8484-01	2.270780e-02	7.326796e-02	1.302706e-02	4.603992e-02	2.550630e-02	1.707609e-09	7.663966e-01	G1
TCGA-BR-8485-01	1.558351e-02	7.578874e-02	2.080721e-02	4.968818e-02	9.319106e-03	8.548276e-05	7.056095e-01	G1
TCGA-BR-8486-01	7.554289e-03	6.960018e-02	9.928507e-04	7.346072e-02	9.964198e-03	5.114166e-04	7.094171e-01	G1
TCGA-BR-8589-01	2.577971e-03	2.717245e-02	4.810059e-02	1.636926e-02	3.537831e-02	1.435330e-07	8.614105e-01	G1
TCGA-BR-8591-01	1.528860e-02	4.928464e-02	9.595498e-03	3.807201e-02	1.190612e-02	2.079034e-03	7.603893e-01	G1
TCGA-BR-8677-01	4.053669e-03	3.797178e-02	1.135811e-02	9.278192e-02	1.685433e-02	5.996841e-07	5.148965e-01	G1
TCGA-BR-8678-01	1.771058e-03	2.634281e-02	4.408809e-02	1.859587e-02	5.790996e-03	4.931806e-07	7.594804e-01	G1
TCGA-BR-8679-01	9.701127e-04	3.405451e-02	4.812525e-03	3.299834e-02	9.588666e-03	4.582986e-08	7.766391e-01	G1
TCGA-BR-8680-01	1.916360e-03	4.424786e-02	5.683366e-03	4.732832e-03	2.482115e-03	2.548293e-09	8.564644e-01	G1
TCGA-BR-8683-01	6.106925e-03	5.892938e-02	1.413588e-02	9.528721e-02	8.622883e-03	3.460090e-09	6.356548e-01	G1
TCGA-BR-8687-01	2.185390e-03	3.491492e-02	6.486754e-03	2.525250e-02	9.493246e-03	2.568321e-09	8.605806e-01	G1
TCGA-BR-A4J4-01	5.384437e-03	1.113725e-01	1.919805e-02	2.295416e-02	1.202831e-02	6.201743e-09	7.069129e-01	G1
TCGA-BR-A4PF-01	1.961597e-03	2.493339e-02	2.505055e-02	1.231395e-02	3.013868e-02	2.693476e-09	8.483116e-01	G1
TCGA-CD-5799-01	1.469482e-03	2.697686e-02	2.874295e-06	1.951581e-02	5.859217e-03	2.403256e-07	7.809018e-01	G1
TCGA-CD-5800-01	9.819433e-03	2.218642e-02	1.215648e-02	2.225501e-02	7.141084e-03	1.355746e-09	8.624677e-01	G1
TCGA-CD-5801-01	9.655715e-03	2.266857e-02	4.652432e-02	7.337137e-03	3.450272e-02	3.321167e-03	8.450510e-01	G1
TCGA-CD-8524-01	6.979791e-03	3.723429e-02	2.074317e-02	4.132696e-02	1.584392e-02	1.998025e-08	7.196385e-01	G1
TCGA-CD-8526-01	2.241434e-02	4.010573e-02	1.386597e-02	4.846261e-02	9.404362e-03	2.962123e-08	8.199002e-01	G1
TCGA-CD-8528-01	8.924951e-04	4.770445e-02	1.228372e-03	1.307540e-02	1.365822e-02	1.263554e-07	7.608776e-01	G1
TCGA-CD-8529-01	5.331494e-02	5.765478e-02	3.721955e-03	9.650736e-02	3.328851e-02	1.559999e-08	5.982789e-01	G1
TCGA-CD-8531-01	9.009068e-01	1.089575e-07	1.532817e-05	1.421915e-05	1.067718e-02	2.636649e-06	3.852845e-08	G1
TCGA-CD-8532-01	4.125202e-02	5.603799e-02	1.321200e-02	3.079320e-02	2.179557e-02	8.878630e-10	7.994926e-01	G1
TCGA-CD-8533-01	4.617240e-03	3.450318e-02	1.615136e-02	2.938593e-02	3.410655e-03	8.074513e-10	8.458174e-01	G1
TCGA-CD-8535-01	6.523466e-04	2.295357e-02	2.410824e-03	1.601520e-02	8.201270e-03	4.385114e-09	8.030069e-01	G1
TCGA-CG-4437-01	2.542881e-02	1.597596e-02	3.591141e-07	1.562571e-02	3.715564e-02	3.841663e-03	7.726953e-01	G1
TCGA-CG-4438-01	1.403614e-03	5.901262e-02	2.138967e-02	1.245617e-02	2.304014e-02	2.783133e-03	8.586599e-01	G1
TCGA-CG-4440-01	2.375535e-04	3.031170e-02	1.423427e-02	1.763298e-02	9.831774e-03	2.350015e-03	8.893465e-01	G1
TCGA-CG-4441-01	6.958653e-03	3.358977e-02	9.234329e-05	3.967044e-02	1.522288e-02	6.206183e-04	6.890472e-01	G1
TCGA-CG-4460-01	4.224960e-03	8.743527e-02	2.819029e-02	2.596167e-02	1.093587e-02	8.234960e-11	8.204276e-01	G1
TCGA-CG-4466-01	1.236432e-03	5.022448e-02	1.250855e-02	1.646485e-02	3.621449e-03	1.401340e-03	8.989845e-01	G1
TCGA-CG-4477-01	1.932372e-02	7.790772e-02	2.687113e-02	5.235440e-02	2.361777e-02	1.184331e-03	7.587992e-01	G1
TCGA-CG-5716-01	1.482629e-01	1.832937e-02	4.605303e-08	3.828139e-02	5.738482e-03	4.915473e-08	7.744424e-01	G1
TCGA-CG-5717-01	1.651927e-02	6.688206e-02	7.299922e-02	6.374958e-02	7.247034e-03	1.017924e-08	7.569596e-01	G1
TCGA-CG-5718-01	1.703123e-02	2.563718e-02	1.690095e-02	3.761576e-02	2.696142e-02	2.910652e-03	8.049447e-01	G1
TCGA-CG-5720-01	1.456368e-02	5.278493e-02	5.735105e-07	6.242081e-02	2.304571e-02	1.131373e-09	8.002768e-01	G1
TCGA-CG-5722-01	6.292238e-02	5.150791e-02	1.985586e-02	4.463320e-02	1.953433e-02	1.713593e-02	7.589022e-01	G1
TCGA-CG-5724-01	1.628613e-03	2.711057e-02	1.750337e-02	1.879064e-02	1.528631e-02	3.916398e-04	7.751800e-01	G1
TCGA-CG-5725-01	3.112544e-09	1.990380e-06	1.685260e-01	3.405508e-02	4.450577e-03	1.043063e-10	7.629590e-01	G1
TCGA-CG-5726-01	1.967427e-03	4.085424e-02	5.658350e-03	1.450793e-02	5.318011e-03	3.345621e-10	9.153552e-01	G1
TCGA-D7-5577-01	3.666325e-03	2.911049e-02	2.231195e-02	9.256717e-03	4.727240e-02	6.831692e-03	8.441184e-01	G1
TCGA-D7-5578-01	3.501967e-02	2.467492e-02	1.428855e-06	5.586305e-02	1.951700e-02	1.506872e-03	7.974520e-01	G1
TCGA-D7-6519-01	1.252946e-03	7.334853e-02	1.531433e-02	1.496852e-02	1.014297e-02	2.678113e-03	7.961852e-01	G1
TCGA-D7-6520-01	2.459584e-03	3.071636e-02	7.782663e-03	2.736467e-02	1.487716e-02	3.093673e-05	7.476287e-01	G1
TCGA-D7-6524-01	2.505845e-03	4.481713e-02	8.885237e-07	1.069430e-01	2.848734e-02	4.256559e-10	4.771321e-01	G1
TCGA-D7-6525-01	8.606054e-04	1.920032e-02	2.703548e-03	1.384663e-02	1.630990e-02	1.692284e-03	8.012843e-01	G1
TCGA-D7-6526-01	1.567824e-03	4.528130e-02	6.421740e-03	2.582155e-02	6.741289e-03	6.672627e-09	8.740153e-01	G1
TCGA-D7-6528-01	1.018306e-03	2.400597e-02	6.691354e-03	1.938279e-02	3.772047e-03	9.471330e-04	8.699632e-01	G1
TCGA-D7-6815-01	4.181394e-03	8.654250e-02	1.276334e-02	2.509480e-02	7.731206e-03	4.810699e-09	7.405258e-01	G1
TCGA-D7-8572-01	1.142921e-02	7.219326e-02	4.134326e-07	3.905536e-02	1.932304e-02	5.310916e-09	4.644854e-01	G1
TCGA-D7-8573-01	5.617463e-03	4.145366e-02	1.354675e-02	1.674313e-02	3.320213e-03	6.418422e-10	8.866603e-01	G1
TCGA-D7-8574-01	1.760589e-01	8.877511e-02	1.655709e-02	7.830320e-02	1.954393e-02	1.124670e-08	3.227926e-01	G1
TCGA-D7-8575-01	1.647020e-02	7.719754e-02	7.918333e-03	2.684202e-02	2.180218e-02	1.167185e-11	8.278684e-01	G1
TCGA-D7-8576-01	6.839525e-03	3.085692e-02	5.626004e-03	6.093353e-02	1.518121e-02	1.981350e-10	8.243707e-01	G1
TCGA-D7-8578-01	6.398375e-03	2.528894e-02	1.915972e-06	3.421737e-02	1.323169e-02	3.462092e-05	3.645940e-01	G1
TCGA-D7-8579-01	1.533612e-02	7.849537e-02	2.039783e-02	8.461652e-02	1.655755e-02	6.188140e-09	6.874105e-01	G1
TCGA-D7-A4YX-01	2.413178e-03	4.074795e-02	2.667104e-02	1.550957e-02	1.223964e-02	9.333684e-04	8.620151e-01	G1
TCGA-D7-A6EV-01	2.986450e-03	4.501312e-02	7.827843e-03	1.497330e-02	4.899765e-03	3.425341e-09	8.517402e-01	G1
TCGA-D7-A6EY-01	5.588364e-02	5.565387e-02	2.033753e-02	3.616867e-02	1.937868e-02	8.370252e-04	7.392108e-01	G1
TCGA-D7-A6EZ-01	1.428493e-03	2.506425e-02	8.954284e-03	2.104421e-02	2.675513e-02	4.097045e-03	7.907524e-01	G1
TCGA-D7-A6F0-01	5.681062e-03	1.085574e-02	3.371147e-02	2.865852e-02	2.159391e-02	1.216438e-03	8.578094e-01	G1
TCGA-D7-A6F2-01	8.262560e-03	3.938621e-02	1.257999e-02	2.843350e-02	1.763741e-02	1.207842e-03	8.289718e-01	G1
TCGA-EQ-8122-01	1.967973e-03	5.327341e-02	1.006797e-02	5.541264e-02	6.257659e-03	8.626150e-09	7.692270e-01	G1
TCGA-F1-6177-01	5.349423e-04	4.260154e-02	3.727907e-03	1.571001e-02	8.047680e-03	1.748233e-04	8.619744e-01	G1
TCGA-F1-6874-01	5.080149e-04	9.280966e-02	2.905823e-07	9.357132e-02	1.866246e-02	1.238568e-03	5.972539e-01	G1
TCGA-F1-6875-01	2.915544e-08	2.866828e-02	3.574760e-02	3.177254e-02	2.735044e-03	1.947723e-09	8.384893e-01	G1
TCGA-FP-7735-01	1.722104e-02	2.592322e-02	4.771580e-03	5.962621e-02	1.131628e-02	2.298632e-09	8.335782e-01	G1
TCGA-FP-7829-01	1.936976e-03	2.793328e-02	2.322461e-07	3.650969e-02	1.268436e-02	2.194198e-07	7.067635e-01	G1
TCGA-FP-7916-01	6.166328e-02	8.297823e-02	2.688581e-02	5.135638e-02	3.810789e-02	2.230525e-03	6.569198e-01	G1
TCGA-FP-7998-01	4.598522e-02	7.433940e-02	8.060211e-02	6.952955e-02	7.036900e-02	1.135640e-08	5.675141e-01	G1
TCGA-FP-8099-01	8.504699e-03	4.764857e-02	1.976864e-03	2.379342e-02	1.366005e-02	2.097080e-08	7.435889e-01	G1
TCGA-FP-8631-01	2.032434e-03	3.063707e-02	1.297355e-02	3.124304e-02	3.202962e-03	2.994470e-08	7.959624e-01	G1
TCGA-FP-A8CX-01	2.045371e-02	4.981618e-02	4.320470e-03	3.141273e-02	8.885508e-03	7.509462e-10	8.537703e-01	G1
TCGA-FP-A9TM-01	1.331567e-01	7.149666e-02	1.001591e-02	3.264137e-02	4.801861e-03	6.666318e-11	7.324919e-01	G1
TCGA-HF-7131-01	4.759551e-03	7.102693e-02	3.305432e-04	5.594853e-02	1.080804e-02	5.902863e-10	8.099618e-01	G1
TCGA-HF-7132-01	3.876261e-02	7.919938e-02	1.221848e-02	3.650708e-02	1.656061e-02	1.148462e-06	7.421016e-01	G1
TCGA-HF-7133-01	1.233843e-02	7.010364e-02	1.227718e-02	3.775336e-02	2.616063e-02	6.246428e-09	7.892308e-01	G1
TCGA-HF-7134-01	1.271555e-02	5.988656e-02	7.979412e-04	7.295380e-02	1.103228e-02	5.461820e-09	8.014415e-01	G1
TCGA-HF-A5NB-01	4.038136e-03	5.615785e-02	1.153602e-02	1.001662e-02	9.733129e-03	2.491214e-11	8.711151e-01	G1
TCGA-HJ-7597-01	8.947571e-03	2.942197e-02	2.526633e-02	3.187997e-02	4.481283e-03	3.804480e-03	8.474828e-01	G1
TCGA-HU-8244-01	1.392860e-03	3.640188e-02	1.079520e-02	1.625074e-02	2.645707e-03	3.057364e-11	9.284192e-01	G1
TCGA-HU-8602-01	2.238205e-03	1.282816e-01	2.699957e-06	3.775722e-02	2.745245e-02	5.282671e-04	7.210430e-01	G1
TCGA-HU-8604-01	2.473430e-02	2.726103e-02	2.470642e-07	3.642111e-02	2.629453e-02	1.159677e-02	7.146819e-01	G1
TCGA-HU-8608-01	2.766138e-02	8.223859e-02	2.346144e-02	6.559074e-02	4.061692e-02	9.879295e-04	6.807509e-01	G1
TCGA-HU-8610-01	3.896031e-03	1.066090e-01	6.411818e-08	1.016284e-01	3.333452e-02	2.859530e-03	6.105001e-01	G1
TCGA-HU-A4G8-01	2.393614e-02	5.882440e-02	1.544418e-02	2.433664e-02	1.008616e-02	1.775683e-07	8.082470e-01	G1
TCGA-HU-A4G9-01	1.920766e-03	4.044497e-02	2.145679e-02	1.236704e-02	2.270900e-03	5.306267e-11	9.151673e-01	G1
TCGA-HU-A4GF-01	1.851749e-03	3.881187e-02	2.013743e-02	5.464375e-02	6.524594e-03	1.337257e-08	8.486382e-01	G1
TCGA-HU-A4GP-01	5.180604e-03	7.729207e-02	4.604017e-03	5.137628e-02	1.124780e-02	1.036436e-09	8.269484e-01	G1
TCGA-HU-A4H0-01	4.433103e-03	5.478515e-02	2.523849e-02	2.683167e-02	2.381739e-02	7.174579e-10	8.431184e-01	G1
TCGA-HU-A4H3-01	1.743938e-03	3.027310e-02	1.340385e-02	1.324253e-02	5.899908e-03	2.972061e-03	8.667407e-01	G1
TCGA-HU-A4H5-01	8.861267e-03	2.003118e-02	2.360358e-02	2.669645e-02	4.029549e-03	1.218633e-04	8.762732e-01	G1
TCGA-HU-A4H8-01	4.179867e-03	7.121192e-02	2.103471e-02	2.762395e-02	4.065740e-03	5.815732e-11	8.615871e-01	G1
TCGA-IN-7806-01	6.541948e-03	2.237477e-02	1.570660e-02	2.919946e-02	3.364627e-03	6.916501e-11	9.040175e-01	G1
TCGA-IN-8462-01	4.239733e-03	3.902969e-02	4.973833e-02	4.125186e-02	4.793669e-03	2.358910e-09	8.407758e-01	G1
TCGA-IN-8663-01	1.117123e-03	1.428411e-01	1.742794e-02	2.895836e-02	4.523301e-03	1.522772e-08	7.359111e-01	G1
TCGA-IN-A6RI-01	1.917215e-03	3.411328e-02	9.248725e-03	1.916314e-02	4.352010e-03	7.235964e-09	9.217352e-01	G1
TCGA-IN-A6RJ-01	5.493476e-08	8.451016e-03	1.124840e-01	3.512346e-02	9.992222e-04	1.560761e-03	8.379889e-01	G1
TCGA-IN-A6RN-01	3.066686e-03	3.558095e-02	1.541633e-02	2.748140e-02	2.500403e-03	4.485418e-09	8.963825e-01	G1
TCGA-IN-A6RO-01	1.556809e-03	5.480980e-02	1.269071e-02	1.445561e-02	4.583859e-03	2.194953e-09	8.994144e-01	G1
TCGA-IN-A6RR-01	8.118661e-03	2.892318e-02	1.065901e-02	3.831572e-02	7.640968e-03	8.817781e-09	8.935585e-01	G1
TCGA-IN-A7NT-01	9.219372e-07	3.438070e-02	1.137049e-02	1.400520e-02	1.119401e-02	1.663771e-04	8.045434e-01	G1
TCGA-IN-AB1V-01	6.256768e-03	1.103182e-01	6.055762e-02	4.042620e-02	1.856290e-03	2.630562e-10	7.761876e-01	G1
TCGA-IN-AB1X-01	2.098865e-02	8.632013e-02	3.676286e-02	3.446126e-02	8.762876e-03	6.749323e-09	7.925205e-01	G1
TCGA-KB-A6F7-01	6.919969e-03	3.703538e-02	1.881371e-02	1.772386e-02	2.914705e-02	2.837821e-03	8.740252e-01	G1
TCGA-KB-A93G-01	1.399578e-07	1.010747e-08	7.656313e-07	5.869030e-09	3.233304e-07	2.431821e-08	4.325693e-10	G1
TCGA-MX-A5UG-01	9.677862e-02	8.751800e-02	4.766440e-06	1.507651e-01	1.588494e-02	6.966019e-09	1.919484e-01	G1
TCGA-MX-A5UJ-01	1.331148e-02	4.126622e-02	6.498282e-03	6.407040e-02	8.895814e-03	2.363839e-04	7.243807e-01	G1
TCGA-MX-A666-01	7.466849e-02	4.375810e-02	2.844037e-02	5.930028e-02	3.815545e-03	2.513036e-10	7.674968e-01	G1
TCGA-R5-A7ZE-01	3.127691e-09	1.539958e-07	7.569775e-02	3.745040e-02	1.148467e-03	9.632207e-04	8.688122e-01	G1
TCGA-RD-A7BT-01	3.720294e-03	3.218241e-02	1.444658e-02	1.797165e-02	4.987765e-03	3.436169e-10	9.107759e-01	G1
TCGA-RD-A8N1-01	5.460474e-02	1.086642e-01	1.769298e-02	5.096377e-02	2.043283e-02	8.172861e-11	6.765836e-01	G1
TCGA-RD-A8N6-01	1.213804e-03	4.333999e-02	2.220157e-02	3.525974e-02	8.180879e-03	8.009261e-10	8.498175e-01	G1
TCGA-RD-A8NB-01	1.837023e-02	8.118298e-02	1.945099e-02	6.792954e-02	1.047692e-02	1.292941e-08	6.754293e-01	G1
TCGA-VQ-A8E0-01	3.275174e-03	4.115758e-02	6.135317e-03	4.591451e-02	9.177731e-03	1.407506e-09	8.686629e-01	G1
TCGA-VQ-A8E2-01	9.584647e-04	2.805112e-02	2.497338e-02	5.237988e-02	6.330541e-03	5.533478e-04	7.347204e-01	G1
TCGA-VQ-A8E3-01	3.867579e-03	3.985966e-02	1.490733e-02	3.486700e-02	8.121088e-03	6.108544e-03	8.327533e-01	G1
TCGA-VQ-A8E7-01	1.027001e-03	5.821480e-02	1.300498e-02	4.050598e-02	3.771886e-03	2.834048e-08	7.724350e-01	G1
TCGA-VQ-A8P2-01	1.782096e-03	4.324004e-02	1.177496e-02	1.725787e-02	2.120752e-03	1.510947e-09	8.880069e-01	G1
TCGA-VQ-A8PC-01	3.089500e-02	8.022730e-02	1.248757e-02	5.460942e-02	2.275675e-02	9.929599e-10	7.355037e-01	G1
TCGA-VQ-A8PD-01	6.532136e-02	1.569332e-01	3.090832e-03	1.387022e-01	1.147719e-02	2.310747e-09	4.972605e-01	G1
TCGA-VQ-A8PE-01	2.429956e-02	4.338100e-02	2.163274e-02	2.439471e-02	8.403140e-03	2.889742e-09	8.304345e-01	G1
TCGA-VQ-A8PF-01	3.709443e-02	6.584819e-02	3.097534e-02	1.018376e-01	4.116513e-02	5.329794e-04	6.480440e-01	G1
TCGA-VQ-A8PJ-01	1.631005e-03	5.135457e-02	2.852609e-02	6.142351e-02	2.650719e-03	2.330814e-09	8.117663e-01	G1
TCGA-VQ-A8PK-01	2.912951e-03	3.866409e-02	6.034122e-03	2.160339e-02	7.659593e-03	2.116499e-03	7.268857e-01	G1
TCGA-VQ-A8PO-01	2.505713e-02	4.655083e-02	2.986098e-03	2.488352e-02	1.434371e-02	8.559291e-04	7.191212e-01	G1
TCGA-VQ-A8PP-01	1.086923e-02	9.938499e-02	3.294611e-03	1.929968e-02	1.073686e-02	8.072844e-09	5.928871e-01	G1
TCGA-VQ-A8PQ-01	1.964888e-01	2.708457e-01	9.335285e-08	7.694073e-02	1.570172e-02	1.677985e-07	2.699977e-01	G1
TCGA-VQ-A8PU-01	1.617830e-03	4.524346e-02	9.472954e-03	2.406794e-02	3.352233e-03	6.839935e-09	8.751215e-01	G1
TCGA-VQ-A8PX-01	1.424673e-02	5.122074e-02	1.035980e-02	3.124404e-02	3.631171e-03	1.160238e-10	8.745752e-01	G1
TCGA-VQ-A91A-01	1.729762e-02	9.653559e-07	1.309566e-01	6.071443e-02	3.552244e-02	4.040360e-02	1.991969e-08	G1
TCGA-VQ-A91D-01	2.675365e-04	3.809058e-02	1.273660e-02	2.269615e-02	1.270569e-02	1.612035e-03	7.737814e-01	G1
TCGA-VQ-A91E-01	2.284796e-02	8.265368e-02	2.837289e-02	2.914538e-02	5.814233e-03	1.112776e-09	8.174986e-01	G1
TCGA-VQ-A91K-01	6.037730e-03	7.097378e-02	7.681414e-03	1.950066e-02	2.108791e-02	1.383269e-09	7.218193e-01	G1
TCGA-VQ-A91N-01	1.039778e-02	6.295780e-02	1.588792e-02	3.000765e-02	3.249504e-03	5.654587e-11	8.583236e-01	G1
TCGA-VQ-A91S-01	5.427686e-03	3.406923e-02	4.134062e-02	3.778149e-02	1.114098e-02	3.365499e-09	8.398477e-01	G1
TCGA-VQ-A91U-01	2.372999e-02	4.458936e-02	1.614073e-02	3.619592e-02	1.033676e-02	1.063891e-09	8.236435e-01	G1
TCGA-VQ-A91V-01	2.933337e-03	5.538946e-02	5.851927e-03	2.587794e-02	8.011973e-03	6.027621e-10	8.874618e-01	G1
TCGA-VQ-A91Y-01	1.348554e-02	9.653143e-02	1.382279e-02	6.137189e-02	2.358158e-02	3.580967e-08	6.068569e-01	G1
TCGA-VQ-A91Z-01	7.394502e-04	2.196855e-02	4.401505e-02	1.679537e-02	9.845277e-04	3.796188e-10	8.693935e-01	G1
TCGA-VQ-A923-01	3.014399e-02	7.302323e-02	4.073112e-02	9.067517e-02	1.962019e-02	1.691282e-04	6.953781e-01	G1
TCGA-VQ-A924-01	1.724162e-03	5.835257e-02	8.666925e-03	1.737497e-02	1.142130e-02	1.562901e-03	7.689262e-01	G1
TCGA-VQ-A928-01	1.695771e-03	3.414020e-02	9.267914e-07	5.902881e-02	6.912355e-03	1.760282e-05	6.510571e-01	G1
TCGA-VQ-A92D-01	4.156625e-04	3.845333e-02	6.996796e-03	2.648299e-02	5.145187e-03	4.848753e-08	7.967734e-01	G1
TCGA-VQ-A94O-01	3.047755e-03	4.294948e-02	1.176266e-02	3.784234e-02	5.449238e-03	2.366341e-09	8.516135e-01	G1
TCGA-VQ-A94R-01	7.200045e-03	5.491272e-02	9.857320e-03	6.019972e-02	1.320305e-02	2.773891e-09	6.261380e-01	G1
TCGA-VQ-A94T-01	1.322081e-03	2.489548e-02	4.663778e-03	4.701588e-02	2.452026e-03	1.256816e-03	8.615671e-01	G1
TCGA-VQ-AA69-01	1.955300e-03	1.059186e-01	2.086093e-02	1.966213e-02	1.120882e-02	5.506330e-11	8.235906e-01	G1
TCGA-VQ-AA6A-01	3.803585e-03	4.022044e-02	8.889152e-03	2.264749e-02	4.475792e-03	8.649298e-10	8.803570e-01	G1
TCGA-VQ-AA6D-01	8.125256e-04	2.150328e-02	2.513093e-02	1.366145e-02	3.197222e-03	5.753339e-09	9.006256e-01	G1
TCGA-VQ-AA6F-01	3.974325e-02	3.237682e-02	6.932764e-03	4.309559e-02	5.309830e-03	2.001621e-10	8.490751e-01	G1
TCGA-VQ-AA6G-01	2.113610e-03	7.606988e-02	6.518900e-03	5.716709e-02	3.252166e-03	8.645209e-10	8.241330e-01	G1
TCGA-3M-AB46-01	1.801294e-03	3.650178e-02	5.294656e-03	1.253450e-02	3.549821e-03	4.136744e-09	8.319681e-01	G2
TCGA-3M-AB47-01	2.174714e-02	7.165221e-02	6.478282e-03	1.275603e-01	1.041651e-02	1.267378e-08	5.676212e-01	G2
TCGA-B7-5818-01	2.768036e-03	4.315547e-02	7.415534e-03	9.977723e-03	3.738829e-02	6.553500e-04	8.228062e-01	G2
TCGA-B7-A5TK-01	3.300328e-03	3.757887e-02	4.814345e-02	3.363553e-02	2.695760e-02	1.052513e-02	7.512544e-01	G2
TCGA-B7-A5TN-01	1.007238e-03	4.393601e-02	6.352215e-06	2.779964e-02	1.473949e-02	3.177763e-07	5.841653e-01	G2
TCGA-BR-4187-01	1.414578e-02	4.071093e-02	1.981933e-02	6.364715e-02	4.845453e-02	1.406665e-07	4.944835e-01	G2
TCGA-BR-4201-01	8.229065e-03	7.505045e-02	4.772893e-03	2.542626e-02	1.851808e-02	1.930188e-03	5.667199e-01	G2
TCGA-BR-4253-01	5.191743e-03	3.762682e-02	5.773099e-02	1.027698e-02	6.079015e-02	8.202572e-03	7.892877e-01	G2
TCGA-BR-4256-01	4.477768e-03	5.519091e-02	9.110149e-03	6.781984e-02	4.927742e-02	3.868464e-04	6.268265e-01	G2
TCGA-BR-4257-01	1.175565e-03	5.810788e-02	3.994165e-03	2.593324e-02	3.508147e-02	1.652525e-03	7.500982e-01	G2
TCGA-BR-4267-01	5.273285e-03	4.764496e-02	8.645771e-03	1.799514e-02	1.095511e-02	9.512433e-10	8.704202e-01	G2
TCGA-BR-4279-01	1.105564e-02	3.989583e-02	2.173214e-02	4.241053e-02	2.705474e-02	2.618650e-03	6.905784e-01	G2
TCGA-BR-4294-01	8.873984e-04	1.792294e-02	2.886751e-03	6.420706e-03	1.396355e-02	3.602571e-08	9.526923e-01	G2
TCGA-BR-4357-01	1.713929e-02	6.105960e-02	1.147194e-02	2.299540e-02	3.330091e-02	1.990405e-03	7.465458e-01	G2
TCGA-BR-4361-01	1.967027e-03	7.210158e-02	1.642479e-02	1.297200e-02	3.073244e-02	3.645302e-04	6.711390e-01	G2
TCGA-BR-4367-01	1.168955e-02	3.325697e-02	1.290824e-02	3.594384e-02	3.868391e-02	1.527344e-03	7.602595e-01	G2
TCGA-BR-4368-01	8.405108e-03	8.113108e-02	4.216401e-02	4.425926e-02	1.936135e-02	1.258292e-08	7.471288e-01	G2
TCGA-BR-4371-01	1.071995e-03	6.144933e-02	1.777056e-02	1.251209e-02	5.938119e-03	8.594975e-05	8.817677e-01	G2
TCGA-BR-6453-01	3.633747e-01	2.774749e-03	5.909019e-08	8.233441e-02	1.841835e-02	4.430772e-04	4.517893e-01	G2
TCGA-BR-6457-01	4.325925e-02	4.417175e-02	4.204051e-03	1.270127e-01	1.530726e-02	2.754516e-04	4.983692e-01	G2
TCGA-BR-6563-01	8.136268e-02	5.034217e-02	2.539741e-02	6.559578e-02	2.207026e-02	4.528852e-04	5.589952e-01	G2
TCGA-BR-6566-01	1.009329e-02	1.419829e-02	4.038258e-07	7.915406e-03	2.681960e-02	6.221728e-03	6.608703e-01	G2
TCGA-BR-6707-01	1.789487e-02	2.840909e-02	3.216858e-02	2.487478e-02	2.722583e-02	2.685190e-03	8.378618e-01	G2
TCGA-BR-6709-01	3.629740e-02	8.992399e-02	9.511326e-03	3.130969e-02	8.596563e-02	3.794855e-08	5.909443e-01	G2
TCGA-BR-6803-01	3.501915e-02	5.329325e-02	3.020107e-02	1.113537e-01	1.357049e-02	6.097617e-04	6.803085e-01	G2
TCGA-BR-7197-01	2.545508e-03	4.297644e-02	9.605471e-03	2.880897e-02	3.639270e-03	2.211582e-10	8.286961e-01	G2
TCGA-BR-7717-01	9.012653e-03	1.964810e-02	9.926218e-03	2.732255e-02	4.822925e-03	7.679890e-08	8.507471e-01	G2
TCGA-BR-7722-01	7.954281e-03	1.732456e-02	2.448918e-02	3.687163e-02	1.570006e-02	4.038302e-04	8.497006e-01	G2
TCGA-BR-7959-01	2.903001e-03	5.432177e-02	9.631543e-03	7.810914e-02	1.855908e-02	1.844215e-08	6.198090e-01	G2
TCGA-BR-8058-01	3.795596e-02	9.223068e-02	1.155914e-02	5.175284e-02	3.201594e-02	1.820988e-09	6.531368e-01	G2
TCGA-BR-8059-01	3.119048e-03	7.886852e-03	1.192629e-02	3.336194e-02	5.880580e-03	1.236511e-03	6.714726e-01	G2
TCGA-BR-8060-01	2.387002e-02	8.934128e-02	1.334713e-02	5.898067e-02	2.428595e-02	8.200061e-09	7.271047e-01	G2
TCGA-BR-8077-01	4.082925e-03	6.238501e-03	5.742466e-02	3.424357e-02	1.358448e-02	9.390933e-04	8.472893e-01	G2
TCGA-BR-8080-01	3.454104e-02	5.853138e-02	1.441600e-02	1.119540e-01	1.947462e-02	1.564802e-08	6.355610e-01	G2
TCGA-BR-8289-01	5.800581e-03	5.764957e-02	2.124683e-02	3.332426e-02	1.065475e-02	2.128374e-08	7.976759e-01	G2
TCGA-BR-8291-01	8.368720e-03	5.702115e-02	2.416469e-02	1.279010e-01	2.914639e-02	1.517989e-07	4.023237e-01	G2
TCGA-BR-8295-01	4.887150e-03	2.615430e-02	9.385898e-03	2.584937e-02	7.587066e-03	3.346967e-09	9.069590e-01	G2
TCGA-BR-8296-01	7.484928e-02	8.434312e-02	2.072040e-03	6.622115e-02	1.048564e-02	1.464026e-08	6.885433e-01	G2
TCGA-BR-8297-01	1.808171e-02	5.913443e-02	2.530602e-02	6.053317e-02	5.770079e-03	3.396801e-08	7.893634e-01	G2
TCGA-BR-8361-01	4.737559e-03	3.525202e-02	2.719440e-02	2.631297e-02	1.183958e-02	1.727598e-08	8.672509e-01	G2
TCGA-BR-8364-01	1.604765e-02	8.297929e-02	1.610586e-02	7.356389e-02	2.263182e-02	4.256110e-09	3.340763e-01	G2
TCGA-BR-8365-01	2.555065e-02	7.093468e-02	2.850753e-02	1.162641e-01	1.365788e-02	4.860254e-09	6.420810e-01	G2
TCGA-BR-8369-01	1.619193e-02	6.298788e-02	1.903022e-02	7.132156e-02	4.432182e-03	5.440520e-10	7.699246e-01	G2
TCGA-BR-8371-01	8.579648e-02	7.135629e-02	1.886331e-02	5.656841e-02	4.240901e-03	1.812811e-09	7.385797e-01	G2
TCGA-BR-8380-01	1.117494e-02	7.165442e-02	2.415326e-02	8.855961e-02	9.758868e-03	6.094635e-09	6.693172e-01	G2
TCGA-BR-8381-01	4.406809e-02	4.491607e-02	2.454556e-02	1.867889e-02	3.654858e-02	1.383874e-08	7.165345e-01	G2
TCGA-BR-8382-01	7.214711e-03	2.581333e-02	4.510742e-03	2.128621e-02	1.378485e-02	4.691532e-03	6.751789e-01	G2
TCGA-BR-8384-01	9.570834e-03	9.587901e-02	4.522644e-02	1.107368e-01	1.423218e-02	4.474675e-08	5.826733e-01	G2
TCGA-BR-8483-01	2.242761e-03	3.872139e-02	1.733555e-02	1.243932e-02	2.162355e-03	5.042261e-09	8.690473e-01	G2
TCGA-BR-8487-01	3.757058e-03	2.468192e-02	5.480638e-03	1.063294e-02	1.876743e-02	1.645380e-03	8.701129e-01	G2
TCGA-BR-8588-01	1.746941e-02	5.037827e-02	1.286092e-02	4.353143e-02	1.628792e-02	6.204605e-08	6.979205e-01	G2
TCGA-BR-8590-01	1.781708e-02	9.209836e-02	1.011151e-02	6.756066e-02	3.011431e-02	7.098770e-10	5.867565e-01	G2
TCGA-BR-8592-01	3.425681e-02	8.561875e-02	2.391657e-02	9.297316e-02	1.365513e-02	2.661917e-08	6.149911e-01	G2
TCGA-BR-8676-01	1.570049e-03	2.518120e-02	1.835501e-02	7.104090e-03	2.448603e-02	1.501231e-09	9.166895e-01	G2
TCGA-BR-8682-01	1.199487e-02	7.323612e-02	2.477889e-02	6.736997e-02	1.301974e-02	1.394211e-08	7.341139e-01	G2
TCGA-BR-8686-01	3.539790e-02	6.953063e-02	3.577165e-02	8.735260e-02	2.969420e-02	3.951602e-09	6.837319e-01	G2
TCGA-BR-8690-01	1.003440e-02	4.381906e-02	1.066100e-02	5.543121e-03	2.759021e-02	4.853164e-03	8.161557e-01	G2
TCGA-BR-A44T-01	3.380779e-01	6.726954e-02	2.127388e-07	3.347286e-02	9.104211e-03	8.662182e-05	5.157468e-01	G2
TCGA-BR-A44U-01	2.428752e-05	2.561704e-02	3.758729e-04	1.819414e-02	6.190718e-03	5.457812e-04	8.107807e-01	G2
TCGA-BR-A4CR-01	2.373654e-03	4.496173e-02	2.700890e-02	3.063960e-02	4.385424e-03	2.012035e-09	8.628548e-01	G2
TCGA-BR-A4CS-01	1.307040e-03	4.304513e-02	1.297894e-06	4.723940e-02	8.087221e-03	3.839528e-04	7.917939e-01	G2
TCGA-BR-A4IV-01	7.315092e-03	2.924768e-02	7.181547e-07	7.211129e-02	8.926361e-03	2.950946e-04	2.318448e-01	G2
TCGA-BR-A4J5-01	9.076299e-03	6.804700e-02	2.199268e-06	6.608969e-02	1.119451e-02	6.560144e-08	5.351600e-01	G2
TCGA-BR-A4J6-01	2.116760e-02	1.454272e-02	4.214856e-02	2.671091e-02	3.028935e-03	5.722700e-04	8.428372e-01	G2
TCGA-BR-A4J7-01	7.676349e-03	3.626102e-02	6.400827e-02	5.894419e-02	1.751020e-02	1.993199e-08	7.293355e-01	G2
TCGA-BR-A4J8-01	6.493688e-03	2.420341e-02	1.154171e-02	6.838287e-02	6.304962e-03	1.017564e-03	8.016772e-01	G2
TCGA-BR-A4J9-01	2.788566e-02	5.893934e-02	2.667043e-02	6.955912e-02	3.699399e-03	3.387906e-08	7.706006e-01	G2
TCGA-BR-A4QL-01	6.186177e-04	2.072334e-02	8.377966e-03	4.713937e-03	3.922919e-03	3.010988e-03	9.223627e-01	G2
TCGA-CD-5798-01	1.309518e-03	3.449807e-02	9.689635e-06	4.660403e-02	2.610992e-02	1.215260e-07	6.142268e-01	G2
TCGA-CD-5803-01	4.994151e-02	8.394379e-02	1.438162e-02	1.107604e-01	3.796992e-02	1.048782e-08	4.408996e-01	G2
TCGA-CD-5804-01	5.547960e-03	9.982380e-03	4.947402e-07	5.175689e-02	1.729656e-02	1.222321e-03	7.531707e-01	G2
TCGA-CD-5813-01	5.235275e-02	1.364742e-02	3.219365e-08	1.246042e-01	4.733271e-02	5.801207e-04	3.690679e-01	G2
TCGA-CD-8525-01	2.528891e-02	1.908345e-02	1.576032e-02	2.721760e-02	9.461421e-03	2.631774e-03	7.969431e-01	G2
TCGA-CD-8527-01	1.690035e-03	4.346768e-02	1.519245e-02	1.163507e-02	1.002701e-02	5.882751e-09	8.720342e-01	G2
TCGA-CD-8530-01	8.270932e-03	3.998442e-02	1.717056e-02	1.172759e-01	1.463180e-02	1.688550e-09	7.155832e-01	G2
TCGA-CD-8534-01	9.977250e-03	5.030210e-02	1.777341e-02	5.266731e-02	8.391578e-03	1.362483e-09	8.375697e-01	G2
TCGA-CD-A486-01	6.603492e-03	8.629030e-03	2.108991e-03	1.968156e-02	1.743211e-02	4.164282e-04	7.575125e-01	G2
TCGA-CD-A487-01	3.579201e-04	1.330872e-02	1.748553e-02	2.877052e-02	2.538654e-03	6.045551e-05	7.680166e-01	G2
TCGA-CD-A489-01	1.887176e-02	5.996983e-02	3.000397e-02	5.358456e-02	9.363069e-03	3.223716e-09	7.251171e-01	G2
TCGA-CD-A48A-01	5.181787e-03	4.861684e-02	8.293534e-03	1.184325e-02	2.477020e-02	1.180413e-08	8.702924e-01	G2
TCGA-CD-A48C-01	3.452992e-03	1.725125e-02	6.645758e-03	1.813030e-02	1.003843e-02	2.350058e-07	7.767182e-01	G2
TCGA-CD-A4MG-01	1.327578e-02	7.871764e-03	1.790378e-09	2.504253e-02	1.603621e-02	4.097632e-04	6.535875e-01	G2
TCGA-CD-A4MH-01	1.355833e-02	1.973558e-02	1.934297e-02	1.466887e-02	3.267311e-03	2.059845e-08	8.729580e-01	G2
TCGA-CG-4301-01	2.215717e-03	9.361217e-02	2.009523e-02	3.416503e-02	1.518382e-02	3.181568e-09	7.541497e-01	G2
TCGA-CG-4304-01	2.595602e-02	1.169867e-01	1.772698e-08	4.054879e-02	1.770629e-02	2.143796e-09	6.304279e-01	G2
TCGA-CG-4305-01	8.226632e-03	1.241033e-01	2.991182e-02	2.249797e-02	2.975442e-02	1.401629e-04	6.619160e-01	G2
TCGA-CG-4306-01	8.424754e-03	8.033280e-02	2.494626e-05	2.392382e-02	1.651053e-02	2.812143e-08	7.702447e-01	G2
TCGA-CG-4436-01	1.298392e-03	3.586700e-02	6.499733e-03	1.403098e-02	1.077213e-02	7.299403e-10	9.168610e-01	G2
TCGA-CG-4442-01	1.147551e-03	7.248706e-02	1.450720e-02	1.537124e-02	5.825765e-03	9.204557e-09	8.200288e-01	G2
TCGA-CG-4443-01	6.368987e-04	1.925183e-02	1.526565e-02	5.241386e-02	8.494623e-03	1.310650e-09	8.725978e-01	G2
TCGA-CG-4444-01	1.602017e-02	6.973858e-02	1.461557e-02	3.609398e-02	1.985634e-02	3.543598e-09	8.044201e-01	G2
TCGA-CG-4462-01	7.226328e-04	1.008023e-01	6.008854e-06	1.175073e-01	4.998023e-02	2.279771e-08	3.272632e-01	G2
TCGA-CG-4465-01	9.713189e-04	5.056716e-02	7.175043e-03	2.086153e-02	3.044762e-02	2.091729e-03	7.673534e-01	G2
TCGA-CG-4469-01	2.587433e-04	4.489550e-02	5.784585e-03	2.765981e-02	2.022151e-02	7.767968e-09	8.604983e-01	G2
TCGA-CG-4475-01	9.375166e-04	4.273592e-02	2.239901e-07	6.653730e-02	1.199128e-02	1.681558e-09	7.403092e-01	G2
TCGA-CG-4476-01	1.360643e-02	5.752451e-02	2.237514e-02	4.434109e-02	1.885735e-02	6.834803e-09	7.285831e-01	G2
TCGA-CG-5719-01	4.454169e-03	2.190201e-02	6.355326e-07	1.092908e-01	1.529806e-02	1.493182e-03	4.649968e-01	G2
TCGA-CG-5721-01	1.958678e-02	3.675436e-02	5.852294e-03	2.496174e-02	5.524916e-02	2.162633e-02	7.673559e-01	G2
TCGA-CG-5723-01	9.038489e-03	2.450632e-02	1.152255e-02	1.394486e-02	2.684835e-02	7.375402e-03	8.622472e-01	G2
TCGA-CG-5732-01	8.122488e-02	2.889442e-02	4.892733e-03	2.466124e-02	1.283064e-02	7.938972e-09	8.347167e-01	G2
TCGA-CG-5734-01	5.411151e-02	3.444856e-02	6.272968e-10	4.387805e-02	3.069735e-02	4.192830e-03	8.017672e-01	G2
TCGA-D7-6521-01	3.492327e-02	2.972545e-02	3.550103e-04	5.686369e-02	2.684705e-02	8.836930e-08	6.852157e-01	G2
TCGA-D7-6522-01	1.725106e-01	4.167041e-02	2.529441e-05	1.155879e-01	7.037559e-02	2.015433e-04	3.547527e-01	G2
TCGA-D7-6527-01	1.460378e-02	3.056501e-02	1.019819e-02	3.756937e-02	4.759027e-03	7.590410e-10	8.764479e-01	G2
TCGA-D7-6818-01	6.712019e-03	6.753004e-03	1.775488e-06	7.143215e-02	4.421074e-02	2.373235e-04	4.662625e-01	G2
TCGA-D7-6822-01	3.519493e-07	1.212185e-02	8.223290e-02	2.842552e-02	8.034952e-03	1.955608e-09	7.959766e-01	G2
TCGA-D7-8570-01	3.157604e-02	3.561151e-02	7.759799e-09	1.387492e-02	6.548679e-02	8.452690e-03	6.615361e-01	G2
TCGA-D7-A4YU-01	5.878875e-02	6.019332e-02	1.926670e-02	4.700583e-02	2.606262e-02	2.436316e-03	7.366142e-01	G2
TCGA-D7-A4Z0-01	3.162486e-02	9.888665e-02	1.447945e-02	1.411862e-01	8.542769e-03	7.715848e-08	6.503840e-01	G2
TCGA-D7-A6EX-01	7.546987e-03	2.891203e-02	9.824797e-03	5.473773e-02	2.994200e-03	6.255426e-09	8.330353e-01	G2
TCGA-D7-A747-01	4.424380e-02	6.310276e-02	2.998491e-02	3.710725e-02	1.121816e-02	1.299539e-08	7.374460e-01	G2
TCGA-D7-A748-01	2.149692e-03	1.059468e-02	2.692777e-06	2.173670e-02	7.015561e-02	3.524209e-04	4.906812e-01	G2
TCGA-D7-A74A-01	1.669335e-03	4.852071e-02	1.024526e-02	8.050155e-03	3.890658e-03	3.332300e-10	9.217345e-01	G2
TCGA-F1-A448-01	2.336146e-02	6.856225e-02	1.539269e-06	7.051495e-02	2.231226e-02	1.314007e-09	6.936834e-01	G2
TCGA-F1-A72C-01	1.440460e-02	1.314266e-02	1.791450e-06	2.304954e-02	1.697983e-02	2.148009e-03	7.355193e-01	G2
TCGA-FP-8209-01	9.610539e-02	1.544813e-01	2.258046e-02	1.168347e-01	1.562715e-02	4.574618e-07	4.558198e-01	G2
TCGA-FP-8210-01	1.057830e-01	6.403978e-02	2.033610e-02	1.147427e-01	1.742453e-02	3.371839e-08	4.348139e-01	G2
TCGA-FP-8211-01	4.752659e-03	3.225799e-02	1.891576e-02	2.337800e-02	4.617084e-03	1.623575e-09	8.882321e-01	G2
TCGA-FP-A4BF-01	2.684064e-02	1.639265e-02	7.757313e-09	1.170032e-02	5.650624e-02	3.653437e-02	5.547256e-01	G2
TCGA-HU-8238-01	1.300084e-02	5.362062e-02	1.102722e-02	4.442833e-02	1.096026e-02	1.813501e-11	8.383914e-01	G2
TCGA-HU-8249-01	2.598124e-03	3.082822e-02	6.407423e-03	3.407875e-02	5.989422e-03	3.006979e-03	8.670916e-01	G2
TCGA-HU-A4G2-01	1.777504e-03	2.964695e-02	1.396670e-02	6.261966e-02	7.051535e-03	8.525467e-05	8.360951e-01	G2
TCGA-HU-A4G3-01	3.446493e-03	5.536561e-02	1.518761e-02	3.680226e-02	6.106784e-03	5.271283e-10	8.461691e-01	G2
TCGA-HU-A4GC-01	4.386010e-03	4.219314e-02	1.274222e-02	2.904908e-02	4.896964e-03	8.301983e-09	8.436997e-01	G2
TCGA-HU-A4GD-01	2.057209e-03	2.560745e-02	1.617298e-02	1.390309e-02	2.094935e-03	1.335403e-10	9.268340e-01	G2
TCGA-HU-A4GH-01	5.992079e-03	3.359992e-02	1.427447e-02	1.920025e-02	3.690270e-03	6.423654e-11	9.147622e-01	G2
TCGA-HU-A4GJ-01	4.580068e-01	7.620557e-02	2.594528e-07	5.233023e-02	9.628497e-03	4.547512e-09	3.784958e-01	G2
TCGA-HU-A4GQ-01	9.398487e-04	2.061478e-02	6.175614e-03	1.602895e-02	9.403141e-03	1.018562e-03	8.417222e-01	G2
TCGA-HU-A4GT-01	2.683914e-03	5.037222e-02	9.679318e-03	1.301523e-02	5.908090e-03	3.162007e-10	8.913342e-01	G2
TCGA-HU-A4GU-01	3.798830e-04	3.784397e-02	3.200227e-03	1.075444e-02	5.680452e-03	5.904136e-04	8.379607e-01	G2
TCGA-HU-A4GX-01	2.051003e-02	2.100859e-02	3.452750e-02	1.629610e-02	1.595337e-02	4.738472e-04	8.711408e-01	G2
TCGA-HU-A4GY-01	1.172639e-01	1.582412e-01	2.277779e-02	8.421993e-02	3.811921e-02	6.774298e-09	3.595927e-01	G2
TCGA-HU-A4H2-01	1.245688e-02	4.661952e-02	1.139439e-02	1.297400e-02	1.230656e-02	2.000313e-09	8.670042e-01	G2
TCGA-HU-A4H4-01	1.101163e-02	3.578050e-02	1.162603e-02	3.362189e-02	1.010576e-02	3.153304e-03	8.459783e-01	G2
TCGA-HU-A4H6-01	4.575569e-02	3.624362e-02	9.004045e-03	5.488777e-02	6.606494e-03	2.475198e-04	8.249263e-01	G2
TCGA-HU-A4HB-01	1.967383e-01	6.374839e-02	4.841166e-03	3.799354e-02	1.295513e-02	1.323135e-10	6.619046e-01	G2
TCGA-HU-A4HD-01	2.747438e-03	4.352562e-02	2.287540e-02	3.484361e-02	5.796460e-03	9.565634e-10	8.223243e-01	G2
TCGA-IN-7808-01	2.208745e-01	6.839796e-02	1.896901e-02	3.095425e-02	1.446117e-02	4.723609e-09	6.225004e-01	G2
TCGA-IN-A6RL-01	1.165318e-02	2.627912e-02	1.751174e-02	3.103619e-02	8.357776e-03	9.755909e-10	8.888695e-01	G2
TCGA-IN-A6RS-01	2.616206e-03	3.193464e-02	6.675527e-03	3.039077e-02	7.837587e-03	4.241493e-03	8.798726e-01	G2
TCGA-IN-A7NR-01	2.251265e-02	3.862512e-02	4.190063e-02	3.986528e-02	7.479759e-03	1.793472e-09	8.267393e-01	G2
TCGA-IN-A7NU-01	2.622274e-03	1.427767e-06	5.568682e-02	3.671278e-02	1.132488e-02	1.530037e-03	8.116402e-01	G2
TCGA-IP-7968-01	1.516981e-03	6.517873e-02	2.233373e-02	8.477125e-02	1.274912e-02	4.344686e-09	6.959932e-01	G2
TCGA-KB-A93H-01	1.154852e-04	1.642792e-07	7.119077e-02	1.083047e-02	4.475022e-03	6.518755e-12	9.023592e-01	G2
TCGA-KB-A93J-01	7.468017e-03	2.803934e-02	5.256942e-03	2.695338e-02	3.889169e-02	1.202318e-03	8.345121e-01	G2
TCGA-MX-A663-01	3.601111e-03	3.453296e-02	6.678593e-07	1.065228e-01	1.325788e-02	2.632203e-05	4.947626e-01	G2
TCGA-R5-A7O7-01	6.509632e-03	4.365781e-02	8.407407e-04	4.975480e-02	1.253591e-02	1.089282e-08	8.423582e-01	G2
TCGA-R5-A7ZF-01	5.052969e-04	1.007463e-02	2.033584e-02	1.877270e-02	1.523050e-03	3.314975e-04	9.267041e-01	G2
TCGA-R5-A7ZI-01	2.319444e-02	9.497567e-03	2.000335e-02	1.564431e-02	2.687287e-02	3.595012e-03	8.829557e-01	G2
TCGA-R5-A7ZR-01	1.072913e-02	3.080176e-02	1.532350e-02	1.455140e-02	6.459646e-03	6.599910e-09	9.068880e-01	G2
TCGA-R5-A805-01	6.342694e-03	5.764718e-02	2.065661e-07	8.015396e-02	3.406908e-02	8.873016e-10	7.140172e-01	G2
TCGA-RD-A7BS-01	3.130401e-02	2.912843e-02	3.728865e-02	4.508049e-02	6.117051e-03	1.166547e-03	8.197641e-01	G2
TCGA-RD-A7BW-01	2.588941e-03	4.209672e-02	5.072997e-02	7.766559e-02	2.441935e-02	6.331894e-09	6.921337e-01	G2
TCGA-RD-A7C1-01	7.870210e-03	1.183601e-02	9.972669e-03	3.023470e-02	2.472918e-02	2.701034e-03	8.690479e-01	G2
TCGA-RD-A8MV-01	4.087816e-02	8.106216e-02	1.254588e-02	4.922700e-02	2.665010e-02	1.548400e-03	7.620952e-01	G2
TCGA-RD-A8MW-01	4.068280e-02	2.522990e-02	1.263713e-06	3.011216e-02	2.560183e-02	4.205819e-04	6.701972e-01	G2
TCGA-RD-A8N0-01	1.503286e-01	5.658883e-02	2.342023e-02	4.533679e-02	9.003255e-03	1.853194e-08	6.525479e-01	G2
TCGA-RD-A8N2-01	6.826932e-03	7.603144e-02	4.531749e-02	5.736440e-02	7.936517e-03	1.095017e-07	7.335927e-01	G2
TCGA-RD-A8N4-01	1.342704e-02	7.926964e-02	3.313667e-02	7.064688e-02	7.013132e-03	5.904981e-08	7.618755e-01	G2
TCGA-RD-A8N5-01	7.947662e-07	2.616719e-02	3.523002e-07	6.945384e-02	1.849133e-02	1.384950e-04	4.883125e-01	G2
TCGA-RD-A8N9-01	2.423529e-02	4.268456e-02	3.439770e-03	9.703172e-02	1.828768e-02	1.976640e-08	5.252660e-01	G2
TCGA-SW-A7EA-01	1.988644e-03	3.849756e-02	9.542143e-03	7.806072e-03	6.170102e-03	6.921158e-03	7.072910e-01	G2
TCGA-SW-A7EB-01	2.535196e-02	5.226398e-02	1.773051e-02	2.541760e-02	8.711033e-03	9.346604e-09	8.456725e-01	G2
TCGA-VQ-A8DT-01	3.836538e-03	5.113690e-02	1.534864e-02	1.831833e-02	2.748472e-03	4.395707e-09	8.969987e-01	G2
TCGA-VQ-A8DU-01	4.871481e-03	2.022230e-02	1.872230e-02	2.382260e-02	3.336611e-03	5.242187e-04	8.295461e-01	G2
TCGA-VQ-A8DV-01	1.701564e-05	3.091419e-02	2.497036e-06	5.193598e-04	7.168640e-02	1.628354e-07	8.844933e-01	G2
TCGA-VQ-A8DZ-01	1.466546e-03	2.391197e-02	4.118885e-02	4.638413e-02	5.144685e-03	9.302297e-10	8.448018e-01	G2
TCGA-VQ-A8P3-01	5.861679e-04	1.858519e-02	2.365858e-02	3.892391e-02	2.942003e-03	2.157280e-03	8.313935e-01	G2
TCGA-VQ-A8P5-01	2.265375e-03	2.463463e-02	2.783784e-06	2.522518e-02	7.680813e-03	4.010931e-03	7.241557e-01	G2
TCGA-VQ-A8P8-01	7.056963e-02	6.396413e-02	6.727508e-03	7.067992e-02	3.127519e-03	1.633837e-09	7.397933e-01	G2
TCGA-VQ-A8PB-01	4.034502e-03	5.723443e-02	1.102241e-02	2.766883e-02	6.188120e-03	1.420150e-03	7.742371e-01	G2
TCGA-VQ-A8PH-01	1.064711e-02	2.781717e-02	2.907025e-02	1.388080e-02	3.235489e-03	8.645920e-09	8.869599e-01	G2
TCGA-VQ-A8PM-01	1.126331e-01	4.276550e-02	4.369791e-05	7.602976e-02	9.462898e-03	2.709668e-10	6.855576e-01	G2
TCGA-VQ-A91Q-01	5.458526e-03	2.617460e-02	1.026285e-02	1.047249e-01	3.997609e-03	1.926163e-08	6.867222e-01	G2
TCGA-VQ-A91X-01	3.417885e-03	2.219559e-02	9.422448e-03	6.819600e-03	1.505625e-03	1.843561e-09	9.456304e-01	G2
TCGA-VQ-A922-01	2.722342e-03	2.817561e-02	4.278782e-07	7.672005e-02	7.050179e-03	1.185542e-07	5.731934e-01	G2
TCGA-VQ-A925-01	3.326399e-03	5.928281e-02	1.336584e-02	3.772477e-02	4.865146e-03	3.570780e-10	8.557895e-01	G2
TCGA-VQ-A927-01	2.123330e-02	4.752448e-02	8.966036e-03	9.855343e-02	3.895188e-03	4.965219e-11	7.225234e-01	G2
TCGA-VQ-A94P-01	7.299611e-03	5.899919e-02	2.769237e-02	1.544850e-01	1.126079e-02	3.740194e-08	6.388919e-01	G2
TCGA-VQ-A94U-01	2.393413e-03	5.415792e-02	1.458417e-02	1.102173e-01	6.935789e-03	9.228607e-09	7.046292e-01	G2
TCGA-VQ-AA64-01	2.959902e-03	2.560556e-04	1.371934e-06	4.838551e-02	4.539862e-03	6.056636e-04	4.117758e-01	G2
TCGA-VQ-AA68-01	1.412417e-02	5.347302e-02	1.342404e-02	2.507739e-02	5.770931e-03	9.746060e-10	8.652363e-01	G2
TCGA-VQ-AA6J-01	2.928612e-02	3.652898e-02	4.246534e-03	4.276499e-02	1.661101e-02	2.241423e-04	7.557042e-01	G2
TCGA-VQ-AA6K-01	5.687447e-03	6.254847e-02	1.525444e-02	4.140092e-02	6.443364e-03	5.510998e-09	8.021432e-01	G2
TCGA-ZA-A8F6-01	2.469737e-03	4.489312e-02	1.367949e-02	4.870020e-02	1.933226e-02	7.665176e-09	7.872142e-01	G2
TCGA-ZQ-A9CR-01	9.737850e-03	2.060133e-02	2.566561e-07	8.981145e-02	9.644158e-03	8.594017e-03	5.921750e-01	G2
pvalue	5.504739e-02	1.015771e-01	4.341928e-01	1.208634e-01	1.990500e-01	3.512195e-01	1.208634e-01	NA
