# Supplementary material for: Comprehensive Analysis and Identification of Prognostic Biomarkers and Therapeutic Targets Among FAM83 Family Members for Gastric Cancer
Source: Front Cell Dev Biol. 2021 Nov 19;9:719613. doi: 10.3389/fcell.2021.719613 (PMC8640971; doi:10.3389/fcell.2021.719613)
Supplement: Supplementary file 12 [file Data_Sheet_12.ZIP › Supplementary materials fig.11,12úa13/Supplementary materials fig.13/FAM83C/CD4+T/outcome_coxtable.txt]

T cell CD4+ (non-regulatory)_QUANTISEQ in ACC (n=79):
Model: Surv(OS, EVENT) ~ `T cell CD4+ (non-regulatory)_QUANTISEQ` + Age + Gender + Race + Purity + `FAM83C` 
64 patients with 24 dying ( 15 missing obs. )
                                            coef           HR  se(coef) 95%CI_l
`T cell CD4+ (non-regulatory)_QUANTISEQ` -23.256        0.000     8.047   0.000
Age                                        0.012        1.012     0.014   0.986
Gendermale                                 0.311        1.365     0.429   0.589
RaceBlack                                 -0.647        0.523 13145.137   0.000
RaceWhite                                 18.002 65767320.694 11238.425   0.000
Purity                                     2.416       11.202     2.206   0.148
FAM83C                                     3.061       21.358     3.096   0.049
                                          95%CI_u      z     p signif
`T cell CD4+ (non-regulatory)_QUANTISEQ`    0.001 -2.890 0.004     **
Age                                         1.039  0.887 0.375       
Gendermale                                  3.166  0.725 0.468       
RaceBlack                                     Inf  0.000 1.000   <NA>
RaceWhite                                     Inf  0.002 0.999       
Purity                                    845.602  1.095 0.273       
FAM83C                                   9218.084  0.989 0.323       
Rsquare = 0.184 (max possible = 9.38e-01 )
Likelihood ratio test p = 7.27e-02 
Wald test p = 1.78e-01 
Score (logrank) test p = 9.62e-02 

T cell CD4+ (non-regulatory)_QUANTISEQ in BLCA (n=408):
Model: Surv(OS, EVENT) ~ `T cell CD4+ (non-regulatory)_QUANTISEQ` + Age + Stage + Gender + Race + Purity + `FAM83C` 
348 patients with 160 dying ( 60 missing obs. )
                                           coef          HR se(coef) 95%CI_l
`T cell CD4+ (non-regulatory)_QUANTISEQ`  7.282    1453.563    7.141   0.001
Age                                       0.034       1.034    0.008   1.017
Stage2                                   14.369 1739365.647 1908.137   0.000
Stage3                                   14.856 2830501.595 1908.137   0.000
Stage4                                   15.400 4878809.871 1908.137   0.000
Gendermale                               -0.183       0.833    0.179   0.587
RaceBlack                                 0.797       2.219    0.448   0.923
RaceWhite                                 0.150       1.161    0.355   0.580
Purity                                    0.134       1.143    0.339   0.588
FAM83C                                    0.081       1.084    0.046   0.991
                                              95%CI_u      z     p signif
`T cell CD4+ (non-regulatory)_QUANTISEQ` 1.741161e+09  1.020 0.308       
Age                                      1.052000e+00  3.973 0.000    ***
Stage2                                            Inf  0.008 0.994       
Stage3                                            Inf  0.008 0.994       
Stage4                                            Inf  0.008 0.994       
Gendermale                               1.183000e+00 -1.021 0.307       
RaceBlack                                5.336000e+00  1.781 0.075      ·
RaceWhite                                2.327000e+00  0.422 0.673       
Purity                                   2.222000e+00  0.395 0.693       
FAM83C                                   1.186000e+00  1.767 0.077      ·
Rsquare = 0.14 (max possible = 9.91e-01 )
Likelihood ratio test p = 8.75e-08 
Wald test p = 4.46e-07 
Score (logrank) test p = 1.27e-07 

T cell CD4+ (non-regulatory)_QUANTISEQ in BRCA (n=1100):
Model: Surv(OS, EVENT) ~ `T cell CD4+ (non-regulatory)_QUANTISEQ` + Age + Stage + Gender + Race + Purity + `FAM83C` 
878 patients with 121 dying ( 222 missing obs. )
                                           coef     HR se(coef) 95%CI_l
`T cell CD4+ (non-regulatory)_QUANTISEQ` -0.143  0.866    3.811   0.000
Age                                       0.036  1.037    0.008   1.021
Stage2                                    0.404  1.498    0.305   0.824
Stage3                                    1.187  3.277    0.315   1.769
Stage4                                    2.511 12.311    0.390   5.731
Gendermale                                0.047  1.048    1.008   0.145
RaceBlack                                -0.005  0.995    0.619   0.296
RaceWhite                                -0.226  0.798    0.596   0.248
Purity                                    0.509  1.663    0.422   0.727
FAM83C                                    0.059  1.061    0.235   0.670
                                          95%CI_u      z     p signif
`T cell CD4+ (non-regulatory)_QUANTISEQ` 1519.370 -0.038 0.970       
Age                                         1.052  4.727 0.000    ***
Stage2                                      2.723  1.325 0.185       
Stage3                                      6.071  3.772 0.000    ***
Stage4                                     26.447  6.435 0.000    ***
Gendermale                                  7.555  0.047 0.963       
RaceBlack                                   3.351 -0.007 0.994       
RaceWhite                                   2.565 -0.379 0.704       
Purity                                      3.801  1.206 0.228       
FAM83C                                      1.680  0.251 0.802       
Rsquare = 0.081 (max possible = 7.85e-01 )
Likelihood ratio test p = 7.22e-12 
Wald test p = 2.23e-15 
Score (logrank) test p = 3.07e-21 

T cell CD4+ (non-regulatory)_QUANTISEQ in BRCA-Basal (n=191):
Model: Surv(OS, EVENT) ~ `T cell CD4+ (non-regulatory)_QUANTISEQ` + Age + Stage + Race + Purity + `FAM83C` 
163 patients with 24 dying ( 28 missing obs. )
                                            coef           HR se(coef) 95%CI_l
`T cell CD4+ (non-regulatory)_QUANTISEQ` -15.585 0.000000e+00   14.360   0.000
Age                                        0.011 1.011000e+00    0.018   0.976
Stage2                                    18.736 1.370238e+08 6500.510   0.000
Stage3                                    20.161 5.697140e+08 6500.510   0.000
Stage4                                    22.664 6.961978e+09 6500.510   0.000
RaceBlack                                 -1.219 2.960000e-01    1.129   0.032
RaceWhite                                 -1.532 2.160000e-01    1.136   0.023
Purity                                     0.309 1.362000e+00    1.003   0.191
FAM83C                                    -0.341 7.110000e-01    0.547   0.243
                                            95%CI_u      z     p signif
`T cell CD4+ (non-regulatory)_QUANTISEQ` 285174.932 -1.085 0.278       
Age                                           1.047  0.610 0.542       
Stage2                                          Inf  0.003 0.998       
Stage3                                          Inf  0.003 0.998       
Stage4                                          Inf  0.003 0.997       
RaceBlack                                     2.703 -1.079 0.280       
RaceWhite                                     2.004 -1.348 0.178       
Purity                                        9.733  0.308 0.758       
FAM83C                                        2.078 -0.624 0.533       
Rsquare = 0.165 (max possible = 7.18e-01 )
Likelihood ratio test p = 5.6e-04 
Wald test p = 1.01e-02 
Score (logrank) test p = 7.4e-06 

T cell CD4+ (non-regulatory)_QUANTISEQ in BRCA-Her2 (n=82):
Model: Surv(OS, EVENT) ~ `T cell CD4+ (non-regulatory)_QUANTISEQ` + Age + Stage + Race + Purity + `FAM83C` 
59 patients with 11 dying ( 23 missing obs. )
                                           coef           HR    se(coef)
`T cell CD4+ (non-regulatory)_QUANTISEQ` -5.542 4.000000e-03      26.677
Age                                       0.028 1.028000e+00       0.027
Stage2                                   12.321 2.242853e+05       0.804
Stage3                                   13.959 1.153751e+06       0.804
Stage4                                   54.476 4.557492e+23 1891834.178
RaceBlack                                -6.499 2.000000e-03       4.501
RaceWhite                                -1.595 2.030000e-01       1.355
Purity                                    2.878 1.777800e+01       1.839
FAM83C                                   -2.123 1.200000e-01       1.559
                                            95%CI_l      95%CI_u      z     p
`T cell CD4+ (non-regulatory)_QUANTISEQ`      0.000 1.996103e+20 -0.208 0.835
Age                                           0.975 1.084000e+00  1.026 0.305
Stage2                                    46399.636 1.084144e+06 15.326 0.000
Stage3                                   238685.533 5.576972e+06 17.363 0.000
Stage4                                        0.000          Inf  0.000 1.000
RaceBlack                                     0.000 1.019200e+01 -1.444 0.149
RaceWhite                                     0.014 2.888000e+00 -1.177 0.239
Purity                                        0.484 6.532750e+02  1.565 0.118
FAM83C                                        0.006 2.541000e+00 -1.362 0.173
                                         signif
`T cell CD4+ (non-regulatory)_QUANTISEQ`       
Age                                            
Stage2                                      ***
Stage3                                      ***
Stage4                                     <NA>
RaceBlack                                      
RaceWhite                                      
Purity                                         
FAM83C                                         
Rsquare = 0.412 (max possible = 6.68e-01 )
Likelihood ratio test p = 2.58e-04 
Wald test p = 9.89e-01 
Score (logrank) test p = 1.65e-15 

T cell CD4+ (non-regulatory)_QUANTISEQ in BRCA-LumA (n=568):
Model: Surv(OS, EVENT) ~ `T cell CD4+ (non-regulatory)_QUANTISEQ` + Age + Stage + Gender + Race + Purity + `FAM83C` 
464 patients with 55 dying ( 104 missing obs. )
                                            coef    HR se(coef) 95%CI_l
`T cell CD4+ (non-regulatory)_QUANTISEQ`  -0.275 0.760    5.875   0.000
Age                                        0.048 1.049    0.012   1.025
Stage2                                     0.346 1.413    0.376   0.676
Stage3                                     0.884 2.421    0.405   1.094
Stage4                                     2.074 7.955    0.600   2.453
Gendermale                               -15.442 0.000 3481.755   0.000
RaceBlack                                 -0.379 0.684    1.175   0.068
RaceWhite                                  0.281 1.324    1.033   0.175
Purity                                     0.392 1.480    0.621   0.438
FAM83C                                    -4.694 0.009    4.285   0.000
                                           95%CI_u      z     p signif
`T cell CD4+ (non-regulatory)_QUANTISEQ` 76186.365 -0.047 0.963       
Age                                          1.074  4.007 0.000    ***
Stage2                                       2.955  0.918 0.359       
Stage3                                       5.357  2.182 0.029      *
Stage4                                      25.791  3.455 0.001     **
Gendermale                                     Inf -0.004 0.996       
RaceBlack                                    6.846 -0.323 0.747       
RaceWhite                                   10.025  0.272 0.786       
Purity                                       4.997  0.631 0.528       
FAM83C                                      40.578 -1.096 0.273       
Rsquare = 0.075 (max possible = 6.81e-01 )
Likelihood ratio test p = 7.55e-05 
Wald test p = 2.32e-05 
Score (logrank) test p = 4.4e-07 

T cell CD4+ (non-regulatory)_QUANTISEQ in BRCA-LumB (n=219):
Model: Surv(OS, EVENT) ~ `T cell CD4+ (non-regulatory)_QUANTISEQ` + Age + Stage + Gender + Race + Purity + `FAM83C` 
157 patients with 25 dying ( 62 missing obs. )
                                           coef           HR se(coef) 95%CI_l
`T cell CD4+ (non-regulatory)_QUANTISEQ` -2.543        0.079   10.354   0.000
Age                                       0.049        1.050    0.021   1.009
Stage2                                    0.716        2.047    1.073   0.250
Stage3                                    1.668        5.304    1.062   0.661
Stage4                                    2.059        7.837    1.173   0.786
Gendermale                                0.964        2.622    1.106   0.300
RaceBlack                                16.549 15390388.924 6479.419   0.000
RaceWhite                                15.960  8534972.878 6479.419   0.000
Purity                                    0.976        2.653    1.315   0.201
FAM83C                                   -2.607        0.074    4.745   0.000
                                              95%CI_u      z     p signif
`T cell CD4+ (non-regulatory)_QUANTISEQ` 51144429.594 -0.246 0.806       
Age                                             1.093  2.384 0.017      *
Stage2                                         16.752  0.668 0.504       
Stage3                                         42.532  1.571 0.116       
Stage4                                         78.101  1.755 0.079      ·
Gendermale                                     22.925  0.871 0.384       
RaceBlack                                         Inf  0.003 0.998       
RaceWhite                                         Inf  0.002 0.998       
Purity                                         34.951  0.742 0.458       
FAM83C                                        806.785 -0.549 0.583       
Rsquare = 0.109 (max possible = 6.98e-01 )
Likelihood ratio test p = 5.41e-02 
Wald test p = 9.31e-02 
Score (logrank) test p = 3.18e-02 

T cell CD4+ (non-regulatory)_QUANTISEQ in CESC (n=306):
Model: Surv(OS, EVENT) ~ `T cell CD4+ (non-regulatory)_QUANTISEQ` + Age + Race + Purity + `FAM83C` 
227 patients with 55 dying ( 79 missing obs. )
                                           coef        HR se(coef) 95%CI_l
`T cell CD4+ (non-regulatory)_QUANTISEQ`  9.533 13807.498   14.172   0.000
Age                                       0.016     1.016    0.011   0.995
RaceBlack                                 1.120     3.064    1.070   0.377
RaceWhite                                 0.903     2.466    1.020   0.334
Purity                                    0.147     1.159    0.755   0.264
FAM83C                                   -0.120     0.887    0.068   0.777
                                              95%CI_u      z     p signif
`T cell CD4+ (non-regulatory)_QUANTISEQ` 1.596386e+16  0.673 0.501       
Age                                      1.037000e+00  1.485 0.138       
RaceBlack                                2.493200e+01  1.047 0.295       
RaceWhite                                1.820900e+01  0.885 0.376       
Purity                                   5.088000e+00  0.195 0.845       
FAM83C                                   1.013000e+00 -1.764 0.078      ·
Rsquare = 0.03 (max possible = 8.91e-01 )
Likelihood ratio test p = 3.36e-01 
Wald test p = 3.75e-01 
Score (logrank) test p = 3.62e-01 

T cell CD4+ (non-regulatory)_QUANTISEQ in CHOL (n=36):
Model: Surv(OS, EVENT) ~ `T cell CD4+ (non-regulatory)_QUANTISEQ` + Age + Stage + Gender + Race + Purity + `FAM83C` 
36 patients with 18 dying ( 0 missing obs. )
                                            coef           HR se(coef) 95%CI_l
`T cell CD4+ (non-regulatory)_QUANTISEQ`  22.555 6.243112e+09   30.027   0.000
Age                                        0.027 1.028000e+00    0.025   0.979
Stage2                                     0.901 2.462000e+00    0.718   0.603
Stage3                                   -15.282 0.000000e+00 6953.461   0.000
Stage4                                     0.897 2.452000e+00    0.702   0.619
Gendermale                                 0.295 1.343000e+00    0.588   0.424
RaceBlack                                 -0.417 6.590000e-01    1.507   0.034
RaceWhite                                 -1.030 3.570000e-01    0.889   0.063
Purity                                     1.983 7.262000e+00    1.578   0.330
FAM83C                                     2.506 1.226000e+01    3.668   0.009
                                              95%CI_u      z     p signif
`T cell CD4+ (non-regulatory)_QUANTISEQ` 2.259948e+35  0.751 0.453       
Age                                      1.080000e+00  1.099 0.272       
Stage2                                   1.004600e+01  1.255 0.209       
Stage3                                            Inf -0.002 0.998       
Stage4                                   9.714000e+00  1.277 0.201       
Gendermale                               4.251000e+00  0.501 0.616       
RaceBlack                                1.263600e+01 -0.277 0.782       
RaceWhite                                2.039000e+00 -1.159 0.247       
Purity                                   1.599160e+02  1.257 0.209       
FAM83C                                   1.625286e+04  0.683 0.494       
Rsquare = 0.232 (max possible = 9.46e-01 )
Likelihood ratio test p = 4.83e-01 
Wald test p = 7.03e-01 
Score (logrank) test p = 5.27e-01 

T cell CD4+ (non-regulatory)_QUANTISEQ in COAD (n=458):
Model: Surv(OS, EVENT) ~ `T cell CD4+ (non-regulatory)_QUANTISEQ` + Age + Stage + Gender + Race + Purity + `FAM83C` 
236 patients with 58 dying ( 222 missing obs. )
                                           coef      HR se(coef) 95%CI_l
`T cell CD4+ (non-regulatory)_QUANTISEQ`  5.846 346.011    8.629   0.000
Age                                       0.028   1.028    0.013   1.003
Stage2                                    0.443   1.557    0.639   0.445
Stage3                                    1.048   2.853    0.629   0.831
Stage4                                    2.232   9.320    0.633   2.695
Gendermale                                0.327   1.387    0.289   0.787
RaceBlack                                -0.242   0.785    0.854   0.147
RaceWhite                                -0.190   0.827    0.789   0.176
Purity                                   -0.465   0.628    0.655   0.174
FAM83C                                    0.259   1.296    0.430   0.558
                                              95%CI_u      z     p signif
`T cell CD4+ (non-regulatory)_QUANTISEQ` 7.655536e+09  0.678 0.498       
Age                                      1.054000e+00  2.190 0.029      *
Stage2                                   5.452000e+00  0.693 0.488       
Stage3                                   9.789000e+00  1.666 0.096      ·
Stage4                                   3.223400e+01  3.526 0.000    ***
Gendermale                               2.441000e+00  1.132 0.257       
RaceBlack                                4.189000e+00 -0.283 0.777       
RaceWhite                                3.882000e+00 -0.241 0.810       
Purity                                   2.269000e+00 -0.709 0.478       
FAM83C                                   3.009000e+00  0.603 0.547       
Rsquare = 0.128 (max possible = 8.97e-01 )
Likelihood ratio test p = 3.36e-04 
Wald test p = 2.23e-04 
Score (logrank) test p = 2.7e-05 

T cell CD4+ (non-regulatory)_QUANTISEQ in DLBC (n=48):
Model: Surv(OS, EVENT) ~ `T cell CD4+ (non-regulatory)_QUANTISEQ` + Age + Gender + Race + Purity + `FAM83C` 
41 patients with 5 dying ( 7 missing obs. )
                                             coef           HR se(coef) 95%CI_l
`T cell CD4+ (non-regulatory)_QUANTISEQ`   59.084 4.567971e+25   33.450   0.002
Age                                        -0.288 7.500000e-01    0.164   0.544
Gendermale                                  6.685 8.002570e+02    4.789   0.067
RaceBlack                                   8.405 4.470014e+03   15.098   0.000
RaceWhite                                  -6.632 1.000000e-03    3.793   0.000
Purity                                    -15.782 0.000000e+00   10.452   0.000
FAM83C                                   -410.735 0.000000e+00  420.234   0.000
                                               95%CI_u      z     p signif
`T cell CD4+ (non-regulatory)_QUANTISEQ`  1.355352e+54  1.766 0.077      ·
Age                                       1.034000e+00 -1.756 0.079      ·
Gendermale                                9.543450e+06  1.396 0.163       
RaceBlack                                 3.173416e+16  0.557 0.578       
RaceWhite                                 2.232000e+00 -1.748 0.080      ·
Purity                                    1.103270e+02 -1.510 0.131       
FAM83C                                   2.108163e+179 -0.977 0.328       
Rsquare = 0.449 (max possible = 5.58e-01 )
Likelihood ratio test p = 9.5e-04 
Wald test p = 7.96e-01 
Score (logrank) test p = 1.97e-04 

T cell CD4+ (non-regulatory)_QUANTISEQ in ESCA (n=185):
Model: Surv(OS, EVENT) ~ `T cell CD4+ (non-regulatory)_QUANTISEQ` + Age + Stage + Gender + Race + Purity + `FAM83C` 
140 patients with 47 dying ( 45 missing obs. )
                                           coef     HR se(coef) 95%CI_l
`T cell CD4+ (non-regulatory)_QUANTISEQ` -1.881  0.152    8.012   0.000
Age                                       0.010  1.010    0.015   0.981
Stage2                                    0.700  2.014    0.662   0.550
Stage3                                    1.432  4.185    0.672   1.120
Stage4                                    2.914 18.435    0.778   4.012
Gendermale                                0.528  1.695    0.545   0.582
RaceBlack                                 0.275  1.317    1.071   0.161
RaceWhite                                 0.029  1.030    0.473   0.407
Purity                                    0.265  1.303    0.784   0.280
FAM83C                                    0.059  1.060    0.078   0.910
                                             95%CI_u      z     p signif
`T cell CD4+ (non-regulatory)_QUANTISEQ` 1006512.935 -0.235 0.814       
Age                                            1.041  0.678 0.498       
Stage2                                         7.377  1.057 0.290       
Stage3                                        15.633  2.129 0.033      *
Stage4                                        84.711  3.745 0.000    ***
Gendermale                                     4.936  0.967 0.333       
RaceBlack                                     10.737  0.257 0.797       
RaceWhite                                      2.602  0.061 0.951       
Purity                                         6.059  0.338 0.736       
FAM83C                                         1.236  0.749 0.454       
Rsquare = 0.144 (max possible = 9.32e-01 )
Likelihood ratio test p = 1.6e-02 
Wald test p = 7.4e-03 
Score (logrank) test p = 6.63e-04 

T cell CD4+ (non-regulatory)_QUANTISEQ in GBM (n=153):
Model: Surv(OS, EVENT) ~ `T cell CD4+ (non-regulatory)_QUANTISEQ` + Age + Gender + Race + Purity + `FAM83C` 
135 patients with 108 dying ( 18 missing obs. )
                                           coef      HR se(coef) 95%CI_l
`T cell CD4+ (non-regulatory)_QUANTISEQ`  6.033 417.166    3.449   0.484
Age                                       0.031   1.032    0.008   1.015
Gendermale                               -0.113   0.893    0.214   0.587
RaceBlack                                 0.454   1.575    0.738   0.371
RaceWhite                                -0.234   0.791    0.617   0.236
Purity                                   -1.215   0.297    0.536   0.104
FAM83C                                   -2.765   0.063    3.161   0.000
                                            95%CI_u      z     p signif
`T cell CD4+ (non-regulatory)_QUANTISEQ` 359878.443  1.749 0.080      ·
Age                                           1.049  3.757 0.000    ***
Gendermale                                    1.358 -0.529 0.597       
RaceBlack                                     6.689  0.615 0.538       
RaceWhite                                     2.652 -0.380 0.704       
Purity                                        0.848 -2.267 0.023      *
FAM83C                                       30.854 -0.875 0.382       
Rsquare = 0.151 (max possible = 9.98e-01 )
Likelihood ratio test p = 2.38e-03 
Wald test p = 3.37e-03 
Score (logrank) test p = 2.5e-03 

T cell CD4+ (non-regulatory)_QUANTISEQ in HNSC (n=522):
Model: Surv(OS, EVENT) ~ `T cell CD4+ (non-regulatory)_QUANTISEQ` + Age + Stage + Gender + Race + Purity + `FAM83C` 
411 patients with 176 dying ( 111 missing obs. )
                                           coef     HR se(coef) 95%CI_l
`T cell CD4+ (non-regulatory)_QUANTISEQ`  3.331 27.967    3.722   0.019
Age                                       0.022  1.022    0.008   1.007
Stage2                                    0.624  1.867    0.544   0.643
Stage3                                    0.852  2.344    0.537   0.819
Stage4                                    1.238  3.448    0.510   1.269
Gendermale                               -0.262  0.770    0.172   0.549
RaceBlack                                 0.113  1.120    0.560   0.374
RaceWhite                                -0.275  0.760    0.511   0.279
Purity                                   -0.081  0.922    0.365   0.451
FAM83C                                   -0.048  0.953    0.044   0.873
                                           95%CI_u      z     p signif
`T cell CD4+ (non-regulatory)_QUANTISEQ` 41162.728  0.895 0.371       
Age                                          1.038  2.861 0.004     **
Stage2                                       5.420  1.148 0.251       
Stage3                                       6.710  1.588 0.112       
Stage4                                       9.372  2.426 0.015      *
Gendermale                                   1.079 -1.518 0.129       
RaceBlack                                    3.354  0.202 0.840       
RaceWhite                                    2.070 -0.537 0.591       
Purity                                       1.885 -0.221 0.825       
FAM83C                                       1.039 -1.090 0.276       
Rsquare = 0.073 (max possible = 9.89e-01 )
Likelihood ratio test p = 5.09e-04 
Wald test p = 1.33e-03 
Score (logrank) test p = 9.81e-04 

T cell CD4+ (non-regulatory)_QUANTISEQ in HNSC-HPV+ (n=98):
Model: Surv(OS, EVENT) ~ `T cell CD4+ (non-regulatory)_QUANTISEQ` + Age + Stage + Gender + Race + Purity + `FAM83C` 
65 patients with 23 dying ( 33 missing obs. )
                                           coef           HR  se(coef) 95%CI_l
`T cell CD4+ (non-regulatory)_QUANTISEQ` 34.033 6.029244e+14    14.470 290.858
Age                                       0.017 1.017000e+00     0.026   0.966
Stage2                                   18.334 9.169630e+07  5636.317   0.000
Stage3                                   17.226 3.028079e+07  5636.317   0.000
Stage4                                   18.104 7.282137e+07  5636.317   0.000
Gendermale                               -0.366 6.940000e-01     0.579   0.223
RaceBlack                                18.159 7.697139e+07 13102.281   0.000
RaceWhite                                17.668 4.712287e+07 13102.281   0.000
Purity                                   -1.449 2.350000e-01     1.071   0.029
FAM83C                                   -0.214 8.070000e-01     0.167   0.581
                                              95%CI_u      z     p signif
`T cell CD4+ (non-regulatory)_QUANTISEQ` 1.249813e+27  2.352 0.019      *
Age                                      1.070000e+00  0.641 0.522       
Stage2                                            Inf  0.003 0.997       
Stage3                                            Inf  0.003 0.998       
Stage4                                            Inf  0.003 0.997       
Gendermale                               2.158000e+00 -0.632 0.528       
RaceBlack                                         Inf  0.001 0.999       
RaceWhite                                         Inf  0.001 0.999       
Purity                                   1.916000e+00 -1.353 0.176       
FAM83C                                   1.120000e+00 -1.280 0.200       
Rsquare = 0.165 (max possible = 9.17e-01 )
Likelihood ratio test p = 3.06e-01 
Wald test p = 5.6e-01 
Score (logrank) test p = 3.61e-01 

T cell CD4+ (non-regulatory)_QUANTISEQ in HNSC-HPV- (n=422):
Model: Surv(OS, EVENT) ~ `T cell CD4+ (non-regulatory)_QUANTISEQ` + Age + Stage + Gender + Race + Purity + `FAM83C` 
346 patients with 153 dying ( 76 missing obs. )
                                           coef    HR se(coef) 95%CI_l  95%CI_u
`T cell CD4+ (non-regulatory)_QUANTISEQ`  0.594 1.810    4.096   0.001 5547.337
Age                                       0.026 1.027    0.008   1.010    1.044
Stage2                                    0.371 1.450    0.554   0.490    4.292
Stage3                                    0.739 2.093    0.541   0.724    6.048
Stage4                                    1.136 3.115    0.512   1.141    8.504
Gendermale                               -0.289 0.749    0.183   0.523    1.072
RaceBlack                                -0.033 0.968    0.565   0.320    2.929
RaceWhite                                -0.414 0.661    0.513   0.242    1.806
Purity                                    0.190 1.210    0.403   0.549    2.665
FAM83C                                   -0.037 0.963    0.048   0.877    1.058
                                              z     p signif
`T cell CD4+ (non-regulatory)_QUANTISEQ`  0.145 0.885       
Age                                       3.132 0.002     **
Stage2                                    0.670 0.503       
Stage3                                    1.364 0.172       
Stage4                                    2.217 0.027      *
Gendermale                               -1.579 0.114       
RaceBlack                                -0.058 0.954       
RaceWhite                                -0.807 0.420       
Purity                                    0.472 0.637       
FAM83C                                   -0.779 0.436       
Rsquare = 0.086 (max possible = 9.89e-01 )
Likelihood ratio test p = 5.32e-04 
Wald test p = 1.38e-03 
Score (logrank) test p = 1.07e-03 

T cell CD4+ (non-regulatory)_QUANTISEQ in KICH (n=66):
Model: Surv(OS, EVENT) ~ `T cell CD4+ (non-regulatory)_QUANTISEQ` + Age + Stage + Gender + Race + Purity + `FAM83C` 
63 patients with 9 dying ( 3 missing obs. )
                                            coef           HR se(coef)
`T cell CD4+ (non-regulatory)_QUANTISEQ`  53.236 1.318822e+23   38.711
Age                                        0.048 1.049000e+00    0.031
Stage2                                    11.774 1.298493e+05    0.857
Stage3                                    13.878 1.064694e+06    0.791
Stage4                                    15.567 5.763437e+06    0.958
Gendermale                                -0.582 5.590000e-01    0.752
RaceBlack                                -14.612 0.000000e+00 1303.546
RaceWhite                                 -2.190 1.120000e-01    1.225
Purity                                     6.142 4.647920e+02    6.377
FAM83C                                    28.308 1.967269e+12   24.865
                                            95%CI_l      95%CI_u      z     p
`T cell CD4+ (non-regulatory)_QUANTISEQ`      0.000 1.176999e+56  1.375 0.169
Age                                           0.987 1.114000e+00  1.551 0.121
Stage2                                    24211.021 6.964116e+05 13.740 0.000
Stage3                                   226106.352 5.013456e+06 17.555 0.000
Stage4                                   881025.741 3.770288e+07 16.245 0.000
Gendermale                                    0.128 2.441000e+00 -0.774 0.439
RaceBlack                                     0.000          Inf -0.011 0.991
RaceWhite                                     0.010 1.234000e+00 -1.788 0.074
Purity                                        0.002 1.245642e+08  0.963 0.336
FAM83C                                        0.000 2.877129e+33  1.138 0.255
                                         signif
`T cell CD4+ (non-regulatory)_QUANTISEQ`       
Age                                            
Stage2                                      ***
Stage3                                      ***
Stage4                                      ***
Gendermale                                     
RaceBlack                                      
RaceWhite                                     ·
Purity                                         
FAM83C                                         
Rsquare = 0.389 (max possible = 6.71e-01 )
Likelihood ratio test p = 5.84e-04 
Wald test p = 3.24e-159 
Score (logrank) test p = 2.35e-14 

T cell CD4+ (non-regulatory)_QUANTISEQ in KIRC (n=533):
Model: Surv(OS, EVENT) ~ `T cell CD4+ (non-regulatory)_QUANTISEQ` + Age + Stage + Gender + Race + Purity + `FAM83C` 
450 patients with 138 dying ( 83 missing obs. )
                                           coef     HR se(coef) 95%CI_l 95%CI_u
`T cell CD4+ (non-regulatory)_QUANTISEQ` -8.658  0.000    4.062   0.000   0.498
Age                                       0.037  1.038    0.008   1.021   1.056
Stage2                                    0.133  1.142    0.347   0.578   2.257
Stage3                                    0.728  2.071    0.232   1.314   3.266
Stage4                                    1.621  5.057    0.223   3.267   7.829
Gendermale                               -0.097  0.907    0.188   0.628   1.311
RaceBlack                                 0.441  1.554    1.061   0.194  12.438
RaceWhite                                 0.412  1.510    1.019   0.205  11.123
Purity                                    0.054  1.056    0.370   0.511   2.181
FAM83C                                    3.012 20.324    1.194   1.957 211.079
                                              z     p signif
`T cell CD4+ (non-regulatory)_QUANTISEQ` -2.131 0.033      *
Age                                       4.427 0.000    ***
Stage2                                    0.382 0.702       
Stage3                                    3.135 0.002     **
Stage4                                    7.270 0.000    ***
Gendermale                               -0.517 0.605       
RaceBlack                                 0.415 0.678       
RaceWhite                                 0.405 0.686       
Purity                                    0.146 0.884       
FAM83C                                    2.522 0.012      *
Rsquare = 0.192 (max possible = 9.65e-01 )
Likelihood ratio test p = 3.42e-16 
Wald test p = 1.25e-16 
Score (logrank) test p = 7.06e-20 

T cell CD4+ (non-regulatory)_QUANTISEQ in KIRP (n=290):
Model: Surv(OS, EVENT) ~ `T cell CD4+ (non-regulatory)_QUANTISEQ` + Age + Stage + Gender + Race + Purity + `FAM83C` 
219 patients with 34 dying ( 71 missing obs. )
                                            coef     HR se(coef) 95%CI_l
`T cell CD4+ (non-regulatory)_QUANTISEQ` -19.126  0.000    8.798   0.000
Age                                        0.006  1.006    0.016   0.975
Stage2                                    -0.210  0.811    1.061   0.101
Stage3                                     1.488  4.428    0.443   1.857
Stage4                                     3.177 23.981    0.534   8.420
Gendermale                                -0.281  0.755    0.396   0.347
RaceBlack                                 -1.756  0.173    1.219   0.016
RaceWhite                                 -1.764  0.171    1.189   0.017
Purity                                    -0.049  0.952    0.772   0.210
FAM83C                                     0.721  2.057    0.344   1.047
                                         95%CI_u      z     p signif
`T cell CD4+ (non-regulatory)_QUANTISEQ`   0.152 -2.174 0.030      *
Age                                        1.037  0.357 0.721       
Stage2                                     6.482 -0.198 0.843       
Stage3                                    10.558  3.356 0.001     **
Stage4                                    68.306  5.949 0.000    ***
Gendermale                                 1.640 -0.710 0.478       
RaceBlack                                  1.885 -1.440 0.150       
RaceWhite                                  1.764 -1.483 0.138       
Purity                                     4.327 -0.063 0.950       
FAM83C                                     4.041  2.094 0.036      *
Rsquare = 0.198 (max possible = 7.58e-01 )
Likelihood ratio test p = 5.44e-07 
Wald test p = 4.02e-07 
Score (logrank) test p = 2.4e-12 

T cell CD4+ (non-regulatory)_QUANTISEQ in LGG (n=516):
Model: Surv(OS, EVENT) ~ `T cell CD4+ (non-regulatory)_QUANTISEQ` + Age + Gender + Race + Purity + `FAM83C` 
463 patients with 112 dying ( 53 missing obs. )
                                           coef          HR se(coef) 95%CI_l
`T cell CD4+ (non-regulatory)_QUANTISEQ`  3.823      45.754    4.763   0.004
Age                                       0.061       1.063    0.008   1.047
Gendermale                                0.112       1.118    0.199   0.758
RaceBlack                                15.456 5158901.331 2041.134   0.000
RaceWhite                                15.467 5215061.254 2041.134   0.000
Purity                                   -0.984       0.374    0.405   0.169
FAM83C                                    0.060       1.062    1.915   0.025
                                            95%CI_u      z     p signif
`T cell CD4+ (non-regulatory)_QUANTISEQ` 518804.408  0.803 0.422       
Age                                           1.079  7.957 0.000    ***
Gendermale                                    1.651  0.562 0.574       
RaceBlack                                       Inf  0.008 0.994       
RaceWhite                                       Inf  0.008 0.994       
Purity                                        0.826 -2.432 0.015      *
FAM83C                                       45.298  0.031 0.975       
Rsquare = 0.137 (max possible = 9.07e-01 )
Likelihood ratio test p = 3.09e-12 
Wald test p = 2.99e-12 
Score (logrank) test p = 2.55e-13 

T cell CD4+ (non-regulatory)_QUANTISEQ in LIHC (n=371):
Model: Surv(OS, EVENT) ~ `T cell CD4+ (non-regulatory)_QUANTISEQ` + Age + Stage + Gender + Race + Purity + `FAM83C` 
310 patients with 106 dying ( 61 missing obs. )
                                           coef    HR se(coef) 95%CI_l
`T cell CD4+ (non-regulatory)_QUANTISEQ`  0.469 1.599   12.439   0.000
Age                                       0.012 1.012    0.008   0.996
Stage2                                    0.336 1.399    0.262   0.837
Stage3                                    0.974 2.650    0.237   1.665
Stage4                                    1.672 5.323    0.624   1.566
Gendermale                               -0.139 0.870    0.229   0.555
RaceBlack                                 0.955 2.599    0.495   0.985
RaceWhite                                 0.014 1.014    0.238   0.635
Purity                                    0.673 1.960    0.473   0.775
FAM83C                                   -1.649 0.192    1.905   0.005
                                              95%CI_u      z     p signif
`T cell CD4+ (non-regulatory)_QUANTISEQ` 6.189989e+10  0.038 0.970       
Age                                      1.028000e+00  1.433 0.152       
Stage2                                   2.339000e+00  1.281 0.200       
Stage3                                   4.218000e+00  4.108 0.000    ***
Stage4                                   1.808500e+01  2.679 0.007     **
Gendermale                               1.364000e+00 -0.606 0.545       
RaceBlack                                6.854000e+00  1.930 0.054      ·
RaceWhite                                1.618000e+00  0.059 0.953       
Purity                                   4.953000e+00  1.422 0.155       
FAM83C                                   8.043000e+00 -0.866 0.387       
Rsquare = 0.087 (max possible = 9.66e-01 )
Likelihood ratio test p = 1.68e-03 
Wald test p = 1.13e-03 
Score (logrank) test p = 4.43e-04 

T cell CD4+ (non-regulatory)_QUANTISEQ in LUAD (n=515):
Model: Surv(OS, EVENT) ~ `T cell CD4+ (non-regulatory)_QUANTISEQ` + Age + Stage + Gender + Race + Purity + `FAM83C` 
421 patients with 150 dying ( 94 missing obs. )
                                           coef           HR se(coef) 95%CI_l
`T cell CD4+ (non-regulatory)_QUANTISEQ` 11.229    75246.899    4.064  26.147
Age                                       0.004        1.004    0.009   0.986
Stage2                                    0.857        2.355    0.201   1.587
Stage3                                    1.035        2.815    0.218   1.835
Stage4                                    1.014        2.756    0.335   1.428
Gendermale                                0.023        1.024    0.170   0.734
RaceBlack                                16.187 10715512.034 1853.376   0.000
RaceWhite                                16.297 11953203.755 1853.376   0.000
Purity                                    0.578        1.782    0.345   0.907
FAM83C                                   -0.582        0.559    0.565   0.185
                                              95%CI_u      z     p signif
`T cell CD4+ (non-regulatory)_QUANTISEQ` 2.165512e+08  2.763 0.006     **
Age                                      1.022000e+00  0.429 0.668       
Stage2                                   3.496000e+00  4.252 0.000    ***
Stage3                                   4.320000e+00  4.738 0.000    ***
Stage4                                   5.317000e+00  3.022 0.003     **
Gendermale                               1.428000e+00  0.137 0.891       
RaceBlack                                         Inf  0.009 0.993       
RaceWhite                                         Inf  0.009 0.993       
Purity                                   3.502000e+00  1.676 0.094      ·
FAM83C                                   1.690000e+00 -1.031 0.303       
Rsquare = 0.113 (max possible = 9.74e-01 )
Likelihood ratio test p = 2e-07 
Wald test p = 2.43e-06 
Score (logrank) test p = 2.04e-07 

T cell CD4+ (non-regulatory)_QUANTISEQ in LUSC (n=501):
Model: Surv(OS, EVENT) ~ `T cell CD4+ (non-regulatory)_QUANTISEQ` + Age + Stage + Gender + Race + Purity + `FAM83C` 
370 patients with 161 dying ( 131 missing obs. )
                                           coef    HR se(coef) 95%CI_l 95%CI_u
`T cell CD4+ (non-regulatory)_QUANTISEQ` -4.040 0.018    4.657   0.000 162.050
Age                                       0.015 1.015    0.009   0.997   1.034
Stage2                                    0.215 1.240    0.187   0.860   1.789
Stage3                                    0.587 1.798    0.216   1.176   2.747
Stage4                                    0.739 2.094    0.791   0.444   9.867
Gendermale                                0.457 1.580    0.195   1.078   2.316
RaceBlack                                 0.045 1.046    0.605   0.319   3.425
RaceWhite                                -0.484 0.616    0.562   0.205   1.854
Purity                                   -0.307 0.736    0.370   0.356   1.519
FAM83C                                   -0.014 0.986    0.043   0.907   1.072
                                              z     p signif
`T cell CD4+ (non-regulatory)_QUANTISEQ` -0.867 0.386       
Age                                       1.614 0.106       
Stage2                                    1.152 0.249       
Stage3                                    2.711 0.007     **
Stage4                                    0.934 0.350       
Gendermale                                2.344 0.019      *
RaceBlack                                 0.074 0.941       
RaceWhite                                -0.861 0.389       
Purity                                   -0.830 0.406       
FAM83C                                   -0.329 0.742       
Rsquare = 0.053 (max possible = 9.87e-01 )
Likelihood ratio test p = 2.83e-02 
Wald test p = 2.25e-02 
Score (logrank) test p = 1.95e-02 

T cell CD4+ (non-regulatory)_QUANTISEQ in MESO (n=87):
Model: Surv(OS, EVENT) ~ `T cell CD4+ (non-regulatory)_QUANTISEQ` + Age + Stage + Gender + Race + Purity + `FAM83C` 
85 patients with 72 dying ( 2 missing obs. )
                                           coef       HR se(coef) 95%CI_l
`T cell CD4+ (non-regulatory)_QUANTISEQ`  8.422 4544.558    7.583   0.002
Age                                       0.015    1.015    0.017   0.982
Stage2                                   -0.236    0.790    0.470   0.314
Stage3                                   -0.154    0.857    0.424   0.373
Stage4                                   -0.168    0.846    0.478   0.332
Gendermale                               -0.215    0.807    0.330   0.423
RaceBlack                                -0.002    0.998    1.541   0.049
RaceWhite                                -0.632    0.531    1.057   0.067
Purity                                   -0.889    0.411    0.569   0.135
FAM83C                                   -1.223    0.294    6.255   0.000
                                              95%CI_u      z     p signif
`T cell CD4+ (non-regulatory)_QUANTISEQ` 1.295522e+10  1.111 0.267       
Age                                      1.048000e+00  0.874 0.382       
Stage2                                   1.984000e+00 -0.502 0.615       
Stage3                                   1.969000e+00 -0.363 0.717       
Stage4                                   2.156000e+00 -0.351 0.726       
Gendermale                               1.539000e+00 -0.652 0.515       
RaceBlack                                2.046800e+01 -0.001 0.999       
RaceWhite                                4.217000e+00 -0.598 0.550       
Purity                                   1.254000e+00 -1.562 0.118       
FAM83C                                   6.212202e+04 -0.196 0.845       
Rsquare = 0.072 (max possible = 9.98e-01 )
Likelihood ratio test p = 7.86e-01 
Wald test p = 7.56e-01 
Score (logrank) test p = 7.41e-01 

T cell CD4+ (non-regulatory)_QUANTISEQ in OV (n=303):
Model: Surv(OS, EVENT) ~ `T cell CD4+ (non-regulatory)_QUANTISEQ` + Age + Race + Purity + `FAM83C` 
238 patients with 153 dying ( 65 missing obs. )
                                           coef    HR se(coef) 95%CI_l 95%CI_u
`T cell CD4+ (non-regulatory)_QUANTISEQ` -1.658 0.191    3.652   0.000 244.707
Age                                       0.037 1.037    0.008   1.021   1.054
RaceBlack                                -0.043 0.958    0.577   0.309   2.968
RaceWhite                                -0.162 0.850    0.516   0.309   2.338
Purity                                   -0.584 0.558    0.671   0.150   2.079
FAM83C                                    0.086 1.090    0.281   0.628   1.889
                                              z     p signif
`T cell CD4+ (non-regulatory)_QUANTISEQ` -0.454 0.650       
Age                                       4.452 0.000    ***
RaceBlack                                -0.075 0.940       
RaceWhite                                -0.314 0.753       
Purity                                   -0.870 0.384       
FAM83C                                    0.305 0.760       
Rsquare = 0.083 (max possible = 9.97e-01 )
Likelihood ratio test p = 2.26e-03 
Wald test p = 2.13e-03 
Score (logrank) test p = 1.79e-03 

T cell CD4+ (non-regulatory)_QUANTISEQ in PAAD (n=179):
Model: Surv(OS, EVENT) ~ `T cell CD4+ (non-regulatory)_QUANTISEQ` + Age + Stage + Gender + Race + Purity + `FAM83C` 
165 patients with 89 dying ( 14 missing obs. )
                                           coef    HR se(coef) 95%CI_l  95%CI_u
`T cell CD4+ (non-regulatory)_QUANTISEQ` -9.163 0.000    8.944   0.000 4302.201
Age                                       0.022 1.022    0.011   1.000    1.044
Stage2                                    0.545 1.724    0.442   0.725    4.099
Stage3                                   -0.358 0.699    1.098   0.081    6.018
Stage4                                    0.154 1.166    0.827   0.231    5.894
Gendermale                               -0.246 0.782    0.219   0.509    1.201
RaceBlack                                 0.210 1.234    0.764   0.276    5.514
RaceWhite                                 0.408 1.503    0.484   0.582    3.882
Purity                                   -0.703 0.495    0.409   0.222    1.104
FAM83C                                    0.095 1.100    0.439   0.465    2.602
                                              z     p signif
`T cell CD4+ (non-regulatory)_QUANTISEQ` -1.024 0.306       
Age                                       1.989 0.047      *
Stage2                                    1.233 0.218       
Stage3                                   -0.326 0.745       
Stage4                                    0.186 0.853       
Gendermale                               -1.122 0.262       
RaceBlack                                 0.275 0.783       
RaceWhite                                 0.843 0.399       
Purity                                   -1.717 0.086      ·
FAM83C                                    0.217 0.829       
Rsquare = 0.095 (max possible = 9.91e-01 )
Likelihood ratio test p = 8.65e-02 
Wald test p = 1.33e-01 
Score (logrank) test p = 1.25e-01 

T cell CD4+ (non-regulatory)_QUANTISEQ in PCPG (n=181):
Model: Surv(OS, EVENT) ~ `T cell CD4+ (non-regulatory)_QUANTISEQ` + Age + Gender + Race + Purity + `FAM83C` 
164 patients with 7 dying ( 17 missing obs. )
                                           coef           HR  se(coef) 95%CI_l
`T cell CD4+ (non-regulatory)_QUANTISEQ` 10.051    23175.609     9.603   0.000
Age                                       0.037        1.037     0.032   0.974
Gendermale                                1.474        4.369     0.913   0.730
RaceBlack                                -0.429        0.651 19999.075   0.000
RaceWhite                                17.105 26822101.625 14974.449   0.000
Purity                                    6.847      941.331     3.988   0.379
FAM83C                                    1.410        4.094     4.413   0.001
                                              95%CI_u     z     p signif
`T cell CD4+ (non-regulatory)_QUANTISEQ` 3.461325e+12 1.047 0.295       
Age                                      1.105000e+00 1.147 0.251       
Gendermale                               2.613200e+01 1.616 0.106       
RaceBlack                                         Inf 0.000 1.000   <NA>
RaceWhite                                         Inf 0.001 0.999       
Purity                                   2.336054e+06 1.717 0.086      ·
FAM83C                                   2.334114e+04 0.319 0.749       
Rsquare = 0.06 (max possible = 3.07e-01 )
Likelihood ratio test p = 1.77e-01 
Wald test p = 5.25e-01 
Score (logrank) test p = 3.49e-01 

T cell CD4+ (non-regulatory)_QUANTISEQ in PRAD (n=498):
Model: Surv(OS, EVENT) ~ `T cell CD4+ (non-regulatory)_QUANTISEQ` + Age + Race + Purity + `FAM83C` 
403 patients with 9 dying ( 95 missing obs. )
                                            coef           HR se(coef) 95%CI_l
`T cell CD4+ (non-regulatory)_QUANTISEQ` -26.115        0.000   52.308   0.000
Age                                        0.009        1.009    0.057   0.902
RaceBlack                                 14.908  2983096.532 6854.359   0.000
RaceWhite                                 16.270 11639167.924 6854.359   0.000
Purity                                     1.059        2.883    1.419   0.179
FAM83C                                     0.868        2.383    1.860   0.062
                                              95%CI_u      z     p signif
`T cell CD4+ (non-regulatory)_QUANTISEQ` 1.524665e+33 -0.499 0.618       
Age                                      1.128000e+00  0.154 0.877       
RaceBlack                                         Inf  0.002 0.998       
RaceWhite                                         Inf  0.002 0.998       
Purity                                   4.649700e+01  0.746 0.456       
FAM83C                                   9.122600e+01  0.467 0.641       
Rsquare = 0.008 (max possible = 1.83e-01 )
Likelihood ratio test p = 7.84e-01 
Wald test p = 8.83e-01 
Score (logrank) test p = 8.4e-01 

T cell CD4+ (non-regulatory)_QUANTISEQ in READ (n=166):
Model: Surv(OS, EVENT) ~ `T cell CD4+ (non-regulatory)_QUANTISEQ` + Age + Stage + Gender + Race + Purity + `FAM83C` 
72 patients with 13 dying ( 94 missing obs. )
                                            coef          HR  se(coef) 95%CI_l
`T cell CD4+ (non-regulatory)_QUANTISEQ` -29.150       0.000    29.205   0.000
Age                                        0.094       1.098     0.043   1.009
Stage2                                    -2.656       0.070     1.461   0.004
Stage3                                    -1.452       0.234     1.255   0.020
Stage4                                    -1.369       0.254     1.448   0.015
Gendermale                                -0.146       0.864     0.765   0.193
RaceBlack                                 -1.669       0.188 54318.545   0.000
RaceWhite                                 15.946 8419572.765 53768.526   0.000
Purity                                     0.048       1.049     1.503   0.055
FAM83C                                    -0.555       0.574     0.965   0.087
                                              95%CI_u      z     p signif
`T cell CD4+ (non-regulatory)_QUANTISEQ` 1.583544e+12 -0.998 0.318       
Age                                      1.196000e+00  2.166 0.030      *
Stage2                                   1.230000e+00 -1.818 0.069      ·
Stage3                                   2.738000e+00 -1.157 0.247       
Stage4                                   4.342000e+00 -0.946 0.344       
Gendermale                               3.868000e+00 -0.191 0.849       
RaceBlack                                         Inf  0.000 1.000   <NA>
RaceWhite                                         Inf  0.000 1.000   <NA>
Purity                                   1.995700e+01  0.032 0.975       
FAM83C                                   3.805000e+00 -0.575 0.565       
Rsquare = 0.244 (max possible = 7.04e-01 )
Likelihood ratio test p = 2.76e-02 
Wald test p = 9.4e-01 
Score (logrank) test p = 4.34e-02 

T cell CD4+ (non-regulatory)_QUANTISEQ in SARC (n=260):
Model: Surv(OS, EVENT) ~ `T cell CD4+ (non-regulatory)_QUANTISEQ` + Age + Gender + Race + Purity + `FAM83C` 
233 patients with 90 dying ( 27 missing obs. )
                                           coef    HR se(coef) 95%CI_l 95%CI_u
`T cell CD4+ (non-regulatory)_QUANTISEQ` -3.170 0.042    2.902   0.000  12.396
Age                                       0.023 1.023    0.008   1.006   1.040
Gendermale                               -0.036 0.964    0.223   0.623   1.492
RaceBlack                                -0.181 0.835    1.087   0.099   7.029
RaceWhite                                -0.549 0.577    1.024   0.078   4.297
Purity                                    1.256 3.511    0.615   1.052  11.713
FAM83C                                    0.644 1.904    0.371   0.921   3.937
                                              z     p signif
`T cell CD4+ (non-regulatory)_QUANTISEQ` -1.092 0.275       
Age                                       2.698 0.007     **
Gendermale                               -0.163 0.870       
RaceBlack                                -0.166 0.868       
RaceWhite                                -0.536 0.592       
Purity                                    2.043 0.041      *
FAM83C                                    1.739 0.082      ·
Rsquare = 0.058 (max possible = 9.75e-01 )
Likelihood ratio test p = 5.33e-02 
Wald test p = 7.33e-02 
Score (logrank) test p = 7.06e-02 

T cell CD4+ (non-regulatory)_QUANTISEQ in SKCM (n=471):
Model: Surv(OS, EVENT) ~ `T cell CD4+ (non-regulatory)_QUANTISEQ` + Age + Stage + Gender + Race + Purity + `FAM83C` 
390 patients with 186 dying ( 81 missing obs. )
                                           coef    HR se(coef) 95%CI_l 95%CI_u
`T cell CD4+ (non-regulatory)_QUANTISEQ` -0.296 0.744    1.549   0.036  15.469
Age                                       0.017 1.018    0.005   1.007   1.028
Stage2                                    0.243 1.276    0.219   0.830   1.960
Stage3                                    0.605 1.831    0.205   1.224   2.739
Stage4                                    1.245 3.474    0.356   1.730   6.977
Gendermale                               -0.029 0.972    0.158   0.713   1.324
RaceWhite                                -1.038 0.354    0.415   0.157   0.799
Purity                                    1.375 3.955    0.360   1.954   8.005
FAM83C                                    0.286 1.331    0.073   1.153   1.535
                                              z     p signif
`T cell CD4+ (non-regulatory)_QUANTISEQ` -0.191 0.848       
Age                                       3.353 0.001     **
Stage2                                    1.110 0.267       
Stage3                                    2.945 0.003     **
Stage4                                    3.501 0.000    ***
Gendermale                               -0.181 0.857       
RaceWhite                                -2.502 0.012      *
Purity                                    3.822 0.000    ***
FAM83C                                    3.917 0.000    ***
Rsquare = 0.151 (max possible = 9.92e-01 )
Likelihood ratio test p = 2.35e-10 
Wald test p = 1.19e-10 
Score (logrank) test p = 7.11e-12 

T cell CD4+ (non-regulatory)_QUANTISEQ in SKCM-Primary (n=103):
Model: Surv(OS, EVENT) ~ `T cell CD4+ (non-regulatory)_QUANTISEQ` + Age + Stage + Gender + Race + Purity + `FAM83C` 
94 patients with 26 dying ( 9 missing obs. )
                                            coef           HR se(coef) 95%CI_l
`T cell CD4+ (non-regulatory)_QUANTISEQ` -29.377 0.000000e+00   11.345   0.000
Age                                        0.027 1.028000e+00    0.018   0.992
Stage2                                    19.173 2.122799e+08 6426.207   0.000
Stage3                                    19.351 2.536071e+08 6426.207   0.000
Stage4                                    22.394 5.318544e+09 6426.207   0.000
Gendermale                                 0.366 1.442000e+00    0.442   0.607
RaceWhite                                 -1.405 2.450000e-01    0.616   0.073
Purity                                     1.060 2.888000e+00    1.066   0.358
FAM83C                                     0.352 1.423000e+00    0.126   1.112
                                         95%CI_u      z     p signif
`T cell CD4+ (non-regulatory)_QUANTISEQ`   0.001 -2.589 0.010      *
Age                                        1.065  1.500 0.134       
Stage2                                       Inf  0.003 0.998       
Stage3                                       Inf  0.003 0.998       
Stage4                                       Inf  0.003 0.997       
Gendermale                                 3.427  0.829 0.407       
RaceWhite                                  0.820 -2.282 0.022      *
Purity                                    23.320  0.995 0.320       
FAM83C                                     1.820  2.805 0.005     **
Rsquare = 0.246 (max possible = 8.69e-01 )
Likelihood ratio test p = 1.63e-03 
Wald test p = 5.62e-03 
Score (logrank) test p = 2.11e-04 

T cell CD4+ (non-regulatory)_QUANTISEQ in SKCM-Metastasis (n=368):
Model: Surv(OS, EVENT) ~ `T cell CD4+ (non-regulatory)_QUANTISEQ` + Age + Stage + Gender + Race + Purity + `FAM83C` 
296 patients with 160 dying ( 72 missing obs. )
                                           coef    HR se(coef) 95%CI_l 95%CI_u
`T cell CD4+ (non-regulatory)_QUANTISEQ`  0.352 1.422    1.476   0.079  25.647
Age                                       0.019 1.019    0.006   1.008   1.031
Stage2                                    0.153 1.165    0.231   0.741   1.831
Stage3                                    0.544 1.722    0.211   1.139   2.604
Stage4                                    1.018 2.767    0.414   1.230   6.224
Gendermale                               -0.062 0.940    0.172   0.670   1.318
RaceWhite                                -1.068 0.344    0.600   0.106   1.115
Purity                                    1.259 3.523    0.384   1.661   7.472
FAM83C                                    0.204 1.227    0.151   0.912   1.650
                                              z     p signif
`T cell CD4+ (non-regulatory)_QUANTISEQ`  0.238 0.812       
Age                                       3.388 0.001     **
Stage2                                    0.662 0.508       
Stage3                                    2.578 0.010      *
Stage4                                    2.461 0.014      *
Gendermale                               -0.360 0.719       
RaceWhite                                -1.779 0.075      ·
Purity                                    3.282 0.001     **
FAM83C                                    1.351 0.177       
Rsquare = 0.138 (max possible = 9.95e-01 )
Likelihood ratio test p = 1.35e-06 
Wald test p = 2.1e-06 
Score (logrank) test p = 7.73e-07 

T cell CD4+ (non-regulatory)_QUANTISEQ in STAD (n=415):
Model: Surv(OS, EVENT) ~ `T cell CD4+ (non-regulatory)_QUANTISEQ` + Age + Stage + Gender + Race + Purity + `FAM83C` 
289 patients with 111 dying ( 126 missing obs. )
                                           coef      HR se(coef) 95%CI_l
`T cell CD4+ (non-regulatory)_QUANTISEQ`  6.660 780.660    2.855   2.900
Age                                       0.030   1.031    0.011   1.010
Stage2                                    0.610   1.840    0.395   0.848
Stage3                                    1.052   2.864    0.370   1.386
Stage4                                    1.375   3.954    0.504   1.471
Gendermale                                0.204   1.227    0.212   0.809
RaceBlack                                 0.158   1.171    0.451   0.484
RaceWhite                                 0.058   1.059    0.245   0.655
Purity                                   -0.509   0.601    0.378   0.287
FAM83C                                    0.104   1.109    0.147   0.832
                                            95%CI_u      z     p signif
`T cell CD4+ (non-regulatory)_QUANTISEQ` 210141.673  2.333 0.020      *
Age                                           1.052  2.878 0.004     **
Stage2                                        3.992  1.544 0.123       
Stage3                                        5.918  2.842 0.004     **
Stage4                                       10.626  2.725 0.006     **
Gendermale                                    1.860  0.962 0.336       
RaceBlack                                     2.836  0.351 0.726       
RaceWhite                                     1.712  0.235 0.814       
Purity                                        1.260 -1.347 0.178       
FAM83C                                        1.479  0.706 0.480       
Rsquare = 0.085 (max possible = 9.79e-01 )
Likelihood ratio test p = 4.18e-03 
Wald test p = 4.62e-03 
Score (logrank) test p = 3.67e-03 

T cell CD4+ (non-regulatory)_QUANTISEQ in TGCT (n=150):
Model: Surv(OS, EVENT) ~ `T cell CD4+ (non-regulatory)_QUANTISEQ` + Age + Stage + Race + Purity + `FAM83C` 
75 patients with 2 dying ( 75 missing obs. )
                                            coef           HR     se(coef)
`T cell CD4+ (non-regulatory)_QUANTISEQ`  88.022 1.689003e+38  1333955.931
Age                                       -1.735 1.760000e-01     1722.345
Stage2                                    -1.271 2.810000e-01    41852.995
Stage3                                    15.448 5.116351e+06   132705.290
RaceBlack                                 11.646 1.141908e+05 21419877.323
RaceWhite                                -29.233 0.000000e+00 21068845.036
Purity                                     7.742 2.303049e+03   221950.398
FAM83C                                     3.458 3.176400e+01    72790.324
                                         95%CI_l 95%CI_u      z     p signif
`T cell CD4+ (non-regulatory)_QUANTISEQ`       0     Inf  0.000 1.000   <NA>
Age                                            0     Inf -0.001 0.999       
Stage2                                         0     Inf  0.000 1.000   <NA>
Stage3                                         0     Inf  0.000 1.000   <NA>
RaceBlack                                      0     Inf  0.000 1.000   <NA>
RaceWhite                                      0     Inf  0.000 1.000   <NA>
Purity                                         0     Inf  0.000 1.000   <NA>
FAM83C                                         0     Inf  0.000 1.000   <NA>
Rsquare = 0.14 (max possible = 1.4e-01 )
Likelihood ratio test p = 1.84e-01 
Wald test p = 1e+00 
Score (logrank) test p = 6.01e-03 

T cell CD4+ (non-regulatory)_QUANTISEQ in THCA (n=509):
Model: Surv(OS, EVENT) ~ `T cell CD4+ (non-regulatory)_QUANTISEQ` + Age + Stage + Gender + Race + Purity + `FAM83C` 
395 patients with 16 dying ( 114 missing obs. )
                                            coef           HR se(coef) 95%CI_l
`T cell CD4+ (non-regulatory)_QUANTISEQ`   9.191     9811.945   12.546   0.000
Age                                        0.150        1.162    0.030   1.095
Stage2                                     0.226        1.254    1.122   0.139
Stage3                                     0.231        1.259    0.869   0.229
Stage4                                     1.670        5.315    0.976   0.785
Gendermale                                -0.116        0.891    0.656   0.246
RaceBlack                                 17.237 30628351.444 6470.923   0.000
RaceWhite                                 16.884 21504452.030 6470.923   0.000
Purity                                     2.232        9.315    1.145   0.987
FAM83C                                   -16.063        0.000   15.830   0.000
                                              95%CI_u      z     p signif
`T cell CD4+ (non-regulatory)_QUANTISEQ` 4.689764e+14  0.733 0.464       
Age                                      1.234000e+00  4.952 0.000    ***
Stage2                                   1.130400e+01  0.202 0.840       
Stage3                                   6.915000e+00  0.265 0.791       
Stage4                                   3.596300e+01  1.712 0.087      ·
Gendermale                               3.225000e+00 -0.176 0.860       
RaceBlack                                         Inf  0.003 0.998       
RaceWhite                                         Inf  0.003 0.998       
Purity                                   8.794500e+01  1.948 0.051      ·
FAM83C                                   3.152243e+06 -1.015 0.310       
Rsquare = 0.152 (max possible = 3.47e-01 )
Likelihood ratio test p = 3.84e-10 
Wald test p = 5.03e-04 
Score (logrank) test p = 1.34e-10 

T cell CD4+ (non-regulatory)_QUANTISEQ in THYM (n=120):
Model: Surv(OS, EVENT) ~ `T cell CD4+ (non-regulatory)_QUANTISEQ` + Age + Gender + Race + Purity + `FAM83C` 
113 patients with 9 dying ( 7 missing obs. )
                                            coef    HR  se(coef) 95%CI_l
`T cell CD4+ (non-regulatory)_QUANTISEQ`  -3.041 0.048    10.699   0.000
Age                                        0.052 1.053     0.032   0.990
Gendermale                                -0.195 0.823     0.732   0.196
RaceBlack                                -16.607 0.000 10087.663   0.000
RaceWhite                                  0.495 1.641     1.099   0.190
Purity                                     0.420 1.522     1.122   0.169
FAM83C                                     0.229 1.258     0.725   0.304
                                              95%CI_u      z     p signif
`T cell CD4+ (non-regulatory)_QUANTISEQ` 61189210.581 -0.284 0.776       
Age                                             1.121  1.634 0.102       
Gendermale                                      3.455 -0.266 0.790       
RaceBlack                                         Inf -0.002 0.999       
RaceWhite                                      14.144  0.450 0.652       
Purity                                         13.716  0.375 0.708       
FAM83C                                          5.207  0.316 0.752       
Rsquare = 0.045 (max possible = 4.51e-01 )
Likelihood ratio test p = 6.29e-01 
Wald test p = 7.57e-01 
Score (logrank) test p = 6.75e-01 

T cell CD4+ (non-regulatory)_QUANTISEQ in UCEC (n=545):
Model: Surv(OS, EVENT) ~ `T cell CD4+ (non-regulatory)_QUANTISEQ` + Age + Race + Purity + `FAM83C` 
85 patients with 16 dying ( 460 missing obs. )
                                           coef       HR se(coef) 95%CI_l
`T cell CD4+ (non-regulatory)_QUANTISEQ`  8.936 7600.265   11.347   0.000
Age                                      -0.006    0.994    0.028   0.941
RaceWhite                                 1.426    4.164    0.680   1.097
Purity                                    0.978    2.659    1.135   0.287
FAM83C                                    0.405    1.500    0.562   0.499
                                              95%CI_u      z     p signif
`T cell CD4+ (non-regulatory)_QUANTISEQ` 3.463232e+13  0.788 0.431       
Age                                      1.050000e+00 -0.208 0.836       
RaceWhite                                1.580100e+01  2.096 0.036      *
Purity                                   2.461000e+01  0.862 0.389       
FAM83C                                   4.510000e+00  0.722 0.470       
Rsquare = 0.09 (max possible = 7.29e-01 )
Likelihood ratio test p = 1.57e-01 
Wald test p = 2.18e-01 
Score (logrank) test p = 1.69e-01 

T cell CD4+ (non-regulatory)_QUANTISEQ in UCS (n=57):
Model: Surv(OS, EVENT) ~ `T cell CD4+ (non-regulatory)_QUANTISEQ` + Age + Race + Purity + `FAM83C` 
52 patients with 32 dying ( 5 missing obs. )
                                           coef           HR se(coef) 95%CI_l
`T cell CD4+ (non-regulatory)_QUANTISEQ` -5.213        0.005   13.953   0.000
Age                                       0.049        1.050    0.025   0.999
RaceBlack                                17.717 49471429.006 6541.134   0.000
RaceWhite                                18.019 66937096.436 6541.134   0.000
Purity                                   -0.612        0.542    1.143   0.058
FAM83C                                   -0.275        0.760    0.452   0.313
                                              95%CI_u      z     p signif
`T cell CD4+ (non-regulatory)_QUANTISEQ` 4.102368e+09 -0.374 0.709       
Age                                      1.104000e+00  1.938 0.053      ·
RaceBlack                                         Inf  0.003 0.998       
RaceWhite                                         Inf  0.003 0.998       
Purity                                   5.095000e+00 -0.536 0.592       
FAM83C                                   1.842000e+00 -0.608 0.543       
Rsquare = 0.127 (max possible = 9.83e-01 )
Likelihood ratio test p = 3.14e-01 
Wald test p = 4.13e-01 
Score (logrank) test p = 3.16e-01 

T cell CD4+ (non-regulatory)_QUANTISEQ in UVM (n=80):
Model: Surv(OS, EVENT) ~ `T cell CD4+ (non-regulatory)_QUANTISEQ` + Age + Stage + Gender + Purity + `FAM83C` 
77 patients with 22 dying ( 3 missing obs. )
                                            coef     HR se(coef) 95%CI_l
`T cell CD4+ (non-regulatory)_QUANTISEQ` -32.573  0.000   21.345   0.000
Age                                        0.041  1.042    0.019   1.004
Stage3                                     0.146  1.157    0.505   0.430
Stage4                                     3.796 44.507    1.212   4.141
Gendermale                                 0.288  1.333    0.479   0.522
Purity                                     1.852  6.371    1.260   0.539
FAM83C                                     4.239 69.341   28.167   0.000
                                              95%CI_u      z     p signif
`T cell CD4+ (non-regulatory)_QUANTISEQ` 1.053758e+04 -1.526 0.127       
Age                                      1.081000e+00  2.152 0.031      *
Stage3                                   3.113000e+00  0.289 0.773       
Stage4                                   4.783800e+02  3.133 0.002     **
Gendermale                               3.407000e+00  0.601 0.548       
Purity                                   7.535500e+01  1.469 0.142       
FAM83C                                   6.559677e+25  0.150 0.880       
Rsquare = 0.277 (max possible = 8.72e-01 )
Likelihood ratio test p = 7.54e-04 
Wald test p = 5.15e-03 
Score (logrank) test p = 4.85e-09 

T cell CD4+ (non-regulatory)_XCELL in ACC (n=79):
Model: Surv(OS, EVENT) ~ `T cell CD4+ (non-regulatory)_XCELL` + Age + Gender + Race + Purity + `FAM83C` 
64 patients with 24 dying ( 15 missing obs. )
                                        coef          HR  se(coef) 95%CI_l
`T cell CD4+ (non-regulatory)_XCELL` -33.835 0.00000e+00   144.317   0.000
Age                                    0.004 1.00400e+00     0.014   0.978
Gendermale                             0.374 1.45300e+00     0.416   0.642
RaceBlack                             -0.010 9.90000e-01 11957.596   0.000
RaceWhite                             16.929 2.25041e+07 10179.691   0.000
Purity                                 2.831 1.69570e+01     2.468   0.134
FAM83C                                 0.116 1.12300e+00     2.979   0.003
                                           95%CI_u      z     p signif
`T cell CD4+ (non-regulatory)_XCELL` 1.406443e+108 -0.234 0.815       
Age                                   1.032000e+00  0.323 0.747       
Gendermale                            3.286000e+00  0.897 0.370       
RaceBlack                                      Inf  0.000 1.000   <NA>
RaceWhite                                      Inf  0.002 0.999       
Purity                                2.138230e+03  1.147 0.251       
FAM83C                                3.858330e+02  0.039 0.969       
Rsquare = 0.067 (max possible = 9.38e-01 )
Likelihood ratio test p = 7.27e-01 
Wald test p = 9.52e-01 
Score (logrank) test p = 8.51e-01 

T cell CD4+ (non-regulatory)_XCELL in BLCA (n=408):
Model: Surv(OS, EVENT) ~ `T cell CD4+ (non-regulatory)_XCELL` + Age + Stage + Gender + Race + Purity + `FAM83C` 
348 patients with 160 dying ( 60 missing obs. )
                                       coef          HR se(coef) 95%CI_l
`T cell CD4+ (non-regulatory)_XCELL` 11.365   86219.349   14.594   0.000
Age                                   0.034       1.035    0.009   1.017
Stage2                               14.399 1792960.934 1902.157   0.000
Stage3                               14.851 2816381.243 1902.157   0.000
Stage4                               15.412 4933794.318 1902.157   0.000
Gendermale                           -0.181       0.835    0.179   0.588
RaceBlack                             0.799       2.222    0.448   0.924
RaceWhite                             0.150       1.161    0.355   0.579
Purity                                0.139       1.149    0.343   0.587
FAM83C                                0.080       1.083    0.046   0.989
                                          95%CI_u      z     p signif
`T cell CD4+ (non-regulatory)_XCELL` 2.282289e+17  0.779 0.436       
Age                                  1.052000e+00  3.985 0.000    ***
Stage2                                        Inf  0.008 0.994       
Stage3                                        Inf  0.008 0.994       
Stage4                                        Inf  0.008 0.994       
Gendermale                           1.186000e+00 -1.008 0.314       
RaceBlack                            5.348000e+00  1.782 0.075      ·
RaceWhite                            2.329000e+00  0.422 0.673       
Purity                               2.249000e+00  0.406 0.685       
FAM83C                               1.186000e+00  1.728 0.084      ·
Rsquare = 0.139 (max possible = 9.91e-01 )
Likelihood ratio test p = 1.06e-07 
Wald test p = 5.03e-07 
Score (logrank) test p = 1.49e-07 

T cell CD4+ (non-regulatory)_XCELL in BRCA (n=1100):
Model: Surv(OS, EVENT) ~ `T cell CD4+ (non-regulatory)_XCELL` + Age + Stage + Gender + Race + Purity + `FAM83C` 
878 patients with 121 dying ( 222 missing obs. )
                                        coef     HR se(coef) 95%CI_l
`T cell CD4+ (non-regulatory)_XCELL` -17.085  0.000   17.280   0.000
Age                                    0.035  1.036    0.008   1.021
Stage2                                 0.410  1.506    0.304   0.830
Stage3                                 1.189  3.284    0.313   1.780
Stage4                                 2.514 12.354    0.389   5.762
Gendermale                             0.020  1.021    1.008   0.142
RaceBlack                              0.046  1.047    0.621   0.310
RaceWhite                             -0.212  0.809    0.596   0.252
Purity                                 0.435  1.545    0.427   0.669
FAM83C                                 0.055  1.057    0.233   0.670
                                          95%CI_u      z     p signif
`T cell CD4+ (non-regulatory)_XCELL` 19445278.777 -0.989 0.323       
Age                                         1.052  4.668 0.000    ***
Stage2                                      2.733  1.347 0.178       
Stage3                                      6.060  3.804 0.000    ***
Stage4                                     26.486  6.461 0.000    ***
Gendermale                                  7.354  0.020 0.984       
RaceBlack                                   3.533  0.074 0.941       
RaceWhite                                   2.602 -0.355 0.722       
Purity                                      3.568  1.020 0.308       
FAM83C                                      1.667  0.236 0.813       
Rsquare = 0.082 (max possible = 7.85e-01 )
Likelihood ratio test p = 3.9e-12 
Wald test p = 1.48e-15 
Score (logrank) test p = 1.82e-21 

T cell CD4+ (non-regulatory)_XCELL in BRCA-Basal (n=191):
Model: Surv(OS, EVENT) ~ `T cell CD4+ (non-regulatory)_XCELL` + Age + Stage + Race + Purity + `FAM83C` 
163 patients with 24 dying ( 28 missing obs. )
                                        coef           HR se(coef) 95%CI_l
`T cell CD4+ (non-regulatory)_XCELL` -23.776 0.000000e+00   31.016   0.000
Age                                    0.010 1.010000e+00    0.018   0.976
Stage2                                18.830 1.506313e+08 6494.568   0.000
Stage3                                20.247 6.213238e+08 6494.568   0.000
Stage4                                21.896 3.229883e+09 6494.568   0.000
RaceBlack                             -1.101 3.320000e-01    1.129   0.036
RaceWhite                             -1.358 2.570000e-01    1.129   0.028
Purity                                 0.299 1.348000e+00    1.066   0.167
FAM83C                                -0.309 7.340000e-01    0.522   0.264
                                          95%CI_u      z     p signif
`T cell CD4+ (non-regulatory)_XCELL` 1.187989e+16 -0.767 0.443       
Age                                  1.046000e+00  0.581 0.561       
Stage2                                        Inf  0.003 0.998       
Stage3                                        Inf  0.003 0.998       
Stage4                                        Inf  0.003 0.997       
RaceBlack                            3.036000e+00 -0.976 0.329       
RaceWhite                            2.352000e+00 -1.203 0.229       
Purity                               1.088900e+01  0.280 0.779       
FAM83C                               2.043000e+00 -0.591 0.554       
Rsquare = 0.163 (max possible = 7.18e-01 )
Likelihood ratio test p = 6.49e-04 
Wald test p = 9.75e-03 
Score (logrank) test p = 5.3e-06 

T cell CD4+ (non-regulatory)_XCELL in BRCA-Her2 (n=82):
Model: Surv(OS, EVENT) ~ `T cell CD4+ (non-regulatory)_XCELL` + Age + Stage + Race + Purity + `FAM83C` 
59 patients with 11 dying ( 23 missing obs. )
                                          coef           HR    se(coef)
`T cell CD4+ (non-regulatory)_XCELL` -2001.715 0.000000e+00   85678.621
Age                                      0.029 1.029000e+00       0.027
Stage2                                  12.233 2.054791e+05       0.799
Stage3                                  13.738 9.252358e+05       0.799
Stage4                                  54.102 3.135760e+23 2030299.587
RaceBlack                               -6.336 2.000000e-03       4.402
RaceWhite                               -1.519 2.190000e-01       1.357
Purity                                   2.540 1.268300e+01       1.846
FAM83C                                  -2.033 1.310000e-01       1.527
                                        95%CI_l     95%CI_u      z     p signif
`T cell CD4+ (non-regulatory)_XCELL`      0.000         Inf -0.023 0.981       
Age                                       0.976       1.085  1.074 0.283       
Stage2                                42922.248  983677.456 15.311 0.000    ***
Stage3                               193271.271 4429325.293 17.194 0.000    ***
Stage4                                    0.000         Inf  0.000 1.000   <NA>
RaceBlack                                 0.000       9.891 -1.439 0.150       
RaceWhite                                 0.015       3.129 -1.119 0.263       
Purity                                    0.340     472.722  1.376 0.169       
FAM83C                                    0.007       2.611 -1.331 0.183       
Rsquare = 0.415 (max possible = 6.68e-01 )
Likelihood ratio test p = 2.26e-04 
Wald test p = 9.9e-01 
Score (logrank) test p = 1.7e-15 

T cell CD4+ (non-regulatory)_XCELL in BRCA-LumA (n=568):
Model: Surv(OS, EVENT) ~ `T cell CD4+ (non-regulatory)_XCELL` + Age + Stage + Gender + Race + Purity + `FAM83C` 
464 patients with 55 dying ( 104 missing obs. )
                                        coef    HR se(coef) 95%CI_l
`T cell CD4+ (non-regulatory)_XCELL`   2.062 7.858   27.944   0.000
Age                                    0.048 1.049    0.012   1.025
Stage2                                 0.347 1.415    0.375   0.679
Stage3                                 0.891 2.438    0.396   1.122
Stage4                                 2.080 8.004    0.593   2.502
Gendermale                           -15.443 0.000 3481.753   0.000
RaceBlack                             -0.382 0.683    1.174   0.068
RaceWhite                              0.277 1.319    1.032   0.174
Purity                                 0.397 1.488    0.622   0.440
FAM83C                                -4.747 0.009    4.354   0.000
                                          95%CI_u      z     p signif
`T cell CD4+ (non-regulatory)_XCELL` 4.796898e+24  0.074 0.941       
Age                                  1.074000e+00  4.041 0.000    ***
Stage2                               2.951000e+00  0.927 0.354       
Stage3                               5.295000e+00  2.252 0.024      *
Stage4                               2.560500e+01  3.506 0.000    ***
Gendermale                                    Inf -0.004 0.996       
RaceBlack                            6.815000e+00 -0.325 0.745       
RaceWhite                            9.975000e+00  0.268 0.789       
Purity                               5.035000e+00  0.639 0.523       
FAM83C                               4.413600e+01 -1.090 0.276       
Rsquare = 0.075 (max possible = 6.81e-01 )
Likelihood ratio test p = 7.54e-05 
Wald test p = 2.3e-05 
Score (logrank) test p = 4.43e-07 

T cell CD4+ (non-regulatory)_XCELL in BRCA-LumB (n=219):
Model: Surv(OS, EVENT) ~ `T cell CD4+ (non-regulatory)_XCELL` + Age + Stage + Gender + Race + Purity + `FAM83C` 
157 patients with 25 dying ( 62 missing obs. )
                                         coef           HR se(coef) 95%CI_l
`T cell CD4+ (non-regulatory)_XCELL` -329.815        0.000  367.842   0.000
Age                                     0.051        1.052    0.020   1.012
Stage2                                  0.679        1.972    1.078   0.238
Stage3                                  1.690        5.419    1.065   0.672
Stage4                                  1.824        6.194    1.177   0.617
Gendermale                              0.458        1.580    1.148   0.167
RaceBlack                              16.539 15239048.560 6499.675   0.000
RaceWhite                              15.682  6463524.836 6499.675   0.000
Purity                                 -0.445        0.641    1.508   0.033
FAM83C                                 -2.898        0.055    4.274   0.000
                                          95%CI_u      z     p signif
`T cell CD4+ (non-regulatory)_XCELL` 7.43455e+169 -0.897 0.370       
Age                                   1.09500e+00  2.544 0.011      *
Stage2                                1.63130e+01  0.630 0.529       
Stage3                                4.37100e+01  1.587 0.113       
Stage4                                6.21490e+01  1.550 0.121       
Gendermale                            1.49890e+01  0.399 0.690       
RaceBlack                                     Inf  0.003 0.998       
RaceWhite                                     Inf  0.002 0.998       
Purity                                1.23020e+01 -0.295 0.768       
FAM83C                                2.39402e+02 -0.678 0.498       
Rsquare = 0.142 (max possible = 6.98e-01 )
Likelihood ratio test p = 7.64e-03 
Wald test p = 7.91e-02 
Score (logrank) test p = 1.09e-02 

T cell CD4+ (non-regulatory)_XCELL in CESC (n=306):
Model: Surv(OS, EVENT) ~ `T cell CD4+ (non-regulatory)_XCELL` + Age + Race + Purity + `FAM83C` 
227 patients with 55 dying ( 79 missing obs. )
                                        coef    HR se(coef) 95%CI_l
`T cell CD4+ (non-regulatory)_XCELL` -57.501 0.000   99.436   0.000
Age                                    0.014 1.014    0.010   0.994
RaceBlack                              1.089 2.972    1.070   0.365
RaceWhite                              0.922 2.515    1.017   0.343
Purity                                 0.191 1.210    0.758   0.274
FAM83C                                -0.122 0.885    0.068   0.775
                                          95%CI_u      z     p signif
`T cell CD4+ (non-regulatory)_XCELL` 4.657724e+59 -0.578 0.563       
Age                                  1.035000e+00  1.367 0.172       
RaceBlack                            2.419300e+01  1.018 0.309       
RaceWhite                            1.846000e+01  0.907 0.364       
Purity                               5.348000e+00  0.251 0.802       
FAM83C                               1.011000e+00 -1.799 0.072      ·
Rsquare = 0.03 (max possible = 8.91e-01 )
Likelihood ratio test p = 3.39e-01 
Wald test p = 3.89e-01 
Score (logrank) test p = 3.74e-01 

T cell CD4+ (non-regulatory)_XCELL in CHOL (n=36):
Model: Surv(OS, EVENT) ~ `T cell CD4+ (non-regulatory)_XCELL` + Age + Stage + Gender + Race + Purity + `FAM83C` 
36 patients with 18 dying ( 0 missing obs. )
                                          coef           HR    se(coef) 95%CI_l
`T cell CD4+ (non-regulatory)_XCELL` -4388.898 0.000000e+00 2397920.067   0.000
Age                                      0.021 1.022000e+00       0.023   0.976
Stage2                                   0.673 1.960000e+00       0.698   0.499
Stage3                                 198.382 1.433493e+86  119677.708   0.000
Stage4                                   0.877 2.404000e+00       0.684   0.629
Gendermale                               0.119 1.127000e+00       0.573   0.366
RaceBlack                                0.008 1.008000e+00       1.490   0.054
RaceWhite                               -0.994 3.700000e-01       0.893   0.064
Purity                                   1.624 5.074000e+00       1.591   0.225
FAM83C                                   2.013 7.484000e+00       3.500   0.008
                                      95%CI_u      z     p signif
`T cell CD4+ (non-regulatory)_XCELL`      Inf -0.002 0.999       
Age                                     1.069  0.918 0.359       
Stage2                                  7.700  0.964 0.335       
Stage3                                    Inf  0.002 0.999       
Stage4                                  9.193  1.282 0.200       
Gendermale                              3.465  0.208 0.835       
RaceBlack                              18.689  0.005 0.996       
RaceWhite                               2.131 -1.113 0.266       
Purity                                114.653  1.021 0.307       
FAM83C                               7129.474  0.575 0.565       
Rsquare = 0.254 (max possible = 9.46e-01 )
Likelihood ratio test p = 3.92e-01 
Wald test p = 1e+00 
Score (logrank) test p = 4.86e-01 

T cell CD4+ (non-regulatory)_XCELL in COAD (n=458):
Model: Surv(OS, EVENT) ~ `T cell CD4+ (non-regulatory)_XCELL` + Age + Stage + Gender + Race + Purity + `FAM83C` 
236 patients with 58 dying ( 222 missing obs. )
                                        coef           HR se(coef) 95%CI_l
`T cell CD4+ (non-regulatory)_XCELL` 161.026 8.560713e+69  123.448   0.000
Age                                    0.028 1.028000e+00    0.013   1.003
Stage2                                 0.546 1.726000e+00    0.641   0.491
Stage3                                 1.113 3.044000e+00    0.633   0.880
Stage4                                 2.352 1.050900e+01    0.643   2.979
Gendermale                             0.336 1.399000e+00    0.289   0.794
RaceBlack                             -0.369 6.910000e-01    0.853   0.130
RaceWhite                             -0.272 7.620000e-01    0.785   0.164
Purity                                -0.429 6.510000e-01    0.664   0.177
FAM83C                                 0.260 1.296000e+00    0.426   0.563
                                           95%CI_u      z     p signif
`T cell CD4+ (non-regulatory)_XCELL` 1.027878e+175  1.304 0.192       
Age                                   1.054000e+00  2.180 0.029      *
Stage2                                6.063000e+00  0.852 0.394       
Stage3                                1.053100e+01  1.758 0.079      ·
Stage4                                3.706900e+01  3.657 0.000    ***
Gendermale                            2.467000e+00  1.161 0.246       
RaceBlack                             3.679000e+00 -0.433 0.665       
RaceWhite                             3.547000e+00 -0.347 0.729       
Purity                                2.393000e+00 -0.646 0.518       
FAM83C                                2.986000e+00  0.610 0.542       
Rsquare = 0.132 (max possible = 8.97e-01 )
Likelihood ratio test p = 2.41e-04 
Wald test p = 1.99e-04 
Score (logrank) test p = 2.29e-05 

T cell CD4+ (non-regulatory)_XCELL in DLBC (n=48):
Model: Surv(OS, EVENT) ~ `T cell CD4+ (non-regulatory)_XCELL` + Age + Gender + Race + Purity + `FAM83C` 
41 patients with 5 dying ( 7 missing obs. )
                                         coef           HR se(coef) 95%CI_l
`T cell CD4+ (non-regulatory)_XCELL`   60.319 1.571757e+26   42.325   0.000
Age                                     0.013 1.013000e+00    0.081   0.863
Gendermale                             -0.935 3.930000e-01    1.822   0.011
RaceBlack                               4.873 1.307440e+02    3.619   0.109
RaceWhite                              -3.600 2.700000e-02    2.469   0.000
Purity                                 -0.775 4.610000e-01    2.354   0.005
FAM83C                               -211.186 0.000000e+00  140.876   0.000
                                          95%CI_u      z     p signif
`T cell CD4+ (non-regulatory)_XCELL` 1.671924e+62  1.425 0.154       
Age                                  1.188000e+00  0.158 0.875       
Gendermale                           1.396100e+01 -0.513 0.608       
RaceBlack                            1.574357e+05  1.346 0.178       
RaceWhite                            3.451000e+00 -1.458 0.145       
Purity                               4.648800e+01 -0.329 0.742       
FAM83C                               1.573433e+28 -1.499 0.134       
Rsquare = 0.25 (max possible = 5.58e-01 )
Likelihood ratio test p = 1.07e-01 
Wald test p = 7.54e-01 
Score (logrank) test p = 3.66e-01 

T cell CD4+ (non-regulatory)_XCELL in ESCA (n=185):
Model: Surv(OS, EVENT) ~ `T cell CD4+ (non-regulatory)_XCELL` + Age + Stage + Gender + Race + Purity + `FAM83C` 
140 patients with 47 dying ( 45 missing obs. )
                                       coef        HR se(coef) 95%CI_l
`T cell CD4+ (non-regulatory)_XCELL` 11.462 95076.842   15.872   0.000
Age                                   0.010     1.010    0.014   0.983
Stage2                                0.588     1.801    0.667   0.488
Stage3                                1.399     4.051    0.670   1.090
Stage4                                2.863    17.510    0.773   3.847
Gendermale                            0.497     1.645    0.541   0.570
RaceBlack                             0.287     1.332    1.072   0.163
RaceWhite                            -0.008     0.992    0.462   0.401
Purity                                0.322     1.380    0.783   0.297
FAM83C                                0.064     1.066    0.078   0.915
                                          95%CI_u      z     p signif
`T cell CD4+ (non-regulatory)_XCELL` 3.076703e+18  0.722 0.470       
Age                                  1.039000e+00  0.726 0.468       
Stage2                               6.654000e+00  0.883 0.377       
Stage3                               1.506000e+01  2.088 0.037      *
Stage4                               7.969000e+01  3.703 0.000    ***
Gendermale                           4.744000e+00  0.920 0.357       
RaceBlack                            1.088300e+01  0.268 0.789       
RaceWhite                            2.454000e+00 -0.017 0.986       
Purity                               6.406000e+00  0.411 0.681       
FAM83C                               1.243000e+00  0.820 0.412       
Rsquare = 0.147 (max possible = 9.32e-01 )
Likelihood ratio test p = 1.39e-02 
Wald test p = 6.37e-03 
Score (logrank) test p = 5.62e-04 

T cell CD4+ (non-regulatory)_XCELL in GBM (n=153):
Model: Surv(OS, EVENT) ~ `T cell CD4+ (non-regulatory)_XCELL` + Age + Gender + Race + Purity + `FAM83C` 
135 patients with 108 dying ( 18 missing obs. )
                                       coef     HR se(coef) 95%CI_l
`T cell CD4+ (non-regulatory)_XCELL`  3.129 22.848  106.737   0.000
Age                                   0.030  1.030    0.008   1.014
Gendermale                           -0.091  0.913    0.214   0.601
RaceBlack                             0.595  1.813    0.732   0.432
RaceWhite                            -0.185  0.831    0.618   0.248
Purity                               -1.051  0.350    0.532   0.123
FAM83C                               -2.697  0.067    3.102   0.000
                                          95%CI_u      z     p signif
`T cell CD4+ (non-regulatory)_XCELL` 1.635531e+92  0.029 0.977       
Age                                  1.048000e+00  3.559 0.000    ***
Gendermale                           1.388000e+00 -0.425 0.671       
RaceBlack                            7.611000e+00  0.813 0.416       
RaceWhite                            2.791000e+00 -0.299 0.765       
Purity                               9.910000e-01 -1.976 0.048      *
FAM83C                               2.943000e+01 -0.870 0.385       
Rsquare = 0.134 (max possible = 9.98e-01 )
Likelihood ratio test p = 6.86e-03 
Wald test p = 9.94e-03 
Score (logrank) test p = 8.71e-03 

T cell CD4+ (non-regulatory)_XCELL in HNSC (n=522):
Model: Surv(OS, EVENT) ~ `T cell CD4+ (non-regulatory)_XCELL` + Age + Stage + Gender + Race + Purity + `FAM83C` 
411 patients with 176 dying ( 111 missing obs. )
                                        coef    HR se(coef) 95%CI_l    95%CI_u
`T cell CD4+ (non-regulatory)_XCELL` -45.366 0.000   29.515   0.000 263396.715
Age                                    0.021 1.021    0.008   1.006      1.037
Stage2                                 0.575 1.777    0.544   0.611      5.166
Stage3                                 0.894 2.444    0.537   0.854      6.997
Stage4                                 1.214 3.368    0.510   1.239      9.156
Gendermale                            -0.229 0.795    0.172   0.567      1.115
RaceBlack                              0.110 1.116    0.560   0.373      3.344
RaceWhite                             -0.248 0.780    0.512   0.286      2.127
Purity                                -0.156 0.856    0.370   0.414      1.767
FAM83C                                -0.053 0.949    0.044   0.870      1.034
                                          z     p signif
`T cell CD4+ (non-regulatory)_XCELL` -1.537 0.124       
Age                                   2.735 0.006     **
Stage2                                1.056 0.291       
Stage3                                1.665 0.096      ·
Stage4                                2.380 0.017      *
Gendermale                           -1.329 0.184       
RaceBlack                             0.197 0.844       
RaceWhite                            -0.485 0.628       
Purity                               -0.421 0.674       
FAM83C                               -1.194 0.232       
Rsquare = 0.08 (max possible = 9.89e-01 )
Likelihood ratio test p = 1.62e-04 
Wald test p = 8.93e-04 
Score (logrank) test p = 5.61e-04 

T cell CD4+ (non-regulatory)_XCELL in HNSC-HPV+ (n=98):
Model: Surv(OS, EVENT) ~ `T cell CD4+ (non-regulatory)_XCELL` + Age + Stage + Gender + Race + Purity + `FAM83C` 
65 patients with 23 dying ( 33 missing obs. )
                                         coef           HR  se(coef) 95%CI_l
`T cell CD4+ (non-regulatory)_XCELL` -806.494 0.000000e+00   953.068   0.000
Age                                     0.012 1.012000e+00     0.026   0.961
Stage2                                 17.542 4.154749e+07  5199.170   0.000
Stage3                                 16.612 1.638694e+07  5199.170   0.000
Stage4                                 17.329 3.356984e+07  5199.170   0.000
Gendermale                             -0.149 8.620000e-01     0.542   0.298
RaceBlack                              18.538 1.124483e+08 12260.920   0.000
RaceWhite                              18.028 6.752836e+07 12260.920   0.000
Purity                                 -1.690 1.850000e-01     1.049   0.024
FAM83C                                 -0.133 8.760000e-01     0.151   0.652
                                     95%CI_u      z     p signif
`T cell CD4+ (non-regulatory)_XCELL`     Inf -0.846 0.397       
Age                                    1.065  0.443 0.658       
Stage2                                   Inf  0.003 0.997       
Stage3                                   Inf  0.003 0.997       
Stage4                                   Inf  0.003 0.997       
Gendermale                             2.494 -0.275 0.783       
RaceBlack                                Inf  0.002 0.999       
RaceWhite                                Inf  0.001 0.999       
Purity                                 1.441 -1.612 0.107       
FAM83C                                 1.176 -0.882 0.378       
Rsquare = 0.128 (max possible = 9.17e-01 )
Likelihood ratio test p = 5.38e-01 
Wald test p = 9.47e-01 
Score (logrank) test p = 8.38e-01 

T cell CD4+ (non-regulatory)_XCELL in HNSC-HPV- (n=422):
Model: Surv(OS, EVENT) ~ `T cell CD4+ (non-regulatory)_XCELL` + Age + Stage + Gender + Race + Purity + `FAM83C` 
346 patients with 153 dying ( 76 missing obs. )
                                        coef    HR se(coef) 95%CI_l
`T cell CD4+ (non-regulatory)_XCELL` -39.170 0.000   30.956   0.000
Age                                    0.026 1.026    0.008   1.009
Stage2                                 0.337 1.400    0.555   0.472
Stage3                                 0.765 2.148    0.541   0.743
Stage4                                 1.118 3.059    0.512   1.121
Gendermale                            -0.267 0.766    0.184   0.534
RaceBlack                             -0.022 0.978    0.565   0.324
RaceWhite                             -0.391 0.676    0.513   0.247
Purity                                 0.111 1.117    0.408   0.502
FAM83C                                -0.041 0.960    0.048   0.874
                                          95%CI_u      z     p signif
`T cell CD4+ (non-regulatory)_XCELL` 2.178343e+09 -1.265 0.206       
Age                                  1.043000e+00  3.044 0.002     **
Stage2                               4.153000e+00  0.607 0.544       
Stage3                               6.206000e+00  1.412 0.158       
Stage4                               8.349000e+00  2.182 0.029      *
Gendermale                           1.097000e+00 -1.454 0.146       
RaceBlack                            2.958000e+00 -0.039 0.969       
RaceWhite                            1.849000e+00 -0.762 0.446       
Purity                               2.486000e+00  0.272 0.786       
FAM83C                               1.054000e+00 -0.861 0.389       
Rsquare = 0.092 (max possible = 9.89e-01 )
Likelihood ratio test p = 2.35e-04 
Wald test p = 8.21e-04 
Score (logrank) test p = 5.85e-04 

T cell CD4+ (non-regulatory)_XCELL in KICH (n=66):
Model: Surv(OS, EVENT) ~ `T cell CD4+ (non-regulatory)_XCELL` + Age + Stage + Gender + Race + Purity + `FAM83C` 
63 patients with 9 dying ( 3 missing obs. )
                                         coef           HR se(coef)    95%CI_l
`T cell CD4+ (non-regulatory)_XCELL` 1129.451          Inf 1876.288      0.000
Age                                     0.046 1.047000e+00    0.031      0.986
Stage2                                 11.718 1.227267e+05    0.858  22829.979
Stage3                                 13.351 6.287048e+05    0.786 134680.354
Stage4                                 15.291 4.373666e+06    0.953 674983.174
Gendermale                             -0.108 8.980000e-01    0.751      0.206
RaceBlack                             -16.332 0.000000e+00 3971.703      0.000
RaceWhite                              -1.473 2.290000e-01    1.225      0.021
Purity                                  4.678 1.075320e+02    5.702      0.002
FAM83C                                 31.230 3.655908e+13   24.467      0.000
                                          95%CI_u      z     p signif
`T cell CD4+ (non-regulatory)_XCELL`          Inf  0.602 0.547       
Age                                  1.113000e+00  1.491 0.136       
Stage2                               6.597393e+05 13.655 0.000    ***
Stage3                               2.934873e+06 16.984 0.000    ***
Stage4                               2.833990e+07 16.038 0.000    ***
Gendermale                           3.911000e+00 -0.143 0.886       
RaceBlack                                     Inf -0.004 0.997       
RaceWhite                            2.528000e+00 -1.203 0.229       
Purity                               7.669345e+06  0.820 0.412       
FAM83C                               2.450831e+34  1.276 0.202       
Rsquare = 0.38 (max possible = 6.71e-01 )
Likelihood ratio test p = 8.33e-04 
Wald test p = 3.4e-152 
Score (logrank) test p = 1.69e-14 

T cell CD4+ (non-regulatory)_XCELL in KIRC (n=533):
Model: Surv(OS, EVENT) ~ `T cell CD4+ (non-regulatory)_XCELL` + Age + Stage + Gender + Race + Purity + `FAM83C` 
450 patients with 138 dying ( 83 missing obs. )
                                          coef     HR    se(coef) 95%CI_l
`T cell CD4+ (non-regulatory)_XCELL` -7077.026  0.000 1376870.625   0.000
Age                                      0.038  1.038       0.008   1.021
Stage2                                   0.252  1.286       0.344   0.655
Stage3                                   0.772  2.164       0.230   1.378
Stage4                                   1.718  5.573       0.217   3.644
Gendermale                              -0.039  0.961       0.185   0.669
RaceBlack                                0.222  1.248       1.058   0.157
RaceWhite                                0.201  1.223       1.016   0.167
Purity                                  -0.096  0.908       0.372   0.438
FAM83C                                   3.331 27.968       1.173   2.804
                                     95%CI_u      z     p signif
`T cell CD4+ (non-regulatory)_XCELL`     Inf -0.005 0.996       
Age                                    1.056  4.428 0.000    ***
Stage2                                 2.525  0.731 0.465       
Stage3                                 3.398  3.352 0.001     **
Stage4                                 8.522  7.926 0.000    ***
Gendermale                             1.381 -0.213 0.831       
RaceBlack                              9.935  0.209 0.834       
RaceWhite                              8.964  0.198 0.843       
Purity                                 1.882 -0.258 0.796       
FAM83C                               278.948  2.839 0.005     **
Rsquare = 0.187 (max possible = 9.65e-01 )
Likelihood ratio test p = 1.3e-15 
Wald test p = 1e+00 
Score (logrank) test p = 6.2e-19 

T cell CD4+ (non-regulatory)_XCELL in KIRP (n=290):
Model: Surv(OS, EVENT) ~ `T cell CD4+ (non-regulatory)_XCELL` + Age + Stage + Gender + Race + Purity + `FAM83C` 
219 patients with 34 dying ( 71 missing obs. )
                                          coef     HR   se(coef) 95%CI_l
`T cell CD4+ (non-regulatory)_XCELL` -1617.284  0.000 441985.862   0.000
Age                                      0.004  1.004      0.016   0.974
Stage2                                  -0.306  0.736      1.061   0.092
Stage3                                   1.723  5.601      0.438   2.375
Stage4                                   2.833 16.988      0.520   6.135
Gendermale                              -0.393  0.675      0.395   0.311
RaceBlack                               -1.935  0.144      1.203   0.014
RaceWhite                               -2.056  0.128      1.180   0.013
Purity                                  -0.353  0.703      0.770   0.155
FAM83C                                   0.923  2.517      0.329   1.320
                                     95%CI_u      z     p signif
`T cell CD4+ (non-regulatory)_XCELL`     Inf -0.004 0.997       
Age                                    1.036  0.275 0.783       
Stage2                                 5.891 -0.289 0.773       
Stage3                                13.210  3.936 0.000    ***
Stage4                                47.039  5.451 0.000    ***
Gendermale                             1.464 -0.996 0.319       
RaceBlack                              1.527 -1.608 0.108       
RaceWhite                              1.292 -1.743 0.081      ·
Purity                                 3.177 -0.458 0.647       
FAM83C                                 4.800  2.803 0.005     **
Rsquare = 0.18 (max possible = 7.58e-01 )
Likelihood ratio test p = 3.98e-06 
Wald test p = 9.87e-01 
Score (logrank) test p = 2.25e-11 

T cell CD4+ (non-regulatory)_XCELL in LGG (n=516):
Model: Surv(OS, EVENT) ~ `T cell CD4+ (non-regulatory)_XCELL` + Age + Gender + Race + Purity + `FAM83C` 
463 patients with 112 dying ( 53 missing obs. )
                                              coef          HR     se(coef)
`T cell CD4+ (non-regulatory)_XCELL`  4.407413e+15         Inf 2.105996e+16
Age                                   6.200000e-02       1.063 8.000000e-03
Gendermale                            8.800000e-02       1.093 1.960000e-01
RaceBlack                             1.536700e+01 4717613.295 1.987344e+03
RaceWhite                             1.540000e+01 4878599.400 1.987344e+03
Purity                               -9.420000e-01       0.390 4.100000e-01
FAM83C                                1.300000e-02       1.013 1.955000e+00
                                     95%CI_l 95%CI_u      z     p signif
`T cell CD4+ (non-regulatory)_XCELL`   0.000     Inf  0.209 0.834       
Age                                    1.048   1.080  8.032 0.000    ***
Gendermale                             0.744   1.604  0.452 0.651       
RaceBlack                              0.000     Inf  0.008 0.994       
RaceWhite                              0.000     Inf  0.008 0.994       
Purity                                 0.175   0.870 -2.300 0.021      *
FAM83C                                 0.022  46.776  0.007 0.995       
Rsquare = 0.136 (max possible = 9.07e-01 )
Likelihood ratio test p = 4.01e-12 
Wald test p = 1e+00 
Score (logrank) test p = 3.21e-13 

T cell CD4+ (non-regulatory)_XCELL in LIHC (n=371):
Model: Surv(OS, EVENT) ~ `T cell CD4+ (non-regulatory)_XCELL` + Age + Stage + Gender + Race + Purity + `FAM83C` 
310 patients with 106 dying ( 61 missing obs. )
                                        coef    HR se(coef) 95%CI_l
`T cell CD4+ (non-regulatory)_XCELL` -32.387 0.000   74.602   0.000
Age                                    0.012 1.012    0.008   0.996
Stage2                                 0.340 1.405    0.262   0.841
Stage3                                 0.974 2.648    0.236   1.667
Stage4                                 1.663 5.277    0.624   1.554
Gendermale                            -0.151 0.860    0.226   0.553
RaceBlack                              0.938 2.555    0.495   0.969
RaceWhite                              0.005 1.005    0.237   0.631
Purity                                 0.639 1.895    0.476   0.745
FAM83C                                -1.653 0.191    1.902   0.005
                                          95%CI_u      z     p signif
`T cell CD4+ (non-regulatory)_XCELL` 2.725767e+49 -0.434 0.664       
Age                                  1.028000e+00  1.437 0.151       
Stage2                               2.350000e+00  1.298 0.194       
Stage3                               4.208000e+00  4.123 0.000    ***
Stage4                               1.792400e+01  2.666 0.008     **
Gendermale                           1.338000e+00 -0.670 0.503       
RaceBlack                            6.737000e+00  1.897 0.058      ·
RaceWhite                            1.600000e+00  0.021 0.983       
Purity                               4.818000e+00  1.342 0.180       
FAM83C                               7.957000e+00 -0.869 0.385       
Rsquare = 0.088 (max possible = 9.66e-01 )
Likelihood ratio test p = 1.51e-03 
Wald test p = 1.11e-03 
Score (logrank) test p = 4.18e-04 

T cell CD4+ (non-regulatory)_XCELL in LUAD (n=515):
Model: Surv(OS, EVENT) ~ `T cell CD4+ (non-regulatory)_XCELL` + Age + Stage + Gender + Race + Purity + `FAM83C` 
421 patients with 150 dying ( 94 missing obs. )
                                         coef           HR se(coef) 95%CI_l
`T cell CD4+ (non-regulatory)_XCELL` -488.257        0.000  449.366   0.000
Age                                     0.008        1.008    0.009   0.990
Stage2                                  0.893        2.443    0.201   1.647
Stage3                                  1.040        2.828    0.218   1.844
Stage4                                  1.098        2.998    0.336   1.552
Gendermale                              0.026        1.026    0.169   0.736
RaceBlack                              16.188 10721461.289 1902.234   0.000
RaceWhite                              16.336 12438269.907 1902.234   0.000
Purity                                  0.497        1.643    0.342   0.841
FAM83C                                 -0.570        0.566    0.561   0.188
                                           95%CI_u      z     p signif
`T cell CD4+ (non-regulatory)_XCELL` 2.842608e+170 -1.087 0.277       
Age                                   1.025000e+00  0.848 0.397       
Stage2                                3.624000e+00  4.441 0.000    ***
Stage3                                4.339000e+00  4.762 0.000    ***
Stage4                                5.794000e+00  3.267 0.001     **
Gendermale                            1.430000e+00  0.152 0.879       
RaceBlack                                      Inf  0.009 0.993       
RaceWhite                                      Inf  0.009 0.993       
Purity                                3.212000e+00  1.452 0.146       
FAM83C                                1.698000e+00 -1.016 0.310       
Rsquare = 0.118 (max possible = 9.74e-01 )
Likelihood ratio test p = 8.72e-08 
Wald test p = 1.67e-05 
Score (logrank) test p = 6.98e-07 

T cell CD4+ (non-regulatory)_XCELL in LUSC (n=501):
Model: Surv(OS, EVENT) ~ `T cell CD4+ (non-regulatory)_XCELL` + Age + Stage + Gender + Race + Purity + `FAM83C` 
370 patients with 161 dying ( 131 missing obs. )
                                        coef    HR se(coef) 95%CI_l     95%CI_u
`T cell CD4+ (non-regulatory)_XCELL` -22.165 0.000   18.471   0.000 1248887.022
Age                                    0.016 1.016    0.009   0.998       1.035
Stage2                                 0.232 1.261    0.188   0.873       1.821
Stage3                                 0.620 1.858    0.215   1.219       2.834
Stage4                                 0.820 2.270    0.793   0.479      10.748
Gendermale                             0.411 1.508    0.195   1.029       2.208
RaceBlack                              0.118 1.126    0.609   0.341       3.711
RaceWhite                             -0.477 0.621    0.563   0.206       1.871
Purity                                -0.400 0.671    0.373   0.323       1.392
FAM83C                                -0.016 0.984    0.043   0.905       1.071
                                          z     p signif
`T cell CD4+ (non-regulatory)_XCELL` -1.200 0.230       
Age                                   1.754 0.079      ·
Stage2                                1.236 0.217       
Stage3                                2.878 0.004     **
Stage4                                1.033 0.302       
Gendermale                            2.108 0.035      *
RaceBlack                             0.195 0.846       
RaceWhite                            -0.847 0.397       
Purity                               -1.072 0.284       
FAM83C                               -0.367 0.714       
Rsquare = 0.056 (max possible = 9.87e-01 )
Likelihood ratio test p = 1.81e-02 
Wald test p = 1.67e-02 
Score (logrank) test p = 1.61e-02 

T cell CD4+ (non-regulatory)_XCELL in MESO (n=87):
Model: Surv(OS, EVENT) ~ `T cell CD4+ (non-regulatory)_XCELL` + Age + Stage + Gender + Race + Purity + `FAM83C` 
85 patients with 72 dying ( 2 missing obs. )
                                              coef    HR     se(coef) 95%CI_l
`T cell CD4+ (non-regulatory)_XCELL`  1.055815e+16   Inf 4.798165e+16   0.000
Age                                   2.000000e-02 1.020 1.600000e-02   0.989
Stage2                               -2.120000e-01 0.809 4.870000e-01   0.311
Stage3                               -8.400000e-02 0.919 4.270000e-01   0.398
Stage4                               -1.260000e-01 0.881 4.890000e-01   0.338
Gendermale                           -1.750000e-01 0.840 3.290000e-01   0.441
RaceBlack                             1.490000e-01 1.160 1.535000e+00   0.057
RaceWhite                            -5.130000e-01 0.599 1.050000e+00   0.076
Purity                               -7.490000e-01 0.473 5.560000e-01   0.159
FAM83C                               -6.570000e-01 0.518 6.137000e+00   0.000
                                       95%CI_u      z     p signif
`T cell CD4+ (non-regulatory)_XCELL`       Inf  0.220 0.826       
Age                                      1.053  1.246 0.213       
Stage2                                   2.103 -0.435 0.664       
Stage3                                   2.121 -0.198 0.843       
Stage4                                   2.296 -0.259 0.796       
Gendermale                               1.600 -0.531 0.595       
RaceBlack                               23.510  0.097 0.923       
RaceWhite                                4.688 -0.489 0.625       
Purity                                   1.406 -1.347 0.178       
FAM83C                               86697.422 -0.107 0.915       
Rsquare = 0.061 (max possible = 9.98e-01 )
Likelihood ratio test p = 8.69e-01 
Wald test p = 1e+00 
Score (logrank) test p = 8.49e-01 

T cell CD4+ (non-regulatory)_XCELL in OV (n=303):
Model: Surv(OS, EVENT) ~ `T cell CD4+ (non-regulatory)_XCELL` + Age + Race + Purity + `FAM83C` 
238 patients with 153 dying ( 65 missing obs. )
                                        coef    HR se(coef) 95%CI_l
`T cell CD4+ (non-regulatory)_XCELL` -35.193 0.000  190.059   0.000
Age                                    0.036 1.037    0.008   1.021
RaceBlack                             -0.044 0.957    0.579   0.308
RaceWhite                             -0.165 0.848    0.516   0.308
Purity                                -0.580 0.560    0.674   0.149
FAM83C                                 0.094 1.099    0.280   0.635
                                           95%CI_u      z     p signif
`T cell CD4+ (non-regulatory)_XCELL` 3.123294e+146 -0.185 0.853       
Age                                   1.054000e+00  4.459 0.000    ***
RaceBlack                             2.973000e+00 -0.077 0.939       
RaceWhite                             2.330000e+00 -0.320 0.749       
Purity                                2.098000e+00 -0.860 0.390       
FAM83C                                1.903000e+00  0.337 0.736       
Rsquare = 0.082 (max possible = 9.97e-01 )
Likelihood ratio test p = 2.43e-03 
Wald test p = 2.08e-03 
Score (logrank) test p = 1.77e-03 

T cell CD4+ (non-regulatory)_XCELL in PAAD (n=179):
Model: Surv(OS, EVENT) ~ `T cell CD4+ (non-regulatory)_XCELL` + Age + Stage + Gender + Race + Purity + `FAM83C` 
165 patients with 89 dying ( 14 missing obs. )
                                         coef    HR se(coef) 95%CI_l 95%CI_u
`T cell CD4+ (non-regulatory)_XCELL` -705.557 0.000  780.117   0.000     Inf
Age                                     0.022 1.022    0.011   1.001   1.044
Stage2                                  0.654 1.924    0.437   0.817   4.530
Stage3                                 -0.216 0.806    1.092   0.095   6.858
Stage4                                  0.218 1.244    0.825   0.247   6.269
Gendermale                             -0.204 0.815    0.218   0.532   1.249
RaceBlack                              -0.027 0.974    0.744   0.226   4.188
RaceWhite                               0.364 1.440    0.482   0.559   3.706
Purity                                 -0.605 0.546    0.411   0.244   1.221
FAM83C                                  0.110 1.116    0.439   0.472   2.638
                                          z     p signif
`T cell CD4+ (non-regulatory)_XCELL` -0.904 0.366       
Age                                   2.046 0.041      *
Stage2                                1.498 0.134       
Stage3                               -0.198 0.843       
Stage4                                0.265 0.791       
Gendermale                           -0.939 0.348       
RaceBlack                            -0.036 0.972       
RaceWhite                             0.756 0.450       
Purity                               -1.473 0.141       
FAM83C                                0.250 0.803       
Rsquare = 0.103 (max possible = 9.91e-01 )
Likelihood ratio test p = 5.64e-02 
Wald test p = 1.57e-01 
Score (logrank) test p = 1.5e-01 

T cell CD4+ (non-regulatory)_XCELL in PCPG (n=181):
Model: Surv(OS, EVENT) ~ `T cell CD4+ (non-regulatory)_XCELL` + Age + Gender + Race + Purity + `FAM83C` 
164 patients with 7 dying ( 17 missing obs. )
                                             coef           HR     se(coef)
`T cell CD4+ (non-regulatory)_XCELL` -7.18173e+16        0.000 1.396140e+17
Age                                   3.90000e-02        1.040 3.100000e-02
Gendermale                            1.39300e+00        4.027 9.040000e-01
RaceBlack                            -6.11000e-01        0.543 1.937562e+04
RaceWhite                             1.71130e+01 27040992.069 1.458407e+04
Purity                                5.93300e+00      377.343 3.513000e+00
FAM83C                                6.86000e-01        1.986 4.356000e+00
                                     95%CI_l    95%CI_u      z     p signif
`T cell CD4+ (non-regulatory)_XCELL`   0.000        Inf -0.514 0.607       
Age                                    0.978      1.106  1.256 0.209       
Gendermale                             0.685     23.680  1.541 0.123       
RaceBlack                              0.000        Inf  0.000 1.000   <NA>
RaceWhite                              0.000        Inf  0.001 0.999       
Purity                                 0.386 368741.481  1.689 0.091      ·
FAM83C                                 0.000  10143.103  0.158 0.875       
Rsquare = 0.057 (max possible = 3.07e-01 )
Likelihood ratio test p = 2.15e-01 
Wald test p = 1e+00 
Score (logrank) test p = 3.93e-01 

T cell CD4+ (non-regulatory)_XCELL in PRAD (n=498):
Model: Surv(OS, EVENT) ~ `T cell CD4+ (non-regulatory)_XCELL` + Age + Race + Purity + `FAM83C` 
403 patients with 9 dying ( 95 missing obs. )
                                           coef           HR     se(coef)
`T cell CD4+ (non-regulatory)_XCELL` -77613.796 0.000000e+00 13977944.445
Age                                       0.011 1.011000e+00        0.056
RaceBlack                                19.020 1.820729e+08        1.121
RaceWhite                                20.251 6.237451e+08        1.121
Purity                                    1.161 3.194000e+00        1.388
FAM83C                                    0.815 2.259000e+00        1.833
                                          95%CI_l      95%CI_u      z     p
`T cell CD4+ (non-regulatory)_XCELL`        0.000          Inf -0.006 0.996
Age                                         0.906 1.129000e+00  0.198 0.843
RaceBlack                            20231333.067 1.638574e+09 16.966 0.000
RaceWhite                            69308468.895 5.613426e+09 18.065 0.000
Purity                                      0.210 4.847900e+01  0.837 0.403
FAM83C                                      0.062 8.205000e+01  0.444 0.657
                                     signif
`T cell CD4+ (non-regulatory)_XCELL`       
Age                                        
RaceBlack                               ***
RaceWhite                               ***
Purity                                     
FAM83C                                     
Rsquare = 0.008 (max possible = 1.83e-01 )
Likelihood ratio test p = 7.72e-01 
Wald test p = 1e+00 
Score (logrank) test p = 8.65e-01 

T cell CD4+ (non-regulatory)_XCELL in READ (n=166):
Model: Surv(OS, EVENT) ~ `T cell CD4+ (non-regulatory)_XCELL` + Age + Stage + Gender + Race + Purity + `FAM83C` 
72 patients with 13 dying ( 94 missing obs. )
                                        coef            HR  se(coef) 95%CI_l
`T cell CD4+ (non-regulatory)_XCELL` 383.743 4.542771e+166   248.513   0.000
Age                                    0.097  1.102000e+00     0.045   1.009
Stage2                                -2.428  8.800000e-02     1.443   0.005
Stage3                                -0.516  5.970000e-01     0.910   0.100
Stage4                                -0.240  7.860000e-01     1.098   0.091
Gendermale                            -0.426  6.530000e-01     0.754   0.149
RaceBlack                             -1.765  1.710000e-01 54290.531   0.000
RaceWhite                             15.185  3.934163e+06 53708.787   0.000
Purity                                 0.299  1.348000e+00     1.526   0.068
FAM83C                                -0.712  4.910000e-01     1.020   0.066
                                     95%CI_u      z     p signif
`T cell CD4+ (non-regulatory)_XCELL`     Inf  1.544 0.123       
Age                                    1.205  2.151 0.031      *
Stage2                                 1.494 -1.682 0.093      ·
Stage3                                 3.552 -0.567 0.571       
Stage4                                 6.759 -0.219 0.827       
Gendermale                             2.865 -0.565 0.572       
RaceBlack                                Inf  0.000 1.000   <NA>
RaceWhite                                Inf  0.000 1.000   <NA>
Purity                                26.831  0.196 0.845       
FAM83C                                 3.623 -0.698 0.485       
Rsquare = 0.252 (max possible = 7.04e-01 )
Likelihood ratio test p = 2.18e-02 
Wald test p = 9.27e-01 
Score (logrank) test p = 4.27e-02 

T cell CD4+ (non-regulatory)_XCELL in SARC (n=260):
Model: Surv(OS, EVENT) ~ `T cell CD4+ (non-regulatory)_XCELL` + Age + Gender + Race + Purity + `FAM83C` 
233 patients with 90 dying ( 27 missing obs. )
                                         coef    HR se(coef) 95%CI_l
`T cell CD4+ (non-regulatory)_XCELL` -197.838 0.000  183.772   0.000
Age                                     0.024 1.024    0.008   1.007
Gendermale                             -0.069 0.934    0.223   0.603
RaceBlack                              -0.089 0.915    1.087   0.109
RaceWhite                              -0.464 0.629    1.023   0.085
Purity                                  1.136 3.114    0.593   0.973
FAM83C                                  0.668 1.950    0.368   0.949
                                          95%CI_u      z     p signif
`T cell CD4+ (non-regulatory)_XCELL` 3.216592e+70 -1.077 0.282       
Age                                  1.041000e+00  2.807 0.005     **
Gendermale                           1.445000e+00 -0.308 0.758       
RaceBlack                            7.699000e+00 -0.082 0.935       
RaceWhite                            4.663000e+00 -0.454 0.650       
Purity                               9.962000e+00  1.914 0.056      ·
FAM83C                               4.009000e+00  1.817 0.069      ·
Rsquare = 0.061 (max possible = 9.75e-01 )
Likelihood ratio test p = 4.08e-02 
Wald test p = 6.46e-02 
Score (logrank) test p = 6.75e-02 

T cell CD4+ (non-regulatory)_XCELL in SKCM (n=471):
Model: Surv(OS, EVENT) ~ `T cell CD4+ (non-regulatory)_XCELL` + Age + Stage + Gender + Race + Purity + `FAM83C` 
390 patients with 186 dying ( 81 missing obs. )
                                       coef    HR se(coef) 95%CI_l  95%CI_u
`T cell CD4+ (non-regulatory)_XCELL` -3.077 0.046    5.905   0.000 4902.560
Age                                   0.017 1.018    0.005   1.007    1.028
Stage2                                0.234 1.263    0.219   0.822    1.941
Stage3                                0.602 1.826    0.205   1.223    2.728
Stage4                                1.231 3.426    0.356   1.705    6.883
Gendermale                           -0.028 0.973    0.158   0.714    1.325
RaceWhite                            -1.028 0.358    0.415   0.159    0.807
Purity                                1.347 3.845    0.363   1.888    7.831
FAM83C                                0.283 1.327    0.073   1.150    1.531
                                          z     p signif
`T cell CD4+ (non-regulatory)_XCELL` -0.521 0.602       
Age                                   3.354 0.001     **
Stage2                                1.065 0.287       
Stage3                                2.941 0.003     **
Stage4                                3.459 0.001     **
Gendermale                           -0.176 0.860       
RaceWhite                            -2.477 0.013      *
Purity                                3.712 0.000    ***
FAM83C                                3.869 0.000    ***
Rsquare = 0.152 (max possible = 9.92e-01 )
Likelihood ratio test p = 2.09e-10 
Wald test p = 1.16e-10 
Score (logrank) test p = 6.8e-12 

T cell CD4+ (non-regulatory)_XCELL in SKCM-Primary (n=103):
Model: Surv(OS, EVENT) ~ `T cell CD4+ (non-regulatory)_XCELL` + Age + Stage + Gender + Race + Purity + `FAM83C` 
94 patients with 26 dying ( 9 missing obs. )
                                        coef           HR se(coef) 95%CI_l
`T cell CD4+ (non-regulatory)_XCELL` -30.403 0.000000e+00  123.237   0.000
Age                                    0.019 1.019000e+00    0.018   0.984
Stage2                                17.991 6.504939e+07 6293.094   0.000
Stage3                                18.530 1.115396e+08 6293.094   0.000
Stage4                                20.729 1.005879e+09 6293.094   0.000
Gendermale                             0.299 1.348000e+00    0.441   0.568
RaceWhite                             -1.013 3.630000e-01    0.653   0.101
Purity                                 1.099 3.003000e+00    1.195   0.289
FAM83C                                 0.219 1.245000e+00    0.136   0.954
                                         95%CI_u      z     p signif
`T cell CD4+ (non-regulatory)_XCELL` 4.96486e+91 -0.247 0.805       
Age                                  1.05500e+00  1.040 0.299       
Stage2                                       Inf  0.003 0.998       
Stage3                                       Inf  0.003 0.998       
Stage4                                       Inf  0.003 0.997       
Gendermale                           3.20300e+00  0.677 0.498       
RaceWhite                            1.30600e+00 -1.551 0.121       
Purity                               3.12390e+01  0.920 0.358       
FAM83C                               1.62500e+00  1.613 0.107       
Rsquare = 0.179 (max possible = 8.69e-01 )
Likelihood ratio test p = 2.93e-02 
Wald test p = 1.86e-02 
Score (logrank) test p = 1.24e-03 

T cell CD4+ (non-regulatory)_XCELL in SKCM-Metastasis (n=368):
Model: Surv(OS, EVENT) ~ `T cell CD4+ (non-regulatory)_XCELL` + Age + Stage + Gender + Race + Purity + `FAM83C` 
296 patients with 160 dying ( 72 missing obs. )
                                       coef    HR se(coef) 95%CI_l  95%CI_u
`T cell CD4+ (non-regulatory)_XCELL` -2.846 0.058    5.900   0.000 6108.590
Age                                   0.019 1.019    0.006   1.008    1.031
Stage2                                0.148 1.159    0.231   0.737    1.822
Stage3                                0.549 1.731    0.210   1.147    2.613
Stage4                                1.008 2.741    0.414   1.217    6.174
Gendermale                           -0.057 0.944    0.172   0.674    1.324
RaceWhite                            -1.062 0.346    0.600   0.107    1.121
Purity                                1.235 3.438    0.389   1.606    7.363
FAM83C                                0.202 1.223    0.151   0.910    1.644
                                          z     p signif
`T cell CD4+ (non-regulatory)_XCELL` -0.482 0.630       
Age                                   3.396 0.001     **
Stage2                                0.640 0.522       
Stage3                                2.615 0.009     **
Stage4                                2.434 0.015      *
Gendermale                           -0.331 0.740       
RaceWhite                            -1.770 0.077      ·
Purity                                3.179 0.001     **
FAM83C                                1.337 0.181       
Rsquare = 0.139 (max possible = 9.95e-01 )
Likelihood ratio test p = 1.24e-06 
Wald test p = 2.13e-06 
Score (logrank) test p = 7.55e-07 

T cell CD4+ (non-regulatory)_XCELL in STAD (n=415):
Model: Surv(OS, EVENT) ~ `T cell CD4+ (non-regulatory)_XCELL` + Age + Stage + Gender + Race + Purity + `FAM83C` 
289 patients with 111 dying ( 126 missing obs. )
                                       coef    HR se(coef) 95%CI_l     95%CI_u
`T cell CD4+ (non-regulatory)_XCELL` -0.614 0.541    7.980   0.000 3357496.059
Age                                   0.026 1.026    0.010   1.006       1.047
Stage2                                0.505 1.658    0.392   0.769       3.573
Stage3                                0.944 2.569    0.367   1.252       5.271
Stage4                                1.326 3.765    0.503   1.405      10.088
Gendermale                            0.126 1.134    0.208   0.754       1.704
RaceBlack                             0.257 1.293    0.448   0.537       3.115
RaceWhite                             0.085 1.089    0.245   0.674       1.759
Purity                               -0.559 0.572    0.386   0.268       1.218
FAM83C                                0.079 1.082    0.147   0.811       1.444
                                          z     p signif
`T cell CD4+ (non-regulatory)_XCELL` -0.077 0.939       
Age                                   2.549 0.011      *
Stage2                                1.290 0.197       
Stage3                                2.573 0.010      *
Stage4                                2.636 0.008     **
Gendermale                            0.604 0.546       
RaceBlack                             0.574 0.566       
RaceWhite                             0.349 0.727       
Purity                               -1.449 0.147       
FAM83C                                0.537 0.591       
Rsquare = 0.07 (max possible = 9.79e-01 )
Likelihood ratio test p = 2.07e-02 
Wald test p = 2.92e-02 
Score (logrank) test p = 2.4e-02 

T cell CD4+ (non-regulatory)_XCELL in TGCT (n=150):
Model: Surv(OS, EVENT) ~ `T cell CD4+ (non-regulatory)_XCELL` + Age + Stage + Race + Purity + `FAM83C` 
75 patients with 2 dying ( 75 missing obs. )
                                        coef            HR     se(coef) 95%CI_l
`T cell CD4+ (non-regulatory)_XCELL` 491.677 3.408761e+213 1.122413e+10       0
Age                                   -1.725  1.780000e-01 1.731689e+03       0
Stage2                                -2.188  1.120000e-01 4.189265e+04       0
Stage3                                15.656  6.298299e+06 1.277440e+05       0
RaceBlack                              8.770  6.439629e+03 2.038361e+07       0
RaceWhite                            -36.477  0.000000e+00 1.869325e+07       0
Purity                                24.666  5.153587e+10 1.952884e+05       0
FAM83C                                 8.390  4.401254e+03 7.100327e+04       0
                                     95%CI_u      z     p signif
`T cell CD4+ (non-regulatory)_XCELL`     Inf  0.000 1.000   <NA>
Age                                      Inf -0.001 0.999       
Stage2                                   Inf  0.000 1.000   <NA>
Stage3                                   Inf  0.000 1.000   <NA>
RaceBlack                                Inf  0.000 1.000   <NA>
RaceWhite                                Inf  0.000 1.000   <NA>
Purity                                   Inf  0.000 1.000   <NA>
FAM83C                                   Inf  0.000 1.000   <NA>
Rsquare = 0.14 (max possible = 1.4e-01 )
Likelihood ratio test p = 1.84e-01 
Wald test p = 1e+00 
Score (logrank) test p = 5.92e-03 

T cell CD4+ (non-regulatory)_XCELL in THCA (n=509):
Model: Surv(OS, EVENT) ~ `T cell CD4+ (non-regulatory)_XCELL` + Age + Stage + Gender + Race + Purity + `FAM83C` 
395 patients with 16 dying ( 114 missing obs. )
                                           coef           HR     se(coef)
`T cell CD4+ (non-regulatory)_XCELL` -19571.430 0.000000e+00 14650408.282
Age                                       0.152 1.164000e+00        0.030
Stage2                                    0.107 1.113000e+00        1.127
Stage3                                    0.245 1.278000e+00        0.864
Stage4                                    1.675 5.339000e+00        0.971
Gendermale                                0.005 1.005000e+00        0.625
RaceBlack                                19.048 1.872152e+08    15573.722
RaceWhite                                18.666 1.278403e+08    15573.722
Purity                                    2.335 1.032500e+01        1.111
FAM83C                                  -13.172 0.000000e+00       14.780
                                     95%CI_l     95%CI_u      z     p signif
`T cell CD4+ (non-regulatory)_XCELL`   0.000         Inf -0.001 0.999       
Age                                    1.097       1.234  5.045 0.000    ***
Stage2                                 0.122      10.127  0.095 0.924       
Stage3                                 0.235       6.950  0.284 0.777       
Stage4                                 0.796      35.801  1.725 0.084      ·
Gendermale                             0.295       3.421  0.009 0.993       
RaceBlack                              0.000         Inf  0.001 0.999       
RaceWhite                              0.000         Inf  0.001 0.999       
Purity                                 1.171      91.031  2.102 0.036      *
FAM83C                                 0.000 7245862.340 -0.891 0.373       
Rsquare = 0.152 (max possible = 3.47e-01 )
Likelihood ratio test p = 4.12e-10 
Wald test p = 1e+00 
Score (logrank) test p = 3.42e-10 

T cell CD4+ (non-regulatory)_XCELL in THYM (n=120):
Model: Surv(OS, EVENT) ~ `T cell CD4+ (non-regulatory)_XCELL` + Age + Gender + Race + Purity + `FAM83C` 
113 patients with 9 dying ( 7 missing obs. )
                                        coef    HR  se(coef) 95%CI_l  95%CI_u
`T cell CD4+ (non-regulatory)_XCELL` -33.799 0.000    21.270   0.000 2665.774
Age                                    0.030 1.030     0.034   0.963    1.102
Gendermale                            -0.239 0.787     0.825   0.156    3.968
RaceBlack                            -14.516 0.000 11093.239   0.000      Inf
RaceWhite                              0.764 2.146     1.144   0.228   20.200
Purity                                -0.169 0.845     1.183   0.083    8.579
FAM83C                                 0.052 1.053     0.832   0.206    5.385
                                          z     p signif
`T cell CD4+ (non-regulatory)_XCELL` -1.589 0.112       
Age                                   0.870 0.384       
Gendermale                           -0.290 0.772       
RaceBlack                            -0.001 0.999       
RaceWhite                             0.668 0.504       
Purity                               -0.143 0.887       
FAM83C                                0.062 0.950       
Rsquare = 0.089 (max possible = 4.51e-01 )
Likelihood ratio test p = 1.63e-01 
Wald test p = 6.33e-01 
Score (logrank) test p = 3.01e-01 

T cell CD4+ (non-regulatory)_XCELL in UCEC (n=545):
Model: Surv(OS, EVENT) ~ `T cell CD4+ (non-regulatory)_XCELL` + Age + Race + Purity + `FAM83C` 
85 patients with 16 dying ( 460 missing obs. )
                                        coef    HR se(coef) 95%CI_l
`T cell CD4+ (non-regulatory)_XCELL` -71.919 0.000  317.116   0.000
Age                                   -0.005 0.995    0.028   0.942
RaceWhite                              1.449 4.257    0.689   1.103
Purity                                 1.272 3.569    1.112   0.404
FAM83C                                 0.246 1.280    0.554   0.432
                                           95%CI_u      z     p signif
`T cell CD4+ (non-regulatory)_XCELL` 4.963018e+238 -0.227 0.821       
Age                                   1.052000e+00 -0.161 0.872       
RaceWhite                             1.643900e+01  2.102 0.036      *
Purity                                3.154200e+01  1.145 0.252       
FAM83C                                3.787000e+00  0.445 0.656       
Rsquare = 0.084 (max possible = 7.29e-01 )
Likelihood ratio test p = 1.88e-01 
Wald test p = 2.78e-01 
Score (logrank) test p = 2.19e-01 

T cell CD4+ (non-regulatory)_XCELL in UCS (n=57):
Model: Surv(OS, EVENT) ~ `T cell CD4+ (non-regulatory)_XCELL` + Age + Race + Purity + `FAM83C` 
52 patients with 32 dying ( 5 missing obs. )
                                         coef           HR se(coef) 95%CI_l
`T cell CD4+ (non-regulatory)_XCELL` -364.507        0.000 1370.980   0.000
Age                                     0.050        1.051    0.025   1.000
RaceBlack                              17.683 47836772.586 6514.812   0.000
RaceWhite                              17.980 64381415.353 6514.812   0.000
Purity                                 -0.918        0.399    1.166   0.041
FAM83C                                 -0.270        0.763    0.452   0.315
                                     95%CI_u      z     p signif
`T cell CD4+ (non-regulatory)_XCELL`     Inf -0.266 0.790       
Age                                    1.105  1.949 0.051      ·
RaceBlack                                Inf  0.003 0.998       
RaceWhite                                Inf  0.003 0.998       
Purity                                 3.924 -0.787 0.431       
FAM83C                                 1.851 -0.597 0.550       
Rsquare = 0.126 (max possible = 9.83e-01 )
Likelihood ratio test p = 3.2e-01 
Wald test p = 4.32e-01 
Score (logrank) test p = 3.33e-01 

T cell CD4+ (non-regulatory)_XCELL in UVM (n=80):
Model: Surv(OS, EVENT) ~ `T cell CD4+ (non-regulatory)_XCELL` + Age + Stage + Gender + Purity + `FAM83C` 
77 patients with 22 dying ( 3 missing obs. )
                                       coef           HR se(coef) 95%CI_l
`T cell CD4+ (non-regulatory)_XCELL` 85.164 9.686790e+36   56.574   0.000
Age                                   0.043 1.044000e+00    0.020   1.003
Stage3                                0.261 1.299000e+00    0.501   0.487
Stage4                                3.449 3.148200e+01    1.264   2.643
Gendermale                            0.241 1.273000e+00    0.467   0.510
Purity                                2.321 1.018200e+01    1.332   0.748
FAM83C                                8.494 4.885194e+03   27.888   0.000
                                          95%CI_u     z     p signif
`T cell CD4+ (non-regulatory)_XCELL` 1.386061e+85 1.505 0.132       
Age                                  1.086000e+00 2.123 0.034      *
Stage3                               3.467000e+00 0.522 0.602       
Stage4                               3.750500e+02 2.729 0.006     **
Gendermale                           3.178000e+00 0.517 0.605       
Purity                               1.385790e+02 1.742 0.081      ·
FAM83C                               2.675436e+27 0.305 0.761       
Rsquare = 0.271 (max possible = 8.72e-01 )
Likelihood ratio test p = 9.75e-04 
Wald test p = 4.75e-03 
Score (logrank) test p = 2.39e-09 

T cell CD4+ central memory_XCELL in ACC (n=79):
Model: Surv(OS, EVENT) ~ `T cell CD4+ central memory_XCELL` + Age + Gender + Race + Purity + `FAM83C` 
64 patients with 24 dying ( 15 missing obs. )
                                     coef           HR  se(coef) 95%CI_l
`T cell CD4+ central memory_XCELL`  4.161       64.118    10.584   0.000
Age                                 0.004        1.004     0.014   0.978
Gendermale                          0.358        1.431     0.419   0.629
RaceBlack                          -0.098        0.906 11983.330   0.000
RaceWhite                          16.880 21430845.010 10204.553   0.000
Purity                              2.848       17.250     2.386   0.161
FAM83C                              0.148        1.160     2.964   0.003
                                        95%CI_u     z     p signif
`T cell CD4+ central memory_XCELL` 6.546471e+10 0.393 0.694       
Age                                1.032000e+00 0.306 0.759       
Gendermale                         3.254000e+00 0.854 0.393       
RaceBlack                                   Inf 0.000 1.000   <NA>
RaceWhite                                   Inf 0.002 0.999       
Purity                             1.853775e+03 1.193 0.233       
FAM83C                             3.869300e+02 0.050 0.960       
Rsquare = 0.069 (max possible = 9.38e-01 )
Likelihood ratio test p = 7.16e-01 
Wald test p = 9.41e-01 
Score (logrank) test p = 8.36e-01 

T cell CD4+ central memory_XCELL in BLCA (n=408):
Model: Surv(OS, EVENT) ~ `T cell CD4+ central memory_XCELL` + Age + Stage + Gender + Race + Purity + `FAM83C` 
348 patients with 160 dying ( 60 missing obs. )
                                     coef          HR se(coef) 95%CI_l
`T cell CD4+ central memory_XCELL` -7.420       0.001    8.718   0.000
Age                                 0.034       1.034    0.009   1.017
Stage2                             14.433 1853978.860 1900.090   0.000
Stage3                             14.884 2912219.608 1900.090   0.000
Stage4                             15.413 4938170.028 1900.090   0.000
Gendermale                         -0.169       0.845    0.179   0.595
RaceBlack                           0.769       2.158    0.450   0.894
RaceWhite                           0.109       1.115    0.359   0.552
Purity                              0.141       1.151    0.342   0.589
FAM83C                              0.087       1.091    0.046   0.996
                                     95%CI_u      z     p signif
`T cell CD4+ central memory_XCELL` 15777.623 -0.851 0.395       
Age                                    1.052  3.936 0.000    ***
Stage2                                   Inf  0.008 0.994       
Stage3                                   Inf  0.008 0.994       
Stage4                                   Inf  0.008 0.994       
Gendermale                             1.199 -0.944 0.345       
RaceBlack                              5.210  1.711 0.087      ·
RaceWhite                              2.253  0.303 0.762       
Purity                                 2.250  0.412 0.680       
FAM83C                                 1.195  1.871 0.061      ·
Rsquare = 0.14 (max possible = 9.91e-01 )
Likelihood ratio test p = 9.52e-08 
Wald test p = 4.95e-07 
Score (logrank) test p = 1.47e-07 

T cell CD4+ central memory_XCELL in BRCA (n=1100):
Model: Surv(OS, EVENT) ~ `T cell CD4+ central memory_XCELL` + Age + Stage + Gender + Race + Purity + `FAM83C` 
878 patients with 121 dying ( 222 missing obs. )
                                     coef     HR se(coef) 95%CI_l     95%CI_u
`T cell CD4+ central memory_XCELL` -0.453  0.636    7.876   0.000 3219424.213
Age                                 0.036  1.037    0.008   1.021       1.052
Stage2                              0.405  1.500    0.304   0.826       2.722
Stage3                              1.188  3.282    0.313   1.778       6.059
Stage4                              2.511 12.312    0.389   5.741      26.404
Gendermale                          0.046  1.047    1.007   0.145       7.544
RaceBlack                          -0.002  0.998    0.620   0.296       3.365
RaceWhite                          -0.228  0.796    0.597   0.247       2.564
Purity                              0.508  1.662    0.422   0.728       3.798
FAM83C                              0.063  1.065    0.239   0.666       1.702
                                        z     p signif
`T cell CD4+ central memory_XCELL` -0.057 0.954       
Age                                 4.741 0.000    ***
Stage2                              1.333 0.183       
Stage3                              3.799 0.000    ***
Stage4                              6.450 0.000    ***
Gendermale                          0.046 0.963       
RaceBlack                          -0.004 0.997       
RaceWhite                          -0.382 0.702       
Purity                              1.206 0.228       
FAM83C                              0.262 0.793       
Rsquare = 0.081 (max possible = 7.85e-01 )
Likelihood ratio test p = 7.22e-12 
Wald test p = 2.23e-15 
Score (logrank) test p = 3.13e-21 

T cell CD4+ central memory_XCELL in BRCA-Basal (n=191):
Model: Surv(OS, EVENT) ~ `T cell CD4+ central memory_XCELL` + Age + Stage + Race + Purity + `FAM83C` 
163 patients with 24 dying ( 28 missing obs. )
                                     coef           HR se(coef) 95%CI_l
`T cell CD4+ central memory_XCELL` 25.395 1.068591e+11   16.084   0.002
Age                                 0.012 1.012000e+00    0.018   0.976
Stage2                             18.679 1.294660e+08 6568.161   0.000
Stage3                             20.029 4.995816e+08 6568.161   0.000
Stage4                             20.679 9.570212e+08 6568.161   0.000
RaceBlack                          -1.143 3.190000e-01    1.133   0.035
RaceWhite                          -1.271 2.810000e-01    1.135   0.030
Purity                              1.135 3.112000e+00    1.052   0.396
FAM83C                             -0.385 6.800000e-01    0.497   0.257
                                        95%CI_u      z     p signif
`T cell CD4+ central memory_XCELL` 5.246285e+24  1.579 0.114       
Age                                1.049000e+00  0.663 0.507       
Stage2                                      Inf  0.003 0.998       
Stage3                                      Inf  0.003 0.998       
Stage4                                      Inf  0.003 0.997       
RaceBlack                          2.936000e+00 -1.009 0.313       
RaceWhite                          2.596000e+00 -1.120 0.263       
Purity                             2.444800e+01  1.079 0.280       
FAM83C                             1.801000e+00 -0.775 0.438       
Rsquare = 0.169 (max possible = 7.18e-01 )
Likelihood ratio test p = 4.06e-04 
Wald test p = 5.41e-03 
Score (logrank) test p = 3.08e-06 

T cell CD4+ central memory_XCELL in BRCA-Her2 (n=82):
Model: Surv(OS, EVENT) ~ `T cell CD4+ central memory_XCELL` + Age + Stage + Race + Purity + `FAM83C` 
59 patients with 11 dying ( 23 missing obs. )
                                     coef           HR    se(coef)    95%CI_l
`T cell CD4+ central memory_XCELL` -8.297 0.000000e+00      70.289      0.000
Age                                 0.029 1.029000e+00       0.027      0.976
Stage2                             12.218 2.023369e+05       0.799  42248.868
Stage3                             13.786 9.713818e+05       0.799 202828.928
Stage4                             54.513 4.725859e+23 2245224.538      0.000
RaceBlack                          -6.527 1.000000e-03       4.535      0.000
RaceWhite                          -1.714 1.800000e-01       1.358      0.013
Purity                              2.726 1.526600e+01       1.860      0.398
FAM83C                             -2.023 1.320000e-01       1.570      0.006
                                        95%CI_u      z     p signif
`T cell CD4+ central memory_XCELL` 1.685897e+56 -0.118 0.906       
Age                                1.085000e+00  1.058 0.290       
Stage2                             9.690255e+05 15.288 0.000    ***
Stage3                             4.652111e+06 17.251 0.000    ***
Stage4                                      Inf  0.000 1.000   <NA>
RaceBlack                          1.060000e+01 -1.439 0.150       
RaceWhite                          2.577000e+00 -1.263 0.207       
Purity                             5.850620e+02  1.465 0.143       
FAM83C                             2.868000e+00 -1.289 0.197       
Rsquare = 0.412 (max possible = 6.68e-01 )
Likelihood ratio test p = 2.61e-04 
Wald test p = 9.9e-01 
Score (logrank) test p = 1.66e-15 

T cell CD4+ central memory_XCELL in BRCA-LumA (n=568):
Model: Surv(OS, EVENT) ~ `T cell CD4+ central memory_XCELL` + Age + Stage + Gender + Race + Purity + `FAM83C` 
464 patients with 55 dying ( 104 missing obs. )
                                      coef       HR se(coef) 95%CI_l
`T cell CD4+ central memory_XCELL`   8.864 7070.691   11.783   0.000
Age                                  0.047    1.048    0.012   1.024
Stage2                               0.337    1.401    0.375   0.671
Stage3                               0.881    2.413    0.394   1.114
Stage4                               2.126    8.384    0.597   2.601
Gendermale                         -15.381    0.000 3486.932   0.000
RaceBlack                           -0.399    0.671    1.173   0.067
RaceWhite                            0.345    1.413    1.035   0.186
Purity                               0.387    1.472    0.621   0.436
FAM83C                              -5.111    0.006    4.479   0.000
                                        95%CI_u      z     p signif
`T cell CD4+ central memory_XCELL` 7.577714e+13  0.752 0.452       
Age                                1.073000e+00  3.955 0.000    ***
Stage2                             2.925000e+00  0.899 0.369       
Stage3                             5.226000e+00  2.233 0.026      *
Stage4                             2.702000e+01  3.561 0.000    ***
Gendermale                                  Inf -0.004 0.996       
RaceBlack                          6.684000e+00 -0.340 0.734       
RaceWhite                          1.073900e+01  0.334 0.739       
Purity                             4.970000e+00  0.623 0.533       
FAM83C                             3.916300e+01 -1.141 0.254       
Rsquare = 0.076 (max possible = 6.81e-01 )
Likelihood ratio test p = 6.13e-05 
Wald test p = 1.9e-05 
Score (logrank) test p = 3.77e-07 

T cell CD4+ central memory_XCELL in BRCA-LumB (n=219):
Model: Surv(OS, EVENT) ~ `T cell CD4+ central memory_XCELL` + Age + Stage + Gender + Race + Purity + `FAM83C` 
157 patients with 25 dying ( 62 missing obs. )
                                      coef           HR se(coef) 95%CI_l
`T cell CD4+ central memory_XCELL` -37.133        0.000   40.769   0.000
Age                                  0.047        1.048    0.020   1.007
Stage2                               0.797        2.218    1.078   0.268
Stage3                               1.673        5.329    1.064   0.662
Stage4                               2.107        8.226    1.174   0.823
Gendermale                           1.119        3.063    1.144   0.325
RaceBlack                           16.654 17096295.175 6529.987   0.000
RaceWhite                           16.026  9116599.042 6529.987   0.000
Purity                               1.002        2.724    1.342   0.196
FAM83C                              -2.106        0.122    4.109   0.000
                                        95%CI_u      z     p signif
`T cell CD4+ central memory_XCELL` 3.767608e+18 -0.911 0.362       
Age                                1.090000e+00  2.280 0.023      *
Stage2                             1.833700e+01  0.739 0.460       
Stage3                             4.287300e+01  1.573 0.116       
Stage4                             8.220400e+01  1.794 0.073      ·
Gendermale                         2.885700e+01  0.978 0.328       
RaceBlack                                   Inf  0.003 0.998       
RaceWhite                                   Inf  0.002 0.998       
Purity                             3.778200e+01  0.747 0.455       
FAM83C                             3.831530e+02 -0.512 0.608       
Rsquare = 0.114 (max possible = 6.98e-01 )
Likelihood ratio test p = 3.96e-02 
Wald test p = 7.79e-02 
Score (logrank) test p = 2.24e-02 

T cell CD4+ central memory_XCELL in CESC (n=306):
Model: Surv(OS, EVENT) ~ `T cell CD4+ central memory_XCELL` + Age + Race + Purity + `FAM83C` 
227 patients with 55 dying ( 79 missing obs. )
                                     coef           HR se(coef) 95%CI_l
`T cell CD4+ central memory_XCELL` 19.688 3.551349e+08   17.691   0.000
Age                                 0.014 1.015000e+00    0.010   0.994
RaceBlack                           1.109 3.031000e+00    1.070   0.372
RaceWhite                           0.916 2.498000e+00    1.018   0.340
Purity                              0.123 1.131000e+00    0.756   0.257
FAM83C                             -0.141 8.680000e-01    0.071   0.755
                                        95%CI_u      z     p signif
`T cell CD4+ central memory_XCELL` 4.067084e+23  1.113 0.266       
Age                                1.035000e+00  1.418 0.156       
RaceBlack                          2.469300e+01  1.036 0.300       
RaceWhite                          1.836900e+01  0.899 0.368       
Purity                             4.978000e+00  0.163 0.870       
FAM83C                             9.980000e-01 -1.983 0.047      *
Rsquare = 0.033 (max possible = 8.91e-01 )
Likelihood ratio test p = 2.73e-01 
Wald test p = 3.13e-01 
Score (logrank) test p = 2.99e-01 

T cell CD4+ central memory_XCELL in CHOL (n=36):
Model: Surv(OS, EVENT) ~ `T cell CD4+ central memory_XCELL` + Age + Stage + Gender + Race + Purity + `FAM83C` 
36 patients with 18 dying ( 0 missing obs. )
                                      coef    HR se(coef) 95%CI_l      95%CI_u
`T cell CD4+ central memory_XCELL` -85.480 0.000   95.162   0.000 7.557265e+43
Age                                  0.022 1.022    0.022   0.980 1.066000e+00
Stage2                               0.901 2.461    0.681   0.648 9.350000e+00
Stage3                              -9.758 0.000 6962.508   0.000          Inf
Stage4                               1.067 2.906    0.696   0.743 1.137300e+01
Gendermale                           0.406 1.501    0.612   0.452 4.981000e+00
RaceBlack                            0.004 1.004    1.505   0.053 1.918600e+01
RaceWhite                           -0.863 0.422    0.899   0.072 2.456000e+00
Purity                               2.186 8.900    1.674   0.335 2.367380e+02
FAM83C                               1.280 3.598    3.860   0.002 6.948359e+03
                                        z     p signif
`T cell CD4+ central memory_XCELL` -0.898 0.369       
Age                                 1.019 0.308       
Stage2                              1.323 0.186       
Stage3                             -0.001 0.999       
Stage4                              1.532 0.125       
Gendermale                          0.663 0.507       
RaceBlack                           0.003 0.998       
RaceWhite                          -0.960 0.337       
Purity                              1.306 0.192       
FAM83C                              0.332 0.740       
Rsquare = 0.24 (max possible = 9.46e-01 )
Likelihood ratio test p = 4.5e-01 
Wald test p = 6.69e-01 
Score (logrank) test p = 4.97e-01 

T cell CD4+ central memory_XCELL in COAD (n=458):
Model: Surv(OS, EVENT) ~ `T cell CD4+ central memory_XCELL` + Age + Stage + Gender + Race + Purity + `FAM83C` 
236 patients with 58 dying ( 222 missing obs. )
                                     coef    HR se(coef) 95%CI_l      95%CI_u
`T cell CD4+ central memory_XCELL` -6.543 0.001   19.730   0.000 8.958584e+13
Age                                 0.028 1.029    0.013   1.004 1.054000e+00
Stage2                              0.479 1.615    0.637   0.464 5.624000e+00
Stage3                              1.060 2.886    0.629   0.841 9.905000e+00
Stage4                              2.250 9.487    0.633   2.742 3.282100e+01
Gendermale                          0.329 1.390    0.289   0.789 2.449000e+00
RaceBlack                          -0.291 0.748    0.846   0.142 3.926000e+00
RaceWhite                          -0.272 0.762    0.787   0.163 3.558000e+00
Purity                             -0.446 0.640    0.661   0.175 2.339000e+00
FAM83C                              0.257 1.293    0.431   0.556 3.009000e+00
                                        z     p signif
`T cell CD4+ central memory_XCELL` -0.332 0.740       
Age                                 2.245 0.025      *
Stage2                              0.753 0.451       
Stage3                              1.684 0.092      ·
Stage4                              3.553 0.000    ***
Gendermale                          1.140 0.254       
RaceBlack                          -0.344 0.731       
RaceWhite                          -0.346 0.729       
Purity                             -0.675 0.500       
FAM83C                              0.597 0.551       
Rsquare = 0.127 (max possible = 8.97e-01 )
Likelihood ratio test p = 3.82e-04 
Wald test p = 2.69e-04 
Score (logrank) test p = 3.28e-05 

T cell CD4+ central memory_XCELL in DLBC (n=48):
Model: Surv(OS, EVENT) ~ `T cell CD4+ central memory_XCELL` + Age + Gender + Race + Purity + `FAM83C` 
41 patients with 5 dying ( 7 missing obs. )
                                      coef     HR se(coef) 95%CI_l      95%CI_u
`T cell CD4+ central memory_XCELL`   3.478 32.396   23.032   0.000 1.303704e+21
Age                                 -0.007  0.993    0.049   0.902 1.094000e+00
Gendermale                           0.612  1.844    1.161   0.189 1.796400e+01
RaceBlack                            2.789 16.268    3.294   0.026 1.036242e+04
RaceWhite                           -1.710  0.181    1.343   0.013 2.517000e+00
Purity                              -1.667  0.189    2.128   0.003 1.223700e+01
FAM83C                             -72.579  0.000   68.439   0.000 5.431357e+26
                                        z     p signif
`T cell CD4+ central memory_XCELL`  0.151 0.880       
Age                                -0.136 0.892       
Gendermale                          0.527 0.598       
RaceBlack                           0.847 0.397       
RaceWhite                          -1.273 0.203       
Purity                             -0.783 0.434       
FAM83C                             -1.060 0.289       
Rsquare = 0.168 (max possible = 5.58e-01 )
Likelihood ratio test p = 3.76e-01 
Wald test p = 7.05e-01 
Score (logrank) test p = 4.2e-01 

T cell CD4+ central memory_XCELL in ESCA (n=185):
Model: Surv(OS, EVENT) ~ `T cell CD4+ central memory_XCELL` + Age + Stage + Gender + Race + Purity + `FAM83C` 
140 patients with 47 dying ( 45 missing obs. )
                                     coef           HR se(coef) 95%CI_l
`T cell CD4+ central memory_XCELL` 26.114 2.194357e+11   23.910   0.000
Age                                 0.014 1.014000e+00    0.015   0.985
Stage2                              0.630 1.877000e+00    0.656   0.519
Stage3                              1.359 3.893000e+00    0.674   1.038
Stage4                              2.903 1.822400e+01    0.774   3.995
Gendermale                          0.466 1.593000e+00    0.543   0.550
RaceBlack                           0.305 1.356000e+00    1.073   0.166
RaceWhite                          -0.105 9.010000e-01    0.474   0.356
Purity                              0.165 1.180000e+00    0.778   0.257
FAM83C                              0.036 1.036000e+00    0.080   0.886
                                        95%CI_u      z     p signif
`T cell CD4+ central memory_XCELL` 4.933271e+31  1.092 0.275       
Age                                1.044000e+00  0.958 0.338       
Stage2                             6.793000e+00  0.960 0.337       
Stage3                             1.460100e+01  2.015 0.044      *
Stage4                             8.312800e+01  3.749 0.000    ***
Gendermale                         4.615000e+00  0.858 0.391       
RaceBlack                          1.110300e+01  0.284 0.776       
RaceWhite                          2.278000e+00 -0.221 0.825       
Purity                             5.418000e+00  0.213 0.832       
FAM83C                             1.212000e+00  0.447 0.655       
Rsquare = 0.15 (max possible = 9.32e-01 )
Likelihood ratio test p = 1.15e-02 
Wald test p = 4.95e-03 
Score (logrank) test p = 3.85e-04 

T cell CD4+ central memory_XCELL in GBM (n=153):
Model: Surv(OS, EVENT) ~ `T cell CD4+ central memory_XCELL` + Age + Gender + Race + Purity + `FAM83C` 
135 patients with 108 dying ( 18 missing obs. )
                                     coef      HR se(coef) 95%CI_l     95%CI_u
`T cell CD4+ central memory_XCELL`  6.071 433.212   13.243   0.000 8.10569e+13
Age                                 0.030   1.030    0.008   1.013 1.04700e+00
Gendermale                         -0.099   0.906    0.214   0.596 1.37700e+00
RaceBlack                           0.623   1.864    0.734   0.442 7.85100e+00
RaceWhite                          -0.177   0.838    0.617   0.250 2.80800e+00
Purity                             -1.070   0.343    0.534   0.120 9.77000e-01
FAM83C                             -2.683   0.068    3.105   0.000 3.00550e+01
                                        z     p signif
`T cell CD4+ central memory_XCELL`  0.458 0.647       
Age                                 3.561 0.000    ***
Gendermale                         -0.462 0.644       
RaceBlack                           0.849 0.396       
RaceWhite                          -0.286 0.775       
Purity                             -2.004 0.045      *
FAM83C                             -0.864 0.388       
Rsquare = 0.136 (max possible = 9.98e-01 )
Likelihood ratio test p = 6.34e-03 
Wald test p = 9.2e-03 
Score (logrank) test p = 8.11e-03 

T cell CD4+ central memory_XCELL in HNSC (n=522):
Model: Surv(OS, EVENT) ~ `T cell CD4+ central memory_XCELL` + Age + Stage + Gender + Race + Purity + `FAM83C` 
411 patients with 176 dying ( 111 missing obs. )
                                     coef    HR se(coef) 95%CI_l 95%CI_u      z
`T cell CD4+ central memory_XCELL` -6.312 0.002    3.236   0.000   1.031 -1.951
Age                                 0.022 1.022    0.008   1.007   1.038  2.904
Stage2                              0.517 1.678    0.547   0.575   4.898  0.947
Stage3                              0.764 2.147    0.539   0.747   6.176  1.418
Stage4                              1.164 3.203    0.512   1.175   8.735  2.275
Gendermale                         -0.266 0.766    0.172   0.547   1.074 -1.547
RaceBlack                           0.067 1.069    0.560   0.357   3.207  0.120
RaceWhite                          -0.306 0.737    0.512   0.270   2.010 -0.597
Purity                             -0.122 0.885    0.364   0.433   1.808 -0.336
FAM83C                             -0.023 0.977    0.046   0.893   1.068 -0.513
                                       p signif
`T cell CD4+ central memory_XCELL` 0.051      ·
Age                                0.004     **
Stage2                             0.344       
Stage3                             0.156       
Stage4                             0.023      *
Gendermale                         0.122       
RaceBlack                          0.905       
RaceWhite                          0.551       
Purity                             0.737       
FAM83C                             0.608       
Rsquare = 0.081 (max possible = 9.89e-01 )
Likelihood ratio test p = 1.5e-04 
Wald test p = 3.85e-04 
Score (logrank) test p = 2.68e-04 

T cell CD4+ central memory_XCELL in HNSC-HPV+ (n=98):
Model: Surv(OS, EVENT) ~ `T cell CD4+ central memory_XCELL` + Age + Stage + Gender + Race + Purity + `FAM83C` 
65 patients with 23 dying ( 33 missing obs. )
                                     coef           HR  se(coef) 95%CI_l
`T cell CD4+ central memory_XCELL`  4.849 1.276170e+02    10.804   0.000
Age                                 0.011 1.011000e+00     0.027   0.958
Stage2                             17.542 4.152029e+07  5239.439   0.000
Stage3                             16.381 1.300582e+07  5239.439   0.000
Stage4                             17.568 4.264362e+07  5239.439   0.000
Gendermale                         -0.032 9.680000e-01     0.566   0.320
RaceBlack                          18.774 1.424003e+08 12124.125   0.000
RaceWhite                          17.955 6.277493e+07 12124.125   0.000
Purity                             -1.687 1.850000e-01     1.075   0.023
FAM83C                             -0.129 8.790000e-01     0.161   0.641
                                       95%CI_u      z     p signif
`T cell CD4+ central memory_XCELL` 2.00728e+11  0.449 0.654       
Age                                1.06600e+00  0.390 0.697       
Stage2                                     Inf  0.003 0.997       
Stage3                                     Inf  0.003 0.998       
Stage4                                     Inf  0.003 0.997       
Gendermale                         2.93400e+00 -0.057 0.955       
RaceBlack                                  Inf  0.002 0.999       
RaceWhite                                  Inf  0.001 0.999       
Purity                             1.52200e+00 -1.569 0.117       
FAM83C                             1.20600e+00 -0.800 0.424       
Rsquare = 0.096 (max possible = 9.17e-01 )
Likelihood ratio test p = 7.63e-01 
Wald test p = 9.58e-01 
Score (logrank) test p = 8.82e-01 

T cell CD4+ central memory_XCELL in HNSC-HPV- (n=422):
Model: Surv(OS, EVENT) ~ `T cell CD4+ central memory_XCELL` + Age + Stage + Gender + Race + Purity + `FAM83C` 
346 patients with 153 dying ( 76 missing obs. )
                                     coef    HR se(coef) 95%CI_l 95%CI_u      z
`T cell CD4+ central memory_XCELL` -6.967 0.001    3.528   0.000   0.948 -1.975
Age                                 0.025 1.025    0.008   1.009   1.042  2.994
Stage2                              0.287 1.333    0.556   0.448   3.965  0.516
Stage3                              0.658 1.931    0.544   0.665   5.607  1.210
Stage4                              1.067 2.908    0.513   1.063   7.956  2.079
Gendermale                         -0.292 0.747    0.182   0.523   1.068 -1.599
RaceBlack                          -0.066 0.936    0.565   0.309   2.832 -0.117
RaceWhite                          -0.434 0.648    0.513   0.237   1.772 -0.846
Purity                              0.079 1.082    0.402   0.492   2.379  0.197
FAM83C                             -0.012 0.988    0.049   0.897   1.088 -0.253
                                       p signif
`T cell CD4+ central memory_XCELL` 0.048      *
Age                                0.003     **
Stage2                             0.606       
Stage3                             0.226       
Stage4                             0.038      *
Gendermale                         0.110       
RaceBlack                          0.907       
RaceWhite                          0.398       
Purity                             0.844       
FAM83C                             0.801       
Rsquare = 0.097 (max possible = 9.89e-01 )
Likelihood ratio test p = 1.12e-04 
Wald test p = 2.9e-04 
Score (logrank) test p = 2e-04 

T cell CD4+ central memory_XCELL in KICH (n=66):
Model: Surv(OS, EVENT) ~ `T cell CD4+ central memory_XCELL` + Age + Stage + Gender + Race + Purity + `FAM83C` 
63 patients with 9 dying ( 3 missing obs. )
                                       coef           HR se(coef)     95%CI_l
`T cell CD4+ central memory_XCELL` -241.597        0.000   47.693       0.000
Age                                  -0.025        0.975    0.031       0.918
Stage2                               13.683   875604.905    0.893  152018.063
Stage3                               14.249  1542914.510    0.816  311880.285
Stage4                               16.295 11938412.464    1.064 1483740.887
Gendermale                            0.218        1.244    0.816       0.251
RaceBlack                           -11.972        0.000 1168.629       0.000
RaceWhite                            -2.952        0.052    1.226       0.005
Purity                               13.572   784152.323    4.066     271.475
FAM83C                               12.887   395163.599   28.813       0.000
                                        95%CI_u      z     p signif
`T cell CD4+ central memory_XCELL` 0.000000e+00 -5.066 0.000    ***
Age                                1.037000e+00 -0.803 0.422       
Stage2                             5.043374e+06 15.316 0.000    ***
Stage3                             7.633010e+06 17.468 0.000    ***
Stage4                             9.605834e+07 15.317 0.000    ***
Gendermale                         6.160000e+00  0.267 0.789       
RaceBlack                                   Inf -0.010 0.992       
RaceWhite                          5.770000e-01 -2.409 0.016      *
Purity                             2.265011e+09  3.338 0.001     **
FAM83C                             1.326922e+30  0.447 0.655       
Rsquare = 0.511 (max possible = 6.71e-01 )
Likelihood ratio test p = 2.1e-06 
Wald test p = 3.01e-169 
Score (logrank) test p = 1.59e-15 

T cell CD4+ central memory_XCELL in KIRC (n=533):
Model: Surv(OS, EVENT) ~ `T cell CD4+ central memory_XCELL` + Age + Stage + Gender + Race + Purity + `FAM83C` 
450 patients with 138 dying ( 83 missing obs. )
                                     coef           HR se(coef)   95%CI_l
`T cell CD4+ central memory_XCELL` 21.053 1.390565e+09    5.689 19983.153
Age                                 0.039 1.040000e+00    0.009     1.022
Stage2                              0.161 1.175000e+00    0.346     0.597
Stage3                              0.750 2.117000e+00    0.231     1.345
Stage4                              1.797 6.033000e+00    0.218     3.936
Gendermale                         -0.014 9.860000e-01    0.186     0.684
RaceBlack                           0.588 1.800000e+00    1.063     0.224
RaceWhite                           0.598 1.818000e+00    1.022     0.245
Purity                             -0.232 7.930000e-01    0.372     0.383
FAM83C                              3.537 3.435900e+01    1.205     3.241
                                        95%CI_u      z     p signif
`T cell CD4+ central memory_XCELL` 9.676505e+13  3.701 0.000    ***
Age                                1.057000e+00  4.560 0.000    ***
Stage2                             2.313000e+00  0.466 0.641       
Stage3                             3.331000e+00  3.242 0.001     **
Stage4                             9.248000e+00  8.248 0.000    ***
Gendermale                         1.420000e+00 -0.077 0.939       
RaceBlack                          1.445400e+01  0.553 0.580       
RaceWhite                          1.347500e+01  0.585 0.559       
Purity                             1.644000e+00 -0.623 0.533       
FAM83C                             3.642130e+02  2.936 0.003     **
Rsquare = 0.203 (max possible = 9.65e-01 )
Likelihood ratio test p = 1.87e-17 
Wald test p = 1.1e-17 
Score (logrank) test p = 3.07e-21 

T cell CD4+ central memory_XCELL in KIRP (n=290):
Model: Surv(OS, EVENT) ~ `T cell CD4+ central memory_XCELL` + Age + Stage + Gender + Race + Purity + `FAM83C` 
219 patients with 34 dying ( 71 missing obs. )
                                      coef     HR se(coef) 95%CI_l      95%CI_u
`T cell CD4+ central memory_XCELL` -13.690  0.000   18.993   0.000 1.664639e+10
Age                                  0.005  1.005    0.016   0.974 1.036000e+00
Stage2                              -0.355  0.702    1.063   0.087 5.637000e+00
Stage3                               1.625  5.081    0.454   2.086 1.237400e+01
Stage4                               2.757 15.752    0.534   5.532 4.485400e+01
Gendermale                          -0.340  0.712    0.400   0.325 1.560000e+00
RaceBlack                           -1.951  0.142    1.200   0.014 1.493000e+00
RaceWhite                           -2.069  0.126    1.181   0.012 1.278000e+00
Purity                              -0.325  0.723    0.761   0.163 3.211000e+00
FAM83C                               0.896  2.450    0.329   1.287 4.664000e+00
                                        z     p signif
`T cell CD4+ central memory_XCELL` -0.721 0.471       
Age                                 0.297 0.766       
Stage2                             -0.333 0.739       
Stage3                              3.579 0.000    ***
Stage4                              5.164 0.000    ***
Gendermale                         -0.849 0.396       
RaceBlack                          -1.626 0.104       
RaceWhite                          -1.752 0.080      ·
Purity                             -0.427 0.670       
FAM83C                              2.728 0.006     **
Rsquare = 0.182 (max possible = 7.58e-01 )
Likelihood ratio test p = 3.32e-06 
Wald test p = 1.71e-06 
Score (logrank) test p = 1.96e-11 

T cell CD4+ central memory_XCELL in LGG (n=516):
Model: Surv(OS, EVENT) ~ `T cell CD4+ central memory_XCELL` + Age + Gender + Race + Purity + `FAM83C` 
463 patients with 112 dying ( 53 missing obs. )
                                      coef          HR se(coef) 95%CI_l
`T cell CD4+ central memory_XCELL` -37.774       0.000   23.011   0.000
Age                                  0.062       1.064    0.008   1.048
Gendermale                           0.047       1.048    0.197   0.712
RaceBlack                           14.655 2315582.801 2062.374   0.000
RaceWhite                           14.701 2423531.871 2062.373   0.000
Purity                              -0.884       0.413    0.412   0.184
FAM83C                               0.417       1.517    1.820   0.043
                                    95%CI_u      z     p signif
`T cell CD4+ central memory_XCELL` 1520.039 -1.642 0.101       
Age                                   1.080  8.023 0.000    ***
Gendermale                            1.543  0.240 0.810       
RaceBlack                               Inf  0.007 0.994       
RaceWhite                               Inf  0.007 0.994       
Purity                                0.926 -2.146 0.032      *
FAM83C                               53.668  0.229 0.819       
Rsquare = 0.143 (max possible = 9.07e-01 )
Likelihood ratio test p = 8.49e-13 
Wald test p = 1.15e-12 
Score (logrank) test p = 7.14e-14 

T cell CD4+ central memory_XCELL in LIHC (n=371):
Model: Surv(OS, EVENT) ~ `T cell CD4+ central memory_XCELL` + Age + Stage + Gender + Race + Purity + `FAM83C` 
310 patients with 106 dying ( 61 missing obs. )
                                      coef    HR se(coef) 95%CI_l 95%CI_u
`T cell CD4+ central memory_XCELL` -33.242 0.000   16.007   0.000   0.154
Age                                  0.014 1.014    0.008   0.998   1.031
Stage2                               0.302 1.353    0.264   0.807   2.268
Stage3                               0.964 2.621    0.238   1.645   4.177
Stage4                               1.696 5.454    0.620   1.617  18.401
Gendermale                          -0.109 0.897    0.226   0.577   1.396
RaceBlack                            0.989 2.688    0.493   1.022   7.067
RaceWhite                            0.011 1.011    0.237   0.636   1.607
Purity                               0.879 2.409    0.478   0.944   6.144
FAM83C                              -1.853 0.157    1.859   0.004   5.997
                                        z     p signif
`T cell CD4+ central memory_XCELL` -2.077 0.038      *
Age                                 1.683 0.092      ·
Stage2                              1.146 0.252       
Stage3                              4.054 0.000    ***
Stage4                              2.734 0.006     **
Gendermale                         -0.481 0.630       
RaceBlack                           2.005 0.045      *
RaceWhite                           0.046 0.963       
Purity                              1.840 0.066      ·
FAM83C                             -0.997 0.319       
Rsquare = 0.102 (max possible = 9.66e-01 )
Likelihood ratio test p = 2.52e-04 
Wald test p = 2.01e-04 
Score (logrank) test p = 7.17e-05 

T cell CD4+ central memory_XCELL in LUAD (n=515):
Model: Surv(OS, EVENT) ~ `T cell CD4+ central memory_XCELL` + Age + Stage + Gender + Race + Purity + `FAM83C` 
421 patients with 150 dying ( 94 missing obs. )
                                     coef           HR se(coef) 95%CI_l 95%CI_u
`T cell CD4+ central memory_XCELL` -8.040        0.000    5.442   0.000  13.826
Age                                 0.009        1.009    0.009   0.991   1.027
Stage2                              0.855        2.350    0.201   1.584   3.486
Stage3                              1.052        2.863    0.219   1.865   4.395
Stage4                              1.011        2.749    0.334   1.429   5.288
Gendermale                          0.014        1.014    0.170   0.726   1.415
RaceBlack                          16.247 11378722.871 1889.616   0.000     Inf
RaceWhite                          16.315 12172927.067 1889.616   0.000     Inf
Purity                              0.712        2.039    0.351   1.025   4.058
FAM83C                             -0.594        0.552    0.564   0.183   1.668
                                        z     p signif
`T cell CD4+ central memory_XCELL` -1.477 0.140       
Age                                 0.979 0.328       
Stage2                              4.248 0.000    ***
Stage3                              4.812 0.000    ***
Stage4                              3.028 0.002     **
Gendermale                          0.081 0.936       
RaceBlack                           0.009 0.993       
RaceWhite                           0.009 0.993       
Purity                              2.029 0.042      *
FAM83C                             -1.053 0.292       
Rsquare = 0.106 (max possible = 9.74e-01 )
Likelihood ratio test p = 9.02e-07 
Wald test p = 1.75e-05 
Score (logrank) test p = 1.76e-06 

T cell CD4+ central memory_XCELL in LUSC (n=501):
Model: Surv(OS, EVENT) ~ `T cell CD4+ central memory_XCELL` + Age + Stage + Gender + Race + Purity + `FAM83C` 
370 patients with 161 dying ( 131 missing obs. )
                                     coef    HR se(coef) 95%CI_l 95%CI_u      z
`T cell CD4+ central memory_XCELL` -3.298 0.037    4.947   0.000 600.601 -0.667
Age                                 0.016 1.016    0.009   0.998   1.035  1.751
Stage2                              0.217 1.242    0.187   0.861   1.792  1.161
Stage3                              0.607 1.834    0.215   1.203   2.796  2.819
Stage4                              0.814 2.256    0.805   0.466  10.933  1.011
Gendermale                          0.445 1.560    0.195   1.065   2.284  2.285
RaceBlack                           0.064 1.066    0.615   0.319   3.559  0.103
RaceWhite                          -0.487 0.614    0.570   0.201   1.877 -0.855
Purity                             -0.316 0.729    0.369   0.354   1.505 -0.854
FAM83C                             -0.011 0.989    0.044   0.907   1.078 -0.254
                                       p signif
`T cell CD4+ central memory_XCELL` 0.505       
Age                                0.080      ·
Stage2                             0.246       
Stage3                             0.005     **
Stage4                             0.312       
Gendermale                         0.022      *
RaceBlack                          0.918       
RaceWhite                          0.393       
Purity                             0.393       
FAM83C                             0.799       
Rsquare = 0.052 (max possible = 9.87e-01 )
Likelihood ratio test p = 3.15e-02 
Wald test p = 2.46e-02 
Score (logrank) test p = 2.17e-02 

T cell CD4+ central memory_XCELL in MESO (n=87):
Model: Surv(OS, EVENT) ~ `T cell CD4+ central memory_XCELL` + Age + Stage + Gender + Race + Purity + `FAM83C` 
85 patients with 72 dying ( 2 missing obs. )
                                      coef    HR se(coef) 95%CI_l   95%CI_u
`T cell CD4+ central memory_XCELL` -33.251 0.000   22.757   0.000 85023.993
Age                                  0.027 1.028    0.017   0.994     1.062
Stage2                              -0.139 0.870    0.474   0.343     2.204
Stage3                               0.025 1.026    0.430   0.442     2.382
Stage4                              -0.110 0.896    0.481   0.349     2.299
Gendermale                          -0.396 0.673    0.349   0.340     1.333
RaceBlack                            0.124 1.132    1.532   0.056    22.809
RaceWhite                           -0.331 0.718    1.052   0.091     5.648
Purity                              -0.701 0.496    0.564   0.164     1.499
FAM83C                              -1.002 0.367    6.083   0.000 55271.315
                                        z     p signif
`T cell CD4+ central memory_XCELL` -1.461 0.144       
Age                                 1.623 0.105       
Stage2                             -0.294 0.769       
Stage3                              0.059 0.953       
Stage4                             -0.228 0.819       
Gendermale                         -1.135 0.256       
RaceBlack                           0.081 0.936       
RaceWhite                          -0.315 0.753       
Purity                             -1.243 0.214       
FAM83C                             -0.165 0.869       
Rsquare = 0.089 (max possible = 9.98e-01 )
Likelihood ratio test p = 6.36e-01 
Wald test p = 6.4e-01 
Score (logrank) test p = 6.29e-01 

T cell CD4+ central memory_XCELL in OV (n=303):
Model: Surv(OS, EVENT) ~ `T cell CD4+ central memory_XCELL` + Age + Race + Purity + `FAM83C` 
238 patients with 153 dying ( 65 missing obs. )
                                     coef    HR se(coef) 95%CI_l    95%CI_u
`T cell CD4+ central memory_XCELL`  0.864 2.373    6.218   0.000 465637.067
Age                                 0.036 1.037    0.008   1.020      1.054
RaceBlack                          -0.050 0.951    0.578   0.307      2.952
RaceWhite                          -0.157 0.855    0.520   0.309      2.369
Purity                             -0.582 0.559    0.675   0.149      2.100
FAM83C                              0.098 1.103    0.281   0.636      1.913
                                        z     p signif
`T cell CD4+ central memory_XCELL`  0.139 0.889       
Age                                 4.445 0.000    ***
RaceBlack                          -0.086 0.931       
RaceWhite                          -0.301 0.763       
Purity                             -0.861 0.389       
FAM83C                              0.348 0.728       
Rsquare = 0.082 (max possible = 9.97e-01 )
Likelihood ratio test p = 2.44e-03 
Wald test p = 2.13e-03 
Score (logrank) test p = 1.81e-03 

T cell CD4+ central memory_XCELL in PAAD (n=179):
Model: Surv(OS, EVENT) ~ `T cell CD4+ central memory_XCELL` + Age + Stage + Gender + Race + Purity + `FAM83C` 
165 patients with 89 dying ( 14 missing obs. )
                                     coef    HR se(coef) 95%CI_l    95%CI_u
`T cell CD4+ central memory_XCELL` -8.098 0.000   10.572   0.000 303633.142
Age                                 0.022 1.022    0.011   1.001      1.044
Stage2                              0.662 1.938    0.439   0.819      4.583
Stage3                             -0.230 0.795    1.093   0.093      6.771
Stage4                              0.301 1.351    0.830   0.266      6.873
Gendermale                         -0.202 0.817    0.221   0.530      1.260
RaceBlack                          -0.063 0.939    0.748   0.217      4.063
RaceWhite                           0.340 1.405    0.487   0.541      3.646
Purity                             -0.584 0.558    0.418   0.246      1.267
FAM83C                              0.118 1.125    0.440   0.475      2.664
                                        z     p signif
`T cell CD4+ central memory_XCELL` -0.766 0.444       
Age                                 2.021 0.043      *
Stage2                              1.506 0.132       
Stage3                             -0.210 0.834       
Stage4                              0.362 0.717       
Gendermale                         -0.913 0.361       
RaceBlack                          -0.084 0.933       
RaceWhite                           0.699 0.485       
Purity                             -1.395 0.163       
FAM83C                              0.268 0.789       
Rsquare = 0.092 (max possible = 9.91e-01 )
Likelihood ratio test p = 1e-01 
Wald test p = 1.42e-01 
Score (logrank) test p = 1.34e-01 

T cell CD4+ central memory_XCELL in PCPG (n=181):
Model: Surv(OS, EVENT) ~ `T cell CD4+ central memory_XCELL` + Age + Gender + Race + Purity + `FAM83C` 
164 patients with 7 dying ( 17 missing obs. )
                                        coef          HR  se(coef) 95%CI_l
`T cell CD4+ central memory_XCELL` -2247.332       0.000  4261.129   0.000
Age                                    0.036       1.037     0.029   0.979
Gendermale                             1.423       4.151     0.914   0.692
RaceBlack                             -2.786       0.062 18412.654   0.000
RaceWhite                             15.133 3732558.606 12969.928   0.000
Purity                                 7.926    2768.488     4.194   0.745
FAM83C                                -0.498       0.607     4.406   0.000
                                        95%CI_u      z     p signif
`T cell CD4+ central memory_XCELL`          Inf -0.527 0.598       
Age                                       1.098  1.234 0.217       
Gendermale                               24.896  1.557 0.119       
RaceBlack                                   Inf  0.000 1.000   <NA>
RaceWhite                                   Inf  0.001 0.999       
Purity                             10285734.714  1.890 0.059      ·
FAM83C                                 3418.579 -0.113 0.910       
Rsquare = 0.091 (max possible = 3.07e-01 )
Likelihood ratio test p = 2.9e-02 
Wald test p = 4e-01 
Score (logrank) test p = 2.85e-01 

T cell CD4+ central memory_XCELL in PRAD (n=498):
Model: Surv(OS, EVENT) ~ `T cell CD4+ central memory_XCELL` + Age + Race + Purity + `FAM83C` 
403 patients with 9 dying ( 95 missing obs. )
                                     coef           HR se(coef) 95%CI_l
`T cell CD4+ central memory_XCELL` 20.826 1.108653e+09   24.865   0.000
Age                                 0.011 1.011000e+00    0.058   0.902
RaceBlack                          15.034 3.382392e+06 6660.183   0.000
RaceWhite                          16.259 1.151148e+07 6660.183   0.000
Purity                              0.888 2.429000e+00    1.461   0.139
FAM83C                              0.944 2.569000e+00    1.877   0.065
                                        95%CI_u     z     p signif
`T cell CD4+ central memory_XCELL` 1.622701e+30 0.838 0.402       
Age                                1.132000e+00 0.183 0.855       
RaceBlack                                   Inf 0.002 0.998       
RaceWhite                                   Inf 0.002 0.998       
Purity                             4.253700e+01 0.608 0.543       
FAM83C                             1.017160e+02 0.503 0.615       
Rsquare = 0.009 (max possible = 1.83e-01 )
Likelihood ratio test p = 7.34e-01 
Wald test p = 8.29e-01 
Score (logrank) test p = 7.75e-01 

T cell CD4+ central memory_XCELL in READ (n=166):
Model: Surv(OS, EVENT) ~ `T cell CD4+ central memory_XCELL` + Age + Stage + Gender + Race + Purity + `FAM83C` 
72 patients with 13 dying ( 94 missing obs. )
                                      coef          HR  se(coef) 95%CI_l
`T cell CD4+ central memory_XCELL` -36.394       0.000    86.483   0.000
Age                                  0.099       1.104     0.047   1.007
Stage2                              -1.981       0.138     1.274   0.011
Stage3                              -0.513       0.598     0.902   0.102
Stage4                              -0.264       0.768     1.090   0.091
Gendermale                          -0.394       0.674     0.734   0.160
RaceBlack                           -1.361       0.256 54704.798   0.000
RaceWhite                           15.786 7171556.045 54067.182   0.000
Purity                               0.686       1.986     1.719   0.068
FAM83C                              -0.589       0.555     1.068   0.068
                                        95%CI_u      z     p signif
`T cell CD4+ central memory_XCELL` 6.436906e+57 -0.421 0.674       
Age                                1.210000e+00  2.119 0.034      *
Stage2                             1.675000e+00 -1.555 0.120       
Stage3                             3.508000e+00 -0.569 0.569       
Stage4                             6.505000e+00 -0.242 0.809       
Gendermale                         2.841000e+00 -0.537 0.591       
RaceBlack                                   Inf  0.000 1.000   <NA>
RaceWhite                                   Inf  0.000 1.000   <NA>
Purity                             5.770900e+01  0.399 0.690       
FAM83C                             4.503000e+00 -0.551 0.581       
Rsquare = 0.236 (max possible = 7.04e-01 )
Likelihood ratio test p = 3.59e-02 
Wald test p = 9.69e-01 
Score (logrank) test p = 5.31e-02 

T cell CD4+ central memory_XCELL in SARC (n=260):
Model: Surv(OS, EVENT) ~ `T cell CD4+ central memory_XCELL` + Age + Gender + Race + Purity + `FAM83C` 
233 patients with 90 dying ( 27 missing obs. )
                                     coef      HR se(coef) 95%CI_l      95%CI_u
`T cell CD4+ central memory_XCELL`  5.393 219.825    6.648   0.000 1.002573e+08
Age                                 0.024   1.024    0.008   1.008 1.041000e+00
Gendermale                         -0.051   0.950    0.225   0.612 1.475000e+00
RaceBlack                          -0.060   0.942    1.089   0.111 7.966000e+00
RaceWhite                          -0.451   0.637    1.024   0.086 4.738000e+00
Purity                              1.059   2.882    0.582   0.922 9.014000e+00
FAM83C                              0.682   1.978    0.364   0.969 4.036000e+00
                                        z     p signif
`T cell CD4+ central memory_XCELL`  0.811 0.417       
Age                                 2.857 0.004     **
Gendermale                         -0.229 0.819       
RaceBlack                          -0.055 0.956       
RaceWhite                          -0.441 0.659       
Purity                              1.820 0.069      ·
FAM83C                              1.874 0.061      ·
Rsquare = 0.055 (max possible = 9.75e-01 )
Likelihood ratio test p = 6.6e-02 
Wald test p = 7.81e-02 
Score (logrank) test p = 7.3e-02 

T cell CD4+ central memory_XCELL in SKCM (n=471):
Model: Surv(OS, EVENT) ~ `T cell CD4+ central memory_XCELL` + Age + Stage + Gender + Race + Purity + `FAM83C` 
390 patients with 186 dying ( 81 missing obs. )
                                     coef          HR se(coef) 95%CI_l
`T cell CD4+ central memory_XCELL` 16.471 1.42252e+07   14.177   0.000
Age                                 0.017 1.01800e+00    0.005   1.007
Stage2                              0.238 1.26800e+00    0.219   0.825
Stage3                              0.580 1.78500e+00    0.206   1.192
Stage4                              1.255 3.50600e+00    0.355   1.748
Gendermale                         -0.040 9.61000e-01    0.158   0.705
RaceWhite                          -1.060 3.46000e-01    0.414   0.154
Purity                              1.351 3.86200e+00    0.360   1.909
FAM83C                              0.267 1.30600e+00    0.075   1.128
                                        95%CI_u      z     p signif
`T cell CD4+ central memory_XCELL` 1.660491e+19  1.162 0.245       
Age                                1.028000e+00  3.333 0.001     **
Stage2                             1.949000e+00  1.084 0.278       
Stage3                             2.675000e+00  2.810 0.005     **
Stage4                             7.034000e+00  3.532 0.000    ***
Gendermale                         1.310000e+00 -0.251 0.802       
RaceWhite                          7.800000e-01 -2.558 0.011      *
Purity                             7.813000e+00  3.758 0.000    ***
FAM83C                             1.511000e+00  3.576 0.000    ***
Rsquare = 0.154 (max possible = 9.92e-01 )
Likelihood ratio test p = 1.39e-10 
Wald test p = 5.84e-11 
Score (logrank) test p = 3.04e-12 

T cell CD4+ central memory_XCELL in SKCM-Primary (n=103):
Model: Surv(OS, EVENT) ~ `T cell CD4+ central memory_XCELL` + Age + Stage + Gender + Race + Purity + `FAM83C` 
94 patients with 26 dying ( 9 missing obs. )
                                     coef           HR se(coef) 95%CI_l
`T cell CD4+ central memory_XCELL`  2.264 9.617000e+00   22.638   0.000
Age                                 0.020 1.020000e+00    0.018   0.986
Stage2                             18.001 6.575318e+07 6275.502   0.000
Stage3                             18.523 1.108198e+08 6275.502   0.000
Stage4                             20.705 9.823266e+08 6275.502   0.000
Gendermale                          0.296 1.345000e+00    0.441   0.567
RaceWhite                          -1.037 3.540000e-01    0.676   0.094
Purity                              1.206 3.342000e+00    1.108   0.381
FAM83C                              0.231 1.260000e+00    0.125   0.985
                                        95%CI_u      z     p signif
`T cell CD4+ central memory_XCELL` 1.788902e+20  0.100 0.920       
Age                                1.056000e+00  1.130 0.259       
Stage2                                      Inf  0.003 0.998       
Stage3                                      Inf  0.003 0.998       
Stage4                                      Inf  0.003 0.997       
Gendermale                         3.190000e+00  0.672 0.502       
RaceWhite                          1.334000e+00 -1.534 0.125       
Purity                             2.930400e+01  1.089 0.276       
FAM83C                             1.611000e+00  1.842 0.066      ·
Rsquare = 0.179 (max possible = 8.69e-01 )
Likelihood ratio test p = 2.99e-02 
Wald test p = 2.04e-02 
Score (logrank) test p = 1.41e-03 

T cell CD4+ central memory_XCELL in SKCM-Metastasis (n=368):
Model: Surv(OS, EVENT) ~ `T cell CD4+ central memory_XCELL` + Age + Stage + Gender + Race + Purity + `FAM83C` 
296 patients with 160 dying ( 72 missing obs. )
                                     coef         HR se(coef) 95%CI_l
`T cell CD4+ central memory_XCELL` 12.486 264502.104   20.091   0.000
Age                                 0.019      1.019    0.006   1.008
Stage2                              0.158      1.172    0.231   0.745
Stage3                              0.537      1.712    0.211   1.132
Stage4                              1.025      2.787    0.413   1.240
Gendermale                         -0.066      0.936    0.172   0.668
RaceWhite                          -1.057      0.348    0.601   0.107
Purity                              1.257      3.514    0.384   1.656
FAM83C                              0.199      1.220    0.152   0.907
                                        95%CI_u      z     p signif
`T cell CD4+ central memory_XCELL` 3.340421e+22  0.621 0.534       
Age                                1.031000e+00  3.339 0.001     **
Stage2                             1.841000e+00  0.686 0.493       
Stage3                             2.588000e+00  2.548 0.011      *
Stage4                             6.261000e+00  2.481 0.013      *
Gendermale                         1.313000e+00 -0.380 0.704       
RaceWhite                          1.128000e+00 -1.760 0.078      ·
Purity                             7.458000e+00  3.274 0.001     **
FAM83C                             1.642000e+00  1.313 0.189       
Rsquare = 0.139 (max possible = 9.95e-01 )
Likelihood ratio test p = 1.19e-06 
Wald test p = 1.68e-06 
Score (logrank) test p = 5.89e-07 

T cell CD4+ central memory_XCELL in STAD (n=415):
Model: Surv(OS, EVENT) ~ `T cell CD4+ central memory_XCELL` + Age + Stage + Gender + Race + Purity + `FAM83C` 
289 patients with 111 dying ( 126 missing obs. )
                                      coef    HR se(coef) 95%CI_l   95%CI_u
`T cell CD4+ central memory_XCELL` -11.450 0.000   10.804   0.000 16750.989
Age                                  0.026 1.026    0.010   1.006     1.047
Stage2                               0.475 1.608    0.391   0.747     3.462
Stage3                               0.929 2.533    0.366   1.237     5.186
Stage4                               1.285 3.616    0.504   1.347     9.704
Gendermale                           0.149 1.161    0.208   0.771     1.747
RaceBlack                            0.299 1.348    0.448   0.560     3.245
RaceWhite                            0.109 1.115    0.245   0.690     1.803
Purity                              -0.555 0.574    0.381   0.272     1.211
FAM83C                               0.086 1.090    0.147   0.817     1.455
                                        z     p signif
`T cell CD4+ central memory_XCELL` -1.060 0.289       
Age                                 2.547 0.011      *
Stage2                              1.214 0.225       
Stage3                              2.541 0.011      *
Stage4                              2.551 0.011      *
Gendermale                          0.715 0.474       
RaceBlack                           0.666 0.505       
RaceWhite                           0.444 0.657       
Purity                             -1.457 0.145       
FAM83C                              0.586 0.558       
Rsquare = 0.074 (max possible = 9.79e-01 )
Likelihood ratio test p = 1.35e-02 
Wald test p = 1.74e-02 
Score (logrank) test p = 1.35e-02 

T cell CD4+ central memory_XCELL in TGCT (n=150):
Model: Surv(OS, EVENT) ~ `T cell CD4+ central memory_XCELL` + Age + Stage + Race + Purity + `FAM83C` 
75 patients with 2 dying ( 75 missing obs. )
                                         coef         HR     se(coef) 95%CI_l
`T cell CD4+ central memory_XCELL` -64004.372      0.000 1.564014e+08       0
Age                                    -1.518      0.219 3.871830e+02       0
Stage2                                 -4.980      0.007 9.273943e+03       0
Stage3                                 11.525 101184.167 3.170582e+04       0
RaceBlack                              12.988 436987.379 1.001202e+06       0
RaceWhite                             -21.474      0.000 1.001265e+06       0
Purity                                  8.076   3216.056 4.987825e+04       0
FAM83C                                  4.464     86.852 1.634245e+04       0
                                   95%CI_u      z     p signif
`T cell CD4+ central memory_XCELL`     Inf  0.000 1.000   <NA>
Age                                    Inf -0.004 0.997       
Stage2                                 Inf -0.001 1.000   <NA>
Stage3                                 Inf  0.000 1.000   <NA>
RaceBlack                              Inf  0.000 1.000   <NA>
RaceWhite                              Inf  0.000 1.000   <NA>
Purity                                 Inf  0.000 1.000   <NA>
FAM83C                                 Inf  0.000 1.000   <NA>
Rsquare = 0.14 (max possible = 1.4e-01 )
Likelihood ratio test p = 1.84e-01 
Wald test p = 1e+00 
Score (logrank) test p = 5.76e-03 

T cell CD4+ central memory_XCELL in THCA (n=509):
Model: Surv(OS, EVENT) ~ `T cell CD4+ central memory_XCELL` + Age + Stage + Gender + Race + Purity + `FAM83C` 
395 patients with 16 dying ( 114 missing obs. )
                                      coef           HR se(coef) 95%CI_l
`T cell CD4+ central memory_XCELL`   3.248       25.746   17.725   0.000
Age                                  0.153        1.165    0.030   1.098
Stage2                               0.094        1.099    1.126   0.121
Stage3                               0.245        1.277    0.867   0.234
Stage4                               1.646        5.184    0.975   0.767
Gendermale                          -0.019        0.981    0.633   0.284
RaceBlack                           17.054 25498124.742 6032.312   0.000
RaceWhite                           16.737 18564070.183 6032.312   0.000
Purity                               2.372       10.723    1.151   1.124
FAM83C                             -14.085        0.000   15.633   0.000
                                        95%CI_u      z     p signif
`T cell CD4+ central memory_XCELL` 3.147586e+16  0.183 0.855       
Age                                1.236000e+00  5.071 0.000    ***
Stage2                             9.984000e+00  0.084 0.933       
Stage3                             6.985000e+00  0.282 0.778       
Stage4                             3.502800e+01  1.688 0.091      ·
Gendermale                         3.391000e+00 -0.030 0.976       
RaceBlack                                   Inf  0.003 0.998       
RaceWhite                                   Inf  0.003 0.998       
Purity                             1.022990e+02  2.061 0.039      *
FAM83C                             1.547421e+07 -0.901 0.368       
Rsquare = 0.151 (max possible = 3.47e-01 )
Likelihood ratio test p = 4.73e-10 
Wald test p = 9.28e-04 
Score (logrank) test p = 3.39e-10 

T cell CD4+ central memory_XCELL in THYM (n=120):
Model: Surv(OS, EVENT) ~ `T cell CD4+ central memory_XCELL` + Age + Gender + Race + Purity + `FAM83C` 
113 patients with 9 dying ( 7 missing obs. )
                                       coef    HR  se(coef) 95%CI_l 95%CI_u
`T cell CD4+ central memory_XCELL` -164.523 0.000  1300.450   0.000     Inf
Age                                   0.050 1.052     0.031   0.989   1.118
Gendermale                           -0.151 0.860     0.737   0.203   3.644
RaceBlack                           -16.576 0.000 10124.730   0.000     Inf
RaceWhite                             0.527 1.695     1.095   0.198  14.492
Purity                                0.384 1.468     1.099   0.170  12.660
FAM83C                                0.228 1.256     0.733   0.298   5.289
                                        z     p signif
`T cell CD4+ central memory_XCELL` -0.127 0.899       
Age                                 1.617 0.106       
Gendermale                         -0.205 0.837       
RaceBlack                          -0.002 0.999       
RaceWhite                           0.482 0.630       
Purity                              0.349 0.727       
FAM83C                              0.311 0.756       
Rsquare = 0.046 (max possible = 4.51e-01 )
Likelihood ratio test p = 6.22e-01 
Wald test p = 7.62e-01 
Score (logrank) test p = 6.72e-01 

T cell CD4+ central memory_XCELL in UCEC (n=545):
Model: Surv(OS, EVENT) ~ `T cell CD4+ central memory_XCELL` + Age + Race + Purity + `FAM83C` 
85 patients with 16 dying ( 460 missing obs. )
                                     coef     HR se(coef) 95%CI_l    95%CI_u
`T cell CD4+ central memory_XCELL`  3.342 28.267   20.145   0.000 3.9683e+18
Age                                -0.004  0.996    0.029   0.941 1.0550e+00
RaceWhite                           1.413  4.109    0.693   1.056 1.5988e+01
Purity                              1.184  3.266    1.137   0.352 3.0321e+01
FAM83C                              0.264  1.303    0.548   0.445 3.8160e+00
                                        z     p signif
`T cell CD4+ central memory_XCELL`  0.166 0.868       
Age                                -0.132 0.895       
RaceWhite                           2.039 0.041      *
Purity                              1.041 0.298       
FAM83C                              0.482 0.630       
Rsquare = 0.084 (max possible = 7.29e-01 )
Likelihood ratio test p = 1.89e-01 
Wald test p = 2.71e-01 
Score (logrank) test p = 2.11e-01 

T cell CD4+ central memory_XCELL in UCS (n=57):
Model: Surv(OS, EVENT) ~ `T cell CD4+ central memory_XCELL` + Age + Race + Purity + `FAM83C` 
52 patients with 32 dying ( 5 missing obs. )
                                     coef           HR se(coef) 95%CI_l
`T cell CD4+ central memory_XCELL` 19.120 2.011848e+08   25.020   0.000
Age                                 0.050 1.052000e+00    0.026   1.000
RaceBlack                          17.569 4.265373e+07 6531.449   0.000
RaceWhite                          17.924 6.084702e+07 6531.449   0.000
Purity                             -0.942 3.900000e-01    1.087   0.046
FAM83C                             -0.311 7.330000e-01    0.456   0.300
                                        95%CI_u      z     p signif
`T cell CD4+ central memory_XCELL` 3.983347e+29  0.764 0.445       
Age                                1.106000e+00  1.961 0.050      ·
RaceBlack                                   Inf  0.003 0.998       
RaceWhite                                   Inf  0.003 0.998       
Purity                             3.280000e+00 -0.867 0.386       
FAM83C                             1.789000e+00 -0.683 0.495       
Rsquare = 0.134 (max possible = 9.83e-01 )
Likelihood ratio test p = 2.8e-01 
Wald test p = 3.98e-01 
Score (logrank) test p = 3.03e-01 

T cell CD4+ central memory_XCELL in UVM (n=80):
Model: Surv(OS, EVENT) ~ `T cell CD4+ central memory_XCELL` + Age + Stage + Gender + Purity + `FAM83C` 
77 patients with 22 dying ( 3 missing obs. )
                                        coef     HR  se(coef) 95%CI_l
`T cell CD4+ central memory_XCELL` -4423.032  0.000 99538.334   0.000
Age                                    0.035  1.036     0.019   0.999
Stage3                                 0.140  1.150     0.456   0.470
Stage4                                 3.712 40.932     1.169   4.139
Gendermale                             0.512  1.668     0.460   0.677
Purity                                 2.164  8.704     1.229   0.783
FAM83C                                -0.712  0.491    27.243   0.000
                                        95%CI_u      z     p signif
`T cell CD4+ central memory_XCELL`          Inf -0.044 0.965       
Age                                1.074000e+00  1.885 0.059      ·
Stage3                             2.812000e+00  0.307 0.759       
Stage4                             4.048190e+02  3.175 0.001     **
Gendermale                         4.107000e+00  1.113 0.266       
Purity                             9.678100e+01  1.761 0.078      ·
FAM83C                             7.581501e+22 -0.026 0.979       
Rsquare = 0.304 (max possible = 8.72e-01 )
Likelihood ratio test p = 2.29e-04 
Wald test p = 4.27e-02 
Score (logrank) test p = 3.48e-09 

T cell CD4+ effector memory_XCELL in ACC (n=79):
Model: Surv(OS, EVENT) ~ `T cell CD4+ effector memory_XCELL` + Age + Gender + Race + Purity + `FAM83C` 
64 patients with 24 dying ( 15 missing obs. )
                                       coef           HR  se(coef) 95%CI_l
`T cell CD4+ effector memory_XCELL` -66.832        0.000    27.394   0.000
Age                                   0.013        1.013     0.014   0.985
Gendermale                            0.311        1.365     0.416   0.603
RaceBlack                             0.761        2.141 12780.896   0.000
RaceWhite                            17.056 25547580.118 10925.989   0.000
Purity                                0.192        1.211     2.271   0.014
FAM83C                               -1.461        0.232     3.270   0.000
                                    95%CI_u      z     p signif
`T cell CD4+ effector memory_XCELL`   0.000 -2.440 0.015      *
Age                                   1.042  0.897 0.370       
Gendermale                            3.087  0.747 0.455       
RaceBlack                               Inf  0.000 1.000   <NA>
RaceWhite                               Inf  0.002 0.999       
Purity                              103.724  0.084 0.933       
FAM83C                              140.916 -0.447 0.655       
Rsquare = 0.191 (max possible = 9.38e-01 )
Likelihood ratio test p = 5.91e-02 
Wald test p = 4.26e-01 
Score (logrank) test p = 2.34e-01 

T cell CD4+ effector memory_XCELL in BLCA (n=408):
Model: Surv(OS, EVENT) ~ `T cell CD4+ effector memory_XCELL` + Age + Stage + Gender + Race + Purity + `FAM83C` 
348 patients with 160 dying ( 60 missing obs. )
                                      coef          HR se(coef) 95%CI_l 95%CI_u
`T cell CD4+ effector memory_XCELL` -2.073       0.126    3.724   0.000 185.848
Age                                  0.033       1.033    0.009   1.016   1.051
Stage2                              14.405 1802665.301 1889.545   0.000     Inf
Stage3                              14.862 2846318.856 1889.545   0.000     Inf
Stage4                              15.400 4878555.435 1889.545   0.000     Inf
Gendermale                          -0.173       0.841    0.179   0.592   1.194
RaceBlack                            0.799       2.224    0.448   0.924   5.356
RaceWhite                            0.167       1.182    0.356   0.588   2.373
Purity                               0.072       1.075    0.342   0.551   2.100
FAM83C                               0.083       1.087    0.046   0.993   1.189
                                         z     p signif
`T cell CD4+ effector memory_XCELL` -0.557 0.578       
Age                                  3.857 0.000    ***
Stage2                               0.008 0.994       
Stage3                               0.008 0.994       
Stage4                               0.008 0.993       
Gendermale                          -0.969 0.333       
RaceBlack                            1.783 0.075      ·
RaceWhite                            0.469 0.639       
Purity                               0.212 0.832       
FAM83C                               1.814 0.070      ·
Rsquare = 0.139 (max possible = 9.91e-01 )
Likelihood ratio test p = 1.16e-07 
Wald test p = 4.78e-07 
Score (logrank) test p = 1.44e-07 

T cell CD4+ effector memory_XCELL in BRCA (n=1100):
Model: Surv(OS, EVENT) ~ `T cell CD4+ effector memory_XCELL` + Age + Stage + Gender + Race + Purity + `FAM83C` 
878 patients with 121 dying ( 222 missing obs. )
                                      coef     HR se(coef) 95%CI_l 95%CI_u
`T cell CD4+ effector memory_XCELL` -7.444  0.001    4.292   0.000   2.635
Age                                  0.036  1.037    0.008   1.021   1.052
Stage2                               0.434  1.544    0.305   0.850   2.806
Stage3                               1.212  3.361    0.313   1.819   6.209
Stage4                               2.514 12.359    0.388   5.776  26.445
Gendermale                           0.026  1.026    1.007   0.142   7.386
RaceBlack                           -0.023  0.977    0.620   0.290   3.297
RaceWhite                           -0.267  0.766    0.597   0.238   2.466
Purity                               0.264  1.303    0.440   0.550   3.084
FAM83C                               0.069  1.071    0.240   0.669   1.714
                                         z     p signif
`T cell CD4+ effector memory_XCELL` -1.734 0.083      ·
Age                                  4.732 0.000    ***
Stage2                               1.426 0.154       
Stage3                               3.870 0.000    ***
Stage4                               6.479 0.000    ***
Gendermale                           0.025 0.980       
RaceBlack                           -0.037 0.971       
RaceWhite                           -0.448 0.654       
Purity                               0.601 0.548       
FAM83C                               0.286 0.775       
Rsquare = 0.084 (max possible = 7.85e-01 )
Likelihood ratio test p = 1.65e-12 
Wald test p = 1.07e-15 
Score (logrank) test p = 1.12e-21 

T cell CD4+ effector memory_XCELL in BRCA-Basal (n=191):
Model: Surv(OS, EVENT) ~ `T cell CD4+ effector memory_XCELL` + Age + Stage + Race + Purity + `FAM83C` 
163 patients with 24 dying ( 28 missing obs. )
                                      coef           HR se(coef) 95%CI_l
`T cell CD4+ effector memory_XCELL` 10.527 3.730267e+04   12.502   0.000
Age                                  0.008 1.008000e+00    0.018   0.974
Stage2                              18.626 1.227953e+08 6465.252   0.000
Stage3                              20.015 4.926152e+08 6465.252   0.000
Stage4                              21.596 2.393193e+09 6465.252   0.000
RaceBlack                           -0.806 4.460000e-01    1.138   0.048
RaceWhite                           -1.163 3.120000e-01    1.136   0.034
Purity                               1.255 3.510000e+00    1.130   0.383
FAM83C                              -0.291 7.480000e-01    0.526   0.267
                                         95%CI_u      z     p signif
`T cell CD4+ effector memory_XCELL` 1.633948e+15  0.842 0.400       
Age                                 1.044000e+00  0.475 0.635       
Stage2                                       Inf  0.003 0.998       
Stage3                                       Inf  0.003 0.998       
Stage4                                       Inf  0.003 0.997       
RaceBlack                           4.152000e+00 -0.709 0.478       
RaceWhite                           2.895000e+00 -1.024 0.306       
Purity                              3.213500e+01  1.111 0.266       
FAM83C                              2.096000e+00 -0.553 0.580       
Rsquare = 0.162 (max possible = 7.18e-01 )
Likelihood ratio test p = 7.13e-04 
Wald test p = 1.04e-02 
Score (logrank) test p = 8.8e-06 

T cell CD4+ effector memory_XCELL in BRCA-Her2 (n=82):
Model: Surv(OS, EVENT) ~ `T cell CD4+ effector memory_XCELL` + Age + Stage + Race + Purity + `FAM83C` 
59 patients with 11 dying ( 23 missing obs. )
                                      coef           HR    se(coef)   95%CI_l
`T cell CD4+ effector memory_XCELL` -1.398 2.470000e-01      15.459     0.000
Age                                  0.028 1.028000e+00       0.027     0.975
Stage2                              10.884 5.334289e+04       0.798 11154.470
Stage3                              12.472 2.610283e+05       0.798 54583.316
Stage4                              53.692 2.080096e+23 2806253.962     0.000
RaceBlack                           -6.569 1.000000e-03       4.491     0.000
RaceWhite                           -1.651 1.920000e-01       1.356     0.013
Purity                               2.747 1.559200e+01       1.852     0.413
FAM83C                              -2.058 1.280000e-01       1.555     0.006
                                         95%CI_u      z     p signif
`T cell CD4+ effector memory_XCELL` 3.559098e+12 -0.090 0.928       
Age                                 1.084000e+00  1.028 0.304       
Stage2                              2.550963e+05 13.632 0.000    ***
Stage3                              1.248289e+06 15.621 0.000    ***
Stage4                                       Inf  0.000 1.000   <NA>
RaceBlack                           9.322000e+00 -1.463 0.144       
RaceWhite                           2.733000e+00 -1.218 0.223       
Purity                              5.884840e+02  1.483 0.138       
FAM83C                              2.692000e+00 -1.323 0.186       
Rsquare = 0.412 (max possible = 6.68e-01 )
Likelihood ratio test p = 2.61e-04 
Wald test p = 9.89e-01 
Score (logrank) test p = 1.26e-15 

T cell CD4+ effector memory_XCELL in BRCA-LumA (n=568):
Model: Surv(OS, EVENT) ~ `T cell CD4+ effector memory_XCELL` + Age + Stage + Gender + Race + Purity + `FAM83C` 
464 patients with 55 dying ( 104 missing obs. )
                                       coef    HR se(coef) 95%CI_l 95%CI_u
`T cell CD4+ effector memory_XCELL` -10.496 0.000    6.691   0.000  13.705
Age                                   0.048 1.049    0.012   1.025   1.074
Stage2                                0.404 1.497    0.378   0.713   3.142
Stage3                                0.912 2.488    0.396   1.144   5.410
Stage4                                1.983 7.263    0.595   2.264  23.301
Gendermale                          -15.489 0.000 3500.541   0.000     Inf
RaceBlack                            -0.492 0.611    1.179   0.061   6.162
RaceWhite                             0.210 1.234    1.033   0.163   9.353
Purity                                0.054 1.055    0.657   0.291   3.826
FAM83C                               -4.760 0.009    4.145   0.000  28.909
                                         z     p signif
`T cell CD4+ effector memory_XCELL` -1.569 0.117       
Age                                  4.035 0.000    ***
Stage2                               1.067 0.286       
Stage3                               2.301 0.021      *
Stage4                               3.334 0.001     **
Gendermale                          -0.004 0.996       
RaceBlack                           -0.417 0.676       
RaceWhite                            0.203 0.839       
Purity                               0.082 0.935       
FAM83C                              -1.148 0.251       
Rsquare = 0.081 (max possible = 6.81e-01 )
Likelihood ratio test p = 2.53e-05 
Wald test p = 1.19e-05 
Score (logrank) test p = 2.11e-07 

T cell CD4+ effector memory_XCELL in BRCA-LumB (n=219):
Model: Surv(OS, EVENT) ~ `T cell CD4+ effector memory_XCELL` + Age + Stage + Gender + Race + Purity + `FAM83C` 
157 patients with 25 dying ( 62 missing obs. )
                                       coef           HR se(coef) 95%CI_l
`T cell CD4+ effector memory_XCELL` -16.291        0.000   10.462   0.000
Age                                   0.051        1.053    0.021   1.011
Stage2                                0.743        2.101    1.078   0.254
Stage3                                1.829        6.228    1.066   0.770
Stage4                                2.233        9.327    1.164   0.954
Gendermale                            0.610        1.840    1.144   0.195
RaceBlack                            16.670 17364135.923 6202.616   0.000
RaceWhite                            15.835  7536708.107 6202.616   0.000
Purity                               -0.272        0.762    1.412   0.048
FAM83C                               -3.257        0.039    4.683   0.000
                                    95%CI_u      z     p signif
`T cell CD4+ effector memory_XCELL`  67.568 -1.557 0.119       
Age                                   1.096  2.487 0.013      *
Stage2                               17.377  0.689 0.491       
Stage3                               50.345  1.715 0.086      ·
Stage4                               91.237  1.919 0.055      ·
Gendermale                           17.319  0.533 0.594       
RaceBlack                               Inf  0.003 0.998       
RaceWhite                               Inf  0.003 0.998       
Purity                               12.130 -0.193 0.847       
FAM83C                              373.116 -0.695 0.487       
Rsquare = 0.125 (max possible = 6.98e-01 )
Likelihood ratio test p = 2.19e-02 
Wald test p = 4.84e-02 
Score (logrank) test p = 1.37e-02 

T cell CD4+ effector memory_XCELL in CESC (n=306):
Model: Surv(OS, EVENT) ~ `T cell CD4+ effector memory_XCELL` + Age + Race + Purity + `FAM83C` 
227 patients with 55 dying ( 79 missing obs. )
                                      coef    HR se(coef) 95%CI_l    95%CI_u
`T cell CD4+ effector memory_XCELL` -0.587 0.556    7.140   0.000 664714.643
Age                                  0.014 1.014    0.010   0.994      1.035
RaceBlack                            1.140 3.127    1.073   0.381     25.633
RaceWhite                            0.954 2.596    1.018   0.353     19.092
Purity                               0.193 1.213    0.754   0.277      5.314
FAM83C                              -0.122 0.885    0.068   0.775      1.011
                                         z     p signif
`T cell CD4+ effector memory_XCELL` -0.082 0.934       
Age                                  1.385 0.166       
RaceBlack                            1.062 0.288       
RaceWhite                            0.937 0.349       
Purity                               0.256 0.798       
FAM83C                              -1.795 0.073      ·
Rsquare = 0.028 (max possible = 8.91e-01 )
Likelihood ratio test p = 3.77e-01 
Wald test p = 4.19e-01 
Score (logrank) test p = 4.06e-01 

T cell CD4+ effector memory_XCELL in CHOL (n=36):
Model: Surv(OS, EVENT) ~ `T cell CD4+ effector memory_XCELL` + Age + Stage + Gender + Race + Purity + `FAM83C` 
36 patients with 18 dying ( 0 missing obs. )
                                       coef    HR se(coef) 95%CI_l      95%CI_u
`T cell CD4+ effector memory_XCELL` -30.040 0.000   25.087   0.000 2.033727e+08
Age                                   0.031 1.031    0.025   0.982 1.083000e+00
Stage2                                0.661 1.936    0.736   0.457 8.195000e+00
Stage3                              -16.066 0.000 7016.985   0.000          Inf
Stage4                                0.700 2.013    0.716   0.495 8.183000e+00
Gendermale                           -0.111 0.895    0.592   0.281 2.854000e+00
RaceBlack                            -0.644 0.525    1.566   0.024 1.129600e+01
RaceWhite                            -1.126 0.324    0.926   0.053 1.991000e+00
Purity                                1.881 6.562    1.621   0.274 1.574070e+02
FAM83C                                1.961 7.106    3.501   0.007 6.792454e+03
                                         z     p signif
`T cell CD4+ effector memory_XCELL` -1.197 0.231       
Age                                  1.227 0.220       
Stage2                               0.897 0.370       
Stage3                              -0.002 0.998       
Stage4                               0.978 0.328       
Gendermale                          -0.187 0.852       
RaceBlack                           -0.412 0.681       
RaceWhite                           -1.216 0.224       
Purity                               1.160 0.246       
FAM83C                               0.560 0.575       
Rsquare = 0.26 (max possible = 9.46e-01 )
Likelihood ratio test p = 3.71e-01 
Wald test p = 6.45e-01 
Score (logrank) test p = 4.59e-01 

T cell CD4+ effector memory_XCELL in COAD (n=458):
Model: Surv(OS, EVENT) ~ `T cell CD4+ effector memory_XCELL` + Age + Stage + Gender + Race + Purity + `FAM83C` 
236 patients with 58 dying ( 222 missing obs. )
                                      coef       HR se(coef) 95%CI_l
`T cell CD4+ effector memory_XCELL`  9.171 9615.986   11.058   0.000
Age                                  0.029    1.029    0.013   1.004
Stage2                               0.476    1.610    0.637   0.462
Stage3                               1.060    2.886    0.629   0.842
Stage4                               2.303   10.007    0.637   2.872
Gendermale                           0.328    1.389    0.289   0.789
RaceBlack                           -0.302    0.739    0.851   0.140
RaceWhite                           -0.258    0.773    0.784   0.166
Purity                              -0.468    0.626    0.654   0.174
FAM83C                               0.236    1.266    0.432   0.543
                                         95%CI_u      z     p signif
`T cell CD4+ effector memory_XCELL` 2.484186e+13  0.829 0.407       
Age                                 1.055000e+00  2.258 0.024      *
Stage2                              5.612000e+00  0.748 0.454       
Stage3                              9.897000e+00  1.686 0.092      ·
Stage4                              3.485900e+01  3.617 0.000    ***
Gendermale                          2.445000e+00  1.138 0.255       
RaceBlack                           3.914000e+00 -0.356 0.722       
RaceWhite                           3.594000e+00 -0.329 0.743       
Purity                              2.258000e+00 -0.715 0.474       
FAM83C                              2.950000e+00  0.546 0.585       
Rsquare = 0.129 (max possible = 8.97e-01 )
Likelihood ratio test p = 3.13e-04 
Wald test p = 2.65e-04 
Score (logrank) test p = 3.01e-05 

T cell CD4+ effector memory_XCELL in DLBC (n=48):
Model: Surv(OS, EVENT) ~ `T cell CD4+ effector memory_XCELL` + Age + Gender + Race + Purity + `FAM83C` 
41 patients with 5 dying ( 7 missing obs. )
                                       coef           HR se(coef) 95%CI_l
`T cell CD4+ effector memory_XCELL`  27.499 8.759147e+11   42.202   0.000
Age                                  -0.002 9.980000e-01    0.051   0.904
Gendermale                            0.583 1.792000e+00    1.181   0.177
RaceBlack                             2.133 8.439000e+00    3.377   0.011
RaceWhite                            -2.297 1.010000e-01    1.821   0.003
Purity                               -1.873 1.540000e-01    2.161   0.002
FAM83C                              -65.136 0.000000e+00   69.926   0.000
                                         95%CI_u      z     p signif
`T cell CD4+ effector memory_XCELL` 7.330849e+47  0.652 0.515       
Age                                 1.102000e+00 -0.039 0.969       
Gendermale                          1.813200e+01  0.494 0.621       
RaceBlack                           6.321524e+03  0.632 0.528       
RaceWhite                           3.567000e+00 -1.261 0.207       
Purity                              1.061400e+01 -0.867 0.386       
FAM83C                              1.708390e+31 -0.932 0.352       
Rsquare = 0.176 (max possible = 5.58e-01 )
Likelihood ratio test p = 3.39e-01 
Wald test p = 7.38e-01 
Score (logrank) test p = 4.06e-01 

T cell CD4+ effector memory_XCELL in ESCA (n=185):
Model: Surv(OS, EVENT) ~ `T cell CD4+ effector memory_XCELL` + Age + Stage + Gender + Race + Purity + `FAM83C` 
140 patients with 47 dying ( 45 missing obs. )
                                      coef     HR se(coef) 95%CI_l   95%CI_u
`T cell CD4+ effector memory_XCELL` -2.325  0.098    6.417   0.000 28352.115
Age                                  0.013  1.013    0.015   0.984     1.042
Stage2                               0.723  2.061    0.666   0.559     7.604
Stage3                               1.482  4.401    0.684   1.152    16.806
Stage4                               2.948 19.065    0.787   4.078    89.134
Gendermale                           0.517  1.678    0.541   0.581     4.845
RaceBlack                            0.263  1.301    1.071   0.159    10.613
RaceWhite                            0.035  1.036    0.468   0.414     2.592
Purity                               0.209  1.232    0.770   0.273     5.569
FAM83C                               0.056  1.058    0.077   0.909     1.231
                                         z     p signif
`T cell CD4+ effector memory_XCELL` -0.362 0.717       
Age                                  0.883 0.377       
Stage2                               1.086 0.278       
Stage3                               2.167 0.030      *
Stage4                               3.746 0.000    ***
Gendermale                           0.956 0.339       
RaceBlack                            0.245 0.806       
RaceWhite                            0.076 0.940       
Purity                               0.271 0.786       
FAM83C                               0.727 0.468       
Rsquare = 0.145 (max possible = 9.32e-01 )
Likelihood ratio test p = 1.56e-02 
Wald test p = 7.18e-03 
Score (logrank) test p = 6.46e-04 

T cell CD4+ effector memory_XCELL in GBM (n=153):
Model: Surv(OS, EVENT) ~ `T cell CD4+ effector memory_XCELL` + Age + Gender + Race + Purity + `FAM83C` 
135 patients with 108 dying ( 18 missing obs. )
                                      coef    HR se(coef) 95%CI_l     95%CI_u
`T cell CD4+ effector memory_XCELL`  0.431 1.539   11.557   0.000 1.05735e+10
Age                                  0.030 1.030    0.008   1.014 1.04700e+00
Gendermale                          -0.090 0.914    0.213   0.602 1.38900e+00
RaceBlack                            0.596 1.814    0.732   0.432 7.61000e+00
RaceWhite                           -0.185 0.831    0.618   0.247 2.79100e+00
Purity                              -1.043 0.352    0.566   0.116 1.06800e+00
FAM83C                              -2.690 0.068    3.109   0.000 3.00510e+01
                                         z     p signif
`T cell CD4+ effector memory_XCELL`  0.037 0.970       
Age                                  3.580 0.000    ***
Gendermale                          -0.421 0.673       
RaceBlack                            0.814 0.416       
RaceWhite                           -0.300 0.764       
Purity                              -1.844 0.065      ·
FAM83C                              -0.865 0.387       
Rsquare = 0.134 (max possible = 9.98e-01 )
Likelihood ratio test p = 6.86e-03 
Wald test p = 1e-02 
Score (logrank) test p = 8.6e-03 

T cell CD4+ effector memory_XCELL in HNSC (n=522):
Model: Surv(OS, EVENT) ~ `T cell CD4+ effector memory_XCELL` + Age + Stage + Gender + Race + Purity + `FAM83C` 
411 patients with 176 dying ( 111 missing obs. )
                                      coef    HR se(coef) 95%CI_l     95%CI_u
`T cell CD4+ effector memory_XCELL` -4.949 0.007   10.432   0.000 5377335.619
Age                                  0.022 1.022    0.008   1.007       1.038
Stage2                               0.592 1.808    0.546   0.621       5.269
Stage3                               0.839 2.313    0.537   0.807       6.630
Stage4                               1.214 3.367    0.513   1.231       9.209
Gendermale                          -0.260 0.771    0.173   0.550       1.082
RaceBlack                            0.114 1.121    0.560   0.374       3.361
RaceWhite                           -0.254 0.776    0.513   0.284       2.120
Purity                              -0.082 0.921    0.367   0.449       1.890
FAM83C                              -0.044 0.957    0.045   0.877       1.045
                                         z     p signif
`T cell CD4+ effector memory_XCELL` -0.474 0.635       
Age                                  2.862 0.004     **
Stage2                               1.086 0.278       
Stage3                               1.561 0.118       
Stage4                               2.364 0.018      *
Gendermale                          -1.503 0.133       
RaceBlack                            0.203 0.839       
RaceWhite                           -0.495 0.620       
Purity                              -0.224 0.823       
FAM83C                              -0.980 0.327       
Rsquare = 0.072 (max possible = 9.89e-01 )
Likelihood ratio test p = 6.26e-04 
Wald test p = 1.63e-03 
Score (logrank) test p = 1.24e-03 

T cell CD4+ effector memory_XCELL in HNSC-HPV+ (n=98):
Model: Surv(OS, EVENT) ~ `T cell CD4+ effector memory_XCELL` + Age + Stage + Gender + Race + Purity + `FAM83C` 
65 patients with 23 dying ( 33 missing obs. )
                                      coef           HR  se(coef) 95%CI_l
`T cell CD4+ effector memory_XCELL` 33.153 2.500695e+14    99.534   0.000
Age                                  0.013 1.013000e+00     0.026   0.963
Stage2                              17.494 3.959379e+07  5242.962   0.000
Stage3                              16.363 1.276973e+07  5242.962   0.000
Stage4                              17.524 4.078422e+07  5242.962   0.000
Gendermale                          -0.109 8.970000e-01     0.547   0.307
RaceBlack                           18.759 1.402565e+08 12072.277   0.000
RaceWhite                           17.947 6.229196e+07 12072.276   0.000
Purity                              -1.606 2.010000e-01     1.069   0.025
FAM83C                              -0.111 8.950000e-01     0.156   0.660
                                         95%CI_u      z     p signif
`T cell CD4+ effector memory_XCELL` 1.324087e+99  0.333 0.739       
Age                                 1.067000e+00  0.509 0.611       
Stage2                                       Inf  0.003 0.997       
Stage3                                       Inf  0.003 0.998       
Stage4                                       Inf  0.003 0.997       
Gendermale                          2.623000e+00 -0.199 0.843       
RaceBlack                                    Inf  0.002 0.999       
RaceWhite                                    Inf  0.001 0.999       
Purity                              1.632000e+00 -1.502 0.133       
FAM83C                              1.214000e+00 -0.712 0.477       
Rsquare = 0.095 (max possible = 9.17e-01 )
Likelihood ratio test p = 7.72e-01 
Wald test p = 9.66e-01 
Score (logrank) test p = 8.95e-01 

T cell CD4+ effector memory_XCELL in HNSC-HPV- (n=422):
Model: Surv(OS, EVENT) ~ `T cell CD4+ effector memory_XCELL` + Age + Stage + Gender + Race + Purity + `FAM83C` 
346 patients with 153 dying ( 76 missing obs. )
                                      coef    HR se(coef) 95%CI_l     95%CI_u
`T cell CD4+ effector memory_XCELL` -5.570 0.004   10.559   0.000 3709889.200
Age                                  0.026 1.027    0.008   1.010       1.044
Stage2                               0.345 1.412    0.556   0.475       4.198
Stage3                               0.729 2.072    0.542   0.717       5.990
Stage4                               1.105 3.019    0.516   1.098       8.296
Gendermale                          -0.298 0.742    0.184   0.518       1.064
RaceBlack                           -0.019 0.981    0.565   0.324       2.972
RaceWhite                           -0.390 0.677    0.515   0.247       1.858
Purity                               0.168 1.183    0.403   0.537       2.606
FAM83C                              -0.034 0.967    0.048   0.879       1.062
                                         z     p signif
`T cell CD4+ effector memory_XCELL` -0.527 0.598       
Age                                  3.107 0.002     **
Stage2                               0.621 0.535       
Stage3                               1.345 0.179       
Stage4                               2.142 0.032      *
Gendermale                          -1.624 0.104       
RaceBlack                           -0.033 0.974       
RaceWhite                           -0.757 0.449       
Purity                               0.416 0.677       
FAM83C                              -0.706 0.480       
Rsquare = 0.087 (max possible = 9.89e-01 )
Likelihood ratio test p = 4.8e-04 
Wald test p = 1.34e-03 
Score (logrank) test p = 1.05e-03 

T cell CD4+ effector memory_XCELL in KICH (n=66):
Model: Surv(OS, EVENT) ~ `T cell CD4+ effector memory_XCELL` + Age + Stage + Gender + Race + Purity + `FAM83C` 
63 patients with 9 dying ( 3 missing obs. )
                                       coef           HR se(coef)    95%CI_l
`T cell CD4+ effector memory_XCELL` -71.995 0.000000e+00   53.726      0.000
Age                                   0.076 1.079000e+00    0.030      1.017
Stage2                               11.467 9.548326e+04    0.866  17487.927
Stage3                               12.793 3.597259e+05    0.785  77193.685
Stage4                               14.918 3.012916e+06    0.967 452401.639
Gendermale                           -0.792 4.530000e-01    0.758      0.103
RaceBlack                           -13.628 0.000000e+00 1205.458      0.000
RaceWhite                            -2.157 1.160000e-01    1.225      0.010
Purity                                2.099 8.155000e+00    4.409      0.001
FAM83C                               33.643 4.083087e+14   29.374      0.000
                                         95%CI_u      z     p signif
`T cell CD4+ effector memory_XCELL` 2.917053e+14 -1.340 0.180       
Age                                 1.146000e+00  2.506 0.012      *
Stage2                              5.213341e+05 13.240 0.000    ***
Stage3                              1.676338e+06 16.292 0.000    ***
Stage4                              2.006549e+07 15.421 0.000    ***
Gendermale                          2.000000e+00 -1.045 0.296       
RaceBlack                                    Inf -0.011 0.991       
RaceWhite                           1.276000e+00 -1.761 0.078      ·
Purity                              4.615207e+04  0.476 0.634       
FAM83C                              4.112612e+39  1.145 0.252       
Rsquare = 0.408 (max possible = 6.71e-01 )
Likelihood ratio test p = 2.68e-04 
Wald test p = 2.76e-142 
Score (logrank) test p = 1.69e-14 

T cell CD4+ effector memory_XCELL in KIRC (n=533):
Model: Surv(OS, EVENT) ~ `T cell CD4+ effector memory_XCELL` + Age + Stage + Gender + Race + Purity + `FAM83C` 
450 patients with 138 dying ( 83 missing obs. )
                                      coef     HR se(coef) 95%CI_l 95%CI_u
`T cell CD4+ effector memory_XCELL` -3.621  0.027    2.265   0.000   2.267
Age                                  0.038  1.038    0.009   1.021   1.056
Stage2                               0.242  1.274    0.344   0.648   2.502
Stage3                               0.826  2.284    0.232   1.451   3.596
Stage4                               1.778  5.919    0.219   3.852   9.096
Gendermale                           0.004  1.004    0.187   0.696   1.448
RaceBlack                            0.206  1.228    1.058   0.154   9.768
RaceWhite                            0.253  1.288    1.016   0.176   9.438
Purity                              -0.133  0.875    0.374   0.421   1.820
FAM83C                               3.122 22.696    1.159   2.342 219.915
                                         z     p signif
`T cell CD4+ effector memory_XCELL` -1.599 0.110       
Age                                  4.411 0.000    ***
Stage2                               0.702 0.482       
Stage3                               3.567 0.000    ***
Stage4                               8.112 0.000    ***
Gendermale                           0.021 0.983       
RaceBlack                            0.194 0.846       
RaceWhite                            0.249 0.803       
Purity                              -0.357 0.721       
FAM83C                               2.695 0.007     **
Rsquare = 0.188 (max possible = 9.65e-01 )
Likelihood ratio test p = 9.05e-16 
Wald test p = 3.68e-16 
Score (logrank) test p = 1.38e-19 

T cell CD4+ effector memory_XCELL in KIRP (n=290):
Model: Surv(OS, EVENT) ~ `T cell CD4+ effector memory_XCELL` + Age + Stage + Gender + Race + Purity + `FAM83C` 
219 patients with 34 dying ( 71 missing obs. )
                                       coef     HR se(coef) 95%CI_l 95%CI_u
`T cell CD4+ effector memory_XCELL` -12.568  0.000    8.444   0.000  53.577
Age                                   0.006  1.006    0.016   0.975   1.037
Stage2                               -0.337  0.714    1.060   0.089   5.703
Stage3                                1.649  5.202    0.452   2.145  12.612
Stage4                                2.509 12.294    0.562   4.083  37.015
Gendermale                           -0.183  0.833    0.412   0.371   1.869
RaceBlack                            -2.071  0.126    1.211   0.012   1.352
RaceWhite                            -2.138  0.118    1.189   0.011   1.211
Purity                               -0.832  0.435    0.853   0.082   2.317
FAM83C                                0.787  2.198    0.341   1.126   4.288
                                         z     p signif
`T cell CD4+ effector memory_XCELL` -1.488 0.137       
Age                                  0.355 0.723       
Stage2                              -0.318 0.751       
Stage3                               3.649 0.000    ***
Stage4                               4.462 0.000    ***
Gendermale                          -0.443 0.658       
RaceBlack                           -1.711 0.087      ·
RaceWhite                           -1.799 0.072      ·
Purity                              -0.975 0.329       
FAM83C                               2.309 0.021      *
Rsquare = 0.188 (max possible = 7.58e-01 )
Likelihood ratio test p = 1.63e-06 
Wald test p = 1.11e-06 
Score (logrank) test p = 1.09e-11 

T cell CD4+ effector memory_XCELL in LGG (n=516):
Model: Surv(OS, EVENT) ~ `T cell CD4+ effector memory_XCELL` + Age + Gender + Race + Purity + `FAM83C` 
463 patients with 112 dying ( 53 missing obs. )
                                      coef           HR se(coef) 95%CI_l
`T cell CD4+ effector memory_XCELL` 18.791 1.447823e+08   32.753   0.000
Age                                  0.062 1.064000e+00    0.008   1.048
Gendermale                           0.090 1.094000e+00    0.196   0.745
RaceBlack                           15.385 4.803855e+06 1996.692   0.000
RaceWhite                           15.401 4.883410e+06 1996.692   0.000
Purity                              -0.931 3.940000e-01    0.408   0.177
FAM83C                               0.045 1.046000e+00    1.949   0.023
                                         95%CI_u      z     p signif
`T cell CD4+ effector memory_XCELL` 1.097334e+36  0.574 0.566       
Age                                 1.080000e+00  8.021 0.000    ***
Gendermale                          1.606000e+00  0.459 0.646       
RaceBlack                                    Inf  0.008 0.994       
RaceWhite                                    Inf  0.008 0.994       
Purity                              8.760000e-01 -2.284 0.022      *
FAM83C                              4.770300e+01  0.023 0.982       
Rsquare = 0.137 (max possible = 9.07e-01 )
Likelihood ratio test p = 3.57e-12 
Wald test p = 3.65e-12 
Score (logrank) test p = 2.95e-13 

T cell CD4+ effector memory_XCELL in LIHC (n=371):
Model: Surv(OS, EVENT) ~ `T cell CD4+ effector memory_XCELL` + Age + Stage + Gender + Race + Purity + `FAM83C` 
310 patients with 106 dying ( 61 missing obs. )
                                      coef    HR se(coef) 95%CI_l 95%CI_u
`T cell CD4+ effector memory_XCELL` -9.062 0.000    6.173   0.000  20.841
Age                                  0.011 1.011    0.008   0.995   1.027
Stage2                               0.281 1.325    0.265   0.788   2.227
Stage3                               0.897 2.451    0.241   1.530   3.929
Stage4                               1.854 6.385    0.631   1.852  22.008
Gendermale                          -0.116 0.890    0.226   0.572   1.386
RaceBlack                            0.976 2.654    0.496   1.004   7.013
RaceWhite                            0.019 1.019    0.237   0.640   1.622
Purity                               0.484 1.623    0.481   0.632   4.163
FAM83C                              -1.697 0.183    1.895   0.004   7.516
                                         z     p signif
`T cell CD4+ effector memory_XCELL` -1.468 0.142       
Age                                  1.385 0.166       
Stage2                               1.061 0.289       
Stage3                               3.726 0.000    ***
Stage4                               2.936 0.003     **
Gendermale                          -0.515 0.606       
RaceBlack                            1.969 0.049      *
RaceWhite                            0.079 0.937       
Purity                               1.007 0.314       
FAM83C                              -0.896 0.370       
Rsquare = 0.094 (max possible = 9.66e-01 )
Likelihood ratio test p = 7.09e-04 
Wald test p = 6.45e-04 
Score (logrank) test p = 2.31e-04 

T cell CD4+ effector memory_XCELL in LUAD (n=515):
Model: Surv(OS, EVENT) ~ `T cell CD4+ effector memory_XCELL` + Age + Stage + Gender + Race + Purity + `FAM83C` 
421 patients with 150 dying ( 94 missing obs. )
                                       coef           HR se(coef) 95%CI_l
`T cell CD4+ effector memory_XCELL` -10.050        0.000    4.610   0.000
Age                                   0.007        1.007    0.009   0.990
Stage2                                0.899        2.457    0.202   1.655
Stage3                                1.039        2.826    0.219   1.841
Stage4                                0.932        2.541    0.334   1.319
Gendermale                           -0.015        0.986    0.171   0.705
RaceBlack                            16.112  9940735.975 1842.236   0.000
RaceWhite                            16.299 11988141.861 1842.236   0.000
Purity                                0.559        1.749    0.341   0.896
FAM83C                               -0.613        0.541    0.573   0.176
                                    95%CI_u      z     p signif
`T cell CD4+ effector memory_XCELL`   0.362 -2.180 0.029      *
Age                                   1.025  0.817 0.414       
Stage2                                3.648  4.457 0.000    ***
Stage3                                4.339  4.750 0.000    ***
Stage4                                4.894  2.788 0.005     **
Gendermale                            1.379 -0.085 0.932       
RaceBlack                               Inf  0.009 0.993       
RaceWhite                               Inf  0.009 0.993       
Purity                                3.415  1.639 0.101       
FAM83C                                1.664 -1.071 0.284       
Rsquare = 0.112 (max possible = 9.74e-01 )
Likelihood ratio test p = 2.7e-07 
Wald test p = 5.47e-06 
Score (logrank) test p = 6.79e-07 

T cell CD4+ effector memory_XCELL in LUSC (n=501):
Model: Surv(OS, EVENT) ~ `T cell CD4+ effector memory_XCELL` + Age + Stage + Gender + Race + Purity + `FAM83C` 
370 patients with 161 dying ( 131 missing obs. )
                                      coef       HR se(coef) 95%CI_l
`T cell CD4+ effector memory_XCELL`  8.333 4158.350    4.694   0.420
Age                                  0.018    1.018    0.009   0.999
Stage2                               0.232    1.262    0.187   0.875
Stage3                               0.645    1.906    0.216   1.248
Stage4                               0.829    2.292    0.795   0.482
Gendermale                           0.502    1.653    0.198   1.122
RaceBlack                            0.084    1.088    0.608   0.330
RaceWhite                           -0.478    0.620    0.564   0.205
Purity                              -0.138    0.871    0.383   0.411
FAM83C                              -0.012    0.988    0.043   0.909
                                         95%CI_u      z     p signif
`T cell CD4+ effector memory_XCELL` 41138236.504  1.775 0.076      ·
Age                                        1.036  1.883 0.060      ·
Stage2                                     1.820  1.243 0.214       
Stage3                                     2.912  2.986 0.003     **
Stage4                                    10.892  1.043 0.297       
Gendermale                                 2.434  2.543 0.011      *
RaceBlack                                  3.585  0.139 0.890       
RaceWhite                                  1.874 -0.847 0.397       
Purity                                     1.845 -0.360 0.719       
FAM83C                                     1.074 -0.290 0.772       
Rsquare = 0.058 (max possible = 9.87e-01 )
Likelihood ratio test p = 1.4e-02 
Wald test p = 1.19e-02 
Score (logrank) test p = 1.02e-02 

T cell CD4+ effector memory_XCELL in MESO (n=87):
Model: Surv(OS, EVENT) ~ `T cell CD4+ effector memory_XCELL` + Age + Stage + Gender + Race + Purity + `FAM83C` 
85 patients with 72 dying ( 2 missing obs. )
                                       coef    HR se(coef) 95%CI_l   95%CI_u
`T cell CD4+ effector memory_XCELL` -32.671 0.000    8.144   0.000     0.000
Age                                   0.007 1.007    0.016   0.975     1.040
Stage2                                0.040 1.041    0.465   0.418     2.592
Stage3                               -0.076 0.927    0.424   0.404     2.126
Stage4                               -0.012 0.988    0.481   0.385     2.534
Gendermale                           -0.222 0.801    0.327   0.422     1.521
RaceBlack                             0.786 2.194    1.546   0.106    45.384
RaceWhite                            -0.268 0.765    1.051   0.098     5.993
Purity                               -1.279 0.278    0.543   0.096     0.806
FAM83C                               -2.340 0.096    6.310   0.000 22656.128
                                         z     p signif
`T cell CD4+ effector memory_XCELL` -4.012 0.000    ***
Age                                  0.451 0.652       
Stage2                               0.087 0.931       
Stage3                              -0.180 0.857       
Stage4                              -0.025 0.980       
Gendermale                          -0.678 0.498       
RaceBlack                            0.508 0.611       
RaceWhite                           -0.256 0.798       
Purity                              -2.357 0.018      *
FAM83C                              -0.371 0.711       
Rsquare = 0.251 (max possible = 9.98e-01 )
Likelihood ratio test p = 6.33e-03 
Wald test p = 1.73e-02 
Score (logrank) test p = 1.01e-02 

T cell CD4+ effector memory_XCELL in OV (n=303):
Model: Surv(OS, EVENT) ~ `T cell CD4+ effector memory_XCELL` + Age + Race + Purity + `FAM83C` 
238 patients with 153 dying ( 65 missing obs. )
                                      coef    HR se(coef) 95%CI_l   95%CI_u
`T cell CD4+ effector memory_XCELL`  0.966 2.628    4.622   0.000 22565.407
Age                                  0.037 1.037    0.008   1.021     1.054
RaceBlack                           -0.053 0.949    0.577   0.306     2.937
RaceWhite                           -0.167 0.846    0.516   0.308     2.326
Purity                              -0.510 0.600    0.739   0.141     2.555
FAM83C                               0.099 1.104    0.281   0.637     1.914
                                         z     p signif
`T cell CD4+ effector memory_XCELL`  0.209 0.834       
Age                                  4.422 0.000    ***
RaceBlack                           -0.091 0.927       
RaceWhite                           -0.324 0.746       
Purity                              -0.691 0.490       
FAM83C                               0.353 0.724       
Rsquare = 0.082 (max possible = 9.97e-01 )
Likelihood ratio test p = 2.42e-03 
Wald test p = 2.14e-03 
Score (logrank) test p = 1.81e-03 

T cell CD4+ effector memory_XCELL in PAAD (n=179):
Model: Surv(OS, EVENT) ~ `T cell CD4+ effector memory_XCELL` + Age + Stage + Gender + Race + Purity + `FAM83C` 
165 patients with 89 dying ( 14 missing obs. )
                                       coef    HR se(coef) 95%CI_l 95%CI_u
`T cell CD4+ effector memory_XCELL` -13.104 0.000    8.807   0.000  63.966
Age                                   0.022 1.022    0.011   1.001   1.044
Stage2                                0.751 2.119    0.444   0.887   5.065
Stage3                               -0.170 0.844    1.094   0.099   7.208
Stage4                                0.410 1.507    0.833   0.294   7.717
Gendermale                           -0.204 0.816    0.218   0.532   1.251
RaceBlack                             0.021 1.022    0.745   0.237   4.397
RaceWhite                             0.487 1.628    0.488   0.626   4.233
Purity                               -0.539 0.583    0.414   0.259   1.312
FAM83C                                0.126 1.134    0.440   0.479   2.684
                                         z     p signif
`T cell CD4+ effector memory_XCELL` -1.488 0.137       
Age                                  2.036 0.042      *
Stage2                               1.690 0.091      ·
Stage3                              -0.155 0.877       
Stage4                               0.492 0.622       
Gendermale                          -0.934 0.350       
RaceBlack                            0.029 0.977       
RaceWhite                            0.999 0.318       
Purity                              -1.304 0.192       
FAM83C                               0.286 0.775       
Rsquare = 0.103 (max possible = 9.91e-01 )
Likelihood ratio test p = 5.76e-02 
Wald test p = 8.92e-02 
Score (logrank) test p = 8.11e-02 

T cell CD4+ effector memory_XCELL in PCPG (n=181):
Model: Surv(OS, EVENT) ~ `T cell CD4+ effector memory_XCELL` + Age + Gender + Race + Purity + `FAM83C` 
164 patients with 7 dying ( 17 missing obs. )
                                      coef           HR  se(coef) 95%CI_l
`T cell CD4+ effector memory_XCELL` 51.632 2.652807e+22    27.664   0.075
Age                                  0.041 1.042000e+00     0.032   0.979
Gendermale                           1.459 4.301000e+00     0.917   0.713
RaceBlack                           -0.870 4.190000e-01 25757.950   0.000
RaceWhite                           18.176 7.833387e+07 20618.915   0.000
Purity                               6.363 5.799930e+02     3.697   0.413
FAM83C                               1.963 7.118000e+00     4.294   0.002
                                         95%CI_u     z     p signif
`T cell CD4+ effector memory_XCELL` 9.359913e+45 1.866 0.062      ·
Age                                 1.109000e+00 1.306 0.191       
Gendermale                          2.593100e+01 1.591 0.112       
RaceBlack                                    Inf 0.000 1.000   <NA>
RaceWhite                                    Inf 0.001 0.999       
Purity                              8.137963e+05 1.721 0.085      ·
FAM83C                              3.219133e+04 0.457 0.648       
Rsquare = 0.07 (max possible = 3.07e-01 )
Likelihood ratio test p = 1.02e-01 
Wald test p = 4.27e-01 
Score (logrank) test p = 2.16e-01 

T cell CD4+ effector memory_XCELL in PRAD (n=498):
Model: Surv(OS, EVENT) ~ `T cell CD4+ effector memory_XCELL` + Age + Race + Purity + `FAM83C` 
403 patients with 9 dying ( 95 missing obs. )
                                      coef           HR se(coef) 95%CI_l
`T cell CD4+ effector memory_XCELL`  2.943       18.966   18.578   0.000
Age                                  0.011        1.011    0.057   0.903
RaceBlack                           14.971  3174176.764 6755.187   0.000
RaceWhite                           16.196 10813529.352 6755.186   0.000
Purity                               1.247        3.479    1.461   0.198
FAM83C                               0.904        2.469    1.867   0.064
                                         95%CI_u     z     p signif
`T cell CD4+ effector memory_XCELL` 1.234498e+17 0.158 0.874       
Age                                 1.131000e+00 0.189 0.850       
RaceBlack                                    Inf 0.002 0.998       
RaceWhite                                    Inf 0.002 0.998       
Purity                              6.100100e+01 0.853 0.394       
FAM83C                              9.591400e+01 0.484 0.628       
Rsquare = 0.007 (max possible = 1.83e-01 )
Likelihood ratio test p = 8.19e-01 
Wald test p = 9.11e-01 
Score (logrank) test p = 8.72e-01 

T cell CD4+ effector memory_XCELL in READ (n=166):
Model: Surv(OS, EVENT) ~ `T cell CD4+ effector memory_XCELL` + Age + Stage + Gender + Race + Purity + `FAM83C` 
72 patients with 13 dying ( 94 missing obs. )
                                      coef          HR  se(coef) 95%CI_l
`T cell CD4+ effector memory_XCELL`  0.864       2.373    37.132   0.000
Age                                  0.092       1.096     0.042   1.010
Stage2                              -1.978       0.138     1.286   0.011
Stage3                              -0.580       0.560     0.904   0.095
Stage4                              -0.352       0.703     1.180   0.070
Gendermale                          -0.351       0.704     0.725   0.170
RaceBlack                           -1.248       0.287 53113.510   0.000
RaceWhite                           15.898 8024395.099 52520.277   0.000
Purity                               0.353       1.423     1.500   0.075
FAM83C                              -0.748       0.473     1.002   0.066
                                         95%CI_u      z     p signif
`T cell CD4+ effector memory_XCELL` 9.604975e+31  0.023 0.981       
Age                                 1.190000e+00  2.186 0.029      *
Stage2                              1.720000e+00 -1.538 0.124       
Stage3                              3.292000e+00 -0.642 0.521       
Stage4                              7.101000e+00 -0.299 0.765       
Gendermale                          2.917000e+00 -0.484 0.629       
RaceBlack                                    Inf  0.000 1.000   <NA>
RaceWhite                                    Inf  0.000 1.000   <NA>
Purity                              2.689800e+01  0.235 0.814       
FAM83C                              3.373000e+00 -0.747 0.455       
Rsquare = 0.234 (max possible = 7.04e-01 )
Likelihood ratio test p = 3.8e-02 
Wald test p = 9.75e-01 
Score (logrank) test p = 5.74e-02 

T cell CD4+ effector memory_XCELL in SARC (n=260):
Model: Surv(OS, EVENT) ~ `T cell CD4+ effector memory_XCELL` + Age + Gender + Race + Purity + `FAM83C` 
233 patients with 90 dying ( 27 missing obs. )
                                      coef    HR se(coef) 95%CI_l 95%CI_u
`T cell CD4+ effector memory_XCELL` -7.284 0.001    4.391   0.000   3.751
Age                                  0.023 1.023    0.008   1.007   1.040
Gendermale                          -0.014 0.986    0.224   0.636   1.528
RaceBlack                           -0.215 0.806    1.088   0.096   6.796
RaceWhite                           -0.592 0.553    1.024   0.074   4.115
Purity                               0.847 2.332    0.587   0.738   7.373
FAM83C                               0.676 1.966    0.369   0.954   4.055
                                         z     p signif
`T cell CD4+ effector memory_XCELL` -1.659 0.097      ·
Age                                  2.746 0.006     **
Gendermale                          -0.064 0.949       
RaceBlack                           -0.198 0.843       
RaceWhite                           -0.578 0.563       
Purity                               1.442 0.149       
FAM83C                               1.831 0.067      ·
Rsquare = 0.066 (max possible = 9.75e-01 )
Likelihood ratio test p = 2.7e-02 
Wald test p = 4.31e-02 
Score (logrank) test p = 3.82e-02 

T cell CD4+ effector memory_XCELL in SKCM (n=471):
Model: Surv(OS, EVENT) ~ `T cell CD4+ effector memory_XCELL` + Age + Stage + Gender + Race + Purity + `FAM83C` 
390 patients with 186 dying ( 81 missing obs. )
                                      coef    HR se(coef) 95%CI_l 95%CI_u
`T cell CD4+ effector memory_XCELL` -5.749 0.003    4.177   0.000  11.461
Age                                  0.018 1.018    0.005   1.008   1.028
Stage2                               0.253 1.288    0.220   0.837   1.984
Stage3                               0.609 1.839    0.205   1.230   2.750
Stage4                               1.279 3.592    0.356   1.788   7.215
Gendermale                          -0.009 0.991    0.158   0.726   1.352
RaceWhite                           -1.025 0.359    0.413   0.160   0.806
Purity                               1.292 3.639    0.362   1.790   7.399
FAM83C                               0.297 1.346    0.073   1.166   1.554
                                         z     p signif
`T cell CD4+ effector memory_XCELL` -1.376 0.169       
Age                                  3.395 0.001     **
Stage2                               1.150 0.250       
Stage3                               2.968 0.003     **
Stage4                               3.593 0.000    ***
Gendermale                          -0.056 0.955       
RaceWhite                           -2.481 0.013      *
Purity                               3.567 0.000    ***
FAM83C                               4.057 0.000    ***
Rsquare = 0.155 (max possible = 9.92e-01 )
Likelihood ratio test p = 9.66e-11 
Wald test p = 5.54e-11 
Score (logrank) test p = 3.06e-12 

T cell CD4+ effector memory_XCELL in SKCM-Primary (n=103):
Model: Surv(OS, EVENT) ~ `T cell CD4+ effector memory_XCELL` + Age + Stage + Gender + Race + Purity + `FAM83C` 
94 patients with 26 dying ( 9 missing obs. )
                                      coef           HR se(coef) 95%CI_l
`T cell CD4+ effector memory_XCELL`  2.150 8.587000e+00   11.809   0.000
Age                                  0.020 1.020000e+00    0.017   0.986
Stage2                              18.074 7.072478e+07 6272.260   0.000
Stage3                              18.579 1.171325e+08 6272.260   0.000
Stage4                              20.792 1.070905e+09 6272.260   0.000
Gendermale                           0.279 1.322000e+00    0.453   0.544
RaceWhite                           -1.031 3.570000e-01    0.657   0.098
Purity                               1.254 3.503000e+00    1.117   0.392
FAM83C                               0.230 1.258000e+00    0.125   0.985
                                         95%CI_u      z     p signif
`T cell CD4+ effector memory_XCELL` 9.670294e+10  0.182 0.856       
Age                                 1.055000e+00  1.134 0.257       
Stage2                                       Inf  0.003 0.998       
Stage3                                       Inf  0.003 0.998       
Stage4                                       Inf  0.003 0.997       
Gendermale                          3.211000e+00  0.615 0.538       
RaceWhite                           1.292000e+00 -1.570 0.116       
Purity                              3.129100e+01  1.122 0.262       
FAM83C                              1.608000e+00  1.840 0.066      ·
Rsquare = 0.179 (max possible = 8.69e-01 )
Likelihood ratio test p = 2.97e-02 
Wald test p = 1.96e-02 
Score (logrank) test p = 1.36e-03 

T cell CD4+ effector memory_XCELL in SKCM-Metastasis (n=368):
Model: Surv(OS, EVENT) ~ `T cell CD4+ effector memory_XCELL` + Age + Stage + Gender + Race + Purity + `FAM83C` 
296 patients with 160 dying ( 72 missing obs. )
                                      coef    HR se(coef) 95%CI_l 95%CI_u
`T cell CD4+ effector memory_XCELL` -6.503 0.001    4.594   0.000  12.187
Age                                  0.020 1.020    0.006   1.009   1.031
Stage2                               0.176 1.193    0.232   0.757   1.880
Stage3                               0.555 1.742    0.211   1.153   2.632
Stage4                               1.073 2.924    0.413   1.302   6.563
Gendermale                          -0.037 0.963    0.173   0.686   1.352
RaceWhite                           -1.031 0.357    0.600   0.110   1.157
Purity                               1.168 3.215    0.387   1.505   6.869
FAM83C                               0.211 1.234    0.148   0.924   1.650
                                         z     p signif
`T cell CD4+ effector memory_XCELL` -1.416 0.157       
Age                                  3.462 0.001     **
Stage2                               0.760 0.447       
Stage3                               2.636 0.008     **
Stage4                               2.600 0.009     **
Gendermale                          -0.217 0.828       
RaceWhite                           -1.717 0.086      ·
Purity                               3.015 0.003     **
FAM83C                               1.424 0.155       
Rsquare = 0.145 (max possible = 9.95e-01 )
Likelihood ratio test p = 5.48e-07 
Wald test p = 9.46e-07 
Score (logrank) test p = 3.27e-07 

T cell CD4+ effector memory_XCELL in STAD (n=415):
Model: Surv(OS, EVENT) ~ `T cell CD4+ effector memory_XCELL` + Age + Stage + Gender + Race + Purity + `FAM83C` 
289 patients with 111 dying ( 126 missing obs. )
                                      coef     HR se(coef) 95%CI_l      95%CI_u
`T cell CD4+ effector memory_XCELL`  2.309 10.062    7.482   0.000 23520132.796
Age                                  0.026  1.027    0.010   1.006        1.047
Stage2                               0.507  1.660    0.392   0.771        3.575
Stage3                               0.940  2.559    0.366   1.248        5.249
Stage4                               1.330  3.780    0.503   1.411       10.128
Gendermale                           0.123  1.131    0.208   0.752        1.700
RaceBlack                            0.239  1.270    0.452   0.523        3.083
RaceWhite                            0.078  1.081    0.246   0.667        1.751
Purity                              -0.555  0.574    0.381   0.272        1.210
FAM83C                               0.087  1.090    0.148   0.816        1.457
                                         z     p signif
`T cell CD4+ effector memory_XCELL`  0.309 0.758       
Age                                  2.569 0.010      *
Stage2                               1.294 0.196       
Stage3                               2.564 0.010      *
Stage4                               2.645 0.008     **
Gendermale                           0.591 0.554       
RaceBlack                            0.529 0.597       
RaceWhite                            0.316 0.752       
Purity                              -1.458 0.145       
FAM83C                               0.586 0.558       
Rsquare = 0.071 (max possible = 9.79e-01 )
Likelihood ratio test p = 2.01e-02 
Wald test p = 2.83e-02 
Score (logrank) test p = 2.33e-02 

T cell CD4+ effector memory_XCELL in TGCT (n=150):
Model: Surv(OS, EVENT) ~ `T cell CD4+ effector memory_XCELL` + Age + Stage + Race + Purity + `FAM83C` 
75 patients with 2 dying ( 75 missing obs. )
                                       coef           HR     se(coef) 95%CI_l
`T cell CD4+ effector memory_XCELL` -83.512 0.000000e+00  2209504.225       0
Age                                  -1.751 1.740000e-01     1688.948       0
Stage2                               -3.192 4.100000e-02    41866.227       0
Stage3                                8.725 6.155430e+03   129266.877       0
RaceBlack                            17.125 2.736684e+07 18176330.811       0
RaceWhite                           -41.354 0.000000e+00 18477868.088       0
Purity                               28.184 1.738350e+12   226184.033       0
FAM83C                               10.343 3.105394e+04    68781.482       0
                                    95%CI_u      z     p signif
`T cell CD4+ effector memory_XCELL`     Inf  0.000 1.000   <NA>
Age                                     Inf -0.001 0.999       
Stage2                                  Inf  0.000 1.000   <NA>
Stage3                                  Inf  0.000 1.000   <NA>
RaceBlack                               Inf  0.000 1.000   <NA>
RaceWhite                               Inf  0.000 1.000   <NA>
Purity                                  Inf  0.000 1.000   <NA>
FAM83C                                  Inf  0.000 1.000   <NA>
Rsquare = 0.14 (max possible = 1.4e-01 )
Likelihood ratio test p = 1.84e-01 
Wald test p = 1e+00 
Score (logrank) test p = 5.42e-03 

T cell CD4+ effector memory_XCELL in THCA (n=509):
Model: Surv(OS, EVENT) ~ `T cell CD4+ effector memory_XCELL` + Age + Stage + Gender + Race + Purity + `FAM83C` 
395 patients with 16 dying ( 114 missing obs. )
                                       coef           HR se(coef) 95%CI_l
`T cell CD4+ effector memory_XCELL` -44.274        0.000   25.673   0.000
Age                                   0.167        1.182    0.034   1.107
Stage2                                0.340        1.406    1.103   0.162
Stage3                                0.351        1.421    0.858   0.264
Stage4                                1.824        6.195    0.995   0.881
Gendermale                           -0.205        0.815    0.629   0.237
RaceBlack                            18.152 76464966.216 9492.662   0.000
RaceWhite                            17.940 61828168.076 9492.662   0.000
Purity                                1.859        6.420    1.083   0.769
FAM83C                              -14.854        0.000   14.937   0.000
                                        95%CI_u      z     p signif
`T cell CD4+ effector memory_XCELL`     421.829 -1.725 0.085      ·
Age                                       1.263  4.983 0.000    ***
Stage2                                   12.207  0.309 0.758       
Stage3                                    7.634  0.409 0.682       
Stage4                                   43.568  1.833 0.067      ·
Gendermale                                2.797 -0.325 0.745       
RaceBlack                                   Inf  0.002 0.998       
RaceWhite                                   Inf  0.002 0.998       
Purity                                   53.610  1.717 0.086      ·
FAM83C                              1835647.433 -0.994 0.320       
Rsquare = 0.159 (max possible = 3.47e-01 )
Likelihood ratio test p = 9.4e-11 
Wald test p = 9.36e-04 
Score (logrank) test p = 2.38e-10 

T cell CD4+ effector memory_XCELL in THYM (n=120):
Model: Surv(OS, EVENT) ~ `T cell CD4+ effector memory_XCELL` + Age + Gender + Race + Purity + `FAM83C` 
113 patients with 9 dying ( 7 missing obs. )
                                       coef    HR  se(coef) 95%CI_l 95%CI_u
`T cell CD4+ effector memory_XCELL` -13.828 0.000     7.579   0.000   2.791
Age                                   0.015 1.016     0.036   0.946   1.090
Gendermale                           -0.311 0.732     0.759   0.165   3.242
RaceBlack                           -15.269 0.000 11986.934   0.000     Inf
RaceWhite                             0.849 2.337     1.142   0.249  21.921
Purity                               -0.087 0.916     1.137   0.099   8.509
FAM83C                               -0.181 0.834     0.886   0.147   4.737
                                         z     p signif
`T cell CD4+ effector memory_XCELL` -1.825 0.068      ·
Age                                  0.427 0.670       
Gendermale                          -0.410 0.682       
RaceBlack                           -0.001 0.999       
RaceWhite                            0.743 0.457       
Purity                              -0.077 0.939       
FAM83C                              -0.205 0.838       
Rsquare = 0.078 (max possible = 4.51e-01 )
Likelihood ratio test p = 2.39e-01 
Wald test p = 4.55e-01 
Score (logrank) test p = 2.41e-01 

T cell CD4+ effector memory_XCELL in UCEC (n=545):
Model: Surv(OS, EVENT) ~ `T cell CD4+ effector memory_XCELL` + Age + Race + Purity + `FAM83C` 
85 patients with 16 dying ( 460 missing obs. )
                                       coef    HR se(coef) 95%CI_l    95%CI_u
`T cell CD4+ effector memory_XCELL` -18.436 0.000   19.766   0.000 6.5833e+08
Age                                  -0.007 0.993    0.027   0.941 1.0480e+00
RaceWhite                             1.552 4.721    0.695   1.209 1.8435e+01
Purity                                0.909 2.481    1.097   0.289 2.1325e+01
FAM83C                                0.228 1.257    0.536   0.439 3.5950e+00
                                         z     p signif
`T cell CD4+ effector memory_XCELL` -0.933 0.351       
Age                                 -0.264 0.791       
RaceWhite                            2.233 0.026      *
Purity                               0.828 0.408       
FAM83C                               0.426 0.670       
Rsquare = 0.094 (max possible = 7.29e-01 )
Likelihood ratio test p = 1.34e-01 
Wald test p = 2.08e-01 
Score (logrank) test p = 1.55e-01 

T cell CD4+ effector memory_XCELL in UCS (n=57):
Model: Surv(OS, EVENT) ~ `T cell CD4+ effector memory_XCELL` + Age + Race + Purity + `FAM83C` 
52 patients with 32 dying ( 5 missing obs. )
                                      coef           HR se(coef) 95%CI_l
`T cell CD4+ effector memory_XCELL` -1.721        0.179   16.094   0.000
Age                                  0.049        1.050    0.026   0.999
RaceBlack                           17.672 47322560.566 6521.099   0.000
RaceWhite                           17.950 62476678.754 6521.099   0.000
Purity                              -0.855        0.425    1.278   0.035
FAM83C                              -0.262        0.769    0.452   0.317
                                         95%CI_u      z     p signif
`T cell CD4+ effector memory_XCELL` 8.944905e+12 -0.107 0.915       
Age                                 1.104000e+00  1.914 0.056      ·
RaceBlack                                    Inf  0.003 0.998       
RaceWhite                                    Inf  0.003 0.998       
Purity                              5.207000e+00 -0.669 0.504       
FAM83C                              1.865000e+00 -0.581 0.561       
Rsquare = 0.125 (max possible = 9.83e-01 )
Likelihood ratio test p = 3.26e-01 
Wald test p = 4.38e-01 
Score (logrank) test p = 3.36e-01 

T cell CD4+ effector memory_XCELL in UVM (n=80):
Model: Surv(OS, EVENT) ~ `T cell CD4+ effector memory_XCELL` + Age + Stage + Gender + Purity + `FAM83C` 
77 patients with 22 dying ( 3 missing obs. )
                                      coef           HR se(coef)   95%CI_l
`T cell CD4+ effector memory_XCELL` 45.387 5.146453e+19   17.401 79358.070
Age                                  0.043 1.044000e+00    0.020     1.003
Stage3                               0.506 1.659000e+00    0.512     0.608
Stage4                               3.262 2.610500e+01    1.286     2.097
Gendermale                           0.000 1.000000e+00    0.479     0.391
Purity                               2.540 1.267600e+01    1.333     0.929
FAM83C                               3.212 2.481700e+01   28.054     0.000
                                         95%CI_u     z     p signif
`T cell CD4+ effector memory_XCELL` 3.337528e+34 2.608 0.009     **
Age                                 1.087000e+00 2.096 0.036      *
Stage3                              4.523000e+00 0.989 0.323       
Stage4                              3.249360e+02 2.536 0.011      *
Gendermale                          2.555000e+00 0.000 1.000   <NA>
Purity                              1.729310e+02 1.905 0.057      ·
FAM83C                              1.881747e+25 0.114 0.909       
Rsquare = 0.312 (max possible = 8.72e-01 )
Likelihood ratio test p = 1.6e-04 
Wald test p = 9.15e-04 
Score (logrank) test p = 1.39e-11 

T cell CD4+ memory activated_CIBERSORT in ACC (n=79):
Model: Surv(OS, EVENT) ~ `T cell CD4+ memory activated_CIBERSORT` + Age + Gender + Race + Purity + `FAM83C` 
64 patients with 24 dying ( 15 missing obs. )
                                           coef           HR  se(coef) 95%CI_l
`T cell CD4+ memory activated_CIBERSORT` 66.170 5.461061e+28    38.324   0.000
Age                                       0.004 1.004000e+00     0.014   0.977
Gendermale                                0.305 1.356000e+00     0.428   0.586
RaceBlack                                -0.178 8.370000e-01 15644.197   0.000
RaceWhite                                17.507 4.011440e+07 13403.291   0.000
Purity                                    3.542 3.451900e+01     2.521   0.247
FAM83C                                    0.448 1.565000e+00     2.977   0.005
                                              95%CI_u     z     p signif
`T cell CD4+ memory activated_CIBERSORT` 2.282454e+61 1.727 0.084      ·
Age                                      1.031000e+00 0.263 0.793       
Gendermale                               3.140000e+00 0.711 0.477       
RaceBlack                                         Inf 0.000 1.000   <NA>
RaceWhite                                         Inf 0.001 0.999       
Purity                                   4.828447e+03 1.405 0.160       
FAM83C                                   5.357290e+02 0.150 0.880       
Rsquare = 0.095 (max possible = 9.38e-01 )
Likelihood ratio test p = 4.95e-01 
Wald test p = 6.96e-01 
Score (logrank) test p = 4.36e-01 

T cell CD4+ memory activated_CIBERSORT in BLCA (n=408):
Model: Surv(OS, EVENT) ~ `T cell CD4+ memory activated_CIBERSORT` + Age + Stage + Gender + Race + Purity + `FAM83C` 
348 patients with 160 dying ( 60 missing obs. )
                                           coef          HR se(coef) 95%CI_l
`T cell CD4+ memory activated_CIBERSORT` -6.445       0.002    3.527   0.000
Age                                       0.032       1.032    0.009   1.015
Stage2                                   14.507 1996530.245 1902.751   0.000
Stage3                                   14.960 3142327.987 1902.751   0.000
Stage4                                   15.488 5324329.774 1902.751   0.000
Gendermale                               -0.188       0.829    0.179   0.583
RaceBlack                                 0.766       2.152    0.448   0.894
RaceWhite                                 0.200       1.222    0.356   0.608
Purity                                    0.015       1.016    0.337   0.525
FAM83C                                    0.063       1.065    0.047   0.972
                                         95%CI_u      z     p signif
`T cell CD4+ memory activated_CIBERSORT`   1.595 -1.828 0.068      ·
Age                                        1.050  3.739 0.000    ***
Stage2                                       Inf  0.008 0.994       
Stage3                                       Inf  0.008 0.994       
Stage4                                       Inf  0.008 0.994       
Gendermale                                 1.178 -1.047 0.295       
RaceBlack                                  5.182  1.710 0.087      ·
RaceWhite                                  2.455  0.562 0.574       
Purity                                     1.964  0.046 0.963       
FAM83C                                     1.168  1.344 0.179       
Rsquare = 0.148 (max possible = 9.91e-01 )
Likelihood ratio test p = 2.51e-08 
Wald test p = 2.06e-07 
Score (logrank) test p = 5.86e-08 

T cell CD4+ memory activated_CIBERSORT in BRCA (n=1100):
Model: Surv(OS, EVENT) ~ `T cell CD4+ memory activated_CIBERSORT` + Age + Stage + Gender + Race + Purity + `FAM83C` 
878 patients with 121 dying ( 222 missing obs. )
                                           coef     HR se(coef) 95%CI_l
`T cell CD4+ memory activated_CIBERSORT` -0.728  0.483    9.955   0.000
Age                                       0.036  1.037    0.008   1.021
Stage2                                    0.406  1.500    0.304   0.827
Stage3                                    1.188  3.281    0.313   1.777
Stage4                                    2.510 12.304    0.389   5.735
Gendermale                                0.044  1.045    1.008   0.145
RaceBlack                                -0.003  0.997    0.620   0.296
RaceWhite                                -0.226  0.797    0.596   0.248
Purity                                    0.505  1.657    0.425   0.720
FAM83C                                    0.060  1.062    0.234   0.672
                                              95%CI_u      z     p signif
`T cell CD4+ memory activated_CIBERSORT` 1.436892e+08 -0.073 0.942       
Age                                      1.052000e+00  4.742 0.000    ***
Stage2                                   2.724000e+00  1.334 0.182       
Stage3                                   6.056000e+00  3.798 0.000    ***
Stage4                                   2.639700e+01  6.445 0.000    ***
Gendermale                               7.536000e+00  0.044 0.965       
RaceBlack                                3.360000e+00 -0.004 0.997       
RaceWhite                                2.564000e+00 -0.380 0.704       
Purity                                   3.814000e+00  1.187 0.235       
FAM83C                                   1.678000e+00  0.256 0.798       
Rsquare = 0.081 (max possible = 7.85e-01 )
Likelihood ratio test p = 7.21e-12 
Wald test p = 2.25e-15 
Score (logrank) test p = 3.2e-21 

T cell CD4+ memory activated_CIBERSORT in BRCA-Basal (n=191):
Model: Surv(OS, EVENT) ~ `T cell CD4+ memory activated_CIBERSORT` + Age + Stage + Race + Purity + `FAM83C` 
163 patients with 24 dying ( 28 missing obs. )
                                            coef           HR se(coef) 95%CI_l
`T cell CD4+ memory activated_CIBERSORT` -16.545 0.000000e+00   21.259   0.000
Age                                        0.015 1.016000e+00    0.019   0.979
Stage2                                    18.777 1.428194e+08 6476.001   0.000
Stage3                                    20.076 5.234512e+08 6476.001   0.000
Stage4                                    21.290 1.763316e+09 6476.001   0.000
RaceBlack                                 -1.124 3.250000e-01    1.127   0.036
RaceWhite                                 -1.390 2.490000e-01    1.124   0.028
Purity                                     0.473 1.605000e+00    1.025   0.215
FAM83C                                    -0.302 7.390000e-01    0.526   0.264
                                              95%CI_u      z     p signif
`T cell CD4+ memory activated_CIBERSORT` 8.131901e+10 -0.778 0.436       
Age                                      1.054000e+00  0.820 0.412       
Stage2                                            Inf  0.003 0.998       
Stage3                                            Inf  0.003 0.998       
Stage4                                            Inf  0.003 0.997       
RaceBlack                                2.959000e+00 -0.998 0.318       
RaceWhite                                2.256000e+00 -1.236 0.216       
Purity                                   1.196000e+01  0.462 0.644       
FAM83C                                   2.073000e+00 -0.574 0.566       
Rsquare = 0.162 (max possible = 7.18e-01 )
Likelihood ratio test p = 7.03e-04 
Wald test p = 1.05e-02 
Score (logrank) test p = 8.07e-06 

T cell CD4+ memory activated_CIBERSORT in BRCA-Her2 (n=82):
Model: Surv(OS, EVENT) ~ `T cell CD4+ memory activated_CIBERSORT` + Age + Stage + Race + Purity + `FAM83C` 
59 patients with 11 dying ( 23 missing obs. )
                                            coef           HR    se(coef)
`T cell CD4+ memory activated_CIBERSORT` 112.215 5.425088e+48      28.791
Age                                        0.038 1.039000e+00       0.028
Stage2                                    10.446 3.442167e+04       0.813
Stage3                                    13.848 1.033276e+06       0.813
Stage4                                    54.574 5.023813e+23 1725435.307
RaceBlack                                 -7.074 1.000000e-03       5.016
RaceWhite                                 -1.910 1.480000e-01       1.368
Purity                                     4.171 6.475400e+01       2.120
FAM83C                                    -2.158 1.160000e-01       1.733
                                              95%CI_l      95%CI_u      z     p
`T cell CD4+ memory activated_CIBERSORT` 1.688513e+24 1.743047e+73  3.898 0.000
Age                                      9.840000e-01 1.097000e+00  1.368 0.171
Stage2                                   6.999259e+03 1.692824e+05 12.854 0.000
Stage3                                   2.101050e+05 5.081549e+06 17.040 0.000
Stage4                                   0.000000e+00          Inf  0.000 1.000
RaceBlack                                0.000000e+00 1.575100e+01 -1.410 0.158
RaceWhite                                1.000000e-02 2.163000e+00 -1.396 0.163
Purity                                   1.016000e+00 4.127795e+03  1.967 0.049
FAM83C                                   4.000000e-03 3.449000e+00 -1.245 0.213
                                         signif
`T cell CD4+ memory activated_CIBERSORT`    ***
Age                                            
Stage2                                      ***
Stage3                                      ***
Stage4                                     <NA>
RaceBlack                                      
RaceWhite                                      
Purity                                        *
FAM83C                                         
Rsquare = 0.46 (max possible = 6.68e-01 )
Likelihood ratio test p = 3.44e-05 
Wald test p = 4.6e-02 
Score (logrank) test p = 4.07e-16 

T cell CD4+ memory activated_CIBERSORT in BRCA-LumA (n=568):
Model: Surv(OS, EVENT) ~ `T cell CD4+ memory activated_CIBERSORT` + Age + Stage + Gender + Race + Purity + `FAM83C` 
464 patients with 55 dying ( 104 missing obs. )
                                            coef          HR se(coef) 95%CI_l
`T cell CD4+ memory activated_CIBERSORT`  14.467 1917550.987   15.795   0.000
Age                                        0.049       1.051    0.012   1.026
Stage2                                     0.375       1.455    0.377   0.695
Stage3                                     0.886       2.424    0.394   1.120
Stage4                                     2.108       8.232    0.594   2.570
Gendermale                               -15.438       0.000 3487.408   0.000
RaceBlack                                 -0.408       0.665    1.175   0.067
RaceWhite                                  0.243       1.275    1.033   0.168
Purity                                     0.427       1.533    0.622   0.453
FAM83C                                    -4.603       0.010    4.221   0.000
                                              95%CI_u      z     p signif
`T cell CD4+ memory activated_CIBERSORT` 5.342355e+19  0.916 0.360       
Age                                      1.076000e+00  4.092 0.000    ***
Stage2                                   3.045000e+00  0.996 0.319       
Stage3                                   5.246000e+00  2.248 0.025      *
Stage4                                   2.637300e+01  3.549 0.000    ***
Gendermale                                        Inf -0.004 0.996       
RaceBlack                                6.653000e+00 -0.347 0.729       
RaceWhite                                9.662000e+00  0.235 0.814       
Purity                                   5.183000e+00  0.687 0.492       
FAM83C                                   3.923200e+01 -1.091 0.275       
Rsquare = 0.077 (max possible = 6.81e-01 )
Likelihood ratio test p = 5.75e-05 
Wald test p = 1.84e-05 
Score (logrank) test p = 3.05e-07 

T cell CD4+ memory activated_CIBERSORT in BRCA-LumB (n=219):
Model: Surv(OS, EVENT) ~ `T cell CD4+ memory activated_CIBERSORT` + Age + Stage + Gender + Race + Purity + `FAM83C` 
157 patients with 25 dying ( 62 missing obs. )
                                            coef           HR se(coef) 95%CI_l
`T cell CD4+ memory activated_CIBERSORT` -27.843        0.000   48.534   0.000
Age                                        0.048        1.049    0.021   1.008
Stage2                                     0.768        2.155    1.075   0.262
Stage3                                     1.730        5.639    1.068   0.696
Stage4                                     2.080        8.003    1.170   0.808
Gendermale                                 0.859        2.361    1.126   0.260
RaceBlack                                 16.330 12356112.950 6305.445   0.000
RaceWhite                                 15.794  7233856.400 6305.445   0.000
Purity                                     0.688        1.989    1.395   0.129
FAM83C                                    -2.094        0.123    4.765   0.000
                                              95%CI_u      z     p signif
`T cell CD4+ memory activated_CIBERSORT` 1.661141e+29 -0.574 0.566       
Age                                      1.092000e+00  2.334 0.020      *
Stage2                                   1.771900e+01  0.714 0.475       
Stage3                                   4.569500e+01  1.620 0.105       
Stage4                                   7.925300e+01  1.778 0.075      ·
Gendermale                               2.148100e+01  0.763 0.446       
RaceBlack                                         Inf  0.003 0.998       
RaceWhite                                         Inf  0.003 0.998       
Purity                                   3.062600e+01  0.493 0.622       
FAM83C                                   1.400221e+03 -0.440 0.660       
Rsquare = 0.111 (max possible = 6.98e-01 )
Likelihood ratio test p = 4.87e-02 
Wald test p = 8.85e-02 
Score (logrank) test p = 2.73e-02 

T cell CD4+ memory activated_CIBERSORT in CESC (n=306):
Model: Surv(OS, EVENT) ~ `T cell CD4+ memory activated_CIBERSORT` + Age + Race + Purity + `FAM83C` 
227 patients with 55 dying ( 79 missing obs. )
                                           coef    HR se(coef) 95%CI_l 95%CI_u
`T cell CD4+ memory activated_CIBERSORT` -9.077 0.000    6.060   0.000  16.448
Age                                       0.014 1.014    0.010   0.994   1.035
RaceBlack                                 1.054 2.869    1.070   0.352  23.377
RaceWhite                                 0.915 2.497    1.018   0.340  18.348
Purity                                    0.000 1.000    0.769   0.221   4.516
FAM83C                                   -0.133 0.876    0.068   0.766   1.000
                                              z     p signif
`T cell CD4+ memory activated_CIBERSORT` -1.498 0.134       
Age                                       1.402 0.161       
RaceBlack                                 0.985 0.325       
RaceWhite                                 0.899 0.368       
Purity                                    0.000 1.000   <NA>
FAM83C                                   -1.954 0.051      ·
Rsquare = 0.04 (max possible = 8.91e-01 )
Likelihood ratio test p = 1.62e-01 
Wald test p = 2.14e-01 
Score (logrank) test p = 1.96e-01 

T cell CD4+ memory activated_CIBERSORT in CHOL (n=36):
Model: Surv(OS, EVENT) ~ `T cell CD4+ memory activated_CIBERSORT` + Age + Stage + Gender + Race + Purity + `FAM83C` 
36 patients with 18 dying ( 0 missing obs. )
                                             coef     HR se(coef) 95%CI_l
`T cell CD4+ memory activated_CIBERSORT` 4506.355    Inf 1336.268     Inf
Age                                         0.028  1.029    0.025   0.980
Stage2                                      0.893  2.442    0.722   0.593
Stage3                                    -14.854  0.000 9174.492   0.000
Stage4                                      1.156  3.177    0.735   0.752
Gendermale                                 -0.068  0.935    0.621   0.276
RaceBlack                                  -0.579  0.560    1.464   0.032
RaceWhite                                  -1.448  0.235    0.906   0.040
Purity                                      3.436 31.067    1.861   0.810
FAM83C                                      3.707 40.742    3.680   0.030
                                           95%CI_u      z     p signif
`T cell CD4+ memory activated_CIBERSORT`       Inf  3.372 0.001     **
Age                                          1.080  1.135 0.256       
Stage2                                      10.059  1.236 0.217       
Stage3                                         Inf -0.002 0.999       
Stage4                                      13.418  1.573 0.116       
Gendermale                                   3.160 -0.109 0.913       
RaceBlack                                    9.885 -0.395 0.692       
RaceWhite                                    1.386 -1.599 0.110       
Purity                                    1192.180  1.846 0.065      ·
FAM83C                                   55259.589  1.007 0.314       
Rsquare = 0.384 (max possible = 9.46e-01 )
Likelihood ratio test p = 6.47e-02 
Wald test p = 1.67e-01 
Score (logrank) test p = 1.33e-02 

T cell CD4+ memory activated_CIBERSORT in COAD (n=458):
Model: Surv(OS, EVENT) ~ `T cell CD4+ memory activated_CIBERSORT` + Age + Stage + Gender + Race + Purity + `FAM83C` 
236 patients with 58 dying ( 222 missing obs. )
                                           coef    HR se(coef) 95%CI_l  95%CI_u
`T cell CD4+ memory activated_CIBERSORT` -3.465 0.031    5.484   0.000 1455.395
Age                                       0.028 1.028    0.013   1.003    1.054
Stage2                                    0.470 1.601    0.637   0.459    5.578
Stage3                                    1.041 2.833    0.629   0.826    9.716
Stage4                                    2.219 9.198    0.635   2.651   31.914
Gendermale                                0.332 1.394    0.288   0.792    2.453
RaceBlack                                -0.287 0.751    0.847   0.143    3.949
RaceWhite                                -0.211 0.810    0.784   0.174    3.765
Purity                                   -0.417 0.659    0.662   0.180    2.412
FAM83C                                    0.228 1.256    0.431   0.540    2.922
                                              z     p signif
`T cell CD4+ memory activated_CIBERSORT` -0.632 0.528       
Age                                       2.209 0.027      *
Stage2                                    0.738 0.460       
Stage3                                    1.656 0.098      ·
Stage4                                    3.496 0.000    ***
Gendermale                                1.153 0.249       
RaceBlack                                -0.338 0.735       
RaceWhite                                -0.269 0.788       
Purity                                   -0.629 0.529       
FAM83C                                    0.529 0.597       
Rsquare = 0.128 (max possible = 8.97e-01 )
Likelihood ratio test p = 3.39e-04 
Wald test p = 2.96e-04 
Score (logrank) test p = 3.38e-05 

T cell CD4+ memory activated_CIBERSORT in DLBC (n=48):
Model: Surv(OS, EVENT) ~ `T cell CD4+ memory activated_CIBERSORT` + Age + Gender + Race + Purity + `FAM83C` 
41 patients with 5 dying ( 7 missing obs. )
                                            coef      HR se(coef) 95%CI_l
`T cell CD4+ memory activated_CIBERSORT`   6.749 853.465    5.603   0.015
Age                                       -0.006   0.994    0.049   0.902
Gendermale                                 0.617   1.854    1.166   0.189
RaceBlack                                  2.943  18.971    3.201   0.036
RaceWhite                                 -1.803   0.165    1.407   0.010
Purity                                    -2.360   0.094    2.309   0.001
FAM83C                                   -64.354   0.000   71.312   0.000
                                              95%CI_u      z     p signif
`T cell CD4+ memory activated_CIBERSORT` 5.016858e+07  1.205 0.228       
Age                                      1.095000e+00 -0.118 0.906       
Gendermale                               1.820400e+01  0.529 0.596       
RaceBlack                                1.006554e+04  0.919 0.358       
RaceWhite                                2.596000e+00 -1.282 0.200       
Purity                                   8.726000e+00 -1.022 0.307       
FAM83C                                   5.646825e+32 -0.902 0.367       
Rsquare = 0.195 (max possible = 5.58e-01 )
Likelihood ratio test p = 2.62e-01 
Wald test p = 5.91e-01 
Score (logrank) test p = 2.25e-01 

T cell CD4+ memory activated_CIBERSORT in ESCA (n=185):
Model: Surv(OS, EVENT) ~ `T cell CD4+ memory activated_CIBERSORT` + Age + Stage + Gender + Race + Purity + `FAM83C` 
140 patients with 47 dying ( 45 missing obs. )
                                           coef     HR se(coef) 95%CI_l
`T cell CD4+ memory activated_CIBERSORT` -0.656  0.519    4.600   0.000
Age                                       0.012  1.012    0.014   0.984
Stage2                                    0.678  1.970    0.655   0.546
Stage3                                    1.445  4.242    0.674   1.132
Stage4                                    2.899 18.157    0.776   3.970
Gendermale                                0.510  1.666    0.540   0.578
RaceBlack                                 0.289  1.335    1.079   0.161
RaceWhite                                 0.006  1.006    0.461   0.408
Purity                                    0.226  1.253    0.771   0.277
FAM83C                                    0.057  1.058    0.078   0.909
                                          95%CI_u      z     p signif
`T cell CD4+ memory activated_CIBERSORT` 4274.920 -0.143 0.887       
Age                                         1.041  0.832 0.406       
Stage2                                      7.109  1.036 0.300       
Stage3                                     15.900  2.144 0.032      *
Stage4                                     83.044  3.737 0.000    ***
Gendermale                                  4.804  0.944 0.345       
RaceBlack                                  11.067  0.268 0.789       
RaceWhite                                   2.480  0.012 0.990       
Purity                                      5.674  0.293 0.770       
FAM83C                                      1.232  0.731 0.465       
Rsquare = 0.144 (max possible = 9.32e-01 )
Likelihood ratio test p = 1.62e-02 
Wald test p = 7.45e-03 
Score (logrank) test p = 6.69e-04 

T cell CD4+ memory activated_CIBERSORT in GBM (n=153):
Model: Surv(OS, EVENT) ~ `T cell CD4+ memory activated_CIBERSORT` + Age + Gender + Race + Purity + `FAM83C` 
135 patients with 108 dying ( 18 missing obs. )
                                           coef       HR se(coef) 95%CI_l
`T cell CD4+ memory activated_CIBERSORT`  8.671 5832.118   43.492   0.000
Age                                       0.030    1.030    0.008   1.013
Gendermale                               -0.093    0.911    0.213   0.600
RaceBlack                                 0.595    1.814    0.732   0.432
RaceWhite                                -0.186    0.830    0.617   0.248
Purity                                   -1.044    0.352    0.534   0.124
FAM83C                                   -2.712    0.066    3.105   0.000
                                              95%CI_u      z     p signif
`T cell CD4+ memory activated_CIBERSORT` 6.113014e+40  0.199 0.842       
Age                                      1.047000e+00  3.561 0.000    ***
Gendermale                               1.384000e+00 -0.435 0.663       
RaceBlack                                7.608000e+00  0.814 0.416       
RaceWhite                                2.782000e+00 -0.302 0.763       
Purity                                   1.002000e+00 -1.956 0.050      ·
FAM83C                                   2.918400e+01 -0.873 0.382       
Rsquare = 0.134 (max possible = 9.98e-01 )
Likelihood ratio test p = 6.76e-03 
Wald test p = 9.89e-03 
Score (logrank) test p = 8.6e-03 

T cell CD4+ memory activated_CIBERSORT in HNSC (n=522):
Model: Surv(OS, EVENT) ~ `T cell CD4+ memory activated_CIBERSORT` + Age + Stage + Gender + Race + Purity + `FAM83C` 
411 patients with 176 dying ( 111 missing obs. )
                                           coef    HR se(coef) 95%CI_l 95%CI_u
`T cell CD4+ memory activated_CIBERSORT` -7.592 0.001    3.923   0.000   1.102
Age                                       0.023 1.023    0.008   1.008   1.038
Stage2                                    0.590 1.804    0.544   0.621   5.239
Stage3                                    0.792 2.208    0.538   0.770   6.336
Stage4                                    1.205 3.338    0.511   1.227   9.086
Gendermale                               -0.260 0.771    0.171   0.551   1.079
RaceBlack                                 0.114 1.121    0.559   0.374   3.356
RaceWhite                                -0.261 0.770    0.512   0.283   2.099
Purity                                   -0.066 0.936    0.358   0.464   1.887
FAM83C                                   -0.059 0.943    0.045   0.863   1.030
                                              z     p signif
`T cell CD4+ memory activated_CIBERSORT` -1.935 0.053      ·
Age                                       2.990 0.003     **
Stage2                                    1.085 0.278       
Stage3                                    1.473 0.141       
Stage4                                    2.360 0.018      *
Gendermale                               -1.515 0.130       
RaceBlack                                 0.204 0.838       
RaceWhite                                -0.510 0.610       
Purity                                   -0.184 0.854       
FAM83C                                   -1.306 0.191       
Rsquare = 0.081 (max possible = 9.89e-01 )
Likelihood ratio test p = 1.32e-04 
Wald test p = 3.57e-04 
Score (logrank) test p = 2.8e-04 

T cell CD4+ memory activated_CIBERSORT in HNSC-HPV+ (n=98):
Model: Surv(OS, EVENT) ~ `T cell CD4+ memory activated_CIBERSORT` + Age + Stage + Gender + Race + Purity + `FAM83C` 
65 patients with 23 dying ( 33 missing obs. )
                                            coef           HR  se(coef) 95%CI_l
`T cell CD4+ memory activated_CIBERSORT` -31.757 0.000000e+00    14.955   0.000
Age                                        0.005 1.005000e+00     0.027   0.953
Stage2                                    18.556 1.145004e+08  8366.746   0.000
Stage3                                    17.705 4.890812e+07  8366.746   0.000
Stage4                                    18.752 1.392859e+08  8366.746   0.000
Gendermale                                 0.118 1.125000e+00     0.564   0.372
RaceBlack                                 20.895 1.187899e+09 21334.625   0.000
RaceWhite                                 19.435 2.758268e+08 21334.625   0.000
Purity                                    -2.127 1.190000e-01     1.117   0.013
FAM83C                                    -0.159 8.530000e-01     0.161   0.623
                                         95%CI_u      z     p signif
`T cell CD4+ memory activated_CIBERSORT`   0.087 -2.123 0.034      *
Age                                        1.060  0.188 0.851       
Stage2                                       Inf  0.002 0.998       
Stage3                                       Inf  0.002 0.998       
Stage4                                       Inf  0.002 0.998       
Gendermale                                 3.398  0.208 0.835       
RaceBlack                                    Inf  0.001 0.999       
RaceWhite                                    Inf  0.001 0.999       
Purity                                     1.065 -1.903 0.057      ·
FAM83C                                     1.169 -0.988 0.323       
Rsquare = 0.189 (max possible = 9.17e-01 )
Likelihood ratio test p = 1.93e-01 
Wald test p = 5.76e-01 
Score (logrank) test p = 3.99e-01 

T cell CD4+ memory activated_CIBERSORT in HNSC-HPV- (n=422):
Model: Surv(OS, EVENT) ~ `T cell CD4+ memory activated_CIBERSORT` + Age + Stage + Gender + Race + Purity + `FAM83C` 
346 patients with 153 dying ( 76 missing obs. )
                                           coef    HR se(coef) 95%CI_l 95%CI_u
`T cell CD4+ memory activated_CIBERSORT` -5.733 0.003    4.263   0.000  13.773
Age                                       0.028 1.028    0.008   1.011   1.046
Stage2                                    0.338 1.402    0.554   0.473   4.155
Stage3                                    0.680 1.973    0.543   0.681   5.720
Stage4                                    1.104 3.015    0.513   1.103   8.244
Gendermale                               -0.305 0.737    0.183   0.515   1.055
RaceBlack                                -0.048 0.954    0.565   0.315   2.884
RaceWhite                                -0.416 0.660    0.513   0.242   1.804
Purity                                    0.205 1.227    0.395   0.566   2.660
FAM83C                                   -0.045 0.956    0.049   0.869   1.051
                                              z     p signif
`T cell CD4+ memory activated_CIBERSORT` -1.345 0.179       
Age                                       3.296 0.001     **
Stage2                                    0.610 0.542       
Stage3                                    1.251 0.211       
Stage4                                    2.150 0.032      *
Gendermale                               -1.667 0.096      ·
RaceBlack                                -0.084 0.933       
RaceWhite                                -0.810 0.418       
Purity                                    0.519 0.604       
FAM83C                                   -0.930 0.353       
Rsquare = 0.092 (max possible = 9.89e-01 )
Likelihood ratio test p = 2.49e-04 
Wald test p = 6.56e-04 
Score (logrank) test p = 5.24e-04 

T cell CD4+ memory activated_CIBERSORT in KICH (n=66):
Model: Surv(OS, EVENT) ~ `T cell CD4+ memory activated_CIBERSORT` + Age + Stage + Gender + Race + Purity + `FAM83C` 
63 patients with 9 dying ( 3 missing obs. )
                                            coef           HR se(coef)
`T cell CD4+ memory activated_CIBERSORT`   0.000 1.000000e+00    0.000
Age                                        0.047 1.048000e+00    0.030
Stage2                                    11.907 1.483326e+05    0.859
Stage3                                    13.460 7.005294e+05    0.788
Stage4                                    15.690 6.515385e+06    0.963
Gendermale                                -0.389 6.780000e-01    0.754
RaceBlack                                -13.869 0.000000e+00 1238.321
RaceWhite                                 -1.389 2.490000e-01    1.225
Purity                                     3.593 3.634100e+01    5.440
FAM83C                                    25.227 9.032129e+10   24.360
                                            95%CI_l      95%CI_u      z     p
`T cell CD4+ memory activated_CIBERSORT`      1.000 1.000000e+00    NaN   NaN
Age                                           0.987 1.112000e+00  1.538 0.124
Stage2                                    27531.097 7.991889e+05 13.857 0.000
Stage3                                   149497.294 3.282610e+06 17.080 0.000
Stage4                                   986765.117 4.301960e+07 16.292 0.000
Gendermale                                    0.155 2.970000e+00 -0.516 0.606
RaceBlack                                     0.000          Inf -0.011 0.991
RaceWhite                                     0.023 2.749000e+00 -1.134 0.257
Purity                                        0.001 1.552886e+06  0.660 0.509
FAM83C                                        0.000 4.909509e+31  1.036 0.300
                                         signif
`T cell CD4+ memory activated_CIBERSORT`   <NA>
Age                                            
Stage2                                      ***
Stage3                                      ***
Stage4                                      ***
Gendermale                                     
RaceBlack                                      
RaceWhite                                      
Purity                                         
FAM83C                                         
Rsquare = 0.379 (max possible = 6.71e-01 )
Likelihood ratio test p = 8.62e-04 
Wald test p = 1.18e-155 
Score (logrank) test p = 2.35e-14 

T cell CD4+ memory activated_CIBERSORT in KIRC (n=533):
Model: Surv(OS, EVENT) ~ `T cell CD4+ memory activated_CIBERSORT` + Age + Stage + Gender + Race + Purity + `FAM83C` 
450 patients with 138 dying ( 83 missing obs. )
                                           coef           HR se(coef)
`T cell CD4+ memory activated_CIBERSORT` 28.714 2.954768e+12    7.365
Age                                       0.039 1.040000e+00    0.008
Stage2                                    0.147 1.158000e+00    0.349
Stage3                                    0.734 2.083000e+00    0.232
Stage4                                    1.703 5.489000e+00    0.217
Gendermale                               -0.045 9.560000e-01    0.185
RaceBlack                                 0.181 1.199000e+00    1.058
RaceWhite                                 0.157 1.170000e+00    1.016
Purity                                   -0.004 9.960000e-01    0.375
FAM83C                                    3.425 3.073300e+01    1.184
                                             95%CI_l      95%CI_u      z     p
`T cell CD4+ memory activated_CIBERSORT` 1590263.692 5.490066e+18  3.899 0.000
Age                                            1.023 1.057000e+00  4.625 0.000
Stage2                                         0.584 2.295000e+00  0.421 0.674
Stage3                                         1.321 3.285000e+00  3.158 0.002
Stage4                                         3.588 8.398000e+00  7.849 0.000
Gendermale                                     0.665 1.374000e+00 -0.243 0.808
RaceBlack                                      0.151 9.532000e+00  0.172 0.864
RaceWhite                                      0.160 8.577000e+00  0.155 0.877
Purity                                         0.478 2.077000e+00 -0.010 0.992
FAM83C                                         3.020 3.127780e+02  2.894 0.004
                                         signif
`T cell CD4+ memory activated_CIBERSORT`    ***
Age                                         ***
Stage2                                         
Stage3                                       **
Stage4                                      ***
Gendermale                                     
RaceBlack                                      
RaceWhite                                      
Purity                                         
FAM83C                                       **
Rsquare = 0.2 (max possible = 9.65e-01 )
Likelihood ratio test p = 4.08e-17 
Wald test p = 2.9e-18 
Score (logrank) test p = 3.82e-22 

T cell CD4+ memory activated_CIBERSORT in KIRP (n=290):
Model: Surv(OS, EVENT) ~ `T cell CD4+ memory activated_CIBERSORT` + Age + Stage + Gender + Race + Purity + `FAM83C` 
219 patients with 34 dying ( 71 missing obs. )
                                             coef     HR se(coef) 95%CI_l
`T cell CD4+ memory activated_CIBERSORT` -235.492  0.000  685.544   0.000
Age                                         0.004  1.004    0.016   0.974
Stage2                                     -0.292  0.747    1.061   0.093
Stage3                                      1.747  5.739    0.439   2.428
Stage4                                      2.841 17.141    0.520   6.185
Gendermale                                 -0.380  0.684    0.395   0.316
RaceBlack                                  -1.944  0.143    1.202   0.014
RaceWhite                                  -2.040  0.130    1.180   0.013
Purity                                     -0.355  0.701    0.766   0.156
FAM83C                                      0.927  2.526    0.330   1.324
                                         95%CI_u      z     p signif
`T cell CD4+ memory activated_CIBERSORT`     Inf -0.344 0.731       
Age                                        1.035  0.253 0.801       
Stage2                                     5.972 -0.275 0.783       
Stage3                                    13.565  3.982 0.000    ***
Stage4                                    47.506  5.463 0.000    ***
Gendermale                                 1.483 -0.961 0.336       
RaceBlack                                  1.510 -1.617 0.106       
RaceWhite                                  1.314 -1.729 0.084      ·
Purity                                     3.149 -0.463 0.643       
FAM83C                                     4.821  2.810 0.005     **
Rsquare = 0.181 (max possible = 7.58e-01 )
Likelihood ratio test p = 3.72e-06 
Wald test p = 1.73e-06 
Score (logrank) test p = 2.01e-11 

T cell CD4+ memory activated_CIBERSORT in LGG (n=516):
Model: Surv(OS, EVENT) ~ `T cell CD4+ memory activated_CIBERSORT` + Age + Gender + Race + Purity + `FAM83C` 
463 patients with 112 dying ( 53 missing obs. )
                                           coef           HR se(coef) 95%CI_l
`T cell CD4+ memory activated_CIBERSORT` 65.461 2.688437e+28   30.224 504.882
Age                                       0.059 1.061000e+00    0.008   1.045
Gendermale                                0.061 1.062000e+00    0.197   0.721
RaceBlack                                15.529 5.550458e+06 2144.631   0.000
RaceWhite                                15.515 5.472721e+06 2144.631   0.000
Purity                                   -0.966 3.810000e-01    0.406   0.172
FAM83C                                   -0.073 9.300000e-01    1.984   0.019
                                              95%CI_u      z     p signif
`T cell CD4+ memory activated_CIBERSORT` 1.431559e+54  2.166 0.030      *
Age                                      1.078000e+00  7.609 0.000    ***
Gendermale                               1.564000e+00  0.307 0.759       
RaceBlack                                         Inf  0.007 0.994       
RaceWhite                                         Inf  0.007 0.994       
Purity                                   8.430000e-01 -2.382 0.017      *
FAM83C                                   4.541100e+01 -0.037 0.971       
Rsquare = 0.142 (max possible = 9.07e-01 )
Likelihood ratio test p = 8.73e-13 
Wald test p = 7.66e-14 
Score (logrank) test p = 4e-18 

T cell CD4+ memory activated_CIBERSORT in LIHC (n=371):
Model: Surv(OS, EVENT) ~ `T cell CD4+ memory activated_CIBERSORT` + Age + Stage + Gender + Race + Purity + `FAM83C` 
310 patients with 106 dying ( 61 missing obs. )
                                           coef    HR se(coef) 95%CI_l
`T cell CD4+ memory activated_CIBERSORT` -6.013 0.002   12.068   0.000
Age                                       0.012 1.012    0.008   0.996
Stage2                                    0.333 1.395    0.262   0.835
Stage3                                    0.994 2.702    0.238   1.694
Stage4                                    1.662 5.272    0.624   1.553
Gendermale                               -0.149 0.861    0.225   0.554
RaceBlack                                 0.951 2.589    0.494   0.984
RaceWhite                                 0.017 1.017    0.236   0.640
Purity                                    0.667 1.949    0.474   0.770
FAM83C                                   -1.706 0.182    1.905   0.004
                                              95%CI_u      z     p signif
`T cell CD4+ memory activated_CIBERSORT` 45791524.944 -0.498 0.618       
Age                                             1.028  1.424 0.154       
Stage2                                          2.333  1.270 0.204       
Stage3                                          4.308  4.174 0.000    ***
Stage4                                         17.900  2.666 0.008     **
Gendermale                                      1.339 -0.664 0.507       
RaceBlack                                       6.815  1.927 0.054      ·
RaceWhite                                       1.614  0.071 0.944       
Purity                                          4.930  1.409 0.159       
FAM83C                                          7.600 -0.895 0.371       
Rsquare = 0.088 (max possible = 9.66e-01 )
Likelihood ratio test p = 1.52e-03 
Wald test p = 1.01e-03 
Score (logrank) test p = 3.98e-04 

T cell CD4+ memory activated_CIBERSORT in LUAD (n=515):
Model: Surv(OS, EVENT) ~ `T cell CD4+ memory activated_CIBERSORT` + Age + Stage + Gender + Race + Purity + `FAM83C` 
421 patients with 150 dying ( 94 missing obs. )
                                           coef           HR se(coef) 95%CI_l
`T cell CD4+ memory activated_CIBERSORT`  2.926       18.645    4.902   0.001
Age                                       0.007        1.007    0.009   0.989
Stage2                                    0.861        2.365    0.201   1.595
Stage3                                    1.045        2.844    0.218   1.853
Stage4                                    0.951        2.589    0.343   1.321
Gendermale                                0.043        1.044    0.169   0.749
RaceBlack                                16.093  9752021.387 1889.631   0.000
RaceWhite                                16.264 11572582.778 1889.631   0.000
Purity                                    0.648        1.911    0.353   0.956
FAM83C                                   -0.558        0.573    0.558   0.192
                                            95%CI_u      z     p signif
`T cell CD4+ memory activated_CIBERSORT` 277250.566  0.597 0.551       
Age                                           1.025  0.762 0.446       
Stage2                                        3.507  4.285 0.000    ***
Stage3                                        4.364  4.783 0.000    ***
Stage4                                        5.072  2.772 0.006     **
Gendermale                                    1.455  0.252 0.801       
RaceBlack                                       Inf  0.009 0.993       
RaceWhite                                       Inf  0.009 0.993       
Purity                                        3.820  1.832 0.067      ·
FAM83C                                        1.708 -1.000 0.317       
Rsquare = 0.101 (max possible = 9.74e-01 )
Likelihood ratio test p = 2.28e-06 
Wald test p = 3.52e-05 
Score (logrank) test p = 3.85e-06 

T cell CD4+ memory activated_CIBERSORT in LUSC (n=501):
Model: Surv(OS, EVENT) ~ `T cell CD4+ memory activated_CIBERSORT` + Age + Stage + Gender + Race + Purity + `FAM83C` 
370 patients with 161 dying ( 131 missing obs. )
                                           coef    HR se(coef) 95%CI_l 95%CI_u
`T cell CD4+ memory activated_CIBERSORT` -5.769 0.003    3.847   0.000   5.875
Age                                       0.014 1.015    0.009   0.996   1.033
Stage2                                    0.170 1.185    0.188   0.820   1.714
Stage3                                    0.572 1.772    0.216   1.161   2.703
Stage4                                    0.769 2.158    0.788   0.461  10.105
Gendermale                                0.440 1.552    0.195   1.060   2.273
RaceBlack                                 0.057 1.059    0.604   0.324   3.458
RaceWhite                                -0.441 0.643    0.561   0.214   1.930
Purity                                   -0.380 0.684    0.369   0.332   1.410
FAM83C                                   -0.025 0.975    0.043   0.897   1.060
                                              z     p signif
`T cell CD4+ memory activated_CIBERSORT` -1.500 0.134       
Age                                       1.542 0.123       
Stage2                                    0.903 0.367       
Stage3                                    2.654 0.008     **
Stage4                                    0.976 0.329       
Gendermale                                2.258 0.024      *
RaceBlack                                 0.095 0.924       
RaceWhite                                -0.787 0.431       
Purity                                   -1.029 0.304       
FAM83C                                   -0.590 0.555       
Rsquare = 0.057 (max possible = 9.87e-01 )
Likelihood ratio test p = 1.59e-02 
Wald test p = 1.56e-02 
Score (logrank) test p = 1.28e-02 

T cell CD4+ memory activated_CIBERSORT in MESO (n=87):
Model: Surv(OS, EVENT) ~ `T cell CD4+ memory activated_CIBERSORT` + Age + Stage + Gender + Race + Purity + `FAM83C` 
85 patients with 72 dying ( 2 missing obs. )
                                            coef    HR se(coef) 95%CI_l
`T cell CD4+ memory activated_CIBERSORT` -13.819 0.000   14.542   0.000
Age                                        0.019 1.019    0.016   0.988
Stage2                                    -0.215 0.806    0.471   0.320
Stage3                                    -0.016 0.984    0.429   0.424
Stage4                                    -0.114 0.892    0.479   0.349
Gendermale                                -0.171 0.843    0.327   0.444
RaceBlack                                  0.163 1.177    1.534   0.058
RaceWhite                                 -0.447 0.640    1.048   0.082
Purity                                    -0.990 0.372    0.598   0.115
FAM83C                                    -1.123 0.325    6.077   0.000
                                             95%CI_u      z     p signif
`T cell CD4+ memory activated_CIBERSORT` 2378628.197 -0.950 0.342       
Age                                            1.052  1.182 0.237       
Stage2                                         2.031 -0.457 0.648       
Stage3                                         2.281 -0.038 0.970       
Stage4                                         2.281 -0.238 0.811       
Gendermale                                     1.600 -0.524 0.601       
RaceBlack                                     23.782  0.106 0.915       
RaceWhite                                      4.992 -0.426 0.670       
Purity                                         1.200 -1.655 0.098      ·
FAM83C                                     48386.912 -0.185 0.853       
Rsquare = 0.073 (max possible = 9.98e-01 )
Likelihood ratio test p = 7.79e-01 
Wald test p = 7.66e-01 
Score (logrank) test p = 7.53e-01 

T cell CD4+ memory activated_CIBERSORT in OV (n=303):
Model: Surv(OS, EVENT) ~ `T cell CD4+ memory activated_CIBERSORT` + Age + Race + Purity + `FAM83C` 
238 patients with 153 dying ( 65 missing obs. )
                                            coef    HR se(coef) 95%CI_l
`T cell CD4+ memory activated_CIBERSORT` -29.300 0.000   19.572   0.000
Age                                        0.038 1.039    0.008   1.022
RaceBlack                                 -0.068 0.934    0.577   0.302
RaceWhite                                 -0.151 0.859    0.516   0.313
Purity                                    -0.649 0.522    0.668   0.141
FAM83C                                     0.087 1.091    0.280   0.630
                                          95%CI_u      z     p signif
`T cell CD4+ memory activated_CIBERSORT` 8615.326 -1.497 0.134       
Age                                         1.056  4.638 0.000    ***
RaceBlack                                   2.892 -0.119 0.906       
RaceWhite                                   2.362 -0.294 0.769       
Purity                                      1.934 -0.972 0.331       
FAM83C                                      1.891  0.311 0.756       
Rsquare = 0.094 (max possible = 9.97e-01 )
Likelihood ratio test p = 6.3e-04 
Wald test p = 5.76e-04 
Score (logrank) test p = 4.71e-04 

T cell CD4+ memory activated_CIBERSORT in PAAD (n=179):
Model: Surv(OS, EVENT) ~ `T cell CD4+ memory activated_CIBERSORT` + Age + Stage + Gender + Race + Purity + `FAM83C` 
165 patients with 89 dying ( 14 missing obs. )
                                           coef      HR se(coef) 95%CI_l
`T cell CD4+ memory activated_CIBERSORT`  5.509 246.917   19.088   0.000
Age                                       0.022   1.022    0.011   1.001
Stage2                                    0.619   1.856    0.438   0.787
Stage3                                   -0.233   0.792    1.093   0.093
Stage4                                    0.226   1.253    0.825   0.249
Gendermale                               -0.218   0.804    0.219   0.523
RaceBlack                                 0.000   1.000    0.743   0.233
RaceWhite                                 0.372   1.450    0.482   0.563
Purity                                   -0.669   0.512    0.408   0.230
FAM83C                                    0.114   1.121    0.440   0.474
                                              95%CI_u      z     p signif
`T cell CD4+ memory activated_CIBERSORT` 4.366856e+18  0.289 0.773       
Age                                      1.044000e+00  2.028 0.043      *
Stage2                                   4.376000e+00  1.414 0.157       
Stage3                                   6.743000e+00 -0.214 0.831       
Stage4                                   6.315000e+00  0.274 0.784       
Gendermale                               1.236000e+00 -0.992 0.321       
RaceBlack                                4.291000e+00  0.000 1.000   <NA>
RaceWhite                                3.733000e+00  0.771 0.441       
Purity                                   1.140000e+00 -1.640 0.101       
FAM83C                                   2.652000e+00  0.259 0.796       
Rsquare = 0.089 (max possible = 9.91e-01 )
Likelihood ratio test p = 1.17e-01 
Wald test p = 1.65e-01 
Score (logrank) test p = 1.59e-01 

T cell CD4+ memory activated_CIBERSORT in PCPG (n=181):
Model: Surv(OS, EVENT) ~ `T cell CD4+ memory activated_CIBERSORT` + Age + Gender + Race + Purity + `FAM83C` 
164 patients with 7 dying ( 17 missing obs. )
                                             coef           HR    se(coef)
`T cell CD4+ memory activated_CIBERSORT` -570.462        0.000 1027450.290
Age                                         0.035        1.036       0.030
Gendermale                                  1.368        3.927       0.900
RaceBlack                                  -0.489        0.613   20006.992
RaceWhite                                  17.250 31000352.618   14977.422
Purity                                      5.651      284.438       3.463
FAM83C                                      0.970        2.637       4.283
                                         95%CI_l    95%CI_u      z     p signif
`T cell CD4+ memory activated_CIBERSORT`   0.000        Inf -0.001 1.000   <NA>
Age                                        0.977      1.098  1.168 0.243       
Gendermale                                 0.672     22.938  1.519 0.129       
RaceBlack                                  0.000        Inf  0.000 1.000   <NA>
RaceWhite                                  0.000        Inf  0.001 0.999       
Purity                                     0.321 252140.296  1.632 0.103       
FAM83C                                     0.001  11667.855  0.226 0.821       
Rsquare = 0.056 (max possible = 3.07e-01 )
Likelihood ratio test p = 2.18e-01 
Wald test p = 9.13e-01 
Score (logrank) test p = 3.69e-01 

T cell CD4+ memory activated_CIBERSORT in PRAD (n=498):
Model: Surv(OS, EVENT) ~ `T cell CD4+ memory activated_CIBERSORT` + Age + Race + Purity + `FAM83C` 
403 patients with 9 dying ( 95 missing obs. )
                                               coef           HR    se(coef)
`T cell CD4+ memory activated_CIBERSORT` -10352.808 0.000000e+00 5941863.330
Age                                           0.011 1.011000e+00       0.058
RaceBlack                                    18.781 1.433083e+08   48623.233
RaceWhite                                    20.010 4.899250e+08   48623.233
Purity                                        1.173 3.232000e+00       1.420
FAM83C                                        0.819 2.268000e+00       1.869
                                         95%CI_l 95%CI_u      z     p signif
`T cell CD4+ memory activated_CIBERSORT`   0.000     Inf -0.002 0.999       
Age                                        0.903   1.132  0.194 0.846       
RaceBlack                                  0.000     Inf  0.000 1.000   <NA>
RaceWhite                                  0.000     Inf  0.000 1.000   <NA>
Purity                                     0.200  52.241  0.826 0.409       
FAM83C                                     0.058  88.487  0.438 0.661       
Rsquare = 0.008 (max possible = 1.83e-01 )
Likelihood ratio test p = 7.77e-01 
Wald test p = 1e+00 
Score (logrank) test p = 8.66e-01 

T cell CD4+ memory activated_CIBERSORT in READ (n=166):
Model: Surv(OS, EVENT) ~ `T cell CD4+ memory activated_CIBERSORT` + Age + Stage + Gender + Race + Purity + `FAM83C` 
72 patients with 13 dying ( 94 missing obs. )
                                           coef          HR  se(coef) 95%CI_l
`T cell CD4+ memory activated_CIBERSORT`  2.401      11.034     9.175   0.000
Age                                       0.093       1.098     0.043   1.009
Stage2                                   -1.893       0.151     1.315   0.011
Stage3                                   -0.512       0.599     0.933   0.096
Stage4                                   -0.258       0.773     1.130   0.084
Gendermale                               -0.341       0.711     0.728   0.170
RaceBlack                                -1.233       0.292 53043.447   0.000
RaceWhite                                15.858 7711871.943 52448.273   0.000
Purity                                    0.296       1.344     1.514   0.069
FAM83C                                   -0.764       0.466     1.006   0.065
                                              95%CI_u      z     p signif
`T cell CD4+ memory activated_CIBERSORT` 7.115743e+08  0.262 0.794       
Age                                      1.195000e+00  2.161 0.031      *
Stage2                                   1.984000e+00 -1.439 0.150       
Stage3                                   3.732000e+00 -0.549 0.583       
Stage4                                   7.081000e+00 -0.228 0.819       
Gendermale                               2.964000e+00 -0.468 0.639       
RaceBlack                                         Inf  0.000 1.000   <NA>
RaceWhite                                         Inf  0.000 1.000   <NA>
Purity                                   2.612300e+01  0.195 0.845       
FAM83C                                   3.345000e+00 -0.760 0.447       
Rsquare = 0.235 (max possible = 7.04e-01 )
Likelihood ratio test p = 3.72e-02 
Wald test p = 9.73e-01 
Score (logrank) test p = 5.68e-02 

T cell CD4+ memory activated_CIBERSORT in SARC (n=260):
Model: Surv(OS, EVENT) ~ `T cell CD4+ memory activated_CIBERSORT` + Age + Gender + Race + Purity + `FAM83C` 
233 patients with 90 dying ( 27 missing obs. )
                                            coef    HR se(coef) 95%CI_l
`T cell CD4+ memory activated_CIBERSORT` -10.617 0.000   18.202   0.000
Age                                        0.023 1.024    0.008   1.007
Gendermale                                -0.020 0.980    0.223   0.633
RaceBlack                                 -0.125 0.882    1.086   0.105
RaceWhite                                 -0.492 0.612    1.023   0.082
Purity                                     1.045 2.843    0.588   0.899
FAM83C                                     0.658 1.932    0.367   0.942
                                              95%CI_u      z     p signif
`T cell CD4+ memory activated_CIBERSORT` 7.633569e+10 -0.583 0.560       
Age                                      1.040000e+00  2.784 0.005     **
Gendermale                               1.518000e+00 -0.090 0.928       
RaceBlack                                7.418000e+00 -0.115 0.908       
RaceWhite                                4.538000e+00 -0.481 0.631       
Purity                                   8.997000e+00  1.778 0.075      ·
FAM83C                                   3.963000e+00  1.796 0.073      ·
Rsquare = 0.055 (max possible = 9.75e-01 )
Likelihood ratio test p = 6.96e-02 
Wald test p = 8.82e-02 
Score (logrank) test p = 8.41e-02 

T cell CD4+ memory activated_CIBERSORT in SKCM (n=471):
Model: Surv(OS, EVENT) ~ `T cell CD4+ memory activated_CIBERSORT` + Age + Stage + Gender + Race + Purity + `FAM83C` 
390 patients with 186 dying ( 81 missing obs. )
                                           coef    HR se(coef) 95%CI_l 95%CI_u
`T cell CD4+ memory activated_CIBERSORT` -5.695 0.003    4.561   0.000  25.676
Age                                       0.018 1.018    0.005   1.008   1.029
Stage2                                    0.230 1.259    0.220   0.818   1.937
Stage3                                    0.598 1.818    0.205   1.216   2.717
Stage4                                    1.207 3.344    0.357   1.661   6.734
Gendermale                               -0.042 0.959    0.158   0.703   1.308
RaceWhite                                -1.023 0.360    0.414   0.160   0.810
Purity                                    1.246 3.476    0.369   1.685   7.168
FAM83C                                    0.271 1.311    0.074   1.134   1.515
                                              z     p signif
`T cell CD4+ memory activated_CIBERSORT` -1.248 0.212       
Age                                       3.446 0.001     **
Stage2                                    1.046 0.296       
Stage3                                    2.915 0.004     **
Stage4                                    3.380 0.001     **
Gendermale                               -0.264 0.791       
RaceWhite                                -2.469 0.014      *
Purity                                    3.373 0.001     **
FAM83C                                    3.663 0.000    ***
Rsquare = 0.155 (max possible = 9.92e-01 )
Likelihood ratio test p = 1.11e-10 
Wald test p = 8.02e-11 
Score (logrank) test p = 4.4e-12 

T cell CD4+ memory activated_CIBERSORT in SKCM-Primary (n=103):
Model: Surv(OS, EVENT) ~ `T cell CD4+ memory activated_CIBERSORT` + Age + Stage + Gender + Race + Purity + `FAM83C` 
94 patients with 26 dying ( 9 missing obs. )
                                           coef           HR se(coef) 95%CI_l
`T cell CD4+ memory activated_CIBERSORT` 10.614 4.070493e+04   14.494   0.000
Age                                       0.021 1.021000e+00    0.018   0.987
Stage2                                   18.679 1.295076e+08 6281.505   0.000
Stage3                                   19.246 2.281928e+08 6281.505   0.000
Stage4                                   21.454 2.076156e+09 6281.505   0.000
Gendermale                                0.327 1.386000e+00    0.445   0.580
RaceWhite                                -0.998 3.690000e-01    0.652   0.103
Purity                                    1.423 4.151000e+00    1.155   0.431
FAM83C                                    0.266 1.305000e+00    0.134   1.003
                                              95%CI_u      z     p signif
`T cell CD4+ memory activated_CIBERSORT` 8.845495e+16  0.732 0.464       
Age                                      1.057000e+00  1.190 0.234       
Stage2                                            Inf  0.003 0.998       
Stage3                                            Inf  0.003 0.998       
Stage4                                            Inf  0.003 0.997       
Gendermale                               3.315000e+00  0.734 0.463       
RaceWhite                                1.323000e+00 -1.531 0.126       
Purity                                   3.995500e+01  1.232 0.218       
FAM83C                                   1.698000e+00  1.982 0.048      *
Rsquare = 0.182 (max possible = 8.69e-01 )
Likelihood ratio test p = 2.58e-02 
Wald test p = 1.78e-02 
Score (logrank) test p = 1.19e-03 

T cell CD4+ memory activated_CIBERSORT in SKCM-Metastasis (n=368):
Model: Surv(OS, EVENT) ~ `T cell CD4+ memory activated_CIBERSORT` + Age + Stage + Gender + Race + Purity + `FAM83C` 
296 patients with 160 dying ( 72 missing obs. )
                                           coef    HR se(coef) 95%CI_l 95%CI_u
`T cell CD4+ memory activated_CIBERSORT` -6.235 0.002    4.914   0.000  29.839
Age                                       0.020 1.020    0.006   1.009   1.032
Stage2                                    0.149 1.160    0.231   0.738   1.826
Stage3                                    0.553 1.738    0.210   1.152   2.622
Stage4                                    0.997 2.711    0.415   1.202   6.113
Gendermale                               -0.068 0.934    0.173   0.666   1.310
RaceWhite                                -1.023 0.359    0.601   0.111   1.166
Purity                                    1.107 3.026    0.397   1.389   6.593
FAM83C                                    0.174 1.190    0.152   0.884   1.601
                                              z     p signif
`T cell CD4+ memory activated_CIBERSORT` -1.269 0.204       
Age                                       3.506 0.000    ***
Stage2                                    0.644 0.520       
Stage3                                    2.633 0.008     **
Stage4                                    2.404 0.016      *
Gendermale                               -0.394 0.694       
RaceWhite                                -1.704 0.088      ·
Purity                                    2.788 0.005     **
FAM83C                                    1.147 0.251       
Rsquare = 0.143 (max possible = 9.95e-01 )
Likelihood ratio test p = 6.48e-07 
Wald test p = 1.43e-06 
Score (logrank) test p = 4.93e-07 

T cell CD4+ memory activated_CIBERSORT in STAD (n=415):
Model: Surv(OS, EVENT) ~ `T cell CD4+ memory activated_CIBERSORT` + Age + Stage + Gender + Race + Purity + `FAM83C` 
289 patients with 111 dying ( 126 missing obs. )
                                           coef    HR se(coef) 95%CI_l 95%CI_u
`T cell CD4+ memory activated_CIBERSORT` -1.257 0.285    3.248   0.000 165.543
Age                                       0.026 1.026    0.010   1.006   1.047
Stage2                                    0.514 1.671    0.392   0.775   3.606
Stage3                                    0.952 2.590    0.367   1.261   5.321
Stage4                                    1.330 3.781    0.503   1.412  10.125
Gendermale                                0.130 1.139    0.208   0.758   1.711
RaceBlack                                 0.262 1.300    0.448   0.540   3.129
RaceWhite                                 0.071 1.074    0.247   0.661   1.743
Purity                                   -0.559 0.572    0.380   0.271   1.205
FAM83C                                    0.077 1.080    0.147   0.810   1.440
                                              z     p signif
`T cell CD4+ memory activated_CIBERSORT` -0.387 0.699       
Age                                       2.544 0.011      *
Stage2                                    1.309 0.190       
Stage3                                    2.591 0.010      *
Stage4                                    2.647 0.008     **
Gendermale                                0.625 0.532       
RaceBlack                                 0.584 0.559       
RaceWhite                                 0.287 0.774       
Purity                                   -1.471 0.141       
FAM83C                                    0.524 0.601       
Rsquare = 0.071 (max possible = 9.79e-01 )
Likelihood ratio test p = 1.97e-02 
Wald test p = 2.79e-02 
Score (logrank) test p = 2.3e-02 

T cell CD4+ memory activated_CIBERSORT in TGCT (n=150):
Model: Surv(OS, EVENT) ~ `T cell CD4+ memory activated_CIBERSORT` + Age + Stage + Race + Purity + `FAM83C` 
75 patients with 2 dying ( 75 missing obs. )
                                            coef           HR     se(coef)
`T cell CD4+ memory activated_CIBERSORT` 150.355 1.987822e+65  5392606.304
Age                                       -1.721 1.790000e-01     1694.224
Stage2                                    -2.495 8.300000e-02    40653.468
Stage3                                    18.805 1.469168e+08   205401.385
RaceBlack                                  5.444 2.314200e+02 19652058.694
RaceWhite                                -39.011 0.000000e+00 18654069.888
Purity                                    28.765 3.106961e+12   220404.786
FAM83C                                     8.836 6.877087e+03    71266.541
                                         95%CI_l 95%CI_u      z     p signif
`T cell CD4+ memory activated_CIBERSORT`       0     Inf  0.000 1.000   <NA>
Age                                            0     Inf -0.001 0.999       
Stage2                                         0     Inf  0.000 1.000   <NA>
Stage3                                         0     Inf  0.000 1.000   <NA>
RaceBlack                                      0     Inf  0.000 1.000   <NA>
RaceWhite                                      0     Inf  0.000 1.000   <NA>
Purity                                         0     Inf  0.000 1.000   <NA>
FAM83C                                         0     Inf  0.000 1.000   <NA>
Rsquare = 0.14 (max possible = 1.4e-01 )
Likelihood ratio test p = 1.84e-01 
Wald test p = 1e+00 
Score (logrank) test p = 5.62e-03 

T cell CD4+ memory activated_CIBERSORT in THCA (n=509):
Model: Surv(OS, EVENT) ~ `T cell CD4+ memory activated_CIBERSORT` + Age + Stage + Gender + Race + Purity + `FAM83C` 
395 patients with 16 dying ( 114 missing obs. )
                                               coef           HR     se(coef)
`T cell CD4+ memory activated_CIBERSORT` -24244.525        0.000 16915105.604
Age                                           0.153        1.165        0.030
Stage2                                        0.083        1.086        1.124
Stage3                                        0.224        1.251        0.862
Stage4                                        1.631        5.108        0.970
Gendermale                                   -0.004        0.996        0.627
RaceBlack                                    17.978 64244257.408     9463.312
RaceWhite                                    17.669 47166232.870     9463.312
Purity                                        2.325       10.227        1.118
FAM83C                                      -13.303        0.000       14.913
                                         95%CI_l     95%CI_u      z     p
`T cell CD4+ memory activated_CIBERSORT`   0.000         Inf -0.001 0.999
Age                                        1.098       1.236  5.071 0.000
Stage2                                     0.120       9.835  0.074 0.941
Stage3                                     0.231       6.776  0.260 0.795
Stage4                                     0.763      34.200  1.681 0.093
Gendermale                                 0.292       3.404 -0.006 0.996
RaceBlack                                  0.000         Inf  0.002 0.998
RaceWhite                                  0.000         Inf  0.002 0.999
Purity                                     1.144      91.435  2.080 0.037
FAM83C                                     0.000 8252384.363 -0.892 0.372
                                         signif
`T cell CD4+ memory activated_CIBERSORT`       
Age                                         ***
Stage2                                         
Stage3                                         
Stage4                                        ·
Gendermale                                     
RaceBlack                                      
RaceWhite                                      
Purity                                        *
FAM83C                                         
Rsquare = 0.151 (max possible = 3.47e-01 )
Likelihood ratio test p = 4.77e-10 
Wald test p = 1e+00 
Score (logrank) test p = 3.37e-10 

T cell CD4+ memory activated_CIBERSORT in THYM (n=120):
Model: Surv(OS, EVENT) ~ `T cell CD4+ memory activated_CIBERSORT` + Age + Gender + Race + Purity + `FAM83C` 
113 patients with 9 dying ( 7 missing obs. )
                                            coef         HR se(coef) 95%CI_l
`T cell CD4+ memory activated_CIBERSORT`  12.582 291387.273   18.077   0.000
Age                                        0.050      1.052    0.032   0.988
Gendermale                                -0.155      0.856    0.738   0.202
RaceBlack                                -16.006      0.000 7748.262   0.000
RaceWhite                                  0.514      1.672    1.093   0.196
Purity                                     0.358      1.430    1.108   0.163
FAM83C                                     0.181      1.199    0.748   0.277
                                              95%CI_u      z     p signif
`T cell CD4+ memory activated_CIBERSORT` 7.107102e+20  0.696 0.486       
Age                                      1.119000e+00  1.591 0.112       
Gendermale                               3.635000e+00 -0.211 0.833       
RaceBlack                                         Inf -0.002 0.998       
RaceWhite                                1.424400e+01  0.470 0.638       
Purity                                   1.254600e+01  0.323 0.747       
FAM83C                                   5.192000e+00  0.242 0.809       
Rsquare = 0.048 (max possible = 4.51e-01 )
Likelihood ratio test p = 5.98e-01 
Wald test p = 6.99e-01 
Score (logrank) test p = 5.78e-01 

T cell CD4+ memory activated_CIBERSORT in UCEC (n=545):
Model: Surv(OS, EVENT) ~ `T cell CD4+ memory activated_CIBERSORT` + Age + Race + Purity + `FAM83C` 
85 patients with 16 dying ( 460 missing obs. )
                                            coef    HR se(coef) 95%CI_l
`T cell CD4+ memory activated_CIBERSORT` -33.957 0.000   43.992   0.000
Age                                       -0.005 0.995    0.028   0.942
RaceWhite                                  1.457 4.291    0.687   1.115
Purity                                     0.772 2.165    1.117   0.243
FAM83C                                     0.264 1.302    0.545   0.448
                                              95%CI_u      z     p signif
`T cell CD4+ memory activated_CIBERSORT` 4.992858e+22 -0.772 0.440       
Age                                      1.051000e+00 -0.193 0.847       
RaceWhite                                1.651000e+01  2.119 0.034      *
Purity                                   1.931900e+01  0.691 0.489       
FAM83C                                   3.787000e+00  0.485 0.628       
Rsquare = 0.095 (max possible = 7.29e-01 )
Likelihood ratio test p = 1.32e-01 
Wald test p = 2.6e-01 
Score (logrank) test p = 1.79e-01 

T cell CD4+ memory activated_CIBERSORT in UCS (n=57):
Model: Surv(OS, EVENT) ~ `T cell CD4+ memory activated_CIBERSORT` + Age + Race + Purity + `FAM83C` 
52 patients with 32 dying ( 5 missing obs. )
                                               coef    HR   se(coef) 95%CI_l
`T cell CD4+ memory activated_CIBERSORT` -10696.959 0.000 277751.508   0.000
Age                                           0.045 1.046      0.023   1.000
RaceBlack                                 -1084.070 0.000      0.498   0.000
RaceWhite                                 -1083.889 0.000      0.498   0.000
Purity                                       -1.041 0.353      1.028   0.047
FAM83C                                       -0.267 0.765      0.424   0.333
                                         95%CI_u         z     p signif
`T cell CD4+ memory activated_CIBERSORT`     Inf    -0.039 0.969       
Age                                        1.095     1.978 0.048      *
RaceBlack                                  0.000 -2175.065 0.000    ***
RaceWhite                                  0.000 -2174.702 0.000    ***
Purity                                     2.647    -1.013 0.311       
FAM83C                                     1.757    -0.631 0.528       
Rsquare = 0.184 (max possible = 9.83e-01 )
Likelihood ratio test p = 1.02e-01 
Wald test p = 0e+00 
Score (logrank) test p = 2.24e-01 

T cell CD4+ memory activated_CIBERSORT in UVM (n=80):
Model: Surv(OS, EVENT) ~ `T cell CD4+ memory activated_CIBERSORT` + Age + Stage + Gender + Purity + `FAM83C` 
77 patients with 22 dying ( 3 missing obs. )
                                               coef       HR   se(coef) 95%CI_l
`T cell CD4+ memory activated_CIBERSORT` -23003.570    0.000 125449.486   0.000
Age                                           0.039    1.040      0.018   1.003
Stage3                                        0.204    1.227      0.454   0.504
Stage4                                        3.747   42.405      1.165   4.320
Gendermale                                    0.309    1.362      0.456   0.557
Purity                                        1.729    5.636      1.135   0.609
FAM83C                                        8.856 7015.461     26.686   0.000
                                              95%CI_u      z     p signif
`T cell CD4+ memory activated_CIBERSORT`          Inf -0.183 0.855       
Age                                      1.078000e+00  2.125 0.034      *
Stage3                                   2.987000e+00  0.450 0.653       
Stage4                                   4.162690e+02  3.216 0.001     **
Gendermale                               3.330000e+00  0.678 0.498       
Purity                                   5.213400e+01  1.523 0.128       
FAM83C                                   3.642523e+26  0.332 0.740       
Rsquare = 0.282 (max possible = 8.72e-01 )
Likelihood ratio test p = 6.29e-04 
Wald test p = 6.15e-02 
Score (logrank) test p = 4.94e-09 

T cell CD4+ memory activated_CIBERSORT-ABS in ACC (n=79):
Model: Surv(OS, EVENT) ~ `T cell CD4+ memory activated_CIBERSORT-ABS` + Age + Gender + Race + Purity + `FAM83C` 
64 patients with 24 dying ( 15 missing obs. )
                                                coef           HR  se(coef)
`T cell CD4+ memory activated_CIBERSORT-ABS` 119.176 5.720744e+51    67.736
Age                                            0.004 1.004000e+00     0.014
Gendermale                                     0.303 1.354000e+00     0.429
RaceBlack                                     -0.180 8.360000e-01 15682.017
RaceWhite                                     17.514 4.037946e+07 13442.349
Purity                                         3.556 3.500900e+01     2.524
FAM83C                                         0.456 1.578000e+00     2.978
                                             95%CI_l       95%CI_u     z     p
`T cell CD4+ memory activated_CIBERSORT-ABS`   0.000 2.595223e+109 1.759 0.079
Age                                            0.977  1.031000e+00 0.262 0.794
Gendermale                                     0.584  3.137000e+00 0.707 0.479
RaceBlack                                      0.000           Inf 0.000 1.000
RaceWhite                                      0.000           Inf 0.001 0.999
Purity                                         0.249  4.929343e+03 1.409 0.159
FAM83C                                         0.005  5.402990e+02 0.153 0.878
                                             signif
`T cell CD4+ memory activated_CIBERSORT-ABS`      ·
Age                                                
Gendermale                                         
RaceBlack                                      <NA>
RaceWhite                                          
Purity                                             
FAM83C                                             
Rsquare = 0.096 (max possible = 9.38e-01 )
Likelihood ratio test p = 4.87e-01 
Wald test p = 6.83e-01 
Score (logrank) test p = 4.17e-01 

T cell CD4+ memory activated_CIBERSORT-ABS in BLCA (n=408):
Model: Surv(OS, EVENT) ~ `T cell CD4+ memory activated_CIBERSORT-ABS` + Age + Stage + Gender + Race + Purity + `FAM83C` 
348 patients with 160 dying ( 60 missing obs. )
                                               coef          HR se(coef)
`T cell CD4+ memory activated_CIBERSORT-ABS` -5.788       0.003    4.994
Age                                           0.032       1.033    0.009
Stage2                                       14.450 1885743.482 1901.061
Stage3                                       14.916 3004971.938 1901.061
Stage4                                       15.443 5092706.793 1901.061
Gendermale                                   -0.184       0.832    0.179
RaceBlack                                     0.778       2.176    0.448
RaceWhite                                     0.172       1.187    0.355
Purity                                       -0.003       0.997    0.345
FAM83C                                        0.070       1.072    0.047
                                             95%CI_l 95%CI_u      z     p
`T cell CD4+ memory activated_CIBERSORT-ABS`   0.000  54.607 -1.159 0.246
Age                                            1.016   1.050  3.807 0.000
Stage2                                         0.000     Inf  0.008 0.994
Stage3                                         0.000     Inf  0.008 0.994
Stage4                                         0.000     Inf  0.008 0.994
Gendermale                                     0.586   1.183 -1.024 0.306
RaceBlack                                      0.904   5.239  1.735 0.083
RaceWhite                                      0.592   2.382  0.483 0.629
Purity                                         0.507   1.960 -0.010 0.992
FAM83C                                         0.978   1.176  1.487 0.137
                                             signif
`T cell CD4+ memory activated_CIBERSORT-ABS`       
Age                                             ***
Stage2                                             
Stage3                                             
Stage4                                             
Gendermale                                         
RaceBlack                                         ·
RaceWhite                                          
Purity                                             
FAM83C                                             
Rsquare = 0.142 (max possible = 9.91e-01 )
Likelihood ratio test p = 6.88e-08 
Wald test p = 3.99e-07 
Score (logrank) test p = 1.17e-07 

T cell CD4+ memory activated_CIBERSORT-ABS in BRCA (n=1100):
Model: Surv(OS, EVENT) ~ `T cell CD4+ memory activated_CIBERSORT-ABS` + Age + Stage + Gender + Race + Purity + `FAM83C` 
878 patients with 121 dying ( 222 missing obs. )
                                               coef     HR se(coef) 95%CI_l
`T cell CD4+ memory activated_CIBERSORT-ABS` -7.771  0.000   14.155   0.000
Age                                           0.036  1.037    0.008   1.021
Stage2                                        0.405  1.499    0.304   0.826
Stage3                                        1.181  3.257    0.313   1.764
Stage4                                        2.494 12.115    0.390   5.644
Gendermale                                    0.032  1.033    1.008   0.143
RaceBlack                                     0.012  1.012    0.620   0.300
RaceWhite                                    -0.223  0.800    0.596   0.249
Purity                                        0.459  1.582    0.429   0.682
FAM83C                                        0.060  1.062    0.233   0.672
                                                  95%CI_u      z     p signif
`T cell CD4+ memory activated_CIBERSORT-ABS` 4.723928e+08 -0.549 0.583       
Age                                          1.052000e+00  4.736 0.000    ***
Stage2                                       2.720000e+00  1.332 0.183       
Stage3                                       6.015000e+00  3.774 0.000    ***
Stage4                                       2.600500e+01  6.401 0.000    ***
Gendermale                                   7.443000e+00  0.032 0.974       
RaceBlack                                    3.410000e+00  0.019 0.985       
RaceWhite                                    2.572000e+00 -0.375 0.708       
Purity                                       3.672000e+00  1.069 0.285       
FAM83C                                       1.678000e+00  0.259 0.796       
Rsquare = 0.081 (max possible = 7.85e-01 )
Likelihood ratio test p = 6.24e-12 
Wald test p = 2.08e-15 
Score (logrank) test p = 2.95e-21 

T cell CD4+ memory activated_CIBERSORT-ABS in BRCA-Basal (n=191):
Model: Surv(OS, EVENT) ~ `T cell CD4+ memory activated_CIBERSORT-ABS` + Age + Stage + Race + Purity + `FAM83C` 
163 patients with 24 dying ( 28 missing obs. )
                                                coef           HR se(coef)
`T cell CD4+ memory activated_CIBERSORT-ABS` -27.071 0.000000e+00   30.386
Age                                            0.016 1.016000e+00    0.019
Stage2                                        18.786 1.440980e+08 6487.128
Stage3                                        20.100 5.359747e+08 6487.128
Stage4                                        21.227 1.654126e+09 6487.128
RaceBlack                                     -1.104 3.310000e-01    1.122
RaceWhite                                     -1.335 2.630000e-01    1.123
Purity                                         0.272 1.313000e+00    1.089
FAM83C                                        -0.296 7.440000e-01    0.519
                                             95%CI_l      95%CI_u      z     p
`T cell CD4+ memory activated_CIBERSORT-ABS`   0.000 1.281206e+14 -0.891 0.373
Age                                            0.979 1.053000e+00  0.835 0.403
Stage2                                         0.000          Inf  0.003 0.998
Stage3                                         0.000          Inf  0.003 0.998
Stage4                                         0.000          Inf  0.003 0.997
RaceBlack                                      0.037 2.990000e+00 -0.984 0.325
RaceWhite                                      0.029 2.375000e+00 -1.189 0.234
Purity                                         0.155 1.109800e+01  0.250 0.803
FAM83C                                         0.269 2.055000e+00 -0.571 0.568
                                             signif
`T cell CD4+ memory activated_CIBERSORT-ABS`       
Age                                                
Stage2                                             
Stage3                                             
Stage4                                             
RaceBlack                                          
RaceWhite                                          
Purity                                             
FAM83C                                             
Rsquare = 0.163 (max possible = 7.18e-01 )
Likelihood ratio test p = 6.44e-04 
Wald test p = 9.66e-03 
Score (logrank) test p = 7.16e-06 

T cell CD4+ memory activated_CIBERSORT-ABS in BRCA-Her2 (n=82):
Model: Surv(OS, EVENT) ~ `T cell CD4+ memory activated_CIBERSORT-ABS` + Age + Stage + Race + Purity + `FAM83C` 
59 patients with 11 dying ( 23 missing obs. )
                                                coef           HR    se(coef)
`T cell CD4+ memory activated_CIBERSORT-ABS` 170.774 1.466274e+74      63.166
Age                                            0.043 1.044000e+00       0.028
Stage2                                        11.215 7.426109e+04       0.810
Stage3                                        13.798 9.827967e+05       0.810
Stage4                                        54.862 6.701756e+23 2211697.430
RaceBlack                                     -7.114 1.000000e-03       4.731
RaceWhite                                     -1.931 1.450000e-01       1.361
Purity                                         4.789 1.202050e+02       1.872
FAM83C                                        -2.123 1.200000e-01       1.638
                                                  95%CI_l       95%CI_u      z
`T cell CD4+ memory activated_CIBERSORT-ABS` 2.508358e+20 8.571187e+127  2.704
Age                                          9.870000e-01  1.103000e+00  1.506
Stage2                                       1.518345e+04  3.632052e+05 13.848
Stage3                                       2.009430e+05  4.806782e+06 17.037
Stage4                                       0.000000e+00           Inf  0.000
RaceBlack                                    0.000000e+00  8.663000e+00 -1.504
RaceWhite                                    1.000000e-02  2.090000e+00 -1.419
Purity                                       3.063000e+00  4.717279e+03  2.558
FAM83C                                       5.000000e-03  2.970000e+00 -1.296
                                                 p signif
`T cell CD4+ memory activated_CIBERSORT-ABS` 0.007     **
Age                                          0.132       
Stage2                                       0.000    ***
Stage3                                       0.000    ***
Stage4                                       1.000   <NA>
RaceBlack                                    0.133       
RaceWhite                                    0.156       
Purity                                       0.011      *
FAM83C                                       0.195       
Rsquare = 0.437 (max possible = 6.68e-01 )
Likelihood ratio test p = 9.13e-05 
Wald test p = 3.86e-01 
Score (logrank) test p = 1e-15 

T cell CD4+ memory activated_CIBERSORT-ABS in BRCA-LumA (n=568):
Model: Surv(OS, EVENT) ~ `T cell CD4+ memory activated_CIBERSORT-ABS` + Age + Stage + Gender + Race + Purity + `FAM83C` 
464 patients with 55 dying ( 104 missing obs. )
                                                coef           HR se(coef)
`T cell CD4+ memory activated_CIBERSORT-ABS`  26.200 2.391346e+11   21.408
Age                                            0.050 1.051000e+00    0.012
Stage2                                         0.417 1.518000e+00    0.385
Stage3                                         0.944 2.571000e+00    0.399
Stage4                                         2.153 8.608000e+00    0.599
Gendermale                                   -15.449 0.000000e+00 3491.514
RaceBlack                                     -0.412 6.620000e-01    1.175
RaceWhite                                      0.238 1.269000e+00    1.033
Purity                                         0.502 1.652000e+00    0.631
FAM83C                                        -4.792 8.000000e-03    4.307
                                             95%CI_l      95%CI_u      z     p
`T cell CD4+ memory activated_CIBERSORT-ABS`   0.000 3.990897e+29  1.224 0.221
Age                                            1.026 1.076000e+00  4.125 0.000
Stage2                                         0.714 3.225000e+00  1.085 0.278
Stage3                                         1.177 5.618000e+00  2.368 0.018
Stage4                                         2.659 2.786800e+01  3.592 0.000
Gendermale                                     0.000          Inf -0.004 0.996
RaceBlack                                      0.066 6.627000e+00 -0.350 0.726
RaceWhite                                      0.168 9.611000e+00  0.231 0.818
Purity                                         0.480 5.686000e+00  0.796 0.426
FAM83C                                         0.000 3.845800e+01 -1.113 0.266
                                             signif
`T cell CD4+ memory activated_CIBERSORT-ABS`       
Age                                             ***
Stage2                                             
Stage3                                            *
Stage4                                          ***
Gendermale                                         
RaceBlack                                          
RaceWhite                                          
Purity                                             
FAM83C                                             
Rsquare = 0.077 (max possible = 6.81e-01 )
Likelihood ratio test p = 4.77e-05 
Wald test p = 1.52e-05 
Score (logrank) test p = 2.63e-07 

T cell CD4+ memory activated_CIBERSORT-ABS in BRCA-LumB (n=219):
Model: Surv(OS, EVENT) ~ `T cell CD4+ memory activated_CIBERSORT-ABS` + Age + Stage + Gender + Race + Purity + `FAM83C` 
157 patients with 25 dying ( 62 missing obs. )
                                                coef           HR se(coef)
`T cell CD4+ memory activated_CIBERSORT-ABS` -49.141        0.000   84.833
Age                                            0.048        1.050    0.020
Stage2                                         0.773        2.167    1.074
Stage3                                         1.728        5.631    1.068
Stage4                                         2.063        7.870    1.170
Gendermale                                     0.811        2.250    1.134
RaceBlack                                     16.354 12656740.467 6383.510
RaceWhite                                     15.803  7294675.050 6383.510
Purity                                         0.517        1.678    1.429
FAM83C                                        -2.299        0.100    4.563
                                             95%CI_l      95%CI_u      z     p
`T cell CD4+ memory activated_CIBERSORT-ABS`   0.000 7.382433e+50 -0.579 0.562
Age                                            1.008 1.093000e+00  2.368 0.018
Stage2                                         0.264 1.778000e+01  0.720 0.471
Stage3                                         0.694 4.569900e+01  1.618 0.106
Stage4                                         0.794 7.799300e+01  1.763 0.078
Gendermale                                     0.244 2.075800e+01  0.715 0.474
RaceBlack                                      0.000          Inf  0.003 0.998
RaceWhite                                      0.000          Inf  0.002 0.998
Purity                                         0.102 2.762500e+01  0.362 0.717
FAM83C                                         0.000 7.687550e+02 -0.504 0.614
                                             signif
`T cell CD4+ memory activated_CIBERSORT-ABS`       
Age                                               *
Stage2                                             
Stage3                                             
Stage4                                            ·
Gendermale                                         
RaceBlack                                          
RaceWhite                                          
Purity                                             
FAM83C                                             
Rsquare = 0.112 (max possible = 6.98e-01 )
Likelihood ratio test p = 4.49e-02 
Wald test p = 9.44e-02 
Score (logrank) test p = 2.74e-02 

T cell CD4+ memory activated_CIBERSORT-ABS in CESC (n=306):
Model: Surv(OS, EVENT) ~ `T cell CD4+ memory activated_CIBERSORT-ABS` + Age + Race + Purity + `FAM83C` 
227 patients with 55 dying ( 79 missing obs. )
                                                coef    HR se(coef) 95%CI_l
`T cell CD4+ memory activated_CIBERSORT-ABS` -16.361 0.000   10.687   0.000
Age                                            0.015 1.015    0.010   0.995
RaceBlack                                      1.044 2.841    1.070   0.349
RaceWhite                                      0.910 2.483    1.017   0.338
Purity                                        -0.151 0.860    0.789   0.183
FAM83C                                        -0.134 0.874    0.068   0.765
                                             95%CI_u      z     p signif
`T cell CD4+ memory activated_CIBERSORT-ABS`  97.987 -1.531 0.126       
Age                                            1.035  1.430 0.153       
RaceBlack                                     23.159  0.976 0.329       
RaceWhite                                     18.243  0.894 0.371       
Purity                                         4.038 -0.191 0.848       
FAM83C                                         0.999 -1.973 0.049      *
Rsquare = 0.041 (max possible = 8.91e-01 )
Likelihood ratio test p = 1.49e-01 
Wald test p = 2.11e-01 
Score (logrank) test p = 1.92e-01 

T cell CD4+ memory activated_CIBERSORT-ABS in CHOL (n=36):
Model: Surv(OS, EVENT) ~ `T cell CD4+ memory activated_CIBERSORT-ABS` + Age + Stage + Gender + Race + Purity + `FAM83C` 
36 patients with 18 dying ( 0 missing obs. )
                                                 coef     HR se(coef) 95%CI_l
`T cell CD4+ memory activated_CIBERSORT-ABS` 6011.593    Inf 1782.615     Inf
Age                                             0.028  1.029    0.025   0.980
Stage2                                          0.893  2.442    0.722   0.593
Stage3                                        -14.854  0.000 9174.492   0.000
Stage4                                          1.156  3.177    0.735   0.752
Gendermale                                     -0.068  0.935    0.621   0.276
RaceBlack                                      -0.579  0.560    1.464   0.032
RaceWhite                                      -1.448  0.235    0.906   0.040
Purity                                          3.436 31.067    1.861   0.810
FAM83C                                          3.707 40.742    3.680   0.030
                                               95%CI_u      z     p signif
`T cell CD4+ memory activated_CIBERSORT-ABS`       Inf  3.372 0.001     **
Age                                              1.080  1.135 0.256       
Stage2                                          10.059  1.236 0.217       
Stage3                                             Inf -0.002 0.999       
Stage4                                          13.418  1.573 0.116       
Gendermale                                       3.160 -0.109 0.913       
RaceBlack                                        9.885 -0.395 0.692       
RaceWhite                                        1.386 -1.599 0.110       
Purity                                        1192.180  1.846 0.065      ·
FAM83C                                       55259.589  1.007 0.314       
Rsquare = 0.384 (max possible = 9.46e-01 )
Likelihood ratio test p = 6.47e-02 
Wald test p = 1.67e-01 
Score (logrank) test p = 1.33e-02 

T cell CD4+ memory activated_CIBERSORT-ABS in COAD (n=458):
Model: Surv(OS, EVENT) ~ `T cell CD4+ memory activated_CIBERSORT-ABS` + Age + Stage + Gender + Race + Purity + `FAM83C` 
236 patients with 58 dying ( 222 missing obs. )
                                               coef     HR se(coef) 95%CI_l
`T cell CD4+ memory activated_CIBERSORT-ABS`  2.421 11.259   11.820   0.000
Age                                           0.028  1.029    0.013   1.003
Stage2                                        0.493  1.637    0.640   0.467
Stage3                                        1.065  2.901    0.633   0.839
Stage4                                        2.270  9.678    0.642   2.748
Gendermale                                    0.325  1.383    0.289   0.785
RaceBlack                                    -0.299  0.741    0.849   0.141
RaceWhite                                    -0.257  0.773    0.786   0.166
Purity                                       -0.481  0.618    0.654   0.172
FAM83C                                        0.253  1.288    0.431   0.554
                                                  95%CI_u      z     p signif
`T cell CD4+ memory activated_CIBERSORT-ABS` 1.296442e+11  0.205 0.838       
Age                                          1.054000e+00  2.236 0.025      *
Stage2                                       5.744000e+00  0.769 0.442       
Stage3                                       1.002600e+01  1.683 0.092      ·
Stage4                                       3.408100e+01  3.534 0.000    ***
Gendermale                                   2.438000e+00  1.122 0.262       
RaceBlack                                    3.912000e+00 -0.353 0.724       
RaceWhite                                    3.608000e+00 -0.327 0.743       
Purity                                       2.228000e+00 -0.735 0.462       
FAM83C                                       2.997000e+00  0.588 0.556       
Rsquare = 0.127 (max possible = 8.97e-01 )
Likelihood ratio test p = 3.93e-04 
Wald test p = 2.87e-04 
Score (logrank) test p = 3.58e-05 

T cell CD4+ memory activated_CIBERSORT-ABS in DLBC (n=48):
Model: Surv(OS, EVENT) ~ `T cell CD4+ memory activated_CIBERSORT-ABS` + Age + Gender + Race + Purity + `FAM83C` 
41 patients with 5 dying ( 7 missing obs. )
                                                coef     HR se(coef) 95%CI_l
`T cell CD4+ memory activated_CIBERSORT-ABS`   3.714 40.998    2.046   0.744
Age                                            0.016  1.016    0.057   0.908
Gendermale                                     0.247  1.280    1.221   0.117
RaceBlack                                      3.108 22.366    3.527   0.022
RaceWhite                                     -1.831  0.160    1.547   0.008
Purity                                        -1.795  0.166    2.358   0.002
FAM83C                                       -55.123  0.000   75.185   0.000
                                                  95%CI_u      z     p signif
`T cell CD4+ memory activated_CIBERSORT-ABS` 2.260202e+03  1.815 0.069      ·
Age                                          1.136000e+00  0.273 0.785       
Gendermale                                   1.400100e+01  0.202 0.840       
RaceBlack                                    2.247281e+04  0.881 0.378       
RaceWhite                                    3.325000e+00 -1.183 0.237       
Purity                                       1.689700e+01 -0.761 0.447       
FAM83C                                       1.143170e+40 -0.733 0.463       
Rsquare = 0.237 (max possible = 5.58e-01 )
Likelihood ratio test p = 1.36e-01 
Wald test p = 3.83e-01 
Score (logrank) test p = 5.92e-02 

T cell CD4+ memory activated_CIBERSORT-ABS in ESCA (n=185):
Model: Surv(OS, EVENT) ~ `T cell CD4+ memory activated_CIBERSORT-ABS` + Age + Stage + Gender + Race + Purity + `FAM83C` 
140 patients with 47 dying ( 45 missing obs. )
                                               coef     HR se(coef) 95%CI_l
`T cell CD4+ memory activated_CIBERSORT-ABS` -2.274  0.103    9.495   0.000
Age                                           0.012  1.013    0.015   0.984
Stage2                                        0.679  1.972    0.654   0.547
Stage3                                        1.451  4.267    0.673   1.140
Stage4                                        2.899 18.159    0.775   3.974
Gendermale                                    0.510  1.665    0.540   0.577
RaceBlack                                     0.283  1.327    1.073   0.162
RaceWhite                                     0.002  1.002    0.461   0.406
Purity                                        0.204  1.226    0.776   0.268
FAM83C                                        0.057  1.059    0.078   0.910
                                                  95%CI_u      z     p signif
`T cell CD4+ memory activated_CIBERSORT-ABS` 12434988.274 -0.240 0.811       
Age                                                 1.042  0.854 0.393       
Stage2                                              7.107  1.038 0.299       
Stage3                                             15.964  2.155 0.031      *
Stage4                                             82.966  3.740 0.000    ***
Gendermale                                          4.803  0.943 0.345       
RaceBlack                                          10.861  0.264 0.792       
RaceWhite                                           2.472  0.004 0.997       
Purity                                              5.614  0.263 0.793       
FAM83C                                              1.233  0.738 0.461       
Rsquare = 0.144 (max possible = 9.32e-01 )
Likelihood ratio test p = 1.6e-02 
Wald test p = 7.38e-03 
Score (logrank) test p = 6.65e-04 

T cell CD4+ memory activated_CIBERSORT-ABS in GBM (n=153):
Model: Surv(OS, EVENT) ~ `T cell CD4+ memory activated_CIBERSORT-ABS` + Age + Gender + Race + Purity + `FAM83C` 
135 patients with 108 dying ( 18 missing obs. )
                                               coef           HR se(coef)
`T cell CD4+ memory activated_CIBERSORT-ABS` 43.759 1.009812e+19  128.043
Age                                           0.030 1.030000e+00    0.008
Gendermale                                   -0.096 9.090000e-01    0.214
RaceBlack                                     0.596 1.815000e+00    0.732
RaceWhite                                    -0.189 8.280000e-01    0.617
Purity                                       -1.039 3.540000e-01    0.534
FAM83C                                       -2.721 6.600000e-02    3.108
                                             95%CI_l       95%CI_u      z     p
`T cell CD4+ memory activated_CIBERSORT-ABS`   0.000 9.883694e+127  0.342 0.733
Age                                            1.013  1.047000e+00  3.554 0.000
Gendermale                                     0.598  1.381000e+00 -0.448 0.654
RaceBlack                                      0.433  7.613000e+00  0.814 0.415
RaceWhite                                      0.247  2.776000e+00 -0.306 0.760
Purity                                         0.124  1.008000e+00 -1.945 0.052
FAM83C                                         0.000  2.910200e+01 -0.876 0.381
                                             signif
`T cell CD4+ memory activated_CIBERSORT-ABS`       
Age                                             ***
Gendermale                                         
RaceBlack                                          
RaceWhite                                          
Purity                                            ·
FAM83C                                             
Rsquare = 0.135 (max possible = 9.98e-01 )
Likelihood ratio test p = 6.58e-03 
Wald test p = 9.67e-03 
Score (logrank) test p = 8.36e-03 

T cell CD4+ memory activated_CIBERSORT-ABS in HNSC (n=522):
Model: Surv(OS, EVENT) ~ `T cell CD4+ memory activated_CIBERSORT-ABS` + Age + Stage + Gender + Race + Purity + `FAM83C` 
411 patients with 176 dying ( 111 missing obs. )
                                                coef    HR se(coef) 95%CI_l
`T cell CD4+ memory activated_CIBERSORT-ABS` -18.935 0.000    6.799   0.000
Age                                            0.023 1.023    0.008   1.008
Stage2                                         0.595 1.813    0.544   0.624
Stage3                                         0.781 2.183    0.538   0.761
Stage4                                         1.194 3.299    0.511   1.212
Gendermale                                    -0.260 0.771    0.171   0.551
RaceBlack                                      0.127 1.136    0.559   0.380
RaceWhite                                     -0.251 0.778    0.512   0.285
Purity                                        -0.113 0.893    0.356   0.444
FAM83C                                        -0.071 0.932    0.045   0.853
                                             95%CI_u      z     p signif
`T cell CD4+ memory activated_CIBERSORT-ABS`   0.004 -2.785 0.005     **
Age                                            1.039  3.035 0.002     **
Stage2                                         5.266  1.094 0.274       
Stage3                                         6.263  1.452 0.147       
Stage4                                         8.980  2.336 0.020      *
Gendermale                                     1.079 -1.518 0.129       
RaceBlack                                      3.399  0.228 0.820       
RaceWhite                                      2.121 -0.490 0.624       
Purity                                         1.796 -0.317 0.751       
FAM83C                                         1.018 -1.574 0.116       
Rsquare = 0.095 (max possible = 9.89e-01 )
Likelihood ratio test p = 1.1e-05 
Wald test p = 5.87e-05 
Score (logrank) test p = 6.67e-05 

T cell CD4+ memory activated_CIBERSORT-ABS in HNSC-HPV+ (n=98):
Model: Surv(OS, EVENT) ~ `T cell CD4+ memory activated_CIBERSORT-ABS` + Age + Stage + Gender + Race + Purity + `FAM83C` 
65 patients with 23 dying ( 33 missing obs. )
                                                coef           HR  se(coef)
`T cell CD4+ memory activated_CIBERSORT-ABS` -68.290 0.000000e+00    29.552
Age                                            0.013 1.013000e+00     0.027
Stage2                                        18.797 1.456498e+08  8099.722
Stage3                                        18.380 9.605965e+07  8099.722
Stage4                                        18.964 1.721725e+08  8099.722
Gendermale                                     0.168 1.183000e+00     0.575
RaceBlack                                     21.355 1.881411e+09 21745.528
RaceWhite                                     19.740 3.740232e+08 21745.528
Purity                                        -2.903 5.500000e-02     1.252
FAM83C                                        -0.221 8.010000e-01     0.167
                                             95%CI_l 95%CI_u      z     p
`T cell CD4+ memory activated_CIBERSORT-ABS`   0.000   0.000 -2.311 0.021
Age                                            0.961   1.069  0.487 0.626
Stage2                                         0.000     Inf  0.002 0.998
Stage3                                         0.000     Inf  0.002 0.998
Stage4                                         0.000     Inf  0.002 0.998
Gendermale                                     0.383   3.651  0.292 0.770
RaceBlack                                      0.000     Inf  0.001 0.999
RaceWhite                                      0.000     Inf  0.001 0.999
Purity                                         0.005   0.638 -2.319 0.020
FAM83C                                         0.578   1.111 -1.329 0.184
                                             signif
`T cell CD4+ memory activated_CIBERSORT-ABS`      *
Age                                                
Stage2                                             
Stage3                                             
Stage4                                             
Gendermale                                         
RaceBlack                                          
RaceWhite                                          
Purity                                            *
FAM83C                                             
Rsquare = 0.238 (max possible = 9.17e-01 )
Likelihood ratio test p = 6.03e-02 
Wald test p = 5.06e-01 
Score (logrank) test p = 4.14e-01 

T cell CD4+ memory activated_CIBERSORT-ABS in HNSC-HPV- (n=422):
Model: Surv(OS, EVENT) ~ `T cell CD4+ memory activated_CIBERSORT-ABS` + Age + Stage + Gender + Race + Purity + `FAM83C` 
346 patients with 153 dying ( 76 missing obs. )
                                                coef    HR se(coef) 95%CI_l
`T cell CD4+ memory activated_CIBERSORT-ABS` -15.978 0.000    7.532   0.000
Age                                            0.029 1.029    0.008   1.012
Stage2                                         0.337 1.400    0.554   0.473
Stage3                                         0.647 1.910    0.543   0.659
Stage4                                         1.090 2.973    0.514   1.087
Gendermale                                    -0.316 0.729    0.183   0.509
RaceBlack                                     -0.050 0.951    0.565   0.315
RaceWhite                                     -0.414 0.661    0.513   0.242
Purity                                         0.180 1.198    0.393   0.554
FAM83C                                        -0.055 0.947    0.049   0.861
                                             95%CI_u      z     p signif
`T cell CD4+ memory activated_CIBERSORT-ABS`   0.296 -2.121 0.034      *
Age                                            1.046  3.406 0.001     **
Stage2                                         4.147  0.608 0.543       
Stage3                                         5.539  1.192 0.233       
Stage4                                         8.134  2.122 0.034      *
Gendermale                                     1.043 -1.727 0.084      ·
RaceBlack                                      2.877 -0.088 0.930       
RaceWhite                                      1.807 -0.806 0.420       
Purity                                         2.587  0.459 0.646       
FAM83C                                         1.042 -1.122 0.262       
Rsquare = 0.101 (max possible = 9.89e-01 )
Likelihood ratio test p = 6.15e-05 
Wald test p = 1.76e-04 
Score (logrank) test p = 1.42e-04 

T cell CD4+ memory activated_CIBERSORT-ABS in KICH (n=66):
Model: Surv(OS, EVENT) ~ `T cell CD4+ memory activated_CIBERSORT-ABS` + Age + Stage + Gender + Race + Purity + `FAM83C` 
63 patients with 9 dying ( 3 missing obs. )
                                                coef           HR se(coef)
`T cell CD4+ memory activated_CIBERSORT-ABS`   0.000 1.000000e+00    0.000
Age                                            0.047 1.048000e+00    0.030
Stage2                                        11.907 1.483326e+05    0.859
Stage3                                        13.460 7.005294e+05    0.788
Stage4                                        15.690 6.515385e+06    0.963
Gendermale                                    -0.389 6.780000e-01    0.754
RaceBlack                                    -13.869 0.000000e+00 1238.321
RaceWhite                                     -1.389 2.490000e-01    1.225
Purity                                         3.593 3.634100e+01    5.440
FAM83C                                        25.227 9.032129e+10   24.360
                                                95%CI_l      95%CI_u      z
`T cell CD4+ memory activated_CIBERSORT-ABS`      1.000 1.000000e+00    NaN
Age                                               0.987 1.112000e+00  1.538
Stage2                                        27531.097 7.991889e+05 13.857
Stage3                                       149497.294 3.282610e+06 17.080
Stage4                                       986765.117 4.301960e+07 16.292
Gendermale                                        0.155 2.970000e+00 -0.516
RaceBlack                                         0.000          Inf -0.011
RaceWhite                                         0.023 2.749000e+00 -1.134
Purity                                            0.001 1.552886e+06  0.660
FAM83C                                            0.000 4.909509e+31  1.036
                                                 p signif
`T cell CD4+ memory activated_CIBERSORT-ABS`   NaN   <NA>
Age                                          0.124       
Stage2                                       0.000    ***
Stage3                                       0.000    ***
Stage4                                       0.000    ***
Gendermale                                   0.606       
RaceBlack                                    0.991       
RaceWhite                                    0.257       
Purity                                       0.509       
FAM83C                                       0.300       
Rsquare = 0.379 (max possible = 6.71e-01 )
Likelihood ratio test p = 8.62e-04 
Wald test p = 1.18e-155 
Score (logrank) test p = 2.35e-14 

T cell CD4+ memory activated_CIBERSORT-ABS in KIRC (n=533):
Model: Surv(OS, EVENT) ~ `T cell CD4+ memory activated_CIBERSORT-ABS` + Age + Stage + Gender + Race + Purity + `FAM83C` 
450 patients with 138 dying ( 83 missing obs. )
                                               coef           HR se(coef)
`T cell CD4+ memory activated_CIBERSORT-ABS` 39.088 9.457327e+16   10.475
Age                                           0.039 1.040000e+00    0.008
Stage2                                        0.167 1.182000e+00    0.347
Stage3                                        0.739 2.094000e+00    0.232
Stage4                                        1.695 5.449000e+00    0.217
Gendermale                                   -0.039 9.620000e-01    0.185
RaceBlack                                     0.179 1.196000e+00    1.058
RaceWhite                                     0.156 1.168000e+00    1.016
Purity                                        0.020 1.020000e+00    0.375
FAM83C                                        3.399 2.992800e+01    1.192
                                                 95%CI_l      95%CI_u      z
`T cell CD4+ memory activated_CIBERSORT-ABS` 1.14703e+08 7.797619e+25  3.732
Age                                          1.02300e+00 1.058000e+00  4.638
Stage2                                       5.99000e-01 2.333000e+00  0.481
Stage3                                       1.32800e+00 3.302000e+00  3.182
Stage4                                       3.56000e+00 8.342000e+00  7.805
Gendermale                                   6.69000e-01 1.382000e+00 -0.211
RaceBlack                                    1.50000e-01 9.509000e+00  0.169
RaceWhite                                    1.59000e-01 8.563000e+00  0.153
Purity                                       4.89000e-01 2.128000e+00  0.053
FAM83C                                       2.89700e+00 3.092350e+02  2.853
                                                 p signif
`T cell CD4+ memory activated_CIBERSORT-ABS` 0.000    ***
Age                                          0.000    ***
Stage2                                       0.631       
Stage3                                       0.001     **
Stage4                                       0.000    ***
Gendermale                                   0.833       
RaceBlack                                    0.866       
RaceWhite                                    0.878       
Purity                                       0.957       
FAM83C                                       0.004     **
Rsquare = 0.199 (max possible = 9.65e-01 )
Likelihood ratio test p = 5.63e-17 
Wald test p = 4.31e-18 
Score (logrank) test p = 4.8e-22 

T cell CD4+ memory activated_CIBERSORT-ABS in KIRP (n=290):
Model: Surv(OS, EVENT) ~ `T cell CD4+ memory activated_CIBERSORT-ABS` + Age + Stage + Gender + Race + Purity + `FAM83C` 
219 patients with 34 dying ( 71 missing obs. )
                                                 coef     HR se(coef) 95%CI_l
`T cell CD4+ memory activated_CIBERSORT-ABS` -591.219  0.000 1713.603   0.000
Age                                             0.004  1.004    0.016   0.974
Stage2                                         -0.292  0.747    1.061   0.093
Stage3                                          1.747  5.739    0.439   2.428
Stage4                                          2.841 17.140    0.520   6.184
Gendermale                                     -0.380  0.684    0.395   0.316
RaceBlack                                      -1.944  0.143    1.202   0.014
RaceWhite                                      -2.040  0.130    1.180   0.013
Purity                                         -0.355  0.701    0.766   0.156
FAM83C                                          0.927  2.526    0.330   1.324
                                             95%CI_u      z     p signif
`T cell CD4+ memory activated_CIBERSORT-ABS`     Inf -0.345 0.730       
Age                                            1.035  0.253 0.800       
Stage2                                         5.972 -0.275 0.783       
Stage3                                        13.564  3.981 0.000    ***
Stage4                                        47.504  5.463 0.000    ***
Gendermale                                     1.483 -0.961 0.336       
RaceBlack                                      1.509 -1.617 0.106       
RaceWhite                                      1.314 -1.729 0.084      ·
Purity                                         3.149 -0.463 0.643       
FAM83C                                         4.821  2.810 0.005     **
Rsquare = 0.181 (max possible = 7.58e-01 )
Likelihood ratio test p = 3.73e-06 
Wald test p = 1.72e-06 
Score (logrank) test p = 2.01e-11 

T cell CD4+ memory activated_CIBERSORT-ABS in LGG (n=516):
Model: Surv(OS, EVENT) ~ `T cell CD4+ memory activated_CIBERSORT-ABS` + Age + Gender + Race + Purity + `FAM83C` 
463 patients with 112 dying ( 53 missing obs. )
                                                coef            HR se(coef)
`T cell CD4+ memory activated_CIBERSORT-ABS` 475.940 4.988083e+206  251.887
Age                                            0.059  1.061000e+00    0.008
Gendermale                                     0.081  1.084000e+00    0.197
RaceBlack                                     15.751  6.930668e+06 2383.661
RaceWhite                                     15.736  6.822792e+06 2383.661
Purity                                        -0.921  3.980000e-01    0.407
FAM83C                                        -0.035  9.660000e-01    1.973
                                             95%CI_l 95%CI_u      z     p
`T cell CD4+ memory activated_CIBERSORT-ABS`   0.000     Inf  1.889 0.059
Age                                            1.045   1.077  7.667 0.000
Gendermale                                     0.737   1.594  0.411 0.681
RaceBlack                                      0.000     Inf  0.007 0.995
RaceWhite                                      0.000     Inf  0.007 0.995
Purity                                         0.179   0.883 -2.266 0.023
FAM83C                                         0.020  46.115 -0.018 0.986
                                             signif
`T cell CD4+ memory activated_CIBERSORT-ABS`      ·
Age                                             ***
Gendermale                                         
RaceBlack                                          
RaceWhite                                          
Purity                                            *
FAM83C                                             
Rsquare = 0.153 (max possible = 9.07e-01 )
Likelihood ratio test p = 5.78e-14 
Wald test p = 1.25e-12 
Score (logrank) test p = 2.68e-61 

T cell CD4+ memory activated_CIBERSORT-ABS in LIHC (n=371):
Model: Surv(OS, EVENT) ~ `T cell CD4+ memory activated_CIBERSORT-ABS` + Age + Stage + Gender + Race + Purity + `FAM83C` 
310 patients with 106 dying ( 61 missing obs. )
                                                coef    HR se(coef) 95%CI_l
`T cell CD4+ memory activated_CIBERSORT-ABS` -12.116 0.000   16.695   0.000
Age                                            0.011 1.012    0.008   0.996
Stage2                                         0.331 1.392    0.262   0.833
Stage3                                         1.003 2.725    0.238   1.710
Stage4                                         1.662 5.269    0.624   1.552
Gendermale                                    -0.150 0.860    0.225   0.554
RaceBlack                                      0.950 2.587    0.494   0.983
RaceWhite                                      0.024 1.024    0.236   0.645
Purity                                         0.643 1.903    0.474   0.751
FAM83C                                        -1.755 0.173    1.909   0.004
                                                  95%CI_u      z     p signif
`T cell CD4+ memory activated_CIBERSORT-ABS` 8.881391e+08 -0.726 0.468       
Age                                          1.028000e+00  1.414 0.157       
Stage2                                       2.328000e+00  1.262 0.207       
Stage3                                       4.342000e+00  4.218 0.000    ***
Stage4                                       1.788600e+01  2.665 0.008     **
Gendermale                                   1.337000e+00 -0.668 0.504       
RaceBlack                                    6.810000e+00  1.924 0.054      ·
RaceWhite                                    1.626000e+00  0.101 0.919       
Purity                                       4.820000e+00  1.357 0.175       
FAM83C                                       7.288000e+00 -0.919 0.358       
Rsquare = 0.089 (max possible = 9.66e-01 )
Likelihood ratio test p = 1.33e-03 
Wald test p = 8.7e-04 
Score (logrank) test p = 3.47e-04 

T cell CD4+ memory activated_CIBERSORT-ABS in LUAD (n=515):
Model: Surv(OS, EVENT) ~ `T cell CD4+ memory activated_CIBERSORT-ABS` + Age + Stage + Gender + Race + Purity + `FAM83C` 
421 patients with 150 dying ( 94 missing obs. )
                                               coef           HR se(coef)
`T cell CD4+ memory activated_CIBERSORT-ABS` -0.771        0.463    6.459
Age                                           0.007        1.007    0.009
Stage2                                        0.868        2.381    0.202
Stage3                                        1.044        2.840    0.218
Stage4                                        1.006        2.734    0.342
Gendermale                                    0.044        1.045    0.170
RaceBlack                                    16.142 10238477.944 1884.852
RaceWhite                                    16.286 11825244.045 1884.852
Purity                                        0.587        1.798    0.355
FAM83C                                       -0.566        0.568    0.561
                                             95%CI_l    95%CI_u      z     p
`T cell CD4+ memory activated_CIBERSORT-ABS`   0.000 145586.446 -0.119 0.905
Age                                            0.989      1.025  0.726 0.468
Stage2                                         1.604      3.536  4.301 0.000
Stage3                                         1.850      4.358  4.777 0.000
Stage4                                         1.398      5.346  2.940 0.003
Gendermale                                     0.750      1.458  0.261 0.794
RaceBlack                                      0.000        Inf  0.009 0.993
RaceWhite                                      0.000        Inf  0.009 0.993
Purity                                         0.897      3.604  1.653 0.098
FAM83C                                         0.189      1.705 -1.008 0.313
                                             signif
`T cell CD4+ memory activated_CIBERSORT-ABS`       
Age                                                
Stage2                                          ***
Stage3                                          ***
Stage4                                           **
Gendermale                                         
RaceBlack                                          
RaceWhite                                          
Purity                                            ·
FAM83C                                             
Rsquare = 0.1 (max possible = 9.74e-01 )
Likelihood ratio test p = 2.62e-06 
Wald test p = 3.79e-05 
Score (logrank) test p = 4.24e-06 

T cell CD4+ memory activated_CIBERSORT-ABS in LUSC (n=501):
Model: Surv(OS, EVENT) ~ `T cell CD4+ memory activated_CIBERSORT-ABS` + Age + Stage + Gender + Race + Purity + `FAM83C` 
370 patients with 161 dying ( 131 missing obs. )
                                                coef    HR se(coef) 95%CI_l
`T cell CD4+ memory activated_CIBERSORT-ABS` -11.193 0.000    7.086   0.000
Age                                            0.015 1.015    0.009   0.996
Stage2                                         0.183 1.201    0.188   0.832
Stage3                                         0.585 1.796    0.215   1.179
Stage4                                         0.798 2.221    0.786   0.476
Gendermale                                     0.433 1.541    0.195   1.052
RaceBlack                                      0.086 1.090    0.603   0.334
RaceWhite                                     -0.420 0.657    0.560   0.219
Purity                                        -0.457 0.633    0.376   0.303
FAM83C                                        -0.028 0.973    0.043   0.895
                                             95%CI_u      z     p signif
`T cell CD4+ memory activated_CIBERSORT-ABS`  14.799 -1.580 0.114       
Age                                            1.033  1.568 0.117       
Stage2                                         1.735  0.977 0.328       
Stage3                                         2.736  2.724 0.006     **
Stage4                                        10.357  1.016 0.310       
Gendermale                                     2.257  2.221 0.026      *
RaceBlack                                      3.550  0.142 0.887       
RaceWhite                                      1.969 -0.750 0.453       
Purity                                         1.322 -1.217 0.224       
FAM83C                                         1.058 -0.643 0.520       
Rsquare = 0.058 (max possible = 9.87e-01 )
Likelihood ratio test p = 1.41e-02 
Wald test p = 1.35e-02 
Score (logrank) test p = 1.12e-02 

T cell CD4+ memory activated_CIBERSORT-ABS in MESO (n=87):
Model: Surv(OS, EVENT) ~ `T cell CD4+ memory activated_CIBERSORT-ABS` + Age + Stage + Gender + Race + Purity + `FAM83C` 
85 patients with 72 dying ( 2 missing obs. )
                                                coef    HR se(coef) 95%CI_l
`T cell CD4+ memory activated_CIBERSORT-ABS` -10.271 0.000   10.353   0.000
Age                                            0.018 1.019    0.016   0.987
Stage2                                        -0.203 0.816    0.472   0.323
Stage3                                         0.000 1.000    0.431   0.430
Stage4                                        -0.100 0.905    0.480   0.353
Gendermale                                    -0.169 0.844    0.327   0.444
RaceBlack                                      0.156 1.169    1.533   0.058
RaceWhite                                     -0.448 0.639    1.048   0.082
Purity                                        -0.998 0.369    0.597   0.114
FAM83C                                        -1.184 0.306    6.079   0.000
[truncated: 634,492 more chars]
