# Supplementary material for: Comprehensive Analysis and Identification of Prognostic Biomarkers and Therapeutic Targets Among FAM83 Family Members for Gastric Cancer
Source: Front Cell Dev Biol. 2021 Nov 19;9:719613. doi: 10.3389/fcell.2021.719613 (PMC8640971; doi:10.3389/fcell.2021.719613)
Supplement: Supplementary file 12 [file Data_Sheet_12.ZIP › Supplementary materials fig.11,12úa13/Supplementary materials fig.13/FAM83C/macrophage/outcome_coxtable.txt]

Macrophage M0_CIBERSORT in ACC (n=79):
Model: Surv(OS, EVENT) ~ `Macrophage M0_CIBERSORT` + Age + Gender + Race + Purity + `FAM83C` 
64 patients with 24 dying ( 15 missing obs. )
                            coef           HR  se(coef) 95%CI_l      95%CI_u
`Macrophage M0_CIBERSORT` 11.949   154623.718     2.978 451.415 52963419.996
Age                        0.027        1.027     0.017   0.993        1.062
Gendermale                 0.748        2.114     0.458   0.862        5.183
RaceBlack                  0.182        1.200 17778.762   0.000          Inf
RaceWhite                 16.495 14584539.351 15508.266   0.000          Inf
Purity                     1.392        4.024     2.015   0.078      208.788
FAM83C                    -0.464        0.629     3.319   0.001      419.944
                               z     p signif
`Macrophage M0_CIBERSORT`  4.013 0.000    ***
Age                        1.569 0.117       
Gendermale                 1.635 0.102       
RaceBlack                  0.000 1.000   <NA>
RaceWhite                  0.001 0.999       
Purity                     0.691 0.490       
FAM83C                    -0.140 0.889       
Rsquare = 0.251 (max possible = 9.38e-01 )
Likelihood ratio test p = 9.76e-03 
Wald test p = 1.03e-02 
Score (logrank) test p = 2.86e-04 

Macrophage M0_CIBERSORT in BLCA (n=408):
Model: Surv(OS, EVENT) ~ `Macrophage M0_CIBERSORT` + Age + Stage + Gender + Race + Purity + `FAM83C` 
348 patients with 160 dying ( 60 missing obs. )
                            coef          HR se(coef) 95%CI_l 95%CI_u      z
`Macrophage M0_CIBERSORT`  0.399       1.490    0.739   0.350   6.349  0.540
Age                        0.033       1.033    0.009   1.016   1.051  3.850
Stage2                    14.374 1748545.507 1900.033   0.000     Inf  0.008
Stage3                    14.833 2765865.668 1900.033   0.000     Inf  0.008
Stage4                    15.367 4717623.538 1900.033   0.000     Inf  0.008
Gendermale                -0.166       0.847    0.180   0.595   1.205 -0.923
RaceBlack                  0.776       2.174    0.449   0.901   5.244  1.728
RaceWhite                  0.153       1.165    0.354   0.582   2.333  0.431
Purity                     0.119       1.126    0.339   0.579   2.190  0.350
FAM83C                     0.077       1.080    0.047   0.986   1.184  1.659
                              p signif
`Macrophage M0_CIBERSORT` 0.589       
Age                       0.000    ***
Stage2                    0.994       
Stage3                    0.994       
Stage4                    0.994       
Gendermale                0.356       
RaceBlack                 0.084      ·
RaceWhite                 0.666       
Purity                    0.726       
FAM83C                    0.097      ·
Rsquare = 0.139 (max possible = 9.91e-01 )
Likelihood ratio test p = 1.17e-07 
Wald test p = 5.25e-07 
Score (logrank) test p = 1.49e-07 

Macrophage M0_CIBERSORT in BRCA (n=1100):
Model: Surv(OS, EVENT) ~ `Macrophage M0_CIBERSORT` + Age + Stage + Gender + Race + Purity + `FAM83C` 
878 patients with 121 dying ( 222 missing obs. )
                            coef     HR se(coef) 95%CI_l 95%CI_u      z     p
`Macrophage M0_CIBERSORT`  0.733  2.080    0.698   0.529   8.178  1.049 0.294
Age                        0.037  1.038    0.008   1.022   1.053  4.848 0.000
Stage2                     0.382  1.465    0.305   0.806   2.664  1.252 0.210
Stage3                     1.209  3.349    0.313   1.812   6.190  3.856 0.000
Stage4                     2.507 12.264    0.389   5.722  26.283  6.445 0.000
Gendermale                 0.016  1.016    1.008   0.141   7.324  0.016 0.988
RaceBlack                 -0.047  0.954    0.620   0.283   3.218 -0.076 0.939
RaceWhite                 -0.249  0.779    0.596   0.242   2.507 -0.418 0.676
Purity                     0.430  1.538    0.426   0.668   3.542  1.011 0.312
FAM83C                     0.066  1.069    0.234   0.676   1.691  0.284 0.776
                          signif
`Macrophage M0_CIBERSORT`       
Age                          ***
Stage2                          
Stage3                       ***
Stage4                       ***
Gendermale                      
RaceBlack                       
RaceWhite                       
Purity                          
FAM83C                          
Rsquare = 0.082 (max possible = 7.85e-01 )
Likelihood ratio test p = 4.51e-12 
Wald test p = 1.65e-15 
Score (logrank) test p = 2.15e-21 

Macrophage M0_CIBERSORT in BRCA-Basal (n=191):
Model: Surv(OS, EVENT) ~ `Macrophage M0_CIBERSORT` + Age + Stage + Race + Purity + `FAM83C` 
163 patients with 24 dying ( 28 missing obs. )
                            coef           HR se(coef) 95%CI_l 95%CI_u      z
`Macrophage M0_CIBERSORT`  0.463 1.589000e+00    1.438   0.095  26.592  0.322
Age                        0.011 1.011000e+00    0.018   0.976   1.047  0.626
Stage2                    18.716 1.343179e+08 6477.846   0.000     Inf  0.003
Stage3                    20.145 5.606561e+08 6477.846   0.000     Inf  0.003
Stage4                    21.454 2.076665e+09 6477.846   0.000     Inf  0.003
RaceBlack                 -0.913 4.010000e-01    1.131   0.044   3.681 -0.808
RaceWhite                 -1.229 2.920000e-01    1.134   0.032   2.699 -1.084
Purity                     0.668 1.951000e+00    1.032   0.258  14.755  0.647
FAM83C                    -0.244 7.830000e-01    0.516   0.285   2.152 -0.473
                              p signif
`Macrophage M0_CIBERSORT` 0.747       
Age                       0.532       
Stage2                    0.998       
Stage3                    0.998       
Stage4                    0.997       
RaceBlack                 0.419       
RaceWhite                 0.278       
Purity                    0.518       
FAM83C                    0.636       
Rsquare = 0.159 (max possible = 7.18e-01 )
Likelihood ratio test p = 8.83e-04 
Wald test p = 1.24e-02 
Score (logrank) test p = 1.01e-05 

Macrophage M0_CIBERSORT in BRCA-Her2 (n=82):
Model: Surv(OS, EVENT) ~ `Macrophage M0_CIBERSORT` + Age + Stage + Race + Purity + `FAM83C` 
59 patients with 11 dying ( 23 missing obs. )
                            coef           HR    se(coef)   95%CI_l     95%CI_u
`Macrophage M0_CIBERSORT` -1.572 2.080000e-01       3.354     0.000     148.738
Age                        0.031 1.032000e+00       0.027     0.979       1.088
Stage2                    10.771 4.762097e+04       0.795 10017.340  226383.146
Stage3                    12.383 2.387299e+05       0.795 50218.182 1134887.030
Stage4                    54.022 2.895153e+23 2751714.037     0.000         Inf
RaceBlack                 -6.676 1.000000e-03       4.802     0.000      15.424
RaceWhite                 -1.688 1.850000e-01       1.362     0.013       2.668
Purity                     2.586 1.327500e+01       1.860     0.347     508.291
FAM83C                    -2.181 1.130000e-01       1.660     0.004       2.921
                               z     p signif
`Macrophage M0_CIBERSORT` -0.469 0.639       
Age                        1.157 0.247       
Stage2                    13.542 0.000    ***
Stage3                    15.568 0.000    ***
Stage4                     0.000 1.000   <NA>
RaceBlack                 -1.390 0.164       
RaceWhite                 -1.239 0.215       
Purity                     1.390 0.164       
FAM83C                    -1.314 0.189       
Rsquare = 0.414 (max possible = 6.68e-01 )
Likelihood ratio test p = 2.42e-04 
Wald test p = 9.92e-01 
Score (logrank) test p = 1.16e-15 

Macrophage M0_CIBERSORT in BRCA-LumA (n=568):
Model: Surv(OS, EVENT) ~ `Macrophage M0_CIBERSORT` + Age + Stage + Gender + Race + Purity + `FAM83C` 
464 patients with 55 dying ( 104 missing obs. )
                             coef    HR se(coef) 95%CI_l 95%CI_u      z     p
`Macrophage M0_CIBERSORT`   1.283 3.608    1.127   0.396  32.830  1.139 0.255
Age                         0.049 1.050    0.012   1.026   1.075  4.166 0.000
Stage2                      0.311 1.365    0.378   0.651   2.862  0.824 0.410
Stage3                      0.927 2.528    0.397   1.161   5.505  2.335 0.020
Stage4                      2.152 8.598    0.596   2.673  27.658  3.609 0.000
Gendermale                -15.560 0.000 3523.364   0.000     Inf -0.004 0.996
RaceBlack                  -0.567 0.567    1.187   0.055   5.814 -0.477 0.633
RaceWhite                   0.194 1.214    1.034   0.160   9.218  0.188 0.851
Purity                      0.356 1.427    0.614   0.428   4.755  0.579 0.562
FAM83C                     -4.578 0.010    4.242   0.000  41.954 -1.079 0.281
                          signif
`Macrophage M0_CIBERSORT`       
Age                          ***
Stage2                          
Stage3                         *
Stage4                       ***
Gendermale                      
RaceBlack                       
RaceWhite                       
Purity                          
FAM83C                          
Rsquare = 0.078 (max possible = 6.81e-01 )
Likelihood ratio test p = 4.67e-05 
Wald test p = 1.83e-05 
Score (logrank) test p = 3.05e-07 

Macrophage M0_CIBERSORT in BRCA-LumB (n=219):
Model: Surv(OS, EVENT) ~ `Macrophage M0_CIBERSORT` + Age + Stage + Gender + Race + Purity + `FAM83C` 
157 patients with 25 dying ( 62 missing obs. )
                            coef           HR se(coef) 95%CI_l 95%CI_u      z
`Macrophage M0_CIBERSORT`  0.707        2.029    1.650   0.080  51.475  0.429
Age                        0.050        1.051    0.020   1.010   1.094  2.440
Stage2                     0.735        2.085    1.073   0.255  17.073  0.685
Stage3                     1.710        5.528    1.068   0.681  44.837  1.601
Stage4                     2.078        7.985    1.170   0.806  79.112  1.776
Gendermale                 0.925        2.523    1.112   0.285  22.302  0.832
RaceBlack                 16.489 14485665.835 6403.134   0.000     Inf  0.003
RaceWhite                 15.919  8196503.595 6403.134   0.000     Inf  0.002
Purity                     0.863        2.371    1.328   0.176  31.982  0.650
FAM83C                    -2.690        0.068    4.718   0.000 704.152 -0.570
                              p signif
`Macrophage M0_CIBERSORT` 0.668       
Age                       0.015      *
Stage2                    0.494       
Stage3                    0.109       
Stage4                    0.076      ·
Gendermale                0.405       
RaceBlack                 0.998       
RaceWhite                 0.998       
Purity                    0.516       
FAM83C                    0.569       
Rsquare = 0.109 (max possible = 6.98e-01 )
Likelihood ratio test p = 5.22e-02 
Wald test p = 8.44e-02 
Score (logrank) test p = 2.88e-02 

Macrophage M0_CIBERSORT in CESC (n=306):
Model: Surv(OS, EVENT) ~ `Macrophage M0_CIBERSORT` + Age + Race + Purity + `FAM83C` 
227 patients with 55 dying ( 79 missing obs. )
                            coef    HR se(coef) 95%CI_l 95%CI_u      z     p
`Macrophage M0_CIBERSORT`  1.153 3.166    1.294   0.250  40.020  0.890 0.373
Age                        0.016 1.016    0.010   0.995   1.037  1.497 0.134
RaceBlack                  1.045 2.844    1.074   0.346  23.348  0.973 0.331
RaceWhite                  0.893 2.442    1.020   0.331  18.013  0.876 0.381
Purity                     0.089 1.093    0.765   0.244   4.898  0.116 0.907
FAM83C                    -0.116 0.891    0.068   0.780   1.017 -1.706 0.088
                          signif
`Macrophage M0_CIBERSORT`       
Age                             
RaceBlack                       
RaceWhite                       
Purity                          
FAM83C                         ·
Rsquare = 0.031 (max possible = 8.91e-01 )
Likelihood ratio test p = 3.06e-01 
Wald test p = 3.38e-01 
Score (logrank) test p = 3.25e-01 

Macrophage M0_CIBERSORT in CHOL (n=36):
Model: Surv(OS, EVENT) ~ `Macrophage M0_CIBERSORT` + Age + Stage + Gender + Race + Purity + `FAM83C` 
36 patients with 18 dying ( 0 missing obs. )
                             coef    HR se(coef) 95%CI_l   95%CI_u      z     p
`Macrophage M0_CIBERSORT`   0.650 1.915    2.049   0.035   106.291  0.317 0.751
Age                         0.019 1.019    0.023   0.975     1.065  0.829 0.407
Stage2                      0.739 2.094    0.714   0.517     8.489  1.035 0.301
Stage3                    -15.462 0.000 6957.529   0.000       Inf -0.002 0.998
Stage4                      0.886 2.427    0.707   0.607     9.693  1.255 0.210
Gendermale                  0.223 1.249    0.572   0.408     3.831  0.390 0.697
RaceBlack                  -0.217 0.805    1.508   0.042    15.453 -0.144 0.886
RaceWhite                  -1.044 0.352    0.904   0.060     2.069 -1.155 0.248
Purity                      1.891 6.627    1.604   0.286   153.688  1.179 0.238
FAM83C                      1.922 6.838    3.836   0.004 12601.554  0.501 0.616
                          signif
`Macrophage M0_CIBERSORT`       
Age                             
Stage2                          
Stage3                          
Stage4                          
Gendermale                      
RaceBlack                       
RaceWhite                       
Purity                          
FAM83C                          
Rsquare = 0.223 (max possible = 9.46e-01 )
Likelihood ratio test p = 5.24e-01 
Wald test p = 7.07e-01 
Score (logrank) test p = 5.39e-01 

Macrophage M0_CIBERSORT in COAD (n=458):
Model: Surv(OS, EVENT) ~ `Macrophage M0_CIBERSORT` + Age + Stage + Gender + Race + Purity + `FAM83C` 
236 patients with 58 dying ( 222 missing obs. )
                            coef    HR se(coef) 95%CI_l 95%CI_u      z     p
`Macrophage M0_CIBERSORT`  0.540 1.716    0.934   0.275  10.698  0.578 0.563
Age                        0.029 1.029    0.013   1.004   1.055  2.244 0.025
Stage2                     0.487 1.628    0.637   0.467   5.676  0.764 0.445
Stage3                     1.059 2.884    0.629   0.840   9.900  1.683 0.092
Stage4                     2.265 9.629    0.634   2.779  33.366  3.572 0.000
Gendermale                 0.325 1.384    0.289   0.785   2.439  1.123 0.261
RaceBlack                 -0.233 0.792    0.857   0.148   4.252 -0.271 0.786
RaceWhite                 -0.192 0.825    0.790   0.175   3.886 -0.243 0.808
Purity                    -0.535 0.585    0.667   0.159   2.162 -0.803 0.422
FAM83C                     0.250 1.283    0.432   0.551   2.991  0.578 0.563
                          signif
`Macrophage M0_CIBERSORT`       
Age                            *
Stage2                          
Stage3                         ·
Stage4                       ***
Gendermale                      
RaceBlack                       
RaceWhite                       
Purity                          
FAM83C                          
Rsquare = 0.128 (max possible = 8.97e-01 )
Likelihood ratio test p = 3.52e-04 
Wald test p = 3.04e-04 
Score (logrank) test p = 3.5e-05 

Macrophage M0_CIBERSORT in DLBC (n=48):
Model: Surv(OS, EVENT) ~ `Macrophage M0_CIBERSORT` + Age + Gender + Race + Purity + `FAM83C` 
41 patients with 5 dying ( 7 missing obs. )
                              coef     HR se(coef) 95%CI_l      95%CI_u      z
`Macrophage M0_CIBERSORT`  -18.897  0.000   11.509   0.000 3.887400e+01 -1.642
Age                          0.039  1.040    0.075   0.898 1.204000e+00  0.522
Gendermale                   0.501  1.651    1.133   0.179 1.520900e+01  0.442
RaceBlack                    3.310 27.384    4.268   0.006 1.175204e+05  0.776
RaceWhite                    0.152  1.164    2.191   0.016 8.528900e+01  0.069
Purity                      -4.615  0.010    3.553   0.000 1.046700e+01 -1.299
FAM83C                    -105.776  0.000   98.081   0.000 3.536205e+37 -1.078
                              p signif
`Macrophage M0_CIBERSORT` 0.101       
Age                       0.602       
Gendermale                0.658       
RaceBlack                 0.438       
RaceWhite                 0.945       
Purity                    0.194       
FAM83C                    0.281       
Rsquare = 0.267 (max possible = 5.58e-01 )
Likelihood ratio test p = 7.84e-02 
Wald test p = 5.56e-01 
Score (logrank) test p = 1.18e-01 

Macrophage M0_CIBERSORT in ESCA (n=185):
Model: Surv(OS, EVENT) ~ `Macrophage M0_CIBERSORT` + Age + Stage + Gender + Race + Purity + `FAM83C` 
140 patients with 47 dying ( 45 missing obs. )
                            coef     HR se(coef) 95%CI_l 95%CI_u      z     p
`Macrophage M0_CIBERSORT`  0.508  1.661    1.642   0.067  41.484  0.309 0.757
Age                        0.013  1.013    0.015   0.984   1.042  0.864 0.387
Stage2                     0.662  1.938    0.658   0.534   7.033  1.006 0.314
Stage3                     1.429  4.176    0.672   1.119  15.589  2.127 0.033
Stage4                     2.908 18.316    0.776   3.999  83.883  3.745 0.000
Gendermale                 0.512  1.669    0.540   0.579   4.814  0.948 0.343
RaceBlack                  0.326  1.385    1.086   0.165  11.640  0.300 0.764
RaceWhite                 -0.002  0.998    0.463   0.403   2.474 -0.003 0.997
Purity                     0.239  1.270    0.769   0.281   5.737  0.311 0.756
FAM83C                     0.054  1.055    0.078   0.907   1.229  0.695 0.487
                          signif
`Macrophage M0_CIBERSORT`       
Age                             
Stage2                          
Stage3                         *
Stage4                       ***
Gendermale                      
RaceBlack                       
RaceWhite                       
Purity                          
FAM83C                          
Rsquare = 0.145 (max possible = 9.32e-01 )
Likelihood ratio test p = 1.58e-02 
Wald test p = 7.45e-03 
Score (logrank) test p = 6.62e-04 

Macrophage M0_CIBERSORT in GBM (n=153):
Model: Surv(OS, EVENT) ~ `Macrophage M0_CIBERSORT` + Age + Gender + Race + Purity + `FAM83C` 
135 patients with 108 dying ( 18 missing obs. )
                            coef    HR se(coef) 95%CI_l 95%CI_u      z     p
`Macrophage M0_CIBERSORT`  1.055 2.872    1.196   0.275  29.960  0.882 0.378
Age                        0.029 1.029    0.008   1.012   1.046  3.400 0.001
Gendermale                -0.106 0.900    0.214   0.592   1.368 -0.494 0.621
RaceBlack                  0.510 1.666    0.739   0.391   7.091  0.691 0.490
RaceWhite                 -0.222 0.801    0.619   0.238   2.694 -0.359 0.720
Purity                    -1.083 0.339    0.532   0.119   0.961 -2.036 0.042
FAM83C                    -2.391 0.092    3.124   0.000  41.741 -0.765 0.444
                          signif
`Macrophage M0_CIBERSORT`       
Age                           **
Gendermale                      
RaceBlack                       
RaceWhite                       
Purity                         *
FAM83C                          
Rsquare = 0.139 (max possible = 9.98e-01 )
Likelihood ratio test p = 5.15e-03 
Wald test p = 6.69e-03 
Score (logrank) test p = 5.59e-03 

Macrophage M0_CIBERSORT in HNSC (n=522):
Model: Surv(OS, EVENT) ~ `Macrophage M0_CIBERSORT` + Age + Stage + Gender + Race + Purity + `FAM83C` 
411 patients with 176 dying ( 111 missing obs. )
                            coef    HR se(coef) 95%CI_l 95%CI_u      z     p
`Macrophage M0_CIBERSORT`  0.990 2.691    0.507   0.997   7.264  1.954 0.051
Age                        0.022 1.023    0.008   1.007   1.038  2.923 0.003
Stage2                     0.566 1.762    0.544   0.606   5.121  1.040 0.298
Stage3                     0.815 2.259    0.537   0.788   6.475  1.517 0.129
Stage4                     1.184 3.266    0.511   1.199   8.893  2.316 0.021
Gendermale                -0.219 0.803    0.173   0.572   1.127 -1.267 0.205
RaceBlack                  0.071 1.074    0.560   0.358   3.219  0.127 0.899
RaceWhite                 -0.305 0.737    0.512   0.270   2.011 -0.596 0.551
Purity                    -0.111 0.895    0.365   0.438   1.831 -0.303 0.762
FAM83C                    -0.046 0.955    0.044   0.875   1.042 -1.045 0.296
                          signif
`Macrophage M0_CIBERSORT`      ·
Age                           **
Stage2                          
Stage3                          
Stage4                         *
Gendermale                      
RaceBlack                       
RaceWhite                       
Purity                          
FAM83C                          
Rsquare = 0.08 (max possible = 9.89e-01 )
Likelihood ratio test p = 1.65e-04 
Wald test p = 3.47e-04 
Score (logrank) test p = 2.56e-04 

Macrophage M0_CIBERSORT in HNSC-HPV+ (n=98):
Model: Surv(OS, EVENT) ~ `Macrophage M0_CIBERSORT` + Age + Stage + Gender + Race + Purity + `FAM83C` 
65 patients with 23 dying ( 33 missing obs. )
                            coef           HR  se(coef) 95%CI_l 95%CI_u      z
`Macrophage M0_CIBERSORT`  2.977 1.963600e+01     2.005   0.386 999.383  1.485
Age                        0.008 1.008000e+00     0.028   0.955   1.064  0.285
Stage2                    16.993 2.399713e+07  5270.475   0.000     Inf  0.003
Stage3                    16.002 8.902315e+06  5270.475   0.000     Inf  0.003
Stage4                    17.254 3.114559e+07  5270.475   0.000     Inf  0.003
Gendermale                -0.167 8.460000e-01     0.554   0.286   2.506 -0.301
RaceBlack                 19.270 2.337750e+08 12297.274   0.000     Inf  0.002
RaceWhite                 18.524 1.108421e+08 12297.274   0.000     Inf  0.002
Purity                    -1.885 1.520000e-01     1.121   0.017   1.367 -1.681
FAM83C                    -0.135 8.740000e-01     0.158   0.640   1.192 -0.853
                              p signif
`Macrophage M0_CIBERSORT` 0.138       
Age                       0.776       
Stage2                    0.997       
Stage3                    0.998       
Stage4                    0.997       
Gendermale                0.763       
RaceBlack                 0.999       
RaceWhite                 0.999       
Purity                    0.093      ·
FAM83C                    0.394       
Rsquare = 0.123 (max possible = 9.17e-01 )
Likelihood ratio test p = 5.8e-01 
Wald test p = 8.82e-01 
Score (logrank) test p = 7.51e-01 

Macrophage M0_CIBERSORT in HNSC-HPV- (n=422):
Model: Surv(OS, EVENT) ~ `Macrophage M0_CIBERSORT` + Age + Stage + Gender + Race + Purity + `FAM83C` 
346 patients with 153 dying ( 76 missing obs. )
                            coef    HR se(coef) 95%CI_l 95%CI_u      z     p
`Macrophage M0_CIBERSORT`  0.889 2.432    0.537   0.849   6.967  1.655 0.098
Age                        0.027 1.028    0.008   1.011   1.045  3.233 0.001
Stage2                     0.333 1.395    0.554   0.470   4.134  0.600 0.549
Stage3                     0.718 2.049    0.542   0.709   5.924  1.325 0.185
Stage4                     1.086 2.962    0.513   1.083   8.100  2.115 0.034
Gendermale                -0.256 0.774    0.184   0.540   1.110 -1.393 0.164
RaceBlack                 -0.077 0.926    0.565   0.306   2.804 -0.136 0.891
RaceWhite                 -0.470 0.625    0.514   0.228   1.713 -0.913 0.361
Purity                     0.132 1.141    0.401   0.520   2.507  0.329 0.742
FAM83C                    -0.036 0.964    0.048   0.877   1.060 -0.758 0.449
                          signif
`Macrophage M0_CIBERSORT`      ·
Age                           **
Stage2                          
Stage3                          
Stage4                         *
Gendermale                      
RaceBlack                       
RaceWhite                       
Purity                          
FAM83C                          
Rsquare = 0.093 (max possible = 9.89e-01 )
Likelihood ratio test p = 1.92e-04 
Wald test p = 4.26e-04 
Score (logrank) test p = 3.29e-04 

Macrophage M0_CIBERSORT in KICH (n=66):
Model: Surv(OS, EVENT) ~ `Macrophage M0_CIBERSORT` + Age + Stage + Gender + Race + Purity + `FAM83C` 
63 patients with 9 dying ( 3 missing obs. )
                             coef           HR se(coef)    95%CI_l      95%CI_u
`Macrophage M0_CIBERSORT`  -2.960 5.200000e-02    9.659      0.000 8.637005e+06
Age                         0.042 1.043000e+00    0.030      0.982 1.107000e+00
Stage2                     11.944 1.539017e+05    0.859  28557.302 8.294112e+05
Stage3                     13.484 7.181854e+05    0.788 153317.620 3.364194e+06
Stage4                     15.694 6.543832e+06    0.963 990913.865 4.321439e+07
Gendermale                 -0.239 7.870000e-01    0.754      0.180 3.451000e+00
RaceBlack                 -13.877 0.000000e+00 1255.724      0.000          Inf
RaceWhite                  -1.161 3.130000e-01    1.225      0.028 3.453000e+00
Purity                      4.070 5.858500e+01    5.641      0.001 3.712348e+06
FAM83C                     25.364 1.035818e+11   24.479      0.000 7.112900e+31
                               z     p signif
`Macrophage M0_CIBERSORT` -0.306 0.759       
Age                        1.372 0.170       
Stage2                    13.898 0.000    ***
Stage3                    17.115 0.000    ***
Stage4                    16.295 0.000    ***
Gendermale                -0.317 0.751       
RaceBlack                 -0.011 0.991       
RaceWhite                 -0.948 0.343       
Purity                     0.722 0.471       
FAM83C                     1.036 0.300       
Rsquare = 0.379 (max possible = 6.71e-01 )
Likelihood ratio test p = 8.39e-04 
Wald test p = 5.39e-156 
Score (logrank) test p = 2.29e-14 

Macrophage M0_CIBERSORT in KIRC (n=533):
Model: Surv(OS, EVENT) ~ `Macrophage M0_CIBERSORT` + Age + Stage + Gender + Race + Purity + `FAM83C` 
450 patients with 138 dying ( 83 missing obs. )
                            coef     HR se(coef) 95%CI_l 95%CI_u      z     p
`Macrophage M0_CIBERSORT`  3.148 23.298    1.173   2.339 232.075  2.684 0.007
Age                        0.037  1.038    0.008   1.021   1.055  4.388 0.000
Stage2                     0.267  1.306    0.345   0.664   2.568  0.773 0.440
Stage3                     0.751  2.120    0.232   1.346   3.338  3.243 0.001
Stage4                     1.739  5.692    0.217   3.719   8.712  8.010 0.000
Gendermale                -0.059  0.943    0.185   0.656   1.355 -0.318 0.750
RaceBlack                  0.460  1.584    1.061   0.198  12.681  0.434 0.665
RaceWhite                  0.568  1.764    1.026   0.236  13.175  0.554 0.580
Purity                    -0.083  0.920    0.371   0.445   1.904 -0.225 0.822
FAM83C                     3.256 25.945    1.184   2.548 264.174  2.750 0.006
                          signif
`Macrophage M0_CIBERSORT`     **
Age                          ***
Stage2                          
Stage3                        **
Stage4                       ***
Gendermale                      
RaceBlack                       
RaceWhite                       
Purity                          
FAM83C                        **
Rsquare = 0.193 (max possible = 9.65e-01 )
Likelihood ratio test p = 2.52e-16 
Wald test p = 7.93e-17 
Score (logrank) test p = 2.61e-20 

Macrophage M0_CIBERSORT in KIRP (n=290):
Model: Surv(OS, EVENT) ~ `Macrophage M0_CIBERSORT` + Age + Stage + Gender + Race + Purity + `FAM83C` 
219 patients with 34 dying ( 71 missing obs. )
                            coef     HR se(coef) 95%CI_l  95%CI_u      z     p
`Macrophage M0_CIBERSORT`  0.246  1.278    4.081   0.000 3801.682  0.060 0.952
Age                        0.004  1.004    0.016   0.973    1.037  0.263 0.793
Stage2                    -0.299  0.742    1.062   0.093    5.947 -0.281 0.779
Stage3                     1.729  5.638    0.438   2.389   13.306  3.947 0.000
Stage4                     2.839 17.094    0.521   6.161   47.433  5.452 0.000
Gendermale                -0.388  0.679    0.396   0.312    1.475 -0.978 0.328
RaceBlack                 -1.956  0.141    1.203   0.013    1.494 -1.626 0.104
RaceWhite                 -2.055  0.128    1.190   0.012    1.320 -1.727 0.084
Purity                    -0.326  0.722    0.777   0.157    3.307 -0.420 0.674
FAM83C                     0.929  2.531    0.332   1.322    4.847  2.801 0.005
                          signif
`Macrophage M0_CIBERSORT`       
Age                             
Stage2                          
Stage3                       ***
Stage4                       ***
Gendermale                      
RaceBlack                       
RaceWhite                      ·
Purity                          
FAM83C                        **
Rsquare = 0.18 (max possible = 7.58e-01 )
Likelihood ratio test p = 4.23e-06 
Wald test p = 1.79e-06 
Score (logrank) test p = 2.32e-11 

Macrophage M0_CIBERSORT in LGG (n=516):
Model: Surv(OS, EVENT) ~ `Macrophage M0_CIBERSORT` + Age + Gender + Race + Purity + `FAM83C` 
463 patients with 112 dying ( 53 missing obs. )
                            coef          HR se(coef) 95%CI_l 95%CI_u      z
`Macrophage M0_CIBERSORT`  1.112       3.042    2.368   0.029 315.362  0.470
Age                        0.061       1.063    0.008   1.047   1.079  7.969
Gendermale                 0.088       1.092    0.196   0.744   1.603  0.447
RaceBlack                 15.380 4781166.942 1993.835   0.000     Inf  0.008
RaceWhite                 15.397 4863161.131 1993.835   0.000     Inf  0.008
Purity                    -0.963       0.382    0.404   0.173   0.843 -2.381
FAM83C                     0.038       1.039    1.948   0.023  47.258  0.020
                              p signif
`Macrophage M0_CIBERSORT` 0.639       
Age                       0.000    ***
Gendermale                0.655       
RaceBlack                 0.994       
RaceWhite                 0.994       
Purity                    0.017      *
FAM83C                    0.984       
Rsquare = 0.137 (max possible = 9.07e-01 )
Likelihood ratio test p = 3.72e-12 
Wald test p = 4.01e-12 
Score (logrank) test p = 3.12e-13 

Macrophage M0_CIBERSORT in LIHC (n=371):
Model: Surv(OS, EVENT) ~ `Macrophage M0_CIBERSORT` + Age + Stage + Gender + Race + Purity + `FAM83C` 
310 patients with 106 dying ( 61 missing obs. )
                            coef     HR se(coef) 95%CI_l 95%CI_u      z     p
`Macrophage M0_CIBERSORT`  3.091 22.007    0.913   3.678 131.679  3.387 0.001
Age                        0.013  1.013    0.008   0.997   1.030  1.601 0.109
Stage2                     0.235  1.265    0.264   0.755   2.120  0.891 0.373
Stage3                     0.864  2.373    0.239   1.485   3.793  3.612 0.000
Stage4                     1.527  4.603    0.622   1.360  15.580  2.455 0.014
Gendermale                -0.181  0.834    0.225   0.536   1.297 -0.805 0.421
RaceBlack                  1.026  2.790    0.497   1.052   7.398  2.063 0.039
RaceWhite                  0.012  1.012    0.240   0.633   1.618  0.050 0.960
Purity                     0.580  1.786    0.476   0.703   4.540  1.218 0.223
FAM83C                    -0.867  0.420    1.917   0.010  17.992 -0.452 0.651
                          signif
`Macrophage M0_CIBERSORT`     **
Age                             
Stage2                          
Stage3                       ***
Stage4                         *
Gendermale                      
RaceBlack                      *
RaceWhite                       
Purity                          
FAM83C                          
Rsquare = 0.116 (max possible = 9.66e-01 )
Likelihood ratio test p = 3.7e-05 
Wald test p = 1.37e-05 
Score (logrank) test p = 3.12e-06 

Macrophage M0_CIBERSORT in LUAD (n=515):
Model: Surv(OS, EVENT) ~ `Macrophage M0_CIBERSORT` + Age + Stage + Gender + Race + Purity + `FAM83C` 
421 patients with 150 dying ( 94 missing obs. )
                            coef           HR se(coef) 95%CI_l 95%CI_u      z
`Macrophage M0_CIBERSORT`  1.068        2.911    0.899   0.500  16.937  1.189
Age                        0.008        1.008    0.009   0.990   1.026  0.911
Stage2                     0.828        2.289    0.204   1.535   3.411  4.065
Stage3                     0.999        2.714    0.222   1.756   4.195  4.496
Stage4                     0.991        2.694    0.334   1.400   5.183  2.968
Gendermale                 0.054        1.055    0.169   0.757   1.471  0.317
RaceBlack                 16.144 10257422.874 1878.197   0.000     Inf  0.009
RaceWhite                 16.305 12051182.438 1878.197   0.000     Inf  0.009
Purity                     0.640        1.897    0.344   0.966   3.724  1.860
FAM83C                    -0.576        0.562    0.579   0.181   1.747 -0.996
                              p signif
`Macrophage M0_CIBERSORT` 0.234       
Age                       0.362       
Stage2                    0.000    ***
Stage3                    0.000    ***
Stage4                    0.003     **
Gendermale                0.752       
RaceBlack                 0.993       
RaceWhite                 0.993       
Purity                    0.063      ·
FAM83C                    0.319       
Rsquare = 0.103 (max possible = 9.74e-01 )
Likelihood ratio test p = 1.5e-06 
Wald test p = 2.11e-05 
Score (logrank) test p = 2.29e-06 

Macrophage M0_CIBERSORT in LUSC (n=501):
Model: Surv(OS, EVENT) ~ `Macrophage M0_CIBERSORT` + Age + Stage + Gender + Race + Purity + `FAM83C` 
370 patients with 161 dying ( 131 missing obs. )
                            coef    HR se(coef) 95%CI_l 95%CI_u      z     p
`Macrophage M0_CIBERSORT`  0.441 1.555    0.715   0.383   6.313  0.618 0.537
Age                        0.016 1.017    0.009   0.998   1.035  1.766 0.077
Stage2                     0.198 1.219    0.189   0.842   1.764  1.050 0.294
Stage3                     0.612 1.845    0.215   1.211   2.811  2.850 0.004
Stage4                     0.750 2.116    0.784   0.455   9.844  0.956 0.339
Gendermale                 0.436 1.546    0.195   1.055   2.266  2.235 0.025
RaceBlack                 -0.014 0.986    0.603   0.302   3.214 -0.024 0.981
RaceWhite                 -0.529 0.589    0.559   0.197   1.760 -0.948 0.343
Purity                    -0.318 0.728    0.370   0.353   1.501 -0.860 0.390
FAM83C                    -0.019 0.981    0.043   0.903   1.066 -0.449 0.654
                          signif
`Macrophage M0_CIBERSORT`       
Age                            ·
Stage2                          
Stage3                        **
Stage4                          
Gendermale                     *
RaceBlack                       
RaceWhite                       
Purity                          
FAM83C                          
Rsquare = 0.052 (max possible = 9.87e-01 )
Likelihood ratio test p = 3.25e-02 
Wald test p = 2.47e-02 
Score (logrank) test p = 2.15e-02 

Macrophage M0_CIBERSORT in MESO (n=87):
Model: Surv(OS, EVENT) ~ `Macrophage M0_CIBERSORT` + Age + Stage + Gender + Race + Purity + `FAM83C` 
85 patients with 72 dying ( 2 missing obs. )
                            coef    HR se(coef) 95%CI_l   95%CI_u      z     p
`Macrophage M0_CIBERSORT` -0.051 0.950    1.058   0.119     7.558 -0.049 0.961
Age                        0.020 1.020    0.016   0.988     1.053  1.223 0.221
Stage2                    -0.237 0.789    0.475   0.311     2.002 -0.498 0.619
Stage3                    -0.101 0.904    0.420   0.397     2.058 -0.240 0.810
Stage4                    -0.149 0.861    0.477   0.338     2.196 -0.313 0.755
Gendermale                -0.179 0.836    0.329   0.439     1.592 -0.545 0.586
RaceBlack                  0.150 1.162    1.535   0.057    23.539  0.098 0.922
RaceWhite                 -0.498 0.608    1.048   0.078     4.739 -0.475 0.635
Purity                    -0.754 0.470    0.558   0.157     1.406 -1.350 0.177
FAM83C                    -0.781 0.458    6.136   0.000 76590.377 -0.127 0.899
                          signif
`Macrophage M0_CIBERSORT`       
Age                             
Stage2                          
Stage3                          
Stage4                          
Gendermale                      
RaceBlack                       
RaceWhite                       
Purity                          
FAM83C                          
Rsquare = 0.06 (max possible = 9.98e-01 )
Likelihood ratio test p = 8.72e-01 
Wald test p = 8.56e-01 
Score (logrank) test p = 8.5e-01 

Macrophage M0_CIBERSORT in OV (n=303):
Model: Surv(OS, EVENT) ~ `Macrophage M0_CIBERSORT` + Age + Race + Purity + `FAM83C` 
238 patients with 153 dying ( 65 missing obs. )
                            coef    HR se(coef) 95%CI_l 95%CI_u      z     p
`Macrophage M0_CIBERSORT` -0.519 0.595    0.800   0.124   2.853 -0.649 0.516
Age                        0.037 1.038    0.008   1.021   1.054  4.520 0.000
RaceBlack                 -0.056 0.945    0.577   0.305   2.927 -0.098 0.922
RaceWhite                 -0.162 0.850    0.516   0.309   2.336 -0.315 0.753
Purity                    -0.510 0.601    0.681   0.158   2.282 -0.749 0.454
FAM83C                     0.077 1.081    0.280   0.624   1.872  0.276 0.782
                          signif
`Macrophage M0_CIBERSORT`       
Age                          ***
RaceBlack                       
RaceWhite                       
Purity                          
FAM83C                          
Rsquare = 0.083 (max possible = 9.97e-01 )
Likelihood ratio test p = 2.06e-03 
Wald test p = 1.64e-03 
Score (logrank) test p = 1.38e-03 

Macrophage M0_CIBERSORT in PAAD (n=179):
Model: Surv(OS, EVENT) ~ `Macrophage M0_CIBERSORT` + Age + Stage + Gender + Race + Purity + `FAM83C` 
165 patients with 89 dying ( 14 missing obs. )
                            coef    HR se(coef) 95%CI_l 95%CI_u      z     p
`Macrophage M0_CIBERSORT`  0.670 1.954    0.939   0.310  12.317  0.713 0.476
Age                        0.021 1.022    0.011   1.000   1.044  1.951 0.051
Stage2                     0.596 1.815    0.439   0.767   4.291  1.357 0.175
Stage3                    -0.222 0.801    1.093   0.094   6.814 -0.204 0.839
Stage4                     0.230 1.259    0.825   0.250   6.344  0.279 0.780
Gendermale                -0.201 0.818    0.220   0.531   1.260 -0.911 0.362
RaceBlack                  0.103 1.109    0.760   0.250   4.922  0.136 0.892
RaceWhite                  0.427 1.533    0.491   0.586   4.013  0.871 0.384
Purity                    -0.701 0.496    0.413   0.221   1.116 -1.694 0.090
FAM83C                     0.051 1.052    0.449   0.436   2.539  0.113 0.910
                          signif
`Macrophage M0_CIBERSORT`       
Age                            ·
Stage2                          
Stage3                          
Stage4                          
Gendermale                      
RaceBlack                       
RaceWhite                       
Purity                         ·
FAM83C                          
Rsquare = 0.092 (max possible = 9.91e-01 )
Likelihood ratio test p = 1.04e-01 
Wald test p = 1.57e-01 
Score (logrank) test p = 1.49e-01 

Macrophage M0_CIBERSORT in PCPG (n=181):
Model: Surv(OS, EVENT) ~ `Macrophage M0_CIBERSORT` + Age + Gender + Race + Purity + `FAM83C` 
164 patients with 7 dying ( 17 missing obs. )
                            coef           HR  se(coef) 95%CI_l      95%CI_u
`Macrophage M0_CIBERSORT` -4.187        0.015    12.303   0.000 4.507333e+08
Age                        0.038        1.039     0.031   0.978 1.104000e+00
Gendermale                 1.337        3.807     0.894   0.659 2.197400e+01
RaceBlack                 -0.441        0.644 20055.359   0.000          Inf
RaceWhite                 17.267 31552115.247 15162.737   0.000          Inf
Purity                     5.255      191.567     3.502   0.200 1.833614e+05
FAM83C                     0.754        2.126     4.335   0.000 1.040788e+04
                               z     p signif
`Macrophage M0_CIBERSORT` -0.340 0.734       
Age                        1.241 0.215       
Gendermale                 1.494 0.135       
RaceBlack                  0.000 1.000   <NA>
RaceWhite                  0.001 0.999       
Purity                     1.501 0.133       
FAM83C                     0.174 0.862       
Rsquare = 0.056 (max possible = 3.07e-01 )
Likelihood ratio test p = 2.22e-01 
Wald test p = 5.31e-01 
Score (logrank) test p = 3.6e-01 

Macrophage M0_CIBERSORT in PRAD (n=498):
Model: Surv(OS, EVENT) ~ `Macrophage M0_CIBERSORT` + Age + Race + Purity + `FAM83C` 
403 patients with 9 dying ( 95 missing obs. )
                            coef           HR se(coef) 95%CI_l    95%CI_u     z
`Macrophage M0_CIBERSORT`  3.777       43.686    4.939   0.003 698717.475 0.765
Age                        0.013        1.013    0.058   0.904      1.136 0.222
RaceBlack                 15.169  3871521.290 6873.281   0.000        Inf 0.002
RaceWhite                 16.298 11965461.419 6873.281   0.000        Inf 0.002
Purity                     1.040        2.829    1.438   0.169     47.397 0.723
FAM83C                     1.028        2.794    1.885   0.070    112.346 0.545
                              p signif
`Macrophage M0_CIBERSORT` 0.444       
Age                       0.825       
RaceBlack                 0.998       
RaceWhite                 0.998       
Purity                    0.470       
FAM83C                    0.586       
Rsquare = 0.008 (max possible = 1.83e-01 )
Likelihood ratio test p = 7.61e-01 
Wald test p = 8.39e-01 
Score (logrank) test p = 7.81e-01 

Macrophage M0_CIBERSORT in READ (n=166):
Model: Surv(OS, EVENT) ~ `Macrophage M0_CIBERSORT` + Age + Stage + Gender + Race + Purity + `FAM83C` 
72 patients with 13 dying ( 94 missing obs. )
                            coef          HR  se(coef) 95%CI_l  95%CI_u      z
`Macrophage M0_CIBERSORT`  0.971       2.641     3.816   0.001 4676.460  0.254
Age                        0.091       1.096     0.042   1.009    1.190  2.185
Stage2                    -2.041       0.130     1.302   0.010    1.666 -1.568
Stage3                    -0.668       0.513     0.964   0.078    3.392 -0.693
Stage4                    -0.491       0.612     1.229   0.055    6.802 -0.400
Gendermale                -0.312       0.732     0.737   0.173    3.106 -0.423
RaceBlack                 -1.085       0.338 53295.276   0.000      Inf  0.000
RaceWhite                 16.056 9397807.371 52687.939   0.000      Inf  0.000
Purity                     0.144       1.155     1.694   0.042   31.987  0.085
FAM83C                    -0.715       0.489     0.993   0.070    3.427 -0.720
                              p signif
`Macrophage M0_CIBERSORT` 0.799       
Age                       0.029      *
Stage2                    0.117       
Stage3                    0.488       
Stage4                    0.689       
Gendermale                0.673       
RaceBlack                 1.000   <NA>
RaceWhite                 1.000   <NA>
Purity                    0.932       
FAM83C                    0.472       
Rsquare = 0.235 (max possible = 7.04e-01 )
Likelihood ratio test p = 3.72e-02 
Wald test p = 9.73e-01 
Score (logrank) test p = 5.07e-02 

Macrophage M0_CIBERSORT in SARC (n=260):
Model: Surv(OS, EVENT) ~ `Macrophage M0_CIBERSORT` + Age + Gender + Race + Purity + `FAM83C` 
233 patients with 90 dying ( 27 missing obs. )
                            coef     HR se(coef) 95%CI_l 95%CI_u      z     p
`Macrophage M0_CIBERSORT`  2.529 12.547    0.761   2.824  55.748  3.324 0.001
Age                        0.021  1.022    0.008   1.006   1.038  2.694 0.007
Gendermale                -0.022  0.978    0.224   0.630   1.518 -0.098 0.922
RaceBlack                 -0.601  0.548    1.106   0.063   4.789 -0.543 0.587
RaceWhite                 -0.721  0.486    1.026   0.065   3.636 -0.702 0.483
Purity                     1.308  3.700    0.588   1.169  11.710  2.225 0.026
FAM83C                     0.708  2.029    0.378   0.968   4.255  1.873 0.061
                          signif
`Macrophage M0_CIBERSORT`     **
Age                           **
Gendermale                      
RaceBlack                       
RaceWhite                       
Purity                         *
FAM83C                         ·
Rsquare = 0.091 (max possible = 9.75e-01 )
Likelihood ratio test p = 2.2e-03 
Wald test p = 1.57e-03 
Score (logrank) test p = 1.01e-03 

Macrophage M0_CIBERSORT in SKCM (n=471):
Model: Surv(OS, EVENT) ~ `Macrophage M0_CIBERSORT` + Age + Stage + Gender + Race + Purity + `FAM83C` 
390 patients with 186 dying ( 81 missing obs. )
                            coef    HR se(coef) 95%CI_l 95%CI_u      z     p
`Macrophage M0_CIBERSORT`  0.823 2.277    0.436   0.969   5.349  1.888 0.059
Age                        0.018 1.018    0.005   1.008   1.029  3.459 0.001
Stage2                     0.221 1.247    0.219   0.812   1.916  1.008 0.314
Stage3                     0.572 1.772    0.205   1.186   2.647  2.792 0.005
Stage4                     1.167 3.213    0.356   1.598   6.459  3.276 0.001
Gendermale                -0.031 0.969    0.158   0.711   1.322 -0.197 0.843
RaceWhite                 -0.974 0.378    0.418   0.167   0.856 -2.332 0.020
Purity                     1.288 3.626    0.363   1.780   7.386  3.549 0.000
FAM83C                     0.277 1.319    0.073   1.143   1.521  3.799 0.000
                          signif
`Macrophage M0_CIBERSORT`      ·
Age                           **
Stage2                          
Stage3                        **
Stage4                        **
Gendermale                      
RaceWhite                      *
Purity                       ***
FAM83C                       ***
Rsquare = 0.158 (max possible = 9.92e-01 )
Likelihood ratio test p = 5.22e-11 
Wald test p = 2.39e-11 
Score (logrank) test p = 1.25e-12 

Macrophage M0_CIBERSORT in SKCM-Primary (n=103):
Model: Surv(OS, EVENT) ~ `Macrophage M0_CIBERSORT` + Age + Stage + Gender + Race + Purity + `FAM83C` 
94 patients with 26 dying ( 9 missing obs. )
                            coef           HR se(coef) 95%CI_l 95%CI_u      z
`Macrophage M0_CIBERSORT`  1.395 4.034000e+00    1.492   0.217  75.096  0.935
Age                        0.021 1.022000e+00    0.017   0.987   1.057  1.227
Stage2                    17.678 4.760515e+07 6302.201   0.000     Inf  0.003
Stage3                    18.165 7.744561e+07 6302.201   0.000     Inf  0.003
Stage4                    20.337 6.792671e+08 6302.201   0.000     Inf  0.003
Gendermale                 0.499 1.647000e+00    0.509   0.607   4.469  0.979
RaceWhite                 -1.021 3.600000e-01    0.672   0.097   1.344 -1.520
Purity                     0.999 2.716000e+00    1.115   0.305  24.169  0.896
FAM83C                     0.198 1.219000e+00    0.129   0.947   1.570  1.540
                              p signif
`Macrophage M0_CIBERSORT` 0.350       
Age                       0.220       
Stage2                    0.998       
Stage3                    0.998       
Stage4                    0.997       
Gendermale                0.327       
RaceWhite                 0.129       
Purity                    0.370       
FAM83C                    0.124       
Rsquare = 0.186 (max possible = 8.69e-01 )
Likelihood ratio test p = 2.26e-02 
Wald test p = 1.49e-02 
Score (logrank) test p = 7.55e-04 

Macrophage M0_CIBERSORT in SKCM-Metastasis (n=368):
Model: Surv(OS, EVENT) ~ `Macrophage M0_CIBERSORT` + Age + Stage + Gender + Race + Purity + `FAM83C` 
296 patients with 160 dying ( 72 missing obs. )
                            coef    HR se(coef) 95%CI_l 95%CI_u      z     p
`Macrophage M0_CIBERSORT`  0.915 2.497    0.471   0.992   6.283  1.943 0.052
Age                        0.020 1.020    0.006   1.009   1.032  3.483 0.000
Stage2                     0.127 1.135    0.231   0.722   1.785  0.548 0.584
Stage3                     0.519 1.680    0.210   1.114   2.534  2.476 0.013
Stage4                     0.937 2.552    0.413   1.136   5.736  2.268 0.023
Gendermale                -0.076 0.927    0.173   0.660   1.301 -0.439 0.660
RaceWhite                 -0.978 0.376    0.603   0.115   1.225 -1.623 0.105
Purity                     1.154 3.170    0.391   1.474   6.818  2.953 0.003
FAM83C                     0.196 1.217    0.149   0.909   1.628  1.319 0.187
                          signif
`Macrophage M0_CIBERSORT`      ·
Age                          ***
Stage2                          
Stage3                         *
Stage4                         *
Gendermale                      
RaceWhite                       
Purity                        **
FAM83C                          
Rsquare = 0.149 (max possible = 9.95e-01 )
Likelihood ratio test p = 2.98e-07 
Wald test p = 5.21e-07 
Score (logrank) test p = 1.5e-07 

Macrophage M0_CIBERSORT in STAD (n=415):
Model: Surv(OS, EVENT) ~ `Macrophage M0_CIBERSORT` + Age + Stage + Gender + Race + Purity + `FAM83C` 
289 patients with 111 dying ( 126 missing obs. )
                            coef    HR se(coef) 95%CI_l 95%CI_u      z     p
`Macrophage M0_CIBERSORT` -1.444 0.236    1.219   0.022   2.576 -1.184 0.236
Age                        0.027 1.028    0.010   1.007   1.049  2.677 0.007
Stage2                     0.457 1.579    0.392   0.732   3.407  1.165 0.244
Stage3                     0.879 2.410    0.370   1.167   4.977  2.376 0.017
Stage4                     1.256 3.511    0.504   1.307   9.431  2.491 0.013
Gendermale                 0.154 1.167    0.208   0.776   1.755  0.741 0.459
RaceBlack                  0.333 1.395    0.451   0.576   3.374  0.738 0.461
RaceWhite                  0.076 1.079    0.245   0.667   1.746  0.312 0.755
Purity                    -0.485 0.616    0.383   0.291   1.306 -1.264 0.206
FAM83C                     0.099 1.104    0.146   0.830   1.468  0.677 0.498
                          signif
`Macrophage M0_CIBERSORT`       
Age                           **
Stage2                          
Stage3                         *
Stage4                         *
Gendermale                      
RaceBlack                       
RaceWhite                       
Purity                          
FAM83C                          
Rsquare = 0.075 (max possible = 9.79e-01 )
Likelihood ratio test p = 1.27e-02 
Wald test p = 1.9e-02 
Score (logrank) test p = 1.47e-02 

Macrophage M0_CIBERSORT in TGCT (n=150):
Model: Surv(OS, EVENT) ~ `Macrophage M0_CIBERSORT` + Age + Stage + Race + Purity + `FAM83C` 
75 patients with 2 dying ( 75 missing obs. )
                             coef           HR     se(coef) 95%CI_l 95%CI_u
`Macrophage M0_CIBERSORT` -52.474 0.000000e+00   134458.914       0     Inf
Age                        -1.931 1.450000e-01     1787.581       0     Inf
Stage2                      1.985 7.279000e+00    45061.293       0     Inf
Stage3                      4.907 1.352540e+02   243682.556       0     Inf
RaceBlack                  25.518 1.208359e+11 21501531.573       0     Inf
RaceWhite                 -22.944 0.000000e+00 20566962.304       0     Inf
Purity                     18.720 1.349204e+08   231617.756       0     Inf
FAM83C                    -18.117 0.000000e+00    82043.783       0     Inf
                               z     p signif
`Macrophage M0_CIBERSORT`  0.000 1.000   <NA>
Age                       -0.001 0.999       
Stage2                     0.000 1.000   <NA>
Stage3                     0.000 1.000   <NA>
RaceBlack                  0.000 1.000   <NA>
RaceWhite                  0.000 1.000   <NA>
Purity                     0.000 1.000   <NA>
FAM83C                     0.000 1.000   <NA>
Rsquare = 0.14 (max possible = 1.4e-01 )
Likelihood ratio test p = 1.84e-01 
Wald test p = 1e+00 
Score (logrank) test p = 4.76e-03 

Macrophage M0_CIBERSORT in THCA (n=509):
Model: Surv(OS, EVENT) ~ `Macrophage M0_CIBERSORT` + Age + Stage + Gender + Race + Purity + `FAM83C` 
395 patients with 16 dying ( 114 missing obs. )
                             coef           HR se(coef) 95%CI_l      95%CI_u
`Macrophage M0_CIBERSORT`   3.475       32.308    2.644   0.181     5753.469
Age                         0.149        1.160    0.030   1.094        1.231
Stage2                      0.159        1.173    1.155   0.122       11.274
Stage3                      0.174        1.190    0.911   0.199        7.094
Stage4                      1.764        5.835    1.023   0.785       43.369
Gendermale                 -0.296        0.744    0.695   0.190        2.908
RaceBlack                  16.806 19901449.780 6457.190   0.000          Inf
RaceWhite                  16.420 13524373.891 6457.190   0.000          Inf
Purity                      2.900       18.175    1.297   1.429      231.125
FAM83C                    -12.627        0.000   15.185   0.000 27652603.692
                               z     p signif
`Macrophage M0_CIBERSORT`  1.314 0.189       
Age                        4.951 0.000    ***
Stage2                     0.138 0.890       
Stage3                     0.190 0.849       
Stage4                     1.724 0.085      ·
Gendermale                -0.425 0.671       
RaceBlack                  0.003 0.998       
RaceWhite                  0.003 0.998       
Purity                     2.235 0.025      *
FAM83C                    -0.832 0.406       
Rsquare = 0.154 (max possible = 3.47e-01 )
Likelihood ratio test p = 2.38e-10 
Wald test p = 6.34e-04 
Score (logrank) test p = 1.77e-10 

Macrophage M0_CIBERSORT in THYM (n=120):
Model: Surv(OS, EVENT) ~ `Macrophage M0_CIBERSORT` + Age + Gender + Race + Purity + `FAM83C` 
113 patients with 9 dying ( 7 missing obs. )
                             coef    HR  se(coef) 95%CI_l    95%CI_u      z
`Macrophage M0_CIBERSORT`  -5.127 0.006     8.833   0.000 195951.362 -0.580
Age                         0.058 1.060     0.034   0.990      1.134  1.679
Gendermale                 -0.038 0.963     0.759   0.217      4.266 -0.049
RaceBlack                 -17.056 0.000 10064.881   0.000        Inf -0.002
RaceWhite                   0.050 1.051     1.230   0.094     11.721  0.041
Purity                      0.337 1.401     1.106   0.160     12.249  0.305
FAM83C                      0.246 1.279     0.744   0.298      5.499  0.331
                              p signif
`Macrophage M0_CIBERSORT` 0.562       
Age                       0.093      ·
Gendermale                0.961       
RaceBlack                 0.999       
RaceWhite                 0.968       
Purity                    0.761       
FAM83C                    0.741       
Rsquare = 0.048 (max possible = 4.51e-01 )
Likelihood ratio test p = 5.93e-01 
Wald test p = 7.23e-01 
Score (logrank) test p = 6.28e-01 

Macrophage M0_CIBERSORT in UCEC (n=545):
Model: Surv(OS, EVENT) ~ `Macrophage M0_CIBERSORT` + Age + Race + Purity + `FAM83C` 
85 patients with 16 dying ( 460 missing obs. )
                            coef    HR se(coef) 95%CI_l 95%CI_u      z     p
`Macrophage M0_CIBERSORT` -0.022 0.978    2.423   0.008 112.995 -0.009 0.993
Age                       -0.005 0.995    0.029   0.940   1.054 -0.165 0.869
RaceWhite                  1.433 4.190    0.721   1.020  17.220  1.987 0.047
Purity                     1.237 3.446    1.283   0.279  42.595  0.964 0.335
FAM83C                     0.274 1.315    0.570   0.430   4.021  0.480 0.631
                          signif
`Macrophage M0_CIBERSORT`       
Age                             
RaceWhite                      *
Purity                          
FAM83C                          
Rsquare = 0.084 (max possible = 7.29e-01 )
Likelihood ratio test p = 1.91e-01 
Wald test p = 2.78e-01 
Score (logrank) test p = 2.08e-01 

Macrophage M0_CIBERSORT in UCS (n=57):
Model: Surv(OS, EVENT) ~ `Macrophage M0_CIBERSORT` + Age + Race + Purity + `FAM83C` 
52 patients with 32 dying ( 5 missing obs. )
                            coef           HR se(coef) 95%CI_l 95%CI_u      z
`Macrophage M0_CIBERSORT`  0.503        1.653    1.108   0.188  14.500  0.454
Age                        0.047        1.048    0.025   0.997   1.102  1.848
RaceBlack                 17.599 43950279.319 6532.830   0.000     Inf  0.003
RaceWhite                 17.852 56623180.896 6532.830   0.000     Inf  0.003
Purity                    -0.872        0.418    1.083   0.050   3.495 -0.805
FAM83C                    -0.181        0.835    0.481   0.325   2.143 -0.376
                              p signif
`Macrophage M0_CIBERSORT` 0.650       
Age                       0.065      ·
RaceBlack                 0.998       
RaceWhite                 0.998       
Purity                    0.421       
FAM83C                    0.707       
Rsquare = 0.128 (max possible = 9.83e-01 )
Likelihood ratio test p = 3.08e-01 
Wald test p = 4.19e-01 
Score (logrank) test p = 3.18e-01 

Macrophage M0_CIBERSORT in UVM (n=80):
Model: Surv(OS, EVENT) ~ `Macrophage M0_CIBERSORT` + Age + Stage + Gender + Purity + `FAM83C` 
77 patients with 22 dying ( 3 missing obs. )
                           coef      HR se(coef) 95%CI_l      95%CI_u     z
`Macrophage M0_CIBERSORT` 0.152   1.164    2.220   0.015 9.027600e+01 0.069
Age                       0.039   1.040    0.020   1.000 1.082000e+00 1.943
Stage3                    0.270   1.309    0.512   0.480 3.571000e+00 0.527
Stage4                    3.766  43.222    1.252   3.712 5.033050e+02 3.007
Gendermale                0.277   1.319    0.486   0.508 3.420000e+00 0.569
Purity                    1.973   7.190    1.244   0.628 8.230800e+01 1.586
FAM83C                    5.293 198.875   27.945   0.000 1.216558e+26 0.189
                              p signif
`Macrophage M0_CIBERSORT` 0.945       
Age                       0.052      ·
Stage3                    0.598       
Stage4                    0.003     **
Gendermale                0.570       
Purity                    0.113       
FAM83C                    0.850       
Rsquare = 0.253 (max possible = 8.72e-01 )
Likelihood ratio test p = 2.1e-03 
Wald test p = 6.86e-03 
Score (logrank) test p = 7.72e-09 

Macrophage M0_CIBERSORT-ABS in ACC (n=79):
Model: Surv(OS, EVENT) ~ `Macrophage M0_CIBERSORT-ABS` + Age + Gender + Race + Purity + `FAM83C` 
64 patients with 24 dying ( 15 missing obs. )
                                coef           HR  se(coef)      95%CI_l
`Macrophage M0_CIBERSORT-ABS` 57.505 9.423168e+24    13.923 1.327577e+13
Age                            0.007 1.007000e+00     0.014 9.780000e-01
Gendermale                     0.856 2.354000e+00     0.450 9.750000e-01
RaceBlack                     -0.294 7.450000e-01 14268.247 0.000000e+00
RaceWhite                     16.612 1.638498e+07 12267.213 0.000000e+00
Purity                        11.171 7.104971e+04     3.459 8.070800e+01
FAM83C                         0.726 2.067000e+00     3.202 4.000000e-03
                                   95%CI_u     z     p signif
`Macrophage M0_CIBERSORT-ABS` 6.688581e+36 4.130 0.000    ***
Age                           1.036000e+00 0.454 0.650       
Gendermale                    5.684000e+00 1.903 0.057      ·
RaceBlack                              Inf 0.000 1.000   <NA>
RaceWhite                              Inf 0.001 0.999       
Purity                        6.254742e+07 3.229 0.001     **
FAM83C                        1.099780e+03 0.227 0.821       
Rsquare = 0.32 (max possible = 9.38e-01 )
Likelihood ratio test p = 8.67e-04 
Wald test p = 6.99e-03 
Score (logrank) test p = 1.72e-05 

Macrophage M0_CIBERSORT-ABS in BLCA (n=408):
Model: Surv(OS, EVENT) ~ `Macrophage M0_CIBERSORT-ABS` + Age + Stage + Gender + Race + Purity + `FAM83C` 
348 patients with 160 dying ( 60 missing obs. )
                                coef          HR se(coef) 95%CI_l 95%CI_u
`Macrophage M0_CIBERSORT-ABS` -0.678       0.507    1.813   0.015  17.723
Age                            0.033       1.034    0.008   1.017   1.051
Stage2                        14.399 1791429.124 1899.732   0.000     Inf
Stage3                        14.860 2842125.561 1899.732   0.000     Inf
Stage4                        15.412 4935514.939 1899.732   0.000     Inf
Gendermale                    -0.183       0.833    0.180   0.585   1.186
RaceBlack                      0.823       2.277    0.453   0.938   5.530
RaceWhite                      0.164       1.178    0.356   0.587   2.366
Purity                         0.055       1.056    0.360   0.522   2.139
FAM83C                         0.083       1.087    0.046   0.992   1.189
                                   z     p signif
`Macrophage M0_CIBERSORT-ABS` -0.374 0.708       
Age                            3.930 0.000    ***
Stage2                         0.008 0.994       
Stage3                         0.008 0.994       
Stage4                         0.008 0.994       
Gendermale                    -1.015 0.310       
RaceBlack                      1.818 0.069      ·
RaceWhite                      0.461 0.645       
Purity                         0.153 0.879       
FAM83C                         1.796 0.072      ·
Rsquare = 0.138 (max possible = 9.91e-01 )
Likelihood ratio test p = 1.24e-07 
Wald test p = 5.41e-07 
Score (logrank) test p = 1.62e-07 

Macrophage M0_CIBERSORT-ABS in BRCA (n=1100):
Model: Surv(OS, EVENT) ~ `Macrophage M0_CIBERSORT-ABS` + Age + Stage + Gender + Race + Purity + `FAM83C` 
878 patients with 121 dying ( 222 missing obs. )
                                coef     HR se(coef) 95%CI_l 95%CI_u      z
`Macrophage M0_CIBERSORT-ABS`  0.072  1.074    1.969   0.023  50.956  0.036
Age                            0.036  1.037    0.008   1.021   1.052  4.694
Stage2                         0.404  1.498    0.304   0.825   2.721  1.329
Stage3                         1.189  3.284    0.314   1.776   6.070  3.792
Stage4                         2.513 12.338    0.390   5.750  26.474  6.450
Gendermale                     0.047  1.048    1.007   0.145   7.548  0.046
RaceBlack                     -0.006  0.994    0.621   0.294   3.357 -0.009
RaceWhite                     -0.227  0.797    0.596   0.248   2.564 -0.381
Purity                         0.511  1.667    0.423   0.727   3.824  1.207
FAM83C                         0.060  1.061    0.234   0.671   1.678  0.255
                                  p signif
`Macrophage M0_CIBERSORT-ABS` 0.971       
Age                           0.000    ***
Stage2                        0.184       
Stage3                        0.000    ***
Stage4                        0.000    ***
Gendermale                    0.963       
RaceBlack                     0.992       
RaceWhite                     0.703       
Purity                        0.227       
FAM83C                        0.798       
Rsquare = 0.081 (max possible = 7.85e-01 )
Likelihood ratio test p = 7.22e-12 
Wald test p = 2.27e-15 
Score (logrank) test p = 3.2e-21 

Macrophage M0_CIBERSORT-ABS in BRCA-Basal (n=191):
Model: Surv(OS, EVENT) ~ `Macrophage M0_CIBERSORT-ABS` + Age + Stage + Race + Purity + `FAM83C` 
163 patients with 24 dying ( 28 missing obs. )
                                coef           HR se(coef) 95%CI_l  95%CI_u
`Macrophage M0_CIBERSORT-ABS`  0.600 1.823000e+00    4.373   0.000 9621.940
Age                            0.011 1.011000e+00    0.018   0.976    1.047
Stage2                        18.729 1.360932e+08 6487.104   0.000      Inf
Stage3                        20.134 5.545953e+08 6487.104   0.000      Inf
Stage4                        21.459 2.087277e+09 6487.104   0.000      Inf
RaceBlack                     -0.931 3.940000e-01    1.161   0.041    3.835
RaceWhite                     -1.241 2.890000e-01    1.154   0.030    2.776
Purity                         0.810 2.247000e+00    0.985   0.326   15.494
FAM83C                        -0.257 7.730000e-01    0.516   0.281    2.127
                                   z     p signif
`Macrophage M0_CIBERSORT-ABS`  0.137 0.891       
Age                            0.596 0.551       
Stage2                         0.003 0.998       
Stage3                         0.003 0.998       
Stage4                         0.003 0.997       
RaceBlack                     -0.802 0.423       
RaceWhite                     -1.075 0.282       
Purity                         0.822 0.411       
FAM83C                        -0.498 0.618       
Rsquare = 0.158 (max possible = 7.18e-01 )
Likelihood ratio test p = 9.12e-04 
Wald test p = 1.2e-02 
Score (logrank) test p = 1.02e-05 

Macrophage M0_CIBERSORT-ABS in BRCA-Her2 (n=82):
Model: Surv(OS, EVENT) ~ `Macrophage M0_CIBERSORT-ABS` + Age + Stage + Race + Purity + `FAM83C` 
59 patients with 11 dying ( 23 missing obs. )
                                coef           HR    se(coef)   95%CI_l
`Macrophage M0_CIBERSORT-ABS` -2.828 5.900000e-02      11.955     0.000
Age                            0.029 1.030000e+00       0.027     0.977
Stage2                        10.768 4.746264e+04       0.796  9970.018
Stage3                        12.393 2.412153e+05       0.796 50669.761
Stage4                        53.875 2.497440e+23 3143931.592     0.000
RaceBlack                     -6.602 1.000000e-03       4.583     0.000
RaceWhite                     -1.746 1.740000e-01       1.358     0.012
Purity                         2.622 1.376300e+01       1.849     0.367
FAM83C                        -2.068 1.260000e-01       1.586     0.006
                                   95%CI_u      z     p signif
`Macrophage M0_CIBERSORT-ABS` 8.870740e+08 -0.237 0.813       
Age                           1.086000e+00  1.085 0.278       
Stage2                        2.259477e+05 13.525 0.000    ***
Stage3                        1.148314e+06 15.567 0.000    ***
Stage4                                 Inf  0.000 1.000   <NA>
RaceBlack                     1.080400e+01 -1.441 0.150       
RaceWhite                     2.498000e+00 -1.286 0.199       
Purity                        5.158880e+02  1.418 0.156       
FAM83C                        2.832000e+00 -1.304 0.192       
Rsquare = 0.412 (max possible = 6.68e-01 )
Likelihood ratio test p = 2.58e-04 
Wald test p = 9.89e-01 
Score (logrank) test p = 1.6e-15 

Macrophage M0_CIBERSORT-ABS in BRCA-LumA (n=568):
Model: Surv(OS, EVENT) ~ `Macrophage M0_CIBERSORT-ABS` + Age + Stage + Gender + Race + Purity + `FAM83C` 
464 patients with 55 dying ( 104 missing obs. )
                                 coef    HR se(coef) 95%CI_l  95%CI_u      z
`Macrophage M0_CIBERSORT-ABS`   1.116 3.053    3.527   0.003 3067.624  0.316
Age                             0.048 1.049    0.012   1.025    1.074  4.059
Stage2                          0.341 1.407    0.375   0.674    2.937  0.910
Stage3                          0.902 2.464    0.397   1.132    5.363  2.273
Stage4                          2.105 8.209    0.599   2.536   26.570  3.513
Gendermale                    -15.460 0.000 3490.358   0.000      Inf -0.004
RaceBlack                      -0.413 0.662    1.179   0.066    6.666 -0.350
RaceWhite                       0.263 1.300    1.033   0.172    9.851  0.254
Purity                          0.424 1.528    0.627   0.447    5.223  0.676
FAM83C                         -4.689 0.009    4.281   0.000   40.537 -1.095
                                  p signif
`Macrophage M0_CIBERSORT-ABS` 0.752       
Age                           0.000    ***
Stage2                        0.363       
Stage3                        0.023      *
Stage4                        0.000    ***
Gendermale                    0.996       
RaceBlack                     0.726       
RaceWhite                     0.799       
Purity                        0.499       
FAM83C                        0.273       
Rsquare = 0.075 (max possible = 6.81e-01 )
Likelihood ratio test p = 7.27e-05 
Wald test p = 2.29e-05 
Score (logrank) test p = 4.35e-07 

Macrophage M0_CIBERSORT-ABS in BRCA-LumB (n=219):
Model: Surv(OS, EVENT) ~ `Macrophage M0_CIBERSORT-ABS` + Age + Stage + Gender + Race + Purity + `FAM83C` 
157 patients with 25 dying ( 62 missing obs. )
                                coef           HR se(coef) 95%CI_l  95%CI_u
`Macrophage M0_CIBERSORT-ABS` -4.576        0.010    6.697   0.000 5167.386
Age                            0.048        1.050    0.021   1.008    1.093
Stage2                         0.702        2.018    1.075   0.245   16.593
Stage3                         1.644        5.176    1.063   0.645   41.566
Stage4                         1.992        7.332    1.179   0.728   73.873
Gendermale                     0.893        2.443    1.120   0.272   21.953
RaceBlack                     16.569 15701201.497 6433.114   0.000      Inf
RaceWhite                     15.932  8300149.147 6433.114   0.000      Inf
Purity                         0.560        1.751    1.434   0.105   29.136
FAM83C                        -2.810        0.060    4.666   0.000  563.901
                                   z     p signif
`Macrophage M0_CIBERSORT-ABS` -0.683 0.494       
Age                            2.332 0.020      *
Stage2                         0.653 0.514       
Stage3                         1.547 0.122       
Stage4                         1.690 0.091      ·
Gendermale                     0.798 0.425       
RaceBlack                      0.003 0.998       
RaceWhite                      0.002 0.998       
Purity                         0.391 0.696       
FAM83C                        -0.602 0.547       
Rsquare = 0.111 (max possible = 6.98e-01 )
Likelihood ratio test p = 4.72e-02 
Wald test p = 8.55e-02 
Score (logrank) test p = 2.74e-02 

Macrophage M0_CIBERSORT-ABS in CESC (n=306):
Model: Surv(OS, EVENT) ~ `Macrophage M0_CIBERSORT-ABS` + Age + Race + Purity + `FAM83C` 
227 patients with 55 dying ( 79 missing obs. )
                                coef    HR se(coef) 95%CI_l   95%CI_u      z
`Macrophage M0_CIBERSORT-ABS`  1.024 2.784    4.387   0.001 15099.304  0.233
Age                            0.014 1.015    0.010   0.994     1.035  1.402
RaceBlack                      1.121 3.069    1.070   0.377    25.012  1.048
RaceWhite                      0.943 2.569    1.017   0.350    18.871  0.927
Purity                         0.213 1.238    0.756   0.282     5.442  0.282
FAM83C                        -0.119 0.887    0.068   0.776     1.015 -1.749
                                  p signif
`Macrophage M0_CIBERSORT-ABS` 0.815       
Age                           0.161       
RaceBlack                     0.295       
RaceWhite                     0.354       
Purity                        0.778       
FAM83C                        0.080      ·
Rsquare = 0.028 (max possible = 8.91e-01 )
Likelihood ratio test p = 3.72e-01 
Wald test p = 4.15e-01 
Score (logrank) test p = 4.01e-01 

Macrophage M0_CIBERSORT-ABS in CHOL (n=36):
Model: Surv(OS, EVENT) ~ `Macrophage M0_CIBERSORT-ABS` + Age + Stage + Gender + Race + Purity + `FAM83C` 
36 patients with 18 dying ( 0 missing obs. )
                                 coef     HR se(coef) 95%CI_l    95%CI_u      z
`Macrophage M0_CIBERSORT-ABS`   1.436  4.205    6.285   0.000 940245.072  0.229
Age                             0.018  1.019    0.022   0.975      1.065  0.819
Stage2                          0.771  2.162    0.699   0.549      8.512  1.103
Stage3                        -15.421  0.000 6950.704   0.000        Inf -0.002
Stage4                          0.925  2.522    0.692   0.649      9.794  1.336
Gendermale                      0.229  1.258    0.582   0.402      3.935  0.394
RaceBlack                      -0.200  0.819    1.503   0.043     15.586 -0.133
RaceWhite                      -1.010  0.364    0.893   0.063      2.098 -1.130
Purity                          2.010  7.467    1.685   0.275    203.006  1.193
FAM83C                          2.355 10.536    3.508   0.011  10196.761  0.671
                                  p signif
`Macrophage M0_CIBERSORT-ABS` 0.819       
Age                           0.413       
Stage2                        0.270       
Stage3                        0.998       
Stage4                        0.182       
Gendermale                    0.693       
RaceBlack                     0.894       
RaceWhite                     0.258       
Purity                        0.233       
FAM83C                        0.502       
Rsquare = 0.222 (max possible = 9.46e-01 )
Likelihood ratio test p = 5.29e-01 
Wald test p = 7.14e-01 
Score (logrank) test p = 5.47e-01 

Macrophage M0_CIBERSORT-ABS in COAD (n=458):
Model: Surv(OS, EVENT) ~ `Macrophage M0_CIBERSORT-ABS` + Age + Stage + Gender + Race + Purity + `FAM83C` 
236 patients with 58 dying ( 222 missing obs. )
                                coef    HR se(coef) 95%CI_l 95%CI_u      z
`Macrophage M0_CIBERSORT-ABS`  0.230 1.258    2.110   0.020  78.685  0.109
Age                            0.028 1.029    0.013   1.003   1.055  2.227
Stage2                         0.481 1.617    0.637   0.464   5.635  0.755
Stage3                         1.051 2.861    0.629   0.834   9.813  1.672
Stage4                         2.253 9.519    0.634   2.745  33.008  3.552
Gendermale                     0.325 1.385    0.290   0.784   2.444  1.122
RaceBlack                     -0.291 0.748    0.849   0.142   3.943 -0.343
RaceWhite                     -0.246 0.782    0.784   0.168   3.633 -0.314
Purity                        -0.470 0.625    0.661   0.171   2.281 -0.712
FAM83C                         0.247 1.280    0.433   0.548   2.989  0.571
                                  p signif
`Macrophage M0_CIBERSORT-ABS` 0.913       
Age                           0.026      *
Stage2                        0.450       
Stage3                        0.095      ·
Stage4                        0.000    ***
Gendermale                    0.262       
RaceBlack                     0.732       
RaceWhite                     0.753       
Purity                        0.477       
FAM83C                        0.568       
Rsquare = 0.127 (max possible = 8.97e-01 )
Likelihood ratio test p = 3.97e-04 
Wald test p = 3e-04 
Score (logrank) test p = 3.58e-05 

Macrophage M0_CIBERSORT-ABS in DLBC (n=48):
Model: Surv(OS, EVENT) ~ `Macrophage M0_CIBERSORT-ABS` + Age + Gender + Race + Purity + `FAM83C` 
41 patients with 5 dying ( 7 missing obs. )
                                 coef    HR se(coef) 95%CI_l      95%CI_u
`Macrophage M0_CIBERSORT-ABS`  -5.208 0.005    4.948   0.000 8.919400e+01
Age                            -0.001 0.999    0.051   0.905 1.104000e+00
Gendermale                      0.513 1.670    1.120   0.186 1.499700e+01
RaceBlack                       2.109 8.243    3.051   0.021 3.257920e+03
RaceWhite                      -0.744 0.475    1.571   0.022 1.033400e+01
Purity                         -3.109 0.045    2.529   0.000 6.344000e+00
FAM83C                        -69.464 0.000   69.577   0.000 1.137634e+29
                                   z     p signif
`Macrophage M0_CIBERSORT-ABS` -1.052 0.293       
Age                           -0.012 0.990       
Gendermale                     0.458 0.647       
RaceBlack                      0.691 0.489       
RaceWhite                     -0.474 0.636       
Purity                        -1.229 0.219       
FAM83C                        -0.998 0.318       
Rsquare = 0.194 (max possible = 5.58e-01 )
Likelihood ratio test p = 2.63e-01 
Wald test p = 6.67e-01 
Score (logrank) test p = 2.94e-01 

Macrophage M0_CIBERSORT-ABS in ESCA (n=185):
Model: Surv(OS, EVENT) ~ `Macrophage M0_CIBERSORT-ABS` + Age + Stage + Gender + Race + Purity + `FAM83C` 
140 patients with 47 dying ( 45 missing obs. )
                                coef     HR se(coef) 95%CI_l  95%CI_u      z
`Macrophage M0_CIBERSORT-ABS` -0.613  0.542    4.650   0.000 4913.949 -0.132
Age                            0.011  1.011    0.014   0.983    1.041  0.782
Stage2                         0.684  1.981    0.656   0.548    7.161  1.042
Stage3                         1.441  4.226    0.672   1.132   15.773  2.145
Stage4                         2.903 18.228    0.775   3.991   83.244  3.746
Gendermale                     0.507  1.661    0.541   0.575    4.797  0.937
RaceBlack                      0.256  1.292    1.077   0.157   10.658  0.238
RaceWhite                      0.007  1.007    0.461   0.408    2.483  0.014
Purity                         0.197  1.218    0.815   0.246    6.018  0.242
FAM83C                         0.055  1.056    0.077   0.908    1.229  0.708
                                  p signif
`Macrophage M0_CIBERSORT-ABS` 0.895       
Age                           0.434       
Stage2                        0.297       
Stage3                        0.032      *
Stage4                        0.000    ***
Gendermale                    0.349       
RaceBlack                     0.812       
RaceWhite                     0.989       
Purity                        0.809       
FAM83C                        0.479       
Rsquare = 0.144 (max possible = 9.32e-01 )
Likelihood ratio test p = 1.62e-02 
Wald test p = 7.21e-03 
Score (logrank) test p = 6.52e-04 

Macrophage M0_CIBERSORT-ABS in GBM (n=153):
Model: Surv(OS, EVENT) ~ `Macrophage M0_CIBERSORT-ABS` + Age + Gender + Race + Purity + `FAM83C` 
135 patients with 108 dying ( 18 missing obs. )
                                coef      HR se(coef) 95%CI_l     95%CI_u
`Macrophage M0_CIBERSORT-ABS`  5.538 254.174    5.291   0.008 8102990.838
Age                            0.028   1.028    0.009   1.011       1.046
Gendermale                    -0.121   0.886    0.215   0.581       1.352
RaceBlack                      0.498   1.646    0.739   0.387       7.001
RaceWhite                     -0.214   0.808    0.618   0.240       2.713
Purity                        -1.036   0.355    0.533   0.125       1.009
FAM83C                        -2.394   0.091    3.125   0.000      41.731
                                   z     p signif
`Macrophage M0_CIBERSORT-ABS`  1.047 0.295       
Age                            3.283 0.001     **
Gendermale                    -0.561 0.575       
RaceBlack                      0.674 0.500       
RaceWhite                     -0.346 0.730       
Purity                        -1.943 0.052      ·
FAM83C                        -0.766 0.444       
Rsquare = 0.141 (max possible = 9.98e-01 )
Likelihood ratio test p = 4.61e-03 
Wald test p = 5.37e-03 
Score (logrank) test p = 4.31e-03 

Macrophage M0_CIBERSORT-ABS in HNSC (n=522):
Model: Surv(OS, EVENT) ~ `Macrophage M0_CIBERSORT-ABS` + Age + Stage + Gender + Race + Purity + `FAM83C` 
411 patients with 176 dying ( 111 missing obs. )
                                coef    HR se(coef) 95%CI_l 95%CI_u      z
`Macrophage M0_CIBERSORT-ABS` -0.418 0.659    0.894   0.114   3.802 -0.467
Age                            0.022 1.022    0.008   1.007   1.038  2.869
Stage2                         0.620 1.860    0.544   0.640   5.401  1.141
Stage3                         0.853 2.347    0.537   0.820   6.722  1.590
Stage4                         1.258 3.518    0.511   1.292   9.581  2.461
Gendermale                    -0.259 0.772    0.173   0.550   1.083 -1.500
RaceBlack                      0.117 1.124    0.561   0.375   3.371  0.208
RaceWhite                     -0.268 0.765    0.512   0.281   2.084 -0.525
Purity                        -0.088 0.915    0.369   0.444   1.888 -0.239
FAM83C                        -0.049 0.952    0.045   0.873   1.039 -1.094
                                  p signif
`Macrophage M0_CIBERSORT-ABS` 0.640       
Age                           0.004     **
Stage2                        0.254       
Stage3                        0.112       
Stage4                        0.014      *
Gendermale                    0.134       
RaceBlack                     0.835       
RaceWhite                     0.600       
Purity                        0.811       
FAM83C                        0.274       
Rsquare = 0.072 (max possible = 9.89e-01 )
Likelihood ratio test p = 6.29e-04 
Wald test p = 1.66e-03 
Score (logrank) test p = 1.23e-03 

Macrophage M0_CIBERSORT-ABS in HNSC-HPV+ (n=98):
Model: Surv(OS, EVENT) ~ `Macrophage M0_CIBERSORT-ABS` + Age + Stage + Gender + Race + Purity + `FAM83C` 
65 patients with 23 dying ( 33 missing obs. )
                                coef           HR  se(coef) 95%CI_l   95%CI_u
`Macrophage M0_CIBERSORT-ABS`  2.106 8.218000e+00     4.030   0.003 22157.768
Age                            0.012 1.012000e+00     0.026   0.961     1.065
Stage2                        17.270 3.164437e+07  5310.167   0.000       Inf
Stage3                        16.009 8.969334e+06  5310.167   0.000       Inf
Stage4                        17.389 3.565541e+07  5310.167   0.000       Inf
Gendermale                    -0.106 8.990000e-01     0.543   0.310     2.608
RaceBlack                     19.260 2.315431e+08 12098.656   0.000       Inf
RaceWhite                     18.424 1.003770e+08 12098.656   0.000       Inf
Purity                        -1.507 2.220000e-01     1.086   0.026     1.860
FAM83C                        -0.098 9.060000e-01     0.156   0.668     1.231
                                   z     p signif
`Macrophage M0_CIBERSORT-ABS`  0.523 0.601       
Age                            0.451 0.652       
Stage2                         0.003 0.997       
Stage3                         0.003 0.998       
Stage4                         0.003 0.997       
Gendermale                    -0.195 0.845       
RaceBlack                      0.002 0.999       
RaceWhite                      0.002 0.999       
Purity                        -1.388 0.165       
FAM83C                        -0.630 0.529       
Rsquare = 0.097 (max possible = 9.17e-01 )
Likelihood ratio test p = 7.57e-01 
Wald test p = 9.64e-01 
Score (logrank) test p = 8.89e-01 

Macrophage M0_CIBERSORT-ABS in HNSC-HPV- (n=422):
Model: Surv(OS, EVENT) ~ `Macrophage M0_CIBERSORT-ABS` + Age + Stage + Gender + Race + Purity + `FAM83C` 
346 patients with 153 dying ( 76 missing obs. )
                                coef    HR se(coef) 95%CI_l 95%CI_u      z
`Macrophage M0_CIBERSORT-ABS` -0.451 0.637    0.939   0.101   4.011 -0.480
Age                            0.026 1.027    0.008   1.010   1.044  3.119
Stage2                         0.375 1.455    0.554   0.491   4.311  0.677
Stage3                         0.739 2.094    0.541   0.725   6.049  1.365
Stage4                         1.156 3.176    0.513   1.162   8.683  2.252
Gendermale                    -0.297 0.743    0.184   0.518   1.065 -1.617
RaceBlack                     -0.009 0.991    0.567   0.326   3.013 -0.015
RaceWhite                     -0.396 0.673    0.514   0.246   1.844 -0.770
Purity                         0.166 1.181    0.405   0.534   2.611  0.410
FAM83C                        -0.040 0.961    0.048   0.875   1.056 -0.824
                                  p signif
`Macrophage M0_CIBERSORT-ABS` 0.631       
Age                           0.002     **
Stage2                        0.498       
Stage3                        0.172       
Stage4                        0.024      *
Gendermale                    0.106       
RaceBlack                     0.988       
RaceWhite                     0.441       
Purity                        0.682       
FAM83C                        0.410       
Rsquare = 0.087 (max possible = 9.89e-01 )
Likelihood ratio test p = 4.91e-04 
Wald test p = 1.35e-03 
Score (logrank) test p = 1.03e-03 

Macrophage M0_CIBERSORT-ABS in KICH (n=66):
Model: Surv(OS, EVENT) ~ `Macrophage M0_CIBERSORT-ABS` + Age + Stage + Gender + Race + Purity + `FAM83C` 
63 patients with 9 dying ( 3 missing obs. )
                                 coef           HR se(coef)     95%CI_l
`Macrophage M0_CIBERSORT-ABS` -14.714 0.000000e+00   68.092       0.000
Age                             0.043 1.044000e+00    0.031       0.983
Stage2                         12.127 1.847360e+05    0.859   34291.020
Stage3                         13.696 8.870843e+05    0.788  189433.637
Stage4                         15.905 8.078955e+06    0.962 1226197.965
Gendermale                     -0.301 7.400000e-01    0.754       0.169
RaceBlack                     -13.866 0.000000e+00 1244.335       0.000
RaceWhite                      -1.234 2.910000e-01    1.225       0.026
Purity                          3.782 4.392000e+01    5.662       0.001
FAM83C                         25.394 1.067948e+11   24.498       0.000
                                   95%CI_u      z     p signif
`Macrophage M0_CIBERSORT-ABS` 3.709417e+51 -0.216 0.829       
Age                           1.108000e+00  1.401 0.161       
Stage2                        9.952277e+05 14.114 0.000    ***
Stage3                        4.154059e+06 17.387 0.000    ***
Stage4                        5.322918e+07 16.534 0.000    ***
Gendermale                    3.241000e+00 -0.399 0.690       
RaceBlack                              Inf -0.011 0.991       
RaceWhite                     3.212000e+00 -1.007 0.314       
Purity                        2.898800e+06  0.668 0.504       
FAM83C                        7.611738e+31  1.037 0.300       
Rsquare = 0.379 (max possible = 6.71e-01 )
Likelihood ratio test p = 8.5e-04 
Wald test p = 5.08e-161 
Score (logrank) test p = 1.59e-14 

Macrophage M0_CIBERSORT-ABS in KIRC (n=533):
Model: Surv(OS, EVENT) ~ `Macrophage M0_CIBERSORT-ABS` + Age + Stage + Gender + Race + Purity + `FAM83C` 
450 patients with 138 dying ( 83 missing obs. )
                                coef     HR se(coef) 95%CI_l   95%CI_u      z
`Macrophage M0_CIBERSORT-ABS`  3.923 50.550    2.738   0.236 10818.393  1.433
Age                            0.037  1.037    0.009   1.020     1.055  4.297
Stage2                         0.245  1.278    0.344   0.651     2.509  0.712
Stage3                         0.754  2.126    0.232   1.348     3.353  3.245
Stage4                         1.720  5.585    0.217   3.652     8.539  7.939
Gendermale                    -0.042  0.959    0.186   0.666     1.380 -0.225
RaceBlack                      0.377  1.458    1.063   0.182    11.703  0.355
RaceWhite                      0.386  1.471    1.021   0.199    10.889  0.378
Purity                        -0.004  0.996    0.374   0.478     2.074 -0.010
FAM83C                         3.195 24.414    1.205   2.302   258.893  2.652
                                  p signif
`Macrophage M0_CIBERSORT-ABS` 0.152       
Age                           0.000    ***
Stage2                        0.477       
Stage3                        0.001     **
Stage4                        0.000    ***
Gendermale                    0.822       
RaceBlack                     0.723       
RaceWhite                     0.705       
Purity                        0.992       
FAM83C                        0.008     **
Rsquare = 0.187 (max possible = 9.65e-01 )
Likelihood ratio test p = 1.29e-15 
Wald test p = 3.95e-16 
Score (logrank) test p = 1.46e-19 

Macrophage M0_CIBERSORT-ABS in KIRP (n=290):
Model: Surv(OS, EVENT) ~ `Macrophage M0_CIBERSORT-ABS` + Age + Stage + Gender + Race + Purity + `FAM83C` 
219 patients with 34 dying ( 71 missing obs. )
                                coef     HR se(coef) 95%CI_l      95%CI_u
`Macrophage M0_CIBERSORT-ABS`  4.095 60.032    9.312   0.000 5.064051e+09
Age                            0.003  1.003    0.016   0.973 1.035000e+00
Stage2                        -0.312  0.732    1.062   0.091 5.866000e+00
Stage3                         1.727  5.626    0.438   2.385 1.327000e+01
Stage4                         2.840 17.110    0.521   6.164 4.749800e+01
Gendermale                    -0.390  0.677    0.396   0.312 1.473000e+00
RaceBlack                     -1.889  0.151    1.215   0.014 1.635000e+00
RaceWhite                     -1.963  0.140    1.205   0.013 1.491000e+00
Purity                        -0.229  0.795    0.809   0.163 3.881000e+00
FAM83C                         0.940  2.560    0.332   1.336 4.905000e+00
                                   z     p signif
`Macrophage M0_CIBERSORT-ABS`  0.440 0.660       
Age                            0.218 0.827       
Stage2                        -0.294 0.769       
Stage3                         3.946 0.000    ***
Stage4                         5.451 0.000    ***
Gendermale                    -0.983 0.326       
RaceBlack                     -1.555 0.120       
RaceWhite                     -1.629 0.103       
Purity                        -0.284 0.777       
FAM83C                         2.834 0.005     **
Rsquare = 0.18 (max possible = 7.58e-01 )
Likelihood ratio test p = 3.95e-06 
Wald test p = 1.58e-06 
Score (logrank) test p = 2.08e-11 

Macrophage M0_CIBERSORT-ABS in LGG (n=516):
Model: Surv(OS, EVENT) ~ `Macrophage M0_CIBERSORT-ABS` + Age + Gender + Race + Purity + `FAM83C` 
463 patients with 112 dying ( 53 missing obs. )
                                coef          HR se(coef) 95%CI_l      95%CI_u
`Macrophage M0_CIBERSORT-ABS` 10.000   22016.267    6.613   0.052 9.370305e+09
Age                            0.061       1.063    0.008   1.047 1.079000e+00
Gendermale                     0.077       1.080    0.196   0.735 1.587000e+00
RaceBlack                     15.522 5508765.805 2137.408   0.000          Inf
RaceWhite                     15.523 5517271.695 2137.408   0.000          Inf
Purity                        -0.955       0.385    0.406   0.174 8.520000e-01
FAM83C                         0.056       1.058    1.949   0.023 4.824600e+01
                                   z     p signif
`Macrophage M0_CIBERSORT-ABS`  1.512 0.131       
Age                            7.917 0.000    ***
Gendermale                     0.391 0.696       
RaceBlack                      0.007 0.994       
RaceWhite                      0.007 0.994       
Purity                        -2.355 0.019      *
FAM83C                         0.029 0.977       
Rsquare = 0.139 (max possible = 9.07e-01 )
Likelihood ratio test p = 1.89e-12 
Wald test p = 1.69e-12 
Score (logrank) test p = 6.11e-14 

Macrophage M0_CIBERSORT-ABS in LIHC (n=371):
Model: Surv(OS, EVENT) ~ `Macrophage M0_CIBERSORT-ABS` + Age + Stage + Gender + Race + Purity + `FAM83C` 
310 patients with 106 dying ( 61 missing obs. )
                                coef     HR se(coef) 95%CI_l 95%CI_u      z
`Macrophage M0_CIBERSORT-ABS`  3.018 20.457    1.313   1.561 268.142  2.299
Age                            0.013  1.013    0.008   0.996   1.029  1.525
Stage2                         0.345  1.412    0.263   0.844   2.364  1.313
Stage3                         0.980  2.665    0.236   1.678   4.232  4.151
Stage4                         1.687  5.406    0.623   1.593  18.342  2.707
Gendermale                    -0.155  0.856    0.225   0.551   1.330 -0.691
RaceBlack                      0.914  2.495    0.496   0.943   6.601  1.842
RaceWhite                     -0.036  0.965    0.238   0.605   1.539 -0.150
Purity                         0.761  2.140    0.473   0.847   5.403  1.610
FAM83C                        -1.409  0.244    1.898   0.006  10.097 -0.742
                                  p signif
`Macrophage M0_CIBERSORT-ABS` 0.022      *
Age                           0.127       
Stage2                        0.189       
Stage3                        0.000    ***
Stage4                        0.007     **
Gendermale                    0.489       
RaceBlack                     0.065      ·
RaceWhite                     0.881       
Purity                        0.107       
FAM83C                        0.458       
Rsquare = 0.099 (max possible = 9.66e-01 )
Likelihood ratio test p = 3.76e-04 
Wald test p = 2.45e-04 
Score (logrank) test p = 7.63e-05 

Macrophage M0_CIBERSORT-ABS in LUAD (n=515):
Model: Surv(OS, EVENT) ~ `Macrophage M0_CIBERSORT-ABS` + Age + Stage + Gender + Race + Purity + `FAM83C` 
421 patients with 150 dying ( 94 missing obs. )
                                coef           HR se(coef) 95%CI_l 95%CI_u
`Macrophage M0_CIBERSORT-ABS` -0.587        0.556    1.333   0.041   7.580
Age                            0.006        1.006    0.009   0.989   1.024
Stage2                         0.877        2.404    0.203   1.616   3.576
Stage3                         1.055        2.873    0.220   1.867   4.421
Stage4                         1.005        2.731    0.335   1.417   5.263
Gendermale                     0.038        1.039    0.170   0.744   1.450
RaceBlack                     16.136 10182646.987 1885.350   0.000     Inf
RaceWhite                     16.282 11775764.861 1885.350   0.000     Inf
Purity                         0.558        1.747    0.354   0.874   3.496
FAM83C                        -0.564        0.569    0.557   0.191   1.694
                                   z     p signif
`Macrophage M0_CIBERSORT-ABS` -0.440 0.660       
Age                            0.712 0.476       
Stage2                         4.330 0.000    ***
Stage3                         4.797 0.000    ***
Stage4                         3.002 0.003     **
Gendermale                     0.224 0.823       
RaceBlack                      0.009 0.993       
RaceWhite                      0.009 0.993       
Purity                         1.578 0.115       
FAM83C                        -1.013 0.311       
Rsquare = 0.101 (max possible = 9.74e-01 )
Likelihood ratio test p = 2.42e-06 
Wald test p = 3.59e-05 
Score (logrank) test p = 4.05e-06 

Macrophage M0_CIBERSORT-ABS in LUSC (n=501):
Model: Surv(OS, EVENT) ~ `Macrophage M0_CIBERSORT-ABS` + Age + Stage + Gender + Race + Purity + `FAM83C` 
370 patients with 161 dying ( 131 missing obs. )
                                coef    HR se(coef) 95%CI_l 95%CI_u      z
`Macrophage M0_CIBERSORT-ABS`  1.009 2.742    1.218   0.252  29.833  0.828
Age                            0.016 1.017    0.009   0.998   1.035  1.770
Stage2                         0.208 1.231    0.187   0.854   1.775  1.112
Stage3                         0.623 1.864    0.215   1.222   2.843  2.890
Stage4                         0.775 2.171    0.787   0.465  10.147  0.985
Gendermale                     0.440 1.552    0.194   1.061   2.271  2.264
RaceBlack                     -0.008 0.992    0.603   0.304   3.235 -0.013
RaceWhite                     -0.518 0.596    0.559   0.199   1.782 -0.927
Purity                        -0.235 0.790    0.385   0.372   1.681 -0.611
FAM83C                        -0.017 0.983    0.042   0.904   1.068 -0.413
                                  p signif
`Macrophage M0_CIBERSORT-ABS` 0.408       
Age                           0.077      ·
Stage2                        0.266       
Stage3                        0.004     **
Stage4                        0.324       
Gendermale                    0.024      *
RaceBlack                     0.990       
RaceWhite                     0.354       
Purity                        0.541       
FAM83C                        0.680       
Rsquare = 0.053 (max possible = 9.87e-01 )
Likelihood ratio test p = 2.97e-02 
Wald test p = 2.23e-02 
Score (logrank) test p = 1.94e-02 

Macrophage M0_CIBERSORT-ABS in MESO (n=87):
Model: Surv(OS, EVENT) ~ `Macrophage M0_CIBERSORT-ABS` + Age + Stage + Gender + Race + Purity + `FAM83C` 
85 patients with 72 dying ( 2 missing obs. )
                                coef    HR se(coef) 95%CI_l   95%CI_u      z
`Macrophage M0_CIBERSORT-ABS`  0.896 2.451    2.521   0.018   342.847  0.356
Age                            0.020 1.020    0.016   0.989     1.053  1.240
Stage2                        -0.270 0.763    0.480   0.298     1.956 -0.563
Stage3                        -0.102 0.903    0.421   0.396     2.060 -0.241
Stage4                        -0.158 0.854    0.479   0.334     2.181 -0.331
Gendermale                    -0.177 0.838    0.329   0.440     1.595 -0.538
RaceBlack                      0.154 1.167    1.535   0.058    23.637  0.100
RaceWhite                     -0.506 0.603    1.048   0.077     4.706 -0.483
Purity                        -0.769 0.463    0.556   0.156     1.378 -1.384
FAM83C                        -0.631 0.532    6.123   0.000 86556.014 -0.103
                                  p signif
`Macrophage M0_CIBERSORT-ABS` 0.722       
Age                           0.215       
Stage2                        0.574       
Stage3                        0.809       
Stage4                        0.741       
Gendermale                    0.590       
RaceBlack                     0.920       
RaceWhite                     0.629       
Purity                        0.166       
FAM83C                        0.918       
Rsquare = 0.061 (max possible = 9.98e-01 )
Likelihood ratio test p = 8.63e-01 
Wald test p = 8.48e-01 
Score (logrank) test p = 8.42e-01 

Macrophage M0_CIBERSORT-ABS in OV (n=303):
Model: Surv(OS, EVENT) ~ `Macrophage M0_CIBERSORT-ABS` + Age + Race + Purity + `FAM83C` 
238 patients with 153 dying ( 65 missing obs. )
                                coef    HR se(coef) 95%CI_l 95%CI_u      z
`Macrophage M0_CIBERSORT-ABS` -1.442 0.236    2.151   0.003  16.021 -0.670
Age                            0.037 1.037    0.008   1.021   1.054  4.515
RaceBlack                     -0.057 0.944    0.577   0.305   2.924 -0.099
RaceWhite                     -0.159 0.853    0.516   0.310   2.343 -0.309
Purity                        -0.617 0.539    0.674   0.144   2.023 -0.915
FAM83C                         0.083 1.086    0.280   0.628   1.880  0.296
                                  p signif
`Macrophage M0_CIBERSORT-ABS` 0.503       
Age                           0.000    ***
RaceBlack                     0.921       
RaceWhite                     0.757       
Purity                        0.360       
FAM83C                        0.767       
Rsquare = 0.084 (max possible = 9.97e-01 )
Likelihood ratio test p = 2.03e-03 
Wald test p = 1.6e-03 
Score (logrank) test p = 1.33e-03 

Macrophage M0_CIBERSORT-ABS in PAAD (n=179):
Model: Surv(OS, EVENT) ~ `Macrophage M0_CIBERSORT-ABS` + Age + Stage + Gender + Race + Purity + `FAM83C` 
165 patients with 89 dying ( 14 missing obs. )
                                coef    HR se(coef) 95%CI_l 95%CI_u      z
`Macrophage M0_CIBERSORT-ABS` -1.101 0.333    2.072   0.006  19.307 -0.531
Age                            0.022 1.023    0.011   1.001   1.045  2.056
Stage2                         0.657 1.929    0.441   0.813   4.576  1.491
Stage3                        -0.217 0.805    1.092   0.095   6.849 -0.199
Stage4                         0.223 1.250    0.825   0.248   6.301  0.270
Gendermale                    -0.247 0.781    0.223   0.504   1.211 -1.104
RaceBlack                     -0.064 0.938    0.752   0.215   4.099 -0.085
RaceWhite                      0.372 1.451    0.481   0.565   3.722  0.774
Purity                        -0.676 0.509    0.409   0.228   1.134 -1.653
FAM83C                         0.163 1.177    0.449   0.488   2.837  0.363
                                  p signif
`Macrophage M0_CIBERSORT-ABS` 0.595       
Age                           0.040      *
Stage2                        0.136       
Stage3                        0.842       
Stage4                        0.787       
Gendermale                    0.270       
RaceBlack                     0.932       
RaceWhite                     0.439       
Purity                        0.098      ·
FAM83C                        0.716       
Rsquare = 0.09 (max possible = 9.91e-01 )
Likelihood ratio test p = 1.1e-01 
Wald test p = 1.56e-01 
Score (logrank) test p = 1.5e-01 

Macrophage M0_CIBERSORT-ABS in PCPG (n=181):
Model: Surv(OS, EVENT) ~ `Macrophage M0_CIBERSORT-ABS` + Age + Gender + Race + Purity + `FAM83C` 
164 patients with 7 dying ( 17 missing obs. )
                                 coef           HR  se(coef) 95%CI_l
`Macrophage M0_CIBERSORT-ABS` -16.376        0.000    49.507   0.000
Age                             0.039        1.040     0.031   0.979
Gendermale                      1.337        3.806     0.892   0.662
RaceBlack                      -0.439        0.645 20033.197   0.000
RaceWhite                      17.259 31289179.990 15135.892   0.000
Purity                          5.170      175.974     3.476   0.194
FAM83C                          0.713        2.041     4.334   0.000
                                   95%CI_u      z     p signif
`Macrophage M0_CIBERSORT-ABS` 1.068417e+35 -0.331 0.741       
Age                           1.105000e+00  1.261 0.207       
Gendermale                    2.187600e+01  1.498 0.134       
RaceBlack                              Inf  0.000 1.000   <NA>
RaceWhite                              Inf  0.001 0.999       
Purity                        1.599787e+05  1.488 0.137       
FAM83C                        9.966897e+03  0.165 0.869       
Rsquare = 0.056 (max possible = 3.07e-01 )
Likelihood ratio test p = 2.17e-01 
Wald test p = 5.41e-01 
Score (logrank) test p = 3.57e-01 

Macrophage M0_CIBERSORT-ABS in PRAD (n=498):
Model: Surv(OS, EVENT) ~ `Macrophage M0_CIBERSORT-ABS` + Age + Race + Purity + `FAM83C` 
403 patients with 9 dying ( 95 missing obs. )
                                coef           HR se(coef) 95%CI_l      95%CI_u
`Macrophage M0_CIBERSORT-ABS` -2.857        0.057   23.002   0.000 2.180633e+18
Age                            0.009        1.009    0.058   0.901 1.130000e+00
RaceBlack                     14.965  3157908.820 6776.319   0.000          Inf
RaceWhite                     16.198 10831502.059 6776.319   0.000          Inf
Purity                         1.185        3.269    1.428   0.199 5.371600e+01
FAM83C                         0.853        2.347    1.858   0.061 8.959700e+01
                                   z     p signif
`Macrophage M0_CIBERSORT-ABS` -0.124 0.901       
Age                            0.158 0.875       
RaceBlack                      0.002 0.998       
RaceWhite                      0.002 0.998       
Purity                         0.829 0.407       
FAM83C                         0.459 0.646       
Rsquare = 0.007 (max possible = 1.83e-01 )
Likelihood ratio test p = 8.2e-01 
Wald test p = 9.13e-01 
Score (logrank) test p = 8.75e-01 

Macrophage M0_CIBERSORT-ABS in READ (n=166):
Model: Surv(OS, EVENT) ~ `Macrophage M0_CIBERSORT-ABS` + Age + Stage + Gender + Race + Purity + `FAM83C` 
72 patients with 13 dying ( 94 missing obs. )
                                coef          HR  se(coef) 95%CI_l      95%CI_u
`Macrophage M0_CIBERSORT-ABS` 13.895 1082336.280     9.142   0.018 6.544123e+13
Age                            0.112       1.119     0.047   1.021 1.226000e+00
Stage2                        -2.459       0.086     1.352   0.006 1.210000e+00
Stage3                        -0.870       0.419     0.940   0.066 2.644000e+00
Stage4                        -1.357       0.257     1.301   0.020 3.299000e+00
Gendermale                    -0.272       0.762     0.770   0.168 3.444000e+00
RaceBlack                     -0.864       0.421 56449.068   0.000          Inf
RaceWhite                     15.890 7961938.686 55877.333   0.000          Inf
Purity                         1.016       2.762     1.709   0.097 7.873500e+01
FAM83C                        -0.420       0.657     0.927   0.107 4.046000e+00
                                   z     p signif
`Macrophage M0_CIBERSORT-ABS`  1.520 0.129       
Age                            2.394 0.017      *
Stage2                        -1.819 0.069      ·
Stage3                        -0.926 0.355       
Stage4                        -1.043 0.297       
Gendermale                    -0.354 0.724       
RaceBlack                      0.000 1.000   <NA>
RaceWhite                      0.000 1.000   <NA>
Purity                         0.594 0.552       
FAM83C                        -0.452 0.651       
Rsquare = 0.258 (max possible = 7.04e-01 )
Likelihood ratio test p = 1.8e-02 
Wald test p = 8.65e-01 
Score (logrank) test p = 3.13e-02 

Macrophage M0_CIBERSORT-ABS in SARC (n=260):
Model: Surv(OS, EVENT) ~ `Macrophage M0_CIBERSORT-ABS` + Age + Gender + Race + Purity + `FAM83C` 
233 patients with 90 dying ( 27 missing obs. )
                                coef    HR se(coef) 95%CI_l  95%CI_u      z
`Macrophage M0_CIBERSORT-ABS`  2.053 7.789    2.672   0.041 1465.833  0.768
Age                            0.022 1.023    0.008   1.006    1.040  2.700
Gendermale                    -0.036 0.964    0.223   0.622    1.494 -0.163
RaceBlack                     -0.213 0.808    1.094   0.095    6.898 -0.194
RaceWhite                     -0.529 0.589    1.024   0.079    4.383 -0.517
Purity                         1.172 3.227    0.601   0.994   10.482  1.949
FAM83C                         0.666 1.947    0.371   0.941    4.026  1.797
                                  p signif
`Macrophage M0_CIBERSORT-ABS` 0.442       
Age                           0.007     **
Gendermale                    0.871       
RaceBlack                     0.846       
RaceWhite                     0.605       
Purity                        0.051      ·
FAM83C                        0.072      ·
Rsquare = 0.055 (max possible = 9.75e-01 )
Likelihood ratio test p = 6.71e-02 
Wald test p = 8.87e-02 
Score (logrank) test p = 8.5e-02 

Macrophage M0_CIBERSORT-ABS in SKCM (n=471):
Model: Surv(OS, EVENT) ~ `Macrophage M0_CIBERSORT-ABS` + Age + Stage + Gender + Race + Purity + `FAM83C` 
390 patients with 186 dying ( 81 missing obs. )
                                coef    HR se(coef) 95%CI_l 95%CI_u      z
`Macrophage M0_CIBERSORT-ABS` -1.705 0.182    1.159   0.019   1.762 -1.471
Age                            0.017 1.017    0.005   1.007   1.027  3.239
Stage2                         0.228 1.256    0.219   0.818   1.929  1.043
Stage3                         0.623 1.865    0.205   1.247   2.789  3.035
Stage4                         1.403 4.068    0.368   1.976   8.375  3.808
Gendermale                    -0.038 0.963    0.158   0.707   1.312 -0.240
RaceWhite                     -1.059 0.347    0.415   0.154   0.783 -2.549
Purity                         1.208 3.346    0.374   1.607   6.965  3.229
FAM83C                         0.286 1.332    0.072   1.156   1.535  3.956
                                  p signif
`Macrophage M0_CIBERSORT-ABS` 0.141       
Age                           0.001     **
Stage2                        0.297       
Stage3                        0.002     **
Stage4                        0.000    ***
Gendermale                    0.811       
RaceWhite                     0.011      *
Purity                        0.001     **
FAM83C                        0.000    ***
Rsquare = 0.156 (max possible = 9.92e-01 )
Likelihood ratio test p = 8.59e-11 
Wald test p = 4.24e-11 
Score (logrank) test p = 2.71e-12 

Macrophage M0_CIBERSORT-ABS in SKCM-Primary (n=103):
Model: Surv(OS, EVENT) ~ `Macrophage M0_CIBERSORT-ABS` + Age + Stage + Gender + Race + Purity + `FAM83C` 
94 patients with 26 dying ( 9 missing obs. )
                                coef           HR se(coef) 95%CI_l      95%CI_u
`Macrophage M0_CIBERSORT-ABS`  5.672 2.904800e+02    5.990   0.002 36446538.224
Age                            0.023 1.024000e+00    0.018   0.988        1.061
Stage2                        17.660 4.673613e+07 6304.454   0.000          Inf
Stage3                        18.212 8.119567e+07 6304.454   0.000          Inf
Stage4                        20.447 7.583653e+08 6304.454   0.000          Inf
Gendermale                     0.462 1.587000e+00    0.490   0.607        4.149
RaceWhite                     -0.980 3.750000e-01    0.668   0.101        1.392
Purity                         1.372 3.944000e+00    1.106   0.451       34.474
FAM83C                         0.216 1.241000e+00    0.127   0.968        1.590
                                   z     p signif
`Macrophage M0_CIBERSORT-ABS`  0.947 0.344       
Age                            1.282 0.200       
Stage2                         0.003 0.998       
Stage3                         0.003 0.998       
Stage4                         0.003 0.997       
Gendermale                     0.943 0.346       
RaceWhite                     -1.465 0.143       
Purity                         1.240 0.215       
FAM83C                         1.704 0.088      ·
Rsquare = 0.186 (max possible = 8.69e-01 )
Likelihood ratio test p = 2.26e-02 
Wald test p = 1.51e-02 
Score (logrank) test p = 8.49e-04 

Macrophage M0_CIBERSORT-ABS in SKCM-Metastasis (n=368):
Model: Surv(OS, EVENT) ~ `Macrophage M0_CIBERSORT-ABS` + Age + Stage + Gender + Race + Purity + `FAM83C` 
296 patients with 160 dying ( 72 missing obs. )
                                coef    HR se(coef) 95%CI_l 95%CI_u      z
`Macrophage M0_CIBERSORT-ABS` -1.434 0.238    1.234   0.021   2.676 -1.162
Age                            0.019 1.019    0.006   1.008   1.030  3.276
Stage2                         0.143 1.154    0.230   0.735   1.813  0.623
Stage3                         0.564 1.757    0.210   1.163   2.654  2.677
Stage4                         1.145 3.142    0.424   1.368   7.216  2.699
Gendermale                    -0.068 0.934    0.172   0.667   1.309 -0.397
RaceWhite                     -1.119 0.327    0.601   0.101   1.062 -1.861
Purity                         1.139 3.124    0.397   1.436   6.798  2.872
FAM83C                         0.230 1.259    0.152   0.934   1.695  1.514
                                  p signif
`Macrophage M0_CIBERSORT-ABS` 0.245       
Age                           0.001     **
Stage2                        0.534       
Stage3                        0.007     **
Stage4                        0.007     **
Gendermale                    0.692       
RaceWhite                     0.063      ·
Purity                        0.004     **
FAM83C                        0.130       
Rsquare = 0.142 (max possible = 9.95e-01 )
Likelihood ratio test p = 7.57e-07 
Wald test p = 1.19e-06 
Score (logrank) test p = 4.49e-07 

Macrophage M0_CIBERSORT-ABS in STAD (n=415):
Model: Surv(OS, EVENT) ~ `Macrophage M0_CIBERSORT-ABS` + Age + Stage + Gender + Race + Purity + `FAM83C` 
289 patients with 111 dying ( 126 missing obs. )
                                coef    HR se(coef) 95%CI_l 95%CI_u      z
`Macrophage M0_CIBERSORT-ABS` -2.083 0.125    2.108   0.002   7.761 -0.988
Age                            0.027 1.028    0.010   1.007   1.049  2.653
Stage2                         0.501 1.650    0.392   0.765   3.556  1.278
Stage3                         0.933 2.543    0.367   1.238   5.226  2.540
Stage4                         1.292 3.640    0.504   1.356   9.769  2.564
Gendermale                     0.154 1.166    0.209   0.775   1.755  0.737
RaceBlack                      0.329 1.389    0.453   0.572   3.375  0.726
RaceWhite                      0.089 1.093    0.245   0.676   1.767  0.365
Purity                        -0.582 0.559    0.382   0.264   1.181 -1.525
FAM83C                         0.069 1.071    0.147   0.804   1.428  0.470
                                  p signif
`Macrophage M0_CIBERSORT-ABS` 0.323       
Age                           0.008     **
Stage2                        0.201       
Stage3                        0.011      *
Stage4                        0.010      *
Gendermale                    0.461       
RaceBlack                     0.468       
RaceWhite                     0.715       
Purity                        0.127       
FAM83C                        0.639       
Rsquare = 0.074 (max possible = 9.79e-01 )
Likelihood ratio test p = 1.46e-02 
Wald test p = 2.3e-02 
Score (logrank) test p = 1.82e-02 

Macrophage M0_CIBERSORT-ABS in TGCT (n=150):
Model: Surv(OS, EVENT) ~ `Macrophage M0_CIBERSORT-ABS` + Age + Stage + Race + Purity + `FAM83C` 
75 patients with 2 dying ( 75 missing obs. )
                                 coef           HR     se(coef) 95%CI_l 95%CI_u
`Macrophage M0_CIBERSORT-ABS` -32.766 0.000000e+00   320717.651       0     Inf
Age                            -1.717 1.800000e-01     1761.575       0     Inf
Stage2                         -0.791 4.540000e-01    40530.069       0     Inf
Stage3                          8.499 4.908840e+03   163732.963       0     Inf
RaceBlack                      40.395 3.493530e+17 28631850.910       0     Inf
RaceWhite                      -3.627 2.700000e-02 24779498.240       0     Inf
Purity                         23.298 1.312518e+10   226495.506       0     Inf
FAM83C                          1.111 3.036000e+00    80868.453       0     Inf
                                   z     p signif
`Macrophage M0_CIBERSORT-ABS`  0.000 1.000   <NA>
Age                           -0.001 0.999       
Stage2                         0.000 1.000   <NA>
Stage3                         0.000 1.000   <NA>
RaceBlack                      0.000 1.000   <NA>
RaceWhite                      0.000 1.000   <NA>
Purity                         0.000 1.000   <NA>
FAM83C                         0.000 1.000   <NA>
Rsquare = 0.14 (max possible = 1.4e-01 )
Likelihood ratio test p = 1.84e-01 
Wald test p = 1e+00 
Score (logrank) test p = 4.76e-03 

Macrophage M0_CIBERSORT-ABS in THCA (n=509):
Model: Surv(OS, EVENT) ~ `Macrophage M0_CIBERSORT-ABS` + Age + Stage + Gender + Race + Purity + `FAM83C` 
395 patients with 16 dying ( 114 missing obs. )
                                 coef           HR se(coef) 95%CI_l
`Macrophage M0_CIBERSORT-ABS`   7.291     1467.721    4.746   0.134
Age                             0.142        1.153    0.030   1.088
Stage2                          0.098        1.103    1.143   0.117
Stage3                          0.076        1.079    0.891   0.188
Stage4                          1.814        6.137    0.997   0.870
Gendermale                     -0.235        0.791    0.678   0.209
RaceBlack                      17.152 28126819.872 7117.672   0.000
RaceWhite                      16.786 19492754.666 7117.672   0.000
Purity                          2.850       17.284    1.268   1.439
FAM83C                        -10.187        0.000   15.219   0.000
                                   95%CI_u      z     p signif
`Macrophage M0_CIBERSORT-ABS` 1.609538e+07  1.536 0.124       
Age                           1.222000e+00  4.799 0.000    ***
Stage2                        1.037300e+01  0.086 0.931       
Stage3                        6.184000e+00  0.086 0.932       
Stage4                        4.327200e+01  1.821 0.069      ·
Gendermale                    2.989000e+00 -0.346 0.730       
RaceBlack                              Inf  0.002 0.998       
RaceWhite                              Inf  0.002 0.998       
Purity                        2.076530e+02  2.247 0.025      *
FAM83C                        3.389160e+08 -0.669 0.503       
Rsquare = 0.156 (max possible = 3.47e-01 )
Likelihood ratio test p = 1.86e-10 
Wald test p = 2e-04 
Score (logrank) test p = 2.17e-11 

Macrophage M0_CIBERSORT-ABS in THYM (n=120):
Model: Surv(OS, EVENT) ~ `Macrophage M0_CIBERSORT-ABS` + Age + Gender + Race + Purity + `FAM83C` 
113 patients with 9 dying ( 7 missing obs. )
                                 coef    HR  se(coef) 95%CI_l     95%CI_u
`Macrophage M0_CIBERSORT-ABS`  -2.194 0.112    15.303   0.000 1.18323e+12
Age                             0.052 1.053     0.034   0.986 1.12500e+00
Gendermale                     -0.155 0.856     0.755   0.195 3.76400e+00
RaceBlack                     -16.689 0.000 10066.356   0.000         Inf
RaceWhite                       0.392 1.481     1.349   0.105 2.08470e+01
Purity                          0.351 1.420     1.104   0.163 1.23500e+01
FAM83C                          0.226 1.254     0.739   0.295 5.33700e+00
                                   z     p signif
`Macrophage M0_CIBERSORT-ABS` -0.143 0.886       
Age                            1.547 0.122       
Gendermale                    -0.206 0.837       
RaceBlack                     -0.002 0.999       
RaceWhite                      0.291 0.771       
Purity                         0.318 0.751       
FAM83C                         0.306 0.759       
Rsquare = 0.045 (max possible = 4.51e-01 )
Likelihood ratio test p = 6.37e-01 
Wald test p = 7.61e-01 
Score (logrank) test p = 6.78e-01 

Macrophage M0_CIBERSORT-ABS in UCEC (n=545):
Model: Surv(OS, EVENT) ~ `Macrophage M0_CIBERSORT-ABS` + Age + Race + Purity + `FAM83C` 
85 patients with 16 dying ( 460 missing obs. )
                                coef           HR se(coef) 95%CI_l      95%CI_u
`Macrophage M0_CIBERSORT-ABS` 17.383 35422945.429    6.519 100.156 1.252824e+13
Age                           -0.023        0.977    0.031   0.919 1.038000e+00
RaceWhite                      1.147        3.147    0.693   0.810 1.222900e+01
Purity                         0.662        1.938    1.158   0.200 1.876700e+01
FAM83C                        -0.163        0.850    0.586   0.269 2.680000e+00
                                   z     p signif
`Macrophage M0_CIBERSORT-ABS`  2.667 0.008     **
Age                           -0.746 0.455       
RaceWhite                      1.656 0.098      ·
Purity                         0.571 0.568       
FAM83C                        -0.278 0.781       
Rsquare = 0.149 (max possible = 7.29e-01 )
Likelihood ratio test p = 1.72e-02 
Wald test p = 1.33e-02 
Score (logrank) test p = 3.05e-03 

Macrophage M0_CIBERSORT-ABS in UCS (n=57):
Model: Surv(OS, EVENT) ~ `Macrophage M0_CIBERSORT-ABS` + Age + Race + Purity + `FAM83C` 
52 patients with 32 dying ( 5 missing obs. )
                                coef           HR se(coef) 95%CI_l   95%CI_u
`Macrophage M0_CIBERSORT-ABS`  0.093        1.098    4.846   0.000 14628.836
Age                            0.048        1.050    0.027   0.996     1.106
RaceBlack                     17.655 46511777.921 6523.058   0.000       Inf
RaceWhite                     17.943 61998198.997 6523.058   0.000       Inf
Purity                        -0.783        0.457    1.109   0.052     4.013
FAM83C                        -0.254        0.775    0.491   0.296     2.028
                                   z     p signif
`Macrophage M0_CIBERSORT-ABS`  0.019 0.985       
Age                            1.802 0.072      ·
RaceBlack                      0.003 0.998       
RaceWhite                      0.003 0.998       
Purity                        -0.707 0.480       
FAM83C                        -0.519 0.604       
Rsquare = 0.125 (max possible = 9.83e-01 )
Likelihood ratio test p = 3.27e-01 
Wald test p = 4.36e-01 
Score (logrank) test p = 3.35e-01 

Macrophage M0_CIBERSORT-ABS in UVM (n=80):
Model: Surv(OS, EVENT) ~ `Macrophage M0_CIBERSORT-ABS` + Age + Stage + Gender + Purity + `FAM83C` 
77 patients with 22 dying ( 3 missing obs. )
                                coef           HR se(coef) 95%CI_l      95%CI_u
`Macrophage M0_CIBERSORT-ABS` 25.735 1.500913e+11   12.048   8.335 2.702665e+21
Age                            0.036 1.036000e+00    0.019   0.998 1.076000e+00
Stage3                        -0.003 9.970000e-01    0.523   0.357 2.781000e+00
Stage4                         3.577 3.577300e+01    1.229   3.216 3.979590e+02
Gendermale                     0.287 1.332000e+00    0.475   0.525 3.379000e+00
Purity                         2.159 8.660000e+00    1.262   0.730 1.027300e+02
FAM83C                        -9.683 0.000000e+00   31.001   0.000 1.524318e+22
                                   z     p signif
`Macrophage M0_CIBERSORT-ABS`  2.136 0.033      *
Age                            1.860 0.063      ·
Stage3                        -0.006 0.995       
Stage4                         2.910 0.004     **
Gendermale                     0.604 0.546       
Purity                         1.711 0.087      ·
FAM83C                        -0.312 0.755       
Rsquare = 0.292 (max possible = 8.72e-01 )
Likelihood ratio test p = 3.87e-04 
Wald test p = 3.25e-03 
Score (logrank) test p = 1.34e-09 

Macrophage M1_CIBERSORT in ACC (n=79):
Model: Surv(OS, EVENT) ~ `Macrophage M1_CIBERSORT` + Age + Gender + Race + Purity + `FAM83C` 
64 patients with 24 dying ( 15 missing obs. )
                            coef           HR  se(coef)  95%CI_l      95%CI_u
`Macrophage M1_CIBERSORT` 22.168 4.239839e+09     7.658 1284.490 1.399484e+16
Age                       -0.001 9.990000e-01     0.014    0.972 1.028000e+00
Gendermale                 0.259 1.295000e+00     0.440    0.547 3.066000e+00
RaceBlack                  1.328 3.773000e+00 14708.180    0.000          Inf
RaceWhite                 17.038 2.508085e+07 12976.516    0.000          Inf
Purity                     6.221 5.033500e+02     3.044    1.291 1.963029e+05
FAM83C                    -1.396 2.480000e-01     3.098    0.001 1.073250e+02
                               z     p signif
`Macrophage M1_CIBERSORT`  2.895 0.004     **
Age                       -0.035 0.972       
Gendermale                 0.589 0.556       
RaceBlack                  0.000 1.000   <NA>
RaceWhite                  0.001 0.999       
Purity                     2.044 0.041      *
FAM83C                    -0.451 0.652       
Rsquare = 0.159 (max possible = 9.38e-01 )
Likelihood ratio test p = 1.34e-01 
Wald test p = 2.27e-01 
Score (logrank) test p = 1.21e-01 

Macrophage M1_CIBERSORT in BLCA (n=408):
Model: Surv(OS, EVENT) ~ `Macrophage M1_CIBERSORT` + Age + Stage + Gender + Race + Purity + `FAM83C` 
348 patients with 160 dying ( 60 missing obs. )
                            coef          HR se(coef) 95%CI_l 95%CI_u      z
`Macrophage M1_CIBERSORT`  0.665       1.945    1.568   0.090  42.024  0.424
Age                        0.034       1.035    0.009   1.017   1.052  3.958
Stage2                    14.355 1715720.128 1896.797   0.000     Inf  0.008
Stage3                    14.809 2699609.278 1896.797   0.000     Inf  0.008
Stage4                    15.365 4711005.148 1896.797   0.000     Inf  0.008
Gendermale                -0.166       0.847    0.180   0.595   1.206 -0.919
RaceBlack                  0.797       2.219    0.448   0.922   5.337  1.779
RaceWhite                  0.147       1.159    0.355   0.577   2.325  0.415
Purity                     0.144       1.155    0.353   0.578   2.308  0.409
FAM83C                     0.082       1.085    0.046   0.992   1.188  1.780
                              p signif
`Macrophage M1_CIBERSORT` 0.671       
Age                       0.000    ***
Stage2                    0.994       
Stage3                    0.994       
Stage4                    0.994       
Gendermale                0.358       
RaceBlack                 0.075      ·
RaceWhite                 0.679       
Purity                    0.683       
FAM83C                    0.075      ·
Rsquare = 0.138 (max possible = 9.91e-01 )
Likelihood ratio test p = 1.22e-07 
Wald test p = 6.25e-07 
Score (logrank) test p = 1.79e-07 

Macrophage M1_CIBERSORT in BRCA (n=1100):
Model: Surv(OS, EVENT) ~ `Macrophage M1_CIBERSORT` + Age + Stage + Gender + Race + Purity + `FAM83C` 
878 patients with 121 dying ( 222 missing obs. )
                            coef     HR se(coef) 95%CI_l 95%CI_u      z     p
`Macrophage M1_CIBERSORT` -3.490  0.031    2.148   0.000   2.054 -1.625 0.104
Age                        0.035  1.036    0.008   1.021   1.051  4.632 0.000
Stage2                     0.374  1.454    0.304   0.801   2.639  1.230 0.219
Stage3                     1.164  3.204    0.313   1.736   5.914  3.723 0.000
Stage4                     2.384 10.849    0.395   4.999  23.546  6.031 0.000
Gendermale                 0.093  1.097    1.009   0.152   7.920  0.092 0.927
RaceBlack                  0.006  1.006    0.619   0.299   3.384  0.009 0.993
RaceWhite                 -0.211  0.809    0.596   0.252   2.601 -0.355 0.723
Purity                     0.349  1.417    0.426   0.615   3.265  0.818 0.413
FAM83C                     0.092  1.096    0.231   0.697   1.723  0.398 0.691
                          signif
`Macrophage M1_CIBERSORT`       
Age                          ***
Stage2                          
Stage3                       ***
Stage4                       ***
Gendermale                      
RaceBlack                       
RaceWhite                       
Purity                          
FAM83C                          
Rsquare = 0.084 (max possible = 7.85e-01 )
Likelihood ratio test p = 2.12e-12 
Wald test p = 9.05e-16 
Score (logrank) test p = 1.25e-21 

Macrophage M1_CIBERSORT in BRCA-Basal (n=191):
Model: Surv(OS, EVENT) ~ `Macrophage M1_CIBERSORT` + Age + Stage + Race + Purity + `FAM83C` 
163 patients with 24 dying ( 28 missing obs. )
                            coef           HR se(coef) 95%CI_l 95%CI_u      z
`Macrophage M1_CIBERSORT` -4.373 1.300000e-02    4.476   0.000  81.488 -0.977
Age                        0.010 1.010000e+00    0.018   0.975   1.046  0.532
Stage2                    18.601 1.197690e+08 6497.212   0.000     Inf  0.003
Stage3                    20.007 4.886987e+08 6497.212   0.000     Inf  0.003
Stage4                    20.937 1.238269e+09 6497.212   0.000     Inf  0.003
RaceBlack                 -0.969 3.790000e-01    1.118   0.042   3.396 -0.867
RaceWhite                 -1.196 3.020000e-01    1.136   0.033   2.800 -1.053
Purity                     0.269 1.308000e+00    1.100   0.151  11.293  0.244
FAM83C                    -0.248 7.800000e-01    0.528   0.277   2.195 -0.471
                              p signif
`Macrophage M1_CIBERSORT` 0.329       
Age                       0.595       
Stage2                    0.998       
Stage3                    0.998       
Stage4                    0.997       
RaceBlack                 0.386       
RaceWhite                 0.292       
Purity                    0.807       
FAM83C                    0.638       
Rsquare = 0.163 (max possible = 7.18e-01 )
Likelihood ratio test p = 6.27e-04 
Wald test p = 9.59e-03 
Score (logrank) test p = 6.4e-06 

Macrophage M1_CIBERSORT in BRCA-Her2 (n=82):
Model: Surv(OS, EVENT) ~ `Macrophage M1_CIBERSORT` + Age + Stage + Race + Purity + `FAM83C` 
59 patients with 11 dying ( 23 missing obs. )
                            coef           HR    se(coef)   95%CI_l     95%CI_u
`Macrophage M1_CIBERSORT` -6.939 1.000000e-03       7.366     0.000    1805.872
Age                        0.019 1.020000e+00       0.027     0.966       1.076
Stage2                    10.967 5.790321e+04       0.813 11773.988  284761.814
Stage3                    12.721 3.346769e+05       0.813 68052.891 1645905.693
Stage4                    53.767 2.241537e+23 3290636.819     0.000         Inf
RaceBlack                 -6.285 2.000000e-03       4.435     0.000      11.101
RaceWhite                 -1.593 2.030000e-01       1.352     0.014       2.877
Purity                     2.174 8.794000e+00       1.799     0.259     299.080
FAM83C                    -1.871 1.540000e-01       1.537     0.008       3.132
                               z     p signif
`Macrophage M1_CIBERSORT` -0.942 0.346       
Age                        0.707 0.480       
Stage2                    13.494 0.000    ***
Stage3                    15.652 0.000    ***
Stage4                     0.000 1.000   <NA>
RaceBlack                 -1.417 0.156       
RaceWhite                 -1.178 0.239       
Purity                     1.208 0.227       
FAM83C                    -1.217 0.223       
Rsquare = 0.417 (max possible = 6.68e-01 )
Likelihood ratio test p = 2.11e-04 
Wald test p = 1e+00 
Score (logrank) test p = 1.36e-15 

Macrophage M1_CIBERSORT in BRCA-LumA (n=568):
Model: Surv(OS, EVENT) ~ `Macrophage M1_CIBERSORT` + Age + Stage + Gender + Race + Purity + `FAM83C` 
464 patients with 55 dying ( 104 missing obs. )
                             coef    HR se(coef) 95%CI_l 95%CI_u      z     p
`Macrophage M1_CIBERSORT`  -2.672 0.069    3.750   0.000 107.439 -0.713 0.476
Age                         0.048 1.049    0.012   1.025   1.074  4.050 0.000
Stage2                      0.329 1.389    0.376   0.665   2.902  0.875 0.381
Stage3                      0.873 2.393    0.396   1.102   5.197  2.206 0.027
Stage4                      1.941 6.966    0.623   2.053  23.636  3.114 0.002
Gendermale                -15.415 0.000 3499.373   0.000     Inf -0.004 0.996
RaceBlack                  -0.449 0.638    1.178   0.063   6.422 -0.381 0.703
RaceWhite                   0.264 1.302    1.032   0.172   9.849  0.256 0.798
Purity                      0.342 1.408    0.620   0.418   4.749  0.552 0.581
FAM83C                     -4.821 0.008    4.351   0.000  40.712 -1.108 0.268
                          signif
`Macrophage M1_CIBERSORT`       
Age                          ***
Stage2                          
Stage3                         *
Stage4                        **
Gendermale                      
RaceBlack                       
RaceWhite                       
Purity                          
FAM83C                          
Rsquare = 0.076 (max possible = 6.81e-01 )
Likelihood ratio test p = 6.15e-05 
Wald test p = 1.96e-05 
Score (logrank) test p = 3.87e-07 

Macrophage M1_CIBERSORT in BRCA-LumB (n=219):
Model: Surv(OS, EVENT) ~ `Macrophage M1_CIBERSORT` + Age + Stage + Gender + Race + Purity + `FAM83C` 
157 patients with 25 dying ( 62 missing obs. )
                             coef           HR se(coef) 95%CI_l 95%CI_u      z
`Macrophage M1_CIBERSORT` -20.211        0.000    7.292   0.000   0.003 -2.772
Age                         0.046        1.047    0.021   1.005   1.091  2.189
Stage2                      0.850        2.340    1.075   0.285  19.241  0.791
Stage3                      2.141        8.508    1.079   1.027  70.497  1.984
Stage4                      1.774        5.896    1.195   0.566  61.388  1.484
Gendermale                  1.043        2.837    1.102   0.327  24.595  0.946
RaceBlack                  16.453 13975826.124 6276.077   0.000     Inf  0.003
RaceWhite                  16.035  9203406.290 6276.077   0.000     Inf  0.003
Purity                     -1.784        0.168    1.498   0.009   3.166 -1.191
FAM83C                     -2.607        0.074    4.665   0.000 690.241 -0.559
                              p signif
`Macrophage M1_CIBERSORT` 0.006     **
Age                       0.029      *
Stage2                    0.429       
Stage3                    0.047      *
Stage4                    0.138       
Gendermale                0.344       
RaceBlack                 0.998       
RaceWhite                 0.998       
Purity                    0.234       
FAM83C                    0.576       
Rsquare = 0.161 (max possible = 6.98e-01 )
Likelihood ratio test p = 2.07e-03 
Wald test p = 1.11e-02 
Score (logrank) test p = 1.45e-03 

Macrophage M1_CIBERSORT in CESC (n=306):
Model: Surv(OS, EVENT) ~ `Macrophage M1_CIBERSORT` + Age + Race + Purity + `FAM83C` 
227 patients with 55 dying ( 79 missing obs. )
                            coef    HR se(coef) 95%CI_l 95%CI_u      z     p
`Macrophage M1_CIBERSORT` -1.302 0.272    2.790   0.001  64.435 -0.467 0.641
Age                        0.015 1.015    0.010   0.995   1.036  1.434 0.151
RaceBlack                  1.111 3.037    1.070   0.373  24.722  1.038 0.299
RaceWhite                  0.899 2.456    1.023   0.331  18.232  0.879 0.380
Purity                     0.068 1.071    0.797   0.225   5.103  0.086 0.932
FAM83C                    -0.110 0.896    0.072   0.778   1.032 -1.518 0.129
                          signif
`Macrophage M1_CIBERSORT`       
Age                             
RaceBlack                       
RaceWhite                       
Purity                          
FAM83C                          
Rsquare = 0.029 (max possible = 8.91e-01 )
Likelihood ratio test p = 3.55e-01 
Wald test p = 4.03e-01 
Score (logrank) test p = 3.9e-01 

Macrophage M1_CIBERSORT in CHOL (n=36):
Model: Surv(OS, EVENT) ~ `Macrophage M1_CIBERSORT` + Age + Stage + Gender + Race + Purity + `FAM83C` 
36 patients with 18 dying ( 0 missing obs. )
                             coef        HR se(coef) 95%CI_l      95%CI_u
`Macrophage M1_CIBERSORT`  10.762 47212.869    8.091   0.006 3.641901e+11
Age                         0.019     1.019    0.021   0.978 1.063000e+00
Stage2                      0.772     2.164    0.664   0.589 7.949000e+00
Stage3                    -14.152     0.000 7118.937   0.000          Inf
Stage4                      1.228     3.414    0.745   0.793 1.470300e+01
Gendermale                  0.333     1.395    0.587   0.442 4.403000e+00
RaceBlack                   0.549     1.731    1.598   0.076 3.968600e+01
RaceWhite                  -0.779     0.459    0.916   0.076 2.765000e+00
Purity                      3.062    21.376    1.861   0.557 8.204990e+02
FAM83C                      4.325    75.568    3.865   0.039 1.473366e+05
                               z     p signif
`Macrophage M1_CIBERSORT`  1.330 0.183       
Age                        0.904 0.366       
Stage2                     1.163 0.245       
Stage3                    -0.002 0.998       
Stage4                     1.648 0.099      ·
Gendermale                 0.567 0.571       
RaceBlack                  0.343 0.731       
RaceWhite                 -0.850 0.395       
Purity                     1.645 0.100       
FAM83C                     1.119 0.263       
Rsquare = 0.257 (max possible = 9.46e-01 )
Likelihood ratio test p = 3.81e-01 
Wald test p = 5.91e-01 
Score (logrank) test p = 4.04e-01 

Macrophage M1_CIBERSORT in COAD (n=458):
Model: Surv(OS, EVENT) ~ `Macrophage M1_CIBERSORT` + Age + Stage + Gender + Race + Purity + `FAM83C` 
236 patients with 58 dying ( 222 missing obs. )
                            coef    HR se(coef) 95%CI_l  95%CI_u      z     p
`Macrophage M1_CIBERSORT`  0.970 2.639    3.277   0.004 1624.285  0.296 0.767
Age                        0.028 1.028    0.013   1.003    1.054  2.156 0.031
Stage2                     0.468 1.597    0.638   0.457    5.576  0.733 0.463
Stage3                     1.046 2.847    0.629   0.830    9.771  1.663 0.096
Stage4                     2.258 9.563    0.634   2.760   33.136  3.561 0.000
Gendermale                 0.332 1.394    0.290   0.789    2.463  1.144 0.253
RaceBlack                 -0.314 0.730    0.850   0.138    3.865 -0.370 0.712
RaceWhite                 -0.279 0.757    0.791   0.161    3.566 -0.352 0.725
Purity                    -0.477 0.620    0.653   0.173    2.230 -0.731 0.465
FAM83C                     0.236 1.266    0.431   0.544    2.948  0.548 0.584
                          signif
`Macrophage M1_CIBERSORT`       
Age                            *
Stage2                          
Stage3                         ·
Stage4                       ***
Gendermale                      
RaceBlack                       
RaceWhite                       
Purity                          
FAM83C                          
Rsquare = 0.127 (max possible = 8.97e-01 )
Likelihood ratio test p = 3.86e-04 
Wald test p = 2.93e-04 
Score (logrank) test p = 3.58e-05 

Macrophage M1_CIBERSORT in DLBC (n=48):
Model: Surv(OS, EVENT) ~ `Macrophage M1_CIBERSORT` + Age + Gender + Race + Purity + `FAM83C` 
41 patients with 5 dying ( 7 missing obs. )
                             coef          HR se(coef) 95%CI_l      95%CI_u
`Macrophage M1_CIBERSORT`  14.691 2400486.930    8.003   0.370 1.557629e+13
Age                         0.013       1.013    0.053   0.914 1.123000e+00
Gendermale                 -0.351       0.704    1.400   0.045 1.094200e+01
RaceBlack                   3.186      24.195    3.439   0.029 2.046748e+04
RaceWhite                  -1.786       0.168    1.444   0.010 2.839000e+00
Purity                     -0.931       0.394    2.529   0.003 5.598500e+01
FAM83C                    -58.179       0.000   74.122   0.000 6.693991e+37
                               z     p signif
`Macrophage M1_CIBERSORT`  1.836 0.066      ·
Age                        0.246 0.806       
Gendermale                -0.251 0.802       
RaceBlack                  0.926 0.354       
RaceWhite                 -1.237 0.216       
Purity                    -0.368 0.713       
FAM83C                    -0.785 0.433       
Rsquare = 0.239 (max possible = 5.58e-01 )
Likelihood ratio test p = 1.3e-01 
Wald test p = 3.06e-01 
Score (logrank) test p = 5.85e-02 

Macrophage M1_CIBERSORT in ESCA (n=185):
Model: Surv(OS, EVENT) ~ `Macrophage M1_CIBERSORT` + Age + Stage + Gender + Race + Purity + `FAM83C` 
140 patients with 47 dying ( 45 missing obs. )
                            coef     HR se(coef) 95%CI_l 95%CI_u      z     p
`Macrophage M1_CIBERSORT` -0.874  0.417    2.454   0.003  51.237 -0.356 0.722
Age                        0.011  1.011    0.014   0.983   1.040  0.772 0.440
Stage2                     0.692  1.999    0.655   0.553   7.219  1.057 0.291
Stage3                     1.447  4.249    0.672   1.139  15.850  2.154 0.031
Stage4                     2.987 19.829    0.808   4.068  96.669  3.696 0.000
Gendermale                 0.518  1.679    0.541   0.581   4.852  0.958 0.338
RaceBlack                  0.236  1.266    1.075   0.154  10.410  0.219 0.826
RaceWhite                  0.025  1.025    0.464   0.413   2.546  0.053 0.957
Purity                     0.180  1.198    0.780   0.260   5.518  0.231 0.817
FAM83C                     0.065  1.067    0.081   0.910   1.252  0.802 0.423
                          signif
`Macrophage M1_CIBERSORT`       
Age                             
Stage2                          
Stage3                         *
Stage4                       ***
Gendermale                      
RaceBlack                       
RaceWhite                       
Purity                          
FAM83C                          
Rsquare = 0.145 (max possible = 9.32e-01 )
Likelihood ratio test p = 1.56e-02 
Wald test p = 7.47e-03 
Score (logrank) test p = 6.56e-04 

Macrophage M1_CIBERSORT in GBM (n=153):
Model: Surv(OS, EVENT) ~ `Macrophage M1_CIBERSORT` + Age + Gender + Race + Purity + `FAM83C` 
135 patients with 108 dying ( 18 missing obs. )
                            coef    HR se(coef) 95%CI_l   95%CI_u      z     p
`Macrophage M1_CIBERSORT`  0.449 1.567    5.341   0.000 55107.191  0.084 0.933
Age                        0.030 1.030    0.008   1.014     1.047  3.583 0.000
Gendermale                -0.091 0.913    0.213   0.602     1.386 -0.426 0.670
RaceBlack                  0.603 1.827    0.736   0.432     7.739  0.819 0.413
RaceWhite                 -0.181 0.835    0.618   0.249     2.801 -0.293 0.770
Purity                    -1.051 0.349    0.531   0.123     0.990 -1.979 0.048
FAM83C                    -2.689 0.068    3.100   0.000    29.569 -0.868 0.386
                          signif
`Macrophage M1_CIBERSORT`       
Age                          ***
Gendermale                      
RaceBlack                       
RaceWhite                       
Purity                         *
FAM83C                          
Rsquare = 0.134 (max possible = 9.98e-01 )
Likelihood ratio test p = 6.84e-03 
Wald test p = 9.9e-03 
Score (logrank) test p = 8.65e-03 

Macrophage M1_CIBERSORT in HNSC (n=522):
Model: Surv(OS, EVENT) ~ `Macrophage M1_CIBERSORT` + Age + Stage + Gender + Race + Purity + `FAM83C` 
411 patients with 176 dying ( 111 missing obs. )
                            coef    HR se(coef) 95%CI_l 95%CI_u      z     p
`Macrophage M1_CIBERSORT`  1.248 3.485    1.187   0.341  35.663  1.052 0.293
Age                        0.022 1.022    0.008   1.007   1.038  2.859 0.004
Stage2                     0.644 1.904    0.544   0.655   5.534  1.182 0.237
Stage3                     0.895 2.447    0.538   0.852   7.029  1.662 0.097
Stage4                     1.290 3.634    0.512   1.332   9.918  2.520 0.012
Gendermale                -0.258 0.772    0.172   0.551   1.083 -1.498 0.134
RaceBlack                  0.150 1.162    0.562   0.386   3.492  0.267 0.790
RaceWhite                 -0.214 0.807    0.515   0.294   2.214 -0.416 0.677
Purity                     0.030 1.030    0.372   0.496   2.137  0.079 0.937
FAM83C                    -0.045 0.956    0.044   0.877   1.043 -1.012 0.312
                          signif
`Macrophage M1_CIBERSORT`       
Age                           **
Stage2                          
Stage3                         ·
Stage4                         *
Gendermale                      
RaceBlack                       
RaceWhite                       
Purity                          
FAM83C                          
Rsquare = 0.074 (max possible = 9.89e-01 )
Likelihood ratio test p = 4.52e-04 
Wald test p = 1.14e-03 
Score (logrank) test p = 8.67e-04 

Macrophage M1_CIBERSORT in HNSC-HPV+ (n=98):
Model: Surv(OS, EVENT) ~ `Macrophage M1_CIBERSORT` + Age + Stage + Gender + Race + Purity + `FAM83C` 
65 patients with 23 dying ( 33 missing obs. )
                            coef           HR  se(coef) 95%CI_l    95%CI_u
`Macrophage M1_CIBERSORT`  4.336 7.636900e+01     3.744   0.050 117534.183
Age                        0.020 1.020000e+00     0.027   0.968      1.074
Stage2                    17.703 4.879915e+07  5459.166   0.000        Inf
Stage3                    16.339 1.246645e+07  5459.166   0.000        Inf
Stage4                    17.807 5.413627e+07  5459.166   0.000        Inf
Gendermale                 0.074 1.077000e+00     0.563   0.357      3.248
RaceBlack                 18.624 1.225823e+08 12267.160   0.000        Inf
RaceWhite                 17.801 5.378995e+07 12267.160   0.000        Inf
Purity                    -1.440 2.370000e-01     1.072   0.029      1.938
FAM83C                    -0.134 8.750000e-01     0.161   0.638      1.198
                               z     p signif
`Macrophage M1_CIBERSORT`  1.158 0.247       
Age                        0.741 0.459       
Stage2                     0.003 0.997       
Stage3                     0.003 0.998       
Stage4                     0.003 0.997       
Gendermale                 0.131 0.896       
RaceBlack                  0.002 0.999       
RaceWhite                  0.001 0.999       
Purity                    -1.343 0.179       
FAM83C                    -0.835 0.404       
Rsquare = 0.112 (max possible = 9.17e-01 )
Likelihood ratio test p = 6.58e-01 
Wald test p = 9.18e-01 
Score (logrank) test p = 8.03e-01 

Macrophage M1_CIBERSORT in HNSC-HPV- (n=422):
Model: Surv(OS, EVENT) ~ `Macrophage M1_CIBERSORT` + Age + Stage + Gender + Race + Purity + `FAM83C` 
346 patients with 153 dying ( 76 missing obs. )
                            coef    HR se(coef) 95%CI_l 95%CI_u      z     p
`Macrophage M1_CIBERSORT`  0.956 2.600    1.271   0.215  31.426  0.752 0.452
Age                        0.026 1.026    0.008   1.009   1.043  3.062 0.002
Stage2                     0.397 1.487    0.555   0.501   4.413  0.715 0.474
Stage3                     0.780 2.182    0.544   0.752   6.334  1.435 0.151
Stage4                     1.174 3.234    0.514   1.180   8.860  2.283 0.022
Gendermale                -0.295 0.745    0.183   0.520   1.067 -1.607 0.108
RaceBlack                  0.014 1.014    0.568   0.333   3.088  0.024 0.981
RaceWhite                 -0.357 0.700    0.518   0.253   1.933 -0.689 0.491
Purity                     0.261 1.299    0.408   0.584   2.890  0.640 0.522
FAM83C                    -0.036 0.964    0.048   0.878   1.059 -0.762 0.446
                          signif
`Macrophage M1_CIBERSORT`       
Age                           **
Stage2                          
Stage3                          
Stage4                         *
Gendermale                      
RaceBlack                       
RaceWhite                       
Purity                          
FAM83C                          
Rsquare = 0.088 (max possible = 9.89e-01 )
Likelihood ratio test p = 4.34e-04 
Wald test p = 1.09e-03 
Score (logrank) test p = 8.48e-04 

Macrophage M1_CIBERSORT in KICH (n=66):
Model: Surv(OS, EVENT) ~ `Macrophage M1_CIBERSORT` + Age + Stage + Gender + Race + Purity + `FAM83C` 
63 patients with 9 dying ( 3 missing obs. )
                             coef           HR se(coef)      95%CI_l
`Macrophage M1_CIBERSORT`  47.245 3.298081e+20    8.193 3.499357e+13
Age                         0.123 1.131000e+00    0.029 1.068000e+00
Stage2                     15.306 4.437782e+06    0.866 8.124294e+05
Stage3                     19.818 4.045045e+08    0.823 8.054815e+07
Stage4                     19.154 2.082177e+08    0.948 3.247711e+07
Gendermale                 -2.467 8.500000e-02    0.753 1.900000e-02
RaceBlack                 -17.761 0.000000e+00 2644.543 0.000000e+00
RaceWhite                  -7.043 1.000000e-03    1.224 0.000000e+00
Purity                      7.666 2.133839e+03    6.534 6.000000e-03
FAM83C                     21.474 2.119470e+09   21.604 0.000000e+00
                               95%CI_u      z     p signif
`Macrophage M1_CIBERSORT` 3.108382e+27  5.766 0.000    ***
Age                       1.198000e+00  4.230 0.000    ***
Stage2                    2.424076e+07 17.668 0.000    ***
Stage3                    2.031380e+09 24.069 0.000    ***
Stage4                    1.334929e+09 20.205 0.000    ***
Gendermale                3.710000e-01 -3.276 0.001     **
RaceBlack                          Inf -0.007 0.995       
RaceWhite                 1.000000e-02 -5.754 0.000    ***
Purity                    7.777237e+08  1.173 0.241       
FAM83C                    5.197195e+27  0.994 0.320       
Rsquare = 0.442 (max possible = 6.71e-01 )
Likelihood ratio test p = 6.11e-05 
Wald test p = 4.26e-294 
Score (logrank) test p = 7.59e-15 

Macrophage M1_CIBERSORT in KIRC (n=533):
Model: Surv(OS, EVENT) ~ `Macrophage M1_CIBERSORT` + Age + Stage + Gender + Race + Purity + `FAM83C` 
450 patients with 138 dying ( 83 missing obs. )
                            coef     HR se(coef) 95%CI_l 95%CI_u      z     p
`Macrophage M1_CIBERSORT` -2.429  0.088    2.640   0.000  15.568 -0.920 0.357
Age                        0.039  1.039    0.009   1.022   1.057  4.542 0.000
Stage2                     0.243  1.275    0.345   0.649   2.504  0.704 0.481
Stage3                     0.808  2.244    0.232   1.425   3.534  3.490 0.000
Stage4                     1.753  5.771    0.218   3.767   8.841  8.052 0.000
Gendermale                -0.059  0.943    0.187   0.654   1.359 -0.316 0.752
RaceBlack                  0.258  1.295    1.058   0.163  10.297  0.244 0.807
RaceWhite                  0.280  1.323    1.017   0.180   9.722  0.275 0.783
Purity                    -0.126  0.881    0.375   0.423   1.838 -0.337 0.736
FAM83C                     3.117 22.578    1.201   2.145 237.697  2.595 0.009
                          signif
`Macrophage M1_CIBERSORT`       
Age                          ***
Stage2                          
Stage3                       ***
Stage4                       ***
Gendermale                      
RaceBlack                       
RaceWhite                       
Purity                          
FAM83C                        **
Rsquare = 0.185 (max possible = 9.65e-01 )
Likelihood ratio test p = 1.97e-15 
Wald test p = 8.36e-16 
Score (logrank) test p = 4.45e-19 

Macrophage M1_CIBERSORT in KIRP (n=290):
Model: Surv(OS, EVENT) ~ `Macrophage M1_CIBERSORT` + Age + Stage + Gender + Race + Purity + `FAM83C` 
219 patients with 34 dying ( 71 missing obs. )
                            coef     HR se(coef) 95%CI_l     95%CI_u      z
`Macrophage M1_CIBERSORT` -2.929  0.053    8.989   0.000 2393947.038 -0.326
Age                        0.004  1.004    0.016   0.974       1.036  0.274
Stage2                    -0.310  0.733    1.062   0.092       5.877 -0.292
Stage3                     1.773  5.887    0.458   2.398      14.453  3.869
Stage4                     2.944 18.995    0.615   5.694      63.364  4.790
Gendermale                -0.391  0.676    0.395   0.312       1.466 -0.991
RaceBlack                 -2.041  0.130    1.227   0.012       1.439 -1.664
RaceWhite                 -2.157  0.116    1.209   0.011       1.236 -1.785
Purity                    -0.320  0.726    0.773   0.160       3.303 -0.414
FAM83C                     0.927  2.527    0.330   1.324       4.822  2.812
                              p signif
`Macrophage M1_CIBERSORT` 0.745       
Age                       0.784       
Stage2                    0.770       
Stage3                    0.000    ***
Stage4                    0.000    ***
Gendermale                0.322       
RaceBlack                 0.096      ·
RaceWhite                 0.074      ·
Purity                    0.679       
FAM83C                    0.005     **
Rsquare = 0.18 (max possible = 7.58e-01 )
Likelihood ratio test p = 4.05e-06 
Wald test p = 1.88e-06 
Score (logrank) test p = 2.27e-11 

Macrophage M1_CIBERSORT in LGG (n=516):
Model: Surv(OS, EVENT) ~ `Macrophage M1_CIBERSORT` + Age + Gender + Race + Purity + `FAM83C` 
463 patients with 112 dying ( 53 missing obs. )
                            coef          HR se(coef) 95%CI_l     95%CI_u
`Macrophage M1_CIBERSORT`  6.786     885.315    3.661   0.677 1156931.377
Age                        0.061       1.062    0.008   1.046       1.079
Gendermale                 0.101       1.107    0.196   0.754       1.625
RaceBlack                 15.420 4973479.937 2053.100   0.000         Inf
RaceWhite                 15.413 4939820.654 2053.100   0.000         Inf
Purity                    -0.906       0.404    0.403   0.183       0.890
FAM83C                     0.174       1.190    1.949   0.026      54.210
                               z     p signif
`Macrophage M1_CIBERSORT`  1.854 0.064      ·
Age                        7.794 0.000    ***
Gendermale                 0.517 0.605       
RaceBlack                  0.008 0.994       
RaceWhite                  0.008 0.994       
Purity                    -2.249 0.025      *
FAM83C                     0.089 0.929       
Rsquare = 0.142 (max possible = 9.07e-01 )
Likelihood ratio test p = 1.09e-12 
Wald test p = 9.65e-13 
Score (logrank) test p = 4.08e-14 

Macrophage M1_CIBERSORT in LIHC (n=371):
Model: Surv(OS, EVENT) ~ `Macrophage M1_CIBERSORT` + Age + Stage + Gender + Race + Purity + `FAM83C` 
310 patients with 106 dying ( 61 missing obs. )
                            coef    HR se(coef) 95%CI_l  95%CI_u      z     p
`Macrophage M1_CIBERSORT`  1.944 6.985    2.653   0.039 1264.736  0.733 0.464
Age                        0.012 1.012    0.008   0.996    1.029  1.500 0.134
Stage2                     0.330 1.391    0.263   0.831    2.326  1.256 0.209
Stage3                     0.986 2.679    0.237   1.685    4.261  4.163 0.000
Stage4                     1.725 5.615    0.628   1.638   19.245  2.746 0.006
Gendermale                -0.160 0.852    0.226   0.547    1.326 -0.709 0.478
RaceBlack                  0.946 2.575    0.494   0.978    6.775  1.916 0.055
RaceWhite                 -0.004 0.996    0.237   0.626    1.585 -0.015 0.988
Purity                     0.649 1.914    0.473   0.757    4.840  1.372 0.170
FAM83C                    -1.449 0.235    1.924   0.005   10.191 -0.753 0.451
                          signif
`Macrophage M1_CIBERSORT`       
Age                             
Stage2                          
Stage3                       ***
Stage4                        **
Gendermale                      
RaceBlack                      ·
RaceWhite                       
Purity                          
FAM83C                          
Rsquare = 0.088 (max possible = 9.66e-01 )
Likelihood ratio test p = 1.39e-03 
Wald test p = 9.75e-04 
Score (logrank) test p = 3.82e-04 

Macrophage M1_CIBERSORT in LUAD (n=515):
Model: Surv(OS, EVENT) ~ `Macrophage M1_CIBERSORT` + Age + Stage + Gender + Race + Purity + `FAM83C` 
421 patients with 150 dying ( 94 missing obs. )
                            coef           HR se(coef) 95%CI_l 95%CI_u      z
`Macrophage M1_CIBERSORT`  2.051        7.776    1.617   0.327 184.955  1.268
Age                        0.006        1.006    0.009   0.988   1.024  0.647
Stage2                     0.855        2.352    0.201   1.586   3.488  4.255
Stage3                     1.012        2.752    0.221   1.786   4.241  4.590
Stage4                     0.923        2.518    0.340   1.293   4.901  2.716
Gendermale                 0.074        1.077    0.172   0.769   1.508  0.433
RaceBlack                 16.171 10547856.262 1891.059   0.000     Inf  0.009
RaceWhite                 16.323 12270234.888 1891.059   0.000     Inf  0.009
Purity                     0.644        1.904    0.346   0.966   3.754  1.859
FAM83C                    -0.648        0.523    0.599   0.162   1.691 -1.083
                              p signif
`Macrophage M1_CIBERSORT` 0.205       
Age                       0.517       
Stage2                    0.000    ***
Stage3                    0.000    ***
Stage4                    0.007     **
Gendermale                0.665       
RaceBlack                 0.993       
RaceWhite                 0.993       
Purity                    0.063      ·
FAM83C                    0.279       
Rsquare = 0.104 (max possible = 9.74e-01 )
Likelihood ratio test p = 1.39e-06 
Wald test p = 1.86e-05 
Score (logrank) test p = 1.99e-06 

Macrophage M1_CIBERSORT in LUSC (n=501):
Model: Surv(OS, EVENT) ~ `Macrophage M1_CIBERSORT` + Age + Stage + Gender + Race + Purity + `FAM83C` 
370 patients with 161 dying ( 131 missing obs. )
                            coef    HR se(coef) 95%CI_l 95%CI_u      z     p
`Macrophage M1_CIBERSORT` -3.297 0.037    1.682   0.001   0.999 -1.960 0.050
Age                        0.015 1.016    0.009   0.997   1.034  1.653 0.098
Stage2                     0.212 1.236    0.187   0.856   1.783  1.132 0.258
Stage3                     0.666 1.947    0.216   1.275   2.975  3.082 0.002
Stage4                     0.747 2.111    0.790   0.449   9.935  0.946 0.344
Gendermale                 0.386 1.471    0.196   1.003   2.159  1.974 0.048
RaceBlack                  0.003 1.003    0.606   0.306   3.290  0.006 0.996
RaceWhite                 -0.447 0.639    0.563   0.212   1.926 -0.795 0.427
Purity                    -0.379 0.685    0.368   0.333   1.409 -1.029 0.303
FAM83C                    -0.029 0.972    0.043   0.894   1.057 -0.667 0.505
                          signif
`Macrophage M1_CIBERSORT`      ·
Age                            ·
Stage2                          
Stage3                        **
Stage4                          
Gendermale                     *
RaceBlack                       
RaceWhite                       
Purity                          
FAM83C                          
Rsquare = 0.061 (max possible = 9.87e-01 )
Likelihood ratio test p = 9.66e-03 
Wald test p = 6.92e-03 
Score (logrank) test p = 6.24e-03 

Macrophage M1_CIBERSORT in MESO (n=87):
Model: Surv(OS, EVENT) ~ `Macrophage M1_CIBERSORT` + Age + Stage + Gender + Race + Purity + `FAM83C` 
85 patients with 72 dying ( 2 missing obs. )
                            coef    HR se(coef) 95%CI_l   95%CI_u      z     p
`Macrophage M1_CIBERSORT` -0.364 0.695    4.376   0.000  3692.936 -0.083 0.934
Age                        0.020 1.020    0.016   0.988     1.053  1.231 0.218
Stage2                    -0.248 0.781    0.480   0.305     1.998 -0.517 0.605
Stage3                    -0.109 0.897    0.430   0.386     2.084 -0.252 0.801
Stage4                    -0.154 0.858    0.480   0.334     2.199 -0.320 0.749
Gendermale                -0.183 0.833    0.332   0.434     1.596 -0.551 0.581
RaceBlack                  0.172 1.187    1.554   0.056    24.963  0.110 0.912
RaceWhite                 -0.489 0.613    1.054   0.078     4.841 -0.464 0.643
Purity                    -0.778 0.459    0.607   0.140     1.508 -1.282 0.200
FAM83C                    -0.724 0.485    6.122   0.000 78836.747 -0.118 0.906
                          signif
`Macrophage M1_CIBERSORT`       
Age                             
Stage2                          
Stage3                          
Stage4                          
Gendermale                      
RaceBlack                       
RaceWhite                       
Purity                          
FAM83C                          
Rsquare = 0.06 (max possible = 9.98e-01 )
Likelihood ratio test p = 8.72e-01 
Wald test p = 8.57e-01 
Score (logrank) test p = 8.51e-01 

Macrophage M1_CIBERSORT in OV (n=303):
Model: Surv(OS, EVENT) ~ `Macrophage M1_CIBERSORT` + Age + Race + Purity + `FAM83C` 
238 patients with 153 dying ( 65 missing obs. )
                            coef    HR se(coef) 95%CI_l 95%CI_u      z     p
`Macrophage M1_CIBERSORT` -6.206 0.002    2.284   0.000   0.177 -2.717 0.007
Age                        0.035 1.035    0.008   1.019   1.052  4.241 0.000
RaceBlack                 -0.227 0.797    0.580   0.255   2.485 -0.392 0.695
RaceWhite                 -0.288 0.750    0.519   0.271   2.073 -0.555 0.579
Purity                    -0.998 0.368    0.674   0.098   1.382 -1.480 0.139
FAM83C                     0.154 1.166    0.286   0.666   2.044  0.537 0.591
                          signif
`Macrophage M1_CIBERSORT`     **
Age                          ***
RaceBlack                       
RaceWhite                       
Purity                          
FAM83C                          
Rsquare = 0.112 (max possible = 9.97e-01 )
Likelihood ratio test p = 8.15e-05 
Wald test p = 1.19e-04 
Score (logrank) test p = 9.11e-05 

Macrophage M1_CIBERSORT in PAAD (n=179):
Model: Surv(OS, EVENT) ~ `Macrophage M1_CIBERSORT` + Age + Stage + Gender + Race + Purity + `FAM83C` 
165 patients with 89 dying ( 14 missing obs. )
                            coef      HR se(coef) 95%CI_l   95%CI_u      z
`Macrophage M1_CIBERSORT`  5.937 378.897    2.627   2.200 65248.098  2.260
Age                        0.019   1.019    0.011   0.998     1.041  1.764
Stage2                     0.655   1.925    0.435   0.821     4.516  1.506
Stage3                    -0.047   0.954    1.094   0.112     8.137 -0.043
Stage4                     0.354   1.424    0.828   0.281     7.211  0.427
Gendermale                -0.163   0.849    0.221   0.551     1.309 -0.739
RaceBlack                  0.000   1.000    0.743   0.233     4.288  0.000
RaceWhite                  0.252   1.286    0.486   0.496     3.334  0.518
Purity                    -0.490   0.613    0.420   0.269     1.395 -1.167
FAM83C                     0.093   1.097    0.446   0.457     2.632  0.208
                              p signif
`Macrophage M1_CIBERSORT` 0.024      *
Age                       0.078      ·
Stage2                    0.132       
Stage3                    0.966       
Stage4                    0.669       
Gendermale                0.460       
RaceBlack                 1.000   <NA>
RaceWhite                 0.604       
Purity                    0.243       
FAM83C                    0.835       
Rsquare = 0.114 (max possible = 9.91e-01 )
Likelihood ratio test p = 2.95e-02 
Wald test p = 2.66e-02 
Score (logrank) test p = 2.28e-02 

Macrophage M1_CIBERSORT in PCPG (n=181):
Model: Surv(OS, EVENT) ~ `Macrophage M1_CIBERSORT` + Age + Gender + Race + Purity + `FAM83C` 
164 patients with 7 dying ( 17 missing obs. )
                            coef           HR  se(coef) 95%CI_l      95%CI_u
`Macrophage M1_CIBERSORT` -4.020        0.018    21.354   0.000 2.696404e+16
Age                        0.036        1.036     0.030   0.978 1.099000e+00
Gendermale                 1.388        4.007     0.897   0.691 2.324200e+01
RaceBlack                 -0.369        0.692 22694.367   0.000          Inf
RaceWhite                 17.452 37973692.436 17737.912   0.000          Inf
Purity                     5.631      278.916     3.419   0.343 2.268622e+05
FAM83C                     0.890        2.436     4.310   0.001 1.136300e+04
                               z     p signif
`Macrophage M1_CIBERSORT` -0.188 0.851       
Age                        1.200 0.230       
Gendermale                 1.548 0.122       
RaceBlack                  0.000 1.000   <NA>
RaceWhite                  0.001 0.999       
Purity                     1.647 0.100       
FAM83C                     0.207 0.836       
Rsquare = 0.055 (max possible = 3.07e-01 )
Likelihood ratio test p = 2.32e-01 
Wald test p = 6.42e-01 
Score (logrank) test p = 3.67e-01 

Macrophage M1_CIBERSORT in PRAD (n=498):
Model: Surv(OS, EVENT) ~ `Macrophage M1_CIBERSORT` + Age + Race + Purity + `FAM83C` 
403 patients with 9 dying ( 95 missing obs. )
                            coef          HR se(coef) 95%CI_l      95%CI_u
`Macrophage M1_CIBERSORT`  1.934 6.91700e+00    8.942   0.000 2.827342e+08
Age                        0.010 1.01000e+00    0.057   0.904 1.129000e+00
RaceBlack                 14.977 3.19502e+06 6779.093   0.000          Inf
RaceWhite                 16.274 1.16907e+07 6779.093   0.000          Inf
Purity                     1.192 3.29400e+00    1.427   0.201 5.401500e+01
FAM83C                     0.893 2.44300e+00    1.864   0.063 9.435200e+01
                              z     p signif
`Macrophage M1_CIBERSORT` 0.216 0.829       
Age                       0.180 0.857       
RaceBlack                 0.002 0.998       
RaceWhite                 0.002 0.998       
Purity                    0.835 0.404       
FAM83C                    0.479 0.632       
Rsquare = 0.007 (max possible = 1.83e-01 )
Likelihood ratio test p = 8.16e-01 
Wald test p = 9.11e-01 
Score (logrank) test p = 8.72e-01 

Macrophage M1_CIBERSORT in READ (n=166):
Model: Surv(OS, EVENT) ~ `Macrophage M1_CIBERSORT` + Age + Stage + Gender + Race + Purity + `FAM83C` 
72 patients with 13 dying ( 94 missing obs. )
                            coef           HR  se(coef)  95%CI_l      95%CI_u
`Macrophage M1_CIBERSORT` 28.971 3.818993e+12    10.935 1879.901 7.758233e+21
Age                        0.096 1.101000e+00     0.045    1.008 1.203000e+00
Stage2                    -2.722 6.600000e-02     1.328    0.005 8.880000e-01
Stage3                    -0.636 5.290000e-01     0.876    0.095 2.948000e+00
Stage4                    -0.012 9.880000e-01     1.186    0.097 1.010200e+01
Gendermale                -1.336 2.630000e-01     0.849    0.050 1.387000e+00
RaceBlack                 -4.826 8.000000e-03 97305.303    0.000          Inf
RaceWhite                 13.911 1.099988e+06 96619.214    0.000          Inf
Purity                     2.410 1.113200e+01     1.824    0.312 3.975910e+02
FAM83C                    -1.913 1.480000e-01     1.078    0.018 1.222000e+00
                               z     p signif
`Macrophage M1_CIBERSORT`  2.649 0.008     **
Age                        2.130 0.033      *
Stage2                    -2.049 0.040      *
Stage3                    -0.726 0.468       
Stage4                    -0.010 0.992       
Gendermale                -1.575 0.115       
RaceBlack                  0.000 1.000   <NA>
RaceWhite                  0.000 1.000   <NA>
Purity                     1.321 0.187       
FAM83C                    -1.774 0.076      ·
Rsquare = 0.312 (max possible = 7.04e-01 )
Likelihood ratio test p = 2.66e-03 
Wald test p = 5.02e-01 
Score (logrank) test p = 2.45e-02 

Macrophage M1_CIBERSORT in SARC (n=260):
Model: Surv(OS, EVENT) ~ `Macrophage M1_CIBERSORT` + Age + Gender + Race + Purity + `FAM83C` 
233 patients with 90 dying ( 27 missing obs. )
                            coef    HR se(coef) 95%CI_l 95%CI_u      z     p
`Macrophage M1_CIBERSORT` -4.174 0.015    2.799   0.000   3.716 -1.491 0.136
Age                        0.025 1.026    0.008   1.009   1.043  3.000 0.003
Gendermale                -0.047 0.954    0.224   0.615   1.480 -0.210 0.834
RaceBlack                 -0.130 0.878    1.087   0.104   7.391 -0.119 0.905
RaceWhite                 -0.480 0.619    1.022   0.083   4.587 -0.469 0.639
Purity                     1.101 3.008    0.579   0.966   9.361  1.901 0.057
FAM83C                     0.752 2.120    0.369   1.030   4.367  2.039 0.041
                          signif
`Macrophage M1_CIBERSORT`       
Age                           **
Gendermale                      
RaceBlack                       
RaceWhite                       
Purity                         ·
FAM83C                         *
Rsquare = 0.063 (max possible = 9.75e-01 )
Likelihood ratio test p = 3.44e-02 
Wald test p = 4.71e-02 
Score (logrank) test p = 4.32e-02 

Macrophage M1_CIBERSORT in SKCM (n=471):
Model: Surv(OS, EVENT) ~ `Macrophage M1_CIBERSORT` + Age + Stage + Gender + Race + Purity + `FAM83C` 
390 patients with 186 dying ( 81 missing obs. )
                            coef    HR se(coef) 95%CI_l 95%CI_u      z     p
`Macrophage M1_CIBERSORT` -3.252 0.039    1.705   0.001   1.094 -1.907 0.056
Age                        0.017 1.017    0.005   1.007   1.028  3.298 0.001
Stage2                     0.218 1.244    0.219   0.809   1.913  0.995 0.320
Stage3                     0.592 1.807    0.205   1.209   2.701  2.885 0.004
Stage4                     1.252 3.497    0.357   1.737   7.043  3.506 0.000
Gendermale                -0.017 0.983    0.158   0.721   1.340 -0.110 0.912
RaceWhite                 -0.992 0.371    0.416   0.164   0.838 -2.385 0.017
Purity                     1.219 3.385    0.365   1.655   6.924  3.339 0.001
FAM83C                     0.267 1.307    0.074   1.130   1.510  3.617 0.000
                          signif
`Macrophage M1_CIBERSORT`      ·
Age                           **
Stage2                          
Stage3                        **
Stage4                       ***
Gendermale                      
RaceWhite                      *
Purity                        **
FAM83C                       ***
Rsquare = 0.159 (max possible = 9.92e-01 )
Likelihood ratio test p = 4.31e-11 
Wald test p = 1.9e-11 
Score (logrank) test p = 1.12e-12 

Macrophage M1_CIBERSORT in SKCM-Primary (n=103):
Model: Surv(OS, EVENT) ~ `Macrophage M1_CIBERSORT` + Age + Stage + Gender + Race + Purity + `FAM83C` 
94 patients with 26 dying ( 9 missing obs. )
                            coef           HR se(coef) 95%CI_l    95%CI_u
`Macrophage M1_CIBERSORT`  2.402 1.104800e+01    4.679   0.001 106222.825
Age                        0.020 1.021000e+00    0.017   0.986      1.056
Stage2                    18.230 8.262053e+07 6240.201   0.000        Inf
Stage3                    18.811 1.477179e+08 6240.201   0.000        Inf
Stage4                    21.030 1.359615e+09 6240.202   0.000        Inf
Gendermale                 0.286 1.332000e+00    0.437   0.565      3.137
RaceWhite                 -1.063 3.460000e-01    0.660   0.095      1.260
Purity                     1.362 3.904000e+00    1.130   0.426     35.766
FAM83C                     0.252 1.286000e+00    0.128   1.001      1.653
                               z     p signif
`Macrophage M1_CIBERSORT`  0.513 0.608       
Age                        1.174 0.240       
Stage2                     0.003 0.998       
Stage3                     0.003 0.998       
Stage4                     0.003 0.997       
Gendermale                 0.655 0.513       
RaceWhite                 -1.609 0.108       
Purity                     1.205 0.228       
FAM83C                     1.967 0.049      *
Rsquare = 0.181 (max possible = 8.69e-01 )
Likelihood ratio test p = 2.75e-02 
Wald test p = 2.3e-02 
Score (logrank) test p = 1.4e-03 

Macrophage M1_CIBERSORT in SKCM-Metastasis (n=368):
Model: Surv(OS, EVENT) ~ `Macrophage M1_CIBERSORT` + Age + Stage + Gender + Race + Purity + `FAM83C` 
296 patients with 160 dying ( 72 missing obs. )
                            coef    HR se(coef) 95%CI_l 95%CI_u      z     p
`Macrophage M1_CIBERSORT` -3.669 0.026    1.866   0.001   0.989 -1.966 0.049
Age                        0.019 1.019    0.006   1.008   1.031  3.325 0.001
Stage2                     0.129 1.137    0.231   0.723   1.789  0.557 0.577
Stage3                     0.550 1.733    0.210   1.148   2.615  2.619 0.009
Stage4                     1.065 2.902    0.417   1.280   6.576  2.552 0.011
Gendermale                -0.046 0.955    0.173   0.680   1.341 -0.265 0.791
RaceWhite                 -1.058 0.347    0.600   0.107   1.125 -1.764 0.078
Purity                     1.071 2.919    0.392   1.353   6.297  2.731 0.006
FAM83C                     0.169 1.185    0.153   0.878   1.597  1.110 0.267
                          signif
`Macrophage M1_CIBERSORT`      *
Age                           **
Stage2                          
Stage3                        **
Stage4                         *
Gendermale                      
RaceWhite                      ·
Purity                        **
FAM83C                          
Rsquare = 0.15 (max possible = 9.95e-01 )
Likelihood ratio test p = 2.41e-07 
Wald test p = 4.37e-07 
Score (logrank) test p = 1.43e-07 

Macrophage M1_CIBERSORT in STAD (n=415):
Model: Surv(OS, EVENT) ~ `Macrophage M1_CIBERSORT` + Age + Stage + Gender + Race + Purity + `FAM83C` 
289 patients with 111 dying ( 126 missing obs. )
                            coef    HR se(coef) 95%CI_l 95%CI_u      z     p
`Macrophage M1_CIBERSORT` -2.793 0.061    2.265   0.001   5.186 -1.233 0.218
Age                        0.028 1.028    0.010   1.007   1.049  2.678 0.007
Stage2                     0.519 1.680    0.392   0.779   3.624  1.323 0.186
Stage3                     0.971 2.641    0.367   1.286   5.423  2.645 0.008
Stage4                     1.363 3.907    0.504   1.454  10.495  2.703 0.007
Gendermale                 0.137 1.147    0.208   0.763   1.723  0.660 0.509
RaceBlack                  0.232 1.261    0.449   0.523   3.041  0.516 0.606
RaceWhite                  0.089 1.093    0.245   0.677   1.765  0.364 0.716
Purity                    -0.645 0.525    0.386   0.246   1.119 -1.669 0.095
FAM83C                     0.055 1.056    0.149   0.789   1.414  0.369 0.712
                          signif
`Macrophage M1_CIBERSORT`       
Age                           **
Stage2                          
Stage3                        **
Stage4                        **
Gendermale                      
RaceBlack                       
RaceWhite                       
Purity                         ·
FAM83C                          
Rsquare = 0.075 (max possible = 9.79e-01 )
Likelihood ratio test p = 1.23e-02 
Wald test p = 1.9e-02 
Score (logrank) test p = 1.49e-02 

Macrophage M1_CIBERSORT in TGCT (n=150):
Model: Surv(OS, EVENT) ~ `Macrophage M1_CIBERSORT` + Age + Stage + Race + Purity + `FAM83C` 
75 patients with 2 dying ( 75 missing obs. )
                             coef         HR    se(coef) 95%CI_l 95%CI_u      z
`Macrophage M1_CIBERSORT` -58.381      0.000   384682.29       0     Inf  0.000
Age                        -1.502      0.223     2026.30       0     Inf -0.001
Stage2                     -0.293      0.746    44014.21       0     Inf  0.000
Stage3                     12.849 380265.822   149063.89       0     Inf  0.000
RaceBlack                   2.885     17.909 11212108.41       0     Inf  0.000
RaceWhite                 -45.236      0.000 18663595.57       0     Inf  0.000
Purity                      3.988     53.943   251582.10       0     Inf  0.000
FAM83C                      9.917  20279.659    96675.74       0     Inf  0.000
                              p signif
`Macrophage M1_CIBERSORT` 1.000   <NA>
Age                       0.999       
Stage2                    1.000   <NA>
Stage3                    1.000   <NA>
RaceBlack                 1.000   <NA>
RaceWhite                 1.000   <NA>
Purity                    1.000   <NA>
FAM83C                    1.000   <NA>
Rsquare = 0.14 (max possible = 1.4e-01 )
Likelihood ratio test p = 1.84e-01 
Wald test p = 1e+00 
Score (logrank) test p = 4.28e-03 

Macrophage M1_CIBERSORT in THCA (n=509):
Model: Surv(OS, EVENT) ~ `Macrophage M1_CIBERSORT` + Age + Stage + Gender + Race + Purity + `FAM83C` 
395 patients with 16 dying ( 114 missing obs. )
                             coef           HR se(coef) 95%CI_l     95%CI_u
`Macrophage M1_CIBERSORT` -16.976        0.000   14.782   0.000  162117.198
Age                         0.154        1.166    0.031   1.098       1.238
Stage2                     -0.231        0.794    1.154   0.083       7.616
Stage3                      0.308        1.360    0.872   0.246       7.514
Stage4                      1.464        4.324    0.998   0.612      30.563
Gendermale                  0.070        1.073    0.627   0.314       3.665
RaceBlack                  17.872 57773226.855 9236.376   0.000         Inf
RaceWhite                  17.863 57233631.354 9236.376   0.000         Inf
Purity                      2.117        8.307    1.089   0.983      70.202
FAM83C                    -13.635        0.000   14.888   0.000 5635692.568
                               z     p signif
`Macrophage M1_CIBERSORT` -1.148 0.251       
Age                        5.000 0.000    ***
Stage2                    -0.200 0.841       
Stage3                     0.353 0.724       
Stage4                     1.467 0.142       
Gendermale                 0.112 0.910       
RaceBlack                  0.002 0.998       
RaceWhite                  0.002 0.998       
Purity                     1.944 0.052      ·
FAM83C                    -0.916 0.360       
Rsquare = 0.154 (max possible = 3.47e-01 )
Likelihood ratio test p = 2.56e-10 
Wald test p = 1.03e-03 
Score (logrank) test p = 1.98e-10 

Macrophage M1_CIBERSORT in THYM (n=120):
Model: Surv(OS, EVENT) ~ `Macrophage M1_CIBERSORT` + Age + Gender + Race + Purity + `FAM83C` 
113 patients with 9 dying ( 7 missing obs. )
                             coef           HR  se(coef)  95%CI_l      95%CI_u
`Macrophage M1_CIBERSORT`  27.425 8.142175e+11     9.994 2534.646 2.615553e+20
Age                         0.041 1.042000e+00     0.035    0.974 1.115000e+00
Gendermale                  0.104 1.109000e+00     0.790    0.236 5.213000e+00
RaceBlack                 -15.588 0.000000e+00 10484.950    0.000          Inf
RaceWhite                   0.859 2.360000e+00     1.145    0.250 2.227200e+01
Purity                     -0.376 6.860000e-01     1.237    0.061 7.745000e+00
FAM83C                      0.282 1.326000e+00     0.927    0.216 8.151000e+00
                               z     p signif
`Macrophage M1_CIBERSORT`  2.744 0.006     **
Age                        1.190 0.234       
Gendermale                 0.131 0.896       
RaceBlack                 -0.001 0.999       
RaceWhite                  0.750 0.454       
Purity                    -0.304 0.761       
FAM83C                     0.305 0.761       
Rsquare = 0.1 (max possible = 4.51e-01 )
Likelihood ratio test p = 1.04e-01 
Wald test p = 1.35e-01 
Score (logrank) test p = 2.25e-02 

Macrophage M1_CIBERSORT in UCEC (n=545):
Model: Surv(OS, EVENT) ~ `Macrophage M1_CIBERSORT` + Age + Race + Purity + `FAM83C` 
85 patients with 16 dying ( 460 missing obs. )
                            coef     HR se(coef) 95%CI_l     95%CI_u      z
`Macrophage M1_CIBERSORT`  2.584 13.244    5.786   0.000 1113960.585  0.447
Age                       -0.006  0.994    0.029   0.940       1.051 -0.222
RaceWhite                  1.446  4.248    0.687   1.105      16.329  2.106
Purity                     1.429  4.176    1.205   0.394      44.265  1.187
FAM83C                     0.265  1.303    0.542   0.450       3.772  0.488
                              p signif
`Macrophage M1_CIBERSORT` 0.655       
Age                       0.824       
RaceWhite                 0.035      *
Purity                    0.235       
FAM83C                    0.626       
Rsquare = 0.086 (max possible = 7.29e-01 )
Likelihood ratio test p = 1.79e-01 
Wald test p = 2.75e-01 
Score (logrank) test p = 2.16e-01 

Macrophage M1_CIBERSORT in UCS (n=57):
Model: Surv(OS, EVENT) ~ `Macrophage M1_CIBERSORT` + Age + Race + Purity + `FAM83C` 
52 patients with 32 dying ( 5 missing obs. )
                            coef           HR se(coef) 95%CI_l   95%CI_u      z
`Macrophage M1_CIBERSORT` -1.862        0.155    5.919   0.000 16968.296 -0.315
Age                        0.051        1.052    0.027   0.999     1.108  1.914
RaceBlack                 17.628 45270294.683 6522.810   0.000       Inf  0.003
RaceWhite                 17.892 58966147.110 6522.810   0.000       Inf  0.003
Purity                    -0.873        0.418    1.094   0.049     3.564 -0.798
FAM83C                    -0.274        0.760    0.453   0.313     1.847 -0.605
                              p signif
`Macrophage M1_CIBERSORT` 0.753       
Age                       0.056      ·
RaceBlack                 0.998       
RaceWhite                 0.998       
Purity                    0.425       
FAM83C                    0.545       
Rsquare = 0.127 (max possible = 9.83e-01 )
Likelihood ratio test p = 3.18e-01 
Wald test p = 4.42e-01 
Score (logrank) test p = 3.36e-01 

Macrophage M1_CIBERSORT in UVM (n=80):
Model: Surv(OS, EVENT) ~ `Macrophage M1_CIBERSORT` + Age + Stage + Gender + Purity + `FAM83C` 
77 patients with 22 dying ( 3 missing obs. )
                            coef           HR se(coef) 95%CI_l      95%CI_u
`Macrophage M1_CIBERSORT` 19.491 2.914899e+08    9.874   1.148 7.401890e+16
Age                        0.044 1.045000e+00    0.020   1.004 1.087000e+00
Stage3                     0.260 1.297000e+00    0.506   0.481 3.496000e+00
Stage4                     3.516 3.364700e+01    1.228   3.029 3.737350e+02
Gendermale                 0.217 1.243000e+00    0.478   0.487 3.173000e+00
Purity                     2.069 7.916000e+00    1.310   0.608 1.031350e+02
FAM83C                    13.495 7.256007e+05   28.048   0.000 5.438961e+29
                              z     p signif
`Macrophage M1_CIBERSORT` 1.974 0.048      *
Age                       2.135 0.033      *
Stage3                    0.514 0.607       
Stage4                    2.862 0.004     **
Gendermale                0.455 0.649       
Purity                    1.580 0.114       
FAM83C                    0.481 0.630       
Rsquare = 0.285 (max possible = 8.72e-01 )
Likelihood ratio test p = 5.47e-04 
Wald test p = 3.19e-03 
Score (logrank) test p = 2.17e-09 

Macrophage M1_CIBERSORT-ABS in ACC (n=79):
Model: Surv(OS, EVENT) ~ `Macrophage M1_CIBERSORT-ABS` + Age + Gender + Race + Purity + `FAM83C` 
64 patients with 24 dying ( 15 missing obs. )
                                coef           HR  se(coef)    95%CI_l
`Macrophage M1_CIBERSORT-ABS` 36.623 8.042336e+15    12.222 317516.067
Age                           -0.002 9.980000e-01     0.014      0.971
Gendermale                     0.219 1.245000e+00     0.453      0.513
RaceBlack                      0.632 1.880000e+00 16272.456      0.000
RaceWhite                     17.369 3.493197e+07 14020.896      0.000
Purity                         7.322 1.512947e+03     3.363      2.076
FAM83C                        -0.670 5.120000e-01     3.209      0.001
                                   95%CI_u      z     p signif
`Macrophage M1_CIBERSORT-ABS` 2.037036e+26  2.996 0.003     **
Age                           1.026000e+00 -0.148 0.883       
Gendermale                    3.026000e+00  0.484 0.628       
RaceBlack                              Inf  0.000 1.000   <NA>
RaceWhite                              Inf  0.001 0.999       
Purity                        1.102364e+06  2.177 0.029      *
FAM83C                        2.757480e+02 -0.209 0.835       
Rsquare = 0.173 (max possible = 9.38e-01 )
Likelihood ratio test p = 9.56e-02 
Wald test p = 1.93e-01 
Score (logrank) test p = 5.5e-02 

Macrophage M1_CIBERSORT-ABS in BLCA (n=408):
Model: Surv(OS, EVENT) ~ `Macrophage M1_CIBERSORT-ABS` + Age + Stage + Gender + Race + Purity + `FAM83C` 
348 patients with 160 dying ( 60 missing obs. )
                                coef          HR se(coef) 95%CI_l 95%CI_u
`Macrophage M1_CIBERSORT-ABS`  0.410       1.507    2.227   0.019 118.504
Age                            0.034       1.034    0.009   1.017   1.052
Stage2                        14.375 1749323.552 1896.961   0.000     Inf
Stage3                        14.831 2761973.049 1896.961   0.000     Inf
Stage4                        15.383 4795246.406 1896.961   0.000     Inf
Gendermale                    -0.170       0.843    0.181   0.592   1.201
RaceBlack                      0.802       2.229    0.448   0.926   5.366
RaceWhite                      0.155       1.168    0.355   0.583   2.341
Purity                         0.134       1.143    0.379   0.544   2.403
FAM83C                         0.083       1.086    0.046   0.992   1.189
                                   z     p signif
`Macrophage M1_CIBERSORT-ABS`  0.184 0.854       
Age                            3.929 0.000    ***
Stage2                         0.008 0.994       
Stage3                         0.008 0.994       
Stage4                         0.008 0.994       
Gendermale                    -0.944 0.345       
RaceBlack                      1.788 0.074      ·
RaceWhite                      0.437 0.662       
Purity                         0.354 0.723       
FAM83C                         1.784 0.074      ·
Rsquare = 0.138 (max possible = 9.91e-01 )
Likelihood ratio test p = 1.3e-07 
Wald test p = 6.09e-07 
Score (logrank) test p = 1.8e-07 

Macrophage M1_CIBERSORT-ABS in BRCA (n=1100):
Model: Surv(OS, EVENT) ~ `Macrophage M1_CIBERSORT-ABS` + Age + Stage + Gender + Race + Purity + `FAM83C` 
878 patients with 121 dying ( 222 missing obs. )
                                coef     HR se(coef) 95%CI_l 95%CI_u      z
`Macrophage M1_CIBERSORT-ABS` -2.466  0.085    2.806   0.000  20.765 -0.879
Age                            0.036  1.036    0.008   1.021   1.052  4.672
Stage2                         0.388  1.473    0.304   0.812   2.675  1.274
Stage3                         1.167  3.211    0.313   1.738   5.933  3.724
Stage4                         2.451 11.595    0.394   5.359  25.086  6.223
Gendermale                     0.027  1.027    1.008   0.143   7.402  0.027
RaceBlack                      0.011  1.011    0.619   0.300   3.404  0.017
RaceWhite                     -0.223  0.800    0.596   0.249   2.573 -0.374
Purity                         0.340  1.405    0.458   0.572   3.448  0.742
FAM83C                         0.079  1.082    0.233   0.685   1.709  0.337
                                  p signif
`Macrophage M1_CIBERSORT-ABS` 0.379       
Age                           0.000    ***
Stage2                        0.203       
Stage3                        0.000    ***
Stage4                        0.000    ***
Gendermale                    0.979       
RaceBlack                     0.986       
RaceWhite                     0.709       
Purity                        0.458       
FAM83C                        0.736       
Rsquare = 0.082 (max possible = 7.85e-01 )
Likelihood ratio test p = 5e-12 
Wald test p = 1.84e-15 
Score (logrank) test p = 2.48e-21 

Macrophage M1_CIBERSORT-ABS in BRCA-Basal (n=191):
Model: Surv(OS, EVENT) ~ `Macrophage M1_CIBERSORT-ABS` + Age + Stage + Race + Purity + `FAM83C` 
163 patients with 24 dying ( 28 missing obs. )
                                coef           HR se(coef) 95%CI_l   95%CI_u
`Macrophage M1_CIBERSORT-ABS` -3.626 2.700000e-02    6.805   0.000 16492.005
Age                            0.011 1.011000e+00    0.018   0.976     1.047
Stage2                        18.663 1.273579e+08 6495.834   0.000       Inf
Stage3                        20.031 5.005131e+08 6495.834   0.000       Inf
Stage4                        21.134 1.508468e+09 6495.834   0.000       Inf
RaceBlack                     -1.070 3.430000e-01    1.134   0.037     3.166
RaceWhite                     -1.289 2.760000e-01    1.130   0.030     2.526
Purity                         0.183 1.201000e+00    1.473   0.067    21.559
FAM83C                        -0.256 7.740000e-01    0.523   0.278     2.156
                                   z     p signif
`Macrophage M1_CIBERSORT-ABS` -0.533 0.594       
Age                            0.614 0.539       
Stage2                         0.003 0.998       
Stage3                         0.003 0.998       
Stage4                         0.003 0.997       
RaceBlack                     -0.944 0.345       
RaceWhite                     -1.140 0.254       
Purity                         0.124 0.901       
FAM83C                        -0.489 0.625       
Rsquare = 0.16 (max possible = 7.18e-01 )
Likelihood ratio test p = 8.2e-04 
Wald test p = 1.12e-02 
Score (logrank) test p = 8.48e-06 

Macrophage M1_CIBERSORT-ABS in BRCA-Her2 (n=82):
Model: Surv(OS, EVENT) ~ `Macrophage M1_CIBERSORT-ABS` + Age + Stage + Race + Purity + `FAM83C` 
59 patients with 11 dying ( 23 missing obs. )
                                 coef           HR    se(coef)    95%CI_l
`Macrophage M1_CIBERSORT-ABS` -20.242 0.000000e+00      14.830      0.000
Age                             0.011 1.011000e+00       0.027      0.958
Stage2                         12.526 2.753445e+05       0.819  55346.958
Stage3                         14.518 2.018305e+06       0.819 405699.202
Stage4                         54.308 3.852582e+23 1968927.780      0.000
RaceBlack                      -6.404 2.000000e-03       4.440      0.000
RaceWhite                      -1.698 1.830000e-01       1.353      0.013
Purity                          2.201 9.037000e+00       1.858      0.237
FAM83C                         -1.866 1.550000e-01       1.539      0.008
                                   95%CI_u      z     p signif
`Macrophage M1_CIBERSORT-ABS`     6800.052 -1.365 0.172       
Age                                  1.067  0.403 0.687       
Stage2                         1369805.809 15.302 0.000    ***
Stage3                        10040826.792 17.735 0.000    ***
Stage4                                 Inf  0.000 1.000   <NA>
RaceBlack                            9.947 -1.443 0.149       
RaceWhite                            2.597 -1.255 0.210       
Purity                             344.625  1.185 0.236       
FAM83C                               3.163 -1.212 0.226       
Rsquare = 0.422 (max possible = 6.68e-01 )
Likelihood ratio test p = 1.76e-04 
Wald test p = 9.15e-01 
Score (logrank) test p = 1.66e-15 

Macrophage M1_CIBERSORT-ABS in BRCA-LumA (n=568):
Model: Surv(OS, EVENT) ~ `Macrophage M1_CIBERSORT-ABS` + Age + Stage + Gender + Race + Purity + `FAM83C` 
464 patients with 55 dying ( 104 missing obs. )
                                 coef     HR se(coef) 95%CI_l     95%CI_u
`Macrophage M1_CIBERSORT-ABS`   4.004 54.816    5.186   0.002 1422614.243
Age                             0.048  1.049    0.012   1.025       1.073
Stage2                          0.365  1.440    0.376   0.689       3.007
Stage3                          0.911  2.486    0.394   1.148       5.383
Stage4                          2.167  8.730    0.605   2.669      28.551
Gendermale                    -15.420  0.000 3471.395   0.000         Inf
RaceBlack                      -0.312  0.732    1.177   0.073       7.354
RaceWhite                       0.300  1.350    1.032   0.179      10.209
Purity                          0.583  1.791    0.671   0.481       6.672
FAM83C                         -4.668  0.009    4.264   0.000      39.987
                                   z     p signif
`Macrophage M1_CIBERSORT-ABS`  0.772 0.440       
Age                            4.039 0.000    ***
Stage2                         0.970 0.332       
Stage3                         2.311 0.021      *
Stage4                         3.584 0.000    ***
Gendermale                    -0.004 0.996       
RaceBlack                     -0.265 0.791       
RaceWhite                      0.291 0.771       
Purity                         0.869 0.385       
FAM83C                        -1.095 0.274       
Rsquare = 0.076 (max possible = 6.81e-01 )
Likelihood ratio test p = 6.02e-05 
Wald test p = 1.53e-05 
Score (logrank) test p = 2.79e-07 

Macrophage M1_CIBERSORT-ABS in BRCA-LumB (n=219):
Model: Surv(OS, EVENT) ~ `Macrophage M1_CIBERSORT-ABS` + Age + Stage + Gender + Race + Purity + `FAM83C` 
157 patients with 25 dying ( 62 missing obs. )
                                 coef           HR se(coef) 95%CI_l 95%CI_u
`Macrophage M1_CIBERSORT-ABS` -34.356        0.000   12.732   0.000   0.000
Age                             0.053        1.055    0.020   1.013   1.098
Stage2                          0.709        2.032    1.073   0.248  16.640
Stage3                          2.067        7.902    1.070   0.971  64.329
Stage4                          1.492        4.447    1.195   0.427  46.266
Gendermale                      0.187        1.206    1.163   0.123  11.791
RaceBlack                      16.615 16442482.549 6312.489   0.000     Inf
RaceWhite                      15.774  7090792.143 6312.489   0.000     Inf
Purity                         -3.081        0.046    1.762   0.001   1.452
FAM83C                         -3.025        0.049    3.936   0.000 108.722
                                   z     p signif
`Macrophage M1_CIBERSORT-ABS` -2.698 0.007     **
Age                            2.593 0.010      *
Stage2                         0.661 0.509       
Stage3                         1.932 0.053      ·
Stage4                         1.249 0.212       
Gendermale                     0.161 0.872       
RaceBlack                      0.003 0.998       
RaceWhite                      0.002 0.998       
Purity                        -1.749 0.080      ·
FAM83C                        -0.769 0.442       
Rsquare = 0.162 (max possible = 6.98e-01 )
Likelihood ratio test p = 1.93e-03 
Wald test p = 9e-03 
Score (logrank) test p = 1.94e-03 

Macrophage M1_CIBERSORT-ABS in CESC (n=306):
Model: Surv(OS, EVENT) ~ `Macrophage M1_CIBERSORT-ABS` + Age + Race + Purity + `FAM83C` 
227 patients with 55 dying ( 79 missing obs. )
                                coef    HR se(coef) 95%CI_l 95%CI_u      z
`Macrophage M1_CIBERSORT-ABS` -5.839 0.003    4.548   0.000  21.649 -1.284
Age                            0.016 1.016    0.010   0.995   1.037  1.526
RaceBlack                      1.044 2.842    1.069   0.350  23.107  0.977
RaceWhite                      0.793 2.210    1.023   0.298  16.408  0.775
Purity                        -0.416 0.660    0.877   0.118   3.682 -0.474
FAM83C                        -0.092 0.912    0.071   0.793   1.049 -1.295
                                  p signif
`Macrophage M1_CIBERSORT-ABS` 0.199       
Age                           0.127       
RaceBlack                     0.329       
RaceWhite                     0.438       
Purity                        0.636       
FAM83C                        0.195       
Rsquare = 0.035 (max possible = 8.91e-01 )
Likelihood ratio test p = 2.27e-01 
Wald test p = 2.95e-01 
Score (logrank) test p = 2.82e-01 

Macrophage M1_CIBERSORT-ABS in CHOL (n=36):
Model: Surv(OS, EVENT) ~ `Macrophage M1_CIBERSORT-ABS` + Age + Stage + Gender + Race + Purity + `FAM83C` 
36 patients with 18 dying ( 0 missing obs. )
                                 coef     HR se(coef) 95%CI_l      95%CI_u
`Macrophage M1_CIBERSORT-ABS`  -0.859  0.424   11.995   0.000 6.866317e+09
Age                             0.019  1.020    0.023   0.976 1.066000e+00
Stage2                          0.769  2.158    0.705   0.542 8.589000e+00
Stage3                        -15.559  0.000 6955.974   0.000          Inf
Stage4                          0.933  2.543    0.710   0.632 1.023500e+01
Gendermale                      0.196  1.217    0.571   0.398 3.724000e+00
RaceBlack                      -0.279  0.757    1.673   0.028 2.009900e+01
RaceWhite                      -1.052  0.349    1.039   0.046 2.678000e+00
Purity                          1.798  6.039    2.066   0.105 3.460610e+02
FAM83C                          2.325 10.228    3.798   0.006 1.747980e+04
                                   z     p signif
`Macrophage M1_CIBERSORT-ABS` -0.072 0.943       
Age                            0.863 0.388       
Stage2                         1.092 0.275       
Stage3                        -0.002 0.998       
Stage4                         1.314 0.189       
Gendermale                     0.344 0.731       
RaceBlack                     -0.167 0.868       
RaceWhite                     -1.012 0.312       
Purity                         0.871 0.384       
FAM83C                         0.612 0.540       
Rsquare = 0.221 (max possible = 9.46e-01 )
Likelihood ratio test p = 5.33e-01 
Wald test p = 7.12e-01 
Score (logrank) test p = 5.43e-01 

Macrophage M1_CIBERSORT-ABS in COAD (n=458):
Model: Surv(OS, EVENT) ~ `Macrophage M1_CIBERSORT-ABS` + Age + Stage + Gender + Race + Purity + `FAM83C` 
236 patients with 58 dying ( 222 missing obs. )
                                coef     HR se(coef) 95%CI_l     95%CI_u      z
`Macrophage M1_CIBERSORT-ABS`  3.825 45.831    5.174   0.002 1161683.584  0.739
Age                            0.028  1.028    0.013   1.003       1.054  2.209
Stage2                         0.455  1.576    0.638   0.451       5.506  0.713
Stage3                         1.068  2.909    0.629   0.847       9.987  1.696
Stage4                         2.297  9.939    0.638   2.845      34.726  3.598
Gendermale                     0.343  1.410    0.289   0.800       2.486  1.187
RaceBlack                     -0.371  0.690    0.850   0.130       3.651 -0.436
RaceWhite                     -0.348  0.706    0.793   0.149       3.340 -0.438
Purity                        -0.356  0.700    0.674   0.187       2.623 -0.529
FAM83C                         0.225  1.253    0.432   0.538       2.920  0.522
                                  p signif
`Macrophage M1_CIBERSORT-ABS` 0.460       
Age                           0.027      *
Stage2                        0.476       
Stage3                        0.090      ·
Stage4                        0.000    ***
Gendermale                    0.235       
RaceBlack                     0.663       
RaceWhite                     0.661       
Purity                        0.597       
FAM83C                        0.602       
Rsquare = 0.129 (max possible = 8.97e-01 )
Likelihood ratio test p = 3.27e-04 
Wald test p = 2.99e-04 
Score (logrank) test p = 3.43e-05 

Macrophage M1_CIBERSORT-ABS in DLBC (n=48):
Model: Surv(OS, EVENT) ~ `Macrophage M1_CIBERSORT-ABS` + Age + Gender + Race + Purity + `FAM83C` 
41 patients with 5 dying ( 7 missing obs. )
                                 coef     HR se(coef) 95%CI_l      95%CI_u
`Macrophage M1_CIBERSORT-ABS`   4.547 94.332    2.177   1.323 6.727821e+03
Age                             0.026  1.027    0.058   0.917 1.150000e+00
Gendermale                     -0.378  0.685    1.424   0.042 1.117300e+01
RaceBlack                       3.524 33.918    3.611   0.029 4.015765e+04
RaceWhite                      -1.837  0.159    1.573   0.007 3.475000e+00
Purity                         -0.313  0.731    2.791   0.003 1.736770e+02
FAM83C                        -54.832  0.000   76.235   0.000 1.196519e+41
                                   z     p signif
`Macrophage M1_CIBERSORT-ABS`  2.088 0.037      *
Age                            0.453 0.650       
Gendermale                    -0.265 0.791       
RaceBlack                      0.976 0.329       
RaceWhite                     -1.168 0.243       
Purity                        -0.112 0.911       
FAM83C                        -0.719 0.472       
Rsquare = 0.269 (max possible = 5.58e-01 )
Likelihood ratio test p = 7.62e-02 
Wald test p = 2.11e-01 
Score (logrank) test p = 9.37e-03 

Macrophage M1_CIBERSORT-ABS in ESCA (n=185):
Model: Surv(OS, EVENT) ~ `Macrophage M1_CIBERSORT-ABS` + Age + Stage + Gender + Race + Purity + `FAM83C` 
140 patients with 47 dying ( 45 missing obs. )
                                coef     HR se(coef) 95%CI_l   95%CI_u      z
`Macrophage M1_CIBERSORT-ABS` -0.654  0.520    5.141   0.000 12361.550 -0.127
Age                            0.011  1.012    0.014   0.984     1.040  0.801
Stage2                         0.686  1.986    0.657   0.548     7.201  1.044
Stage3                         1.443  4.234    0.673   1.132    15.836  2.144
Stage4                         2.920 18.547    0.788   3.956    86.951  3.705
Gendermale                     0.510  1.665    0.541   0.577     4.804  0.942
RaceBlack                      0.259  1.296    1.075   0.158    10.649  0.241
RaceWhite                      0.008  1.008    0.462   0.408     2.492  0.018
Purity                         0.179  1.196    0.877   0.214     6.667  0.204
FAM83C                         0.056  1.058    0.077   0.909     1.230  0.726
                                  p signif
`Macrophage M1_CIBERSORT-ABS` 0.899       
Age                           0.423       
Stage2                        0.296       
Stage3                        0.032      *
Stage4                        0.000    ***
Gendermale                    0.346       
RaceBlack                     0.809       
RaceWhite                     0.986       
Purity                        0.839       
FAM83C                        0.468       
Rsquare = 0.144 (max possible = 9.32e-01 )
Likelihood ratio test p = 1.62e-02 
Wald test p = 7.44e-03 
Score (logrank) test p = 6.68e-04 

Macrophage M1_CIBERSORT-ABS in GBM (n=153):
Model: Surv(OS, EVENT) ~ `Macrophage M1_CIBERSORT-ABS` + Age + Gender + Race + Purity + `FAM83C` 
135 patients with 108 dying ( 18 missing obs. )
                                coef    HR se(coef) 95%CI_l      95%CI_u      z
`Macrophage M1_CIBERSORT-ABS`  1.559 4.755   16.285   0.000 3.459589e+14  0.096
Age                            0.030 1.030    0.008   1.014 1.047000e+00  3.575
Gendermale                    -0.091 0.913    0.213   0.601 1.386000e+00 -0.427
RaceBlack                      0.603 1.828    0.736   0.432 7.732000e+00  0.820
RaceWhite                     -0.179 0.836    0.619   0.249 2.812000e+00 -0.289
Purity                        -1.042 0.353    0.538   0.123 1.012000e+00 -1.938
FAM83C                        -2.706 0.067    3.099   0.000 2.900200e+01 -0.873
                                  p signif
`Macrophage M1_CIBERSORT-ABS` 0.924       
Age                           0.000    ***
Gendermale                    0.669       
RaceBlack                     0.412       
RaceWhite                     0.772       
Purity                        0.053      ·
FAM83C                        0.383       
Rsquare = 0.134 (max possible = 9.98e-01 )
Likelihood ratio test p = 6.84e-03 
Wald test p = 9.92e-03 
Score (logrank) test p = 8.66e-03 

Macrophage M1_CIBERSORT-ABS in HNSC (n=522):
Model: Surv(OS, EVENT) ~ `Macrophage M1_CIBERSORT-ABS` + Age + Stage + Gender + Race + Purity + `FAM83C` 
411 patients with 176 dying ( 111 missing obs. )
                                coef    HR se(coef) 95%CI_l 95%CI_u      z
`Macrophage M1_CIBERSORT-ABS` -2.009 0.134    1.621   0.006   3.213 -1.240
Age                            0.022 1.022    0.008   1.007   1.038  2.873
Stage2                         0.589 1.801    0.544   0.620   5.233  1.081
Stage3                         0.811 2.251    0.538   0.785   6.459  1.509
Stage4                         1.197 3.311    0.511   1.215   9.019  2.341
Gendermale                    -0.248 0.781    0.172   0.557   1.094 -1.440
RaceBlack                      0.076 1.079    0.560   0.360   3.231  0.135
RaceWhite                     -0.314 0.730    0.513   0.267   1.994 -0.613
Purity                        -0.202 0.817    0.382   0.386   1.729 -0.529
FAM83C                        -0.055 0.946    0.045   0.867   1.033 -1.240
                                  p signif
`Macrophage M1_CIBERSORT-ABS` 0.215       
Age                           0.004     **
Stage2                        0.279       
Stage3                        0.131       
Stage4                        0.019      *
Gendermale                    0.150       
RaceBlack                     0.893       
RaceWhite                     0.540       
Purity                        0.597       
FAM83C                        0.215       
Rsquare = 0.075 (max possible = 9.89e-01 )
Likelihood ratio test p = 3.69e-04 
Wald test p = 9.46e-04 
Score (logrank) test p = 7.01e-04 

Macrophage M1_CIBERSORT-ABS in HNSC-HPV+ (n=98):
Model: Surv(OS, EVENT) ~ `Macrophage M1_CIBERSORT-ABS` + Age + Stage + Gender + Race + Purity + `FAM83C` 
65 patients with 23 dying ( 33 missing obs. )
                                coef           HR  se(coef) 95%CI_l 95%CI_u
`Macrophage M1_CIBERSORT-ABS` -3.514 3.000000e-02     4.326   0.000 143.356
Age                            0.009 1.009000e+00     0.027   0.957   1.064
Stage2                        17.289 3.224309e+07  5129.501   0.000     Inf
Stage3                        16.481 1.437496e+07  5129.502   0.000     Inf
Stage4                        17.327 3.348442e+07  5129.501   0.000     Inf
Gendermale                    -0.191 8.260000e-01     0.561   0.275   2.481
RaceBlack                     18.646 1.252867e+08 12162.083   0.000     Inf
RaceWhite                     17.955 6.275893e+07 12162.083   0.000     Inf
Purity                        -1.863 1.550000e-01     1.096   0.018   1.331
FAM83C                        -0.119 8.880000e-01     0.152   0.659   1.196
                                   z     p signif
`Macrophage M1_CIBERSORT-ABS` -0.812 0.417       
Age                            0.340 0.734       
Stage2                         0.003 0.997       
Stage3                         0.003 0.997       
Stage4                         0.003 0.997       
Gendermale                    -0.341 0.733       
RaceBlack                      0.002 0.999       
RaceWhite                      0.001 0.999       
Purity                        -1.699 0.089      ·
FAM83C                        -0.781 0.435       
Rsquare = 0.104 (max possible = 9.17e-01 )
Likelihood ratio test p = 7.15e-01 
Wald test p = 9.34e-01 
Score (logrank) test p = 8.39e-01 

Macrophage M1_CIBERSORT-ABS in HNSC-HPV- (n=422):
Model: Surv(OS, EVENT) ~ `Macrophage M1_CIBERSORT-ABS` + Age + Stage + Gender + Race + Purity + `FAM83C` 
346 patients with 153 dying ( 76 missing obs. )
                                coef    HR se(coef) 95%CI_l 95%CI_u      z
`Macrophage M1_CIBERSORT-ABS` -1.733 0.177    1.800   0.005   6.017 -0.963
Age                            0.027 1.027    0.008   1.011   1.045  3.205
Stage2                         0.343 1.410    0.555   0.475   4.180  0.619
Stage3                         0.693 1.999    0.544   0.689   5.802  1.274
Stage4                         1.099 3.000    0.514   1.096   8.211  2.139
Gendermale                    -0.283 0.754    0.183   0.527   1.079 -1.545
RaceBlack                     -0.061 0.941    0.565   0.311   2.847 -0.108
RaceWhite                     -0.454 0.635    0.515   0.231   1.741 -0.883
Purity                         0.079 1.082    0.421   0.475   2.468  0.188
FAM83C                        -0.044 0.957    0.048   0.871   1.052 -0.905
                                  p signif
`Macrophage M1_CIBERSORT-ABS` 0.336       
Age                           0.001     **
Stage2                        0.536       
Stage3                        0.203       
Stage4                        0.032      *
Gendermale                    0.122       
RaceBlack                     0.914       
RaceWhite                     0.377       
Purity                        0.851       
FAM83C                        0.366       
Rsquare = 0.089 (max possible = 9.89e-01 )
Likelihood ratio test p = 3.71e-04 
Wald test p = 9.65e-04 
Score (logrank) test p = 7.44e-04 

Macrophage M1_CIBERSORT-ABS in KICH (n=66):
Model: Surv(OS, EVENT) ~ `Macrophage M1_CIBERSORT-ABS` + Age + Stage + Gender + Race + Purity + `FAM83C` 
63 patients with 9 dying ( 3 missing obs. )
                                 coef           HR se(coef)      95%CI_l
`Macrophage M1_CIBERSORT-ABS` 104.977 3.899262e+45   36.092 7.406399e+14
Age                             0.074 1.077000e+00    0.029 1.017000e+00
Stage2                         13.408 6.650933e+05    0.858 1.237659e+05
Stage3                         16.138 1.020314e+07    0.803 2.114054e+06
Stage4                         17.110 2.697204e+07    0.952 4.172135e+06
Gendermale                     -0.836 4.330000e-01    0.751 9.900000e-02
RaceBlack                     -15.739 0.000000e+00 2309.977 0.000000e+00
RaceWhite                      -3.159 4.200000e-02    1.225 4.000000e-03
Purity                          7.801 2.443543e+03    6.338 1.000000e-02
FAM83C                         22.980 9.547988e+09   27.092 0.000000e+00
                                   95%CI_u      z     p signif
`Macrophage M1_CIBERSORT-ABS` 2.052852e+76  2.909 0.004     **
Age                           1.141000e+00  2.548 0.011      *
Stage2                        3.574078e+06 15.628 0.000    ***
Stage3                        4.924379e+07 20.094 0.000    ***
Stage4                        1.743690e+08 17.968 0.000    ***
Gendermale                    1.890000e+00 -1.113 0.266       
RaceBlack                              Inf -0.007 0.995       
RaceWhite                     4.680000e-01 -2.579 0.010      *
Purity                        6.063709e+08  1.231 0.218       
FAM83C                        1.097245e+33  0.848 0.396       
Rsquare = 0.411 (max possible = 6.71e-01 )
Likelihood ratio test p = 2.39e-04 
Wald test p = 1.4e-207 
Score (logrank) test p = 1.4e-14 

Macrophage M1_CIBERSORT-ABS in KIRC (n=533):
Model: Surv(OS, EVENT) ~ `Macrophage M1_CIBERSORT-ABS` + Age + Stage + Gender + Race + Purity + `FAM83C` 
450 patients with 138 dying ( 83 missing obs. )
                                coef     HR se(coef) 95%CI_l 95%CI_u      z
`Macrophage M1_CIBERSORT-ABS` -1.435  0.238    3.266   0.000 143.386 -0.439
Age                            0.038  1.039    0.008   1.022   1.056  4.472
Stage2                         0.238  1.269    0.345   0.646   2.494  0.691
Stage3                         0.793  2.210    0.231   1.405   3.475  3.433
Stage4                         1.744  5.719    0.218   3.728   8.772  7.988
Gendermale                    -0.053  0.948    0.188   0.656   1.370 -0.282
RaceBlack                      0.231  1.260    1.058   0.158  10.011  0.218
RaceWhite                      0.248  1.282    1.017   0.175   9.410  0.244
Purity                        -0.141  0.868    0.398   0.398   1.893 -0.355
FAM83C                         3.272 26.368    1.185   2.584 269.039  2.761
                                  p signif
`Macrophage M1_CIBERSORT-ABS` 0.660       
Age                           0.000    ***
Stage2                        0.490       
Stage3                        0.001     **
Stage4                        0.000    ***
Gendermale                    0.778       
RaceBlack                     0.827       
RaceWhite                     0.807       
Purity                        0.723       
FAM83C                        0.006     **
Rsquare = 0.184 (max possible = 9.65e-01 )
Likelihood ratio test p = 2.66e-15 
Wald test p = 1.28e-15 
Score (logrank) test p = 6.17e-19 

Macrophage M1_CIBERSORT-ABS in KIRP (n=290):
Model: Surv(OS, EVENT) ~ `Macrophage M1_CIBERSORT-ABS` + Age + Stage + Gender + Race + Purity + `FAM83C` 
219 patients with 34 dying ( 71 missing obs. )
                                coef           HR se(coef) 95%CI_l      95%CI_u
`Macrophage M1_CIBERSORT-ABS` 22.621 6.669552e+09   13.826   0.011 3.916764e+21
Age                            0.008 1.008000e+00    0.016   0.976 1.041000e+00
Stage2                        -0.278 7.570000e-01    1.061   0.095 6.052000e+00
Stage3                         1.524 4.590000e+00    0.452   1.894 1.112600e+01
Stage4                         2.489 1.205400e+01    0.559   4.028 3.607300e+01
Gendermale                    -0.371 6.900000e-01    0.400   0.315 1.511000e+00
RaceBlack                     -1.209 2.990000e-01    1.309   0.023 3.888000e+00
RaceWhite                     -1.294 2.740000e-01    1.309   0.021 3.565000e+00
Purity                         0.038 1.039000e+00    0.791   0.220 4.898000e+00
FAM83C                         0.893 2.443000e+00    0.329   1.282 4.656000e+00
                                   z     p signif
`Macrophage M1_CIBERSORT-ABS`  1.636 0.102       
Age                            0.493 0.622       
Stage2                        -0.262 0.793       
Stage3                         3.373 0.001     **
Stage4                         4.451 0.000    ***
Gendermale                    -0.928 0.354       
RaceBlack                     -0.923 0.356       
RaceWhite                     -0.989 0.323       
Purity                         0.048 0.962       
FAM83C                         2.714 0.007     **
Rsquare = 0.188 (max possible = 7.58e-01 )
Likelihood ratio test p = 1.64e-06 
Wald test p = 3.26e-07 
Score (logrank) test p = 1.1e-12 

Macrophage M1_CIBERSORT-ABS in LGG (n=516):
Model: Surv(OS, EVENT) ~ `Macrophage M1_CIBERSORT-ABS` + Age + Gender + Race + Purity + `FAM83C` 
463 patients with 112 dying ( 53 missing obs. )
                                coef           HR se(coef)     95%CI_l
`Macrophage M1_CIBERSORT-ABS` 44.251 1.651620e+19   13.373 6.83826e+07
Age                            0.059 1.061000e+00    0.008 1.04500e+00
Gendermale                     0.137 1.146000e+00    0.197 7.79000e-01
RaceBlack                     15.753 6.942498e+06 2551.819 0.00000e+00
RaceWhite                     15.813 7.370790e+06 2551.819 0.00000e+00
Purity                        -0.802 4.480000e-01    0.413 2.00000e-01
FAM83C                         0.205 1.228000e+00    1.958 2.60000e-02
                                   95%CI_u      z     p signif
`Macrophage M1_CIBERSORT-ABS` 3.989097e+30  3.309 0.001     **
Age                           1.077000e+00  7.520 0.000    ***
Gendermale                    1.688000e+00  0.693 0.488       
RaceBlack                              Inf  0.006 0.995       
RaceWhite                              Inf  0.006 0.995       
Purity                        1.007000e+00 -1.943 0.052      ·
FAM83C                        5.702400e+01  0.105 0.917       
Rsquare = 0.152 (max possible = 9.07e-01 )
Likelihood ratio test p = 7.77e-14 
Wald test p = 5.92e-15 
Score (logrank) test p = 3.35e-17 

Macrophage M1_CIBERSORT-ABS in LIHC (n=371):
Model: Surv(OS, EVENT) ~ `Macrophage M1_CIBERSORT-ABS` + Age + Stage + Gender + Race + Purity + `FAM83C` 
310 patients with 106 dying ( 61 missing obs. )
                                coef    HR se(coef) 95%CI_l  95%CI_u      z
`Macrophage M1_CIBERSORT-ABS`  2.272 9.701    2.465   0.077 1216.943  0.922
Age                            0.012 1.013    0.008   0.996    1.029  1.513
Stage2                         0.316 1.371    0.264   0.818    2.300  1.196
Stage3                         0.972 2.644    0.236   1.664    4.201  4.115
Stage4                         1.702 5.487    0.625   1.613   18.661  2.726
Gendermale                    -0.124 0.884    0.225   0.568    1.374 -0.550
RaceBlack                      0.875 2.398    0.506   0.890    6.465  1.729
RaceWhite                      0.010 1.010    0.236   0.636    1.602  0.042
Purity                         0.802 2.231    0.499   0.839    5.934  1.607
FAM83C                        -1.487 0.226    1.903   0.005    9.429 -0.781
                                  p signif
`Macrophage M1_CIBERSORT-ABS` 0.357       
Age                           0.130       
Stage2                        0.232       
Stage3                        0.000    ***
Stage4                        0.006     **
Gendermale                    0.583       
RaceBlack                     0.084      ·
RaceWhite                     0.967       
Purity                        0.108       
FAM83C                        0.435       
Rsquare = 0.089 (max possible = 9.66e-01 )
Likelihood ratio test p = 1.26e-03 
Wald test p = 8.36e-04 
Score (logrank) test p = 3.26e-04 

Macrophage M1_CIBERSORT-ABS in LUAD (n=515):
Model: Surv(OS, EVENT) ~ `Macrophage M1_CIBERSORT-ABS` + Age + Stage + Gender + Race + Purity + `FAM83C` 
421 patients with 150 dying ( 94 missing obs. )
                                coef           HR se(coef) 95%CI_l 95%CI_u
`Macrophage M1_CIBERSORT-ABS`  0.461        1.585    1.948   0.035  72.087
Age                            0.006        1.006    0.009   0.989   1.024
Stage2                         0.864        2.374    0.201   1.601   3.519
Stage3                         1.042        2.836    0.219   1.848   4.353
Stage4                         0.989        2.688    0.336   1.391   5.192
Gendermale                     0.050        1.051    0.171   0.751   1.471
RaceBlack                     16.135 10167732.341 1886.030   0.000     Inf
RaceWhite                     16.284 11802187.285 1886.030   0.000     Inf
Purity                         0.621        1.861    0.356   0.926   3.740
FAM83C                        -0.573        0.564    0.565   0.186   1.708
                                   z     p signif
`Macrophage M1_CIBERSORT-ABS`  0.237 0.813       
Age                            0.705 0.481       
Stage2                         4.303 0.000    ***
Stage3                         4.768 0.000    ***
Stage4                         2.943 0.003     **
Gendermale                     0.291 0.771       
RaceBlack                      0.009 0.993       
RaceWhite                      0.009 0.993       
Purity                         1.744 0.081      ·
FAM83C                        -1.013 0.311       
Rsquare = 0.101 (max possible = 9.74e-01 )
Likelihood ratio test p = 2.57e-06 
Wald test p = 3.76e-05 
Score (logrank) test p = 4.17e-06 

Macrophage M1_CIBERSORT-ABS in LUSC (n=501):
Model: Surv(OS, EVENT) ~ `Macrophage M1_CIBERSORT-ABS` + Age + Stage + Gender + Race + Purity + `FAM83C` 
370 patients with 161 dying ( 131 missing obs. )
                                coef    HR se(coef) 95%CI_l 95%CI_u      z
`Macrophage M1_CIBERSORT-ABS` -3.643 0.026    2.405   0.000   2.920 -1.514
Age                            0.016 1.016    0.009   0.997   1.034  1.680
Stage2                         0.214 1.239    0.187   0.859   1.787  1.147
Stage3                         0.655 1.925    0.216   1.260   2.942  3.029
Stage4                         0.761 2.140    0.786   0.458   9.990  0.968
Gendermale                     0.390 1.477    0.197   1.004   2.172  1.982
RaceBlack                     -0.011 0.989    0.604   0.303   3.229 -0.019
RaceWhite                     -0.495 0.610    0.559   0.204   1.826 -0.884
Purity                        -0.529 0.589    0.391   0.274   1.267 -1.355
FAM83C                        -0.031 0.970    0.043   0.891   1.055 -0.714
                                  p signif
`Macrophage M1_CIBERSORT-ABS` 0.130       
Age                           0.093      ·
Stage2                        0.252       
Stage3                        0.002     **
Stage4                        0.333       
Gendermale                    0.047      *
RaceBlack                     0.985       
RaceWhite                     0.377       
Purity                        0.176       
FAM83C                        0.475       
Rsquare = 0.057 (max possible = 9.87e-01 )
Likelihood ratio test p = 1.69e-02 
Wald test p = 1.16e-02 
Score (logrank) test p = 1.06e-02 

Macrophage M1_CIBERSORT-ABS in MESO (n=87):
Model: Surv(OS, EVENT) ~ `Macrophage M1_CIBERSORT-ABS` + Age + Stage + Gender + Race + Purity + `FAM83C` 
85 patients with 72 dying ( 2 missing obs. )
                                coef    HR se(coef) 95%CI_l   95%CI_u      z
`Macrophage M1_CIBERSORT-ABS` -2.368 0.094    4.978   0.000  1618.394 -0.476
Age                            0.020 1.020    0.016   0.988     1.053  1.225
Stage2                        -0.269 0.764    0.475   0.301     1.939 -0.566
Stage3                        -0.114 0.892    0.422   0.390     2.042 -0.270
Stage4                        -0.160 0.852    0.478   0.334     2.173 -0.334
Gendermale                    -0.184 0.832    0.327   0.438     1.580 -0.562
RaceBlack                      0.236 1.266    1.546   0.061    26.204  0.153
RaceWhite                     -0.443 0.642    1.054   0.081     5.067 -0.421
Purity                        -0.949 0.387    0.679   0.102     1.465 -1.398
FAM83C                        -0.790 0.454    6.072   0.000 66917.163 -0.130
                                  p signif
`Macrophage M1_CIBERSORT-ABS` 0.634       
Age                           0.221       
Stage2                        0.572       
Stage3                        0.787       
Stage4                        0.738       
Gendermale                    0.574       
RaceBlack                     0.879       
RaceWhite                     0.674       
Purity                        0.162       
FAM83C                        0.897       
Rsquare = 0.063 (max possible = 9.98e-01 )
Likelihood ratio test p = 8.55e-01 
Wald test p = 8.38e-01 
Score (logrank) test p = 8.33e-01 

Macrophage M1_CIBERSORT-ABS in OV (n=303):
Model: Surv(OS, EVENT) ~ `Macrophage M1_CIBERSORT-ABS` + Age + Race + Purity + `FAM83C` 
238 patients with 153 dying ( 65 missing obs. )
                                 coef    HR se(coef) 95%CI_l 95%CI_u      z
`Macrophage M1_CIBERSORT-ABS` -10.782 0.000    4.995   0.000   0.370 -2.159
Age                             0.035 1.036    0.008   1.019   1.052  4.325
RaceBlack                      -0.137 0.872    0.578   0.281   2.706 -0.237
RaceWhite                      -0.194 0.823    0.516   0.299   2.265 -0.377
Purity                         -1.220 0.295    0.716   0.073   1.200 -1.705
FAM83C                          0.116 1.123    0.281   0.647   1.951  0.414
                                  p signif
`Macrophage M1_CIBERSORT-ABS` 0.031      *
Age                           0.000    ***
RaceBlack                     0.812       
RaceWhite                     0.707       
Purity                        0.088      ·
FAM83C                        0.679       
Rsquare = 0.101 (max possible = 9.97e-01 )
Likelihood ratio test p = 2.92e-04 
Wald test p = 2.71e-04 
Score (logrank) test p = 2.03e-04 

Macrophage M1_CIBERSORT-ABS in PAAD (n=179):
Model: Surv(OS, EVENT) ~ `Macrophage M1_CIBERSORT-ABS` + Age + Stage + Gender + Race + Purity + `FAM83C` 
165 patients with 89 dying ( 14 missing obs. )
                                coef    HR se(coef) 95%CI_l 95%CI_u      z
`Macrophage M1_CIBERSORT-ABS`  1.548 4.704    2.554   0.032 701.754  0.606
Age                            0.021 1.021    0.011   1.000   1.043  1.947
Stage2                         0.615 1.850    0.437   0.785   4.357  1.407
Stage3                        -0.200 0.819    1.093   0.096   6.976 -0.183
Stage4                         0.232 1.261    0.825   0.250   6.357  0.281
Gendermale                    -0.204 0.815    0.221   0.529   1.257 -0.924
RaceBlack                     -0.003 0.997    0.743   0.233   4.276 -0.004
RaceWhite                      0.349 1.418    0.484   0.549   3.662  0.721
Purity                        -0.623 0.536    0.417   0.237   1.213 -1.496
FAM83C                         0.112 1.118    0.441   0.471   2.655  0.253
                                  p signif
`Macrophage M1_CIBERSORT-ABS` 0.544       
Age                           0.052      ·
Stage2                        0.160       
Stage3                        0.855       
Stage4                        0.778       
Gendermale                    0.355       
RaceBlack                     0.997       
RaceWhite                     0.471       
Purity                        0.135       
FAM83C                        0.800       
Rsquare = 0.091 (max possible = 9.91e-01 )
Likelihood ratio test p = 1.09e-01 
Wald test p = 1.43e-01 
Score (logrank) test p = 1.31e-01 

Macrophage M1_CIBERSORT-ABS in PCPG (n=181):
Model: Surv(OS, EVENT) ~ `Macrophage M1_CIBERSORT-ABS` + Age + Gender + Race + Purity + `FAM83C` 
164 patients with 7 dying ( 17 missing obs. )
                                coef           HR  se(coef) 95%CI_l
`Macrophage M1_CIBERSORT-ABS` 29.421 5.989151e+12    66.968   0.000
Age                            0.035 1.036000e+00     0.030   0.977
Gendermale                     1.354 3.874000e+00     0.901   0.662
RaceBlack                     -0.323 7.240000e-01 20116.598   0.000
RaceWhite                     17.421 3.681034e+07 15158.395   0.000
Purity                         6.051 4.243770e+02     3.673   0.317
FAM83C                         1.188 3.280000e+00     4.306   0.001
                                   95%CI_u     z     p signif
`Macrophage M1_CIBERSORT-ABS` 6.034440e+69 0.439 0.660       
Age                           1.099000e+00 1.171 0.242       
Gendermale                    2.266800e+01 1.502 0.133       
RaceBlack                              Inf 0.000 1.000   <NA>
RaceWhite                              Inf 0.001 0.999       
Purity                        5.672823e+05 1.648 0.099      ·
FAM83C                        1.518312e+04 0.276 0.783       
Rsquare = 0.056 (max possible = 3.07e-01 )
Likelihood ratio test p = 2.23e-01 
Wald test p = 5.11e-01 
Score (logrank) test p = 3.93e-01 

Macrophage M1_CIBERSORT-ABS in PRAD (n=498):
Model: Surv(OS, EVENT) ~ `Macrophage M1_CIBERSORT-ABS` + Age + Race + Purity + `FAM83C` 
403 patients with 9 dying ( 95 missing obs. )
                                coef           HR se(coef) 95%CI_l      95%CI_u
`Macrophage M1_CIBERSORT-ABS`  1.239        3.453   22.257   0.000 3.043983e+19
Age                            0.010        1.010    0.057   0.903 1.130000e+00
RaceBlack                     14.971  3174737.657 6768.727   0.000          Inf
RaceWhite                     16.212 10987772.300 6768.727   0.000          Inf
Purity                         1.215        3.369    1.452   0.196 5.797600e+01
FAM83C                         0.876        2.402    1.855   0.063 9.116400e+01
                                  z     p signif
`Macrophage M1_CIBERSORT-ABS` 0.056 0.956       
Age                           0.179 0.858       
RaceBlack                     0.002 0.998       
RaceWhite                     0.002 0.998       
Purity                        0.837 0.403       
FAM83C                        0.472 0.637       
Rsquare = 0.007 (max possible = 1.83e-01 )
Likelihood ratio test p = 8.21e-01 
Wald test p = 9.13e-01 
Score (logrank) test p = 8.75e-01 

Macrophage M1_CIBERSORT-ABS in READ (n=166):
Model: Surv(OS, EVENT) ~ `Macrophage M1_CIBERSORT-ABS` + Age + Stage + Gender + Race + Purity + `FAM83C` 
72 patients with 13 dying ( 94 missing obs. )
                                coef           HR   se(coef)      95%CI_l
`Macrophage M1_CIBERSORT-ABS` 82.601 7.463723e+35     32.453 1.773287e+08
Age                            0.115 1.122000e+00      0.048 1.022000e+00
Stage2                        -3.535 2.900000e-02      1.601 1.000000e-03
Stage3                        -1.559 2.100000e-01      1.048 2.700000e-02
Stage4                        -1.161 3.130000e-01      1.253 2.700000e-02
Gendermale                    -0.604 5.470000e-01      0.779 1.190000e-01
RaceBlack                     -5.248 5.000000e-03 109569.407 0.000000e+00
RaceWhite                     13.059 4.692493e+05 108933.025 0.000000e+00
Purity                         9.785 1.775864e+04      4.657 1.931000e+00
FAM83C                        -1.829 1.610000e-01      1.016 2.200000e-02
                                   95%CI_u      z     p signif
`Macrophage M1_CIBERSORT-ABS` 3.141463e+63  2.545 0.011      *
Age                           1.232000e+00  2.428 0.015      *
Stage2                        6.720000e-01 -2.209 0.027      *
Stage3                        1.639000e+00 -1.488 0.137       
Stage4                        3.655000e+00 -0.926 0.354       
Gendermale                    2.515000e+00 -0.776 0.438       
RaceBlack                              Inf  0.000 1.000   <NA>
RaceWhite                              Inf  0.000 1.000   <NA>
Purity                        1.633250e+08  2.101 0.036      *
FAM83C                        1.175000e+00 -1.801 0.072      ·
Rsquare = 0.346 (max possible = 7.04e-01 )
Likelihood ratio test p = 6.95e-04 
Wald test p = 5.49e-01 
Score (logrank) test p = 8.63e-03 

Macrophage M1_CIBERSORT-ABS in SARC (n=260):
Model: Surv(OS, EVENT) ~ `Macrophage M1_CIBERSORT-ABS` + Age + Gender + Race + Purity + `FAM83C` 
233 patients with 90 dying ( 27 missing obs. )
                                coef    HR se(coef) 95%CI_l 95%CI_u      z
`Macrophage M1_CIBERSORT-ABS` -4.488 0.011    4.242   0.000  45.897 -1.058
Age                            0.024 1.024    0.008   1.008   1.041  2.878
Gendermale                    -0.042 0.958    0.223   0.619   1.485 -0.190
RaceBlack                     -0.102 0.903    1.086   0.107   7.593 -0.094
RaceWhite                     -0.495 0.609    1.022   0.082   4.516 -0.485
Purity                         0.995 2.704    0.583   0.862   8.483  1.705
FAM83C                         0.743 2.103    0.373   1.012   4.368  1.992
                                  p signif
`Macrophage M1_CIBERSORT-ABS` 0.290       
Age                           0.004     **
Gendermale                    0.850       
RaceBlack                     0.925       
RaceWhite                     0.628       
Purity                        0.088      ·
FAM83C                        0.046      *
Rsquare = 0.058 (max possible = 9.75e-01 )
Likelihood ratio test p = 5.35e-02 
Wald test p = 7.29e-02 
Score (logrank) test p = 6.78e-02 

Macrophage M1_CIBERSORT-ABS in SKCM (n=471):
Model: Surv(OS, EVENT) ~ `Macrophage M1_CIBERSORT-ABS` + Age + Stage + Gender + Race + Purity + `FAM83C` 
390 patients with 186 dying ( 81 missing obs. )
                                coef    HR se(coef) 95%CI_l 95%CI_u      z
`Macrophage M1_CIBERSORT-ABS` -4.486 0.011    2.251   0.000   0.928 -1.993
Age                            0.017 1.018    0.005   1.007   1.028  3.348
Stage2                         0.189 1.207    0.221   0.783   1.861  0.854
Stage3                         0.580 1.786    0.205   1.194   2.672  2.822
Stage4                         1.266 3.546    0.356   1.766   7.118  3.560
Gendermale                    -0.036 0.964    0.158   0.707   1.315 -0.228
RaceWhite                     -1.027 0.358    0.415   0.159   0.808 -2.474
Purity                         0.927 2.527    0.418   1.114   5.733  2.218
FAM83C                         0.253 1.288    0.074   1.113   1.490  3.396
                                  p signif
`Macrophage M1_CIBERSORT-ABS` 0.046      *
Age                           0.001     **
Stage2                        0.393       
Stage3                        0.005     **
Stage4                        0.000    ***
Gendermale                    0.819       
RaceWhite                     0.013      *
Purity                        0.027      *
FAM83C                        0.001     **
Rsquare = 0.16 (max possible = 9.92e-01 )
Likelihood ratio test p = 3.53e-11 
Wald test p = 4.15e-11 
Score (logrank) test p = 2.29e-12 

Macrophage M1_CIBERSORT-ABS in SKCM-Primary (n=103):
Model: Surv(OS, EVENT) ~ `Macrophage M1_CIBERSORT-ABS` + Age + Stage + Gender + Race + Purity + `FAM83C` 
94 patients with 26 dying ( 9 missing obs. )
                                coef           HR se(coef) 95%CI_l     95%CI_u
`Macrophage M1_CIBERSORT-ABS`  4.412 8.243100e+01    7.456   0.000 1.83115e+08
Age                            0.019 1.019000e+00    0.017   0.985 1.05400e+00
Stage2                        18.255 8.469866e+07 6294.808   0.000         Inf
Stage3                        18.819 1.488977e+08 6294.808   0.000         Inf
Stage4                        21.032 1.361494e+09 6294.808   0.000         Inf
Gendermale                     0.280 1.323000e+00    0.439   0.559 3.13000e+00
RaceWhite                     -1.044 3.520000e-01    0.655   0.098 1.27000e+00
Purity                         1.449 4.259000e+00    1.167   0.432 4.19500e+01
FAM83C                         0.248 1.282000e+00    0.126   1.001 1.64100e+00
                                   z     p signif
`Macrophage M1_CIBERSORT-ABS`  0.592 0.554       
Age                            1.087 0.277       
Stage2                         0.003 0.998       
Stage3                         0.003 0.998       
Stage4                         0.003 0.997       
Gendermale                     0.637 0.524       
RaceWhite                     -1.595 0.111       
Purity                         1.242 0.214       
FAM83C                         1.970 0.049      *
Rsquare = 0.181 (max possible = 8.69e-01 )
Likelihood ratio test p = 2.68e-02 
Wald test p = 1.99e-02 
Score (logrank) test p = 1.33e-03 

Macrophage M1_CIBERSORT-ABS in SKCM-Metastasis (n=368):
Model: Surv(OS, EVENT) ~ `Macrophage M1_CIBERSORT-ABS` + Age + Stage + Gender + Race + Purity + `FAM83C` 
296 patients with 160 dying ( 72 missing obs. )
                                coef    HR se(coef) 95%CI_l 95%CI_u      z
`Macrophage M1_CIBERSORT-ABS` -4.654 0.010    2.390   0.000   1.031 -1.947
Age                            0.019 1.019    0.006   1.008   1.031  3.384
Stage2                         0.102 1.107    0.232   0.702   1.746  0.438
Stage3                         0.533 1.704    0.210   1.128   2.573  2.535
Stage4                         1.051 2.860    0.412   1.275   6.420  2.548
Gendermale                    -0.071 0.931    0.173   0.663   1.307 -0.412
RaceWhite                     -1.085 0.338    0.600   0.104   1.095 -1.808
Purity                         0.769 2.158    0.453   0.889   5.241  1.699
FAM83C                         0.169 1.184    0.149   0.884   1.585  1.133
                                  p signif
`Macrophage M1_CIBERSORT-ABS` 0.052      ·
Age                           0.001     **
Stage2                        0.661       
Stage3                        0.011      *
Stage4                        0.011      *
Gendermale                    0.681       
RaceWhite                     0.071      ·
Purity                        0.089      ·
FAM83C                        0.257       
Rsquare = 0.15 (max possible = 9.95e-01 )
Likelihood ratio test p = 2.41e-07 
Wald test p = 7.8e-07 
Score (logrank) test p = 2.57e-07 

Macrophage M1_CIBERSORT-ABS in STAD (n=415):
Model: Surv(OS, EVENT) ~ `Macrophage M1_CIBERSORT-ABS` + Age + Stage + Gender + Race + Purity + `FAM83C` 
289 patients with 111 dying ( 126 missing obs. )
                                coef    HR se(coef) 95%CI_l 95%CI_u      z
`Macrophage M1_CIBERSORT-ABS` -2.657 0.070    2.511   0.001   9.624 -1.058
Age                            0.028 1.028    0.010   1.007   1.049  2.682
Stage2                         0.531 1.700    0.392   0.788   3.669  1.352
Stage3                         0.996 2.709    0.369   1.313   5.587  2.698
Stage4                         1.356 3.882    0.504   1.446  10.420  2.692
Gendermale                     0.142 1.153    0.208   0.768   1.732  0.686
RaceBlack                      0.242 1.274    0.449   0.529   3.070  0.540
RaceWhite                      0.085 1.088    0.245   0.674   1.758  0.346
Purity                        -0.674 0.510    0.396   0.235   1.107 -1.703
FAM83C                         0.057 1.059    0.149   0.791   1.417  0.382
                                  p signif
`Macrophage M1_CIBERSORT-ABS` 0.290       
Age                           0.007     **
Stage2                        0.176       
Stage3                        0.007     **
Stage4                        0.007     **
Gendermale                    0.493       
RaceBlack                     0.589       
RaceWhite                     0.729       
Purity                        0.089      ·
FAM83C                        0.702       
Rsquare = 0.074 (max possible = 9.79e-01 )
Likelihood ratio test p = 1.39e-02 
Wald test p = 2.13e-02 
Score (logrank) test p = 1.7e-02 

Macrophage M1_CIBERSORT-ABS in TGCT (n=150):
Model: Surv(OS, EVENT) ~ `Macrophage M1_CIBERSORT-ABS` + Age + Stage + Race + Purity + `FAM83C` 
75 patients with 2 dying ( 75 missing obs. )
                                  coef           HR     se(coef) 95%CI_l
`Macrophage M1_CIBERSORT-ABS` -105.339        0.000   797378.399       0
Age                             -1.541        0.214     1816.313       0
Stage2                          -0.730        0.482    41593.026       0
Stage3                          12.450   255251.463   119276.060       0
RaceBlack                       16.672 17398050.038 17696985.774       0
RaceWhite                      -32.967        0.000 18416636.372       0
Purity                           9.513    13531.542   230199.056       0
FAM83C                           8.900     7334.251    79613.887       0
                              95%CI_u      z     p signif
`Macrophage M1_CIBERSORT-ABS`     Inf  0.000 1.000   <NA>
Age                               Inf -0.001 0.999       
Stage2                            Inf  0.000 1.000   <NA>
Stage3                            Inf  0.000 1.000   <NA>
RaceBlack                         Inf  0.000 1.000   <NA>
RaceWhite                         Inf  0.000 1.000   <NA>
Purity                            Inf  0.000 1.000   <NA>
FAM83C                            Inf  0.000 1.000   <NA>
Rsquare = 0.14 (max possible = 1.4e-01 )
Likelihood ratio test p = 1.84e-01 
Wald test p = 1e+00 
Score (logrank) test p = 5.46e-03 

Macrophage M1_CIBERSORT-ABS in THCA (n=509):
Model: Surv(OS, EVENT) ~ `Macrophage M1_CIBERSORT-ABS` + Age + Stage + Gender + Race + Purity + `FAM83C` 
395 patients with 16 dying ( 114 missing obs. )
                                 coef           HR se(coef) 95%CI_l
`Macrophage M1_CIBERSORT-ABS` -34.600        0.000   31.509   0.000
Age                             0.157        1.170    0.031   1.100
Stage2                         -0.136        0.873    1.137   0.094
Stage3                          0.361        1.435    0.893   0.249
Stage4                          1.483        4.408    1.006   0.613
Gendermale                     -0.112        0.894    0.645   0.252
RaceBlack                      17.867 57476040.393 9521.978   0.000
RaceWhite                      17.745 50883101.169 9521.978   0.000
Purity                          2.191        8.940    1.119   0.997
FAM83C                        -16.340        0.000   15.284   0.000
                                   95%CI_u      z     p signif
`Macrophage M1_CIBERSORT-ABS` 6.222881e+11 -1.098 0.272       
Age                           1.244000e+00  4.997 0.000    ***
Stage2                        8.094000e+00 -0.120 0.904       
Stage3                        8.258000e+00  0.404 0.686       
Stage4                        3.167200e+01  1.474 0.140       
Gendermale                    3.164000e+00 -0.174 0.862       
RaceBlack                              Inf  0.002 0.999       
RaceWhite                              Inf  0.002 0.999       
Purity                        8.018100e+01  1.957 0.050      ·
FAM83C                        8.194553e+05 -1.069 0.285       
Rsquare = 0.154 (max possible = 3.47e-01 )
Likelihood ratio test p = 2.4e-10 
Wald test p = 1.16e-03 
Score (logrank) test p = 2.88e-10 

Macrophage M1_CIBERSORT-ABS in THYM (n=120):
Model: Surv(OS, EVENT) ~ `Macrophage M1_CIBERSORT-ABS` + Age + Gender + Race + Purity + `FAM83C` 
113 patients with 9 dying ( 7 missing obs. )
                                 coef           HR se(coef) 95%CI_l
`Macrophage M1_CIBERSORT-ABS`  22.396 5.326884e+09    9.545  39.964
Age                             0.041 1.042000e+00    0.033   0.976
Gendermale                      0.208 1.231000e+00    0.780   0.267
RaceBlack                     -15.473 0.000000e+00 8155.993   0.000
RaceWhite                       0.716 2.047000e+00    1.091   0.241
Purity                          0.401 1.493000e+00    1.162   0.153
FAM83C                          0.202 1.224000e+00    0.848   0.232
                                   95%CI_u      z     p signif
`Macrophage M1_CIBERSORT-ABS` 7.100243e+17  2.346 0.019      *
Age                           1.112000e+00  1.231 0.218       
Gendermale                    5.680000e+00  0.267 0.790       
RaceBlack                              Inf -0.002 0.998       
RaceWhite                     1.735600e+01  0.657 0.511       
Purity                        1.456600e+01  0.345 0.730       
FAM83C                        6.456000e+00  0.238 0.812       
Rsquare = 0.082 (max possible = 4.51e-01 )
Likelihood ratio test p = 2.11e-01 
Wald test p = 2.4e-01 
Score (logrank) test p = 8.12e-02 

Macrophage M1_CIBERSORT-ABS in UCEC (n=545):
Model: Surv(OS, EVENT) ~ `Macrophage M1_CIBERSORT-ABS` + Age + Race + Purity + `FAM83C` 
85 patients with 16 dying ( 460 missing obs. )
                                coef        HR se(coef) 95%CI_l      95%CI_u
`Macrophage M1_CIBERSORT-ABS`  9.553 14086.200    7.950   0.002 8.240776e+10
Age                           -0.004     0.996    0.029   0.941 1.053000e+00
RaceWhite                      1.380     3.976    0.690   1.028 1.537400e+01
Purity                         1.769     5.864    1.246   0.510 6.736500e+01
FAM83C                         0.268     1.307    0.542   0.452 3.779000e+00
                                   z     p signif
`Macrophage M1_CIBERSORT-ABS`  1.202 0.230       
Age                           -0.146 0.884       
RaceWhite                      2.000 0.045      *
Purity                         1.420 0.156       
FAM83C                         0.495 0.621       
Rsquare = 0.096 (max possible = 7.29e-01 )
Likelihood ratio test p = 1.27e-01 
Wald test p = 1.96e-01 
Score (logrank) test p = 1.53e-01 

Macrophage M1_CIBERSORT-ABS in UCS (n=57):
Model: Surv(OS, EVENT) ~ `Macrophage M1_CIBERSORT-ABS` + Age + Race + Purity + `FAM83C` 
52 patients with 32 dying ( 5 missing obs. )
                                coef           HR se(coef) 95%CI_l      95%CI_u
`Macrophage M1_CIBERSORT-ABS` -2.666        0.070   10.308   0.000 41306792.746
Age                            0.050        1.052    0.026   0.999        1.107
RaceBlack                     17.671 47243573.486 6522.806   0.000          Inf
RaceWhite                     17.947 62270084.164 6522.806   0.000          Inf
Purity                        -0.907        0.404    1.157   0.042        3.901
FAM83C                        -0.270        0.763    0.452   0.315        1.852
                                   z     p signif
`Macrophage M1_CIBERSORT-ABS` -0.259 0.796       
Age                            1.908 0.056      ·
RaceBlack                      0.003 0.998       
RaceWhite                      0.003 0.998       
Purity                        -0.784 0.433       
FAM83C                        -0.597 0.551       
Rsquare = 0.126 (max possible = 9.83e-01 )
Likelihood ratio test p = 3.2e-01 
Wald test p = 4.41e-01 
Score (logrank) test p = 3.36e-01 

Macrophage M1_CIBERSORT-ABS in UVM (n=80):
Model: Surv(OS, EVENT) ~ `Macrophage M1_CIBERSORT-ABS` + Age + Stage + Gender + Purity + `FAM83C` 
77 patients with 22 dying ( 3 missing obs. )
                                coef           HR se(coef) 95%CI_l      95%CI_u
`Macrophage M1_CIBERSORT-ABS` 27.774 1.153957e+12   11.901  85.517 1.557138e+22
Age                            0.047 1.048000e+00    0.022   1.005 1.094000e+00
Stage3                         0.190 1.209000e+00    0.503   0.451 3.242000e+00
Stage4                         3.485 3.261800e+01    1.244   2.849 3.734670e+02
Gendermale                     0.310 1.364000e+00    0.468   0.545 3.412000e+00
Purity                         2.401 1.103300e+01    1.363   0.764 1.593970e+02
FAM83C                        11.965 1.570939e+05   28.094   0.000 1.287391e+29
                                  z     p signif
`Macrophage M1_CIBERSORT-ABS` 2.334 0.020      *
Age                           2.190 0.028      *
Stage3                        0.378 0.705       
Stage4                        2.802 0.005     **
Gendermale                    0.664 0.507       
Purity                        1.762 0.078      ·
FAM83C                        0.426 0.670       
Rsquare = 0.295 (max possible = 8.72e-01 )
Likelihood ratio test p = 3.42e-04 
Wald test p = 2.68e-03 
Score (logrank) test p = 1.03e-09 

Macrophage M1_QUANTISEQ in ACC (n=79):
Model: Surv(OS, EVENT) ~ `Macrophage M1_QUANTISEQ` + Age + Gender + Race + Purity + `FAM83C` 
64 patients with 24 dying ( 15 missing obs. )
                            coef           HR  se(coef)   95%CI_l      95%CI_u
`Macrophage M1_QUANTISEQ` 34.452 9.170909e+14    11.903 67724.186 1.241884e+25
Age                       -0.001 9.990000e-01     0.014     0.972 1.026000e+00
Gendermale                 0.209 1.232000e+00     0.452     0.508 2.988000e+00
RaceBlack                  0.080 1.083000e+00 16112.141     0.000          Inf
RaceWhite                 17.452 3.794490e+07 13868.181     0.000          Inf
Purity                     6.468 6.443130e+02     3.009     1.770 2.345972e+05
FAM83C                     0.078 1.081000e+00     3.124     0.002 4.932990e+02
                               z     p signif
`Macrophage M1_QUANTISEQ`  2.894 0.004     **
Age                       -0.097 0.922       
Gendermale                 0.462 0.644       
RaceBlack                  0.000 1.000   <NA>
RaceWhite                  0.001 0.999       
Purity                     2.150 0.032      *
FAM83C                     0.025 0.980       
Rsquare = 0.16 (max possible = 9.38e-01 )
Likelihood ratio test p = 1.33e-01 
Wald test p = 2.21e-01 
Score (logrank) test p = 6.96e-02 

Macrophage M1_QUANTISEQ in BLCA (n=408):
Model: Surv(OS, EVENT) ~ `Macrophage M1_QUANTISEQ` + Age + Stage + Gender + Race + Purity + `FAM83C` 
348 patients with 160 dying ( 60 missing obs. )
                            coef          HR se(coef) 95%CI_l 95%CI_u      z
`Macrophage M1_QUANTISEQ` -1.162       0.313    2.755   0.001  69.188 -0.422
Age                        0.033       1.033    0.009   1.016   1.051  3.834
Stage2                    14.423 1836016.616 1899.926   0.000     Inf  0.008
Stage3                    14.884 2911731.298 1899.926   0.000     Inf  0.008
Stage4                    15.424 4997355.951 1899.926   0.000     Inf  0.008
Gendermale                -0.181       0.834    0.180   0.587   1.186 -1.011
RaceBlack                  0.804       2.235    0.448   0.928   5.380  1.794
RaceWhite                  0.166       1.181    0.356   0.588   2.372  0.468
Purity                     0.038       1.038    0.369   0.504   2.140  0.102
FAM83C                     0.077       1.080    0.047   0.984   1.185  1.623
                              p signif
`Macrophage M1_QUANTISEQ` 0.673       
Age                       0.000    ***
Stage2                    0.994       
Stage3                    0.994       
Stage4                    0.994       
Gendermale                0.312       
RaceBlack                 0.073      ·
RaceWhite                 0.640       
Purity                    0.919       
FAM83C                    0.105       
Rsquare = 0.138 (max possible = 9.91e-01 )
Likelihood ratio test p = 1.22e-07 
Wald test p = 5.31e-07 
Score (logrank) test p = 1.49e-07 

Macrophage M1_QUANTISEQ in BRCA (n=1100):
Model: Surv(OS, EVENT) ~ `Macrophage M1_QUANTISEQ` + Age + Stage + Gender + Race + Purity + `FAM83C` 
878 patients with 121 dying ( 222 missing obs. )
                            coef     HR se(coef) 95%CI_l    95%CI_u      z
`Macrophage M1_QUANTISEQ`  3.841 46.572    4.174   0.013 166288.048  0.920
Age                        0.036  1.037    0.008   1.021      1.052  4.730
Stage2                     0.413  1.512    0.304   0.833      2.745  1.358
Stage3                     1.214  3.365    0.314   1.818      6.232  3.861
Stage4                     2.545 12.745    0.391   5.927     27.404  6.516
Gendermale                 0.062  1.064    1.008   0.148      7.665  0.061
RaceBlack                 -0.018  0.983    0.620   0.292      3.309 -0.028
RaceWhite                 -0.238  0.789    0.596   0.245      2.538 -0.398
Purity                     0.630  1.877    0.445   0.785      4.490  1.415
FAM83C                     0.041  1.041    0.236   0.656      1.653  0.172
                              p signif
`Macrophage M1_QUANTISEQ` 0.357       
Age                       0.000    ***
Stage2                    0.174       
Stage3                    0.000    ***
Stage4                    0.000    ***
Gendermale                0.951       
RaceBlack                 0.977       
RaceWhite                 0.690       
Purity                    0.157       
FAM83C                    0.864       
Rsquare = 0.082 (max possible = 7.85e-01 )
Likelihood ratio test p = 5.09e-12 
Wald test p = 1.68e-15 
Score (logrank) test p = 2.47e-21 

Macrophage M1_QUANTISEQ in BRCA-Basal (n=191):
Model: Surv(OS, EVENT) ~ `Macrophage M1_QUANTISEQ` + Age + Stage + Race + Purity + `FAM83C` 
163 patients with 24 dying ( 28 missing obs. )
                            coef           HR se(coef) 95%CI_l     95%CI_u
`Macrophage M1_QUANTISEQ`  1.725 5.612000e+00    7.185   0.000 7322499.377
Age                        0.009 1.009000e+00    0.018   0.974       1.046
Stage2                    18.711 1.337070e+08 6485.530   0.000         Inf
Stage3                    20.128 5.514084e+08 6485.530   0.000         Inf
Stage4                    21.523 2.225845e+09 6485.531   0.000         Inf
RaceBlack                 -0.957 3.840000e-01    1.119   0.043       3.441
RaceWhite                 -1.273 2.800000e-01    1.126   0.031       2.543
Purity                     0.912 2.490000e+00    1.111   0.282      21.977
FAM83C                    -0.271 7.620000e-01    0.516   0.278       2.095
                               z     p signif
`Macrophage M1_QUANTISEQ`  0.240 0.810       
Age                        0.523 0.601       
Stage2                     0.003 0.998       
Stage3                     0.003 0.998       
Stage4                     0.003 0.997       
RaceBlack                 -0.856 0.392       
RaceWhite                 -1.131 0.258       
Purity                     0.821 0.411       
FAM83C                    -0.526 0.599       
Rsquare = 0.159 (max possible = 7.18e-01 )
Likelihood ratio test p = 8.99e-04 
Wald test p = 1.17e-02 
Score (logrank) test p = 1e-05 

Macrophage M1_QUANTISEQ in BRCA-Her2 (n=82):
Model: Surv(OS, EVENT) ~ `Macrophage M1_QUANTISEQ` + Age + Stage + Race + Purity + `FAM83C` 
59 patients with 11 dying ( 23 missing obs. )
                             coef           HR    se(coef)    95%CI_l
`Macrophage M1_QUANTISEQ` -10.367 0.000000e+00      21.314      0.000
Age                         0.020 1.020000e+00       0.027      0.968
Stage2                     12.188 1.964635e+05       0.805  40543.836
Stage3                     13.980 1.178393e+06       0.805 243183.037
Stage4                     54.779 6.167177e+23 2137158.156      0.000
RaceBlack                  -6.565 1.000000e-03       4.471      0.000
RaceWhite                  -1.650 1.920000e-01       1.357      0.013
Purity                      2.827 1.689400e+01       1.817      0.479
FAM83C                     -2.136 1.180000e-01       1.548      0.006
                               95%CI_u      z     p signif
`Macrophage M1_QUANTISEQ` 4.363927e+13 -0.486 0.627       
Age                       1.075000e+00  0.734 0.463       
Stage2                    9.520041e+05 15.138 0.000    ***
Stage3                    5.710147e+06 17.362 0.000    ***
Stage4                             Inf  0.000 1.000   <NA>
RaceBlack                 9.007000e+00 -1.468 0.142       
RaceWhite                 2.747000e+00 -1.215 0.224       
Purity                    5.951900e+02  1.556 0.120       
FAM83C                    2.455000e+00 -1.380 0.168       
Rsquare = 0.413 (max possible = 6.68e-01 )
Likelihood ratio test p = 2.51e-04 
Wald test p = 9.84e-01 
Score (logrank) test p = 1.68e-15 

Macrophage M1_QUANTISEQ in BRCA-LumA (n=568):
Model: Surv(OS, EVENT) ~ `Macrophage M1_QUANTISEQ` + Age + Stage + Gender + Race + Purity + `FAM83C` 
464 patients with 55 dying ( 104 missing obs. )
                             coef        HR se(coef) 95%CI_l      95%CI_u
`Macrophage M1_QUANTISEQ`   9.948 20918.671    8.433   0.001 3.151998e+11
Age                         0.048     1.049    0.012   1.025 1.074000e+00
Stage2                      0.428     1.534    0.386   0.721 3.268000e+00
Stage3                      0.998     2.712    0.411   1.212 6.067000e+00
Stage4                      2.096     8.134    0.594   2.541 2.603700e+01
Gendermale                -15.526     0.000 3502.380   0.000          Inf
RaceBlack                  -0.394     0.674    1.175   0.067 6.748000e+00
RaceWhite                   0.267     1.306    1.034   0.172 9.907000e+00
Purity                      0.552     1.737    0.642   0.493 6.116000e+00
FAM83C                     -4.767     0.009    4.252   0.000 3.541300e+01
                               z     p signif
`Macrophage M1_QUANTISEQ`  1.180 0.238       
Age                        4.076 0.000    ***
Stage2                     1.110 0.267       
Stage3                     2.429 0.015      *
Stage4                     3.531 0.000    ***
Gendermale                -0.004 0.996       
RaceBlack                 -0.336 0.737       
RaceWhite                  0.258 0.796       
Purity                     0.860 0.390       
FAM83C                    -1.121 0.262       
Rsquare = 0.078 (max possible = 6.81e-01 )
Likelihood ratio test p = 4.74e-05 
Wald test p = 1.5e-05 
Score (logrank) test p = 2.8e-07 

Macrophage M1_QUANTISEQ in BRCA-LumB (n=219):
Model: Surv(OS, EVENT) ~ `Macrophage M1_QUANTISEQ` + Age + Stage + Gender + Race + Purity + `FAM83C` 
157 patients with 25 dying ( 62 missing obs. )
                            coef           HR se(coef) 95%CI_l      95%CI_u
`Macrophage M1_QUANTISEQ` 10.307    29933.913   14.982   0.000 1.694945e+17
Age                        0.046        1.047    0.021   1.005 1.091000e+00
Stage2                     0.893        2.443    1.114   0.275 2.167500e+01
Stage3                     1.821        6.181    1.098   0.719 5.315900e+01
Stage4                     2.377       10.773    1.263   0.907 1.279380e+02
Gendermale                 1.099        3.001    1.124   0.331 2.717000e+01
RaceBlack                 16.380 12993277.153 6472.604   0.000          Inf
RaceWhite                 15.859  7714495.537 6472.604   0.000          Inf
Purity                     1.426        4.162    1.467   0.235 7.378000e+01
FAM83C                    -2.595        0.075    4.554   0.000 5.617630e+02
                               z     p signif
`Macrophage M1_QUANTISEQ`  0.688 0.491       
Age                        2.195 0.028      *
Stage2                     0.802 0.423       
Stage3                     1.659 0.097      ·
Stage4                     1.883 0.060      ·
Gendermale                 0.978 0.328       
RaceBlack                  0.003 0.998       
RaceWhite                  0.002 0.998       
Purity                     0.972 0.331       
FAM83C                    -0.570 0.569       
Rsquare = 0.111 (max possible = 6.98e-01 )
Likelihood ratio test p = 4.77e-02 
Wald test p = 8.63e-02 
Score (logrank) test p = 2.93e-02 

Macrophage M1_QUANTISEQ in CESC (n=306):
Model: Surv(OS, EVENT) ~ `Macrophage M1_QUANTISEQ` + Age + Race + Purity + `FAM83C` 
227 patients with 55 dying ( 79 missing obs. )
                            coef          HR se(coef) 95%CI_l      95%CI_u
`Macrophage M1_QUANTISEQ` 15.070 3504763.102    4.316 742.389 1.654572e+10
Age                        0.017       1.017    0.010   0.997 1.038000e+00
RaceBlack                  1.098       2.997    1.075   0.365 2.462300e+01
RaceWhite                  0.956       2.601    1.018   0.354 1.913500e+01
Purity                     0.661       1.936    0.760   0.436 8.588000e+00
FAM83C                    -0.090       0.914    0.070   0.796 1.049000e+00
                               z     p signif
`Macrophage M1_QUANTISEQ`  3.491 0.000    ***
Age                        1.641 0.101       
RaceBlack                  1.021 0.307       
RaceWhite                  0.939 0.348       
Purity                     0.869 0.385       
FAM83C                    -1.275 0.202       
Rsquare = 0.068 (max possible = 8.91e-01 )
Likelihood ratio test p = 1.44e-02 
Wald test p = 4.67e-03 
Score (logrank) test p = 3.41e-03 

Macrophage M1_QUANTISEQ in CHOL (n=36):
Model: Surv(OS, EVENT) ~ `Macrophage M1_QUANTISEQ` + Age + Stage + Gender + Race + Purity + `FAM83C` 
36 patients with 18 dying ( 0 missing obs. )
                             coef     HR se(coef) 95%CI_l      95%CI_u      z
`Macrophage M1_QUANTISEQ`   1.251  3.494    8.653   0.000 80996859.972  0.145
Age                         0.020  1.021    0.023   0.975        1.068  0.870
Stage2                      0.807  2.241    0.727   0.539        9.313  1.110
Stage3                    -15.374  0.000 6950.512   0.000          Inf -0.002
Stage4                      0.964  2.623    0.702   0.662       10.391  1.373
Gendermale                  0.216  1.241    0.579   0.399        3.858  0.373
RaceBlack                  -0.189  0.828    1.519   0.042       16.248 -0.124
RaceWhite                  -1.008  0.365    0.896   0.063        2.114 -1.125
Purity                      1.918  6.806    1.610   0.290      159.835  1.191
FAM83C                      2.478 11.918    3.493   0.013    11201.249  0.709
                              p signif
`Macrophage M1_QUANTISEQ` 0.885       
Age                       0.384       
Stage2                    0.267       
Stage3                    0.998       
Stage4                    0.170       
Gendermale                0.709       
RaceBlack                 0.901       
RaceWhite                 0.261       
Purity                    0.234       
FAM83C                    0.478       
Rsquare = 0.221 (max possible = 9.46e-01 )
Likelihood ratio test p = 5.32e-01 
Wald test p = 7.15e-01 
Score (logrank) test p = 5.47e-01 

Macrophage M1_QUANTISEQ in COAD (n=458):
Model: Surv(OS, EVENT) ~ `Macrophage M1_QUANTISEQ` + Age + Stage + Gender + Race + Purity + `FAM83C` 
236 patients with 58 dying ( 222 missing obs. )
                            coef    HR se(coef) 95%CI_l   95%CI_u      z     p
`Macrophage M1_QUANTISEQ` -0.255 0.775    5.913   0.000 83643.075 -0.043 0.966
Age                        0.028 1.029    0.013   1.003     1.055  2.221 0.026
Stage2                     0.479 1.615    0.637   0.464     5.625  0.753 0.452
Stage3                     1.051 2.862    0.629   0.834     9.815  1.672 0.095
Stage4                     2.246 9.450    0.637   2.713    32.913  3.528 0.000
Gendermale                 0.320 1.378    0.293   0.776     2.445  1.095 0.274
RaceBlack                 -0.292 0.746    0.848   0.142     3.935 -0.345 0.730
RaceWhite                 -0.246 0.782    0.784   0.168     3.633 -0.314 0.754
Purity                    -0.487 0.615    0.676   0.163     2.312 -0.720 0.472
FAM83C                     0.252 1.286    0.430   0.553     2.989  0.585 0.559
                          signif
`Macrophage M1_QUANTISEQ`       
Age                            *
Stage2                          
Stage3                         ·
Stage4                       ***
Gendermale                      
RaceBlack                       
RaceWhite                       
Purity                          
FAM83C                          
Rsquare = 0.127 (max possible = 8.97e-01 )
Likelihood ratio test p = 3.99e-04 
Wald test p = 2.95e-04 
Score (logrank) test p = 3.61e-05 

Macrophage M1_QUANTISEQ in DLBC (n=48):
Model: Surv(OS, EVENT) ~ `Macrophage M1_QUANTISEQ` + Age + Gender + Race + Purity + `FAM83C` 
41 patients with 5 dying ( 7 missing obs. )
                             coef          HR se(coef) 95%CI_l      95%CI_u
`Macrophage M1_QUANTISEQ`  15.986 8766344.377   12.446   0.000 3.442317e+17
Age                        -0.009       0.991    0.053   0.893 1.099000e+00
Gendermale                  0.032       1.032    1.455   0.060 1.787900e+01
RaceBlack                   2.731      15.352    3.319   0.023 1.025536e+04
RaceWhite                  -3.652       0.026    2.093   0.000 1.568000e+00
Purity                     -1.926       0.146    2.330   0.002 1.401200e+01
FAM83C                    -57.109       0.000   79.640   0.000 9.710914e+42
                               z     p signif
`Macrophage M1_QUANTISEQ`  1.284 0.199       
Age                       -0.177 0.859       
Gendermale                 0.022 0.982       
RaceBlack                  0.823 0.410       
RaceWhite                 -1.745 0.081      ·
Purity                    -0.827 0.408       
FAM83C                    -0.717 0.473       
Rsquare = 0.21 (max possible = 5.58e-01 )
Likelihood ratio test p = 2.08e-01 
Wald test p = 6.68e-01 
Score (logrank) test p = 3.17e-01 

Macrophage M1_QUANTISEQ in ESCA (n=185):
Model: Surv(OS, EVENT) ~ `Macrophage M1_QUANTISEQ` + Age + Stage + Gender + Race + Purity + `FAM83C` 
140 patients with 47 dying ( 45 missing obs. )
                            coef     HR se(coef) 95%CI_l  95%CI_u      z     p
`Macrophage M1_QUANTISEQ` -1.378  0.252    4.366   0.000 1312.576 -0.316 0.752
Age                        0.012  1.012    0.014   0.984    1.041  0.856 0.392
Stage2                     0.706  2.025    0.660   0.556    7.381  1.069 0.285
Stage3                     1.453  4.277    0.673   1.143   16.005  2.158 0.031
Stage4                     2.961 19.310    0.797   4.048   92.111  3.714 0.000
Gendermale                 0.514  1.673    0.541   0.580    4.826  0.951 0.341
RaceBlack                  0.251  1.286    1.073   0.157   10.524  0.234 0.815
RaceWhite                  0.003  1.003    0.460   0.407    2.470  0.006 0.995
Purity                     0.151  1.163    0.806   0.240    5.645  0.188 0.851
FAM83C                     0.055  1.056    0.077   0.908    1.228  0.708 0.479
                          signif
`Macrophage M1_QUANTISEQ`       
Age                             
Stage2                          
Stage3                         *
Stage4                       ***
Gendermale                      
RaceBlack                       
RaceWhite                       
Purity                          
FAM83C                          
Rsquare = 0.145 (max possible = 9.32e-01 )
Likelihood ratio test p = 1.57e-02 
Wald test p = 7.6e-03 
Score (logrank) test p = 6.64e-04 

Macrophage M1_QUANTISEQ in GBM (n=153):
Model: Surv(OS, EVENT) ~ `Macrophage M1_QUANTISEQ` + Age + Gender + Race + Purity + `FAM83C` 
135 patients with 108 dying ( 18 missing obs. )
                            coef    HR se(coef) 95%CI_l 95%CI_u      z     p
`Macrophage M1_QUANTISEQ` -0.890 0.411    2.715   0.002  83.953 -0.328 0.743
Age                        0.030 1.030    0.008   1.014   1.047  3.591 0.000
Gendermale                -0.089 0.914    0.213   0.602   1.388 -0.420 0.675
RaceBlack                  0.613 1.847    0.733   0.439   7.771  0.837 0.403
RaceWhite                 -0.183 0.833    0.616   0.249   2.789 -0.296 0.767
Purity                    -1.185 0.306    0.667   0.083   1.130 -1.776 0.076
FAM83C                    -2.818 0.060    3.134   0.000  27.813 -0.899 0.369
                          signif
`Macrophage M1_QUANTISEQ`       
Age                          ***
Gendermale                      
RaceBlack                       
RaceWhite                       
Purity                         ·
FAM83C                          
Rsquare = 0.135 (max possible = 9.98e-01 )
Likelihood ratio test p = 6.58e-03 
Wald test p = 9.37e-03 
Score (logrank) test p = 8.21e-03 

Macrophage M1_QUANTISEQ in HNSC (n=522):
Model: Surv(OS, EVENT) ~ `Macrophage M1_QUANTISEQ` + Age + Stage + Gender + Race + Purity + `FAM83C` 
411 patients with 176 dying ( 111 missing obs. )
                            coef     HR se(coef) 95%CI_l 95%CI_u      z     p
`Macrophage M1_QUANTISEQ`  3.209 24.755    1.746   0.809 757.957  1.838 0.066
Age                        0.023  1.023    0.008   1.008   1.039  2.996 0.003
Stage2                     0.635  1.887    0.544   0.649   5.485  1.166 0.243
Stage3                     0.875  2.398    0.537   0.837   6.870  1.629 0.103
Stage4                     1.255  3.507    0.510   1.290   9.532  2.459 0.014
Gendermale                -0.255  0.775    0.172   0.553   1.086 -1.482 0.138
RaceBlack                  0.146  1.157    0.560   0.386   3.465  0.260 0.795
RaceWhite                 -0.251  0.778    0.512   0.285   2.120 -0.491 0.623
Purity                     0.017  1.017    0.367   0.495   2.089  0.047 0.963
FAM83C                    -0.023  0.977    0.047   0.892   1.071 -0.492 0.623
                          signif
`Macrophage M1_QUANTISEQ`      ·
Age                           **
Stage2                          
Stage3                          
Stage4                         *
Gendermale                      
RaceBlack                       
RaceWhite                       
Purity                          
FAM83C                          
Rsquare = 0.079 (max possible = 9.89e-01 )
Likelihood ratio test p = 2.11e-04 
Wald test p = 4.93e-04 
Score (logrank) test p = 3.67e-04 

Macrophage M1_QUANTISEQ in HNSC-HPV+ (n=98):
Model: Surv(OS, EVENT) ~ `Macrophage M1_QUANTISEQ` + Age + Stage + Gender + Race + Purity + `FAM83C` 
65 patients with 23 dying ( 33 missing obs. )
                            coef           HR  se(coef) 95%CI_l   95%CI_u
`Macrophage M1_QUANTISEQ`  1.411 4.102000e+00     4.323   0.001 19617.681
Age                        0.013 1.013000e+00     0.026   0.963     1.066
Stage2                    17.374 3.510466e+07  5349.786   0.000       Inf
Stage3                    16.270 1.164482e+07  5349.786   0.000       Inf
Stage4                    17.455 3.806948e+07  5349.786   0.000       Inf
Gendermale                -0.099 9.050000e-01     0.544   0.312     2.629
RaceBlack                 18.709 1.333812e+08 12127.625   0.000       Inf
RaceWhite                 17.959 6.300336e+07 12127.625   0.000       Inf
Purity                    -1.486 2.260000e-01     1.124   0.025     2.047
FAM83C                    -0.102 9.030000e-01     0.156   0.665     1.224
                               z     p signif
`Macrophage M1_QUANTISEQ`  0.326 0.744       
Age                        0.506 0.613       
Stage2                     0.003 0.997       
Stage3                     0.003 0.998       
Stage4                     0.003 0.997       
Gendermale                -0.183 0.855       
RaceBlack                  0.002 0.999       
RaceWhite                  0.001 0.999       
Purity                    -1.322 0.186       
FAM83C                    -0.658 0.510       
Rsquare = 0.095 (max possible = 9.17e-01 )
Likelihood ratio test p = 7.72e-01 
Wald test p = 9.64e-01 
Score (logrank) test p = 8.88e-01 

Macrophage M1_QUANTISEQ in HNSC-HPV- (n=422):
Model: Surv(OS, EVENT) ~ `Macrophage M1_QUANTISEQ` + Age + Stage + Gender + Race + Purity + `FAM83C` 
346 patients with 153 dying ( 76 missing obs. )
                            coef     HR se(coef) 95%CI_l  95%CI_u      z     p
`Macrophage M1_QUANTISEQ`  3.178 24.006    1.946   0.529 1089.368  1.633 0.103
Age                        0.027  1.028    0.008   1.011    1.045  3.255 0.001
Stage2                     0.406  1.501    0.555   0.506    4.455  0.732 0.464
Stage3                     0.781  2.184    0.542   0.755    6.322  1.441 0.150
Stage4                     1.160  3.189    0.512   1.168    8.704  2.264 0.024
Gendermale                -0.289  0.749    0.183   0.523    1.072 -1.578 0.114
RaceBlack                  0.025  1.025    0.565   0.339    3.103  0.044 0.965
RaceWhite                 -0.397  0.672    0.513   0.246    1.838 -0.774 0.439
Purity                     0.250  1.284    0.403   0.583    2.829  0.620 0.535
FAM83C                    -0.013  0.987    0.051   0.894    1.090 -0.259 0.795
                          signif
`Macrophage M1_QUANTISEQ`       
Age                           **
Stage2                          
Stage3                          
Stage4                         *
Gendermale                      
RaceBlack                       
RaceWhite                       
Purity                          
FAM83C                          
Rsquare = 0.093 (max possible = 9.89e-01 )
Likelihood ratio test p = 2.09e-04 
Wald test p = 5.44e-04 
Score (logrank) test p = 4.22e-04 

Macrophage M1_QUANTISEQ in KICH (n=66):
Model: Surv(OS, EVENT) ~ `Macrophage M1_QUANTISEQ` + Age + Stage + Gender + Race + Purity + `FAM83C` 
63 patients with 9 dying ( 3 missing obs. )
                              coef           HR se(coef)     95%CI_l
`Macrophage M1_QUANTISEQ` -202.601 0.000000e+00  110.020       0.000
Age                          0.042 1.043000e+00    0.031       0.981
Stage2                      11.895 1.465987e+05    0.873   26487.653
Stage3                      13.699 8.898386e+05    0.778  193514.216
Stage4                      16.559 1.553784e+07    0.959 2370685.596
Gendermale                  -0.148 8.630000e-01    0.758       0.195
RaceBlack                  -13.127 0.000000e+00 1283.707       0.000
RaceWhite                   -0.259 7.720000e-01    1.225       0.070
Purity                      -1.650 1.920000e-01    5.164       0.000
FAM83C                      45.856 8.223052e+19   27.943       0.000
                               95%CI_u      z     p signif
`Macrophage M1_QUANTISEQ` 4.575557e+05 -1.841 0.066      ·
Age                       1.109000e+00  1.356 0.175       
Stage2                    8.113655e+05 13.626 0.000    ***
Stage3                    4.091755e+06 17.598 0.000    ***
Stage4                    1.018374e+08 17.262 0.000    ***
Gendermale                3.810000e+00 -0.195 0.845       
RaceBlack                          Inf -0.010 0.992       
RaceWhite                 8.513000e+00 -0.211 0.833       
Purity                    4.771330e+03 -0.320 0.749       
FAM83C                    5.018295e+43  1.641 0.101       
Rsquare = 0.397 (max possible = 6.71e-01 )
Likelihood ratio test p = 4.26e-04 
Wald test p = 1e-165 
Score (logrank) test p = 2.34e-14 

Macrophage M1_QUANTISEQ in KIRC (n=533):
Model: Surv(OS, EVENT) ~ `Macrophage M1_QUANTISEQ` + Age + Stage + Gender + Race + Purity + `FAM83C` 
450 patients with 138 dying ( 83 missing obs. )
                            coef        HR se(coef) 95%CI_l     95%CI_u      z
`Macrophage M1_QUANTISEQ`  9.733 16871.180    2.898  57.636 4938519.680  3.359
Age                        0.037     1.038    0.008   1.021       1.056  4.399
Stage2                     0.264     1.302    0.345   0.663       2.558  0.766
Stage3                     0.749     2.115    0.231   1.345       3.328  3.240
Stage4                     1.617     5.040    0.220   3.273       7.762  7.343
Gendermale                -0.050     0.951    0.186   0.661       1.370 -0.268
RaceBlack                  0.534     1.705    1.066   0.211      13.781  0.501
RaceWhite                  0.480     1.616    1.022   0.218      11.987  0.470
Purity                     0.224     1.251    0.376   0.598       2.616  0.595
FAM83C                     3.519    33.754    1.259   2.861     398.180  2.795
                              p signif
`Macrophage M1_QUANTISEQ` 0.001     **
Age                       0.000    ***
Stage2                    0.444       
Stage3                    0.001     **
Stage4                    0.000    ***
Gendermale                0.789       
RaceBlack                 0.617       
RaceWhite                 0.639       
Purity                    0.552       
FAM83C                    0.005     **
Rsquare = 0.201 (max possible = 9.65e-01 )
Likelihood ratio test p = 3.57e-17 
Wald test p = 3.27e-17 
Score (logrank) test p = 3.31e-21 

Macrophage M1_QUANTISEQ in KIRP (n=290):
Model: Surv(OS, EVENT) ~ `Macrophage M1_QUANTISEQ` + Age + Stage + Gender + Race + Purity + `FAM83C` 
219 patients with 34 dying ( 71 missing obs. )
                            coef           HR se(coef) 95%CI_l      95%CI_u
`Macrophage M1_QUANTISEQ` 25.407 1.081356e+11   12.082   5.616 2.081967e+21
Age                        0.005 1.005000e+00    0.015   0.975 1.036000e+00
Stage2                    -0.358 6.990000e-01    1.062   0.087 5.600000e+00
Stage3                     1.755 5.783000e+00    0.433   2.477 1.350400e+01
Stage4                     2.636 1.395800e+01    0.521   5.028 3.874900e+01
Gendermale                -0.440 6.440000e-01    0.402   0.293 1.416000e+00
RaceBlack                 -2.013 1.340000e-01    1.207   0.013 1.421000e+00
RaceWhite                 -2.047 1.290000e-01    1.176   0.013 1.295000e+00
Purity                     0.471 1.601000e+00    0.838   0.310 8.278000e+00
FAM83C                     1.062 2.894000e+00    0.337   1.495 5.600000e+00
                               z     p signif
`Macrophage M1_QUANTISEQ`  2.103 0.035      *
Age                        0.306 0.759       
Stage2                    -0.338 0.736       
Stage3                     4.056 0.000    ***
Stage4                     5.060 0.000    ***
Gendermale                -1.095 0.274       
RaceBlack                 -1.669 0.095      ·
RaceWhite                 -1.740 0.082      ·
Purity                     0.562 0.574       
FAM83C                     3.153 0.002     **
Rsquare = 0.194 (max possible = 7.58e-01 )
Likelihood ratio test p = 8.11e-07 
Wald test p = 4.49e-07 
Score (logrank) test p = 2.56e-12 

Macrophage M1_QUANTISEQ in LGG (n=516):
Model: Surv(OS, EVENT) ~ `Macrophage M1_QUANTISEQ` + Age + Gender + Race + Purity + `FAM83C` 
463 patients with 112 dying ( 53 missing obs. )
                            coef          HR se(coef) 95%CI_l    95%CI_u      z
`Macrophage M1_QUANTISEQ`  5.925     374.307    3.728   0.251 557654.946  1.589
Age                        0.064       1.066    0.008   1.049      1.082  8.136
Gendermale                 0.102       1.107    0.196   0.754      1.627  0.519
RaceBlack                 15.372 4743872.641 1996.217   0.000        Inf  0.008
RaceWhite                 15.371 4736093.442 1996.217   0.000        Inf  0.008
Purity                    -0.869       0.419    0.413   0.187      0.943 -2.101
FAM83C                     0.090       1.094    2.003   0.022     55.442  0.045
                              p signif
`Macrophage M1_QUANTISEQ` 0.112       
Age                       0.000    ***
Gendermale                0.604       
RaceBlack                 0.994       
RaceWhite                 0.994       
Purity                    0.036      *
FAM83C                    0.964       
Rsquare = 0.14 (max possible = 9.07e-01 )
Likelihood ratio test p = 1.54e-12 
Wald test p = 1.89e-12 
Score (logrank) test p = 1.46e-13 

Macrophage M1_QUANTISEQ in LIHC (n=371):
Model: Surv(OS, EVENT) ~ `Macrophage M1_QUANTISEQ` + Age + Stage + Gender + Race + Purity + `FAM83C` 
310 patients with 106 dying ( 61 missing obs. )
                            coef       HR se(coef) 95%CI_l     95%CI_u      z
`Macrophage M1_QUANTISEQ`  8.321 4108.399    3.938   1.826 9241703.541  2.113
Age                        0.012    1.012    0.008   0.996       1.028  1.420
Stage2                     0.314    1.369    0.262   0.819       2.289  1.199
Stage3                     0.927    2.528    0.239   1.584       4.036  3.886
Stage4                     1.678    5.357    0.623   1.580      18.159  2.695
Gendermale                -0.108    0.898    0.227   0.576       1.399 -0.477
RaceBlack                  0.954    2.595    0.494   0.985       6.834  1.930
RaceWhite                 -0.045    0.956    0.240   0.597       1.530 -0.189
Purity                     0.945    2.572    0.505   0.956       6.923  1.870
FAM83C                    -1.472    0.230    1.919   0.005       9.863 -0.767
                              p signif
`Macrophage M1_QUANTISEQ` 0.035      *
Age                       0.156       
Stage2                    0.230       
Stage3                    0.000    ***
Stage4                    0.007     **
Gendermale                0.633       
RaceBlack                 0.054      ·
RaceWhite                 0.850       
Purity                    0.061      ·
FAM83C                    0.443       
Rsquare = 0.098 (max possible = 9.66e-01 )
Likelihood ratio test p = 3.92e-04 
Wald test p = 1.82e-04 
Score (logrank) test p = 6.65e-05 

Macrophage M1_QUANTISEQ in LUAD (n=515):
Model: Surv(OS, EVENT) ~ `Macrophage M1_QUANTISEQ` + Age + Stage + Gender + Race + Purity + `FAM83C` 
421 patients with 150 dying ( 94 missing obs. )
                            coef           HR se(coef) 95%CI_l 95%CI_u      z
`Macrophage M1_QUANTISEQ` -0.759        0.468    1.197   0.045   4.887 -0.634
Age                        0.006        1.006    0.009   0.989   1.024  0.709
Stage2                     0.870        2.386    0.201   1.609   3.538  4.325
Stage3                     1.059        2.882    0.220   1.873   4.435  4.813
Stage4                     1.006        2.735    0.335   1.419   5.272  3.005
Gendermale                 0.022        1.022    0.173   0.728   1.435  0.126
RaceBlack                 16.107  9887842.462 1866.848   0.000     Inf  0.009
RaceWhite                 16.257 11492577.276 1866.848   0.000     Inf  0.009
Purity                     0.538        1.713    0.354   0.855   3.430  1.519
FAM83C                    -0.593        0.553    0.569   0.181   1.684 -1.043
                              p signif
`Macrophage M1_QUANTISEQ` 0.526       
Age                       0.478       
Stage2                    0.000    ***
Stage3                    0.000    ***
Stage4                    0.003     **
Gendermale                0.899       
RaceBlack                 0.993       
RaceWhite                 0.993       
Purity                    0.129       
FAM83C                    0.297       
Rsquare = 0.101 (max possible = 9.74e-01 )
Likelihood ratio test p = 2.22e-06 
Wald test p = 3.2e-05 
Score (logrank) test p = 3.79e-06 

Macrophage M1_QUANTISEQ in LUSC (n=501):
Model: Surv(OS, EVENT) ~ `Macrophage M1_QUANTISEQ` + Age + Stage + Gender + Race + Purity + `FAM83C` 
370 patients with 161 dying ( 131 missing obs. )
                            coef    HR se(coef) 95%CI_l 95%CI_u      z     p
`Macrophage M1_QUANTISEQ`  2.021 7.543    1.463   0.429 132.654  1.381 0.167
Age                        0.018 1.018    0.009   1.000   1.037  1.929 0.054
Stage2                     0.231 1.259    0.187   0.872   1.818  1.231 0.218
Stage3                     0.610 1.840    0.215   1.207   2.806  2.834 0.005
Stage4                     0.824 2.280    0.794   0.481  10.814  1.038 0.299
Gendermale                 0.464 1.591    0.195   1.085   2.334  2.376 0.017
RaceBlack                  0.091 1.095    0.608   0.332   3.608  0.149 0.882
RaceWhite                 -0.473 0.623    0.563   0.207   1.881 -0.839 0.402
Purity                    -0.176 0.839    0.382   0.397   1.774 -0.460 0.646
FAM83C                    -0.006 0.994    0.044   0.912   1.082 -0.144 0.885
                          signif
`Macrophage M1_QUANTISEQ`       
Age                            ·
Stage2                          
Stage3                        **
Stage4                          
Gendermale                     *
RaceBlack                       
RaceWhite                       
Purity                          
FAM83C                          
Rsquare = 0.055 (max possible = 9.87e-01 )
Likelihood ratio test p = 2.15e-02 
Wald test p = 1.73e-02 
Score (logrank) test p = 1.48e-02 

Macrophage M1_QUANTISEQ in MESO (n=87):
Model: Surv(OS, EVENT) ~ `Macrophage M1_QUANTISEQ` + Age + Stage + Gender + Race + Purity + `FAM83C` 
85 patients with 72 dying ( 2 missing obs. )
                            coef    HR se(coef) 95%CI_l   95%CI_u      z     p
`Macrophage M1_QUANTISEQ` -0.020 0.980    1.287   0.079    12.208 -0.016 0.988
Age                        0.020 1.020    0.016   0.988     1.053  1.207 0.227
Stage2                    -0.241 0.786    0.473   0.311     1.987 -0.509 0.611
Stage3                    -0.101 0.904    0.420   0.397     2.058 -0.240 0.810
Stage4                    -0.149 0.861    0.478   0.338     2.197 -0.313 0.755
Gendermale                -0.178 0.837    0.330   0.438     1.599 -0.539 0.590
RaceBlack                  0.154 1.167    1.545   0.056    24.126  0.100 0.920
RaceWhite                 -0.496 0.609    1.057   0.077     4.830 -0.470 0.639
Purity                    -0.759 0.468    0.560   0.156     1.402 -1.356 0.175
FAM83C                    -0.761 0.467    6.120   0.000 75689.375 -0.124 0.901
                          signif
`Macrophage M1_QUANTISEQ`       
Age                             
Stage2                          
Stage3                          
Stage4                          
Gendermale                      
RaceBlack                       
RaceWhite                       
Purity                          
FAM83C                          
Rsquare = 0.06 (max possible = 9.98e-01 )
Likelihood ratio test p = 8.72e-01 
Wald test p = 8.57e-01 
Score (logrank) test p = 8.51e-01 

Macrophage M1_QUANTISEQ in OV (n=303):
Model: Surv(OS, EVENT) ~ `Macrophage M1_QUANTISEQ` + Age + Race + Purity + `FAM83C` 
238 patients with 153 dying ( 65 missing obs. )
                            coef     HR se(coef) 95%CI_l  95%CI_u      z     p
`Macrophage M1_QUANTISEQ`  2.725 15.256    3.057   0.038 6103.292  0.891 0.373
Age                        0.036  1.036    0.008   1.020    1.053  4.363 0.000
RaceBlack                 -0.022  0.978    0.578   0.315    3.038 -0.038 0.970
RaceWhite                 -0.140  0.869    0.517   0.316    2.393 -0.272 0.786
Purity                    -0.339  0.712    0.727   0.171    2.963 -0.467 0.641
FAM83C                     0.117  1.124    0.281   0.648    1.949  0.416 0.677
                          signif
`Macrophage M1_QUANTISEQ`       
Age                          ***
RaceBlack                       
RaceWhite                       
Purity                          
FAM83C                          
Rsquare = 0.085 (max possible = 9.97e-01 )
Likelihood ratio test p = 1.8e-03 
Wald test p = 1.59e-03 
Score (logrank) test p = 1.35e-03 

Macrophage M1_QUANTISEQ in PAAD (n=179):
Model: Surv(OS, EVENT) ~ `Macrophage M1_QUANTISEQ` + Age + Stage + Gender + Race + Purity + `FAM83C` 
165 patients with 89 dying ( 14 missing obs. )
                            coef       HR se(coef) 95%CI_l     95%CI_u      z
`Macrophage M1_QUANTISEQ`  7.552 1903.778    3.880   0.948 3823179.365  1.946
Age                        0.023    1.023    0.011   1.001       1.045  2.095
Stage2                     0.449    1.567    0.446   0.653       3.756  1.006
Stage3                    -0.294    0.745    1.093   0.087       6.349 -0.269
Stage4                     0.017    1.017    0.830   0.200       5.177  0.021
Gendermale                -0.139    0.870    0.223   0.562       1.347 -0.625
RaceBlack                 -0.149    0.862    0.752   0.198       3.759 -0.198
RaceWhite                  0.363    1.438    0.485   0.556       3.721  0.749
Purity                    -0.514    0.598    0.417   0.264       1.355 -1.231
FAM83C                     0.115    1.122    0.448   0.467       2.698  0.258
                              p signif
`Macrophage M1_QUANTISEQ` 0.052      ·
Age                       0.036      *
Stage2                    0.314       
Stage3                    0.788       
Stage4                    0.984       
Gendermale                0.532       
RaceBlack                 0.843       
RaceWhite                 0.454       
Purity                    0.218       
FAM83C                    0.797       
Rsquare = 0.108 (max possible = 9.91e-01 )
Likelihood ratio test p = 4.31e-02 
Wald test p = 5.88e-02 
Score (logrank) test p = 5.21e-02 

Macrophage M1_QUANTISEQ in PCPG (n=181):
Model: Surv(OS, EVENT) ~ `Macrophage M1_QUANTISEQ` + Age + Gender + Race + Purity + `FAM83C` 
164 patients with 7 dying ( 17 missing obs. )
                                coef           HR    se(coef) 95%CI_l
`Macrophage M1_QUANTISEQ` -15978.166 0.000000e+00 1059010.110   0.000
Age                            0.050 1.051000e+00       0.033   0.986
Gendermale                     1.928 6.878000e+00       0.875   1.239
RaceBlack                      3.473 3.224400e+01   35389.700   0.000
RaceWhite                     22.279 4.736405e+09   25406.343   0.000
Purity                         4.154 6.371600e+01       3.234   0.113
FAM83C                        18.077 7.091624e+07       7.968  11.701
                               95%CI_u      z     p signif
`Macrophage M1_QUANTISEQ`          Inf -0.015 0.988       
Age                       1.121000e+00  1.536 0.124       
Gendermale                3.818400e+01  2.205 0.027      *
RaceBlack                          Inf  0.000 1.000   <NA>
RaceWhite                          Inf  0.001 0.999       
Purity                    3.603207e+04  1.285 0.199       
FAM83C                    4.298024e+14  2.269 0.023      *
Rsquare = 0.091 (max possible = 3.07e-01 )
Likelihood ratio test p = 2.84e-02 
Wald test p = 4.5e-01 
Score (logrank) test p = 3.63e-01 

Macrophage M1_QUANTISEQ in PRAD (n=498):
Model: Surv(OS, EVENT) ~ `Macrophage M1_QUANTISEQ` + Age + Race + Purity + `FAM83C` 
403 patients with 9 dying ( 95 missing obs. )
                            coef           HR se(coef) 95%CI_l      95%CI_u
`Macrophage M1_QUANTISEQ`  9.671    15858.521   19.772   0.000 1.071758e+21
Age                        0.013        1.013    0.057   0.906 1.134000e+00
RaceBlack                 15.005  3286293.955 6838.586   0.000          Inf
RaceWhite                 16.190 10740922.155 6838.586   0.000          Inf
Purity                     1.299        3.664    1.456   0.211 6.352700e+01
FAM83C                     0.844        2.325    1.877   0.059 9.214800e+01
                              z     p signif
`Macrophage M1_QUANTISEQ` 0.489 0.625       
Age                       0.233 0.815       
RaceBlack                 0.002 0.998       
RaceWhite                 0.002 0.998       
Purity                    0.892 0.372       
FAM83C                    0.449 0.653       
Rsquare = 0.008 (max possible = 1.83e-01 )
Likelihood ratio test p = 7.98e-01 
Wald test p = 8.88e-01 
Score (logrank) test p = 8.41e-01 

Macrophage M1_QUANTISEQ in READ (n=166):
Model: Surv(OS, EVENT) ~ `Macrophage M1_QUANTISEQ` + Age + Stage + Gender + Race + Purity + `FAM83C` 
72 patients with 13 dying ( 94 missing obs. )
                            coef           HR  se(coef) 95%CI_l      95%CI_u
`Macrophage M1_QUANTISEQ` 39.570 1.531713e+17    23.730   0.001 2.420527e+37
Age                        0.104 1.110000e+00     0.045   1.017 1.211000e+00
Stage2                    -1.580 2.060000e-01     1.330   0.015 2.795000e+00
Stage3                     0.593 1.810000e+00     1.094   0.212 1.545600e+01
Stage4                     0.789 2.202000e+00     1.289   0.176 2.754700e+01
Gendermale                -0.855 4.250000e-01     0.818   0.086 2.113000e+00
RaceBlack                 -2.731 6.500000e-02 60993.529   0.000          Inf
RaceWhite                 14.470 1.923700e+06 60437.363   0.000          Inf
Purity                     2.156 8.639000e+00     2.031   0.161 4.628830e+02
FAM83C                    -1.045 3.520000e-01     0.990   0.051 2.449000e+00
                               z     p signif
`Macrophage M1_QUANTISEQ`  1.668 0.095      ·
Age                        2.344 0.019      *
Stage2                    -1.187 0.235       
Stage3                     0.542 0.588       
Stage4                     0.612 0.540       
Gendermale                -1.045 0.296       
RaceBlack                  0.000 1.000   <NA>
RaceWhite                  0.000 1.000   <NA>
Purity                     1.062 0.288       
FAM83C                    -1.055 0.291       
Rsquare = 0.263 (max possible = 7.04e-01 )
Likelihood ratio test p = 1.51e-02 
Wald test p = 8.5e-01 
Score (logrank) test p = 2.49e-02 

Macrophage M1_QUANTISEQ in SARC (n=260):
Model: Surv(OS, EVENT) ~ `Macrophage M1_QUANTISEQ` + Age + Gender + Race + Purity + `FAM83C` 
233 patients with 90 dying ( 27 missing obs. )
                             coef    HR se(coef) 95%CI_l 95%CI_u      z     p
`Macrophage M1_QUANTISEQ` -13.813 0.000    4.594   0.000   0.008 -3.007 0.003
Age                         0.026 1.026    0.008   1.010   1.043  3.175 0.001
Gendermale                 -0.045 0.956    0.225   0.615   1.485 -0.201 0.840
RaceBlack                   0.190 1.209    1.090   0.143  10.243  0.174 0.862
RaceWhite                  -0.305 0.737    1.022   0.099   5.465 -0.299 0.765
Purity                      0.297 1.345    0.588   0.425   4.257  0.505 0.614
FAM83C                      0.558 1.747    0.363   0.857   3.559  1.536 0.125
                          signif
`Macrophage M1_QUANTISEQ`     **
Age                           **
Gendermale                      
RaceBlack                       
RaceWhite                       
Purity                          
FAM83C                          
Rsquare = 0.098 (max possible = 9.75e-01 )
Likelihood ratio test p = 1.17e-03 
Wald test p = 4.32e-03 
Score (logrank) test p = 3.4e-03 

Macrophage M1_QUANTISEQ in SKCM (n=471):
Model: Surv(OS, EVENT) ~ `Macrophage M1_QUANTISEQ` + Age + Stage + Gender + Race + Purity + `FAM83C` 
390 patients with 186 dying ( 81 missing obs. )
                            coef    HR se(coef) 95%CI_l 95%CI_u      z     p
`Macrophage M1_QUANTISEQ` -9.387 0.000    2.271   0.000   0.007 -4.134 0.000
Age                        0.016 1.016    0.005   1.006   1.027  3.048 0.002
Stage2                     0.220 1.246    0.222   0.807   1.924  0.993 0.321
Stage3                     0.643 1.901    0.207   1.267   2.854  3.100 0.002
Stage4                     1.342 3.828    0.352   1.921   7.628  3.816 0.000
Gendermale                -0.043 0.957    0.159   0.701   1.307 -0.274 0.784
RaceWhite                 -0.999 0.368    0.412   0.164   0.825 -2.428 0.015
Purity                     0.679 1.972    0.382   0.932   4.173  1.775 0.076
FAM83C                     0.226 1.254    0.072   1.088   1.445  3.129 0.002
                          signif
`Macrophage M1_QUANTISEQ`    ***
Age                           **
Stage2                          
Stage3                        **
Stage4                       ***
Gendermale                      
RaceWhite                      *
Purity                         ·
FAM83C                        **
Rsquare = 0.195 (max possible = 9.92e-01 )
Likelihood ratio test p = 1.97e-14 
Wald test p = 1.17e-13 
Score (logrank) test p = 4.3e-15 

Macrophage M1_QUANTISEQ in SKCM-Primary (n=103):
Model: Surv(OS, EVENT) ~ `Macrophage M1_QUANTISEQ` + Age + Stage + Gender + Race + Purity + `FAM83C` 
94 patients with 26 dying ( 9 missing obs. )
                            coef           HR se(coef) 95%CI_l      95%CI_u
`Macrophage M1_QUANTISEQ`  1.884 6.579000e+00    7.811   0.000 29281046.478
Age                        0.020 1.020000e+00    0.017   0.986        1.055
Stage2                    18.060 6.971343e+07 6275.745   0.000          Inf
Stage3                    18.591 1.185197e+08 6275.745   0.000          Inf
Stage4                    20.800 1.079808e+09 6275.745   0.000          Inf
Gendermale                 0.292 1.339000e+00    0.441   0.564        3.178
RaceWhite                 -1.013 3.630000e-01    0.655   0.101        1.311
Purity                     1.291 3.638000e+00    1.140   0.389       33.992
FAM83C                     0.243 1.275000e+00    0.131   0.986        1.650
                               z     p signif
`Macrophage M1_QUANTISEQ`  0.241 0.809       
Age                        1.130 0.258       
Stage2                     0.003 0.998       
Stage3                     0.003 0.998       
Stage4                     0.003 0.997       
Gendermale                 0.662 0.508       
RaceWhite                 -1.547 0.122       
Purity                     1.133 0.257       
FAM83C                     1.854 0.064      ·
Rsquare = 0.179 (max possible = 8.69e-01 )
Likelihood ratio test p = 2.94e-02 
Wald test p = 1.92e-02 
Score (logrank) test p = 1.29e-03 

Macrophage M1_QUANTISEQ in SKCM-Metastasis (n=368):
Model: Surv(OS, EVENT) ~ `Macrophage M1_QUANTISEQ` + Age + Stage + Gender + Race + Purity + `FAM83C` 
296 patients with 160 dying ( 72 missing obs. )
                            coef    HR se(coef) 95%CI_l 95%CI_u      z     p
`Macrophage M1_QUANTISEQ` -9.893 0.000    2.422   0.000   0.006 -4.084 0.000
Age                        0.018 1.018    0.006   1.007   1.030  3.082 0.002
Stage2                     0.139 1.149    0.233   0.727   1.814  0.595 0.552
Stage3                     0.604 1.830    0.213   1.206   2.778  2.840 0.005
Stage4                     1.123 3.073    0.400   1.402   6.734  2.804 0.005
Gendermale                -0.085 0.919    0.173   0.654   1.291 -0.488 0.626
RaceWhite                 -0.945 0.389    0.601   0.120   1.261 -1.573 0.116
Purity                     0.521 1.683    0.406   0.759   3.731  1.282 0.200
FAM83C                     0.144 1.155    0.139   0.880   1.516  1.041 0.298
                          signif
`Macrophage M1_QUANTISEQ`    ***
Age                           **
Stage2                          
Stage3                        **
Stage4                        **
Gendermale                      
RaceWhite                       
Purity                          
FAM83C                          
Rsquare = 0.196 (max possible = 9.95e-01 )
Likelihood ratio test p = 1.8e-10 
Wald test p = 2.24e-09 
Score (logrank) test p = 5.24e-10 

Macrophage M1_QUANTISEQ in STAD (n=415):
Model: Surv(OS, EVENT) ~ `Macrophage M1_QUANTISEQ` + Age + Stage + Gender + Race + Purity + `FAM83C` 
289 patients with 111 dying ( 126 missing obs. )
                            coef    HR se(coef) 95%CI_l 95%CI_u      z     p
`Macrophage M1_QUANTISEQ` -2.522 0.080    2.257   0.001   6.698 -1.117 0.264
Age                        0.026 1.026    0.010   1.005   1.047  2.472 0.013
Stage2                     0.520 1.682    0.393   0.779   3.631  1.324 0.186
Stage3                     0.937 2.553    0.367   1.244   5.243  2.554 0.011
Stage4                     1.314 3.723    0.503   1.389   9.977  2.613 0.009
Gendermale                 0.129 1.137    0.207   0.758   1.706  0.621 0.534
RaceBlack                  0.271 1.312    0.449   0.544   3.160  0.605 0.545
RaceWhite                  0.115 1.122    0.246   0.693   1.817  0.469 0.639
Purity                    -0.651 0.521    0.389   0.243   1.117 -1.676 0.094
FAM83C                     0.055 1.056    0.149   0.789   1.414  0.369 0.712
                          signif
`Macrophage M1_QUANTISEQ`       
Age                            *
Stage2                          
Stage3                         *
Stage4                        **
Gendermale                      
RaceBlack                       
RaceWhite                       
Purity                         ·
FAM83C                          
Rsquare = 0.075 (max possible = 9.79e-01 )
Likelihood ratio test p = 1.27e-02 
Wald test p = 2.24e-02 
Score (logrank) test p = 1.87e-02 

Macrophage M1_QUANTISEQ in TGCT (n=150):
Model: Surv(OS, EVENT) ~ `Macrophage M1_QUANTISEQ` + Age + Stage + Race + Purity + `FAM83C` 
75 patients with 2 dying ( 75 missing obs. )
                             coef           HR     se(coef) 95%CI_l 95%CI_u
`Macrophage M1_QUANTISEQ` -73.949 0.000000e+00  2115188.181       0     Inf
Age                        -1.691 1.840000e-01     1801.619       0     Inf
Stage2                     -1.851 1.570000e-01    41219.054       0     Inf
Stage3                      9.323 1.118764e+04   109495.216       0     Inf
RaceBlack                  22.463 5.693473e+09 94569491.350       0     Inf
RaceWhite                 -30.464 0.000000e+00 69352231.561       0     Inf
Purity                     27.542 9.149838e+11   228793.986       0     Inf
FAM83C                      6.881 9.734750e+02    82276.806       0     Inf
                               z     p signif
`Macrophage M1_QUANTISEQ`  0.000 1.000   <NA>
Age                       -0.001 0.999       
Stage2                     0.000 1.000   <NA>
Stage3                     0.000 1.000   <NA>
RaceBlack                  0.000 1.000   <NA>
RaceWhite                  0.000 1.000   <NA>
Purity                     0.000 1.000   <NA>
FAM83C                     0.000 1.000   <NA>
Rsquare = 0.14 (max possible = 1.4e-01 )
Likelihood ratio test p = 1.84e-01 
Wald test p = 1e+00 
Score (logrank) test p = 2.63e-03 

Macrophage M1_QUANTISEQ in THCA (n=509):
Model: Surv(OS, EVENT) ~ `Macrophage M1_QUANTISEQ` + Age + Stage + Gender + Race + Purity + `FAM83C` 
395 patients with 16 dying ( 114 missing obs. )
                             coef           HR se(coef) 95%CI_l      95%CI_u
`Macrophage M1_QUANTISEQ`  -3.757        0.023   17.033   0.000 7.357469e+12
Age                         0.153        1.165    0.030   1.098 1.236000e+00
Stage2                      0.111        1.117    1.122   0.124 1.008000e+01
Stage3                      0.251        1.285    0.868   0.235 7.035000e+00
Stage4                      1.653        5.222    0.975   0.772 3.533300e+01
Gendermale                 -0.019        0.981    0.633   0.283 3.393000e+00
RaceBlack                  17.023 24717787.212 5812.511   0.000          Inf
RaceWhite                  16.734 18511613.568 5812.511   0.000          Inf
Purity                      2.301        9.980    1.121   1.108 8.989700e+01
FAM83C                    -13.892        0.000   15.161   0.000 7.444832e+06
                               z     p signif
`Macrophage M1_QUANTISEQ` -0.221 0.825       
Age                        5.072 0.000    ***
Stage2                     0.099 0.921       
Stage3                     0.289 0.773       
Stage4                     1.695 0.090      ·
Gendermale                -0.031 0.975       
RaceBlack                  0.003 0.998       
RaceWhite                  0.003 0.998       
Purity                     2.051 0.040      *
FAM83C                    -0.916 0.360       
Rsquare = 0.151 (max possible = 3.47e-01 )
Likelihood ratio test p = 4.7e-10 
Wald test p = 8.44e-04 
Score (logrank) test p = 3.36e-10 

Macrophage M1_QUANTISEQ in THYM (n=120):
Model: Surv(OS, EVENT) ~ `Macrophage M1_QUANTISEQ` + Age + Gender + Race + Purity + `FAM83C` 
113 patients with 9 dying ( 7 missing obs. )
                             coef           HR se(coef) 95%CI_l      95%CI_u
`Macrophage M1_QUANTISEQ`  31.062 3.089807e+13   18.632   0.004 2.234509e+29
Age                         0.044 1.045000e+00    0.033   0.979 1.116000e+00
Gendermale                  0.074 1.077000e+00    0.779   0.234 4.957000e+00
RaceBlack                 -15.541 0.000000e+00 8185.684   0.000          Inf
RaceWhite                   0.889 2.433000e+00    1.233   0.217 2.725500e+01
Purity                      0.516 1.675000e+00    1.151   0.176 1.597800e+01
FAM83C                     -0.016 9.840000e-01    0.790   0.209 4.628000e+00
                               z     p signif
`Macrophage M1_QUANTISEQ`  1.667 0.095      ·
Age                        1.335 0.182       
Gendermale                 0.095 0.924       
RaceBlack                 -0.002 0.998       
RaceWhite                  0.721 0.471       
Purity                     0.448 0.654       
FAM83C                    -0.021 0.984       
Rsquare = 0.064 (max possible = 4.51e-01 )
Likelihood ratio test p = 3.85e-01 
Wald test p = 4.7e-01 
Score (logrank) test p = 2.59e-01 

Macrophage M1_QUANTISEQ in UCEC (n=545):
Model: Surv(OS, EVENT) ~ `Macrophage M1_QUANTISEQ` + Age + Race + Purity + `FAM83C` 
85 patients with 16 dying ( 460 missing obs. )
                            coef       HR se(coef) 95%CI_l      95%CI_u      z
`Macrophage M1_QUANTISEQ`  9.201 9908.284   16.292   0.000 7.301495e+17  0.565
Age                       -0.001    0.999    0.030   0.943 1.059000e+00 -0.032
RaceWhite                  1.390    4.017    0.690   1.039 1.552400e+01  2.016
Purity                     1.506    4.511    1.235   0.401 5.077900e+01  1.220
FAM83C                     0.230    1.259    0.547   0.431 3.682000e+00  0.421
                              p signif
`Macrophage M1_QUANTISEQ` 0.572       
Age                       0.974       
RaceWhite                 0.044      *
Purity                    0.223       
FAM83C                    0.674       
Rsquare = 0.087 (max possible = 7.29e-01 )
Likelihood ratio test p = 1.72e-01 
Wald test p = 2.63e-01 
Score (logrank) test p = 2.09e-01 

Macrophage M1_QUANTISEQ in UCS (n=57):
Model: Surv(OS, EVENT) ~ `Macrophage M1_QUANTISEQ` + Age + Race + Purity + `FAM83C` 
52 patients with 32 dying ( 5 missing obs. )
                            coef           HR se(coef) 95%CI_l      95%CI_u
`Macrophage M1_QUANTISEQ` -2.951        0.052   14.746   0.000 1.863798e+11
Age                        0.051        1.052    0.028   0.996 1.111000e+00
RaceBlack                 17.611 44506945.147 6521.214   0.000          Inf
RaceWhite                 17.892 58922898.234 6521.214   0.000          Inf
Purity                    -0.847        0.429    1.112   0.048 3.792000e+00
FAM83C                    -0.283        0.754    0.465   0.303 1.876000e+00
                               z     p signif
`Macrophage M1_QUANTISEQ` -0.200 0.841       
Age                        1.825 0.068      ·
RaceBlack                  0.003 0.998       
RaceWhite                  0.003 0.998       
Purity                    -0.762 0.446       
FAM83C                    -0.608 0.544       
Rsquare = 0.126 (max possible = 9.83e-01 )
Likelihood ratio test p = 3.23e-01 
Wald test p = 4.41e-01 
Score (logrank) test p = 3.36e-01 

Macrophage M1_QUANTISEQ in UVM (n=80):
Model: Surv(OS, EVENT) ~ `Macrophage M1_QUANTISEQ` + Age + Stage + Gender + Purity + `FAM83C` 
77 patients with 22 dying ( 3 missing obs. )
                            coef           HR se(coef) 95%CI_l      95%CI_u
`Macrophage M1_QUANTISEQ` 40.655 4.529324e+17   26.611   0.000 2.028797e+40
Age                        0.041 1.042000e+00    0.020   1.002 1.083000e+00
Stage3                     0.141 1.152000e+00    0.512   0.422 3.145000e+00
Stage4                     3.647 3.834400e+01    1.233   3.424 4.293790e+02
Gendermale                 0.270 1.309000e+00    0.468   0.523 3.276000e+00
Purity                     2.175 8.801000e+00    1.298   0.691 1.120670e+02
FAM83C                    12.105 1.807791e+05   28.734   0.000 5.197863e+29
                              z     p signif
`Macrophage M1_QUANTISEQ` 1.528 0.127       
Age                       2.038 0.042      *
Stage3                    0.276 0.783       
Stage4                    2.959 0.003     **
Gendermale                0.576 0.564       
Purity                    1.675 0.094      ·
FAM83C                    0.421 0.674       
Rsquare = 0.273 (max possible = 8.72e-01 )
Likelihood ratio test p = 9.21e-04 
Wald test p = 4.46e-03 
Score (logrank) test p = 2.87e-09 

Macrophage M1_XCELL in ACC (n=79):
Model: Surv(OS, EVENT) ~ `Macrophage M1_XCELL` + Age + Gender + Race + Purity + `FAM83C` 
64 patients with 24 dying ( 15 missing obs. )
                        coef           HR  se(coef) 95%CI_l      95%CI_u     z
`Macrophage M1_XCELL` 13.162   519993.165    21.277   0.000 6.719948e+23 0.619
Age                    0.003        1.003     0.014   0.976 1.030000e+00 0.187
Gendermale             0.365        1.441     0.420   0.632 3.284000e+00 0.870
RaceBlack             -0.271        0.763 11981.645   0.000          Inf 0.000
RaceWhite             16.924 22390179.961 10209.512   0.000          Inf 0.002
Purity                 3.726       41.530     2.618   0.245 7.029351e+03 1.423
FAM83C                 0.168        1.182     2.998   0.003 4.212760e+02 0.056
                          p signif
`Macrophage M1_XCELL` 0.536       
Age                   0.852       
Gendermale            0.384       
RaceBlack             1.000   <NA>
RaceWhite             0.999       
Purity                0.155       
FAM83C                0.955       
Rsquare = 0.072 (max possible = 9.38e-01 )
Likelihood ratio test p = 6.89e-01 
Wald test p = 9.3e-01 
Score (logrank) test p = 8.3e-01 

Macrophage M1_XCELL in BLCA (n=408):
Model: Surv(OS, EVENT) ~ `Macrophage M1_XCELL` + Age + Stage + Gender + Race + Purity + `FAM83C` 
348 patients with 160 dying ( 60 missing obs. )
                        coef          HR se(coef) 95%CI_l 95%CI_u      z     p
`Macrophage M1_XCELL` -2.990       0.050    3.108   0.000  22.254 -0.962 0.336
Age                    0.033       1.034    0.008   1.017   1.051  3.898 0.000
Stage2                14.430 1849064.606 1910.441   0.000     Inf  0.008 0.994
Stage3                14.904 2968318.701 1910.441   0.000     Inf  0.008 0.994
Stage4                15.423 4988645.953 1910.441   0.000     Inf  0.008 0.994
Gendermale            -0.182       0.834    0.179   0.587   1.185 -1.014 0.311
RaceBlack              0.802       2.230    0.448   0.926   5.367  1.789 0.074
RaceWhite              0.178       1.195    0.356   0.595   2.400  0.502 0.616
Purity                -0.084       0.920    0.384   0.433   1.951 -0.218 0.827
FAM83C                 0.068       1.070    0.048   0.974   1.176  1.408 0.159
                      signif
`Macrophage M1_XCELL`       
Age                      ***
Stage2                      
Stage3                      
Stage4                      
Gendermale                  
RaceBlack                  ·
RaceWhite                   
Purity                      
FAM83C                      
Rsquare = 0.14 (max possible = 9.91e-01 )
Likelihood ratio test p = 8.82e-08 
Wald test p = 3.39e-07 
Score (logrank) test p = 9.34e-08 

Macrophage M1_XCELL in BRCA (n=1100):
Model: Surv(OS, EVENT) ~ `Macrophage M1_XCELL` + Age + Stage + Gender + Race + Purity + `FAM83C` 
878 patients with 121 dying ( 222 missing obs. )
                        coef     HR se(coef) 95%CI_l   95%CI_u      z     p
`Macrophage M1_XCELL`  1.848  6.348    4.023   0.002 16871.439  0.459 0.646
Age                    0.036  1.037    0.008   1.021     1.052  4.755 0.000
Stage2                 0.401  1.494    0.304   0.823     2.712  1.320 0.187
Stage3                 1.192  3.293    0.313   1.783     6.083  3.808 0.000
Stage4                 2.508 12.280    0.389   5.731    26.313  6.450 0.000
Gendermale             0.062  1.064    1.008   0.148     7.674  0.062 0.951
RaceBlack             -0.024  0.976    0.621   0.289     3.296 -0.039 0.969
RaceWhite             -0.231  0.794    0.596   0.247     2.553 -0.387 0.699
Purity                 0.564  1.757    0.438   0.744     4.149  1.287 0.198
FAM83C                 0.049  1.050    0.236   0.662     1.666  0.206 0.837
                      signif
`Macrophage M1_XCELL`       
Age                      ***
Stage2                      
Stage3                   ***
Stage4                   ***
Gendermale                  
RaceBlack                   
RaceWhite                   
Purity                      
FAM83C                      
Rsquare = 0.081 (max possible = 7.85e-01 )
Likelihood ratio test p = 6.6e-12 
Wald test p = 1.98e-15 
Score (logrank) test p = 2.88e-21 

Macrophage M1_XCELL in BRCA-Basal (n=191):
Model: Surv(OS, EVENT) ~ `Macrophage M1_XCELL` + Age + Stage + Race + Purity + `FAM83C` 
163 patients with 24 dying ( 28 missing obs. )
                        coef           HR se(coef) 95%CI_l      95%CI_u      z
`Macrophage M1_XCELL` 13.473 7.100261e+05    7.496   0.296 1.705676e+12  1.797
Age                    0.005 1.005000e+00    0.017   0.971 1.039000e+00  0.264
Stage2                18.640 1.245543e+08 6373.799   0.000          Inf  0.003
Stage3                20.306 6.589831e+08 6373.799   0.000          Inf  0.003
Stage4                22.169 4.243407e+09 6373.799   0.000          Inf  0.003
RaceBlack             -1.024 3.590000e-01    1.122   0.040 3.239000e+00 -0.913
RaceWhite             -1.324 2.660000e-01    1.119   0.030 2.386000e+00 -1.183
Purity                 2.052 7.782000e+00    1.199   0.742 8.167200e+01  1.711
FAM83C                -0.323 7.240000e-01    0.524   0.259 2.022000e+00 -0.616
                          p signif
`Macrophage M1_XCELL` 0.072      ·
Age                   0.792       
Stage2                0.998       
Stage3                0.997       
Stage4                0.997       
RaceBlack             0.361       
RaceWhite             0.237       
Purity                0.087      ·
FAM83C                0.538       
Rsquare = 0.173 (max possible = 7.18e-01 )
Likelihood ratio test p = 3e-04 
Wald test p = 5.23e-03 
Score (logrank) test p = 4.04e-06 

Macrophage M1_XCELL in BRCA-Her2 (n=82):
Model: Surv(OS, EVENT) ~ `Macrophage M1_XCELL` + Age + Stage + Race + Purity + `FAM83C` 
59 patients with 11 dying ( 23 missing obs. )
                         coef           HR    se(coef)     95%CI_l      95%CI_u
`Macrophage M1_XCELL` -58.862 0.000000e+00      25.646       0.000 0.000000e+00
Age                    -0.016 9.840000e-01       0.028       0.932 1.039000e+00
Stage2                 14.898 2.952272e+06       0.863  544235.302 1.601497e+07
Stage3                 17.662 4.680529e+07       0.863 8628298.901 2.539012e+08
Stage4                 60.625 2.132500e+26 4433873.423       0.000          Inf
RaceBlack              -7.743 0.000000e+00       4.002       0.000 1.105000e+00
RaceWhite              -2.601 7.400000e-02       1.388       0.005 1.127000e+00
Purity                  4.219 6.799700e+01       1.946       1.499 3.084358e+03
FAM83C                 -2.236 1.070000e-01       1.393       0.007 1.637000e+00
                           z     p signif
`Macrophage M1_XCELL` -2.295 0.022      *
Age                   -0.576 0.564       
Stage2                17.268 0.000    ***
Stage3                20.471 0.000    ***
Stage4                 0.000 1.000   <NA>
RaceBlack             -1.935 0.053      ·
RaceWhite             -1.874 0.061      ·
Purity                 2.168 0.030      *
FAM83C                -1.606 0.108       
Rsquare = 0.451 (max possible = 6.68e-01 )
Likelihood ratio test p = 5.07e-05 
Wald test p = 8.1e-01 
Score (logrank) test p = 1.62e-15 

Macrophage M1_XCELL in BRCA-LumA (n=568):
Model: Surv(OS, EVENT) ~ `Macrophage M1_XCELL` + Age + Stage + Gender + Race + Purity + `FAM83C` 
464 patients with 55 dying ( 104 missing obs. )
                         coef    HR se(coef) 95%CI_l     95%CI_u      z     p
`Macrophage M1_XCELL`  -0.595 0.551   11.670   0.000 4.73332e+09 -0.051 0.959
Age                     0.048 1.049    0.012   1.025 1.07400e+00  4.038 0.000
Stage2                  0.347 1.414    0.375   0.678 2.95000e+00  0.924 0.356
Stage3                  0.888 2.430    0.394   1.122 5.26500e+00  2.252 0.024
Stage4                  2.084 8.036    0.604   2.461 2.62350e+01  3.452 0.001
Gendermale            -15.448 0.000 3488.466   0.000         Inf -0.004 0.996
RaceBlack              -0.381 0.683    1.174   0.068 6.82400e+00 -0.324 0.746
RaceWhite               0.278 1.321    1.032   0.175 9.98200e+00  0.269 0.788
Purity                  0.386 1.471    0.636   0.423 5.12100e+00  0.607 0.544
FAM83C                 -4.684 0.009    4.287   0.000 4.12040e+01 -1.093 0.275
                      signif
`Macrophage M1_XCELL`       
Age                      ***
Stage2                      
Stage3                     *
Stage4                    **
Gendermale                  
RaceBlack                   
RaceWhite                   
Purity                      
FAM83C                      
Rsquare = 0.075 (max possible = 6.81e-01 )
Likelihood ratio test p = 7.55e-05 
Wald test p = 2.33e-05 
Score (logrank) test p = 4.43e-07 

Macrophage M1_XCELL in BRCA-LumB (n=219):
Model: Surv(OS, EVENT) ~ `Macrophage M1_XCELL` + Age + Stage + Gender + Race + Purity + `FAM83C` 
157 patients with 25 dying ( 62 missing obs. )
                        coef           HR se(coef) 95%CI_l      95%CI_u      z
`Macrophage M1_XCELL` -0.957        0.384   12.079   0.000 7.341907e+09 -0.079
Age                    0.050        1.051    0.021   1.008 1.095000e+00  2.359
Stage2                 0.697        2.008    1.077   0.243 1.657400e+01  0.647
Stage3                 1.663        5.277    1.063   0.658 4.235300e+01  1.565
Stage4                 2.060        7.846    1.182   0.774 7.951300e+01  1.743
Gendermale             0.941        2.563    1.158   0.265 2.481200e+01  0.813
RaceBlack             16.513 14843104.022 6400.884   0.000          Inf  0.003
RaceWhite             15.917  8182203.412 6400.884   0.000          Inf  0.002
Purity                 0.865        2.375    1.701   0.085 6.664400e+01  0.508
FAM83C                -2.716        0.066    4.731   0.000 7.033020e+02 -0.574
                          p signif
`Macrophage M1_XCELL` 0.937       
Age                   0.018      *
Stage2                0.518       
Stage3                0.117       
Stage4                0.081      ·
Gendermale            0.416       
RaceBlack             0.998       
RaceWhite             0.998       
Purity                0.611       
FAM83C                0.566       
Rsquare = 0.108 (max possible = 6.98e-01 )
Likelihood ratio test p = 5.5e-02 
Wald test p = 9.4e-02 
Score (logrank) test p = 3.14e-02 

Macrophage M1_XCELL in CESC (n=306):
Model: Surv(OS, EVENT) ~ `Macrophage M1_XCELL` + Age + Race + Purity + `FAM83C` 
227 patients with 55 dying ( 79 missing obs. )
                        coef    HR se(coef) 95%CI_l 95%CI_u      z     p signif
`Macrophage M1_XCELL` -6.700 0.001    6.388   0.000 337.167 -1.049 0.294       
Age                    0.016 1.016    0.010   0.995   1.037  1.504 0.133       
RaceBlack              1.201 3.324    1.070   0.408  27.078  1.122 0.262       
RaceWhite              0.870 2.387    1.020   0.323  17.624  0.853 0.394       
Purity                -0.151 0.860    0.812   0.175   4.226 -0.186 0.853       
FAM83C                -0.123 0.884    0.068   0.774   1.011 -1.803 0.071      ·
Rsquare = 0.033 (max possible = 8.91e-01 )
Likelihood ratio test p = 2.68e-01 
Wald test p = 3.06e-01 
Score (logrank) test p = 2.95e-01 

Macrophage M1_XCELL in CHOL (n=36):
Model: Surv(OS, EVENT) ~ `Macrophage M1_XCELL` + Age + Stage + Gender + Race + Purity + `FAM83C` 
36 patients with 18 dying ( 0 missing obs. )
                         coef           HR se(coef) 95%CI_l      95%CI_u      z
`Macrophage M1_XCELL`  73.021 5.158512e+31   77.357   0.000 3.620039e+97  0.944
Age                     0.019 1.020000e+00    0.023   0.974 1.067000e+00  0.838
Stage2                  1.046 2.847000e+00    0.747   0.658 1.230900e+01  1.401
Stage3                -14.496 0.000000e+00 7088.647   0.000          Inf -0.002
Stage4                  1.102 3.011000e+00    0.708   0.752 1.205200e+01  1.557
Gendermale              0.268 1.307000e+00    0.584   0.416 4.110000e+00  0.458
RaceBlack               0.328 1.389000e+00    1.589   0.062 3.129900e+01  0.206
RaceWhite              -0.704 4.950000e-01    0.933   0.079 3.081000e+00 -0.754
Purity                  3.199 2.449900e+01    2.201   0.328 1.831623e+03  1.453
FAM83C                  3.852 4.707400e+01    3.864   0.024 9.151632e+04  0.997
                          p signif
`Macrophage M1_XCELL` 0.345       
Age                   0.402       
Stage2                0.161       
Stage3                0.998       
Stage4                0.119       
Gendermale            0.647       
RaceBlack             0.836       
RaceWhite             0.451       
Purity                0.146       
FAM83C                0.319       
Rsquare = 0.24 (max possible = 9.46e-01 )
Likelihood ratio test p = 4.5e-01 
Wald test p = 6.43e-01 
Score (logrank) test p = 4.61e-01 

Macrophage M1_XCELL in COAD (n=458):
Model: Surv(OS, EVENT) ~ `Macrophage M1_XCELL` + Age + Stage + Gender + Race + Purity + `FAM83C` 
236 patients with 58 dying ( 222 missing obs. )
                        coef      HR se(coef) 95%CI_l      95%CI_u      z     p
`Macrophage M1_XCELL`  5.442 231.009    7.991   0.000 1.464678e+09  0.681 0.496
Age                    0.028   1.029    0.013   1.004 1.055000e+00  2.247 0.025
Stage2                 0.453   1.574    0.638   0.450 5.497000e+00  0.710 0.478
Stage3                 1.056   2.874    0.629   0.838 9.861000e+00  1.678 0.093
Stage4                 2.294   9.910    0.638   2.837 3.462000e+01  3.594 0.000
Gendermale             0.331   1.392    0.288   0.791 2.450000e+00  1.147 0.251
RaceBlack             -0.389   0.678    0.858   0.126 3.645000e+00 -0.453 0.650
RaceWhite             -0.346   0.708    0.797   0.148 3.375000e+00 -0.434 0.665
Purity                -0.357   0.700    0.679   0.185 2.647000e+00 -0.526 0.599
FAM83C                 0.234   1.264    0.433   0.541 2.952000e+00  0.541 0.588
                      signif
`Macrophage M1_XCELL`       
Age                        *
Stage2                      
Stage3                     ·
Stage4                   ***
Gendermale                  
RaceBlack                   
RaceWhite                   
Purity                      
FAM83C                      
Rsquare = 0.128 (max possible = 8.97e-01 )
Likelihood ratio test p = 3.36e-04 
Wald test p = 2.88e-04 
Score (logrank) test p = 3.44e-05 

Macrophage M1_XCELL in DLBC (n=48):
Model: Surv(OS, EVENT) ~ `Macrophage M1_XCELL` + Age + Gender + Race + Purity + `FAM83C` 
41 patients with 5 dying ( 7 missing obs. )
                         coef        HR se(coef) 95%CI_l      95%CI_u      z
`Macrophage M1_XCELL`  10.566 38805.236   24.925   0.000 6.377877e+25  0.424
Age                    -0.012     0.988    0.049   0.899 1.087000e+00 -0.239
Gendermale              0.410     1.508    1.240   0.133 1.711800e+01  0.331
RaceBlack               2.954    19.183    3.053   0.048 7.620081e+03  0.967
RaceWhite              -2.098     0.123    1.691   0.004 3.375000e+00 -1.241
Purity                 -1.389     0.249    2.252   0.003 2.059500e+01 -0.617
FAM83C                -67.041     0.000   70.856   0.000 1.572871e+31 -0.946
                          p signif
`Macrophage M1_XCELL` 0.672       
Age                   0.811       
Gendermale            0.741       
RaceBlack             0.333       
RaceWhite             0.215       
Purity                0.537       
FAM83C                0.344       
Rsquare = 0.171 (max possible = 5.58e-01 )
Likelihood ratio test p = 3.61e-01 
Wald test p = 7.22e-01 
Score (logrank) test p = 4.01e-01 

Macrophage M1_XCELL in ESCA (n=185):
Model: Surv(OS, EVENT) ~ `Macrophage M1_XCELL` + Age + Stage + Gender + Race + Purity + `FAM83C` 
140 patients with 47 dying ( 45 missing obs. )
                       coef     HR se(coef) 95%CI_l      95%CI_u     z     p
`Macrophage M1_XCELL` 1.335  3.800    9.712   0.000 7.026207e+08 0.137 0.891
Age                   0.012  1.012    0.014   0.984 1.040000e+00 0.819 0.413
Stage2                0.674  1.962    0.656   0.543 7.092000e+00 1.028 0.304
Stage3                1.421  4.141    0.680   1.091 1.571200e+01 2.088 0.037
Stage4                2.892 18.035    0.779   3.921 8.294400e+01 3.715 0.000
Gendermale            0.509  1.664    0.541   0.577 4.800000e+00 0.942 0.346
RaceBlack             0.274  1.316    1.071   0.161 1.074100e+01 0.256 0.798
RaceWhite             0.012  1.012    0.464   0.408 2.514000e+00 0.026 0.979
Purity                0.297  1.346    0.903   0.229 7.893000e+00 0.329 0.742
FAM83C                0.059  1.061    0.081   0.905 1.244000e+00 0.728 0.467
                      signif
`Macrophage M1_XCELL`       
Age                         
Stage2                      
Stage3                     *
Stage4                   ***
Gendermale                  
RaceBlack                   
RaceWhite                   
Purity                      
FAM83C                      
Rsquare = 0.144 (max possible = 9.32e-01 )
Likelihood ratio test p = 1.62e-02 
Wald test p = 7.23e-03 
Score (logrank) test p = 6.63e-04 

Macrophage M1_XCELL in GBM (n=153):
Model: Surv(OS, EVENT) ~ `Macrophage M1_XCELL` + Age + Gender + Race + Purity + `FAM83C` 
135 patients with 108 dying ( 18 missing obs. )
                        coef     HR se(coef) 95%CI_l    95%CI_u      z     p
`Macrophage M1_XCELL`  3.063 21.385    5.111   0.001 479712.663  0.599 0.549
Age                    0.030  1.030    0.008   1.013      1.047  3.550 0.000
Gendermale            -0.093  0.911    0.213   0.600      1.383 -0.438 0.662
RaceBlack              0.596  1.814    0.733   0.431      7.632  0.813 0.416
RaceWhite             -0.179  0.836    0.618   0.249      2.809 -0.289 0.772
Purity                -0.803  0.448    0.680   0.118      1.698 -1.181 0.237
FAM83C                -2.567  0.077    3.061   0.000     30.948 -0.839 0.402
                      signif
`Macrophage M1_XCELL`       
Age                      ***
Gendermale                  
RaceBlack                   
RaceWhite                   
Purity                      
FAM83C                      
Rsquare = 0.137 (max possible = 9.98e-01 )
Likelihood ratio test p = 5.97e-03 
Wald test p = 8.9e-03 
Score (logrank) test p = 7.86e-03 

Macrophage M1_XCELL in HNSC (n=522):
Model: Surv(OS, EVENT) ~ `Macrophage M1_XCELL` + Age + Stage + Gender + Race + Purity + `FAM83C` 
411 patients with 176 dying ( 111 missing obs. )
                        coef    HR se(coef) 95%CI_l 95%CI_u      z     p signif
`Macrophage M1_XCELL` -2.910 0.055    3.530   0.000  55.081 -0.824 0.410       
Age                    0.022 1.023    0.008   1.007   1.038  2.926 0.003     **
Stage2                 0.625 1.868    0.544   0.643   5.427  1.149 0.251       
Stage3                 0.855 2.351    0.537   0.821   6.732  1.592 0.111       
Stage4                 1.261 3.528    0.511   1.297   9.598  2.469 0.014      *
Gendermale            -0.259 0.772    0.172   0.551   1.082 -1.504 0.133       
RaceBlack              0.090 1.095    0.559   0.366   3.274  0.162 0.872       
RaceWhite             -0.302 0.739    0.512   0.271   2.018 -0.590 0.556       
Purity                -0.147 0.863    0.378   0.411   1.813 -0.388 0.698       
FAM83C                -0.059 0.942    0.047   0.860   1.033 -1.266 0.206       
Rsquare = 0.073 (max possible = 9.89e-01 )
Likelihood ratio test p = 5.24e-04 
Wald test p = 1.38e-03 
Score (logrank) test p = 1.05e-03 

Macrophage M1_XCELL in HNSC-HPV+ (n=98):
Model: Surv(OS, EVENT) ~ `Macrophage M1_XCELL` + Age + Stage + Gender + Race + Purity + `FAM83C` 
65 patients with 23 dying ( 33 missing obs. )
                         coef           HR  se(coef) 95%CI_l    95%CI_u      z
`Macrophage M1_XCELL` -15.547        0.000    14.966   0.000 970602.376 -1.039
Age                     0.018        1.018     0.027   0.965      1.073  0.649
Stage2                 17.515 40443658.340  5217.337   0.000        Inf  0.003
Stage3                 16.643 16911157.782  5217.337   0.000        Inf  0.003
Stage4                 17.638 45697560.093  5217.337   0.000        Inf  0.003
Gendermale             -0.087        0.917     0.548   0.313      2.684 -0.158
RaceBlack              17.554 42038113.770 12243.873   0.000        Inf  0.001
RaceWhite              16.859 20987156.865 12243.873   0.000        Inf  0.001
Purity                 -2.273        0.103     1.237   0.009      1.164 -1.837
FAM83C                 -0.156        0.856     0.162   0.623      1.176 -0.960
                          p signif
`Macrophage M1_XCELL` 0.299       
Age                   0.517       
Stage2                0.997       
Stage3                0.997       
Stage4                0.997       
Gendermale            0.874       
RaceBlack             0.999       
RaceWhite             0.999       
Purity                0.066      ·
FAM83C                0.337       
Rsquare = 0.111 (max possible = 9.17e-01 )
Likelihood ratio test p = 6.64e-01 
Wald test p = 9.15e-01 
Score (logrank) test p = 8.13e-01 

Macrophage M1_XCELL in HNSC-HPV- (n=422):
Model: Surv(OS, EVENT) ~ `Macrophage M1_XCELL` + Age + Stage + Gender + Race + Purity + `FAM83C` 
346 patients with 153 dying ( 76 missing obs. )
                        coef    HR se(coef) 95%CI_l 95%CI_u      z     p signif
`Macrophage M1_XCELL` -1.753 0.173    3.704   0.000 246.410 -0.473 0.636       
Age                    0.027 1.027    0.008   1.010   1.044  3.156 0.002     **
Stage2                 0.377 1.459    0.554   0.492   4.321  0.681 0.496       
Stage3                 0.742 2.100    0.541   0.727   6.068  1.371 0.170       
Stage4                 1.149 3.155    0.512   1.156   8.615  2.242 0.025      *
Gendermale            -0.294 0.745    0.183   0.520   1.068 -1.603 0.109       
RaceBlack             -0.028 0.972    0.564   0.322   2.938 -0.050 0.960       
RaceWhite             -0.420 0.657    0.513   0.240   1.796 -0.819 0.413       
Purity                 0.152 1.164    0.411   0.520   2.604  0.369 0.712       
FAM83C                -0.046 0.955    0.051   0.865   1.056 -0.894 0.371       
Rsquare = 0.087 (max possible = 9.89e-01 )
Likelihood ratio test p = 4.92e-04 
Wald test p = 1.32e-03 
Score (logrank) test p = 1.03e-03 

Macrophage M1_XCELL in KICH (n=66):
Model: Surv(OS, EVENT) ~ `Macrophage M1_XCELL` + Age + Stage + Gender + Race + Purity + `FAM83C` 
63 patients with 9 dying ( 3 missing obs. )
                         coef           HR se(coef)     95%CI_l      95%CI_u
`Macrophage M1_XCELL` -34.461 0.000000e+00   43.932       0.000 2.684936e+22
Age                     0.041 1.041000e+00    0.030       0.981 1.105000e+00
Stage2                 11.720 1.229649e+05    0.863   22637.914 6.679219e+05
Stage3                 13.163 5.209059e+05    0.787  111305.782 2.437816e+06
Stage4                 15.797 7.256307e+06    0.973 1078062.729 4.884131e+07
Gendermale             -0.650 5.220000e-01    0.759       0.118 2.311000e+00
RaceBlack             -13.768 0.000000e+00 1229.749       0.000          Inf
RaceWhite              -1.123 3.250000e-01    1.225       0.029 3.585000e+00
Purity                  1.545 4.686000e+00    4.906       0.000 7.033883e+04
FAM83C                 24.003 2.656482e+10   23.525       0.000 2.811125e+30
                           z     p signif
`Macrophage M1_XCELL` -0.784 0.433       
Age                    1.332 0.183       
Stage2                13.574 0.000    ***
Stage3                16.717 0.000    ***
Stage4                16.239 0.000    ***
Gendermale            -0.856 0.392       
RaceBlack             -0.011 0.991       
RaceWhite             -0.917 0.359       
Purity                 0.315 0.753       
FAM83C                 1.020 0.308       
Rsquare = 0.381 (max possible = 6.71e-01 )
Likelihood ratio test p = 7.92e-04 
Wald test p = 6.57e-151 
Score (logrank) test p = 2.09e-14 

Macrophage M1_XCELL in KIRC (n=533):
Model: Surv(OS, EVENT) ~ `Macrophage M1_XCELL` + Age + Stage + Gender + Race + Purity + `FAM83C` 
450 patients with 138 dying ( 83 missing obs. )
                        coef      HR se(coef) 95%CI_l    95%CI_u      z     p
`Macrophage M1_XCELL`  4.906 135.094    3.921   0.062 293909.593  1.251 0.211
Age                    0.037   1.038    0.008   1.021      1.055  4.382 0.000
Stage2                 0.238   1.269    0.344   0.646      2.493  0.692 0.489
Stage3                 0.748   2.113    0.233   1.339      3.332  3.217 0.001
Stage4                 1.687   5.401    0.220   3.512      8.306  7.681 0.000
Gendermale            -0.052   0.949    0.186   0.660      1.366 -0.280 0.779
RaceBlack              0.402   1.495    1.071   0.183     12.189  0.376 0.707
RaceWhite              0.368   1.445    1.025   0.194     10.780  0.359 0.719
Purity                 0.063   1.065    0.384   0.502      2.259  0.163 0.870
FAM83C                 3.353  28.581    1.181   2.822    289.496  2.838 0.005
                      signif
`Macrophage M1_XCELL`       
Age                      ***
Stage2                      
Stage3                    **
Stage4                   ***
Gendermale                  
RaceBlack                   
RaceWhite                   
Purity                      
FAM83C                    **
Rsquare = 0.186 (max possible = 9.65e-01 )
Likelihood ratio test p = 1.47e-15 
Wald test p = 6.19e-16 
Score (logrank) test p = 2.89e-19 

Macrophage M1_XCELL in KIRP (n=290):
Model: Surv(OS, EVENT) ~ `Macrophage M1_XCELL` + Age + Stage + Gender + Race + Purity + `FAM83C` 
219 patients with 34 dying ( 71 missing obs. )
                        coef     HR se(coef) 95%CI_l   95%CI_u      z     p
`Macrophage M1_XCELL` -4.018  0.018    7.100   0.000 19871.073 -0.566 0.571
Age                    0.004  1.004    0.016   0.973     1.036  0.260 0.795
Stage2                -0.268  0.765    1.061   0.096     6.117 -0.252 0.801
Stage3                 1.774  5.897    0.450   2.443    14.231  3.947 0.000
Stage4                 2.839 17.098    0.522   6.144    47.579  5.437 0.000
Gendermale            -0.356  0.701    0.398   0.321     1.529 -0.894 0.372
RaceBlack             -2.012  0.134    1.210   0.012     1.432 -1.663 0.096
RaceWhite             -2.106  0.122    1.185   0.012     1.242 -1.777 0.076
Purity                -0.588  0.555    0.888   0.097     3.166 -0.662 0.508
FAM83C                 0.895  2.448    0.334   1.273     4.707  2.683 0.007
                      signif
`Macrophage M1_XCELL`       
Age                         
Stage2                      
Stage3                   ***
Stage4                   ***
Gendermale                  
RaceBlack                  ·
RaceWhite                  ·
Purity                      
FAM83C                    **
Rsquare = 0.181 (max possible = 7.58e-01 )
Likelihood ratio test p = 3.7e-06 
Wald test p = 1.94e-06 
Score (logrank) test p = 2.24e-11 

Macrophage M1_XCELL in LGG (n=516):
Model: Surv(OS, EVENT) ~ `Macrophage M1_XCELL` + Age + Gender + Race + Purity + `FAM83C` 
463 patients with 112 dying ( 53 missing obs. )
                        coef          HR se(coef) 95%CI_l      95%CI_u      z
`Macrophage M1_XCELL` 11.803  133640.736    3.805  77.058 2.317708e+08  3.102
Age                    0.063       1.065    0.008   1.049 1.081000e+00  8.102
Gendermale             0.116       1.123    0.197   0.763 1.651000e+00  0.588
RaceBlack             15.366 4713028.540 2058.238   0.000          Inf  0.007
RaceWhite             15.324 4518052.497 2058.237   0.000          Inf  0.007
Purity                -0.691       0.501    0.429   0.216 1.163000e+00 -1.609
FAM83C                 0.066       1.069    1.896   0.026 4.390500e+01  0.035
                          p signif
`Macrophage M1_XCELL` 0.002     **
Age                   0.000    ***
Gendermale            0.557       
RaceBlack             0.994       
RaceWhite             0.994       
Purity                0.108       
FAM83C                0.972       
Rsquare = 0.152 (max possible = 9.07e-01 )
Likelihood ratio test p = 7.78e-14 
Wald test p = 6.12e-14 
Score (logrank) test p = 3.86e-15 

Macrophage M1_XCELL in LIHC (n=371):
Model: Surv(OS, EVENT) ~ `Macrophage M1_XCELL` + Age + Stage + Gender + Race + Purity + `FAM83C` 
310 patients with 106 dying ( 61 missing obs. )
                        coef          HR se(coef) 95%CI_l     95%CI_u      z
`Macrophage M1_XCELL` 14.361 1726196.376    5.470  38.124 7.81597e+10  2.626
Age                    0.012       1.012    0.008   0.996 1.02900e+00  1.492
Stage2                 0.422       1.525    0.265   0.907 2.56400e+00  1.591
Stage3                 1.070       2.914    0.242   1.815 4.68000e+00  4.425
Stage4                 1.523       4.585    0.623   1.353 1.55400e+01  2.445
Gendermale            -0.200       0.819    0.227   0.525 1.27800e+00 -0.879
RaceBlack              0.942       2.564    0.492   0.977 6.72900e+00  1.913
RaceWhite             -0.031       0.970    0.237   0.609 1.54400e+00 -0.130
Purity                 0.989       2.689    0.486   1.038 6.96900e+00  2.036
FAM83C                -1.499       0.223    1.898   0.005 9.21200e+00 -0.790
                          p signif
`Macrophage M1_XCELL` 0.009     **
Age                   0.136       
Stage2                0.112       
Stage3                0.000    ***
Stage4                0.014      *
Gendermale            0.379       
RaceBlack             0.056      ·
RaceWhite             0.896       
Purity                0.042      *
FAM83C                0.430       
Rsquare = 0.102 (max possible = 9.66e-01 )
Likelihood ratio test p = 2.28e-04 
Wald test p = 1.6e-04 
Score (logrank) test p = 5.3e-05 

Macrophage M1_XCELL in LUAD (n=515):
Model: Surv(OS, EVENT) ~ `Macrophage M1_XCELL` + Age + Stage + Gender + Race + Purity + `FAM83C` 
421 patients with 150 dying ( 94 missing obs. )
                        coef           HR se(coef) 95%CI_l 95%CI_u      z     p
`Macrophage M1_XCELL`  0.221        1.248    2.789   0.005 295.460  0.079 0.937
Age                    0.007        1.007    0.009   0.989   1.025  0.725 0.469
Stage2                 0.865        2.374    0.201   1.601   3.521  4.299 0.000
Stage3                 1.044        2.842    0.219   1.852   4.362  4.779 0.000
Stage4                 0.996        2.707    0.335   1.405   5.214  2.976 0.003
Gendermale             0.044        1.045    0.170   0.750   1.458  0.262 0.793
RaceBlack             16.133 10153642.104 1885.921   0.000     Inf  0.009 0.993
RaceWhite             16.284 11800415.612 1885.921   0.000     Inf  0.009 0.993
Purity                 0.610        1.841    0.377   0.880   3.854  1.619 0.105
FAM83C                -0.562        0.570    0.560   0.190   1.708 -1.004 0.315
                      signif
`Macrophage M1_XCELL`       
Age                         
Stage2                   ***
Stage3                   ***
Stage4                    **
Gendermale                  
RaceBlack                   
RaceWhite                   
Purity                      
FAM83C                      
Rsquare = 0.1 (max possible = 9.74e-01 )
Likelihood ratio test p = 2.62e-06 
Wald test p = 3.84e-05 
Score (logrank) test p = 4.28e-06 

Macrophage M1_XCELL in LUSC (n=501):
Model: Surv(OS, EVENT) ~ `Macrophage M1_XCELL` + Age + Stage + Gender + Race + Purity + `FAM83C` 
370 patients with 161 dying ( 131 missing obs. )
                        coef    HR se(coef) 95%CI_l  95%CI_u      z     p
`Macrophage M1_XCELL`  0.757 2.133    3.219   0.004 1171.966  0.235 0.814
Age                    0.017 1.017    0.009   0.998    1.036  1.761 0.078
Stage2                 0.219 1.245    0.188   0.861    1.800  1.164 0.244
Stage3                 0.614 1.849    0.216   1.212    2.821  2.850 0.004
Stage4                 0.769 2.157    0.793   0.456   10.203  0.970 0.332
Gendermale             0.450 1.569    0.195   1.069    2.301  2.303 0.021
RaceBlack              0.017 1.017    0.606   0.310    3.332  0.027 0.978
RaceWhite             -0.514 0.598    0.564   0.198    1.808 -0.911 0.362
Purity                -0.273 0.761    0.420   0.334    1.734 -0.650 0.515
FAM83C                -0.016 0.984    0.043   0.904    1.071 -0.380 0.704
                      signif
`Macrophage M1_XCELL`       
Age                        ·
Stage2                      
Stage3                    **
Stage4                      
Gendermale                 *
RaceBlack                   
RaceWhite                   
Purity                      
FAM83C                      
Rsquare = 0.051 (max possible = 9.87e-01 )
Likelihood ratio test p = 3.6e-02 
Wald test p = 2.79e-02 
Score (logrank) test p = 2.43e-02 

Macrophage M1_XCELL in MESO (n=87):
Model: Surv(OS, EVENT) ~ `Macrophage M1_XCELL` + Age + Stage + Gender + Race + Purity + `FAM83C` 
85 patients with 72 dying ( 2 missing obs. )
                        coef    HR se(coef) 95%CI_l   95%CI_u      z     p
`Macrophage M1_XCELL` -3.391 0.034    5.716   0.000  2470.506 -0.593 0.553
Age                    0.019 1.019    0.016   0.987     1.051  1.147 0.251
Stage2                -0.193 0.824    0.475   0.325     2.089 -0.408 0.684
Stage3                -0.069 0.933    0.423   0.408     2.136 -0.164 0.870
Stage4                -0.098 0.906    0.484   0.351     2.342 -0.203 0.839
Gendermale            -0.176 0.838    0.328   0.440     1.595 -0.537 0.591
RaceBlack              0.136 1.146    1.535   0.057    23.234  0.089 0.929
RaceWhite             -0.474 0.622    1.048   0.080     4.858 -0.453 0.651
Purity                -0.848 0.428    0.574   0.139     1.319 -1.478 0.140
FAM83C                -0.872 0.418    6.102   0.000 65377.644 -0.143 0.886
                      signif
`Macrophage M1_XCELL`       
Age                         
Stage2                      
Stage3                      
Stage4                      
Gendermale                  
RaceBlack                   
RaceWhite                   
Purity                      
FAM83C                      
Rsquare = 0.064 (max possible = 9.98e-01 )
Likelihood ratio test p = 8.45e-01 
Wald test p = 8.25e-01 
Score (logrank) test p = 8.19e-01 

Macrophage M1_XCELL in OV (n=303):
Model: Surv(OS, EVENT) ~ `Macrophage M1_XCELL` + Age + Race + Purity + `FAM83C` 
238 patients with 153 dying ( 65 missing obs. )
                        coef    HR se(coef) 95%CI_l  95%CI_u      z     p
`Macrophage M1_XCELL`  1.352 3.865    3.039   0.010 1492.510  0.445 0.656
Age                    0.037 1.037    0.008   1.021    1.054  4.482 0.000
RaceBlack             -0.062 0.940    0.577   0.304    2.910 -0.107 0.914
RaceWhite             -0.182 0.833    0.517   0.302    2.297 -0.352 0.725
Purity                -0.405 0.667    0.777   0.145    3.058 -0.521 0.602
FAM83C                 0.107 1.113    0.281   0.642    1.930  0.381 0.704
                      signif
`Macrophage M1_XCELL`       
Age                      ***
RaceBlack                   
RaceWhite                   
Purity                      
FAM83C                      
Rsquare = 0.082 (max possible = 9.97e-01 )
Likelihood ratio test p = 2.27e-03 
Wald test p = 1.91e-03 
Score (logrank) test p = 1.63e-03 

Macrophage M1_XCELL in PAAD (n=179):
Model: Surv(OS, EVENT) ~ `Macrophage M1_XCELL` + Age + Stage + Gender + Race + Purity + `FAM83C` 
165 patients with 89 dying ( 14 missing obs. )
                        coef    HR se(coef) 95%CI_l 95%CI_u      z     p signif
`Macrophage M1_XCELL` -7.881 0.000    6.305   0.000  87.955 -1.250 0.211       
Age                    0.024 1.024    0.011   1.002   1.046  2.145 0.032      *
Stage2                 0.689 1.992    0.440   0.841   4.720  1.566 0.117       
Stage3                -0.224 0.799    1.093   0.094   6.804 -0.205 0.838       
Stage4                 0.244 1.276    0.825   0.253   6.433  0.296 0.767       
Gendermale            -0.264 0.768    0.221   0.498   1.185 -1.193 0.233       
RaceBlack              0.009 1.009    0.744   0.235   4.337  0.012 0.991       
RaceWhite              0.388 1.474    0.484   0.571   3.808  0.802 0.423       
Purity                -0.840 0.432    0.434   0.185   1.011 -1.935 0.053      ·
FAM83C                 0.121 1.129    0.432   0.484   2.630  0.280 0.779       
Rsquare = 0.098 (max possible = 9.91e-01 )
Likelihood ratio test p = 7.38e-02 
Wald test p = 1.16e-01 
Score (logrank) test p = 1.13e-01 

Macrophage M1_XCELL in PCPG (n=181):
Model: Surv(OS, EVENT) ~ `Macrophage M1_XCELL` + Age + Gender + Race + Purity + `FAM83C` 
164 patients with 7 dying ( 17 missing obs. )
                         coef           HR  se(coef) 95%CI_l      95%CI_u
`Macrophage M1_XCELL` -64.037        0.000    59.942   0.000 1.629416e+23
Age                     0.035        1.036     0.031   0.974 1.102000e+00
Gendermale              1.367        3.922     0.891   0.684 2.249200e+01
RaceBlack              -0.279        0.756 20903.986   0.000          Inf
RaceWhite              17.436 37348854.791 15806.013   0.000          Inf
Purity                  4.294       73.262     3.316   0.110 4.869015e+04
FAM83C                  1.787        5.971     4.610   0.001 5.013471e+04
                           z     p signif
`Macrophage M1_XCELL` -1.068 0.285       
Age                    1.119 0.263       
Gendermale             1.533 0.125       
RaceBlack              0.000 1.000   <NA>
RaceWhite              0.001 0.999       
Purity                 1.295 0.195       
FAM83C                 0.388 0.698       
Rsquare = 0.066 (max possible = 3.07e-01 )
Likelihood ratio test p = 1.32e-01 
Wald test p = 4.77e-01 
Score (logrank) test p = 2.94e-01 

Macrophage M1_XCELL in PRAD (n=498):
Model: Surv(OS, EVENT) ~ `Macrophage M1_XCELL` + Age + Race + Purity + `FAM83C` 
403 patients with 9 dying ( 95 missing obs. )
                         coef           HR se(coef) 95%CI_l      95%CI_u      z
`Macrophage M1_XCELL` -37.687        0.000   80.224   0.000 8.312526e+51 -0.470
Age                     0.010        1.010    0.057   0.904 1.130000e+00  0.180
RaceBlack              15.053  3447919.516 6818.425   0.000          Inf  0.002
RaceWhite              16.225 11132783.953 6818.425   0.000          Inf  0.002
Purity                  1.023        2.782    1.467   0.157 4.929400e+01  0.698
FAM83C                  0.825        2.283    1.849   0.061 8.552100e+01  0.446
                          p signif
`Macrophage M1_XCELL` 0.639       
Age                   0.857       
RaceBlack             0.998       
RaceWhite             0.998       
Purity                0.485       
FAM83C                0.655       
Rsquare = 0.008 (max possible = 1.83e-01 )
Likelihood ratio test p = 7.88e-01 
Wald test p = 8.95e-01 
Score (logrank) test p = 8.51e-01 

Macrophage M1_XCELL in READ (n=166):
Model: Surv(OS, EVENT) ~ `Macrophage M1_XCELL` + Age + Stage + Gender + Race + Purity + `FAM83C` 
72 patients with 13 dying ( 94 missing obs. )
                         coef           HR   se(coef)      95%CI_l      95%CI_u
`Macrophage M1_XCELL` 101.483 1.184311e+44     43.106 24064055.617 5.828581e+80
Age                     0.108 1.115000e+00      0.050        1.011 1.229000e+00
Stage2                 -2.256 1.050000e-01      1.469        0.006 1.864000e+00
Stage3                 -0.641 5.270000e-01      1.056        0.067 4.170000e+00
Stage4                 -1.104 3.310000e-01      1.216        0.031 3.590000e+00
Gendermale              0.610 1.840000e+00      1.137        0.198 1.708600e+01
RaceBlack               1.225 3.404000e+00 143292.262        0.000          Inf
RaceWhite              18.128 7.462167e+07 143032.666        0.000          Inf
Purity                  7.532 1.866791e+03      4.205        0.492 7.080838e+06
FAM83C                 -1.194 3.030000e-01      0.976        0.045 2.054000e+00
                           z     p signif
`Macrophage M1_XCELL`  2.354 0.019      *
Age                    2.170 0.030      *
Stage2                -1.536 0.125       
Stage3                -0.607 0.544       
Stage4                -0.909 0.364       
Gendermale             0.536 0.592       
RaceBlack              0.000 1.000   <NA>
RaceWhite              0.000 1.000   <NA>
Purity                 1.791 0.073      ·
FAM83C                -1.223 0.221       
Rsquare = 0.323 (max possible = 7.04e-01 )
Likelihood ratio test p = 1.75e-03 
Wald test p = 4.43e-01 
Score (logrank) test p = 2.01e-03 

Macrophage M1_XCELL in SARC (n=260):
Model: Surv(OS, EVENT) ~ `Macrophage M1_XCELL` + Age + Gender + Race + Purity + `FAM83C` 
233 patients with 90 dying ( 27 missing obs. )
                        coef    HR se(coef) 95%CI_l 95%CI_u      z     p signif
`Macrophage M1_XCELL` -4.800 0.008    3.574   0.000   9.079 -1.343 0.179       
Age                    0.024 1.025    0.008   1.008   1.041  2.938 0.003     **
Gendermale            -0.026 0.975    0.223   0.629   1.510 -0.114 0.909       
RaceBlack             -0.109 0.896    1.087   0.107   7.543 -0.101 0.920       
RaceWhite             -0.518 0.595    1.023   0.080   4.419 -0.507 0.612       
Purity                 0.573 1.773    0.664   0.483   6.513  0.863 0.388       
FAM83C                 0.656 1.928    0.366   0.941   3.950  1.794 0.073      ·
Rsquare = 0.06 (max possible = 9.75e-01 )
Likelihood ratio test p = 4.27e-02 
Wald test p = 5.23e-02 
Score (logrank) test p = 4.76e-02 

Macrophage M1_XCELL in SKCM (n=471):
Model: Surv(OS, EVENT) ~ `Macrophage M1_XCELL` + Age + Stage + Gender + Race + Purity + `FAM83C` 
390 patients with 186 dying ( 81 missing obs. )
                         coef    HR se(coef) 95%CI_l 95%CI_u      z     p
`Macrophage M1_XCELL` -10.434 0.000    2.744   0.000   0.006 -3.803 0.000
Age                     0.018 1.018    0.005   1.008   1.029  3.377 0.001
Stage2                  0.204 1.226    0.221   0.795   1.890  0.921 0.357
Stage3                  0.599 1.821    0.205   1.217   2.723  2.917 0.004
Stage4                  1.452 4.272    0.357   2.121   8.601  4.066 0.000
Gendermale             -0.070 0.932    0.159   0.682   1.273 -0.443 0.658
RaceWhite              -1.027 0.358    0.415   0.159   0.808 -2.475 0.013
Purity                  0.425 1.530    0.417   0.676   3.464  1.020 0.308
FAM83C                  0.221 1.247    0.073   1.080   1.440  3.017 0.003
                      signif
`Macrophage M1_XCELL`    ***
Age                       **
Stage2                      
Stage3                    **
Stage4                   ***
Gendermale                  
RaceWhite                  *
Purity                      
FAM83C                    **
Rsquare = 0.185 (max possible = 9.92e-01 )
Likelihood ratio test p = 1.96e-13 
Wald test p = 3.47e-13 
Score (logrank) test p = 2.55e-14 

Macrophage M1_XCELL in SKCM-Primary (n=103):
Model: Surv(OS, EVENT) ~ `Macrophage M1_XCELL` + Age + Stage + Gender + Race + Purity + `FAM83C` 
94 patients with 26 dying ( 9 missing obs. )
                        coef           HR se(coef) 95%CI_l      95%CI_u      z
`Macrophage M1_XCELL`  1.264 3.541000e+00    9.864   0.000 8.817203e+08  0.128
Age                    0.019 1.020000e+00    0.017   0.985 1.055000e+00  1.110
Stage2                18.025 6.731444e+07 6277.461   0.000          Inf  0.003
Stage3                18.542 1.128557e+08 6277.461   0.000          Inf  0.003
Stage4                20.724 1.001162e+09 6277.461   0.000          Inf  0.003
Gendermale             0.279 1.322000e+00    0.464   0.532 3.283000e+00  0.602
RaceWhite             -1.021 3.600000e-01    0.652   0.100 1.294000e+00 -1.565
Purity                 1.325 3.761000e+00    1.389   0.247 5.722700e+01  0.954
FAM83C                 0.239 1.270000e+00    0.133   0.979 1.648000e+00  1.802
                          p signif
`Macrophage M1_XCELL` 0.898       
Age                   0.267       
Stage2                0.998       
Stage3                0.998       
Stage4                0.997       
Gendermale            0.547       
RaceWhite             0.118       
Purity                0.340       
FAM83C                0.072      ·
Rsquare = 0.179 (max possible = 8.69e-01 )
Likelihood ratio test p = 2.98e-02 
Wald test p = 2.01e-02 
Score (logrank) test p = 1.41e-03 

Macrophage M1_XCELL in SKCM-Metastasis (n=368):
Model: Surv(OS, EVENT) ~ `Macrophage M1_XCELL` + Age + Stage + Gender + Race + Purity + `FAM83C` 
296 patients with 160 dying ( 72 missing obs. )
                         coef    HR se(coef) 95%CI_l 95%CI_u      z     p
`Macrophage M1_XCELL` -11.205 0.000    2.935   0.000   0.004 -3.817 0.000
Age                     0.020 1.020    0.006   1.008   1.031  3.426 0.001
Stage2                  0.122 1.130    0.233   0.716   1.783  0.523 0.601
Stage3                  0.534 1.706    0.211   1.128   2.579  2.532 0.011
Stage4                  1.231 3.426    0.409   1.537   7.638  3.010 0.003
Gendermale             -0.137 0.872    0.174   0.620   1.226 -0.787 0.431
RaceWhite              -1.047 0.351    0.600   0.108   1.138 -1.745 0.081
Purity                  0.261 1.298    0.443   0.545   3.092  0.589 0.556
FAM83C                  0.171 1.186    0.139   0.903   1.557  1.227 0.220
                      signif
`Macrophage M1_XCELL`    ***
Age                       **
Stage2                      
Stage3                     *
Stage4                    **
Gendermale                  
RaceWhite                  ·
Purity                      
FAM83C                      
Rsquare = 0.183 (max possible = 9.95e-01 )
Likelihood ratio test p = 1.4e-09 
Wald test p = 6.73e-09 
Score (logrank) test p = 2.96e-09 

Macrophage M1_XCELL in STAD (n=415):
Model: Surv(OS, EVENT) ~ `Macrophage M1_XCELL` + Age + Stage + Gender + Race + Purity + `FAM83C` 
289 patients with 111 dying ( 126 missing obs. )
                        coef    HR se(coef) 95%CI_l 95%CI_u      z     p signif
`Macrophage M1_XCELL` -1.811 0.164    3.645   0.000 207.175 -0.497 0.619       
Age                    0.026 1.026    0.010   1.006   1.047  2.554 0.011      *
Stage2                 0.520 1.682    0.393   0.779   3.632  1.324 0.186       
Stage3                 0.955 2.598    0.367   1.264   5.338  2.598 0.009     **
Stage4                 1.339 3.816    0.503   1.423  10.234  2.660 0.008     **
Gendermale             0.128 1.137    0.207   0.757   1.707  0.617 0.537       
RaceBlack              0.259 1.295    0.448   0.538   3.117  0.577 0.564       
RaceWhite              0.096 1.101    0.245   0.681   1.782  0.393 0.694       
Purity                -0.582 0.559    0.385   0.263   1.187 -1.514 0.130       
FAM83C                 0.062 1.064    0.151   0.792   1.431  0.413 0.680       
Rsquare = 0.071 (max possible = 9.79e-01 )
Likelihood ratio test p = 1.91e-02 
Wald test p = 2.73e-02 
Score (logrank) test p = 2.23e-02 

Macrophage M1_XCELL in TGCT (n=150):
Model: Surv(OS, EVENT) ~ `Macrophage M1_XCELL` + Age + Stage + Race + Purity + `FAM83C` 
75 patients with 2 dying ( 75 missing obs. )
                         coef           HR     se(coef) 95%CI_l 95%CI_u      z
`Macrophage M1_XCELL` -91.856 0.000000e+00  1940798.664       0     Inf  0.000
Age                    -1.714 1.800000e-01     1753.964       0     Inf -0.001
Stage2                 -0.357 7.000000e-01    42737.865       0     Inf  0.000
Stage3                  9.467 1.292580e+04   161835.255       0     Inf  0.000
RaceBlack              18.536 1.122061e+08 30251973.229       0     Inf  0.000
RaceWhite             -37.098 0.000000e+00 31427520.292       0     Inf  0.000
Purity                 22.160 4.205264e+09   233455.496       0     Inf  0.000
FAM83C                  7.750 2.322035e+03    74410.789       0     Inf  0.000
                          p signif
`Macrophage M1_XCELL` 1.000   <NA>
Age                   0.999       
Stage2                1.000   <NA>
Stage3                1.000   <NA>
RaceBlack             1.000   <NA>
RaceWhite             1.000   <NA>
Purity                1.000   <NA>
FAM83C                1.000   <NA>
Rsquare = 0.14 (max possible = 1.4e-01 )
Likelihood ratio test p = 1.84e-01 
Wald test p = 1e+00 
Score (logrank) test p = 3.81e-03 

Macrophage M1_XCELL in THCA (n=509):
Model: Surv(OS, EVENT) ~ `Macrophage M1_XCELL` + Age + Stage + Gender + Race + Purity + `FAM83C` 
395 patients with 16 dying ( 114 missing obs. )
                         coef           HR se(coef) 95%CI_l      95%CI_u      z
`Macrophage M1_XCELL`  -9.854        0.000   25.997   0.000 7.066424e+17 -0.379
Age                     0.154        1.167    0.031   1.099 1.239000e+00  5.040
Stage2                  0.176        1.193    1.142   0.127 1.118200e+01  0.154
Stage3                  0.242        1.273    0.864   0.234 6.923000e+00  0.280
Stage4                  1.641        5.162    0.978   0.759 3.512600e+01  1.678
Gendermale             -0.007        0.993    0.630   0.289 3.413000e+00 -0.010
RaceBlack              17.008 24356681.237 5845.531   0.000          Inf  0.003
RaceWhite              16.677 17479254.602 5845.531   0.000          Inf  0.003
Purity                  2.343       10.412    1.130   1.138 9.528200e+01  2.074
FAM83C                -12.585        0.000   14.932   0.000 1.755841e+07 -0.843
                          p signif
`Macrophage M1_XCELL` 0.705       
Age                   0.000    ***
Stage2                0.877       
Stage3                0.780       
Stage4                0.093      ·
Gendermale            0.992       
RaceBlack             0.998       
RaceWhite             0.998       
Purity                0.038      *
FAM83C                0.399       
Rsquare = 0.151 (max possible = 3.47e-01 )
Likelihood ratio test p = 4.48e-10 
Wald test p = 1.01e-03 
Score (logrank) test p = 3.31e-10 

Macrophage M1_XCELL in THYM (n=120):
Model: Surv(OS, EVENT) ~ `Macrophage M1_XCELL` + Age + Gender + Race + Purity + `FAM83C` 
113 patients with 9 dying ( 7 missing obs. )
                         coef           HR se(coef)   95%CI_l      95%CI_u
`Macrophage M1_XCELL`  40.854 5.530443e+17   15.885 16649.475 1.837043e+31
Age                     0.049 1.050000e+00    0.033     0.984 1.120000e+00
Gendermale             -0.092 9.120000e-01    0.753     0.208 3.988000e+00
RaceBlack             -15.828 0.000000e+00 8995.961     0.000          Inf
RaceWhite               0.570 1.769000e+00    1.101     0.204 1.531800e+01
Purity                  0.300 1.350000e+00    1.204     0.128 1.427900e+01
FAM83C                  0.055 1.056000e+00    1.065     0.131 8.510000e+00
                           z     p signif
`Macrophage M1_XCELL`  2.572 0.010      *
Age                    1.472 0.141       
Gendermale            -0.123 0.902       
RaceBlack             -0.002 0.999       
RaceWhite              0.518 0.605       
Purity                 0.249 0.803       
FAM83C                 0.051 0.959       
Rsquare = 0.087 (max possible = 4.51e-01 )
Likelihood ratio test p = 1.73e-01 
Wald test p = 1.78e-01 
Score (logrank) test p = 3.51e-02 

Macrophage M1_XCELL in UCEC (n=545):
Model: Surv(OS, EVENT) ~ `Macrophage M1_XCELL` + Age + Race + Purity + `FAM83C` 
85 patients with 16 dying ( 460 missing obs. )
                        coef    HR se(coef) 95%CI_l     95%CI_u      z     p
`Macrophage M1_XCELL` -3.036 0.048    9.489   0.000 5741280.830 -0.320 0.749
Age                   -0.005 0.995    0.028   0.942       1.052 -0.167 0.867
RaceWhite              1.455 4.284    0.689   1.110      16.536  2.111 0.035
Purity                 1.044 2.841    1.208   0.266      30.308  0.865 0.387
FAM83C                 0.264 1.302    0.544   0.448       3.781  0.485 0.628
                      signif
`Macrophage M1_XCELL`       
Age                         
RaceWhite                  *
Purity                      
FAM83C                      
Rsquare = 0.085 (max possible = 7.29e-01 )
Likelihood ratio test p = 1.84e-01 
Wald test p = 2.68e-01 
Score (logrank) test p = 2.09e-01 

Macrophage M1_XCELL in UCS (n=57):
Model: Surv(OS, EVENT) ~ `Macrophage M1_XCELL` + Age + Race + Purity + `FAM83C` 
52 patients with 32 dying ( 5 missing obs. )
                         coef           HR se(coef) 95%CI_l   95%CI_u      z
`Macrophage M1_XCELL` -13.339        0.000   12.480   0.000 67619.860 -1.069
Age                     0.051        1.052    0.025   1.001     1.106  1.999
RaceBlack              17.801 53795705.234 6636.610   0.000       Inf  0.003
RaceWhite              18.017 66814650.644 6636.610   0.000       Inf  0.003
Purity                 -0.960        0.383    1.053   0.049     3.017 -0.911
FAM83C                 -0.147        0.864    0.466   0.347     2.151 -0.315
                          p signif
`Macrophage M1_XCELL` 0.285       
Age                   0.046      *
RaceBlack             0.998       
RaceWhite             0.998       
Purity                0.362       
FAM83C                0.753       
Rsquare = 0.146 (max possible = 9.83e-01 )
Likelihood ratio test p = 2.24e-01 
Wald test p = 3.17e-01 
Score (logrank) test p = 2.2e-01 

Macrophage M1_XCELL in UVM (n=80):
Model: Surv(OS, EVENT) ~ `Macrophage M1_XCELL` + Age + Stage + Gender + Purity + `FAM83C` 
77 patients with 22 dying ( 3 missing obs. )
                        coef          HR se(coef) 95%CI_l      95%CI_u     z
`Macrophage M1_XCELL` 99.945 2.54492e+43   55.236   0.000 2.648751e+90 1.809
Age                    0.049 1.05100e+00    0.021   1.007 1.096000e+00 2.294
Stage3                 0.192 1.21100e+00    0.501   0.454 3.234000e+00 0.382
Stage4                 3.636 3.79510e+01    1.235   3.371 4.272860e+02 2.944
Gendermale             0.384 1.46900e+00    0.477   0.576 3.742000e+00 0.805
Purity                 2.222 9.22700e+00    1.277   0.755 1.128420e+02 1.739
FAM83C                 6.412 6.09164e+02   27.580   0.000 1.824782e+26 0.232
                          p signif
`Macrophage M1_XCELL` 0.070      ·
Age                   0.022      *
Stage3                0.702       
Stage4                0.003     **
Gendermale            0.421       
Purity                0.082      ·
FAM83C                0.816       
Rsquare = 0.281 (max possible = 8.72e-01 )
Likelihood ratio test p = 6.5e-04 
Wald test p = 4.1e-03 
Score (logrank) test p = 2.59e-09 

Macrophage M2_CIBERSORT in ACC (n=79):
Model: Surv(OS, EVENT) ~ `Macrophage M2_CIBERSORT` + Age + Gender + Race + Purity + `FAM83C` 
64 patients with 24 dying ( 15 missing obs. )
                            coef           HR  se(coef) 95%CI_l 95%CI_u      z
`Macrophage M2_CIBERSORT` -2.941        0.053     1.790   0.002   1.766 -1.642
Age                        0.012        1.012     0.014   0.985   1.041  0.868
Gendermale                 0.595        1.813     0.439   0.766   4.289  1.354
RaceBlack                  0.977        2.656 12331.579   0.000     Inf  0.000
RaceWhite                 16.624 16581018.629 10520.652   0.000     Inf  0.002
Purity                     1.663        5.278     2.425   0.046 611.236  0.686
FAM83C                    -0.169        0.845     3.128   0.002 387.936 -0.054
                              p signif
`Macrophage M2_CIBERSORT` 0.101       
Age                       0.386       
Gendermale                0.176       
RaceBlack                 1.000   <NA>
RaceWhite                 0.999       
Purity                    0.493       
FAM83C                    0.957       
Rsquare = 0.106 (max possible = 9.38e-01 )
Likelihood ratio test p = 4.15e-01 
Wald test p = 6.8e-01 
Score (logrank) test p = 5.24e-01 

Macrophage M2_CIBERSORT in BLCA (n=408):
Model: Surv(OS, EVENT) ~ `Macrophage M2_CIBERSORT` + Age + Stage + Gender + Race + Purity + `FAM83C` 
348 patients with 160 dying ( 60 missing obs. )
                            coef          HR se(coef) 95%CI_l 95%CI_u      z
`Macrophage M2_CIBERSORT`  1.685       5.391    0.743   1.256  23.147  2.266
Age                        0.032       1.032    0.008   1.015   1.050  3.773
Stage2                    14.761 2572821.629 1856.623   0.000     Inf  0.008
Stage3                    15.134 3739572.317 1856.623   0.000     Inf  0.008
Stage4                    15.735 6814249.237 1856.623   0.000     Inf  0.008
Gendermale                -0.185       0.831    0.179   0.584   1.181 -1.034
RaceBlack                  0.791       2.206    0.449   0.915   5.320  1.762
RaceWhite                  0.124       1.132    0.357   0.562   2.279  0.347
Purity                     0.138       1.148    0.341   0.588   2.241  0.404
FAM83C                     0.093       1.098    0.046   1.002   1.202  2.008
                              p signif
`Macrophage M2_CIBERSORT` 0.023      *
Age                       0.000    ***
Stage2                    0.994       
Stage3                    0.993       
Stage4                    0.993       
Gendermale                0.301       
RaceBlack                 0.078      ·
RaceWhite                 0.728       
Purity                    0.686       
FAM83C                    0.045      *
Rsquare = 0.15 (max possible = 9.91e-01 )
Likelihood ratio test p = 1.52e-08 
Wald test p = 6.98e-08 
Score (logrank) test p = 2.02e-08 

Macrophage M2_CIBERSORT in BRCA (n=1100):
Model: Surv(OS, EVENT) ~ `Macrophage M2_CIBERSORT` + Age + Stage + Gender + Race + Purity + `FAM83C` 
878 patients with 121 dying ( 222 missing obs. )
                            coef     HR se(coef) 95%CI_l 95%CI_u      z     p
`Macrophage M2_CIBERSORT`  2.440 11.471    0.853   2.155  61.058  2.860 0.004
Age                        0.033  1.034    0.008   1.018   1.050  4.320 0.000
Stage2                     0.457  1.580    0.304   0.870   2.868  1.502 0.133
Stage3                     1.180  3.254    0.313   1.760   6.016  3.764 0.000
Stage4                     2.660 14.298    0.393   6.623  30.870  6.775 0.000
Gendermale                -0.170  0.844    1.012   0.116   6.127 -0.168 0.867
RaceBlack                 -0.028  0.973    0.621   0.288   3.284 -0.045 0.964
RaceWhite                 -0.333  0.717    0.599   0.222   2.317 -0.557 0.578
Purity                     0.302  1.353    0.426   0.587   3.117  0.709 0.478
FAM83C                     0.083  1.087    0.232   0.690   1.712  0.360 0.719
                          signif
`Macrophage M2_CIBERSORT`     **
Age                          ***
Stage2                          
Stage3                       ***
Stage4                       ***
Gendermale                      
RaceBlack                       
RaceWhite                       
Purity                          
FAM83C                          
Rsquare = 0.089 (max possible = 7.85e-01 )
Likelihood ratio test p = 2.04e-13 
Wald test p = 3.25e-16 
Score (logrank) test p = 2.06e-22 

Macrophage M2_CIBERSORT in BRCA-Basal (n=191):
Model: Surv(OS, EVENT) ~ `Macrophage M2_CIBERSORT` + Age + Stage + Race + Purity + `FAM83C` 
163 patients with 24 dying ( 28 missing obs. )
                            coef           HR se(coef) 95%CI_l  95%CI_u      z
`Macrophage M2_CIBERSORT`  2.727 1.528300e+01    2.168   0.218 1070.625  1.258
Age                        0.003 1.003000e+00    0.019   0.967    1.041  0.181
Stage2                    18.758 1.401394e+08 6450.154   0.000      Inf  0.003
Stage3                    20.052 5.109950e+08 6450.154   0.000      Inf  0.003
Stage4                    21.625 2.464007e+09 6450.154   0.000      Inf  0.003
RaceBlack                 -1.354 2.580000e-01    1.163   0.026    2.524 -1.164
RaceWhite                 -1.692 1.840000e-01    1.182   0.018    1.867 -1.432
Purity                     0.410 1.506000e+00    0.992   0.216   10.521  0.413
FAM83C                    -0.259 7.720000e-01    0.516   0.281    2.124 -0.501
                              p signif
`Macrophage M2_CIBERSORT` 0.208       
Age                       0.856       
Stage2                    0.998       
Stage3                    0.998       
Stage4                    0.997       
RaceBlack                 0.244       
RaceWhite                 0.152       
Purity                    0.680       
FAM83C                    0.616       
Rsquare = 0.166 (max possible = 7.18e-01 )
Likelihood ratio test p = 5.18e-04 
Wald test p = 7.06e-03 
Score (logrank) test p = 4.24e-06 

Macrophage M2_CIBERSORT in BRCA-Her2 (n=82):
Model: Surv(OS, EVENT) ~ `Macrophage M2_CIBERSORT` + Age + Stage + Race + Purity + `FAM83C` 
59 patients with 11 dying ( 23 missing obs. )
                            coef           HR    se(coef)   95%CI_l     95%CI_u
`Macrophage M2_CIBERSORT`  0.354 1.425000e+00       2.567     0.009     218.151
Age                        0.028 1.029000e+00       0.027     0.976       1.085
Stage2                    10.841 5.107939e+04       0.799 10667.057  244594.571
Stage3                    12.429 2.499172e+05       0.799 52190.937 1196733.140
Stage4                    53.976 2.764156e+23 3286968.545     0.000         Inf
RaceBlack                 -6.501 2.000000e-03       4.527     0.000      10.720
RaceWhite                 -1.612 1.990000e-01       1.355     0.014       2.841
Purity                     2.661 1.430400e+01       1.846     0.384     533.375
FAM83C                    -2.064 1.270000e-01       1.568     0.006       2.741
                               z     p signif
`Macrophage M2_CIBERSORT`  0.138 0.890       
Age                        1.045 0.296       
Stage2                    13.567 0.000    ***
Stage3                    15.553 0.000    ***
Stage4                     0.000 1.000   <NA>
RaceBlack                 -1.436 0.151       
RaceWhite                 -1.190 0.234       
Purity                     1.441 0.150       
FAM83C                    -1.317 0.188       
Rsquare = 0.412 (max possible = 6.68e-01 )
Likelihood ratio test p = 2.6e-04 
Wald test p = 9.9e-01 
Score (logrank) test p = 1.63e-15 

Macrophage M2_CIBERSORT in BRCA-LumA (n=568):
Model: Surv(OS, EVENT) ~ `Macrophage M2_CIBERSORT` + Age + Stage + Gender + Race + Purity + `FAM83C` 
464 patients with 55 dying ( 104 missing obs. )
                             coef     HR se(coef) 95%CI_l 95%CI_u      z     p
`Macrophage M2_CIBERSORT`   2.638 13.986    1.448   0.818 239.005  1.822 0.069
Age                         0.046  1.047    0.012   1.023   1.072  3.849 0.000
Stage2                      0.428  1.534    0.379   0.730   3.224  1.129 0.259
Stage3                      0.951  2.588    0.401   1.179   5.680  2.371 0.018
Stage4                      2.207  9.087    0.599   2.811  29.369  3.687 0.000
Gendermale                -15.746  0.000 3507.538   0.000     Inf -0.004 0.996
RaceBlack                  -0.592  0.553    1.185   0.054   5.642 -0.500 0.617
RaceWhite                   0.135  1.144    1.040   0.149   8.777  0.129 0.897
Purity                      0.258  1.294    0.624   0.381   4.393  0.413 0.680
FAM83C                     -5.443  0.004    4.661   0.000  40.115 -1.168 0.243
                          signif
`Macrophage M2_CIBERSORT`      ·
Age                          ***
Stage2                          
Stage3                         *
Stage4                       ***
Gendermale                      
RaceBlack                       
RaceWhite                       
Purity                          
FAM83C                          
Rsquare = 0.082 (max possible = 6.81e-01 )
Likelihood ratio test p = 2.07e-05 
Wald test p = 1.84e-05 
Score (logrank) test p = 2.37e-07 

Macrophage M2_CIBERSORT in BRCA-LumB (n=219):
Model: Surv(OS, EVENT) ~ `Macrophage M2_CIBERSORT` + Age + Stage + Gender + Race + Purity + `FAM83C` 
157 patients with 25 dying ( 62 missing obs. )
                            coef           HR se(coef) 95%CI_l    95%CI_u
`Macrophage M2_CIBERSORT`  7.241     1395.702    2.380  13.153 148097.406
Age                        0.052        1.053    0.022   1.009      1.099
Stage2                     0.675        1.964    1.067   0.242     15.909
Stage3                     1.560        4.759    1.068   0.587     38.564
Stage4                     2.502       12.206    1.177   1.216    122.502
Gendermale                 0.617        1.854    1.143   0.197     17.428
RaceBlack                 16.606 16296601.021 6992.344   0.000        Inf
RaceWhite                 15.808  7330663.041 6992.344   0.000        Inf
Purity                    -0.436        0.647    1.530   0.032     12.987
FAM83C                    -4.181        0.015    6.178   0.000   2774.273
                               z     p signif
`Macrophage M2_CIBERSORT`  3.043 0.002     **
Age                        2.364 0.018      *
Stage2                     0.632 0.527       
Stage3                     1.461 0.144       
Stage4                     2.126 0.033      *
Gendermale                 0.540 0.589       
RaceBlack                  0.002 0.998       
RaceWhite                  0.002 0.998       
Purity                    -0.285 0.776       
FAM83C                    -0.677 0.499       
Rsquare = 0.165 (max possible = 6.98e-01 )
Likelihood ratio test p = 1.57e-03 
Wald test p = 8.31e-03 
Score (logrank) test p = 1.45e-03 

Macrophage M2_CIBERSORT in CESC (n=306):
Model: Surv(OS, EVENT) ~ `Macrophage M2_CIBERSORT` + Age + Race + Purity + `FAM83C` 
227 patients with 55 dying ( 79 missing obs. )
                            coef    HR se(coef) 95%CI_l 95%CI_u      z     p
`Macrophage M2_CIBERSORT`  0.407 1.502    1.686   0.055  40.913  0.241 0.809
Age                        0.014 1.014    0.010   0.994   1.035  1.374 0.170
RaceBlack                  1.125 3.080    1.070   0.378  25.074  1.051 0.293
RaceWhite                  0.958 2.605    1.018   0.355  19.142  0.941 0.347
Purity                     0.202 1.224    0.752   0.280   5.349  0.269 0.788
FAM83C                    -0.122 0.885    0.068   0.775   1.011 -1.805 0.071
                          signif
`Macrophage M2_CIBERSORT`       
Age                             
RaceBlack                       
RaceWhite                       
Purity                          
FAM83C                         ·
Rsquare = 0.028 (max possible = 8.91e-01 )
Likelihood ratio test p = 3.71e-01 
Wald test p = 4.14e-01 
Score (logrank) test p = 4.01e-01 

Macrophage M2_CIBERSORT in CHOL (n=36):
Model: Surv(OS, EVENT) ~ `Macrophage M2_CIBERSORT` + Age + Stage + Gender + Race + Purity + `FAM83C` 
36 patients with 18 dying ( 0 missing obs. )
                             coef     HR se(coef) 95%CI_l   95%CI_u      z
`Macrophage M2_CIBERSORT`  -1.612  0.199    2.851   0.001    53.275 -0.566
Age                         0.017  1.018    0.022   0.975     1.062  0.796
Stage2                      0.682  1.977    0.714   0.488     8.019  0.955
Stage3                    -15.832  0.000 6951.605   0.000       Inf -0.002
Stage4                      1.045  2.843    0.702   0.718    11.262  1.488
Gendermale                  0.129  1.137    0.590   0.358     3.614  0.218
RaceBlack                   0.017  1.017    1.551   0.049    21.280  0.011
RaceWhite                  -1.006  0.366    0.896   0.063     2.118 -1.123
Purity                      1.877  6.535    1.579   0.296   144.425  1.189
FAM83C                      2.447 11.553    3.480   0.013 10599.782  0.703
                              p signif
`Macrophage M2_CIBERSORT` 0.572       
Age                       0.426       
Stage2                    0.340       
Stage3                    0.998       
Stage4                    0.137       
Gendermale                0.827       
RaceBlack                 0.991       
RaceWhite                 0.262       
Purity                    0.235       
FAM83C                    0.482       
Rsquare = 0.228 (max possible = 9.46e-01 )
Likelihood ratio test p = 5.03e-01 
Wald test p = 6.87e-01 
Score (logrank) test p = 5.24e-01 

Macrophage M2_CIBERSORT in COAD (n=458):
Model: Surv(OS, EVENT) ~ `Macrophage M2_CIBERSORT` + Age + Stage + Gender + Race + Purity + `FAM83C` 
236 patients with 58 dying ( 222 missing obs. )
                            coef    HR se(coef) 95%CI_l 95%CI_u      z     p
`Macrophage M2_CIBERSORT` -0.152 0.859    1.545   0.042  17.738 -0.098 0.922
Age                        0.028 1.029    0.013   1.003   1.054  2.229 0.026
Stage2                     0.482 1.619    0.637   0.464   5.642  0.756 0.450
Stage3                     1.054 2.870    0.629   0.836   9.853  1.675 0.094
Stage4                     2.255 9.532    0.636   2.743  33.125  3.548 0.000
Gendermale                 0.320 1.377    0.290   0.780   2.430  1.104 0.270
RaceBlack                 -0.285 0.752    0.852   0.141   3.998 -0.334 0.738
RaceWhite                 -0.242 0.785    0.784   0.169   3.653 -0.308 0.758
Purity                    -0.484 0.616    0.656   0.170   2.230 -0.738 0.460
FAM83C                     0.252 1.286    0.429   0.555   2.983  0.586 0.558
                          signif
`Macrophage M2_CIBERSORT`       
Age                            *
Stage2                          
Stage3                         ·
Stage4                       ***
Gendermale                      
RaceBlack                       
RaceWhite                       
Purity                          
FAM83C                          
Rsquare = 0.127 (max possible = 8.97e-01 )
Likelihood ratio test p = 3.98e-04 
Wald test p = 2.93e-04 
Score (logrank) test p = 3.56e-05 

Macrophage M2_CIBERSORT in DLBC (n=48):
Model: Surv(OS, EVENT) ~ `Macrophage M2_CIBERSORT` + Age + Gender + Race + Purity + `FAM83C` 
41 patients with 5 dying ( 7 missing obs. )
                             coef           HR se(coef) 95%CI_l      95%CI_u
`Macrophage M2_CIBERSORT`  21.031 1.359757e+09   23.725   0.000 2.129504e+29
Age                        -0.002 9.980000e-01    0.052   0.900 1.106000e+00
Gendermale                 -0.196 8.220000e-01    1.468   0.046 1.459700e+01
RaceBlack                   2.034 7.642000e+00    3.252   0.013 4.481041e+03
RaceWhite                  -1.020 3.610000e-01    1.414   0.023 5.764000e+00
Purity                     -2.074 1.260000e-01    2.368   0.001 1.301900e+01
FAM83C                    -68.613 0.000000e+00   69.772   0.000 3.905454e+29
                               z     p signif
`Macrophage M2_CIBERSORT`  0.886 0.375       
Age                       -0.046 0.963       
Gendermale                -0.134 0.894       
RaceBlack                  0.625 0.532       
RaceWhite                 -0.721 0.471       
Purity                    -0.876 0.381       
FAM83C                    -0.983 0.325       
Rsquare = 0.186 (max possible = 5.58e-01 )
Likelihood ratio test p = 2.94e-01 
Wald test p = 5.78e-01 
Score (logrank) test p = 2.64e-01 

Macrophage M2_CIBERSORT in ESCA (n=185):
Model: Surv(OS, EVENT) ~ `Macrophage M2_CIBERSORT` + Age + Stage + Gender + Race + Purity + `FAM83C` 
140 patients with 47 dying ( 45 missing obs. )
                           coef     HR se(coef) 95%CI_l 95%CI_u     z     p
`Macrophage M2_CIBERSORT` 0.361  1.435    1.818   0.041  50.626 0.199 0.842
Age                       0.011  1.011    0.014   0.983   1.040 0.782 0.434
Stage2                    0.693  2.000    0.659   0.549   7.283 1.051 0.293
Stage3                    1.441  4.226    0.672   1.132  15.773 2.145 0.032
Stage4                    2.899 18.159    0.775   3.975  82.956 3.740 0.000
Gendermale                0.493  1.637    0.548   0.559   4.789 0.899 0.369
RaceBlack                 0.272  1.313    1.071   0.161  10.713 0.254 0.799
RaceWhite                 0.024  1.024    0.471   0.407   2.577 0.050 0.960
Purity                    0.250  1.285    0.775   0.281   5.869 0.323 0.747
FAM83C                    0.057  1.058    0.077   0.910   1.231 0.733 0.464
                          signif
`Macrophage M2_CIBERSORT`       
Age                             
Stage2                          
Stage3                         *
Stage4                       ***
Gendermale                      
RaceBlack                       
RaceWhite                       
Purity                          
FAM83C                          
Rsquare = 0.144 (max possible = 9.32e-01 )
Likelihood ratio test p = 1.61e-02 
Wald test p = 7.34e-03 
Score (logrank) test p = 6.67e-04 

Macrophage M2_CIBERSORT in GBM (n=153):
Model: Surv(OS, EVENT) ~ `Macrophage M2_CIBERSORT` + Age + Gender + Race + Purity + `FAM83C` 
135 patients with 108 dying ( 18 missing obs. )
                            coef    HR se(coef) 95%CI_l 95%CI_u      z     p
`Macrophage M2_CIBERSORT` -2.774 0.062    1.138   0.007   0.581 -2.438 0.015
Age                        0.030 1.031    0.008   1.014   1.048  3.562 0.000
Gendermale                -0.031 0.969    0.216   0.635   1.479 -0.145 0.885
RaceBlack                  0.201 1.222    0.751   0.281   5.325  0.267 0.789
RaceWhite                 -0.521 0.594    0.634   0.171   2.059 -0.821 0.412
Purity                    -1.427 0.240    0.557   0.081   0.715 -2.563 0.010
FAM83C                    -2.441 0.087    3.226   0.000  48.497 -0.757 0.449
                          signif
`Macrophage M2_CIBERSORT`      *
Age                          ***
Gendermale                      
RaceBlack                       
RaceWhite                       
Purity                         *
FAM83C                          
Rsquare = 0.172 (max possible = 9.98e-01 )
Likelihood ratio test p = 6.33e-04 
Wald test p = 1.38e-03 
Score (logrank) test p = 1.12e-03 

Macrophage M2_CIBERSORT in HNSC (n=522):
Model: Surv(OS, EVENT) ~ `Macrophage M2_CIBERSORT` + Age + Stage + Gender + Race + Purity + `FAM83C` 
411 patients with 176 dying ( 111 missing obs. )
                            coef    HR se(coef) 95%CI_l 95%CI_u      z     p
`Macrophage M2_CIBERSORT` -0.459 0.632    1.017   0.086   4.643 -0.451 0.652
Age                        0.022 1.023    0.008   1.007   1.038  2.897 0.004
Stage2                     0.617 1.853    0.544   0.638   5.378  1.134 0.257
Stage3                     0.847 2.332    0.537   0.814   6.675  1.577 0.115
Stage4                     1.250 3.491    0.510   1.284   9.492  2.450 0.014
Gendermale                -0.250 0.779    0.172   0.556   1.091 -1.453 0.146
RaceBlack                  0.103 1.108    0.559   0.370   3.317  0.184 0.854
RaceWhite                 -0.281 0.755    0.512   0.277   2.057 -0.550 0.582
Purity                    -0.067 0.936    0.363   0.459   1.906 -0.184 0.854
FAM83C                    -0.049 0.952    0.045   0.872   1.039 -1.100 0.271
                          signif
`Macrophage M2_CIBERSORT`       
Age                           **
Stage2                          
Stage3                          
Stage4                         *
Gendermale                      
RaceBlack                       
RaceWhite                       
Purity                          
FAM83C                          
Rsquare = 0.072 (max possible = 9.89e-01 )
Likelihood ratio test p = 6.33e-04 
Wald test p = 1.62e-03 
Score (logrank) test p = 1.21e-03 

Macrophage M2_CIBERSORT in HNSC-HPV+ (n=98):
Model: Surv(OS, EVENT) ~ `Macrophage M2_CIBERSORT` + Age + Stage + Gender + Race + Purity + `FAM83C` 
65 patients with 23 dying ( 33 missing obs. )
                            coef           HR  se(coef) 95%CI_l      95%CI_u
`Macrophage M2_CIBERSORT`  9.848 1.891207e+04     3.251  32.302 11072643.446
Age                       -0.006 9.940000e-01     0.026   0.944        1.047
Stage2                    18.602 1.199369e+08  7228.213   0.000          Inf
Stage3                    17.195 2.936817e+07  7228.213   0.000          Inf
Stage4                    18.586 1.179444e+08  7228.213   0.000          Inf
Gendermale                -0.439 6.450000e-01     0.537   0.225        1.846
RaceBlack                 20.750 1.027401e+09 21925.567   0.000          Inf
RaceWhite                 19.169 2.113947e+08 21925.566   0.000          Inf
Purity                    -2.151 1.160000e-01     1.110   0.013        1.025
FAM83C                    -0.119 8.880000e-01     0.158   0.652        1.210
                               z     p signif
`Macrophage M2_CIBERSORT`  3.029 0.002     **
Age                       -0.222 0.825       
Stage2                     0.003 0.998       
Stage3                     0.002 0.998       
Stage4                     0.003 0.998       
Gendermale                -0.818 0.413       
RaceBlack                  0.001 0.999       
RaceWhite                  0.001 0.999       
Purity                    -1.938 0.053      ·
FAM83C                    -0.753 0.451       
Rsquare = 0.221 (max possible = 9.17e-01 )
Likelihood ratio test p = 9.38e-02 
Wald test p = 2.77e-01 
Score (logrank) test p = 2.41e-01 

Macrophage M2_CIBERSORT in HNSC-HPV- (n=422):
Model: Surv(OS, EVENT) ~ `Macrophage M2_CIBERSORT` + Age + Stage + Gender + Race + Purity + `FAM83C` 
346 patients with 153 dying ( 76 missing obs. )
                            coef    HR se(coef) 95%CI_l 95%CI_u      z     p
`Macrophage M2_CIBERSORT` -1.622 0.197    1.123   0.022   1.784 -1.444 0.149
Age                        0.027 1.027    0.009   1.010   1.045  3.169 0.002
Stage2                     0.389 1.475    0.554   0.498   4.367  0.702 0.483
Stage3                     0.749 2.115    0.541   0.733   6.104  1.385 0.166
Stage4                     1.176 3.243    0.513   1.187   8.856  2.295 0.022
Gendermale                -0.294 0.745    0.183   0.520   1.067 -1.607 0.108
RaceBlack                 -0.024 0.976    0.564   0.323   2.946 -0.043 0.966
RaceWhite                 -0.445 0.641    0.513   0.234   1.753 -0.866 0.386
Purity                     0.145 1.156    0.398   0.530   2.522  0.365 0.715
FAM83C                    -0.050 0.951    0.048   0.865   1.045 -1.040 0.298
                          signif
`Macrophage M2_CIBERSORT`       
Age                           **
Stage2                          
Stage3                          
Stage4                         *
Gendermale                      
RaceBlack                       
RaceWhite                       
Purity                          
FAM83C                          
Rsquare = 0.092 (max possible = 9.89e-01 )
Likelihood ratio test p = 2.39e-04 
Wald test p = 6.93e-04 
Score (logrank) test p = 5.72e-04 

Macrophage M2_CIBERSORT in KICH (n=66):
Model: Surv(OS, EVENT) ~ `Macrophage M2_CIBERSORT` + Age + Stage + Gender + Race + Purity + `FAM83C` 
63 patients with 9 dying ( 3 missing obs. )
                             coef           HR se(coef)     95%CI_l
`Macrophage M2_CIBERSORT`  -1.606 2.010000e-01    2.827       0.001
Age                         0.046 1.047000e+00    0.031       0.986
Stage2                     11.950 1.548568e+05    0.861   28638.755
Stage3                     13.532 7.529504e+05    0.789  160468.745
Stage4                     15.797 7.256168e+06    0.970 1084356.815
Gendermale                 -0.622 5.370000e-01    0.757       0.122
RaceBlack                 -13.820 0.000000e+00 1202.924       0.000
RaceWhite                  -1.524 2.180000e-01    1.225       0.020
Purity                      2.367 1.067000e+01    5.047       0.001
FAM83C                     22.118 4.035693e+09   24.333       0.000
                               95%CI_u      z     p signif
`Macrophage M2_CIBERSORT` 5.118100e+01 -0.568 0.570       
Age                       1.112000e+00  1.495 0.135       
Stage2                    8.373493e+05 13.878 0.000    ***
Stage3                    3.532989e+06 17.156 0.000    ***
Stage4                    4.855595e+07 16.289 0.000    ***
Gendermale                2.367000e+00 -0.822 0.411       
RaceBlack                          Inf -0.011 0.991       
RaceWhite                 2.403000e+00 -1.244 0.214       
Purity                    2.107625e+05  0.469 0.639       
FAM83C                    2.081878e+30  0.909 0.363       
Rsquare = 0.381 (max possible = 6.71e-01 )
Likelihood ratio test p = 8.01e-04 
Wald test p = 2.12e-156 
Score (logrank) test p = 2.13e-14 

Macrophage M2_CIBERSORT in KIRC (n=533):
Model: Surv(OS, EVENT) ~ `Macrophage M2_CIBERSORT` + Age + Stage + Gender + Race + Purity + `FAM83C` 
450 patients with 138 dying ( 83 missing obs. )
                            coef     HR se(coef) 95%CI_l 95%CI_u      z     p
`Macrophage M2_CIBERSORT`  0.045  1.046    0.771   0.231   4.739  0.059 0.953
Age                        0.038  1.039    0.008   1.022   1.056  4.470 0.000
Stage2                     0.233  1.262    0.346   0.641   2.487  0.673 0.501
Stage3                     0.787  2.197    0.235   1.386   3.482  3.350 0.001
Stage4                     1.734  5.666    0.220   3.678   8.728  7.867 0.000
Gendermale                -0.041  0.960    0.186   0.666   1.383 -0.221 0.825
RaceBlack                  0.223  1.250    1.058   0.157   9.936  0.211 0.833
RaceWhite                  0.222  1.249    1.018   0.170   9.183  0.218 0.827
Purity                    -0.079  0.924    0.371   0.446   1.912 -0.214 0.831
FAM83C                     3.334 28.040    1.188   2.734 287.560  2.807 0.005
                          signif
`Macrophage M2_CIBERSORT`       
Age                          ***
Stage2                          
Stage3                        **
Stage4                       ***
Gendermale                      
RaceBlack                       
RaceWhite                       
Purity                          
FAM83C                        **
Rsquare = 0.184 (max possible = 9.65e-01 )
Likelihood ratio test p = 2.91e-15 
Wald test p = 1.65e-15 
Score (logrank) test p = 7.43e-19 

Macrophage M2_CIBERSORT in KIRP (n=290):
Model: Surv(OS, EVENT) ~ `Macrophage M2_CIBERSORT` + Age + Stage + Gender + Race + Purity + `FAM83C` 
219 patients with 34 dying ( 71 missing obs. )
                            coef     HR se(coef) 95%CI_l 95%CI_u      z     p
`Macrophage M2_CIBERSORT` -0.985  0.373    1.292   0.030   4.700 -0.762 0.446
Age                        0.004  1.004    0.016   0.973   1.037  0.278 0.781
Stage2                    -0.232  0.793    1.063   0.099   6.373 -0.218 0.827
Stage3                     1.689  5.416    0.440   2.288  12.821  3.842 0.000
Stage4                     2.717 15.141    0.542   5.237  43.773  5.017 0.000
Gendermale                -0.331  0.718    0.403   0.326   1.583 -0.821 0.412
RaceBlack                 -1.851  0.157    1.215   0.015   1.699 -1.524 0.128
RaceWhite                 -1.942  0.143    1.192   0.014   1.484 -1.629 0.103
Purity                    -0.342  0.710    0.769   0.157   3.208 -0.445 0.656
FAM83C                     0.855  2.350    0.344   1.197   4.614  2.483 0.013
                          signif
`Macrophage M2_CIBERSORT`       
Age                             
Stage2                          
Stage3                       ***
Stage4                       ***
Gendermale                      
RaceBlack                       
RaceWhite                       
Purity                          
FAM83C                         *
Rsquare = 0.182 (max possible = 7.58e-01 )
Likelihood ratio test p = 3.33e-06 
Wald test p = 1.29e-06 
Score (logrank) test p = 1.47e-11 

Macrophage M2_CIBERSORT in LGG (n=516):
Model: Surv(OS, EVENT) ~ `Macrophage M2_CIBERSORT` + Age + Gender + Race + Purity + `FAM83C` 
463 patients with 112 dying ( 53 missing obs. )
                            coef          HR se(coef) 95%CI_l 95%CI_u      z
`Macrophage M2_CIBERSORT`  1.070       2.917    0.654   0.810  10.505  1.637
Age                        0.060       1.061    0.008   1.045   1.078  7.615
Gendermale                 0.115       1.122    0.197   0.764   1.650  0.587
RaceBlack                 15.447 5110502.708 1935.929   0.000     Inf  0.008
RaceWhite                 15.469 5227261.251 1935.929   0.000     Inf  0.008
Purity                    -0.943       0.390    0.406   0.176   0.863 -2.322
FAM83C                     0.117       1.124    1.902   0.027  46.773  0.061
                              p signif
`Macrophage M2_CIBERSORT` 0.102       
Age                       0.000    ***
Gendermale                0.557       
RaceBlack                 0.994       
RaceWhite                 0.994       
Purity                    0.020      *
FAM83C                    0.951       
Rsquare = 0.141 (max possible = 9.07e-01 )
Likelihood ratio test p = 1.17e-12 
Wald test p = 1.96e-12 
Score (logrank) test p = 1.01e-13 

Macrophage M2_CIBERSORT in LIHC (n=371):
Model: Surv(OS, EVENT) ~ `Macrophage M2_CIBERSORT` + Age + Stage + Gender + Race + Purity + `FAM83C` 
310 patients with 106 dying ( 61 missing obs. )
                            coef    HR se(coef) 95%CI_l 95%CI_u      z     p
`Macrophage M2_CIBERSORT`  1.161 3.195    0.890   0.558  18.273  1.305 0.192
Age                        0.011 1.011    0.008   0.995   1.027  1.378 0.168
Stage2                     0.358 1.430    0.262   0.856   2.389  1.368 0.171
Stage3                     0.982 2.671    0.236   1.682   4.240  4.165 0.000
Stage4                     1.604 4.972    0.624   1.465  16.876  2.572 0.010
Gendermale                -0.136 0.873    0.226   0.561   1.360 -0.601 0.548
RaceBlack                  0.981 2.666    0.492   1.017   6.989  1.995 0.046
RaceWhite                 -0.035 0.966    0.240   0.603   1.546 -0.145 0.885
Purity                     0.675 1.964    0.476   0.773   4.991  1.419 0.156
FAM83C                    -1.452 0.234    1.914   0.005   9.979 -0.758 0.448
                          signif
`Macrophage M2_CIBERSORT`       
Age                             
Stage2                          
Stage3                       ***
Stage4                         *
Gendermale                      
RaceBlack                      *
RaceWhite                       
Purity                          
FAM83C                          
Rsquare = 0.092 (max possible = 9.66e-01 )
Likelihood ratio test p = 8.97e-04 
Wald test p = 5.66e-04 
Score (logrank) test p = 2.14e-04 

Macrophage M2_CIBERSORT in LUAD (n=515):
Model: Surv(OS, EVENT) ~ `Macrophage M2_CIBERSORT` + Age + Stage + Gender + Race + Purity + `FAM83C` 
421 patients with 150 dying ( 94 missing obs. )
                            coef           HR se(coef) 95%CI_l 95%CI_u      z
`Macrophage M2_CIBERSORT`  0.563        1.755    0.791   0.372   8.272  0.711
Age                        0.006        1.006    0.009   0.988   1.024  0.645
Stage2                     0.855        2.351    0.201   1.584   3.488  4.243
Stage3                     1.040        2.830    0.219   1.844   4.344  4.758
Stage4                     0.993        2.700    0.335   1.401   5.202  2.969
Gendermale                 0.040        1.041    0.170   0.746   1.452  0.237
RaceBlack                 16.148 10304446.255 1890.537   0.000     Inf  0.009
RaceWhite                 16.297 11955268.890 1890.537   0.000     Inf  0.009
Purity                     0.577        1.781    0.343   0.909   3.491  1.682
FAM83C                    -0.535        0.586    0.546   0.201   1.709 -0.979
                              p signif
`Macrophage M2_CIBERSORT` 0.477       
Age                       0.519       
Stage2                    0.000    ***
Stage3                    0.000    ***
Stage4                    0.003     **
Gendermale                0.813       
RaceBlack                 0.993       
RaceWhite                 0.993       
Purity                    0.092      ·
FAM83C                    0.328       
Rsquare = 0.101 (max possible = 9.74e-01 )
Likelihood ratio test p = 2.14e-06 
Wald test p = 2.91e-05 
Score (logrank) test p = 3.12e-06 

Macrophage M2_CIBERSORT in LUSC (n=501):
Model: Surv(OS, EVENT) ~ `Macrophage M2_CIBERSORT` + Age + Stage + Gender + Race + Purity + `FAM83C` 
370 patients with 161 dying ( 131 missing obs. )
                            coef    HR se(coef) 95%CI_l 95%CI_u      z     p
`Macrophage M2_CIBERSORT`  1.365 3.914    0.824   0.778  19.680  1.656 0.098
Age                        0.016 1.016    0.009   0.997   1.034  1.675 0.094
Stage2                     0.250 1.284    0.188   0.889   1.856  1.333 0.183
Stage3                     0.637 1.891    0.216   1.238   2.888  2.950 0.003
Stage4                     0.670 1.954    0.797   0.410   9.316  0.841 0.400
Gendermale                 0.438 1.550    0.194   1.059   2.267  2.257 0.024
RaceBlack                  0.001 1.001    0.606   0.305   3.283  0.002 0.999
RaceWhite                 -0.553 0.575    0.565   0.190   1.740 -0.979 0.327
Purity                    -0.345 0.708    0.369   0.344   1.459 -0.936 0.349
FAM83C                    -0.019 0.981    0.043   0.903   1.067 -0.440 0.660
                          signif
`Macrophage M2_CIBERSORT`      ·
Age                            ·
Stage2                          
Stage3                        **
Stage4                          
Gendermale                     *
RaceBlack                       
RaceWhite                       
Purity                          
FAM83C                          
Rsquare = 0.058 (max possible = 9.87e-01 )
Likelihood ratio test p = 1.51e-02 
Wald test p = 1.1e-02 
Score (logrank) test p = 9.52e-03 

Macrophage M2_CIBERSORT in MESO (n=87):
Model: Surv(OS, EVENT) ~ `Macrophage M2_CIBERSORT` + Age + Stage + Gender + Race + Purity + `FAM83C` 
85 patients with 72 dying ( 2 missing obs. )
                            coef    HR se(coef) 95%CI_l  95%CI_u      z     p
`Macrophage M2_CIBERSORT`  2.092 8.103    1.271   0.671   97.893  1.646 0.100
Age                        0.019 1.019    0.016   0.987    1.052  1.171 0.242
Stage2                    -0.314 0.731    0.477   0.287    1.863 -0.657 0.511
Stage3                    -0.140 0.870    0.425   0.378    2.002 -0.329 0.742
Stage4                    -0.347 0.707    0.496   0.268    1.867 -0.700 0.484
Gendermale                -0.241 0.786    0.328   0.413    1.494 -0.736 0.462
RaceBlack                 -0.154 0.857    1.547   0.041   17.790 -0.100 0.921
RaceWhite                 -0.697 0.498    1.057   0.063    3.954 -0.660 0.509
Purity                    -1.156 0.315    0.617   0.094    1.054 -1.874 0.061
FAM83C                    -3.407 0.033    6.222   0.000 6548.587 -0.548 0.584
                          signif
`Macrophage M2_CIBERSORT`       
Age                             
Stage2                          
Stage3                          
Stage4                          
Gendermale                      
RaceBlack                       
RaceWhite                       
Purity                         ·
FAM83C                          
Rsquare = 0.089 (max possible = 9.98e-01 )
Likelihood ratio test p = 6.34e-01 
Wald test p = 6.13e-01 
Score (logrank) test p = 6.11e-01 

Macrophage M2_CIBERSORT in OV (n=303):
Model: Surv(OS, EVENT) ~ `Macrophage M2_CIBERSORT` + Age + Race + Purity + `FAM83C` 
238 patients with 153 dying ( 65 missing obs. )
                            coef    HR se(coef) 95%CI_l 95%CI_u      z     p
`Macrophage M2_CIBERSORT`  1.759 5.804    0.711   1.440  23.387  2.473 0.013
Age                        0.039 1.040    0.008   1.023   1.056  4.774 0.000
RaceBlack                 -0.176 0.838    0.578   0.270   2.603 -0.305 0.760
RaceWhite                 -0.337 0.714    0.520   0.257   1.980 -0.648 0.517
Purity                    -0.390 0.677    0.684   0.177   2.587 -0.570 0.569
FAM83C                     0.046 1.047    0.274   0.612   1.791  0.167 0.867
                          signif
`Macrophage M2_CIBERSORT`      *
Age                          ***
RaceBlack                       
RaceWhite                       
Purity                          
FAM83C                          
Rsquare = 0.105 (max possible = 9.97e-01 )
Likelihood ratio test p = 1.94e-04 
Wald test p = 1.66e-04 
Score (logrank) test p = 1.31e-04 

Macrophage M2_CIBERSORT in PAAD (n=179):
Model: Surv(OS, EVENT) ~ `Macrophage M2_CIBERSORT` + Age + Stage + Gender + Race + Purity + `FAM83C` 
165 patients with 89 dying ( 14 missing obs. )
                            coef    HR se(coef) 95%CI_l 95%CI_u      z     p
`Macrophage M2_CIBERSORT` -0.540 0.583    1.246   0.051   6.700 -0.433 0.665
Age                        0.022 1.022    0.011   1.000   1.044  2.005 0.045
Stage2                     0.621 1.861    0.437   0.790   4.383  1.421 0.155
Stage3                    -0.232 0.793    1.092   0.093   6.748 -0.212 0.832
Stage4                     0.252 1.287    0.828   0.254   6.519  0.305 0.760
Gendermale                -0.211 0.809    0.220   0.526   1.246 -0.961 0.336
RaceBlack                 -0.009 0.991    0.744   0.231   4.259 -0.012 0.991
RaceWhite                  0.386 1.471    0.483   0.571   3.790  0.800 0.424
Purity                    -0.733 0.480    0.434   0.205   1.125 -1.690 0.091
FAM83C                     0.096 1.101    0.439   0.466   2.602  0.219 0.827
                          signif
`Macrophage M2_CIBERSORT`       
Age                            *
Stage2                          
Stage3                          
Stage4                          
Gendermale                      
RaceBlack                       
RaceWhite                       
Purity                         ·
FAM83C                          
Rsquare = 0.09 (max possible = 9.91e-01 )
Likelihood ratio test p = 1.14e-01 
Wald test p = 1.64e-01 
Score (logrank) test p = 1.57e-01 

Macrophage M2_CIBERSORT in PCPG (n=181):
Model: Surv(OS, EVENT) ~ `Macrophage M2_CIBERSORT` + Age + Gender + Race + Purity + `FAM83C` 
164 patients with 7 dying ( 17 missing obs. )
                            coef           HR  se(coef) 95%CI_l    95%CI_u
`Macrophage M2_CIBERSORT` -1.105        0.331     3.430   0.000    275.311
Age                        0.033        1.034     0.031   0.973      1.098
Gendermale                 1.350        3.857     0.900   0.660     22.530
RaceBlack                 -0.437        0.646 19321.222   0.000        Inf
RaceWhite                 17.221 30134719.731 13852.851   0.000        Inf
Purity                     5.523      250.261     3.433   0.299 209332.309
FAM83C                     1.169        3.219     4.332   0.001  15676.525
                               z     p signif
`Macrophage M2_CIBERSORT` -0.322 0.747       
Age                        1.085 0.278       
Gendermale                 1.499 0.134       
RaceBlack                  0.000 1.000   <NA>
RaceWhite                  0.001 0.999       
Purity                     1.609 0.108       
FAM83C                     0.270 0.787       
Rsquare = 0.056 (max possible = 3.07e-01 )
Likelihood ratio test p = 2.27e-01 
Wald test p = 4.94e-01 
Score (logrank) test p = 3.64e-01 

Macrophage M2_CIBERSORT in PRAD (n=498):
Model: Surv(OS, EVENT) ~ `Macrophage M2_CIBERSORT` + Age + Race + Purity + `FAM83C` 
403 patients with 9 dying ( 95 missing obs. )
                            coef           HR se(coef) 95%CI_l 95%CI_u      z
`Macrophage M2_CIBERSORT` -6.411        0.002    4.806   0.000  20.256 -1.334
Age                        0.012        1.012    0.057   0.905   1.132  0.215
RaceBlack                 15.126  3708741.444 7053.903   0.000     Inf  0.002
RaceWhite                 16.219 11061661.269 7053.903   0.000     Inf  0.002
Purity                     0.952        2.591    1.464   0.147  45.680  0.650
FAM83C                     0.783        2.189    1.888   0.054  88.581  0.415
                              p signif
`Macrophage M2_CIBERSORT` 0.182       
Age                       0.830       
RaceBlack                 0.998       
RaceWhite                 0.998       
Purity                    0.516       
FAM83C                    0.678       
Rsquare = 0.012 (max possible = 1.83e-01 )
Likelihood ratio test p = 5.49e-01 
Wald test p = 6.79e-01 
Score (logrank) test p = 6e-01 

Macrophage M2_CIBERSORT in READ (n=166):
Model: Surv(OS, EVENT) ~ `Macrophage M2_CIBERSORT` + Age + Stage + Gender + Race + Purity + `FAM83C` 
72 patients with 13 dying ( 94 missing obs. )
                            coef           HR  se(coef) 95%CI_l     95%CI_u
`Macrophage M2_CIBERSORT`  7.093     1203.825     3.959   0.513 2824083.048
Age                        0.085        1.089     0.041   1.005       1.181
Stage2                    -2.023        0.132     1.295   0.010       1.674
Stage3                    -0.364        0.695     0.916   0.115       4.182
Stage4                    -0.724        0.485     1.109   0.055       4.261
Gendermale                -0.346        0.708     0.785   0.152       3.296
RaceBlack                  0.060        1.062 59977.921   0.000         Inf
RaceWhite                 17.850 56487187.763 59339.598   0.000         Inf
Purity                     0.637        1.891     1.559   0.089      40.180
FAM83C                    -0.265        0.767     0.898   0.132       4.458
                               z     p signif
`Macrophage M2_CIBERSORT`  1.791 0.073      ·
Age                        2.074 0.038      *
Stage2                    -1.562 0.118       
Stage3                    -0.398 0.691       
Stage4                    -0.653 0.514       
Gendermale                -0.440 0.660       
RaceBlack                  0.000 1.000   <NA>
RaceWhite                  0.000 1.000   <NA>
Purity                     0.408 0.683       
FAM83C                    -0.296 0.768       
Rsquare = 0.271 (max possible = 7.04e-01 )
Likelihood ratio test p = 1.19e-02 
Wald test p = 7.82e-01 
Score (logrank) test p = 1.26e-02 

Macrophage M2_CIBERSORT in SARC (n=260):
Model: Surv(OS, EVENT) ~ `Macrophage M2_CIBERSORT` + Age + Gender + Race + Purity + `FAM83C` 
233 patients with 90 dying ( 27 missing obs. )
                            coef    HR se(coef) 95%CI_l 95%CI_u      z     p
`Macrophage M2_CIBERSORT` -0.076 0.927    0.719   0.226   3.797 -0.105 0.916
Age                        0.023 1.023    0.008   1.007   1.040  2.761 0.006
Gendermale                -0.031 0.969    0.224   0.625   1.503 -0.139 0.889
RaceBlack                 -0.140 0.869    1.096   0.101   7.451 -0.128 0.898
RaceWhite                 -0.510 0.601    1.027   0.080   4.498 -0.496 0.620
Purity                     1.069 2.912    0.592   0.912   9.294  1.805 0.071
FAM83C                     0.671 1.955    0.368   0.950   4.023  1.822 0.069
                          signif
`Macrophage M2_CIBERSORT`       
Age                           **
Gendermale                      
RaceBlack                       
RaceWhite                       
Purity                         ·
FAM83C                         ·
Rsquare = 0.053 (max possible = 9.75e-01 )
Likelihood ratio test p = 8.06e-02 
Wald test p = 1.01e-01 
Score (logrank) test p = 9.69e-02 

Macrophage M2_CIBERSORT in SKCM (n=471):
Model: Surv(OS, EVENT) ~ `Macrophage M2_CIBERSORT` + Age + Stage + Gender + Race + Purity + `FAM83C` 
390 patients with 186 dying ( 81 missing obs. )
                            coef    HR se(coef) 95%CI_l 95%CI_u      z     p
`Macrophage M2_CIBERSORT` -0.490 0.612    0.633   0.177   2.116 -0.775 0.438
Age                        0.018 1.018    0.005   1.008   1.028  3.418 0.001
Stage2                     0.249 1.283    0.219   0.835   1.972  1.136 0.256
Stage3                     0.596 1.815    0.205   1.215   2.712  2.910 0.004
Stage4                     1.254 3.504    0.355   1.747   7.029  3.531 0.000
Gendermale                -0.042 0.958    0.159   0.702   1.308 -0.268 0.789
RaceWhite                 -1.038 0.354    0.414   0.157   0.797 -2.508 0.012
Purity                     1.437 4.207    0.368   2.045   8.657  3.903 0.000
FAM83C                     0.290 1.336    0.073   1.158   1.541  3.978 0.000
                          signif
`Macrophage M2_CIBERSORT`       
Age                           **
Stage2                          
Stage3                        **
Stage4                       ***
Gendermale                      
RaceWhite                      *
Purity                       ***
FAM83C                       ***
Rsquare = 0.152 (max possible = 9.92e-01 )
Likelihood ratio test p = 1.82e-10 
Wald test p = 8.67e-11 
Score (logrank) test p = 5.22e-12 

Macrophage M2_CIBERSORT in SKCM-Primary (n=103):
Model: Surv(OS, EVENT) ~ `Macrophage M2_CIBERSORT` + Age + Stage + Gender + Race + Purity + `FAM83C` 
94 patients with 26 dying ( 9 missing obs. )
                            coef           HR se(coef) 95%CI_l 95%CI_u      z
`Macrophage M2_CIBERSORT`  1.510 4.528000e+00    2.071   0.078 262.384  0.729
Age                        0.020 1.020000e+00    0.017   0.986   1.055  1.155
Stage2                    17.892 5.892908e+07 6259.561   0.000     Inf  0.003
Stage3                    18.534 1.120115e+08 6259.561   0.000     Inf  0.003
Stage4                    20.846 1.130549e+09 6259.561   0.000     Inf  0.003
Gendermale                 0.277 1.319000e+00    0.440   0.557   3.129  0.629
RaceWhite                 -0.758 4.690000e-01    0.740   0.110   1.999 -1.024
Purity                     1.329 3.779000e+00    1.119   0.421  33.884  1.188
FAM83C                     0.263 1.301000e+00    0.132   1.005   1.684  1.999
                              p signif
`Macrophage M2_CIBERSORT` 0.466       
Age                       0.248       
Stage2                    0.998       
Stage3                    0.998       
Stage4                    0.997       
Gendermale                0.529       
RaceWhite                 0.306       
Purity                    0.235       
FAM83C                    0.046      *
Rsquare = 0.183 (max possible = 8.69e-01 )
Likelihood ratio test p = 2.51e-02 
Wald test p = 2.42e-02 
Score (logrank) test p = 1.41e-03 

Macrophage M2_CIBERSORT in SKCM-Metastasis (n=368):
Model: Surv(OS, EVENT) ~ `Macrophage M2_CIBERSORT` + Age + Stage + Gender + Race + Purity + `FAM83C` 
296 patients with 160 dying ( 72 missing obs. )
                            coef    HR se(coef) 95%CI_l 95%CI_u      z     p
`Macrophage M2_CIBERSORT` -0.581 0.559    0.696   0.143   2.187 -0.835 0.403
Age                        0.020 1.020    0.006   1.009   1.031  3.463 0.001
Stage2                     0.161 1.174    0.231   0.747   1.847  0.697 0.486
Stage3                     0.541 1.717    0.210   1.138   2.592  2.573 0.010
Stage4                     1.034 2.811    0.413   1.252   6.314  2.503 0.012
Gendermale                -0.078 0.925    0.173   0.658   1.299 -0.450 0.653
RaceWhite                 -1.005 0.366    0.605   0.112   1.199 -1.661 0.097
Purity                     1.349 3.854    0.398   1.767   8.408  3.391 0.001
FAM83C                     0.218 1.244    0.152   0.924   1.675  1.437 0.151
                          signif
`Macrophage M2_CIBERSORT`       
Age                           **
Stage2                          
Stage3                         *
Stage4                         *
Gendermale                      
RaceWhite                      ·
Purity                        **
FAM83C                          
Rsquare = 0.14 (max possible = 9.95e-01 )
Likelihood ratio test p = 1.02e-06 
Wald test p = 1.52e-06 
Score (logrank) test p = 5.46e-07 

Macrophage M2_CIBERSORT in STAD (n=415):
Model: Surv(OS, EVENT) ~ `Macrophage M2_CIBERSORT` + Age + Stage + Gender + Race + Purity + `FAM83C` 
289 patients with 111 dying ( 126 missing obs. )
                            coef    HR se(coef) 95%CI_l 95%CI_u      z     p
`Macrophage M2_CIBERSORT`  1.992 7.330    1.168   0.742  72.389  1.705 0.088
Age                        0.028 1.029    0.010   1.008   1.049  2.761 0.006
[truncated: 440,131 more chars]
