# Supplementary material for: Comprehensive Analysis and Identification of Prognostic Biomarkers and Therapeutic Targets Among FAM83 Family Members for Gastric Cancer
Source: Front Cell Dev Biol. 2021 Nov 19;9:719613. doi: 10.3389/fcell.2021.719613 (PMC8640971; doi:10.3389/fcell.2021.719613)
Supplement: Supplementary file 12 [file Data_Sheet_12.ZIP › Supplementary materials fig.11,12úa13/Supplementary materials fig.13/FAM83D/CD4+T/outcome_coxtable.txt]

T cell CD4+ (non-regulatory)_QUANTISEQ in ACC (n=79):
Model: Surv(OS, EVENT) ~ `T cell CD4+ (non-regulatory)_QUANTISEQ` + Age + Gender + Race + Purity + `FAM83D` 
64 patients with 24 dying ( 15 missing obs. )
                                            coef           HR  se(coef) 95%CI_l
`T cell CD4+ (non-regulatory)_QUANTISEQ` -22.789        0.000     8.424   0.000
Age                                        0.010        1.010     0.014   0.982
Gendermale                                 0.834        2.303     0.499   0.867
RaceBlack                                  1.742        5.709 18071.858   0.000
RaceWhite                                 16.236 11253680.369 15947.392   0.000
Purity                                     3.926       50.707     2.457   0.410
FAM83D                                     1.062        2.893     0.245   1.789
                                          95%CI_u      z     p signif
`T cell CD4+ (non-regulatory)_QUANTISEQ`    0.002 -2.705 0.007     **
Age                                         1.038  0.676 0.499       
Gendermale                                  6.119  1.673 0.094      ·
RaceBlack                                     Inf  0.000 1.000   <NA>
RaceWhite                                     Inf  0.001 0.999       
Purity                                   6264.588  1.598 0.110       
FAM83D                                      4.678  4.333 0.000    ***
Rsquare = 0.439 (max possible = 9.38e-01 )
Likelihood ratio test p = 4.81e-06 
Wald test p = 2.02e-04 
Score (logrank) test p = 4.68e-06 

T cell CD4+ (non-regulatory)_QUANTISEQ in BLCA (n=408):
Model: Surv(OS, EVENT) ~ `T cell CD4+ (non-regulatory)_QUANTISEQ` + Age + Stage + Gender + Race + Purity + `FAM83D` 
348 patients with 160 dying ( 60 missing obs. )
                                           coef          HR se(coef) 95%CI_l
`T cell CD4+ (non-regulatory)_QUANTISEQ`  7.338    1538.199    7.266   0.001
Age                                       0.034       1.034    0.009   1.017
Stage2                                   14.502 1987670.462 1881.890   0.000
Stage3                                   14.964 3153319.504 1881.890   0.000
Stage4                                   15.506 5422382.416 1881.890   0.000
Gendermale                               -0.178       0.837    0.178   0.590
RaceBlack                                 0.719       2.052    0.452   0.846
RaceWhite                                 0.116       1.123    0.356   0.559
Purity                                    0.164       1.178    0.341   0.603
FAM83D                                   -0.011       0.989    0.086   0.836
                                              95%CI_u      z     p signif
`T cell CD4+ (non-regulatory)_QUANTISEQ` 2.351979e+09  1.010 0.312       
Age                                      1.052000e+00  3.896 0.000    ***
Stage2                                            Inf  0.008 0.994       
Stage3                                            Inf  0.008 0.994       
Stage4                                            Inf  0.008 0.993       
Gendermale                               1.188000e+00 -0.995 0.320       
RaceBlack                                4.974000e+00  1.591 0.112       
RaceWhite                                2.257000e+00  0.327 0.744       
Purity                                   2.301000e+00  0.480 0.631       
FAM83D                                   1.170000e+00 -0.129 0.897       
Rsquare = 0.133 (max possible = 9.91e-01 )
Likelihood ratio test p = 3.23e-07 
Wald test p = 1.93e-06 
Score (logrank) test p = 5.25e-07 

T cell CD4+ (non-regulatory)_QUANTISEQ in BRCA (n=1100):
Model: Surv(OS, EVENT) ~ `T cell CD4+ (non-regulatory)_QUANTISEQ` + Age + Stage + Gender + Race + Purity + `FAM83D` 
878 patients with 121 dying ( 222 missing obs. )
                                           coef     HR se(coef) 95%CI_l
`T cell CD4+ (non-regulatory)_QUANTISEQ`  0.938  2.554    3.814   0.001
Age                                       0.039  1.039    0.008   1.024
Stage2                                    0.375  1.454    0.306   0.799
Stage3                                    1.170  3.221    0.315   1.736
Stage4                                    2.456 11.664    0.392   5.415
Gendermale                                0.039  1.040    1.007   0.144
RaceBlack                                -0.053  0.948    0.620   0.281
RaceWhite                                -0.247  0.781    0.596   0.243
Purity                                    0.388  1.474    0.430   0.634
FAM83D                                    0.110  1.116    0.069   0.974
                                          95%CI_u      z     p signif
`T cell CD4+ (non-regulatory)_QUANTISEQ` 4505.771  0.246 0.806       
Age                                         1.055  4.945 0.000    ***
Stage2                                      2.649  1.225 0.221       
Stage3                                      5.977  3.708 0.000    ***
Stage4                                     25.124  6.274 0.000    ***
Gendermale                                  7.486  0.039 0.969       
RaceBlack                                   3.198 -0.086 0.932       
RaceWhite                                   2.512 -0.415 0.678       
Purity                                      3.426  0.901 0.368       
FAM83D                                      1.279  1.580 0.114       
Rsquare = 0.083 (max possible = 7.85e-01 )
Likelihood ratio test p = 2.41e-12 
Wald test p = 7.69e-16 
Score (logrank) test p = 9.56e-22 

T cell CD4+ (non-regulatory)_QUANTISEQ in BRCA-Basal (n=191):
Model: Surv(OS, EVENT) ~ `T cell CD4+ (non-regulatory)_QUANTISEQ` + Age + Stage + Race + Purity + `FAM83D` 
163 patients with 24 dying ( 28 missing obs. )
                                            coef           HR se(coef) 95%CI_l
`T cell CD4+ (non-regulatory)_QUANTISEQ` -13.770 0.000000e+00   13.784   0.000
Age                                        0.017 1.017000e+00    0.017   0.983
Stage2                                    18.787 1.441763e+08 6302.521   0.000
Stage3                                    20.211 5.992781e+08 6302.521   0.000
Stage4                                    22.205 4.399079e+09 6302.521   0.000
RaceBlack                                 -1.134 3.220000e-01    1.126   0.035
RaceWhite                                 -1.525 2.180000e-01    1.149   0.023
Purity                                     0.213 1.237000e+00    0.974   0.183
FAM83D                                    -0.421 6.570000e-01    0.240   0.410
                                            95%CI_u      z     p signif
`T cell CD4+ (non-regulatory)_QUANTISEQ` 565237.893 -0.999 0.318       
Age                                           1.052  0.974 0.330       
Stage2                                          Inf  0.003 0.998       
Stage3                                          Inf  0.003 0.997       
Stage4                                          Inf  0.004 0.997       
RaceBlack                                     2.923 -1.007 0.314       
RaceWhite                                     2.071 -1.327 0.185       
Purity                                        8.355  0.219 0.827       
FAM83D                                        1.052 -1.749 0.080      ·
Rsquare = 0.177 (max possible = 7.18e-01 )
Likelihood ratio test p = 2.24e-04 
Wald test p = 4.51e-03 
Score (logrank) test p = 3.28e-06 

T cell CD4+ (non-regulatory)_QUANTISEQ in BRCA-Her2 (n=82):
Model: Surv(OS, EVENT) ~ `T cell CD4+ (non-regulatory)_QUANTISEQ` + Age + Stage + Race + Purity + `FAM83D` 
59 patients with 11 dying ( 23 missing obs. )
                                           coef           HR    se(coef)
`T cell CD4+ (non-regulatory)_QUANTISEQ` 15.486 5.316859e+06      24.196
Age                                       0.026 1.026000e+00       0.030
Stage2                                   16.805 1.988546e+07    9695.651
Stage3                                   18.580 1.172585e+08    9695.652
Stage4                                   52.609 7.046986e+22 2761714.413
RaceBlack                                -3.481 3.100000e-02       1.988
RaceWhite                                -1.724 1.780000e-01       1.489
Purity                                    2.282 9.796000e+00       2.405
FAM83D                                   -0.452 6.360000e-01       0.563
                                         95%CI_l      95%CI_u      z     p
`T cell CD4+ (non-regulatory)_QUANTISEQ`   0.000 2.095938e+27  0.640 0.522
Age                                        0.968 1.088000e+00  0.880 0.379
Stage2                                     0.000          Inf  0.002 0.999
Stage3                                     0.000          Inf  0.002 0.998
Stage4                                     0.000          Inf  0.000 1.000
RaceBlack                                  0.001 1.513000e+00 -1.752 0.080
RaceWhite                                  0.010 3.305000e+00 -1.157 0.247
Purity                                     0.088 1.091875e+03  0.949 0.343
FAM83D                                     0.211 1.917000e+00 -0.804 0.422
                                         signif
`T cell CD4+ (non-regulatory)_QUANTISEQ`       
Age                                            
Stage2                                         
Stage3                                         
Stage4                                     <NA>
RaceBlack                                     ·
RaceWhite                                      
Purity                                         
FAM83D                                         
Rsquare = 0.38 (max possible = 6.68e-01 )
Likelihood ratio test p = 8.72e-04 
Wald test p = 1e+00 
Score (logrank) test p = 9.3e-14 

T cell CD4+ (non-regulatory)_QUANTISEQ in BRCA-LumA (n=568):
Model: Surv(OS, EVENT) ~ `T cell CD4+ (non-regulatory)_QUANTISEQ` + Age + Stage + Gender + Race + Purity + `FAM83D` 
464 patients with 55 dying ( 104 missing obs. )
                                            coef    HR se(coef) 95%CI_l
`T cell CD4+ (non-regulatory)_QUANTISEQ`  -0.136 0.873    5.859   0.000
Age                                        0.052 1.054    0.012   1.028
Stage2                                     0.313 1.368    0.377   0.653
Stage3                                     0.892 2.441    0.407   1.099
Stage4                                     2.218 9.185    0.602   2.821
Gendermale                               -15.397 0.000 3467.546   0.000
RaceBlack                                 -0.402 0.669    1.176   0.067
RaceWhite                                  0.216 1.241    1.031   0.164
Purity                                     0.176 1.193    0.633   0.345
FAM83D                                     0.167 1.182    0.149   0.883
                                           95%CI_u      z     p signif
`T cell CD4+ (non-regulatory)_QUANTISEQ` 84746.422 -0.023 0.982       
Age                                          1.080  4.197 0.000    ***
Stage2                                       2.865  0.830 0.407       
Stage3                                       5.423  2.191 0.028      *
Stage4                                      29.903  3.682 0.000    ***
Gendermale                                     Inf -0.004 0.996       
RaceBlack                                    6.709 -0.342 0.733       
RaceWhite                                    9.368  0.209 0.834       
Purity                                       4.126  0.279 0.780       
FAM83D                                       1.581  1.122 0.262       
Rsquare = 0.072 (max possible = 6.81e-01 )
Likelihood ratio test p = 1.31e-04 
Wald test p = 3.7e-05 
Score (logrank) test p = 6.93e-07 

T cell CD4+ (non-regulatory)_QUANTISEQ in BRCA-LumB (n=219):
Model: Surv(OS, EVENT) ~ `T cell CD4+ (non-regulatory)_QUANTISEQ` + Age + Stage + Gender + Race + Purity + `FAM83D` 
157 patients with 25 dying ( 62 missing obs. )
                                           coef           HR se(coef) 95%CI_l
`T cell CD4+ (non-regulatory)_QUANTISEQ` -0.932        0.394   10.805   0.000
Age                                       0.055        1.056    0.022   1.012
Stage2                                    0.442        1.556    1.099   0.181
Stage3                                    1.314        3.720    1.082   0.447
Stage4                                    1.907        6.731    1.185   0.659
Gendermale                                1.030        2.802    1.132   0.305
RaceBlack                                16.749 18799281.730 6395.452   0.000
RaceWhite                                15.990  8800359.902 6395.452   0.000
Purity                                    1.159        3.186    1.415   0.199
FAM83D                                    0.303        1.354    0.212   0.893
                                             95%CI_u      z     p signif
`T cell CD4+ (non-regulatory)_QUANTISEQ` 6.19858e+08 -0.086 0.931       
Age                                      1.10200e+00  2.523 0.012      *
Stage2                                   1.34040e+01  0.402 0.688       
Stage3                                   3.09860e+01  1.215 0.225       
Stage4                                   6.87190e+01  1.609 0.108       
Gendermale                               2.57490e+01  0.910 0.363       
RaceBlack                                        Inf  0.003 0.998       
RaceWhite                                        Inf  0.003 0.998       
Purity                                   5.10570e+01  0.819 0.413       
FAM83D                                   2.05100e+00  1.428 0.153       
Rsquare = 0.118 (max possible = 6.98e-01 )
Likelihood ratio test p = 3.26e-02 
Wald test p = 6.27e-02 
Score (logrank) test p = 1.92e-02 

T cell CD4+ (non-regulatory)_QUANTISEQ in CESC (n=306):
Model: Surv(OS, EVENT) ~ `T cell CD4+ (non-regulatory)_QUANTISEQ` + Age + Race + Purity + `FAM83D` 
227 patients with 55 dying ( 79 missing obs. )
                                           coef        HR se(coef) 95%CI_l
`T cell CD4+ (non-regulatory)_QUANTISEQ` 10.766 47381.940   14.418   0.000
Age                                       0.013     1.013    0.010   0.993
RaceBlack                                 1.031     2.804    1.068   0.345
RaceWhite                                 0.764     2.147    1.019   0.292
Purity                                    0.511     1.667    0.743   0.388
FAM83D                                   -0.016     0.985    0.136   0.754
                                            95%CI_u      z     p signif
`T cell CD4+ (non-regulatory)_QUANTISEQ` 8.8763e+16  0.747 0.455       
Age                                      1.0340e+00  1.264 0.206       
RaceBlack                                2.2761e+01  0.965 0.335       
RaceWhite                                1.5808e+01  0.750 0.453       
Purity                                   7.1580e+00  0.688 0.492       
FAM83D                                   1.2850e+00 -0.115 0.909       
Rsquare = 0.016 (max possible = 8.91e-01 )
Likelihood ratio test p = 7.21e-01 
Wald test p = 7.51e-01 
Score (logrank) test p = 7.43e-01 

T cell CD4+ (non-regulatory)_QUANTISEQ in CHOL (n=36):
Model: Surv(OS, EVENT) ~ `T cell CD4+ (non-regulatory)_QUANTISEQ` + Age + Stage + Gender + Race + Purity + `FAM83D` 
36 patients with 18 dying ( 0 missing obs. )
                                            coef           HR se(coef) 95%CI_l
`T cell CD4+ (non-regulatory)_QUANTISEQ`  22.984 9.589107e+09   30.566   0.000
Age                                        0.027 1.027000e+00    0.026   0.977
Stage2                                     0.814 2.256000e+00    0.698   0.575
Stage3                                   -14.769 0.000000e+00 7012.176   0.000
Stage4                                     0.746 2.108000e+00    0.688   0.547
Gendermale                                 0.269 1.309000e+00    0.585   0.416
RaceBlack                                 -0.374 6.880000e-01    1.509   0.036
RaceWhite                                 -0.997 3.690000e-01    0.895   0.064
Purity                                     2.304 1.001300e+01    1.540   0.489
FAM83D                                     0.322 1.380000e+00    0.358   0.685
                                              95%CI_u      z     p signif
`T cell CD4+ (non-regulatory)_QUANTISEQ` 9.997497e+35  0.752 0.452       
Age                                      1.080000e+00  1.039 0.299       
Stage2                                   8.854000e+00  1.166 0.244       
Stage3                                            Inf -0.002 0.998       
Stage4                                   8.122000e+00  1.083 0.279       
Gendermale                               4.117000e+00  0.460 0.645       
RaceBlack                                1.325700e+01 -0.248 0.804       
RaceWhite                                2.131000e+00 -1.114 0.265       
Purity                                   2.049860e+02  1.496 0.135       
FAM83D                                   2.783000e+00  0.901 0.368       
Rsquare = 0.242 (max possible = 9.46e-01 )
Likelihood ratio test p = 4.44e-01 
Wald test p = 6.7e-01 
Score (logrank) test p = 4.8e-01 

T cell CD4+ (non-regulatory)_QUANTISEQ in COAD (n=458):
Model: Surv(OS, EVENT) ~ `T cell CD4+ (non-regulatory)_QUANTISEQ` + Age + Stage + Gender + Race + Purity + `FAM83D` 
236 patients with 58 dying ( 222 missing obs. )
                                           coef      HR se(coef) 95%CI_l
`T cell CD4+ (non-regulatory)_QUANTISEQ`  5.834 341.614    8.650   0.000
Age                                       0.027   1.028    0.013   1.003
Stage2                                    0.468   1.597    0.638   0.457
Stage3                                    1.080   2.946    0.628   0.860
Stage4                                    2.254   9.526    0.633   2.753
Gendermale                                0.327   1.386    0.288   0.788
RaceBlack                                -0.296   0.744    0.850   0.141
RaceWhite                                -0.237   0.789    0.791   0.167
Purity                                   -0.426   0.653    0.654   0.181
FAM83D                                    0.051   1.053    0.205   0.705
                                              95%CI_u      z     p signif
`T cell CD4+ (non-regulatory)_QUANTISEQ` 7.872195e+09  0.674 0.500       
Age                                      1.054000e+00  2.170 0.030      *
Stage2                                   5.581000e+00  0.733 0.464       
Stage3                                   1.008400e+01  1.721 0.085      ·
Stage4                                   3.295900e+01  3.559 0.000    ***
Gendermale                               2.440000e+00  1.133 0.257       
RaceBlack                                3.937000e+00 -0.348 0.728       
RaceWhite                                3.719000e+00 -0.299 0.765       
Purity                                   2.354000e+00 -0.651 0.515       
FAM83D                                   1.573000e+00  0.250 0.802       
Rsquare = 0.128 (max possible = 8.97e-01 )
Likelihood ratio test p = 3.72e-04 
Wald test p = 2.45e-04 
Score (logrank) test p = 3.22e-05 

T cell CD4+ (non-regulatory)_QUANTISEQ in DLBC (n=48):
Model: Surv(OS, EVENT) ~ `T cell CD4+ (non-regulatory)_QUANTISEQ` + Age + Gender + Race + Purity + `FAM83D` 
41 patients with 5 dying ( 7 missing obs. )
                                            coef            HR se(coef) 95%CI_l
`T cell CD4+ (non-regulatory)_QUANTISEQ` 557.478 1.287693e+242 8250.639       0
Age                                       -0.987  3.730000e-01   51.382       0
Gendermale                                45.873  8.363019e+19 1226.404       0
RaceBlack                                124.873  1.705376e+54 1716.266       0
RaceWhite                                -21.275  0.000000e+00 1367.151       0
Purity                                   -77.178  0.000000e+00 3653.753       0
FAM83D                                    56.108  2.329089e+24  565.401       0
                                              95%CI_u      z     p signif
`T cell CD4+ (non-regulatory)_QUANTISEQ`          Inf  0.068 0.946       
Age                                      2.033393e+43 -0.019 0.985       
Gendermale                                        Inf  0.037 0.970       
RaceBlack                                         Inf  0.073 0.942       
RaceWhite                                         Inf -0.016 0.988       
Purity                                            Inf -0.021 0.983       
FAM83D                                            Inf  0.099 0.921       
Rsquare = 0.558 (max possible = 5.58e-01 )
Likelihood ratio test p = 2.2e-05 
Wald test p = 1e+00 
Score (logrank) test p = 1.51e-05 

T cell CD4+ (non-regulatory)_QUANTISEQ in ESCA (n=185):
Model: Surv(OS, EVENT) ~ `T cell CD4+ (non-regulatory)_QUANTISEQ` + Age + Stage + Gender + Race + Purity + `FAM83D` 
140 patients with 47 dying ( 45 missing obs. )
                                           coef     HR se(coef) 95%CI_l
`T cell CD4+ (non-regulatory)_QUANTISEQ` -0.144  0.866    7.445   0.000
Age                                       0.007  1.007    0.015   0.978
Stage2                                    0.647  1.910    0.666   0.518
Stage3                                    1.386  4.000    0.674   1.068
Stage4                                    2.828 16.910    0.777   3.690
Gendermale                                0.451  1.570    0.543   0.542
RaceBlack                                 0.363  1.437    1.069   0.177
RaceWhite                                -0.157  0.855    0.463   0.345
Purity                                    0.085  1.089    0.803   0.226
FAM83D                                   -0.145  0.865    0.159   0.633
                                             95%CI_u      z     p signif
`T cell CD4+ (non-regulatory)_QUANTISEQ` 1882815.966 -0.019 0.985       
Age                                            1.038  0.487 0.626       
Stage2                                         7.041  0.972 0.331       
Stage3                                        14.978  2.058 0.040      *
Stage4                                        77.496  3.641 0.000    ***
Gendermale                                     4.550  0.830 0.406       
RaceBlack                                     11.679  0.339 0.734       
RaceWhite                                      2.119 -0.339 0.735       
Purity                                         5.257  0.106 0.915       
FAM83D                                         1.182 -0.911 0.362       
Rsquare = 0.146 (max possible = 9.32e-01 )
Likelihood ratio test p = 1.46e-02 
Wald test p = 7.05e-03 
Score (logrank) test p = 6.24e-04 

T cell CD4+ (non-regulatory)_QUANTISEQ in GBM (n=153):
Model: Surv(OS, EVENT) ~ `T cell CD4+ (non-regulatory)_QUANTISEQ` + Age + Gender + Race + Purity + `FAM83D` 
135 patients with 108 dying ( 18 missing obs. )
                                           coef     HR se(coef) 95%CI_l
`T cell CD4+ (non-regulatory)_QUANTISEQ`  4.571 96.670    3.714   0.067
Age                                       0.031  1.031    0.008   1.015
Gendermale                               -0.112  0.894    0.214   0.588
RaceBlack                                 0.382  1.465    0.734   0.347
RaceWhite                                -0.224  0.799    0.619   0.238
Purity                                   -1.438  0.237    0.564   0.079
FAM83D                                    0.115  1.121    0.116   0.894
                                            95%CI_u      z     p signif
`T cell CD4+ (non-regulatory)_QUANTISEQ` 140123.379  1.231 0.218       
Age                                           1.048  3.779 0.000    ***
Gendermale                                    1.360 -0.523 0.601       
RaceBlack                                     6.179  0.520 0.603       
RaceWhite                                     2.687 -0.363 0.717       
Purity                                        0.717 -2.551 0.011      *
FAM83D                                        1.407  0.990 0.322       
Rsquare = 0.152 (max possible = 9.98e-01 )
Likelihood ratio test p = 2.23e-03 
Wald test p = 2.28e-03 
Score (logrank) test p = 1.7e-03 

T cell CD4+ (non-regulatory)_QUANTISEQ in HNSC (n=522):
Model: Surv(OS, EVENT) ~ `T cell CD4+ (non-regulatory)_QUANTISEQ` + Age + Stage + Gender + Race + Purity + `FAM83D` 
411 patients with 176 dying ( 111 missing obs. )
                                           coef     HR se(coef) 95%CI_l
`T cell CD4+ (non-regulatory)_QUANTISEQ`  2.820 16.773    3.821   0.009
Age                                       0.022  1.022    0.008   1.007
Stage2                                    0.627  1.873    0.544   0.645
Stage3                                    0.864  2.373    0.537   0.828
Stage4                                    1.251  3.494    0.510   1.286
Gendermale                               -0.262  0.770    0.172   0.549
RaceBlack                                 0.131  1.140    0.560   0.380
RaceWhite                                -0.253  0.777    0.511   0.285
Purity                                   -0.084  0.919    0.368   0.447
FAM83D                                    0.030  1.030    0.076   0.887
                                           95%CI_u      z     p signif
`T cell CD4+ (non-regulatory)_QUANTISEQ` 29984.141  0.738 0.461       
Age                                          1.038  2.881 0.004     **
Stage2                                       5.436  1.154 0.249       
Stage3                                       6.800  1.609 0.108       
Stage4                                       9.492  2.453 0.014      *
Gendermale                                   1.079 -1.519 0.129       
RaceBlack                                    3.419  0.234 0.815       
RaceWhite                                    2.115 -0.494 0.621       
Purity                                       1.891 -0.229 0.818       
FAM83D                                       1.196  0.391 0.695       
Rsquare = 0.071 (max possible = 9.89e-01 )
Likelihood ratio test p = 7.47e-04 
Wald test p = 1.98e-03 
Score (logrank) test p = 1.43e-03 

T cell CD4+ (non-regulatory)_QUANTISEQ in HNSC-HPV+ (n=98):
Model: Surv(OS, EVENT) ~ `T cell CD4+ (non-regulatory)_QUANTISEQ` + Age + Stage + Gender + Race + Purity + `FAM83D` 
65 patients with 23 dying ( 33 missing obs. )
                                           coef           HR  se(coef) 95%CI_l
`T cell CD4+ (non-regulatory)_QUANTISEQ` 28.623 2.695633e+12    14.517   1.184
Age                                       0.011 1.011000e+00     0.025   0.963
Stage2                                   18.276 8.653032e+07  5613.974   0.000
Stage3                                   17.625 4.514489e+07  5613.974   0.000
Stage4                                   18.032 6.777412e+07  5613.974   0.000
Gendermale                               -0.430 6.510000e-01     0.580   0.209
RaceBlack                                18.485 1.066778e+08 12995.814   0.000
RaceWhite                                17.992 6.511175e+07 12995.814   0.000
Purity                                   -1.413 2.430000e-01     1.106   0.028
FAM83D                                    0.003 1.003000e+00     0.264   0.598
                                              95%CI_u      z     p signif
`T cell CD4+ (non-regulatory)_QUANTISEQ` 6.135447e+24  1.972 0.049      *
Age                                      1.062000e+00  0.443 0.658       
Stage2                                            Inf  0.003 0.997       
Stage3                                            Inf  0.003 0.997       
Stage4                                            Inf  0.003 0.997       
Gendermale                               2.028000e+00 -0.741 0.459       
RaceBlack                                         Inf  0.001 0.999       
RaceWhite                                         Inf  0.001 0.999       
Purity                                   2.125000e+00 -1.278 0.201       
FAM83D                                   1.682000e+00  0.012 0.990       
Rsquare = 0.144 (max possible = 9.17e-01 )
Likelihood ratio test p = 4.33e-01 
Wald test p = 6.55e-01 
Score (logrank) test p = 4.51e-01 

T cell CD4+ (non-regulatory)_QUANTISEQ in HNSC-HPV- (n=422):
Model: Surv(OS, EVENT) ~ `T cell CD4+ (non-regulatory)_QUANTISEQ` + Age + Stage + Gender + Race + Purity + `FAM83D` 
346 patients with 153 dying ( 76 missing obs. )
                                           coef    HR se(coef) 95%CI_l  95%CI_u
`T cell CD4+ (non-regulatory)_QUANTISEQ`  0.211 1.234    4.213   0.000 4756.161
Age                                       0.027 1.027    0.008   1.010    1.044
Stage2                                    0.370 1.448    0.554   0.489    4.287
Stage3                                    0.736 2.087    0.542   0.721    6.041
Stage4                                    1.145 3.143    0.512   1.151    8.579
Gendermale                               -0.288 0.750    0.183   0.524    1.073
RaceBlack                                -0.030 0.971    0.567   0.319    2.949
RaceWhite                                -0.403 0.669    0.513   0.245    1.827
Purity                                    0.193 1.213    0.406   0.547    2.687
FAM83D                                    0.023 1.023    0.081   0.873    1.199
                                              z     p signif
`T cell CD4+ (non-regulatory)_QUANTISEQ`  0.050 0.960       
Age                                       3.174 0.002     **
Stage2                                    0.668 0.504       
Stage3                                    1.357 0.175       
Stage4                                    2.235 0.025      *
Gendermale                               -1.573 0.116       
RaceBlack                                -0.052 0.958       
RaceWhite                                -0.785 0.432       
Purity                                    0.475 0.635       
FAM83D                                    0.283 0.777       
Rsquare = 0.085 (max possible = 9.89e-01 )
Likelihood ratio test p = 6.48e-04 
Wald test p = 1.72e-03 
Score (logrank) test p = 1.29e-03 

T cell CD4+ (non-regulatory)_QUANTISEQ in KICH (n=66):
Model: Surv(OS, EVENT) ~ `T cell CD4+ (non-regulatory)_QUANTISEQ` + Age + Stage + Gender + Race + Purity + `FAM83D` 
63 patients with 9 dying ( 3 missing obs. )
                                            coef           HR  se(coef)
`T cell CD4+ (non-regulatory)_QUANTISEQ` -32.436 0.000000e+00    33.111
Age                                        0.049 1.050000e+00     0.030
Stage2                                    16.166 1.049379e+07     0.860
Stage3                                    17.855 5.676941e+07     0.780
Stage4                                    19.922 4.487201e+08     0.912
Gendermale                                -0.577 5.610000e-01     0.748
RaceBlack                                -15.297 0.000000e+00 11522.618
RaceWhite                                  0.830 2.294000e+00     1.184
Purity                                     1.051 2.860000e+00     4.297
FAM83D                                     0.958 2.607000e+00     0.281
                                              95%CI_l      95%CI_u      z     p
`T cell CD4+ (non-regulatory)_QUANTISEQ`        0.000 1.252527e+14 -0.980 0.327
Age                                             0.991 1.114000e+00  1.649 0.099
Stage2                                    1945931.456 5.658969e+07 18.804 0.000
Stage3                                   12299765.683 2.620185e+08 22.881 0.000
Stage4                                   75085011.839 2.681623e+09 21.841 0.000
Gendermale                                      0.130 2.431000e+00 -0.772 0.440
RaceBlack                                       0.000          Inf -0.001 0.999
RaceWhite                                       0.225 2.336900e+01  0.701 0.483
Purity                                          0.001 1.298746e+04  0.245 0.807
FAM83D                                          1.502 4.523000e+00  3.408 0.001
                                         signif
`T cell CD4+ (non-regulatory)_QUANTISEQ`       
Age                                           ·
Stage2                                      ***
Stage3                                      ***
Stage4                                      ***
Gendermale                                     
RaceBlack                                      
RaceWhite                                      
Purity                                         
FAM83D                                       **
Rsquare = 0.396 (max possible = 6.71e-01 )
Likelihood ratio test p = 4.38e-04 
Wald test p = 2.24e-288 
Score (logrank) test p = 9.96e-10 

T cell CD4+ (non-regulatory)_QUANTISEQ in KIRC (n=533):
Model: Surv(OS, EVENT) ~ `T cell CD4+ (non-regulatory)_QUANTISEQ` + Age + Stage + Gender + Race + Purity + `FAM83D` 
450 patients with 138 dying ( 83 missing obs. )
                                           coef    HR se(coef) 95%CI_l 95%CI_u
`T cell CD4+ (non-regulatory)_QUANTISEQ` -9.583 0.000    4.071   0.000   0.201
Age                                       0.035 1.035    0.008   1.019   1.052
Stage2                                    0.206 1.228    0.349   0.620   2.435
Stage3                                    0.735 2.085    0.232   1.324   3.283
Stage4                                    1.619 5.047    0.222   3.265   7.801
Gendermale                               -0.193 0.824    0.187   0.571   1.190
RaceBlack                                 0.622 1.862    1.063   0.232  14.964
RaceWhite                                 0.577 1.781    1.024   0.240  13.245
Purity                                    0.295 1.343    0.370   0.650   2.775
FAM83D                                    0.257 1.293    0.117   1.028   1.627
                                              z     p signif
`T cell CD4+ (non-regulatory)_QUANTISEQ` -2.354 0.019      *
Age                                       4.172 0.000    ***
Stage2                                    0.589 0.556       
Stage3                                    3.169 0.002     **
Stage4                                    7.286 0.000    ***
Gendermale                               -1.032 0.302       
RaceBlack                                 0.585 0.559       
RaceWhite                                 0.564 0.573       
Purity                                    0.798 0.425       
FAM83D                                    2.195 0.028      *
Rsquare = 0.193 (max possible = 9.65e-01 )
Likelihood ratio test p = 3.06e-16 
Wald test p = 1.09e-16 
Score (logrank) test p = 7.32e-20 

T cell CD4+ (non-regulatory)_QUANTISEQ in KIRP (n=290):
Model: Surv(OS, EVENT) ~ `T cell CD4+ (non-regulatory)_QUANTISEQ` + Age + Stage + Gender + Race + Purity + `FAM83D` 
219 patients with 34 dying ( 71 missing obs. )
                                            coef     HR se(coef) 95%CI_l
`T cell CD4+ (non-regulatory)_QUANTISEQ` -15.476  0.000    9.239   0.000
Age                                        0.015  1.015    0.015   0.985
Stage2                                    -0.662  0.516    1.055   0.065
Stage3                                     0.807  2.241    0.457   0.915
Stage4                                     2.537 12.640    0.549   4.309
Gendermale                                -0.023  0.977    0.418   0.431
RaceBlack                                 -0.723  0.485    1.293   0.039
RaceWhite                                 -0.928  0.395    1.239   0.035
Purity                                    -0.420  0.657    0.794   0.139
FAM83D                                     0.834  2.303    0.204   1.545
                                         95%CI_u      z     p signif
`T cell CD4+ (non-regulatory)_QUANTISEQ`  13.900 -1.675 0.094      ·
Age                                        1.046  0.960 0.337       
Stage2                                     4.079 -0.628 0.530       
Stage3                                     5.491  1.766 0.077      ·
Stage4                                    37.077  4.620 0.000    ***
Gendermale                                 2.215 -0.056 0.955       
RaceBlack                                  6.114 -0.559 0.576       
RaceWhite                                  4.486 -0.749 0.454       
Purity                                     3.119 -0.528 0.597       
FAM83D                                     3.434  4.095 0.000    ***
Rsquare = 0.243 (max possible = 7.58e-01 )
Likelihood ratio test p = 2.36e-09 
Wald test p = 1.91e-09 
Score (logrank) test p = 1.44e-16 

T cell CD4+ (non-regulatory)_QUANTISEQ in LGG (n=516):
Model: Surv(OS, EVENT) ~ `T cell CD4+ (non-regulatory)_QUANTISEQ` + Age + Gender + Race + Purity + `FAM83D` 
463 patients with 112 dying ( 53 missing obs. )
                                           coef          HR se(coef) 95%CI_l
`T cell CD4+ (non-regulatory)_QUANTISEQ` -6.635       0.001    4.925   0.000
Age                                       0.057       1.059    0.008   1.043
Gendermale                                0.072       1.075    0.199   0.728
RaceBlack                                15.726 6755652.991 2109.973   0.000
RaceWhite                                15.778 7117157.483 2109.973   0.000
Purity                                   -1.197       0.302    0.404   0.137
FAM83D                                    0.584       1.793    0.088   1.511
                                         95%CI_u      z     p signif
`T cell CD4+ (non-regulatory)_QUANTISEQ`  20.442 -1.347 0.178       
Age                                        1.076  7.336 0.000    ***
Gendermale                                 1.587  0.364 0.716       
RaceBlack                                    Inf  0.007 0.994       
RaceWhite                                    Inf  0.007 0.994       
Purity                                     0.667 -2.963 0.003     **
FAM83D                                     2.129  6.670 0.000    ***
Rsquare = 0.206 (max possible = 9.07e-01 )
Likelihood ratio test p = 4.33e-20 
Wald test p = 9.27e-22 
Score (logrank) test p = 3.18e-25 

T cell CD4+ (non-regulatory)_QUANTISEQ in LIHC (n=371):
Model: Surv(OS, EVENT) ~ `T cell CD4+ (non-regulatory)_QUANTISEQ` + Age + Stage + Gender + Race + Purity + `FAM83D` 
310 patients with 106 dying ( 61 missing obs. )
                                           coef      HR se(coef) 95%CI_l
`T cell CD4+ (non-regulatory)_QUANTISEQ`  5.299 200.215   11.897   0.000
Age                                       0.013   1.013    0.008   0.996
Stage2                                    0.212   1.236    0.265   0.736
Stage3                                    0.792   2.207    0.240   1.379
Stage4                                    1.843   6.313    0.627   1.849
Gendermale                               -0.115   0.891    0.232   0.566
RaceBlack                                 0.728   2.072    0.498   0.781
RaceWhite                                 0.029   1.029    0.241   0.642
Purity                                    0.127   1.135    0.466   0.456
FAM83D                                    0.299   1.349    0.093   1.123
                                              95%CI_u      z     p signif
`T cell CD4+ (non-regulatory)_QUANTISEQ` 2.683261e+12  0.445 0.656       
Age                                      1.030000e+00  1.537 0.124       
Stage2                                   2.076000e+00  0.800 0.424       
Stage3                                   3.534000e+00  3.298 0.001     **
Stage4                                   2.156000e+01  2.941 0.003     **
Gendermale                               1.404000e+00 -0.496 0.620       
RaceBlack                                5.499000e+00  1.463 0.144       
RaceWhite                                1.650000e+00  0.120 0.904       
Purity                                   2.826000e+00  0.272 0.786       
FAM83D                                   1.620000e+00  3.201 0.001     **
Rsquare = 0.116 (max possible = 9.66e-01 )
Likelihood ratio test p = 3.61e-05 
Wald test p = 3.16e-05 
Score (logrank) test p = 8.73e-06 

T cell CD4+ (non-regulatory)_QUANTISEQ in LUAD (n=515):
Model: Surv(OS, EVENT) ~ `T cell CD4+ (non-regulatory)_QUANTISEQ` + Age + Stage + Gender + Race + Purity + `FAM83D` 
421 patients with 150 dying ( 94 missing obs. )
                                           coef           HR se(coef) 95%CI_l
`T cell CD4+ (non-regulatory)_QUANTISEQ` 12.161   191206.323    4.040  69.663
Age                                       0.012        1.012    0.009   0.993
Stage2                                    0.862        2.367    0.202   1.593
Stage3                                    0.908        2.480    0.220   1.612
Stage4                                    1.048        2.852    0.334   1.481
Gendermale                               -0.032        0.969    0.169   0.696
RaceBlack                                16.294 11923964.632 1838.482   0.000
RaceWhite                                16.394 13174884.331 1838.482   0.000
Purity                                    0.703        2.020    0.348   1.022
FAM83D                                    0.239        1.269    0.071   1.104
                                              95%CI_u      z     p signif
`T cell CD4+ (non-regulatory)_QUANTISEQ` 5.248133e+08  3.010 0.003     **
Age                                      1.031000e+00  1.216 0.224       
Stage2                                   3.517000e+00  4.265 0.000    ***
Stage3                                   3.817000e+00  4.130 0.000    ***
Stage4                                   5.491000e+00  3.135 0.002     **
Gendermale                               1.348000e+00 -0.189 0.850       
RaceBlack                                         Inf  0.009 0.993       
RaceWhite                                         Inf  0.009 0.993       
Purity                                   3.993000e+00  2.022 0.043      *
FAM83D                                   1.460000e+00  3.340 0.001     **
Rsquare = 0.133 (max possible = 9.74e-01 )
Likelihood ratio test p = 3.63e-09 
Wald test p = 6.3e-08 
Score (logrank) test p = 4.61e-09 

T cell CD4+ (non-regulatory)_QUANTISEQ in LUSC (n=501):
Model: Surv(OS, EVENT) ~ `T cell CD4+ (non-regulatory)_QUANTISEQ` + Age + Stage + Gender + Race + Purity + `FAM83D` 
370 patients with 161 dying ( 131 missing obs. )
                                           coef    HR se(coef) 95%CI_l 95%CI_u
`T cell CD4+ (non-regulatory)_QUANTISEQ` -3.110 0.045    4.658   0.000 411.636
Age                                       0.015 1.015    0.009   0.997   1.034
Stage2                                    0.263 1.301    0.190   0.897   1.886
Stage3                                    0.630 1.878    0.218   1.225   2.881
Stage4                                    0.786 2.194    0.786   0.470  10.240
Gendermale                                0.495 1.640    0.196   1.117   2.408
RaceBlack                                 0.122 1.130    0.604   0.346   3.691
RaceWhite                                -0.412 0.662    0.560   0.221   1.984
Purity                                   -0.225 0.799    0.372   0.385   1.657
FAM83D                                   -0.136 0.873    0.084   0.740   1.030
                                              z     p signif
`T cell CD4+ (non-regulatory)_QUANTISEQ` -0.668 0.504       
Age                                       1.595 0.111       
Stage2                                    1.387 0.165       
Stage3                                    2.889 0.004     **
Stage4                                    0.999 0.318       
Gendermale                                2.527 0.012      *
RaceBlack                                 0.203 0.839       
RaceWhite                                -0.736 0.462       
Purity                                   -0.604 0.546       
FAM83D                                   -1.612 0.107       
Rsquare = 0.059 (max possible = 9.87e-01 )
Likelihood ratio test p = 1.25e-02 
Wald test p = 1.16e-02 
Score (logrank) test p = 1.01e-02 

T cell CD4+ (non-regulatory)_QUANTISEQ in MESO (n=87):
Model: Surv(OS, EVENT) ~ `T cell CD4+ (non-regulatory)_QUANTISEQ` + Age + Stage + Gender + Race + Purity + `FAM83D` 
85 patients with 72 dying ( 2 missing obs. )
                                           coef       HR se(coef) 95%CI_l
`T cell CD4+ (non-regulatory)_QUANTISEQ`  7.561 1921.201    7.377   0.001
Age                                       0.032    1.033    0.018   0.998
Stage2                                   -0.065    0.937    0.462   0.379
Stage3                                   -0.245    0.782    0.413   0.348
Stage4                                   -0.631    0.532    0.493   0.202
Gendermale                               -0.466    0.627    0.333   0.327
RaceBlack                                 0.204    1.226    1.544   0.060
RaceWhite                                -0.527    0.590    1.055   0.075
Purity                                   -0.186    0.830    0.596   0.258
FAM83D                                    0.447    1.564    0.104   1.277
                                              95%CI_u      z     p signif
`T cell CD4+ (non-regulatory)_QUANTISEQ` 3.654925e+09  1.025 0.305       
Age                                      1.069000e+00  1.829 0.067      ·
Stage2                                   2.320000e+00 -0.140 0.889       
Stage3                                   1.758000e+00 -0.594 0.553       
Stage4                                   1.400000e+00 -1.278 0.201       
Gendermale                               1.205000e+00 -1.399 0.162       
RaceBlack                                2.528000e+01  0.132 0.895       
RaceWhite                                4.669000e+00 -0.500 0.617       
Purity                                   2.672000e+00 -0.312 0.755       
FAM83D                                   1.916000e+00  4.318 0.000    ***
Rsquare = 0.263 (max possible = 9.98e-01 )
Likelihood ratio test p = 3.86e-03 
Wald test p = 3.49e-03 
Score (logrank) test p = 2.44e-03 

T cell CD4+ (non-regulatory)_QUANTISEQ in OV (n=303):
Model: Surv(OS, EVENT) ~ `T cell CD4+ (non-regulatory)_QUANTISEQ` + Age + Race + Purity + `FAM83D` 
238 patients with 153 dying ( 65 missing obs. )
                                           coef    HR se(coef) 95%CI_l 95%CI_u
`T cell CD4+ (non-regulatory)_QUANTISEQ` -1.481 0.227    3.671   0.000 303.354
Age                                       0.037 1.038    0.008   1.021   1.055
RaceBlack                                -0.055 0.947    0.578   0.305   2.938
RaceWhite                                -0.167 0.847    0.516   0.308   2.328
Purity                                   -0.618 0.539    0.678   0.143   2.036
FAM83D                                    0.043 1.044    0.093   0.870   1.252
                                              z     p signif
`T cell CD4+ (non-regulatory)_QUANTISEQ` -0.403 0.687       
Age                                       4.464 0.000    ***
RaceBlack                                -0.095 0.925       
RaceWhite                                -0.323 0.747       
Purity                                   -0.911 0.362       
FAM83D                                    0.459 0.646       
Rsquare = 0.083 (max possible = 9.97e-01 )
Likelihood ratio test p = 2.15e-03 
Wald test p = 2.01e-03 
Score (logrank) test p = 1.67e-03 

T cell CD4+ (non-regulatory)_QUANTISEQ in PAAD (n=179):
Model: Surv(OS, EVENT) ~ `T cell CD4+ (non-regulatory)_QUANTISEQ` + Age + Stage + Gender + Race + Purity + `FAM83D` 
165 patients with 89 dying ( 14 missing obs. )
                                            coef    HR se(coef) 95%CI_l 95%CI_u
`T cell CD4+ (non-regulatory)_QUANTISEQ` -17.387 0.000    9.471   0.000   3.241
Age                                        0.022 1.022    0.011   1.000   1.044
Stage2                                     0.232 1.261    0.448   0.524   3.038
Stage3                                    -0.421 0.656    1.092   0.077   5.579
Stage4                                    -0.110 0.896    0.830   0.176   4.557
Gendermale                                -0.258 0.773    0.217   0.505   1.183
RaceBlack                                  0.251 1.286    0.748   0.297   5.573
RaceWhite                                  0.339 1.404    0.477   0.551   3.577
Purity                                    -0.610 0.543    0.418   0.239   1.233
FAM83D                                     0.243 1.275    0.093   1.061   1.531
                                              z     p signif
`T cell CD4+ (non-regulatory)_QUANTISEQ` -1.836 0.066      ·
Age                                       2.005 0.045      *
Stage2                                    0.518 0.604       
Stage3                                   -0.386 0.700       
Stage4                                   -0.133 0.894       
Gendermale                               -1.187 0.235       
RaceBlack                                 0.336 0.737       
RaceWhite                                 0.711 0.477       
Purity                                   -1.458 0.145       
FAM83D                                    2.598 0.009     **
Rsquare = 0.13 (max possible = 9.91e-01 )
Likelihood ratio test p = 1.07e-02 
Wald test p = 2.66e-02 
Score (logrank) test p = 2.14e-02 

T cell CD4+ (non-regulatory)_QUANTISEQ in PCPG (n=181):
Model: Surv(OS, EVENT) ~ `T cell CD4+ (non-regulatory)_QUANTISEQ` + Age + Gender + Race + Purity + `FAM83D` 
164 patients with 7 dying ( 17 missing obs. )
                                           coef           HR  se(coef) 95%CI_l
`T cell CD4+ (non-regulatory)_QUANTISEQ` 16.487 14468718.115     9.889   0.055
Age                                       0.042        1.043     0.029   0.986
Gendermale                                1.196        3.306     0.918   0.547
RaceBlack                                -0.703        0.495 25900.855   0.000
RaceWhite                                17.355 34462512.388 21769.373   0.000
Purity                                    8.255     3847.190     4.716   0.372
FAM83D                                    1.491        4.443     0.574   1.443
                                              95%CI_u     z     p signif
`T cell CD4+ (non-regulatory)_QUANTISEQ` 3.784831e+15 1.667 0.095      ·
Age                                      1.103000e+00 1.474 0.140       
Gendermale                               1.996900e+01 1.303 0.193       
RaceBlack                                         Inf 0.000 1.000   <NA>
RaceWhite                                         Inf 0.001 0.999       
Purity                                   3.976724e+07 1.750 0.080      ·
FAM83D                                   1.368000e+01 2.599 0.009     **
Rsquare = 0.099 (max possible = 3.07e-01 )
Likelihood ratio test p = 1.66e-02 
Wald test p = 1.28e-01 
Score (logrank) test p = 2.37e-02 

T cell CD4+ (non-regulatory)_QUANTISEQ in PRAD (n=498):
Model: Surv(OS, EVENT) ~ `T cell CD4+ (non-regulatory)_QUANTISEQ` + Age + Race + Purity + `FAM83D` 
403 patients with 9 dying ( 95 missing obs. )
                                            coef           HR se(coef) 95%CI_l
`T cell CD4+ (non-regulatory)_QUANTISEQ` -53.329        0.000   53.235   0.000
Age                                        0.003        1.003    0.055   0.901
RaceBlack                                 15.436  5055756.514 6957.376   0.000
RaceWhite                                 16.671 17390887.408 6957.376   0.000
Purity                                     1.502        4.490    1.436   0.269
FAM83D                                     0.571        1.770    0.316   0.954
                                              95%CI_u      z     p signif
`T cell CD4+ (non-regulatory)_QUANTISEQ` 1.423612e+22 -1.002 0.316       
Age                                      1.117000e+00  0.056 0.956       
RaceBlack                                         Inf  0.002 0.998       
RaceWhite                                         Inf  0.002 0.998       
Purity                                   7.497900e+01  1.046 0.296       
FAM83D                                   3.286000e+00  1.809 0.070      ·
Rsquare = 0.015 (max possible = 1.83e-01 )
Likelihood ratio test p = 3.96e-01 
Wald test p = 5.12e-01 
Score (logrank) test p = 4.4e-01 

T cell CD4+ (non-regulatory)_QUANTISEQ in READ (n=166):
Model: Surv(OS, EVENT) ~ `T cell CD4+ (non-regulatory)_QUANTISEQ` + Age + Stage + Gender + Race + Purity + `FAM83D` 
72 patients with 13 dying ( 94 missing obs. )
                                            coef          HR  se(coef) 95%CI_l
`T cell CD4+ (non-regulatory)_QUANTISEQ` -37.888       0.000    32.083   0.000
Age                                        0.096       1.101     0.045   1.008
Stage2                                    -2.913       0.054     1.526   0.003
Stage3                                    -1.707       0.181     1.285   0.015
Stage4                                    -1.876       0.153     1.441   0.009
Gendermale                                -0.232       0.793     0.767   0.176
RaceBlack                                 -2.082       0.125 54308.298   0.000
RaceWhite                                 15.617 6060632.583 53792.644   0.000
Purity                                    -0.238       0.789     1.379   0.053
FAM83D                                    -0.180       0.835     0.437   0.355
                                              95%CI_u      z     p signif
`T cell CD4+ (non-regulatory)_QUANTISEQ` 7.150411e+10 -1.181 0.238       
Age                                      1.201000e+00  2.145 0.032      *
Stage2                                   1.080000e+00 -1.909 0.056      ·
Stage3                                   2.250000e+00 -1.329 0.184       
Stage4                                   2.580000e+00 -1.302 0.193       
Gendermale                               3.564000e+00 -0.303 0.762       
RaceBlack                                         Inf  0.000 1.000   <NA>
RaceWhite                                         Inf  0.000 1.000   <NA>
Purity                                   1.177700e+01 -0.172 0.863       
FAM83D                                   1.967000e+00 -0.412 0.680       
Rsquare = 0.242 (max possible = 7.04e-01 )
Likelihood ratio test p = 2.95e-02 
Wald test p = 9.47e-01 
Score (logrank) test p = 5.46e-02 

T cell CD4+ (non-regulatory)_QUANTISEQ in SARC (n=260):
Model: Surv(OS, EVENT) ~ `T cell CD4+ (non-regulatory)_QUANTISEQ` + Age + Gender + Race + Purity + `FAM83D` 
233 patients with 90 dying ( 27 missing obs. )
                                           coef    HR se(coef) 95%CI_l 95%CI_u
`T cell CD4+ (non-regulatory)_QUANTISEQ` -3.458 0.032    2.927   0.000   9.764
Age                                       0.022 1.022    0.008   1.006   1.039
Gendermale                               -0.014 0.986    0.225   0.635   1.531
RaceBlack                                -0.181 0.834    1.088   0.099   7.034
RaceWhite                                -0.521 0.594    1.025   0.080   4.425
Purity                                    1.189 3.283    0.631   0.952  11.312
FAM83D                                   -0.011 0.989    0.068   0.866   1.130
                                              z     p signif
`T cell CD4+ (non-regulatory)_QUANTISEQ` -1.181 0.237       
Age                                       2.646 0.008     **
Gendermale                               -0.064 0.949       
RaceBlack                                -0.167 0.868       
RaceWhite                                -0.508 0.611       
Purity                                    1.883 0.060      ·
FAM83D                                   -0.157 0.875       
Rsquare = 0.049 (max possible = 9.75e-01 )
Likelihood ratio test p = 1.14e-01 
Wald test p = 1.61e-01 
Score (logrank) test p = 1.62e-01 

T cell CD4+ (non-regulatory)_QUANTISEQ in SKCM (n=471):
Model: Surv(OS, EVENT) ~ `T cell CD4+ (non-regulatory)_QUANTISEQ` + Age + Stage + Gender + Race + Purity + `FAM83D` 
390 patients with 186 dying ( 81 missing obs. )
                                           coef    HR se(coef) 95%CI_l 95%CI_u
`T cell CD4+ (non-regulatory)_QUANTISEQ` -0.229 0.795    1.468   0.045  14.121
Age                                       0.018 1.018    0.005   1.008   1.029
Stage2                                    0.322 1.379    0.221   0.894   2.127
Stage3                                    0.647 1.910    0.206   1.275   2.861
Stage4                                    1.376 3.959    0.353   1.983   7.902
Gendermale                               -0.043 0.958    0.157   0.704   1.304
RaceWhite                                -1.253 0.286    0.402   0.130   0.628
Purity                                    0.949 2.583    0.346   1.311   5.087
FAM83D                                    0.113 1.120    0.081   0.955   1.313
                                              z     p signif
`T cell CD4+ (non-regulatory)_QUANTISEQ` -0.156 0.876       
Age                                       3.491 0.000    ***
Stage2                                    1.455 0.146       
Stage3                                    3.138 0.002     **
Stage4                                    3.902 0.000    ***
Gendermale                               -0.272 0.785       
RaceWhite                                -3.119 0.002     **
Purity                                    2.743 0.006     **
FAM83D                                    1.395 0.163       
Rsquare = 0.128 (max possible = 9.92e-01 )
Likelihood ratio test p = 2.53e-08 
Wald test p = 1.48e-08 
Score (logrank) test p = 1.64e-09 

T cell CD4+ (non-regulatory)_QUANTISEQ in SKCM-Primary (n=103):
Model: Surv(OS, EVENT) ~ `T cell CD4+ (non-regulatory)_QUANTISEQ` + Age + Stage + Gender + Race + Purity + `FAM83D` 
94 patients with 26 dying ( 9 missing obs. )
                                            coef           HR se(coef) 95%CI_l
`T cell CD4+ (non-regulatory)_QUANTISEQ` -21.095 0.000000e+00   10.634   0.000
Age                                        0.013 1.013000e+00    0.017   0.980
Stage2                                    18.035 6.797985e+07 6350.508   0.000
Stage3                                    18.304 8.898546e+07 6350.508   0.000
Stage4                                    20.717 9.937423e+08 6350.508   0.000
Gendermale                                 0.230 1.258000e+00    0.437   0.534
RaceWhite                                 -1.288 2.760000e-01    0.624   0.081
Purity                                    -0.398 6.720000e-01    0.992   0.096
FAM83D                                     0.200 1.222000e+00    0.274   0.714
                                         95%CI_u      z     p signif
`T cell CD4+ (non-regulatory)_QUANTISEQ`   0.777 -1.984 0.047      *
Age                                        1.046  0.759 0.448       
Stage2                                       Inf  0.003 0.998       
Stage3                                       Inf  0.003 0.998       
Stage4                                       Inf  0.003 0.997       
Gendermale                                 2.963  0.526 0.599       
RaceWhite                                  0.937 -2.065 0.039      *
Purity                                     4.693 -0.401 0.688       
FAM83D                                     2.091  0.730 0.465       
Rsquare = 0.187 (max possible = 8.69e-01 )
Likelihood ratio test p = 2.19e-02 
Wald test p = 3.33e-02 
Score (logrank) test p = 1.95e-03 

T cell CD4+ (non-regulatory)_QUANTISEQ in SKCM-Metastasis (n=368):
Model: Surv(OS, EVENT) ~ `T cell CD4+ (non-regulatory)_QUANTISEQ` + Age + Stage + Gender + Race + Purity + `FAM83D` 
296 patients with 160 dying ( 72 missing obs. )
                                           coef    HR se(coef) 95%CI_l 95%CI_u
`T cell CD4+ (non-regulatory)_QUANTISEQ`  0.323 1.381    1.436   0.083  23.040
Age                                       0.020 1.021    0.006   1.009   1.032
Stage2                                    0.204 1.226    0.233   0.776   1.936
Stage3                                    0.596 1.815    0.211   1.199   2.747
Stage4                                    1.161 3.193    0.401   1.456   7.000
Gendermale                               -0.049 0.952    0.172   0.679   1.334
RaceWhite                                -1.016 0.362    0.600   0.112   1.174
Purity                                    1.067 2.908    0.376   1.392   6.073
FAM83D                                    0.130 1.139    0.087   0.959   1.351
                                              z     p signif
`T cell CD4+ (non-regulatory)_QUANTISEQ`  0.225 0.822       
Age                                       3.603 0.000    ***
Stage2                                    0.873 0.383       
Stage3                                    2.818 0.005     **
Stage4                                    2.899 0.004     **
Gendermale                               -0.285 0.775       
RaceWhite                                -1.693 0.090      ·
Purity                                    2.841 0.004     **
FAM83D                                    1.486 0.137       
Rsquare = 0.14 (max possible = 9.95e-01 )
Likelihood ratio test p = 1.04e-06 
Wald test p = 1.88e-06 
Score (logrank) test p = 6.5e-07 

T cell CD4+ (non-regulatory)_QUANTISEQ in STAD (n=415):
Model: Surv(OS, EVENT) ~ `T cell CD4+ (non-regulatory)_QUANTISEQ` + Age + Stage + Gender + Race + Purity + `FAM83D` 
289 patients with 111 dying ( 126 missing obs. )
                                           coef      HR se(coef) 95%CI_l
`T cell CD4+ (non-regulatory)_QUANTISEQ`  6.256 520.881    2.966   1.558
Age                                       0.033   1.034    0.011   1.012
Stage2                                    0.671   1.956    0.402   0.889
Stage3                                    1.115   3.050    0.379   1.452
Stage4                                    1.596   4.931    0.525   1.761
Gendermale                                0.169   1.185    0.211   0.783
RaceBlack                                 0.164   1.178    0.451   0.487
RaceWhite                                 0.078   1.082    0.244   0.671
Purity                                   -0.431   0.650    0.378   0.310
FAM83D                                    0.147   1.159    0.088   0.974
                                            95%CI_u      z     p signif
`T cell CD4+ (non-regulatory)_QUANTISEQ` 174192.599  2.109 0.035      *
Age                                           1.055  3.090 0.002     **
Stage2                                        4.304  1.667 0.096      ·
Stage3                                        6.407  2.945 0.003     **
Stage4                                       13.806  3.037 0.002     **
Gendermale                                    1.793  0.802 0.423       
RaceBlack                                     2.851  0.363 0.716       
RaceWhite                                     1.744  0.322 0.747       
Purity                                        1.363 -1.140 0.254       
FAM83D                                        1.378  1.665 0.096      ·
Rsquare = 0.092 (max possible = 9.79e-01 )
Likelihood ratio test p = 1.82e-03 
Wald test p = 2.93e-03 
Score (logrank) test p = 2.14e-03 

T cell CD4+ (non-regulatory)_QUANTISEQ in TGCT (n=150):
Model: Surv(OS, EVENT) ~ `T cell CD4+ (non-regulatory)_QUANTISEQ` + Age + Stage + Race + Purity + `FAM83D` 
75 patients with 2 dying ( 75 missing obs. )
                                            coef           HR     se(coef)
`T cell CD4+ (non-regulatory)_QUANTISEQ` 125.709 3.933697e+54  1263143.272
Age                                       -1.706 1.820000e-01     1671.358
Stage2                                     2.061 7.853000e+00    43025.433
Stage3                                    18.971 1.733641e+08   125022.197
RaceBlack                                  6.006 4.057480e+02 21201466.165
RaceWhite                                -36.736 0.000000e+00 21172107.035
Purity                                    -3.704 2.500000e-02   223569.731
FAM83D                                    -2.172 1.140000e-01    38738.769
                                         95%CI_l 95%CI_u      z     p signif
`T cell CD4+ (non-regulatory)_QUANTISEQ`       0     Inf  0.000 1.000   <NA>
Age                                            0     Inf -0.001 0.999       
Stage2                                         0     Inf  0.000 1.000   <NA>
Stage3                                         0     Inf  0.000 1.000   <NA>
RaceBlack                                      0     Inf  0.000 1.000   <NA>
RaceWhite                                      0     Inf  0.000 1.000   <NA>
Purity                                         0     Inf  0.000 1.000   <NA>
FAM83D                                         0     Inf  0.000 1.000   <NA>
Rsquare = 0.14 (max possible = 1.4e-01 )
Likelihood ratio test p = 1.84e-01 
Wald test p = 1e+00 
Score (logrank) test p = 6.04e-03 

T cell CD4+ (non-regulatory)_QUANTISEQ in THCA (n=509):
Model: Surv(OS, EVENT) ~ `T cell CD4+ (non-regulatory)_QUANTISEQ` + Age + Stage + Gender + Race + Purity + `FAM83D` 
395 patients with 16 dying ( 114 missing obs. )
                                           coef           HR se(coef) 95%CI_l
`T cell CD4+ (non-regulatory)_QUANTISEQ`  5.900      364.875   15.041   0.000
Age                                       0.144        1.155    0.029   1.092
Stage2                                   -0.114        0.892    1.100   0.103
Stage3                                    0.241        1.272    0.908   0.215
Stage4                                    1.716        5.562    0.998   0.787
Gendermale                               -0.140        0.870    0.679   0.230
RaceBlack                                16.896 21778870.818 6056.202   0.000
RaceWhite                                16.699 17877868.823 6056.202   0.000
Purity                                    2.064        7.875    1.112   0.891
FAM83D                                    0.003        1.003    0.656   0.277
                                              95%CI_u      z     p signif
`T cell CD4+ (non-regulatory)_QUANTISEQ` 2.317241e+15  0.392 0.695       
Age                                      1.221000e+00  5.020 0.000    ***
Stage2                                   7.708000e+00 -0.104 0.917       
Stage3                                   7.544000e+00  0.265 0.791       
Stage4                                   3.930200e+01  1.720 0.085      ·
Gendermale                               3.294000e+00 -0.205 0.837       
RaceBlack                                         Inf  0.003 0.998       
RaceWhite                                         Inf  0.003 0.998       
Purity                                   6.956900e+01  1.856 0.063      ·
FAM83D                                   3.627000e+00  0.004 0.997       
Rsquare = 0.149 (max possible = 3.47e-01 )
Likelihood ratio test p = 6.4e-10 
Wald test p = 4.3e-04 
Score (logrank) test p = 4.25e-11 

T cell CD4+ (non-regulatory)_QUANTISEQ in THYM (n=120):
Model: Surv(OS, EVENT) ~ `T cell CD4+ (non-regulatory)_QUANTISEQ` + Age + Gender + Race + Purity + `FAM83D` 
113 patients with 9 dying ( 7 missing obs. )
                                            coef    HR  se(coef) 95%CI_l
`T cell CD4+ (non-regulatory)_QUANTISEQ`   1.779 5.921    10.968   0.000
Age                                        0.045 1.046     0.033   0.981
Gendermale                                -0.014 0.986     0.760   0.222
RaceBlack                                -16.442 0.000 11475.068   0.000
RaceWhite                                  0.330 1.391     1.099   0.161
Purity                                     0.299 1.348     1.194   0.130
FAM83D                                    -0.607 0.545     0.391   0.253
                                              95%CI_u      z     p signif
`T cell CD4+ (non-regulatory)_QUANTISEQ` 1.284616e+10  0.162 0.871       
Age                                      1.115000e+00  1.366 0.172       
Gendermale                               4.378000e+00 -0.018 0.986       
RaceBlack                                         Inf -0.001 0.999       
RaceWhite                                1.199400e+01  0.300 0.764       
Purity                                   1.398400e+01  0.250 0.802       
FAM83D                                   1.174000e+00 -1.550 0.121       
Rsquare = 0.066 (max possible = 4.51e-01 )
Likelihood ratio test p = 3.62e-01 
Wald test p = 4.74e-01 
Score (logrank) test p = 3.16e-01 

T cell CD4+ (non-regulatory)_QUANTISEQ in UCEC (n=545):
Model: Surv(OS, EVENT) ~ `T cell CD4+ (non-regulatory)_QUANTISEQ` + Age + Race + Purity + `FAM83D` 
85 patients with 16 dying ( 460 missing obs. )
                                           coef      HR se(coef) 95%CI_l
`T cell CD4+ (non-regulatory)_QUANTISEQ`  5.680 293.068   11.930   0.000
Age                                      -0.005   0.995    0.029   0.940
RaceWhite                                 1.420   4.139    0.678   1.097
Purity                                    1.163   3.200    1.113   0.361
FAM83D                                    0.049   1.051    0.267   0.623
                                              95%CI_u      z     p signif
`T cell CD4+ (non-regulatory)_QUANTISEQ` 4.185085e+12  0.476 0.634       
Age                                      1.053000e+00 -0.166 0.868       
RaceWhite                                1.561700e+01  2.096 0.036      *
Purity                                   2.834000e+01  1.045 0.296       
FAM83D                                   1.772000e+00  0.185 0.853       
Rsquare = 0.085 (max possible = 7.29e-01 )
Likelihood ratio test p = 1.83e-01 
Wald test p = 2.78e-01 
Score (logrank) test p = 2.23e-01 

T cell CD4+ (non-regulatory)_QUANTISEQ in UCS (n=57):
Model: Surv(OS, EVENT) ~ `T cell CD4+ (non-regulatory)_QUANTISEQ` + Age + Race + Purity + `FAM83D` 
52 patients with 32 dying ( 5 missing obs. )
                                           coef           HR se(coef) 95%CI_l
`T cell CD4+ (non-regulatory)_QUANTISEQ` -4.450        0.012   14.466   0.000
Age                                       0.044        1.045    0.024   0.996
RaceBlack                                17.635 45565783.253 6485.589   0.000
RaceWhite                                17.895 59110652.037 6485.589   0.000
Purity                                   -0.739        0.477    1.134   0.052
FAM83D                                    0.008        1.008    0.293   0.568
                                             95%CI_u      z     p signif
`T cell CD4+ (non-regulatory)_QUANTISEQ` 2.40242e+10 -0.308 0.758       
Age                                      1.09500e+00  1.803 0.071      ·
RaceBlack                                        Inf  0.003 0.998       
RaceWhite                                        Inf  0.003 0.998       
Purity                                   4.40400e+00 -0.652 0.514       
FAM83D                                   1.78800e+00  0.026 0.979       
Rsquare = 0.121 (max possible = 9.83e-01 )
Likelihood ratio test p = 3.51e-01 
Wald test p = 4.66e-01 
Score (logrank) test p = 3.6e-01 

T cell CD4+ (non-regulatory)_QUANTISEQ in UVM (n=80):
Model: Surv(OS, EVENT) ~ `T cell CD4+ (non-regulatory)_QUANTISEQ` + Age + Stage + Gender + Purity + `FAM83D` 
77 patients with 22 dying ( 3 missing obs. )
                                           coef     HR se(coef) 95%CI_l
`T cell CD4+ (non-regulatory)_QUANTISEQ` -5.752  0.003   23.926   0.000
Age                                       0.043  1.044    0.019   1.005
Stage3                                    0.050  1.051    0.500   0.394
Stage4                                    3.996 54.400    1.238   4.805
Gendermale                                0.602  1.826    0.501   0.684
Purity                                    1.750  5.757    1.379   0.386
FAM83D                                    1.158  3.184    0.436   1.353
                                              95%CI_u      z     p signif
`T cell CD4+ (non-regulatory)_QUANTISEQ` 7.373265e+17 -0.240 0.810       
Age                                      1.083000e+00  2.227 0.026      *
Stage3                                   2.799000e+00  0.099 0.921       
Stage4                                   6.158620e+02  3.228 0.001     **
Gendermale                               4.877000e+00  1.202 0.229       
Purity                                   8.582100e+01  1.270 0.204       
FAM83D                                   7.489000e+00  2.653 0.008     **
Rsquare = 0.341 (max possible = 8.72e-01 )
Likelihood ratio test p = 3.88e-05 
Wald test p = 1.31e-03 
Score (logrank) test p = 2.86e-10 

T cell CD4+ (non-regulatory)_XCELL in ACC (n=79):
Model: Surv(OS, EVENT) ~ `T cell CD4+ (non-regulatory)_XCELL` + Age + Gender + Race + Purity + `FAM83D` 
64 patients with 24 dying ( 15 missing obs. )
                                        coef          HR  se(coef) 95%CI_l
`T cell CD4+ (non-regulatory)_XCELL` -58.934       0.000   133.851   0.000
Age                                    0.001       1.001     0.014   0.975
Gendermale                             0.731       2.077     0.462   0.840
RaceBlack                              0.623       1.865 15658.600   0.000
RaceWhite                             15.456 5156811.540 13693.596   0.000
Purity                                 1.920       6.821     2.527   0.048
FAM83D                                 1.186       3.275     0.271   1.926
                                          95%CI_u      z     p signif
`T cell CD4+ (non-regulatory)_XCELL` 2.183797e+88 -0.440 0.660       
Age                                  1.028000e+00  0.078 0.938       
Gendermale                           5.136000e+00  1.582 0.114       
RaceBlack                                     Inf  0.000 1.000   <NA>
RaceWhite                                     Inf  0.001 0.999       
Purity                               9.663610e+02  0.760 0.447       
FAM83D                               5.569000e+00  4.379 0.000    ***
Rsquare = 0.368 (max possible = 9.38e-01 )
Likelihood ratio test p = 1.24e-04 
Wald test p = 4.22e-03 
Score (logrank) test p = 2.61e-04 

T cell CD4+ (non-regulatory)_XCELL in BLCA (n=408):
Model: Surv(OS, EVENT) ~ `T cell CD4+ (non-regulatory)_XCELL` + Age + Stage + Gender + Race + Purity + `FAM83D` 
348 patients with 160 dying ( 60 missing obs. )
                                       coef          HR se(coef) 95%CI_l
`T cell CD4+ (non-regulatory)_XCELL` 12.960  425091.767   14.694   0.000
Age                                   0.034       1.035    0.009   1.017
Stage2                               14.532 2047007.439 1874.547   0.000
Stage3                               14.959 3136955.630 1874.547   0.000
Stage4                               15.521 5505764.864 1874.547   0.000
Gendermale                           -0.177       0.838    0.179   0.590
RaceBlack                             0.725       2.065    0.452   0.851
RaceWhite                             0.116       1.124    0.356   0.559
Purity                                0.175       1.191    0.346   0.605
FAM83D                               -0.015       0.986    0.086   0.832
                                          95%CI_u      z     p signif
`T cell CD4+ (non-regulatory)_XCELL` 1.368063e+18  0.882 0.378       
Age                                  1.053000e+00  3.933 0.000    ***
Stage2                                        Inf  0.008 0.994       
Stage3                                        Inf  0.008 0.994       
Stage4                                        Inf  0.008 0.993       
Gendermale                           1.189000e+00 -0.991 0.322       
RaceBlack                            5.008000e+00  1.604 0.109       
RaceWhite                            2.258000e+00  0.327 0.744       
Purity                               2.344000e+00  0.505 0.613       
FAM83D                               1.167000e+00 -0.169 0.866       
Rsquare = 0.132 (max possible = 9.91e-01 )
Likelihood ratio test p = 3.69e-07 
Wald test p = 2.24e-06 
Score (logrank) test p = 6.12e-07 

T cell CD4+ (non-regulatory)_XCELL in BRCA (n=1100):
Model: Surv(OS, EVENT) ~ `T cell CD4+ (non-regulatory)_XCELL` + Age + Stage + Gender + Race + Purity + `FAM83D` 
878 patients with 121 dying ( 222 missing obs. )
                                        coef     HR se(coef) 95%CI_l
`T cell CD4+ (non-regulatory)_XCELL` -21.589  0.000   18.789   0.000
Age                                    0.038  1.039    0.008   1.023
Stage2                                 0.372  1.451    0.305   0.798
Stage3                                 1.160  3.190    0.314   1.725
Stage4                                 2.445 11.532    0.391   5.354
Gendermale                             0.008  1.008    1.007   0.140
RaceBlack                              0.000  1.000    0.621   0.296
RaceWhite                             -0.232  0.793    0.596   0.247
Purity                                 0.266  1.305    0.441   0.549
FAM83D                                 0.119  1.127    0.069   0.985
                                         95%CI_u      z     p signif
`T cell CD4+ (non-regulatory)_XCELL` 4141593.263 -1.149 0.251       
Age                                        1.055  4.909 0.000    ***
Stage2                                     2.638  1.219 0.223       
Stage3                                     5.898  3.699 0.000    ***
Stage4                                    24.839  6.246 0.000    ***
Gendermale                                 7.262  0.008 0.994       
RaceBlack                                  3.378 -0.001 1.000   <NA>
RaceWhite                                  2.550 -0.389 0.697       
Purity                                     3.100  0.603 0.546       
FAM83D                                     1.289  1.736 0.083      ·
Rsquare = 0.085 (max possible = 7.85e-01 )
Likelihood ratio test p = 1.03e-12 
Wald test p = 3.77e-16 
Score (logrank) test p = 4.58e-22 

T cell CD4+ (non-regulatory)_XCELL in BRCA-Basal (n=191):
Model: Surv(OS, EVENT) ~ `T cell CD4+ (non-regulatory)_XCELL` + Age + Stage + Race + Purity + `FAM83D` 
163 patients with 24 dying ( 28 missing obs. )
                                        coef           HR se(coef) 95%CI_l
`T cell CD4+ (non-regulatory)_XCELL` -17.246 0.000000e+00   26.195   0.000
Age                                    0.016 1.016000e+00    0.017   0.982
Stage2                                18.836 1.515236e+08 6315.461   0.000
Stage3                                20.263 6.311437e+08 6315.461   0.000
Stage4                                21.497 2.167559e+09 6315.461   0.000
RaceBlack                             -0.996 3.690000e-01    1.128   0.040
RaceWhite                             -1.328 2.650000e-01    1.139   0.028
Purity                                 0.279 1.322000e+00    1.024   0.178
FAM83D                                -0.406 6.660000e-01    0.238   0.418
                                          95%CI_u      z     p signif
`T cell CD4+ (non-regulatory)_XCELL` 6.411489e+14 -0.658 0.510       
Age                                  1.051000e+00  0.897 0.370       
Stage2                                        Inf  0.003 0.998       
Stage3                                        Inf  0.003 0.997       
Stage4                                        Inf  0.003 0.997       
RaceBlack                            3.371000e+00 -0.883 0.377       
RaceWhite                            2.472000e+00 -1.166 0.244       
Purity                               9.848000e+00  0.273 0.785       
FAM83D                               1.063000e+00 -1.705 0.088      ·
Rsquare = 0.174 (max possible = 7.18e-01 )
Likelihood ratio test p = 2.7e-04 
Wald test p = 4.58e-03 
Score (logrank) test p = 2.45e-06 

T cell CD4+ (non-regulatory)_XCELL in BRCA-Her2 (n=82):
Model: Surv(OS, EVENT) ~ `T cell CD4+ (non-regulatory)_XCELL` + Age + Stage + Race + Purity + `FAM83D` 
59 patients with 11 dying ( 23 missing obs. )
                                            coef           HR    se(coef)
`T cell CD4+ (non-regulatory)_XCELL` -320891.168 0.000000e+00  943887.243
Age                                        0.027 1.027000e+00       0.027
Stage2                                    12.845 3.790587e+05       0.814
Stage3                                    14.595 2.180456e+06       0.814
Stage4                                    48.391 1.037884e+21 3282561.732
RaceBlack                                 -2.665 7.000000e-02       1.114
RaceWhite                                 -1.455 2.330000e-01       0.903
Purity                                     2.391 1.092800e+01       1.793
FAM83D                                    -0.361 6.970000e-01       0.439
                                        95%CI_l      95%CI_u      z     p
`T cell CD4+ (non-regulatory)_XCELL`      0.000          Inf -0.340 0.734
Age                                       0.974        1.083  0.990 0.322
Stage2                                76930.745  1867725.405 15.787 0.000
Stage3                               442528.119 10743702.144 17.937 0.000
Stage4                                    0.000          Inf  0.000 1.000
RaceBlack                                 0.008        0.618 -2.392 0.017
RaceWhite                                 0.040        1.371 -1.611 0.107
Purity                                    0.326      366.855  1.334 0.182
FAM83D                                    0.295        1.647 -0.822 0.411
                                     signif
`T cell CD4+ (non-regulatory)_XCELL`       
Age                                        
Stage2                                  ***
Stage3                                  ***
Stage4                                 <NA>
RaceBlack                                 *
RaceWhite                                  
Purity                                     
FAM83D                                     
Rsquare = 0.384 (max possible = 6.68e-01 )
Likelihood ratio test p = 7.73e-04 
Wald test p = 1e+00 
Score (logrank) test p = 9.85e-14 

T cell CD4+ (non-regulatory)_XCELL in BRCA-LumA (n=568):
Model: Surv(OS, EVENT) ~ `T cell CD4+ (non-regulatory)_XCELL` + Age + Stage + Gender + Race + Purity + `FAM83D` 
464 patients with 55 dying ( 104 missing obs. )
                                        coef    HR se(coef) 95%CI_l     95%CI_u
`T cell CD4+ (non-regulatory)_XCELL`  -4.904 0.007   24.019   0.000 2.06566e+18
Age                                    0.052 1.054    0.012   1.028 1.08000e+00
Stage2                                 0.316 1.371    0.375   0.657 2.86000e+00
Stage3                                 0.890 2.434    0.398   1.117 5.30800e+00
Stage4                                 2.214 9.155    0.596   2.846 2.94520e+01
Gendermale                           -15.404 0.000 3469.278   0.000         Inf
RaceBlack                             -0.402 0.669    1.175   0.067 6.69500e+00
RaceWhite                              0.221 1.247    1.031   0.165 9.40800e+00
Purity                                 0.176 1.192    0.631   0.346 4.10800e+00
FAM83D                                 0.166 1.181    0.148   0.883 1.57900e+00
                                          z     p signif
`T cell CD4+ (non-regulatory)_XCELL` -0.204 0.838       
Age                                   4.211 0.000    ***
Stage2                                0.842 0.400       
Stage3                                2.237 0.025      *
Stage4                                3.714 0.000    ***
Gendermale                           -0.004 0.996       
RaceBlack                            -0.342 0.732       
RaceWhite                             0.214 0.830       
Purity                                0.279 0.780       
FAM83D                                1.119 0.263       
Rsquare = 0.073 (max possible = 6.81e-01 )
Likelihood ratio test p = 1.28e-04 
Wald test p = 3.69e-05 
Score (logrank) test p = 6.86e-07 

T cell CD4+ (non-regulatory)_XCELL in BRCA-LumB (n=219):
Model: Surv(OS, EVENT) ~ `T cell CD4+ (non-regulatory)_XCELL` + Age + Stage + Gender + Race + Purity + `FAM83D` 
157 patients with 25 dying ( 62 missing obs. )
                                         coef           HR se(coef) 95%CI_l
`T cell CD4+ (non-regulatory)_XCELL` -324.528        0.000  367.430   0.000
Age                                     0.054        1.056    0.021   1.013
Stage2                                  0.490        1.633    1.095   0.191
Stage3                                  1.371        3.941    1.086   0.469
Stage4                                  1.727        5.621    1.188   0.548
Gendermale                              0.595        1.812    1.163   0.186
RaceBlack                              16.593 16079571.736 6388.352   0.000
RaceWhite                              15.691  6522788.510 6388.352   0.000
Purity                                  0.051        1.052    1.604   0.045
FAM83D                                  0.202        1.224    0.212   0.808
                                           95%CI_u      z     p signif
`T cell CD4+ (non-regulatory)_XCELL` 6.552705e+171 -0.883 0.377       
Age                                   1.100000e+00  2.581 0.010      *
Stage2                                1.396400e+01  0.448 0.654       
Stage3                                3.310700e+01  1.263 0.207       
Stage4                                5.771000e+01  1.453 0.146       
Gendermale                            1.770100e+01  0.511 0.609       
RaceBlack                                      Inf  0.003 0.998       
RaceWhite                                      Inf  0.002 0.998       
Purity                                2.440500e+01  0.032 0.975       
FAM83D                                1.855000e+00  0.953 0.341       
Rsquare = 0.142 (max possible = 6.98e-01 )
Likelihood ratio test p = 7.27e-03 
Wald test p = 7.92e-02 
Score (logrank) test p = 9.55e-03 

T cell CD4+ (non-regulatory)_XCELL in CESC (n=306):
Model: Surv(OS, EVENT) ~ `T cell CD4+ (non-regulatory)_XCELL` + Age + Race + Purity + `FAM83D` 
227 patients with 55 dying ( 79 missing obs. )
                                        coef    HR se(coef) 95%CI_l
`T cell CD4+ (non-regulatory)_XCELL` -54.684 0.000   96.733   0.000
Age                                    0.011 1.011    0.010   0.992
RaceBlack                              1.008 2.739    1.069   0.337
RaceWhite                              0.795 2.215    1.016   0.302
Purity                                 0.587 1.799    0.742   0.420
FAM83D                                -0.023 0.977    0.135   0.750
                                          95%CI_u      z     p signif
`T cell CD4+ (non-regulatory)_XCELL` 3.888267e+58 -0.565 0.572       
Age                                  1.031000e+00  1.116 0.264       
RaceBlack                            2.226500e+01  0.943 0.346       
RaceWhite                            1.622400e+01  0.782 0.434       
Purity                               7.706000e+00  0.792 0.429       
FAM83D                               1.274000e+00 -0.169 0.866       
Rsquare = 0.015 (max possible = 8.91e-01 )
Likelihood ratio test p = 7.4e-01 
Wald test p = 7.82e-01 
Score (logrank) test p = 7.73e-01 

T cell CD4+ (non-regulatory)_XCELL in CHOL (n=36):
Model: Surv(OS, EVENT) ~ `T cell CD4+ (non-regulatory)_XCELL` + Age + Stage + Gender + Race + Purity + `FAM83D` 
36 patients with 18 dying ( 0 missing obs. )
                                          coef           HR    se(coef) 95%CI_l
`T cell CD4+ (non-regulatory)_XCELL` -4315.678 0.000000e+00 2382374.207   0.000
Age                                      0.019 1.019000e+00       0.023   0.974
Stage2                                   0.616 1.852000e+00       0.675   0.493
Stage3                                 195.243 6.205502e+84  118924.389   0.000
Stage4                                   0.774 2.169000e+00       0.664   0.590
Gendermale                               0.129 1.137000e+00       0.570   0.372
RaceBlack                                0.004 1.004000e+00       1.490   0.054
RaceWhite                               -0.989 3.720000e-01       0.897   0.064
Purity                                   1.960 7.098000e+00       1.590   0.314
FAM83D                                   0.228 1.256000e+00       0.370   0.608
                                     95%CI_u      z     p signif
`T cell CD4+ (non-regulatory)_XCELL`     Inf -0.002 0.999       
Age                                    1.065  0.819 0.413       
Stage2                                 6.953  0.913 0.361       
Stage3                                   Inf  0.002 0.999       
Stage4                                 7.974  1.166 0.244       
Gendermale                             3.478  0.225 0.822       
RaceBlack                             18.627  0.003 0.998       
RaceWhite                              2.160 -1.102 0.271       
Purity                               160.282  1.232 0.218       
FAM83D                                 2.594  0.615 0.539       
Rsquare = 0.256 (max possible = 9.46e-01 )
Likelihood ratio test p = 3.85e-01 
Wald test p = 1e+00 
Score (logrank) test p = 4.76e-01 

T cell CD4+ (non-regulatory)_XCELL in COAD (n=458):
Model: Surv(OS, EVENT) ~ `T cell CD4+ (non-regulatory)_XCELL` + Age + Stage + Gender + Race + Purity + `FAM83D` 
236 patients with 58 dying ( 222 missing obs. )
                                        coef           HR se(coef) 95%CI_l
`T cell CD4+ (non-regulatory)_XCELL` 161.652 1.600904e+70  123.739   0.000
Age                                    0.027 1.028000e+00    0.013   1.003
Stage2                                 0.572 1.772000e+00    0.641   0.505
Stage3                                 1.143 3.136000e+00    0.633   0.906
Stage4                                 2.373 1.073000e+01    0.644   3.034
Gendermale                             0.336 1.399000e+00    0.289   0.794
RaceBlack                             -0.429 6.510000e-01    0.846   0.124
RaceWhite                             -0.326 7.220000e-01    0.784   0.155
Purity                                -0.389 6.780000e-01    0.662   0.185
FAM83D                                 0.059 1.061000e+00    0.208   0.705
                                           95%CI_u      z     p signif
`T cell CD4+ (non-regulatory)_XCELL` 3.394793e+175  1.306 0.191       
Age                                   1.054000e+00  2.160 0.031      *
Stage2                                6.220000e+00  0.893 0.372       
Stage3                                1.085200e+01  1.804 0.071      ·
Stage4                                3.794200e+01  3.683 0.000    ***
Gendermale                            2.465000e+00  1.163 0.245       
RaceBlack                             3.418000e+00 -0.507 0.612       
RaceWhite                             3.357000e+00 -0.416 0.678       
Purity                                2.484000e+00 -0.587 0.558       
FAM83D                                1.595000e+00  0.282 0.778       
Rsquare = 0.131 (max possible = 8.97e-01 )
Likelihood ratio test p = 2.66e-04 
Wald test p = 2.17e-04 
Score (logrank) test p = 2.57e-05 

T cell CD4+ (non-regulatory)_XCELL in DLBC (n=48):
Model: Surv(OS, EVENT) ~ `T cell CD4+ (non-regulatory)_XCELL` + Age + Gender + Race + Purity + `FAM83D` 
41 patients with 5 dying ( 7 missing obs. )
                                       coef          HR se(coef) 95%CI_l
`T cell CD4+ (non-regulatory)_XCELL` 16.057 9402818.538   19.601   0.000
Age                                  -0.023       0.977    0.052   0.882
Gendermale                           -0.218       0.804    1.369   0.055
RaceBlack                             1.601       4.957    2.349   0.050
RaceWhite                            -3.642       0.026    2.079   0.000
Purity                               -1.563       0.210    2.618   0.001
FAM83D                                1.238       3.449    0.774   0.756
                                          95%CI_u      z     p signif
`T cell CD4+ (non-regulatory)_XCELL` 4.543141e+23  0.819 0.413       
Age                                  1.083000e+00 -0.436 0.663       
Gendermale                           1.175600e+01 -0.160 0.873       
RaceBlack                            4.947630e+02  0.682 0.495       
RaceWhite                            1.542000e+00 -1.752 0.080      ·
Purity                               3.545800e+01 -0.597 0.551       
FAM83D                               1.573300e+01  1.599 0.110       
Rsquare = 0.215 (max possible = 5.58e-01 )
Likelihood ratio test p = 1.94e-01 
Wald test p = 5.24e-01 
Score (logrank) test p = 2.1e-01 

T cell CD4+ (non-regulatory)_XCELL in ESCA (n=185):
Model: Surv(OS, EVENT) ~ `T cell CD4+ (non-regulatory)_XCELL` + Age + Stage + Gender + Race + Purity + `FAM83D` 
140 patients with 47 dying ( 45 missing obs. )
                                       coef      HR se(coef) 95%CI_l
`T cell CD4+ (non-regulatory)_XCELL`  4.759 116.685   16.456   0.000
Age                                   0.007   1.007    0.014   0.979
Stage2                                0.613   1.846    0.665   0.501
Stage3                                1.380   3.973    0.672   1.064
Stage4                                2.813  16.661    0.775   3.646
Gendermale                            0.448   1.566    0.538   0.545
RaceBlack                             0.372   1.450    1.069   0.178
RaceWhite                            -0.162   0.851    0.456   0.348
Purity                                0.133   1.142    0.808   0.235
FAM83D                               -0.130   0.878    0.167   0.633
                                          95%CI_u      z     p signif
`T cell CD4+ (non-regulatory)_XCELL` 1.186649e+16  0.289 0.772       
Age                                  1.036000e+00  0.493 0.622       
Stage2                               6.801000e+00  0.921 0.357       
Stage3                               1.484000e+01  2.052 0.040      *
Stage4                               7.612600e+01  3.629 0.000    ***
Gendermale                           4.495000e+00  0.833 0.405       
RaceBlack                            1.179200e+01  0.347 0.728       
RaceWhite                            2.080000e+00 -0.354 0.723       
Purity                               5.561000e+00  0.165 0.869       
FAM83D                               1.218000e+00 -0.778 0.436       
Rsquare = 0.146 (max possible = 9.32e-01 )
Likelihood ratio test p = 1.42e-02 
Wald test p = 7.02e-03 
Score (logrank) test p = 6.12e-04 

T cell CD4+ (non-regulatory)_XCELL in GBM (n=153):
Model: Surv(OS, EVENT) ~ `T cell CD4+ (non-regulatory)_XCELL` + Age + Gender + Race + Purity + `FAM83D` 
135 patients with 108 dying ( 18 missing obs. )
                                       coef           HR se(coef) 95%CI_l
`T cell CD4+ (non-regulatory)_XCELL` 21.046 1.381085e+09  101.757   0.000
Age                                   0.030 1.031000e+00    0.008   1.014
Gendermale                           -0.095 9.090000e-01    0.213   0.598
RaceBlack                             0.466 1.593000e+00    0.730   0.381
RaceWhite                            -0.174 8.400000e-01    0.618   0.250
Purity                               -1.410 2.440000e-01    0.560   0.081
FAM83D                                0.164 1.178000e+00    0.108   0.953
                                         95%CI_u      z     p signif
`T cell CD4+ (non-regulatory)_XCELL` 5.69736e+95  0.207 0.836       
Age                                  1.04700e+00  3.681 0.000    ***
Gendermale                           1.38200e+00 -0.445 0.656       
RaceBlack                            6.67000e+00  0.638 0.524       
RaceWhite                            2.82000e+00 -0.282 0.778       
Purity                               7.32000e-01 -2.516 0.012      *
FAM83D                               1.45600e+00  1.512 0.131       
Rsquare = 0.144 (max possible = 9.98e-01 )
Likelihood ratio test p = 3.82e-03 
Wald test p = 3.91e-03 
Score (logrank) test p = 3.12e-03 

T cell CD4+ (non-regulatory)_XCELL in HNSC (n=522):
Model: Surv(OS, EVENT) ~ `T cell CD4+ (non-regulatory)_XCELL` + Age + Stage + Gender + Race + Purity + `FAM83D` 
411 patients with 176 dying ( 111 missing obs. )
                                        coef    HR se(coef) 95%CI_l     95%CI_u
`T cell CD4+ (non-regulatory)_XCELL` -43.632 0.000   29.360   0.000 1102399.213
Age                                    0.021 1.021    0.008   1.006       1.037
Stage2                                 0.583 1.792    0.544   0.617       5.208
Stage3                                 0.907 2.477    0.537   0.864       7.097
Stage4                                 1.228 3.414    0.510   1.256       9.277
Gendermale                            -0.232 0.793    0.172   0.566       1.111
RaceBlack                              0.128 1.137    0.560   0.379       3.408
RaceWhite                             -0.226 0.798    0.511   0.293       2.173
Purity                                -0.166 0.847    0.374   0.407       1.764
FAM83D                                 0.042 1.043    0.074   0.901       1.207
                                          z     p signif
`T cell CD4+ (non-regulatory)_XCELL` -1.486 0.137       
Age                                   2.771 0.006     **
Stage2                                1.072 0.284       
Stage3                                1.688 0.091      ·
Stage4                                2.407 0.016      *
Gendermale                           -1.346 0.178       
RaceBlack                             0.229 0.819       
RaceWhite                            -0.442 0.658       
Purity                               -0.443 0.658       
FAM83D                                0.562 0.574       
Rsquare = 0.078 (max possible = 9.89e-01 )
Likelihood ratio test p = 2.46e-04 
Wald test p = 1.36e-03 
Score (logrank) test p = 8.45e-04 

T cell CD4+ (non-regulatory)_XCELL in HNSC-HPV+ (n=98):
Model: Surv(OS, EVENT) ~ `T cell CD4+ (non-regulatory)_XCELL` + Age + Stage + Gender + Race + Purity + `FAM83D` 
65 patients with 23 dying ( 33 missing obs. )
                                         coef           HR  se(coef) 95%CI_l
`T cell CD4+ (non-regulatory)_XCELL` -737.090 0.000000e+00   911.276   0.000
Age                                     0.009 1.009000e+00     0.025   0.960
Stage2                                 17.493 3.955350e+07  5270.684   0.000
Stage3                                 16.889 2.162009e+07  5270.684   0.000
Stage4                                 17.356 3.446733e+07  5270.684   0.000
Gendermale                             -0.266 7.670000e-01     0.539   0.267
RaceBlack                              19.020 1.821022e+08 12219.803   0.000
RaceWhite                              18.432 1.011499e+08 12219.803   0.000
Purity                                 -1.792 1.670000e-01     1.105   0.019
FAM83D                                  0.195 1.216000e+00     0.258   0.733
                                     95%CI_u      z     p signif
`T cell CD4+ (non-regulatory)_XCELL`     Inf -0.809 0.419       
Age                                    1.059  0.346 0.729       
Stage2                                   Inf  0.003 0.997       
Stage3                                   Inf  0.003 0.997       
Stage4                                   Inf  0.003 0.997       
Gendermale                             2.203 -0.493 0.622       
RaceBlack                                Inf  0.002 0.999       
RaceWhite                                Inf  0.002 0.999       
Purity                                 1.454 -1.621 0.105       
FAM83D                                 2.015  0.757 0.449       
Rsquare = 0.126 (max possible = 9.17e-01 )
Likelihood ratio test p = 5.56e-01 
Wald test p = 9.57e-01 
Score (logrank) test p = 8.45e-01 

T cell CD4+ (non-regulatory)_XCELL in HNSC-HPV- (n=422):
Model: Surv(OS, EVENT) ~ `T cell CD4+ (non-regulatory)_XCELL` + Age + Stage + Gender + Race + Purity + `FAM83D` 
346 patients with 153 dying ( 76 missing obs. )
                                        coef    HR se(coef) 95%CI_l
`T cell CD4+ (non-regulatory)_XCELL` -37.765 0.000   30.813   0.000
Age                                    0.026 1.026    0.008   1.010
Stage2                                 0.336 1.399    0.555   0.472
Stage3                                 0.757 2.131    0.542   0.737
Stage4                                 1.127 3.085    0.512   1.131
Gendermale                            -0.266 0.766    0.183   0.535
RaceBlack                             -0.015 0.985    0.566   0.325
RaceWhite                             -0.379 0.685    0.513   0.251
Purity                                 0.111 1.117    0.412   0.498
FAM83D                                 0.022 1.022    0.079   0.876
                                          95%CI_u      z     p signif
`T cell CD4+ (non-regulatory)_XCELL` 6.715438e+09 -1.226 0.220       
Age                                  1.043000e+00  3.100 0.002     **
Stage2                               4.149000e+00  0.605 0.545       
Stage3                               6.163000e+00  1.397 0.162       
Stage4                               8.419000e+00  2.200 0.028      *
Gendermale                           1.098000e+00 -1.451 0.147       
RaceBlack                            2.986000e+00 -0.027 0.978       
RaceWhite                            1.872000e+00 -0.738 0.461       
Purity                               2.506000e+00  0.270 0.788       
FAM83D                               1.192000e+00  0.279 0.780       
Rsquare = 0.09 (max possible = 9.89e-01 )
Likelihood ratio test p = 3.03e-04 
Wald test p = 1.09e-03 
Score (logrank) test p = 7.56e-04 

T cell CD4+ (non-regulatory)_XCELL in KICH (n=66):
Model: Surv(OS, EVENT) ~ `T cell CD4+ (non-regulatory)_XCELL` + Age + Stage + Gender + Race + Purity + `FAM83D` 
63 patients with 9 dying ( 3 missing obs. )
                                          coef           HR  se(coef)
`T cell CD4+ (non-regulatory)_XCELL` -3376.208 0.000000e+00  1865.086
Age                                      0.047 1.048000e+00     0.029
Stage2                                  16.061 9.444123e+06     0.868
Stage3                                  18.054 6.932206e+07     0.784
Stage4                                  20.867 1.155090e+09     0.936
Gendermale                              -1.415 2.430000e-01     0.750
RaceBlack                              -15.284 0.000000e+00 11435.863
RaceWhite                                0.741 2.098000e+00     1.191
Purity                                  -0.990 3.720000e-01     3.866
FAM83D                                   0.960 2.612000e+00     0.278
                                          95%CI_l       95%CI_u      z     p
`T cell CD4+ (non-regulatory)_XCELL` 0.000000e+00 1.974938e+121 -1.810 0.070
Age                                  9.900000e-01  1.109000e+00  1.613 0.107
Stage2                               1.723726e+06  5.174340e+07 18.507 0.000
Stage3                               1.489818e+07  3.225593e+08 23.015 0.000
Stage4                               1.845939e+08  7.227933e+09 22.303 0.000
Gendermale                           5.600000e-02  1.056000e+00 -1.887 0.059
RaceBlack                            0.000000e+00           Inf -0.001 0.999
RaceWhite                            2.030000e-01  2.167400e+01  0.622 0.534
Purity                               0.000000e+00  7.255190e+02 -0.256 0.798
FAM83D                               1.515000e+00  4.504000e+00  3.453 0.001
                                     signif
`T cell CD4+ (non-regulatory)_XCELL`      ·
Age                                        
Stage2                                  ***
Stage3                                  ***
Stage4                                  ***
Gendermale                                ·
RaceBlack                                  
RaceWhite                                  
Purity                                     
FAM83D                                   **
Rsquare = 0.404 (max possible = 6.71e-01 )
Likelihood ratio test p = 3.22e-04 
Wald test p = 6.96e-293 
Score (logrank) test p = 5.29e-10 

T cell CD4+ (non-regulatory)_XCELL in KIRC (n=533):
Model: Surv(OS, EVENT) ~ `T cell CD4+ (non-regulatory)_XCELL` + Age + Stage + Gender + Race + Purity + `FAM83D` 
450 patients with 138 dying ( 83 missing obs. )
                                          coef    HR    se(coef) 95%CI_l
`T cell CD4+ (non-regulatory)_XCELL` -6890.964 0.000 1293272.026   0.000
Age                                      0.035 1.035       0.008   1.019
Stage2                                   0.332 1.394       0.347   0.706
Stage3                                   0.782 2.187       0.230   1.393
Stage4                                   1.731 5.645       0.216   3.699
Gendermale                              -0.122 0.885       0.184   0.617
RaceBlack                                0.386 1.471       1.060   0.184
RaceWhite                                0.333 1.396       1.021   0.189
Purity                                   0.135 1.144       0.373   0.550
FAM83D                                   0.259 1.296       0.119   1.026
                                     95%CI_u      z     p signif
`T cell CD4+ (non-regulatory)_XCELL`     Inf -0.005 0.996       
Age                                    1.053  4.181 0.000    ***
Stage2                                 2.749  0.957 0.338       
Stage3                                 3.433  3.400 0.001     **
Stage4                                 8.615  8.025 0.000    ***
Gendermale                             1.270 -0.663 0.508       
RaceBlack                             11.755  0.364 0.716       
RaceWhite                             10.318  0.326 0.744       
Purity                                 2.378  0.360 0.719       
FAM83D                                 1.636  2.179 0.029      *
Rsquare = 0.185 (max possible = 9.65e-01 )
Likelihood ratio test p = 1.85e-15 
Wald test p = 1e+00 
Score (logrank) test p = 1.33e-18 

T cell CD4+ (non-regulatory)_XCELL in KIRP (n=290):
Model: Surv(OS, EVENT) ~ `T cell CD4+ (non-regulatory)_XCELL` + Age + Stage + Gender + Race + Purity + `FAM83D` 
219 patients with 34 dying ( 71 missing obs. )
                                          coef    HR   se(coef) 95%CI_l 95%CI_u
`T cell CD4+ (non-regulatory)_XCELL` -1794.147 0.000 672973.644   0.000     Inf
Age                                      0.015 1.015      0.015   0.985   1.046
Stage2                                  -0.658 0.518      1.053   0.066   4.081
Stage3                                   0.896 2.451      0.461   0.993   6.051
Stage4                                   2.166 8.720      0.516   3.174  23.961
Gendermale                              -0.123 0.884      0.415   0.392   1.996
RaceBlack                               -0.516 0.597      1.285   0.048   7.406
RaceWhite                               -0.913 0.401      1.243   0.035   4.588
Purity                                  -0.760 0.468      0.788   0.100   2.192
FAM83D                                   0.951 2.589      0.200   1.748   3.835
                                          z     p signif
`T cell CD4+ (non-regulatory)_XCELL` -0.003 0.998       
Age                                   0.954 0.340       
Stage2                               -0.625 0.532       
Stage3                                1.944 0.052      ·
Stage4                                4.199 0.000    ***
Gendermale                           -0.296 0.767       
RaceBlack                            -0.402 0.688       
RaceWhite                            -0.735 0.463       
Purity                               -0.964 0.335       
FAM83D                                4.746 0.000    ***
Rsquare = 0.234 (max possible = 7.58e-01 )
Likelihood ratio test p = 7.17e-09 
Wald test p = 1e+00 
Score (logrank) test p = 6.03e-16 

T cell CD4+ (non-regulatory)_XCELL in LGG (n=516):
Model: Surv(OS, EVENT) ~ `T cell CD4+ (non-regulatory)_XCELL` + Age + Gender + Race + Purity + `FAM83D` 
463 patients with 112 dying ( 53 missing obs. )
                                              coef          HR     se(coef)
`T cell CD4+ (non-regulatory)_XCELL`  8.354982e+15         Inf 2.154776e+16
Age                                   5.700000e-02       1.059 8.000000e-03
Gendermale                            1.250000e-01       1.133 1.980000e-01
RaceBlack                             1.585800e+01 7709107.977 2.193064e+03
RaceWhite                             1.586600e+01 7774996.464 2.193064e+03
Purity                               -1.163000e+00       0.313 4.170000e-01
FAM83D                                5.450000e-01       1.724 8.400000e-02
                                     95%CI_l 95%CI_u      z     p signif
`T cell CD4+ (non-regulatory)_XCELL`   0.000     Inf  0.388 0.698       
Age                                    1.043   1.075  7.337 0.000    ***
Gendermale                             0.769   1.668  0.632 0.528       
RaceBlack                              0.000     Inf  0.007 0.994       
RaceWhite                              0.000     Inf  0.007 0.994       
Purity                                 0.138   0.708 -2.789 0.005     **
FAM83D                                 1.462   2.032  6.489 0.000    ***
Rsquare = 0.203 (max possible = 9.07e-01 )
Likelihood ratio test p = 1.04e-19 
Wald test p = 1e+00 
Score (logrank) test p = 2.29e-24 

T cell CD4+ (non-regulatory)_XCELL in LIHC (n=371):
Model: Surv(OS, EVENT) ~ `T cell CD4+ (non-regulatory)_XCELL` + Age + Stage + Gender + Race + Purity + `FAM83D` 
310 patients with 106 dying ( 61 missing obs. )
                                        coef    HR se(coef) 95%CI_l
`T cell CD4+ (non-regulatory)_XCELL` -34.882 0.000   68.381   0.000
Age                                    0.013 1.013    0.008   0.996
Stage2                                 0.224 1.251    0.264   0.745
Stage3                                 0.797 2.219    0.240   1.386
Stage4                                 1.825 6.205    0.626   1.819
Gendermale                            -0.147 0.863    0.230   0.550
RaceBlack                              0.684 1.982    0.499   0.746
RaceWhite                             -0.002 0.998    0.239   0.625
Purity                                 0.065 1.067    0.472   0.423
FAM83D                                 0.298 1.347    0.093   1.122
                                          95%CI_u      z     p signif
`T cell CD4+ (non-regulatory)_XCELL` 1.140401e+43 -0.510 0.610       
Age                                  1.030000e+00  1.523 0.128       
Stage2                               2.100000e+00  0.846 0.398       
Stage3                               3.551000e+00  3.321 0.001     **
Stage4                               2.115900e+01  2.916 0.004     **
Gendermale                           1.354000e+00 -0.640 0.522       
RaceBlack                            5.267000e+00  1.371 0.170       
RaceWhite                            1.595000e+00 -0.008 0.994       
Purity                               2.692000e+00  0.138 0.890       
FAM83D                               1.617000e+00  3.190 0.001     **
Rsquare = 0.116 (max possible = 9.66e-01 )
Likelihood ratio test p = 3.26e-05 
Wald test p = 2.87e-05 
Score (logrank) test p = 7.67e-06 

T cell CD4+ (non-regulatory)_XCELL in LUAD (n=515):
Model: Surv(OS, EVENT) ~ `T cell CD4+ (non-regulatory)_XCELL` + Age + Stage + Gender + Race + Purity + `FAM83D` 
421 patients with 150 dying ( 94 missing obs. )
                                         coef           HR se(coef) 95%CI_l
`T cell CD4+ (non-regulatory)_XCELL` -570.316        0.000  565.708   0.000
Age                                     0.015        1.015    0.009   0.997
Stage2                                  0.893        2.442    0.202   1.645
Stage3                                  0.919        2.506    0.220   1.630
Stage4                                  1.166        3.209    0.336   1.660
Gendermale                             -0.029        0.971    0.168   0.698
RaceBlack                              16.281 11767370.031 1894.629   0.000
RaceWhite                              16.425 13597897.359 1894.629   0.000
Purity                                  0.630        1.877    0.344   0.956
FAM83D                                  0.228        1.256    0.072   1.091
                                           95%CI_u      z     p signif
`T cell CD4+ (non-regulatory)_XCELL` 7.030464e+233 -1.008 0.313       
Age                                   1.034000e+00  1.643 0.100       
Stage2                                3.627000e+00  4.427 0.000    ***
Stage3                                3.854000e+00  4.185 0.000    ***
Stage4                                6.205000e+00  3.466 0.001     **
Gendermale                            1.351000e+00 -0.173 0.862       
RaceBlack                                      Inf  0.009 0.993       
RaceWhite                                      Inf  0.009 0.993       
Purity                                3.687000e+00  1.829 0.067      ·
FAM83D                                1.445000e+00  3.176 0.001     **
Rsquare = 0.135 (max possible = 9.74e-01 )
Likelihood ratio test p = 2.41e-09 
Wald test p = 1.05e-06 
Score (logrank) test p = 3.71e-08 

T cell CD4+ (non-regulatory)_XCELL in LUSC (n=501):
Model: Surv(OS, EVENT) ~ `T cell CD4+ (non-regulatory)_XCELL` + Age + Stage + Gender + Race + Purity + `FAM83D` 
370 patients with 161 dying ( 131 missing obs. )
                                        coef    HR se(coef) 95%CI_l     95%CI_u
`T cell CD4+ (non-regulatory)_XCELL` -20.376 0.000   17.910   0.000 2486565.520
Age                                    0.016 1.016    0.009   0.997       1.034
Stage2                                 0.276 1.318    0.190   0.909       1.911
Stage3                                 0.653 1.921    0.217   1.256       2.937
Stage4                                 0.853 2.346    0.788   0.501      10.981
Gendermale                             0.455 1.576    0.196   1.074       2.313
RaceBlack                              0.196 1.216    0.607   0.370       3.995
RaceWhite                             -0.399 0.671    0.560   0.224       2.012
Purity                                -0.305 0.737    0.375   0.354       1.537
FAM83D                                -0.139 0.870    0.083   0.739       1.024
                                          z     p signif
`T cell CD4+ (non-regulatory)_XCELL` -1.138 0.255       
Age                                   1.685 0.092      ·
Stage2                                1.456 0.145       
Stage3                                3.012 0.003     **
Stage4                                1.083 0.279       
Gendermale                            2.325 0.020      *
RaceBlack                             0.323 0.747       
RaceWhite                            -0.712 0.476       
Purity                               -0.813 0.416       
FAM83D                               -1.670 0.095      ·
Rsquare = 0.063 (max possible = 9.87e-01 )
Likelihood ratio test p = 7.35e-03 
Wald test p = 7.52e-03 
Score (logrank) test p = 6.91e-03 

T cell CD4+ (non-regulatory)_XCELL in MESO (n=87):
Model: Surv(OS, EVENT) ~ `T cell CD4+ (non-regulatory)_XCELL` + Age + Stage + Gender + Race + Purity + `FAM83D` 
85 patients with 72 dying ( 2 missing obs. )
                                              coef    HR     se(coef) 95%CI_l
`T cell CD4+ (non-regulatory)_XCELL`  8.559758e+15   Inf 5.066151e+16   0.000
Age                                   3.800000e-02 1.038 1.700000e-02   1.004
Stage2                               -4.900000e-02 0.952 4.770000e-01   0.374
Stage3                               -1.810000e-01 0.834 4.150000e-01   0.370
Stage4                               -5.960000e-01 0.551 5.040000e-01   0.205
Gendermale                           -4.230000e-01 0.655 3.310000e-01   0.343
RaceBlack                             3.730000e-01 1.452 1.536000e+00   0.072
RaceWhite                            -4.070000e-01 0.666 1.047000e+00   0.085
Purity                               -1.600000e-02 0.984 5.840000e-01   0.313
FAM83D                                4.480000e-01 1.565 1.040000e-01   1.277
                                     95%CI_u      z     p signif
`T cell CD4+ (non-regulatory)_XCELL`     Inf  0.169 0.866       
Age                                    1.074  2.179 0.029      *
Stage2                                 2.426 -0.102 0.918       
Stage3                                 1.881 -0.437 0.662       
Stage4                                 1.478 -1.184 0.236       
Gendermale                             1.253 -1.277 0.201       
RaceBlack                             29.482  0.243 0.808       
RaceWhite                              5.185 -0.389 0.698       
Purity                                 3.090 -0.028 0.977       
FAM83D                                 1.917  4.319 0.000    ***
Rsquare = 0.255 (max possible = 9.98e-01 )
Likelihood ratio test p = 5.32e-03 
Wald test p = 1e+00 
Score (logrank) test p = 3.31e-03 

T cell CD4+ (non-regulatory)_XCELL in OV (n=303):
Model: Surv(OS, EVENT) ~ `T cell CD4+ (non-regulatory)_XCELL` + Age + Race + Purity + `FAM83D` 
238 patients with 153 dying ( 65 missing obs. )
                                        coef    HR se(coef) 95%CI_l
`T cell CD4+ (non-regulatory)_XCELL` -46.349 0.000  192.863   0.000
Age                                    0.037 1.038    0.008   1.021
RaceBlack                             -0.053 0.948    0.579   0.305
RaceWhite                             -0.171 0.843    0.516   0.307
Purity                                -0.626 0.534    0.682   0.140
FAM83D                                 0.051 1.052    0.093   0.877
                                           95%CI_u      z     p signif
`T cell CD4+ (non-regulatory)_XCELL` 1.087193e+144 -0.240 0.810       
Age                                   1.054000e+00  4.476 0.000    ***
RaceBlack                             2.948000e+00 -0.092 0.926       
RaceWhite                             2.316000e+00 -0.332 0.740       
Purity                                2.034000e+00 -0.919 0.358       
FAM83D                                1.261000e+00  0.547 0.585       
Rsquare = 0.083 (max possible = 9.97e-01 )
Likelihood ratio test p = 2.24e-03 
Wald test p = 1.93e-03 
Score (logrank) test p = 1.62e-03 

T cell CD4+ (non-regulatory)_XCELL in PAAD (n=179):
Model: Surv(OS, EVENT) ~ `T cell CD4+ (non-regulatory)_XCELL` + Age + Stage + Gender + Race + Purity + `FAM83D` 
165 patients with 89 dying ( 14 missing obs. )
                                         coef    HR se(coef) 95%CI_l 95%CI_u
`T cell CD4+ (non-regulatory)_XCELL` -694.290 0.000  777.185   0.000     Inf
Age                                     0.022 1.022    0.011   1.001   1.044
Stage2                                  0.475 1.608    0.444   0.674   3.835
Stage3                                 -0.197 0.821    1.091   0.097   6.962
Stage4                                  0.088 1.093    0.825   0.217   5.500
Gendermale                             -0.191 0.826    0.216   0.541   1.260
RaceBlack                              -0.103 0.902    0.737   0.213   3.826
RaceWhite                               0.279 1.322    0.475   0.521   3.354
Purity                                 -0.500 0.607    0.419   0.267   1.380
FAM83D                                  0.161 1.175    0.080   1.005   1.375
                                          z     p signif
`T cell CD4+ (non-regulatory)_XCELL` -0.893 0.372       
Age                                   2.044 0.041      *
Stage2                                1.071 0.284       
Stage3                               -0.181 0.856       
Stage4                                0.107 0.915       
Gendermale                           -0.888 0.375       
RaceBlack                            -0.139 0.889       
RaceWhite                             0.587 0.557       
Purity                               -1.191 0.233       
FAM83D                                2.019 0.044      *
Rsquare = 0.123 (max possible = 9.91e-01 )
Likelihood ratio test p = 1.7e-02 
Wald test p = 4.57e-02 
Score (logrank) test p = 4.06e-02 

T cell CD4+ (non-regulatory)_XCELL in PCPG (n=181):
Model: Surv(OS, EVENT) ~ `T cell CD4+ (non-regulatory)_XCELL` + Age + Gender + Race + Purity + `FAM83D` 
164 patients with 7 dying ( 17 missing obs. )
                                              coef           HR     se(coef)
`T cell CD4+ (non-regulatory)_XCELL` -2.717313e+17        0.000 1.580902e+17
Age                                   6.000000e-02        1.061 3.100000e-02
Gendermale                            1.040000e+00        2.830 9.510000e-01
RaceBlack                            -2.719000e+00        0.066 2.253445e+04
RaceWhite                             1.662000e+01 16519081.189 1.913806e+04
Purity                                8.983000e+00     7966.746 4.608000e+00
FAM83D                                1.758000e+00        5.800 5.940000e-01
                                     95%CI_l      95%CI_u      z     p signif
`T cell CD4+ (non-regulatory)_XCELL`   0.000          Inf -1.719 0.086      ·
Age                                    0.999        1.128  1.935 0.053      ·
Gendermale                             0.439       18.264  1.094 0.274       
RaceBlack                              0.000          Inf  0.000 1.000   <NA>
RaceWhite                              0.000          Inf  0.001 0.999       
Purity                                 0.953 66603312.766  1.950 0.051      ·
FAM83D                                 1.809       18.594  2.957 0.003     **
Rsquare = 0.106 (max possible = 3.07e-01 )
Likelihood ratio test p = 1.05e-02 
Wald test p = 8.89e-01 
Score (logrank) test p = 2.47e-02 

T cell CD4+ (non-regulatory)_XCELL in PRAD (n=498):
Model: Surv(OS, EVENT) ~ `T cell CD4+ (non-regulatory)_XCELL` + Age + Race + Purity + `FAM83D` 
403 patients with 9 dying ( 95 missing obs. )
                                           coef           HR     se(coef)
`T cell CD4+ (non-regulatory)_XCELL` -72707.590 0.000000e+00 14501534.605
Age                                       0.007 1.007000e+00        0.055
RaceBlack                                19.584 3.200086e+08        1.091
RaceWhite                                20.529 8.234942e+08        1.091
Purity                                    1.645 5.181000e+00        1.416
FAM83D                                    0.450 1.568000e+00        0.275
                                          95%CI_l      95%CI_u      z     p
`T cell CD4+ (non-regulatory)_XCELL`        0.000          Inf -0.005 0.996
Age                                         0.904 1.121000e+00  0.118 0.906
RaceBlack                            37733823.747 2.713891e+09 17.955 0.000
RaceWhite                            97102340.299 6.983793e+09 18.821 0.000
Purity                                      0.323 8.310800e+01  1.162 0.245
FAM83D                                      0.915 2.686000e+00  1.638 0.101
                                     signif
`T cell CD4+ (non-regulatory)_XCELL`       
Age                                        
RaceBlack                               ***
RaceWhite                               ***
Purity                                     
FAM83D                                     
Rsquare = 0.013 (max possible = 1.83e-01 )
Likelihood ratio test p = 4.89e-01 
Wald test p = 1e+00 
Score (logrank) test p = 5.63e-01 

T cell CD4+ (non-regulatory)_XCELL in READ (n=166):
Model: Surv(OS, EVENT) ~ `T cell CD4+ (non-regulatory)_XCELL` + Age + Stage + Gender + Race + Purity + `FAM83D` 
72 patients with 13 dying ( 94 missing obs. )
                                        coef            HR  se(coef) 95%CI_l
`T cell CD4+ (non-regulatory)_XCELL` 398.910 1.756241e+173   249.375   0.000
Age                                    0.102  1.107000e+00     0.046   1.011
Stage2                                -2.433  8.800000e-02     1.430   0.005
Stage3                                -0.551  5.770000e-01     0.911   0.097
Stage4                                -0.559  5.720000e-01     1.052   0.073
Gendermale                            -0.580  5.600000e-01     0.757   0.127
RaceBlack                             -2.074  1.260000e-01 54008.708   0.000
RaceWhite                             14.956  3.128206e+06 53474.535   0.000
Purity                                -0.082  9.210000e-01     1.379   0.062
FAM83D                                 0.002  1.002000e+00     0.395   0.463
                                     95%CI_u      z     p signif
`T cell CD4+ (non-regulatory)_XCELL`     Inf  1.600 0.110       
Age                                    1.212  2.198 0.028      *
Stage2                                 1.447 -1.702 0.089      ·
Stage3                                 3.441 -0.604 0.546       
Stage4                                 4.493 -0.532 0.595       
Gendermale                             2.469 -0.766 0.444       
RaceBlack                                Inf  0.000 1.000   <NA>
RaceWhite                                Inf  0.000 1.000   <NA>
Purity                                13.742 -0.060 0.952       
FAM83D                                 2.172  0.006 0.995       
Rsquare = 0.246 (max possible = 7.04e-01 )
Likelihood ratio test p = 2.6e-02 
Wald test p = 9.39e-01 
Score (logrank) test p = 5.28e-02 

T cell CD4+ (non-regulatory)_XCELL in SARC (n=260):
Model: Surv(OS, EVENT) ~ `T cell CD4+ (non-regulatory)_XCELL` + Age + Gender + Race + Purity + `FAM83D` 
233 patients with 90 dying ( 27 missing obs. )
                                         coef    HR se(coef) 95%CI_l
`T cell CD4+ (non-regulatory)_XCELL` -204.096 0.000  185.521   0.000
Age                                     0.023 1.023    0.008   1.007
Gendermale                             -0.060 0.942    0.226   0.605
RaceBlack                              -0.075 0.928    1.088   0.110
RaceWhite                              -0.420 0.657    1.023   0.089
Purity                                  1.066 2.905    0.609   0.881
FAM83D                                 -0.023 0.978    0.067   0.857
                                          95%CI_u      z     p signif
`T cell CD4+ (non-regulatory)_XCELL` 1.896924e+69 -1.100 0.271       
Age                                  1.040000e+00  2.787 0.005     **
Gendermale                           1.466000e+00 -0.266 0.791       
RaceBlack                            7.819000e+00 -0.069 0.945       
RaceWhite                            4.878000e+00 -0.410 0.681       
Purity                               9.582000e+00  1.751 0.080      ·
FAM83D                               1.115000e+00 -0.338 0.735       
Rsquare = 0.051 (max possible = 9.75e-01 )
Likelihood ratio test p = 9.12e-02 
Wald test p = 1.46e-01 
Score (logrank) test p = 1.6e-01 

T cell CD4+ (non-regulatory)_XCELL in SKCM (n=471):
Model: Surv(OS, EVENT) ~ `T cell CD4+ (non-regulatory)_XCELL` + Age + Stage + Gender + Race + Purity + `FAM83D` 
390 patients with 186 dying ( 81 missing obs. )
                                       coef    HR se(coef) 95%CI_l  95%CI_u
`T cell CD4+ (non-regulatory)_XCELL` -3.282 0.038    5.991   0.000 4717.629
Age                                   0.018 1.018    0.005   1.008    1.029
Stage2                                0.310 1.363    0.221   0.883    2.104
Stage3                                0.643 1.902    0.206   1.271    2.847
Stage4                                1.358 3.890    0.353   1.946    7.773
Gendermale                           -0.039 0.962    0.157   0.706    1.309
RaceWhite                            -1.244 0.288    0.402   0.131    0.634
Purity                                0.921 2.512    0.349   1.267    4.979
FAM83D                                0.108 1.114    0.082   0.949    1.308
                                          z     p signif
`T cell CD4+ (non-regulatory)_XCELL` -0.548 0.584       
Age                                   3.497 0.000    ***
Stage2                                1.400 0.162       
Stage3                                3.125 0.002     **
Stage4                                3.846 0.000    ***
Gendermale                           -0.249 0.803       
RaceWhite                            -3.095 0.002     **
Purity                                2.638 0.008     **
FAM83D                                1.320 0.187       
Rsquare = 0.128 (max possible = 9.92e-01 )
Likelihood ratio test p = 2.22e-08 
Wald test p = 1.41e-08 
Score (logrank) test p = 1.55e-09 

T cell CD4+ (non-regulatory)_XCELL in SKCM-Primary (n=103):
Model: Surv(OS, EVENT) ~ `T cell CD4+ (non-regulatory)_XCELL` + Age + Stage + Gender + Race + Purity + `FAM83D` 
94 patients with 26 dying ( 9 missing obs. )
                                         coef           HR se(coef) 95%CI_l
`T cell CD4+ (non-regulatory)_XCELL` -114.431 0.000000e+00  126.512   0.000
Age                                     0.009 1.009000e+00    0.017   0.977
Stage2                                 17.489 3.937372e+07 6244.722   0.000
Stage3                                 18.015 6.663466e+07 6244.722   0.000
Stage4                                 20.356 6.927118e+08 6244.722   0.000
Gendermale                              0.246 1.279000e+00    0.436   0.544
RaceWhite                              -1.198 3.020000e-01    0.655   0.084
Purity                                 -0.001 9.990000e-01    0.998   0.141
FAM83D                                 -0.016 9.850000e-01    0.238   0.618
                                          95%CI_u      z     p signif
`T cell CD4+ (non-regulatory)_XCELL` 9.775961e+57 -0.905 0.366       
Age                                  1.043000e+00  0.538 0.590       
Stage2                                        Inf  0.003 0.998       
Stage3                                        Inf  0.003 0.998       
Stage4                                        Inf  0.003 0.997       
Gendermale                           3.006000e+00  0.563 0.573       
RaceWhite                            1.089000e+00 -1.830 0.067      ·
Purity                               7.058000e+00 -0.001 0.999       
FAM83D                               1.568000e+00 -0.065 0.948       
Rsquare = 0.156 (max possible = 8.69e-01 )
Likelihood ratio test p = 6.76e-02 
Wald test p = 5.22e-02 
Score (logrank) test p = 4.8e-03 

T cell CD4+ (non-regulatory)_XCELL in SKCM-Metastasis (n=368):
Model: Surv(OS, EVENT) ~ `T cell CD4+ (non-regulatory)_XCELL` + Age + Stage + Gender + Race + Purity + `FAM83D` 
296 patients with 160 dying ( 72 missing obs. )
                                       coef    HR se(coef) 95%CI_l   95%CI_u
`T cell CD4+ (non-regulatory)_XCELL` -1.989 0.137    5.843   0.000 12891.381
Age                                   0.020 1.021    0.006   1.009     1.032
Stage2                                0.199 1.221    0.234   0.772     1.930
Stage3                                0.600 1.821    0.211   1.205     2.753
Stage4                                1.154 3.171    0.401   1.443     6.965
Gendermale                           -0.044 0.957    0.172   0.683     1.341
RaceWhite                            -1.015 0.362    0.600   0.112     1.175
Purity                                1.050 2.859    0.380   1.358     6.017
FAM83D                                0.126 1.134    0.088   0.955     1.347
                                          z     p signif
`T cell CD4+ (non-regulatory)_XCELL` -0.340 0.734       
Age                                   3.608 0.000    ***
Stage2                                0.853 0.394       
Stage3                                2.846 0.004     **
Stage4                                2.874 0.004     **
Gendermale                           -0.257 0.797       
RaceWhite                            -1.691 0.091      ·
Purity                                2.766 0.006     **
FAM83D                                1.433 0.152       
Rsquare = 0.14 (max possible = 9.95e-01 )
Likelihood ratio test p = 1e-06 
Wald test p = 1.87e-06 
Score (logrank) test p = 6.48e-07 

T cell CD4+ (non-regulatory)_XCELL in STAD (n=415):
Model: Surv(OS, EVENT) ~ `T cell CD4+ (non-regulatory)_XCELL` + Age + Stage + Gender + Race + Purity + `FAM83D` 
289 patients with 111 dying ( 126 missing obs. )
                                       coef    HR se(coef) 95%CI_l      95%CI_u
`T cell CD4+ (non-regulatory)_XCELL`  1.339 3.815    8.189   0.000 35676647.834
Age                                   0.029 1.029    0.010   1.009        1.050
Stage2                                0.556 1.743    0.393   0.807        3.768
Stage3                                0.984 2.675    0.367   1.303        5.490
Stage4                                1.497 4.469    0.513   1.635       12.219
Gendermale                            0.105 1.111    0.208   0.739        1.670
RaceBlack                             0.264 1.302    0.448   0.541        3.135
RaceWhite                             0.098 1.102    0.243   0.684        1.777
Purity                               -0.453 0.636    0.387   0.298        1.357
FAM83D                                0.176 1.193    0.094   0.992        1.434
                                          z     p signif
`T cell CD4+ (non-regulatory)_XCELL`  0.164 0.870       
Age                                   2.795 0.005     **
Stage2                                1.414 0.157       
Stage3                                2.682 0.007     **
Stage4                                2.918 0.004     **
Gendermale                            0.507 0.612       
RaceBlack                             0.588 0.556       
RaceWhite                             0.401 0.689       
Purity                               -1.170 0.242       
FAM83D                                1.878 0.060      ·
Rsquare = 0.08 (max possible = 9.79e-01 )
Likelihood ratio test p = 7.09e-03 
Wald test p = 9.75e-03 
Score (logrank) test p = 7.72e-03 

T cell CD4+ (non-regulatory)_XCELL in TGCT (n=150):
Model: Surv(OS, EVENT) ~ `T cell CD4+ (non-regulatory)_XCELL` + Age + Stage + Race + Purity + `FAM83D` 
75 patients with 2 dying ( 75 missing obs. )
                                        coef            HR     se(coef) 95%CI_l
`T cell CD4+ (non-regulatory)_XCELL` 472.077 1.048338e+205 1.030737e+10       0
Age                                   -1.724  1.780000e-01 1.662236e+03       0
Stage2                                 6.900  9.926530e+02 4.196473e+04       0
Stage3                                18.800  1.460731e+08 1.311897e+05       0
RaceBlack                              3.502  3.319000e+01 2.193543e+07       0
RaceWhite                            -43.509  0.000000e+00 2.338677e+07       0
Purity                               -10.495  0.000000e+00 2.146634e+05       0
FAM83D                                -5.533  4.000000e-03 3.690318e+04       0
                                     95%CI_u      z     p signif
`T cell CD4+ (non-regulatory)_XCELL`     Inf  0.000 1.000   <NA>
Age                                      Inf -0.001 0.999       
Stage2                                   Inf  0.000 1.000   <NA>
Stage3                                   Inf  0.000 1.000   <NA>
RaceBlack                                Inf  0.000 1.000   <NA>
RaceWhite                                Inf  0.000 1.000   <NA>
Purity                                   Inf  0.000 1.000   <NA>
FAM83D                                   Inf  0.000 1.000   <NA>
Rsquare = 0.14 (max possible = 1.4e-01 )
Likelihood ratio test p = 1.84e-01 
Wald test p = 1e+00 
Score (logrank) test p = 5.96e-03 

T cell CD4+ (non-regulatory)_XCELL in THCA (n=509):
Model: Surv(OS, EVENT) ~ `T cell CD4+ (non-regulatory)_XCELL` + Age + Stage + Gender + Race + Purity + `FAM83D` 
395 patients with 16 dying ( 114 missing obs. )
                                           coef           HR     se(coef)
`T cell CD4+ (non-regulatory)_XCELL` -19519.798 0.000000e+00 12530009.714
Age                                       0.144 1.155000e+00        0.028
Stage2                                   -0.121 8.860000e-01        1.099
Stage3                                    0.170 1.185000e+00        0.882
Stage4                                    1.690 5.419000e+00        0.974
Gendermale                               -0.127 8.800000e-01        0.673
RaceBlack                                19.118 2.008053e+08    17389.264
RaceWhite                                18.808 1.472534e+08    17389.264
Purity                                    2.150 8.585000e+00        1.087
FAM83D                                    0.186 1.205000e+00        0.544
                                     95%CI_l 95%CI_u      z     p signif
`T cell CD4+ (non-regulatory)_XCELL`   0.000     Inf -0.002 0.999       
Age                                    1.092   1.221  5.079 0.000    ***
Stage2                                 0.103   7.634 -0.110 0.912       
Stage3                                 0.210   6.678  0.192 0.847       
Stage4                                 0.804  36.538  1.736 0.083      ·
Gendermale                             0.235   3.293 -0.189 0.850       
RaceBlack                              0.000     Inf  0.001 0.999       
RaceWhite                              0.000     Inf  0.001 0.999       
Purity                                 1.020  72.240  1.978 0.048      *
FAM83D                                 0.415   3.497  0.343 0.732       
Rsquare = 0.15 (max possible = 3.47e-01 )
Likelihood ratio test p = 5.75e-10 
Wald test p = 1e+00 
Score (logrank) test p = 1.03e-10 

T cell CD4+ (non-regulatory)_XCELL in THYM (n=120):
Model: Surv(OS, EVENT) ~ `T cell CD4+ (non-regulatory)_XCELL` + Age + Gender + Race + Purity + `FAM83D` 
113 patients with 9 dying ( 7 missing obs. )
                                        coef    HR  se(coef) 95%CI_l    95%CI_u
`T cell CD4+ (non-regulatory)_XCELL` -29.811 0.000    21.535   0.000 242129.868
Age                                    0.034 1.035     0.035   0.966      1.109
Gendermale                            -0.094 0.910     0.849   0.172      4.806
RaceBlack                            -14.709 0.000 11738.000   0.000        Inf
RaceWhite                              0.633 1.882     1.159   0.194     18.238
Purity                                -0.098 0.907     1.239   0.080     10.287
FAM83D                                -0.301 0.740     0.375   0.355      1.542
                                          z     p signif
`T cell CD4+ (non-regulatory)_XCELL` -1.384 0.166       
Age                                   0.975 0.330       
Gendermale                           -0.111 0.912       
RaceBlack                            -0.001 0.999       
RaceWhite                             0.546 0.585       
Purity                               -0.079 0.937       
FAM83D                               -0.804 0.421       
Rsquare = 0.094 (max possible = 4.51e-01 )
Likelihood ratio test p = 1.33e-01 
Wald test p = 5.32e-01 
Score (logrank) test p = 2.16e-01 

T cell CD4+ (non-regulatory)_XCELL in UCEC (n=545):
Model: Surv(OS, EVENT) ~ `T cell CD4+ (non-regulatory)_XCELL` + Age + Race + Purity + `FAM83D` 
85 patients with 16 dying ( 460 missing obs. )
                                         coef    HR se(coef) 95%CI_l
`T cell CD4+ (non-regulatory)_XCELL` -130.472 0.000  331.427   0.000
Age                                    -0.006 0.994    0.029   0.940
RaceWhite                               1.452 4.273    0.687   1.111
Purity                                  1.340 3.819    1.096   0.446
FAM83D                                  0.118 1.125    0.255   0.682
                                           95%CI_u      z     p signif
`T cell CD4+ (non-regulatory)_XCELL` 2.804601e+225 -0.394 0.694       
Age                                   1.052000e+00 -0.210 0.834       
RaceWhite                             1.643500e+01  2.113 0.035      *
Purity                                3.270300e+01  1.223 0.221       
FAM83D                                1.856000e+00  0.462 0.644       
Rsquare = 0.085 (max possible = 7.29e-01 )
Likelihood ratio test p = 1.85e-01 
Wald test p = 3.02e-01 
Score (logrank) test p = 2.41e-01 

T cell CD4+ (non-regulatory)_XCELL in UCS (n=57):
Model: Surv(OS, EVENT) ~ `T cell CD4+ (non-regulatory)_XCELL` + Age + Race + Purity + `FAM83D` 
52 patients with 32 dying ( 5 missing obs. )
                                         coef           HR se(coef) 95%CI_l
`T cell CD4+ (non-regulatory)_XCELL` -283.001        0.000 1368.673   0.000
Age                                     0.044        1.045    0.024   0.997
RaceBlack                              17.601 44060150.222 6469.517   0.000
RaceWhite                              17.854 56741687.745 6469.517   0.000
Purity                                 -0.974        0.378    1.174   0.038
FAM83D                                 -0.014        0.986    0.285   0.564
                                     95%CI_u      z     p signif
`T cell CD4+ (non-regulatory)_XCELL`     Inf -0.207 0.836       
Age                                    1.097  1.822 0.068      ·
RaceBlack                                Inf  0.003 0.998       
RaceWhite                                Inf  0.003 0.998       
Purity                                 3.766 -0.830 0.407       
FAM83D                                 1.725 -0.048 0.961       
Rsquare = 0.12 (max possible = 9.83e-01 )
Likelihood ratio test p = 3.56e-01 
Wald test p = 4.82e-01 
Score (logrank) test p = 3.75e-01 

T cell CD4+ (non-regulatory)_XCELL in UVM (n=80):
Model: Surv(OS, EVENT) ~ `T cell CD4+ (non-regulatory)_XCELL` + Age + Stage + Gender + Purity + `FAM83D` 
77 patients with 22 dying ( 3 missing obs. )
                                        coef           HR se(coef)   95%CI_l
`T cell CD4+ (non-regulatory)_XCELL` 124.138 8.175158e+53   57.786 53041.946
Age                                    0.045 1.046000e+00    0.020     1.006
Stage3                                 0.065 1.067000e+00    0.491     0.408
Stage4                                 3.815 4.536500e+01    1.270     3.768
Gendermale                             0.600 1.822000e+00    0.484     0.705
Purity                                 2.209 9.109000e+00    1.505     0.477
FAM83D                                 1.353 3.870000e+00    0.408     1.738
                                           95%CI_u     z     p signif
`T cell CD4+ (non-regulatory)_XCELL` 1.260007e+103 2.148 0.032      *
Age                                   1.087000e+00 2.246 0.025      *
Stage3                                2.793000e+00 0.132 0.895       
Stage4                                5.462100e+02 3.005 0.003     **
Gendermale                            4.708000e+00 1.239 0.215       
Purity                                1.740360e+02 1.468 0.142       
FAM83D                                8.616000e+00 3.314 0.001     **
Rsquare = 0.371 (max possible = 8.72e-01 )
Likelihood ratio test p = 8.41e-06 
Wald test p = 8.78e-04 
Score (logrank) test p = 6.84e-11 

T cell CD4+ central memory_XCELL in ACC (n=79):
Model: Surv(OS, EVENT) ~ `T cell CD4+ central memory_XCELL` + Age + Gender + Race + Purity + `FAM83D` 
64 patients with 24 dying ( 15 missing obs. )
                                     coef           HR  se(coef)   95%CI_l
`T cell CD4+ central memory_XCELL` 32.944 2.029923e+14    11.942 13884.645
Age                                -0.001 9.990000e-01     0.015     0.970
Gendermale                          1.062 2.893000e+00     0.514     1.056
RaceBlack                           0.222 1.248000e+00 15846.207     0.000
RaceWhite                          14.332 1.676610e+06 13747.585     0.000
Purity                              2.799 1.642900e+01     2.352     0.164
FAM83D                              1.526 4.601000e+00     0.331     2.406
                                        95%CI_u      z     p signif
`T cell CD4+ central memory_XCELL` 2.967729e+24  2.759 0.006     **
Age                                1.028000e+00 -0.083 0.934       
Gendermale                         7.926000e+00  2.065 0.039      *
RaceBlack                                   Inf  0.000 1.000   <NA>
RaceWhite                                   Inf  0.001 0.999       
Purity                             1.649995e+03  1.190 0.234       
FAM83D                             8.796000e+00  4.616 0.000    ***
Rsquare = 0.429 (max possible = 9.38e-01 )
Likelihood ratio test p = 7.62e-06 
Wald test p = 2.53e-03 
Score (logrank) test p = 9.3e-05 

T cell CD4+ central memory_XCELL in BLCA (n=408):
Model: Surv(OS, EVENT) ~ `T cell CD4+ central memory_XCELL` + Age + Stage + Gender + Race + Purity + `FAM83D` 
348 patients with 160 dying ( 60 missing obs. )
                                     coef          HR se(coef) 95%CI_l
`T cell CD4+ central memory_XCELL` -5.906       0.003    8.731   0.000
Age                                 0.034       1.034    0.009   1.017
Stage2                             14.573 2133182.998 1871.012   0.000
Stage3                             15.000 3269751.287 1871.012   0.000
Stage4                             15.537 5594874.113 1871.012   0.000
Gendermale                         -0.166       0.847    0.178   0.597
RaceBlack                           0.700       2.015    0.454   0.828
RaceWhite                           0.085       1.089    0.361   0.537
Purity                              0.158       1.171    0.343   0.598
FAM83D                             -0.030       0.970    0.087   0.819
                                     95%CI_u      z     p signif
`T cell CD4+ central memory_XCELL` 73586.443 -0.676 0.499       
Age                                    1.052  3.894 0.000    ***
Stage2                                   Inf  0.008 0.994       
Stage3                                   Inf  0.008 0.994       
Stage4                                   Inf  0.008 0.993       
Gendermale                             1.202 -0.929 0.353       
RaceBlack                              4.904  1.544 0.123       
RaceWhite                              2.208  0.237 0.813       
Purity                                 2.295  0.461 0.645       
FAM83D                                 1.150 -0.346 0.730       
Rsquare = 0.132 (max possible = 9.91e-01 )
Likelihood ratio test p = 3.94e-07 
Wald test p = 2.6e-06 
Score (logrank) test p = 7.13e-07 

T cell CD4+ central memory_XCELL in BRCA (n=1100):
Model: Surv(OS, EVENT) ~ `T cell CD4+ central memory_XCELL` + Age + Stage + Gender + Race + Purity + `FAM83D` 
878 patients with 121 dying ( 222 missing obs. )
                                     coef     HR se(coef) 95%CI_l     95%CI_u
`T cell CD4+ central memory_XCELL`  3.531 34.154    7.827   0.000 1.57091e+08
Age                                 0.039  1.039    0.008   1.024 1.05500e+00
Stage2                              0.362  1.437    0.306   0.789 2.61500e+00
Stage3                              1.159  3.188    0.314   1.723 5.89800e+00
Stage4                              2.452 11.608    0.391   5.397 2.49690e+01
Gendermale                          0.051  1.052    1.007   0.146 7.57400e+00
RaceBlack                          -0.077  0.926    0.622   0.274 3.13500e+00
RaceWhite                          -0.236  0.790    0.596   0.246 2.54000e+00
Purity                              0.385  1.469    0.430   0.633 3.41200e+00
FAM83D                              0.115  1.122    0.070   0.977 1.28800e+00
                                        z     p signif
`T cell CD4+ central memory_XCELL`  0.451 0.652       
Age                                 4.963 0.000    ***
Stage2                              1.185 0.236       
Stage3                              3.693 0.000    ***
Stage4                              6.274 0.000    ***
Gendermale                          0.050 0.960       
RaceBlack                          -0.123 0.902       
RaceWhite                          -0.396 0.692       
Purity                              0.895 0.371       
FAM83D                              1.629 0.103       
Rsquare = 0.084 (max possible = 7.85e-01 )
Likelihood ratio test p = 2.26e-12 
Wald test p = 7.44e-16 
Score (logrank) test p = 9.4e-22 

T cell CD4+ central memory_XCELL in BRCA-Basal (n=191):
Model: Surv(OS, EVENT) ~ `T cell CD4+ central memory_XCELL` + Age + Stage + Race + Purity + `FAM83D` 
163 patients with 24 dying ( 28 missing obs. )
                                     coef           HR se(coef) 95%CI_l
`T cell CD4+ central memory_XCELL` 15.316 4.481944e+06   14.894   0.000
Age                                 0.017 1.017000e+00    0.018   0.982
Stage2                             18.704 1.327716e+08 6384.496   0.000
Stage3                             20.054 5.121317e+08 6384.496   0.000
Stage4                             20.748 1.025168e+09 6384.496   0.000
RaceBlack                          -0.974 3.780000e-01    1.123   0.042
RaceWhite                          -1.260 2.840000e-01    1.137   0.031
Purity                              0.907 2.478000e+00    1.005   0.345
FAM83D                             -0.377 6.860000e-01    0.243   0.426
                                        95%CI_u      z     p signif
`T cell CD4+ central memory_XCELL` 2.135021e+19  1.028 0.304       
Age                                1.053000e+00  0.956 0.339       
Stage2                                      Inf  0.003 0.998       
Stage3                                      Inf  0.003 0.997       
Stage4                                      Inf  0.003 0.997       
RaceBlack                          3.411000e+00 -0.867 0.386       
RaceWhite                          2.635000e+00 -1.108 0.268       
Purity                             1.777600e+01  0.903 0.367       
FAM83D                             1.104000e+00 -1.552 0.121       
Rsquare = 0.176 (max possible = 7.18e-01 )
Likelihood ratio test p = 2.34e-04 
Wald test p = 3.16e-03 
Score (logrank) test p = 1.99e-06 

T cell CD4+ central memory_XCELL in BRCA-Her2 (n=82):
Model: Surv(OS, EVENT) ~ `T cell CD4+ central memory_XCELL` + Age + Stage + Race + Purity + `FAM83D` 
59 patients with 11 dying ( 23 missing obs. )
                                      coef           HR  se(coef) 95%CI_l
`T cell CD4+ central memory_XCELL` -66.872 0.000000e+00    93.633   0.000
Age                                  0.030 1.031000e+00     0.029   0.974
Stage2                              17.889 5.875600e+07 14773.854   0.000
Stage3                              19.529 3.028252e+08 14773.854   0.000
Stage4                                  NA           NA     0.000      NA
RaceBlack                           -3.509 3.000000e-02     1.983   0.001
RaceWhite                           -2.139 1.180000e-01     1.599   0.005
Purity                               2.644 1.406700e+01     2.353   0.140
FAM83D                              -0.265 7.670000e-01     0.530   0.271
                                        95%CI_u      z     p signif
`T cell CD4+ central memory_XCELL` 4.557118e+50 -0.714 0.475       
Age                                1.091000e+00  1.043 0.297       
Stage2                                      Inf  0.001 0.999       
Stage3                                      Inf  0.001 0.999       
Stage4                                       NA     NA    NA   <NA>
RaceBlack                          1.458000e+00 -1.770 0.077      ·
RaceWhite                          2.704000e+00 -1.338 0.181       
Purity                             1.416438e+03  1.124 0.261       
FAM83D                             2.170000e+00 -0.499 0.618       
Rsquare = 0.384 (max possible = 6.68e-01 )
Likelihood ratio test p = 3.68e-04 
Wald test p = 3.38e-01 
Score (logrank) test p = 2.92e-14 

T cell CD4+ central memory_XCELL in BRCA-LumA (n=568):
Model: Surv(OS, EVENT) ~ `T cell CD4+ central memory_XCELL` + Age + Stage + Gender + Race + Purity + `FAM83D` 
464 patients with 55 dying ( 104 missing obs. )
                                      coef        HR se(coef) 95%CI_l
`T cell CD4+ central memory_XCELL`   9.353 11534.895   10.428   0.000
Age                                  0.052     1.054    0.012   1.028
Stage2                               0.294     1.342    0.377   0.641
Stage3                               0.887     2.428    0.397   1.114
Stage4                               2.284     9.811    0.601   3.021
Gendermale                         -15.332     0.000 3474.657   0.000
RaceBlack                           -0.418     0.659    1.173   0.066
RaceWhite                            0.278     1.321    1.032   0.175
Purity                               0.126     1.134    0.634   0.327
FAM83D                               0.199     1.220    0.154   0.903
                                        95%CI_u      z     p signif
`T cell CD4+ central memory_XCELL` 8.678952e+12  0.897 0.370       
Age                                1.080000e+00  4.210 0.000    ***
Stage2                             2.808000e+00  0.781 0.435       
Stage3                             5.289000e+00  2.233 0.026      *
Stage4                             3.186200e+01  3.800 0.000    ***
Gendermale                                  Inf -0.004 0.996       
RaceBlack                          6.567000e+00 -0.356 0.722       
RaceWhite                          9.979000e+00  0.270 0.787       
Purity                             3.932000e+00  0.198 0.843       
FAM83D                             1.648000e+00  1.294 0.196       
Rsquare = 0.074 (max possible = 6.81e-01 )
Likelihood ratio test p = 9.91e-05 
Wald test p = 3.01e-05 
Score (logrank) test p = 5.54e-07 

T cell CD4+ central memory_XCELL in BRCA-LumB (n=219):
Model: Surv(OS, EVENT) ~ `T cell CD4+ central memory_XCELL` + Age + Stage + Gender + Race + Purity + `FAM83D` 
157 patients with 25 dying ( 62 missing obs. )
                                      coef           HR se(coef) 95%CI_l
`T cell CD4+ central memory_XCELL` -30.298        0.000   42.216   0.000
Age                                  0.052        1.053    0.022   1.009
Stage2                               0.541        1.717    1.104   0.197
Stage3                               1.367        3.922    1.082   0.471
Stage4                               1.961        7.106    1.189   0.691
Gendermale                           1.101        3.008    1.162   0.309
RaceBlack                           16.815 20079633.049 6442.469   0.000
RaceWhite                           16.050  9345689.962 6442.469   0.000
Purity                               1.172        3.229    1.430   0.196
FAM83D                               0.273        1.314    0.217   0.859
                                        95%CI_u      z     p signif
`T cell CD4+ central memory_XCELL` 5.965184e+22 -0.718 0.473       
Age                                1.098000e+00  2.393 0.017      *
Stage2                             1.494900e+01  0.489 0.624       
Stage3                             3.266800e+01  1.263 0.206       
Stage4                             7.308800e+01  1.649 0.099      ·
Gendermale                         2.931300e+01  0.948 0.343       
RaceBlack                                   Inf  0.003 0.998       
RaceWhite                                   Inf  0.002 0.998       
Purity                             5.326400e+01  0.819 0.413       
FAM83D                             2.010000e+00  1.257 0.209       
Rsquare = 0.121 (max possible = 6.98e-01 )
Likelihood ratio test p = 2.68e-02 
Wald test p = 5.89e-02 
Score (logrank) test p = 1.57e-02 

T cell CD4+ central memory_XCELL in CESC (n=306):
Model: Surv(OS, EVENT) ~ `T cell CD4+ central memory_XCELL` + Age + Race + Purity + `FAM83D` 
227 patients with 55 dying ( 79 missing obs. )
                                     coef        HR se(coef) 95%CI_l
`T cell CD4+ central memory_XCELL` 10.338 30874.643   17.048   0.000
Age                                 0.011     1.011    0.010   0.992
RaceBlack                           1.026     2.791    1.069   0.343
RaceWhite                           0.786     2.195    1.017   0.299
Purity                              0.561     1.752    0.741   0.410
FAM83D                             -0.025     0.976    0.135   0.748
                                        95%CI_u      z     p signif
`T cell CD4+ central memory_XCELL` 1.002117e+19  0.606 0.544       
Age                                1.031000e+00  1.149 0.250       
RaceBlack                          2.268300e+01  0.960 0.337       
RaceWhite                          1.611100e+01  0.773 0.440       
Purity                             7.481000e+00  0.757 0.449       
FAM83D                             1.272000e+00 -0.182 0.856       
Rsquare = 0.015 (max possible = 8.91e-01 )
Likelihood ratio test p = 7.43e-01 
Wald test p = 7.67e-01 
Score (logrank) test p = 7.6e-01 

T cell CD4+ central memory_XCELL in CHOL (n=36):
Model: Surv(OS, EVENT) ~ `T cell CD4+ central memory_XCELL` + Age + Stage + Gender + Race + Purity + `FAM83D` 
36 patients with 18 dying ( 0 missing obs. )
                                       coef     HR se(coef) 95%CI_l
`T cell CD4+ central memory_XCELL` -121.923  0.000   93.173   0.000
Age                                   0.023  1.023    0.021   0.981
Stage2                                1.073  2.925    0.711   0.726
Stage3                               -6.302  0.002 7007.567   0.000
Stage4                                1.038  2.825    0.695   0.724
Gendermale                            0.316  1.372    0.579   0.442
RaceBlack                             0.240  1.272    1.502   0.067
RaceWhite                            -0.738  0.478    0.903   0.081
Purity                                2.918 18.506    1.783   0.562
FAM83D                                0.460  1.585    0.377   0.758
                                        95%CI_u      z     p signif
`T cell CD4+ central memory_XCELL` 2.283959e+26 -1.309 0.191       
Age                                1.066000e+00  1.063 0.288       
Stage2                             1.178100e+01  1.510 0.131       
Stage3                                      Inf -0.001 0.999       
Stage4                             1.102700e+01  1.494 0.135       
Gendermale                         4.265000e+00  0.547 0.584       
RaceBlack                          2.414700e+01  0.160 0.873       
RaceWhite                          2.806000e+00 -0.817 0.414       
Purity                             6.096820e+02  1.637 0.102       
FAM83D                             3.315000e+00  1.223 0.221       
Rsquare = 0.27 (max possible = 9.46e-01 )
Likelihood ratio test p = 3.31e-01 
Wald test p = 6.26e-01 
Score (logrank) test p = 4.34e-01 

T cell CD4+ central memory_XCELL in COAD (n=458):
Model: Surv(OS, EVENT) ~ `T cell CD4+ central memory_XCELL` + Age + Stage + Gender + Race + Purity + `FAM83D` 
236 patients with 58 dying ( 222 missing obs. )
                                     coef    HR se(coef) 95%CI_l      95%CI_u
`T cell CD4+ central memory_XCELL` -5.414 0.004   20.185   0.000 6.762862e+14
Age                                 0.028 1.028    0.013   1.003 1.054000e+00
Stage2                              0.504 1.655    0.636   0.476 5.752000e+00
Stage3                              1.086 2.961    0.628   0.865 1.014400e+01
Stage4                              2.270 9.678    0.634   2.796 3.349900e+01
Gendermale                          0.328 1.388    0.289   0.788 2.444000e+00
RaceBlack                          -0.347 0.707    0.840   0.136 3.667000e+00
RaceWhite                          -0.314 0.731    0.786   0.157 3.408000e+00
Purity                             -0.419 0.658    0.658   0.181 2.388000e+00
FAM83D                              0.031 1.032    0.212   0.681 1.564000e+00
                                        z     p signif
`T cell CD4+ central memory_XCELL` -0.268 0.789       
Age                                 2.224 0.026      *
Stage2                              0.793 0.428       
Stage3                              1.728 0.084      ·
Stage4                              3.583 0.000    ***
Gendermale                          1.135 0.256       
RaceBlack                          -0.413 0.679       
RaceWhite                          -0.400 0.690       
Purity                             -0.637 0.524       
FAM83D                              0.148 0.882       
Rsquare = 0.126 (max possible = 8.97e-01 )
Likelihood ratio test p = 4.29e-04 
Wald test p = 3.02e-04 
Score (logrank) test p = 3.89e-05 

T cell CD4+ central memory_XCELL in DLBC (n=48):
Model: Surv(OS, EVENT) ~ `T cell CD4+ central memory_XCELL` + Age + Gender + Race + Purity + `FAM83D` 
41 patients with 5 dying ( 7 missing obs. )
                                     coef          HR se(coef) 95%CI_l
`T cell CD4+ central memory_XCELL` 38.853 7.47617e+16   38.035   0.000
Age                                -0.053 9.48000e-01    0.066   0.833
Gendermale                          0.237 1.26800e+00    1.127   0.139
RaceBlack                           0.691 1.99600e+00    2.586   0.013
RaceWhite                          -4.477 1.10000e-02    2.846   0.000
Purity                             -0.762 4.67000e-01    2.865   0.002
FAM83D                              1.792 6.00400e+00    1.043   0.777
                                        95%CI_u      z     p signif
`T cell CD4+ central memory_XCELL` 1.775904e+49  1.021 0.307       
Age                                1.079000e+00 -0.809 0.419       
Gendermale                         1.154800e+01  0.210 0.833       
RaceBlack                          3.173010e+02  0.267 0.789       
RaceWhite                          3.006000e+00 -1.573 0.116       
Purity                             1.280990e+02 -0.266 0.790       
FAM83D                             4.638700e+01  1.718 0.086      ·
Rsquare = 0.225 (max possible = 5.58e-01 )
Likelihood ratio test p = 1.64e-01 
Wald test p = 6.19e-01 
Score (logrank) test p = 2.07e-01 

T cell CD4+ central memory_XCELL in ESCA (n=185):
Model: Surv(OS, EVENT) ~ `T cell CD4+ central memory_XCELL` + Age + Stage + Gender + Race + Purity + `FAM83D` 
140 patients with 47 dying ( 45 missing obs. )
                                     coef           HR se(coef) 95%CI_l
`T cell CD4+ central memory_XCELL` 29.107 4.373251e+12   23.219   0.000
Age                                 0.011 1.011000e+00    0.015   0.983
Stage2                              0.578 1.783000e+00    0.660   0.489
Stage3                              1.311 3.709000e+00    0.675   0.988
Stage4                              2.847 1.723600e+01    0.774   3.781
Gendermale                          0.410 1.507000e+00    0.541   0.522
RaceBlack                           0.382 1.466000e+00    1.069   0.180
RaceWhite                          -0.236 7.900000e-01    0.462   0.320
Purity                              0.015 1.015000e+00    0.795   0.214
FAM83D                             -0.131 8.770000e-01    0.146   0.659
                                        95%CI_u      z     p signif
`T cell CD4+ central memory_XCELL` 2.541611e+32  1.254 0.210       
Age                                1.040000e+00  0.750 0.453       
Stage2                             6.504000e+00  0.876 0.381       
Stage3                             1.391600e+01  1.943 0.052      ·
Stage4                             7.856900e+01  3.678 0.000    ***
Gendermale                         4.350000e+00  0.758 0.449       
RaceBlack                          1.191800e+01  0.358 0.721       
RaceWhite                          1.952000e+00 -0.511 0.609       
Purity                             4.823000e+00  0.019 0.985       
FAM83D                             1.168000e+00 -0.896 0.370       
Rsquare = 0.154 (max possible = 9.32e-01 )
Likelihood ratio test p = 9.38e-03 
Wald test p = 4.52e-03 
Score (logrank) test p = 3.35e-04 

T cell CD4+ central memory_XCELL in GBM (n=153):
Model: Surv(OS, EVENT) ~ `T cell CD4+ central memory_XCELL` + Age + Gender + Race + Purity + `FAM83D` 
135 patients with 108 dying ( 18 missing obs. )
                                     coef        HR se(coef) 95%CI_l
`T cell CD4+ central memory_XCELL` 10.295 29598.164   13.600   0.000
Age                                 0.030     1.030    0.008   1.014
Gendermale                         -0.104     0.901    0.214   0.593
RaceBlack                           0.512     1.668    0.732   0.397
RaceWhite                          -0.149     0.861    0.618   0.257
Purity                             -1.458     0.233    0.563   0.077
FAM83D                              0.177     1.194    0.111   0.961
                                        95%CI_u      z     p signif
`T cell CD4+ central memory_XCELL` 1.115904e+16  0.757 0.449       
Age                                1.047000e+00  3.632 0.000    ***
Gendermale                         1.369000e+00 -0.489 0.625       
RaceBlack                          7.007000e+00  0.699 0.484       
RaceWhite                          2.891000e+00 -0.242 0.809       
Purity                             7.010000e-01 -2.590 0.010      *
FAM83D                             1.483000e+00  1.600 0.110       
Rsquare = 0.147 (max possible = 9.98e-01 )
Likelihood ratio test p = 3.13e-03 
Wald test p = 3.08e-03 
Score (logrank) test p = 2.46e-03 

T cell CD4+ central memory_XCELL in HNSC (n=522):
Model: Surv(OS, EVENT) ~ `T cell CD4+ central memory_XCELL` + Age + Stage + Gender + Race + Purity + `FAM83D` 
411 patients with 176 dying ( 111 missing obs. )
                                     coef    HR se(coef) 95%CI_l 95%CI_u      z
`T cell CD4+ central memory_XCELL` -7.103 0.001    3.383   0.000   0.624 -2.099
Age                                 0.022 1.022    0.008   1.007   1.038  2.926
Stage2                              0.502 1.652    0.547   0.566   4.828  0.918
Stage3                              0.745 2.107    0.541   0.730   6.078  1.378
Stage4                              1.158 3.185    0.512   1.167   8.689  2.262
Gendermale                         -0.265 0.767    0.172   0.548   1.074 -1.544
RaceBlack                           0.092 1.096    0.560   0.366   3.288  0.164
RaceWhite                          -0.291 0.748    0.512   0.274   2.038 -0.568
Purity                             -0.114 0.893    0.366   0.436   1.828 -0.311
FAM83D                             -0.025 0.975    0.082   0.830   1.146 -0.305
                                       p signif
`T cell CD4+ central memory_XCELL` 0.036      *
Age                                0.003     **
Stage2                             0.359       
Stage3                             0.168       
Stage4                             0.024      *
Gendermale                         0.122       
RaceBlack                          0.870       
RaceWhite                          0.570       
Purity                             0.756       
FAM83D                             0.760       
Rsquare = 0.08 (max possible = 9.89e-01 )
Likelihood ratio test p = 1.6e-04 
Wald test p = 4.24e-04 
Score (logrank) test p = 2.91e-04 

T cell CD4+ central memory_XCELL in HNSC-HPV+ (n=98):
Model: Surv(OS, EVENT) ~ `T cell CD4+ central memory_XCELL` + Age + Stage + Gender + Race + Purity + `FAM83D` 
65 patients with 23 dying ( 33 missing obs. )
                                     coef           HR  se(coef) 95%CI_l
`T cell CD4+ central memory_XCELL`  4.272 7.167600e+01    10.362   0.000
Age                                 0.007 1.007000e+00     0.026   0.957
Stage2                             17.513 4.032583e+07  5317.445   0.000
Stage3                             16.681 1.755495e+07  5317.445   0.000
Stage4                             17.597 4.390016e+07  5317.445   0.000
Gendermale                         -0.158 8.540000e-01     0.547   0.292
RaceBlack                          19.222 2.228429e+08 12085.420   0.000
RaceWhite                          18.369 9.498490e+07 12085.420   0.000
Purity                             -1.815 1.630000e-01     1.144   0.017
FAM83D                              0.211 1.235000e+00     0.278   0.716
                                        95%CI_u      z     p signif
`T cell CD4+ central memory_XCELL` 4.734052e+10  0.412 0.680       
Age                                1.060000e+00  0.272 0.785       
Stage2                                      Inf  0.003 0.997       
Stage3                                      Inf  0.003 0.997       
Stage4                                      Inf  0.003 0.997       
Gendermale                         2.496000e+00 -0.288 0.773       
RaceBlack                                   Inf  0.002 0.999       
RaceWhite                                   Inf  0.002 0.999       
Purity                             1.532000e+00 -1.587 0.112       
FAM83D                             2.130000e+00  0.760 0.447       
Rsquare = 0.096 (max possible = 9.17e-01 )
Likelihood ratio test p = 7.67e-01 
Wald test p = 9.61e-01 
Score (logrank) test p = 8.89e-01 

T cell CD4+ central memory_XCELL in HNSC-HPV- (n=422):
Model: Surv(OS, EVENT) ~ `T cell CD4+ central memory_XCELL` + Age + Stage + Gender + Race + Purity + `FAM83D` 
346 patients with 153 dying ( 76 missing obs. )
                                     coef    HR se(coef) 95%CI_l 95%CI_u      z
`T cell CD4+ central memory_XCELL` -8.088 0.000    3.725   0.000   0.455 -2.171
Age                                 0.025 1.026    0.008   1.009   1.043  3.018
Stage2                              0.264 1.302    0.557   0.437   3.878  0.475
Stage3                              0.622 1.863    0.545   0.640   5.422  1.141
Stage4                              1.061 2.890    0.514   1.056   7.908  2.066
Gendermale                         -0.288 0.750    0.182   0.524   1.072 -1.578
RaceBlack                          -0.035 0.966    0.566   0.318   2.931 -0.061
RaceWhite                          -0.416 0.660    0.514   0.241   1.805 -0.810
Purity                              0.098 1.103    0.402   0.502   2.426  0.244
FAM83D                             -0.054 0.947    0.088   0.797   1.126 -0.614
                                       p signif
`T cell CD4+ central memory_XCELL` 0.030      *
Age                                0.003     **
Stage2                             0.635       
Stage3                             0.254       
Stage4                             0.039      *
Gendermale                         0.115       
RaceBlack                          0.951       
RaceWhite                          0.418       
Purity                             0.807       
FAM83D                             0.539       
Rsquare = 0.098 (max possible = 9.89e-01 )
Likelihood ratio test p = 9.95e-05 
Wald test p = 2.71e-04 
Score (logrank) test p = 1.83e-04 

T cell CD4+ central memory_XCELL in KICH (n=66):
Model: Surv(OS, EVENT) ~ `T cell CD4+ central memory_XCELL` + Age + Stage + Gender + Race + Purity + `FAM83D` 
63 patients with 9 dying ( 3 missing obs. )
                                       coef           HR se(coef)     95%CI_l
`T cell CD4+ central memory_XCELL` -338.441        0.000   48.680       0.000
Age                                  -0.051        0.950    0.031       0.894
Stage2                               13.996  1197267.409    0.937  190776.499
Stage3                               14.613  2219532.229    0.801  461773.704
Stage4                               17.593 43727051.211    1.001 6150314.230
Gendermale                           -0.487        0.615    0.827       0.121
RaceBlack                            -9.344        0.000 1888.423       0.000
RaceWhite                            -2.503        0.082    1.214       0.008
Purity                               13.185   532457.739    3.818     299.701
FAM83D                                0.662        1.938    0.302       1.072
                                        95%CI_u      z     p signif
`T cell CD4+ central memory_XCELL` 0.000000e+00 -6.952 0.000    ***
Age                                1.010000e+00 -1.645 0.100       
Stage2                             7.513762e+06 14.935 0.000    ***
Stage3                             1.066826e+07 18.243 0.000    ***
Stage4                             3.108874e+08 17.580 0.000    ***
Gendermale                         3.111000e+00 -0.588 0.556       
RaceBlack                                   Inf -0.005 0.996       
RaceWhite                          8.840000e-01 -2.061 0.039      *
Purity                             9.459809e+08  3.454 0.001     **
FAM83D                             3.505000e+00  2.189 0.029      *
Rsquare = 0.52 (max possible = 6.71e-01 )
Likelihood ratio test p = 1.33e-06 
Wald test p = 6.08e-195 
Score (logrank) test p = 1.9e-10 

T cell CD4+ central memory_XCELL in KIRC (n=533):
Model: Surv(OS, EVENT) ~ `T cell CD4+ central memory_XCELL` + Age + Stage + Gender + Race + Purity + `FAM83D` 
450 patients with 138 dying ( 83 missing obs. )
                                     coef           HR se(coef)    95%CI_l
`T cell CD4+ central memory_XCELL` 22.794 7.928688e+09    5.742 102751.311
Age                                 0.036 1.037000e+00    0.008      1.020
Stage2                              0.234 1.264000e+00    0.347      0.640
Stage3                              0.757 2.133000e+00    0.231      1.356
Stage4                              1.810 6.109000e+00    0.217      3.993
Gendermale                         -0.110 8.960000e-01    0.185      0.623
RaceBlack                           0.826 2.283000e+00    1.065      0.283
RaceWhite                           0.790 2.204000e+00    1.026      0.295
Purity                              0.035 1.036000e+00    0.373      0.499
FAM83D                              0.307 1.359000e+00    0.119      1.076
                                        95%CI_u      z     p signif
`T cell CD4+ central memory_XCELL` 6.118082e+14  3.970 0.000    ***
Age                                1.054000e+00  4.344 0.000    ***
Stage2                             2.496000e+00  0.675 0.500       
Stage3                             3.354000e+00  3.278 0.001     **
Stage4                             9.345000e+00  8.344 0.000    ***
Gendermale                         1.289000e+00 -0.592 0.554       
RaceBlack                          1.842300e+01  0.775 0.438       
RaceWhite                          1.647400e+01  0.770 0.441       
Purity                             2.151000e+00  0.094 0.925       
FAM83D                             1.716000e+00  2.575 0.010      *
Rsquare = 0.205 (max possible = 9.65e-01 )
Likelihood ratio test p = 1.32e-17 
Wald test p = 7.8e-18 
Score (logrank) test p = 2.92e-21 

T cell CD4+ central memory_XCELL in KIRP (n=290):
Model: Surv(OS, EVENT) ~ `T cell CD4+ central memory_XCELL` + Age + Stage + Gender + Race + Purity + `FAM83D` 
219 patients with 34 dying ( 71 missing obs. )
                                     coef      HR se(coef) 95%CI_l      95%CI_u
`T cell CD4+ central memory_XCELL`  5.295 199.344   19.630   0.000 1.020759e+19
Age                                 0.015   1.015    0.015   0.985 1.046000e+00
Stage2                             -0.650   0.522    1.054   0.066 4.121000e+00
Stage3                              0.936   2.550    0.477   1.002 6.492000e+00
Stage4                              2.206   9.079    0.531   3.209 2.568700e+01
Gendermale                         -0.119   0.888    0.418   0.391 2.013000e+00
RaceBlack                          -0.538   0.584    1.288   0.047 7.287000e+00
RaceWhite                          -0.907   0.404    1.247   0.035 4.657000e+00
Purity                             -0.731   0.482    0.788   0.103 2.257000e+00
FAM83D                              0.966   2.629    0.211   1.740 3.971000e+00
                                        z     p signif
`T cell CD4+ central memory_XCELL`  0.270 0.787       
Age                                 0.976 0.329       
Stage2                             -0.617 0.537       
Stage3                              1.963 0.050      ·
Stage4                              4.157 0.000    ***
Gendermale                         -0.285 0.776       
RaceBlack                          -0.418 0.676       
RaceWhite                          -0.727 0.467       
Purity                             -0.927 0.354       
FAM83D                              4.590 0.000    ***
Rsquare = 0.233 (max possible = 7.58e-01 )
Likelihood ratio test p = 7.92e-09 
Wald test p = 3.22e-09 
Score (logrank) test p = 7.41e-16 

T cell CD4+ central memory_XCELL in LGG (n=516):
Model: Surv(OS, EVENT) ~ `T cell CD4+ central memory_XCELL` + Age + Gender + Race + Purity + `FAM83D` 
463 patients with 112 dying ( 53 missing obs. )
                                      coef          HR se(coef) 95%CI_l
`T cell CD4+ central memory_XCELL` -19.977       0.000   23.115   0.000
Age                                  0.057       1.059    0.008   1.043
Gendermale                           0.102       1.107    0.198   0.751
RaceBlack                           15.453 5141029.709 2173.851   0.000
RaceWhite                           15.480 5283795.815 2173.851   0.000
Purity                              -1.179       0.308    0.410   0.138
FAM83D                               0.529       1.698    0.085   1.437
                                       95%CI_u      z     p signif
`T cell CD4+ central memory_XCELL` 9.98796e+10 -0.864 0.387       
Age                                1.07600e+00  7.336 0.000    ***
Gendermale                         1.63300e+00  0.516 0.606       
RaceBlack                                  Inf  0.007 0.994       
RaceWhite                                  Inf  0.007 0.994       
Purity                             6.86000e-01 -2.878 0.004     **
FAM83D                             2.00500e+00  6.228 0.000    ***
Rsquare = 0.204 (max possible = 9.07e-01 )
Likelihood ratio test p = 7.5e-20 
Wald test p = 5.35e-21 
Score (logrank) test p = 1.79e-24 

T cell CD4+ central memory_XCELL in LIHC (n=371):
Model: Surv(OS, EVENT) ~ `T cell CD4+ central memory_XCELL` + Age + Stage + Gender + Race + Purity + `FAM83D` 
310 patients with 106 dying ( 61 missing obs. )
                                      coef    HR se(coef) 95%CI_l     95%CI_u
`T cell CD4+ central memory_XCELL` -17.447 0.000   16.701   0.000 4349781.826
Age                                  0.013 1.013    0.008   0.997       1.030
Stage2                               0.210 1.233    0.265   0.734       2.073
Stage3                               0.797 2.220    0.242   1.382       3.565
Stage4                               1.817 6.153    0.625   1.806      20.966
Gendermale                          -0.108 0.897    0.230   0.572       1.407
RaceBlack                            0.733 2.082    0.496   0.787       5.505
RaceWhite                            0.012 1.012    0.238   0.635       1.613
Purity                               0.271 1.311    0.488   0.504       3.412
FAM83D                               0.260 1.296    0.100   1.066       1.576
                                        z     p signif
`T cell CD4+ central memory_XCELL` -1.045 0.296       
Age                                 1.566 0.117       
Stage2                              0.792 0.429       
Stage3                              3.298 0.001     **
Stage4                              2.905 0.004     **
Gendermale                         -0.472 0.637       
RaceBlack                           1.478 0.139       
RaceWhite                           0.049 0.961       
Purity                              0.555 0.579       
FAM83D                              2.606 0.009     **
Rsquare = 0.119 (max possible = 9.66e-01 )
Likelihood ratio test p = 2.43e-05 
Wald test p = 1.73e-05 
Score (logrank) test p = 4.98e-06 

T cell CD4+ central memory_XCELL in LUAD (n=515):
Model: Surv(OS, EVENT) ~ `T cell CD4+ central memory_XCELL` + Age + Stage + Gender + Race + Purity + `FAM83D` 
421 patients with 150 dying ( 94 missing obs. )
                                     coef           HR se(coef) 95%CI_l
`T cell CD4+ central memory_XCELL` -2.699        0.067    5.541   0.000
Age                                 0.015        1.015    0.009   0.996
Stage2                              0.862        2.368    0.201   1.595
Stage3                              0.933        2.543    0.220   1.653
Stage4                              1.035        2.814    0.333   1.465
Gendermale                         -0.029        0.972    0.169   0.697
RaceBlack                          16.249 11399685.452 1875.997   0.000
RaceWhite                          16.368 12845327.884 1875.997   0.000
Purity                              0.757        2.132    0.350   1.073
FAM83D                              0.213        1.237    0.076   1.066
                                    95%CI_u      z     p signif
`T cell CD4+ central memory_XCELL` 3505.630 -0.487 0.626       
Age                                   1.034  1.544 0.123       
Stage2                                3.514  4.278 0.000    ***
Stage3                                3.912  4.248 0.000    ***
Stage4                                5.404  3.108 0.002     **
Gendermale                            1.353 -0.171 0.864       
RaceBlack                               Inf  0.009 0.993       
RaceWhite                               Inf  0.009 0.993       
Purity                                4.235  2.162 0.031      *
FAM83D                                1.436  2.793 0.005     **
Rsquare = 0.118 (max possible = 9.74e-01 )
Likelihood ratio test p = 7.48e-08 
Wald test p = 1.78e-06 
Score (logrank) test p = 1.81e-07 

T cell CD4+ central memory_XCELL in LUSC (n=501):
Model: Surv(OS, EVENT) ~ `T cell CD4+ central memory_XCELL` + Age + Stage + Gender + Race + Purity + `FAM83D` 
370 patients with 161 dying ( 131 missing obs. )
                                     coef    HR se(coef) 95%CI_l 95%CI_u      z
`T cell CD4+ central memory_XCELL` -4.054 0.017    4.815   0.000 217.747 -0.842
Age                                 0.016 1.016    0.009   0.998   1.034  1.689
Stage2                              0.268 1.307    0.189   0.902   1.894  1.413
Stage3                              0.645 1.906    0.217   1.246   2.916  2.976
Stage4                              0.868 2.382    0.800   0.497  11.428  1.085
Gendermale                          0.493 1.637    0.196   1.116   2.402  2.522
RaceBlack                           0.169 1.184    0.614   0.355   3.947  0.274
RaceWhite                          -0.397 0.673    0.568   0.221   2.047 -0.698
Purity                             -0.208 0.812    0.373   0.391   1.688 -0.558
FAM83D                             -0.148 0.862    0.083   0.732   1.015 -1.779
                                       p signif
`T cell CD4+ central memory_XCELL` 0.400       
Age                                0.091      ·
Stage2                             0.158       
Stage3                             0.003     **
Stage4                             0.278       
Gendermale                         0.012      *
RaceBlack                          0.784       
RaceWhite                          0.485       
Purity                             0.577       
FAM83D                             0.075      ·
Rsquare = 0.06 (max possible = 9.87e-01 )
Likelihood ratio test p = 1.13e-02 
Wald test p = 1e-02 
Score (logrank) test p = 8.98e-03 

T cell CD4+ central memory_XCELL in MESO (n=87):
Model: Surv(OS, EVENT) ~ `T cell CD4+ central memory_XCELL` + Age + Stage + Gender + Race + Purity + `FAM83D` 
85 patients with 72 dying ( 2 missing obs. )
                                     coef    HR se(coef) 95%CI_l      95%CI_u
`T cell CD4+ central memory_XCELL` -1.097 0.334   22.566   0.000 5.397702e+18
Age                                 0.037 1.038    0.017   1.003 1.074000e+00
Stage2                             -0.067 0.935    0.463   0.377 2.318000e+00
Stage3                             -0.190 0.827    0.417   0.365 1.873000e+00
Stage4                             -0.612 0.542    0.495   0.205 1.432000e+00
Gendermale                         -0.431 0.650    0.344   0.331 1.276000e+00
RaceBlack                           0.368 1.445    1.536   0.071 2.932200e+01
RaceWhite                          -0.393 0.675    1.051   0.086 5.294000e+00
Purity                             -0.032 0.969    0.577   0.313 3.001000e+00
FAM83D                              0.446 1.562    0.111   1.256 1.942000e+00
                                        z     p signif
`T cell CD4+ central memory_XCELL` -0.049 0.961       
Age                                 2.162 0.031      *
Stage2                             -0.145 0.885       
Stage3                             -0.455 0.649       
Stage4                             -1.235 0.217       
Gendermale                         -1.252 0.211       
RaceBlack                           0.240 0.811       
RaceWhite                          -0.374 0.708       
Purity                             -0.055 0.956       
FAM83D                              4.012 0.000    ***
Rsquare = 0.255 (max possible = 9.98e-01 )
Likelihood ratio test p = 5.37e-03 
Wald test p = 4.78e-03 
Score (logrank) test p = 3.31e-03 

T cell CD4+ central memory_XCELL in OV (n=303):
Model: Surv(OS, EVENT) ~ `T cell CD4+ central memory_XCELL` + Age + Race + Purity + `FAM83D` 
238 patients with 153 dying ( 65 missing obs. )
                                     coef    HR se(coef) 95%CI_l     95%CI_u
`T cell CD4+ central memory_XCELL`  1.781 5.935    6.429   0.000 1760670.811
Age                                 0.037 1.037    0.008   1.021       1.054
RaceBlack                          -0.058 0.944    0.578   0.304       2.929
RaceWhite                          -0.153 0.858    0.520   0.310       2.376
Purity                             -0.641 0.527    0.686   0.137       2.024
FAM83D                              0.056 1.057    0.096   0.876       1.277
                                        z     p signif
`T cell CD4+ central memory_XCELL`  0.277 0.782       
Age                                 4.465 0.000    ***
RaceBlack                          -0.101 0.920       
RaceWhite                          -0.295 0.768       
Purity                             -0.933 0.351       
FAM83D                              0.579 0.563       
Rsquare = 0.083 (max possible = 9.97e-01 )
Likelihood ratio test p = 2.23e-03 
Wald test p = 1.96e-03 
Score (logrank) test p = 1.64e-03 

T cell CD4+ central memory_XCELL in PAAD (n=179):
Model: Surv(OS, EVENT) ~ `T cell CD4+ central memory_XCELL` + Age + Stage + Gender + Race + Purity + `FAM83D` 
165 patients with 89 dying ( 14 missing obs. )
                                     coef    HR se(coef) 95%CI_l     95%CI_u
`T cell CD4+ central memory_XCELL` -6.113 0.002   10.443   0.000 1716091.431
Age                                 0.022 1.022    0.011   1.001       1.044
Stage2                              0.479 1.614    0.447   0.672       3.878
Stage3                             -0.204 0.816    1.091   0.096       6.923
Stage4                              0.151 1.163    0.831   0.228       5.931
Gendermale                         -0.198 0.820    0.217   0.536       1.255
RaceBlack                          -0.118 0.889    0.739   0.209       3.784
RaceWhite                           0.272 1.312    0.477   0.515       3.341
Purity                             -0.491 0.612    0.428   0.265       1.415
FAM83D                              0.163 1.176    0.081   1.004       1.379
                                        z     p signif
`T cell CD4+ central memory_XCELL` -0.585 0.558       
Age                                 2.016 0.044      *
Stage2                              1.070 0.285       
Stage3                             -0.187 0.852       
Stage4                              0.182 0.856       
Gendermale                         -0.913 0.361       
RaceBlack                          -0.159 0.873       
RaceWhite                           0.569 0.569       
Purity                             -1.149 0.251       
FAM83D                              2.003 0.045      *
Rsquare = 0.112 (max possible = 9.91e-01 )
Likelihood ratio test p = 3.3e-02 
Wald test p = 4.44e-02 
Score (logrank) test p = 3.94e-02 

T cell CD4+ central memory_XCELL in PCPG (n=181):
Model: Surv(OS, EVENT) ~ `T cell CD4+ central memory_XCELL` + Age + Gender + Race + Purity + `FAM83D` 
164 patients with 7 dying ( 17 missing obs. )
                                        coef           HR  se(coef) 95%CI_l
`T cell CD4+ central memory_XCELL` -1855.528        0.000  4001.532   0.000
Age                                    0.036        1.036     0.025   0.986
Gendermale                             1.113        3.043     0.911   0.510
RaceBlack                             -0.781        0.458 26016.710   0.000
RaceWhite                             17.129 27479578.657 23095.130   0.000
Purity                                 6.252      519.160     3.915   0.241
FAM83D                                 0.789        2.202     0.548   0.752
                                       95%CI_u      z     p signif
`T cell CD4+ central memory_XCELL`         Inf -0.464 0.643       
Age                                      1.089  1.405 0.160       
Gendermale                              18.147  1.221 0.222       
RaceBlack                                  Inf  0.000 1.000   <NA>
RaceWhite                                  Inf  0.001 0.999       
Purity                             1116188.494  1.597 0.110       
FAM83D                                   6.443  1.440 0.150       
Rsquare = 0.102 (max possible = 3.07e-01 )
Likelihood ratio test p = 1.37e-02 
Wald test p = 2.3e-01 
Score (logrank) test p = 3.02e-02 

T cell CD4+ central memory_XCELL in PRAD (n=498):
Model: Surv(OS, EVENT) ~ `T cell CD4+ central memory_XCELL` + Age + Race + Purity + `FAM83D` 
403 patients with 9 dying ( 95 missing obs. )
                                     coef           HR  se(coef) 95%CI_l
`T cell CD4+ central memory_XCELL` 41.174 7.614601e+17    27.148   0.000
Age                                 0.008 1.008000e+00     0.056   0.903
RaceBlack                          16.838 2.053744e+07 11084.017   0.000
RaceWhite                          17.705 4.890841e+07 11084.017   0.000
Purity                              1.379 3.972000e+00     1.471   0.222
FAM83D                              0.634 1.885000e+00     0.326   0.995
                                        95%CI_u     z     p signif
`T cell CD4+ central memory_XCELL` 9.779424e+40 1.517 0.129       
Age                                1.125000e+00 0.141 0.888       
RaceBlack                                   Inf 0.002 0.999       
RaceWhite                                   Inf 0.002 0.999       
Purity                             7.096900e+01 0.938 0.348       
FAM83D                             3.570000e+00 1.944 0.052      ·
Rsquare = 0.018 (max possible = 1.83e-01 )
Likelihood ratio test p = 3.05e-01 
Wald test p = 4.15e-01 
Score (logrank) test p = 3.32e-01 

T cell CD4+ central memory_XCELL in READ (n=166):
Model: Surv(OS, EVENT) ~ `T cell CD4+ central memory_XCELL` + Age + Stage + Gender + Race + Purity + `FAM83D` 
72 patients with 13 dying ( 94 missing obs. )
                                      coef          HR  se(coef) 95%CI_l
`T cell CD4+ central memory_XCELL` -56.496       0.000    80.148   0.000
Age                                  0.106       1.112     0.047   1.014
Stage2                              -2.005       0.135     1.277   0.011
Stage3                              -0.501       0.606     0.908   0.102
Stage4                              -0.421       0.656     1.082   0.079
Gendermale                          -0.501       0.606     0.739   0.142
RaceBlack                           -1.596       0.203 54029.978   0.000
RaceWhite                           15.501 5393101.302 53469.041   0.000
Purity                               0.627       1.872     1.686   0.069
FAM83D                              -0.016       0.984     0.413   0.438
                                        95%CI_u      z     p signif
`T cell CD4+ central memory_XCELL` 4.852134e+43 -0.705 0.481       
Age                                1.219000e+00  2.258 0.024      *
Stage2                             1.646000e+00 -1.570 0.116       
Stage3                             3.592000e+00 -0.551 0.581       
Stage4                             5.475000e+00 -0.389 0.697       
Gendermale                         2.579000e+00 -0.678 0.498       
RaceBlack                                   Inf  0.000 1.000   <NA>
RaceWhite                                   Inf  0.000 1.000   <NA>
Purity                             5.098000e+01  0.372 0.710       
FAM83D                             2.212000e+00 -0.040 0.968       
Rsquare = 0.232 (max possible = 7.04e-01 )
Likelihood ratio test p = 3.99e-02 
Wald test p = 9.72e-01 
Score (logrank) test p = 7.21e-02 

T cell CD4+ central memory_XCELL in SARC (n=260):
Model: Surv(OS, EVENT) ~ `T cell CD4+ central memory_XCELL` + Age + Gender + Race + Purity + `FAM83D` 
233 patients with 90 dying ( 27 missing obs. )
                                     coef      HR se(coef) 95%CI_l      95%CI_u
`T cell CD4+ central memory_XCELL`  5.003 148.809    7.041   0.000 1.466378e+08
Age                                 0.023   1.024    0.008   1.007 1.040000e+00
Gendermale                         -0.026   0.974    0.226   0.626 1.516000e+00
RaceBlack                          -0.064   0.938    1.089   0.111 7.930000e+00
RaceWhite                          -0.419   0.657    1.024   0.088 4.889000e+00
Purity                              0.933   2.543    0.600   0.784 8.247000e+00
FAM83D                             -0.001   0.999    0.072   0.869 1.150000e+00
                                        z     p signif
`T cell CD4+ central memory_XCELL`  0.710 0.477       
Age                                 2.807 0.005     **
Gendermale                         -0.117 0.907       
RaceBlack                          -0.059 0.953       
RaceWhite                          -0.410 0.682       
Purity                              1.555 0.120       
FAM83D                             -0.007 0.994       
Rsquare = 0.045 (max possible = 9.75e-01 )
Likelihood ratio test p = 1.54e-01 
Wald test p = 1.92e-01 
Score (logrank) test p = 1.89e-01 

T cell CD4+ central memory_XCELL in SKCM (n=471):
Model: Surv(OS, EVENT) ~ `T cell CD4+ central memory_XCELL` + Age + Stage + Gender + Race + Purity + `FAM83D` 
390 patients with 186 dying ( 81 missing obs. )
                                     coef           HR se(coef) 95%CI_l
`T cell CD4+ central memory_XCELL` 29.402 5.874655e+12   13.688  13.119
Age                                 0.018 1.018000e+00    0.005   1.008
Stage2                              0.329 1.389000e+00    0.221   0.901
Stage3                              0.609 1.839000e+00    0.207   1.225
Stage4                              1.373 3.948000e+00    0.352   1.979
Gendermale                         -0.059 9.430000e-01    0.157   0.693
RaceWhite                          -1.251 2.860000e-01    0.402   0.130
Purity                              0.931 2.536000e+00    0.347   1.285
FAM83D                              0.139 1.149000e+00    0.083   0.977
                                        95%CI_u      z     p signif
`T cell CD4+ central memory_XCELL` 2.630688e+24  2.148 0.032      *
Age                                1.028000e+00  3.395 0.001     **
Stage2                             2.142000e+00  1.486 0.137       
Stage3                             2.762000e+00  2.938 0.003     **
Stage4                             7.876000e+00  3.897 0.000    ***
Gendermale                         1.283000e+00 -0.375 0.708       
RaceWhite                          6.290000e-01 -3.112 0.002     **
Purity                             5.004000e+00  2.684 0.007     **
FAM83D                             1.352000e+00  1.678 0.093      ·
Rsquare = 0.136 (max possible = 9.92e-01 )
Likelihood ratio test p = 4.77e-09 
Wald test p = 1.88e-09 
Score (logrank) test p = 1.58e-10 

T cell CD4+ central memory_XCELL in SKCM-Primary (n=103):
Model: Surv(OS, EVENT) ~ `T cell CD4+ central memory_XCELL` + Age + Stage + Gender + Race + Purity + `FAM83D` 
94 patients with 26 dying ( 9 missing obs. )
                                     coef           HR se(coef) 95%CI_l
`T cell CD4+ central memory_XCELL`  9.887 1.967649e+04   23.575   0.000
Age                                 0.013 1.013000e+00    0.017   0.981
Stage2                             17.420 3.677681e+07 6206.570   0.000
Stage3                             17.877 5.803541e+07 6206.570   0.000
Stage4                             20.029 4.995664e+08 6206.571   0.000
Gendermale                          0.225 1.252000e+00    0.434   0.534
RaceWhite                          -1.308 2.700000e-01    0.658   0.074
Purity                              0.191 1.210000e+00    1.006   0.169
FAM83D                              0.035 1.036000e+00    0.259   0.623
                                        95%CI_u      z     p signif
`T cell CD4+ central memory_XCELL` 2.297206e+24  0.419 0.675       
Age                                1.046000e+00  0.773 0.439       
Stage2                                      Inf  0.003 0.998       
Stage3                                      Inf  0.003 0.998       
Stage4                                      Inf  0.003 0.997       
Gendermale                         2.933000e+00  0.517 0.605       
RaceWhite                          9.820000e-01 -1.988 0.047      *
Purity                             8.688000e+00  0.190 0.850       
FAM83D                             1.723000e+00  0.136 0.892       
Rsquare = 0.148 (max possible = 8.69e-01 )
Likelihood ratio test p = 8.93e-02 
Wald test p = 7.94e-02 
Score (logrank) test p = 7.63e-03 

T cell CD4+ central memory_XCELL in SKCM-Metastasis (n=368):
Model: Surv(OS, EVENT) ~ `T cell CD4+ central memory_XCELL` + Age + Stage + Gender + Race + Purity + `FAM83D` 
296 patients with 160 dying ( 72 missing obs. )
                                     coef           HR se(coef) 95%CI_l
`T cell CD4+ central memory_XCELL` 17.480 39023963.044   20.230   0.000
Age                                 0.020        1.020    0.006   1.009
Stage2                              0.213        1.237    0.233   0.783
Stage3                              0.586        1.796    0.212   1.186
Stage4                              1.163        3.200    0.400   1.460
Gendermale                         -0.057        0.945    0.172   0.674
RaceWhite                          -1.004        0.367    0.600   0.113
Purity                              1.061        2.891    0.376   1.383
FAM83D                              0.138        1.147    0.088   0.966
                                        95%CI_u      z     p signif
`T cell CD4+ central memory_XCELL` 6.477745e+24  0.864 0.388       
Age                                1.032000e+00  3.528 0.000    ***
Stage2                             1.955000e+00  0.913 0.361       
Stage3                             2.720000e+00  2.765 0.006     **
Stage4                             7.015000e+00  2.905 0.004     **
Gendermale                         1.324000e+00 -0.330 0.741       
RaceWhite                          1.189000e+00 -1.672 0.095      ·
Purity                             6.042000e+00  2.822 0.005     **
FAM83D                             1.363000e+00  1.563 0.118       
Rsquare = 0.142 (max possible = 9.95e-01 )
Likelihood ratio test p = 7.97e-07 
Wald test p = 1.27e-06 
Score (logrank) test p = 4.09e-07 

T cell CD4+ central memory_XCELL in STAD (n=415):
Model: Surv(OS, EVENT) ~ `T cell CD4+ central memory_XCELL` + Age + Stage + Gender + Race + Purity + `FAM83D` 
289 patients with 111 dying ( 126 missing obs. )
                                     coef    HR se(coef) 95%CI_l    95%CI_u
`T cell CD4+ central memory_XCELL` -9.239 0.000   10.725   0.000 130852.274
Age                                 0.029 1.029    0.010   1.009      1.050
Stage2                              0.523 1.687    0.394   0.780      3.649
Stage3                              0.971 2.640    0.367   1.286      5.422
Stage4                              1.457 4.294    0.514   1.567     11.766
Gendermale                          0.122 1.130    0.209   0.751      1.700
RaceBlack                           0.289 1.335    0.448   0.555      3.214
RaceWhite                           0.117 1.124    0.244   0.696      1.814
Purity                             -0.469 0.626    0.381   0.297      1.321
FAM83D                              0.164 1.178    0.094   0.981      1.415
                                        z     p signif
`T cell CD4+ central memory_XCELL` -0.861 0.389       
Age                                 2.782 0.005     **
Stage2                              1.329 0.184       
Stage3                              2.645 0.008     **
Stage4                              2.833 0.005     **
Gendermale                          0.584 0.559       
RaceBlack                           0.645 0.519       
RaceWhite                           0.478 0.633       
Purity                             -1.230 0.219       
FAM83D                              1.752 0.080      ·
Rsquare = 0.083 (max possible = 9.79e-01 )
Likelihood ratio test p = 5.34e-03 
Wald test p = 6.9e-03 
Score (logrank) test p = 5.17e-03 

T cell CD4+ central memory_XCELL in TGCT (n=150):
Model: Surv(OS, EVENT) ~ `T cell CD4+ central memory_XCELL` + Age + Stage + Race + Purity + `FAM83D` 
75 patients with 2 dying ( 75 missing obs. )
                                          coef           HR     se(coef)
`T cell CD4+ central memory_XCELL` -140540.850        0.000 7.226865e+08
Age                                     -1.746        0.175 1.668996e+03
Stage2                                  -2.986        0.050 4.357797e+04
Stage3                                  18.204 80499578.861 1.091262e+05
RaceBlack                              -10.789        0.000 1.646127e+05
RaceWhite                              -53.696        0.000 4.328695e+06
Purity                                 -13.184        0.000 2.296539e+05
FAM83D                                  -4.744        0.009 4.030726e+04
                                   95%CI_l 95%CI_u      z     p signif
`T cell CD4+ central memory_XCELL`       0     Inf  0.000 1.000   <NA>
Age                                      0     Inf -0.001 0.999       
Stage2                                   0     Inf  0.000 1.000   <NA>
Stage3                                   0     Inf  0.000 1.000   <NA>
RaceBlack                                0     Inf  0.000 1.000   <NA>
RaceWhite                                0     Inf  0.000 1.000   <NA>
Purity                                   0     Inf  0.000 1.000   <NA>
FAM83D                                   0     Inf  0.000 1.000   <NA>
Rsquare = 0.14 (max possible = 1.4e-01 )
Likelihood ratio test p = 1.84e-01 
Wald test p = 1e+00 
Score (logrank) test p = 5.39e-03 

T cell CD4+ central memory_XCELL in THCA (n=509):
Model: Surv(OS, EVENT) ~ `T cell CD4+ central memory_XCELL` + Age + Stage + Gender + Race + Purity + `FAM83D` 
395 patients with 16 dying ( 114 missing obs. )
                                     coef           HR se(coef) 95%CI_l
`T cell CD4+ central memory_XCELL`  0.453        1.574   18.678   0.000
Age                                 0.145        1.157    0.028   1.094
Stage2                             -0.161        0.852    1.096   0.099
Stage3                              0.175        1.191    0.882   0.211
Stage4                              1.653        5.221    0.976   0.770
Gendermale                         -0.122        0.885    0.700   0.224
RaceBlack                          17.245 30851386.433 7165.292   0.000
RaceWhite                          17.028 24839324.494 7165.292   0.000
Purity                              2.142        8.513    1.108   0.970
FAM83D                              0.147        1.158    0.577   0.374
                                       95%CI_u      z     p signif
`T cell CD4+ central memory_XCELL` 1.24671e+16  0.024 0.981       
Age                                1.22300e+00  5.112 0.000    ***
Stage2                             7.29100e+00 -0.147 0.883       
Stage3                             6.71500e+00  0.198 0.843       
Stage4                             3.53830e+01  1.693 0.090      ·
Gendermale                         3.48900e+00 -0.175 0.861       
RaceBlack                                  Inf  0.002 0.998       
RaceWhite                                  Inf  0.002 0.998       
Purity                             7.47200e+01  1.932 0.053      ·
FAM83D                             3.58800e+00  0.254 0.799       
Rsquare = 0.149 (max possible = 3.47e-01 )
Likelihood ratio test p = 6.85e-10 
Wald test p = 5.57e-04 
Score (logrank) test p = 8.96e-11 

T cell CD4+ central memory_XCELL in THYM (n=120):
Model: Surv(OS, EVENT) ~ `T cell CD4+ central memory_XCELL` + Age + Gender + Race + Purity + `FAM83D` 
113 patients with 9 dying ( 7 missing obs. )
                                      coef    HR  se(coef) 95%CI_l 95%CI_u
`T cell CD4+ central memory_XCELL` -88.823 0.000   446.119   0.000     Inf
Age                                  0.045 1.046     0.032   0.983   1.114
Gendermale                           0.082 1.086     0.783   0.234   5.041
RaceBlack                          -16.489 0.000 11597.895   0.000     Inf
RaceWhite                            0.343 1.408     1.098   0.164  12.123
Purity                               0.418 1.519     1.186   0.148  15.539
FAM83D                              -0.644 0.525     0.393   0.243   1.134
                                        z     p signif
`T cell CD4+ central memory_XCELL` -0.199 0.842       
Age                                 1.421 0.155       
Gendermale                          0.105 0.916       
RaceBlack                          -0.001 0.999       
RaceWhite                           0.312 0.755       
Purity                              0.352 0.725       
FAM83D                             -1.640 0.101       
Rsquare = 0.069 (max possible = 4.51e-01 )
Likelihood ratio test p = 3.26e-01 
Wald test p = 4.41e-01 
Score (logrank) test p = 2.8e-01 

T cell CD4+ central memory_XCELL in UCEC (n=545):
Model: Surv(OS, EVENT) ~ `T cell CD4+ central memory_XCELL` + Age + Race + Purity + `FAM83D` 
85 patients with 16 dying ( 460 missing obs. )
                                     coef       HR se(coef) 95%CI_l     95%CI_u
`T cell CD4+ central memory_XCELL`  7.685 2175.173   21.135   0.000 2.12487e+21
Age                                -0.005    0.995    0.029   0.940 1.05500e+00
RaceWhite                           1.374    3.950    0.691   1.020 1.53050e+01
Purity                              1.158    3.183    1.145   0.337 3.00400e+01
FAM83D                              0.125    1.133    0.266   0.673 1.90800e+00
                                        z     p signif
`T cell CD4+ central memory_XCELL`  0.364 0.716       
Age                                -0.153 0.878       
RaceWhite                           1.988 0.047      *
Purity                              1.011 0.312       
FAM83D                              0.470 0.638       
Rsquare = 0.084 (max possible = 7.29e-01 )
Likelihood ratio test p = 1.88e-01 
Wald test p = 2.83e-01 
Score (logrank) test p = 2.18e-01 

T cell CD4+ central memory_XCELL in UCS (n=57):
Model: Surv(OS, EVENT) ~ `T cell CD4+ central memory_XCELL` + Age + Race + Purity + `FAM83D` 
52 patients with 32 dying ( 5 missing obs. )
                                     coef           HR se(coef) 95%CI_l
`T cell CD4+ central memory_XCELL` 17.424 36893622.581   26.668   0.000
Age                                 0.043        1.044    0.024   0.996
RaceBlack                          17.510 40242944.029 6483.790   0.000
RaceWhite                          17.812 54407589.483 6483.790   0.000
Purity                             -1.058        0.347    1.110   0.039
FAM83D                              0.046        1.047    0.307   0.573
                                       95%CI_u      z     p signif
`T cell CD4+ central memory_XCELL` 1.84824e+30  0.653 0.514       
Age                                1.09500e+00  1.784 0.074      ·
RaceBlack                                  Inf  0.003 0.998       
RaceWhite                                  Inf  0.003 0.998       
Purity                             3.06000e+00 -0.953 0.341       
FAM83D                             1.91000e+00  0.148 0.882       
Rsquare = 0.126 (max possible = 9.83e-01 )
Likelihood ratio test p = 3.22e-01 
Wald test p = 4.48e-01 
Score (logrank) test p = 3.44e-01 

T cell CD4+ central memory_XCELL in UVM (n=80):
Model: Surv(OS, EVENT) ~ `T cell CD4+ central memory_XCELL` + Age + Stage + Gender + Purity + `FAM83D` 
77 patients with 22 dying ( 3 missing obs. )
                                        coef     HR  se(coef) 95%CI_l 95%CI_u
`T cell CD4+ central memory_XCELL` -3729.988  0.000 50058.609   0.000     Inf
Age                                    0.039  1.040     0.019   1.003   1.078
Stage3                                 0.009  1.009     0.456   0.413   2.467
Stage4                                 3.906 49.682     1.164   5.072 486.621
Gendermale                             0.703  2.019     0.469   0.806   5.059
Purity                                 2.076  7.974     1.370   0.544 116.856
FAM83D                                 1.056  2.876     0.383   1.357   6.095
                                        z     p signif
`T cell CD4+ central memory_XCELL` -0.075 0.941       
Age                                 2.101 0.036      *
Stage3                              0.020 0.984       
Stage4                              3.355 0.001     **
Gendermale                          1.500 0.134       
Purity                              1.516 0.130       
FAM83D                              2.756 0.006     **
Rsquare = 0.365 (max possible = 8.72e-01 )
Likelihood ratio test p = 1.13e-05 
Wald test p = 1.45e-03 
Score (logrank) test p = 2.73e-10 

T cell CD4+ effector memory_XCELL in ACC (n=79):
Model: Surv(OS, EVENT) ~ `T cell CD4+ effector memory_XCELL` + Age + Gender + Race + Purity + `FAM83D` 
64 patients with 24 dying ( 15 missing obs. )
                                       coef          HR  se(coef) 95%CI_l
`T cell CD4+ effector memory_XCELL` -26.023       0.000    22.478   0.000
Age                                   0.003       1.003     0.014   0.977
Gendermale                            0.694       2.001     0.456   0.818
RaceBlack                             0.525       1.690 15581.326   0.000
RaceWhite                            15.726 6755583.688 13610.708   0.000
Purity                                1.279       3.594     2.341   0.037
FAM83D                                1.081       2.948     0.282   1.695
                                         95%CI_u      z     p signif
`T cell CD4+ effector memory_XCELL` 67954638.044 -1.158 0.247       
Age                                        1.031  0.253 0.800       
Gendermale                                 4.894  1.521 0.128       
RaceBlack                                    Inf  0.000 1.000   <NA>
RaceWhite                                    Inf  0.001 0.999       
Purity                                   353.672  0.546 0.585       
FAM83D                                     5.128  3.829 0.000    ***
Rsquare = 0.382 (max possible = 9.38e-01 )
Likelihood ratio test p = 6.62e-05 
Wald test p = 3.8e-03 
Score (logrank) test p = 2.6e-04 

T cell CD4+ effector memory_XCELL in BLCA (n=408):
Model: Surv(OS, EVENT) ~ `T cell CD4+ effector memory_XCELL` + Age + Stage + Gender + Race + Purity + `FAM83D` 
348 patients with 160 dying ( 60 missing obs. )
                                      coef          HR se(coef) 95%CI_l 95%CI_u
`T cell CD4+ effector memory_XCELL` -2.307       0.100    4.067   0.000 288.282
Age                                  0.033       1.034    0.009   1.016   1.052
Stage2                              14.556 2097878.424 1859.523   0.000     Inf
Stage3                              14.988 3229756.618 1859.523   0.000     Inf
Stage4                              15.537 5591143.359 1859.523   0.000     Inf
Gendermale                          -0.171       0.843    0.178   0.594   1.196
RaceBlack                            0.744       2.105    0.453   0.866   5.118
RaceWhite                            0.145       1.156    0.358   0.573   2.332
Purity                               0.087       1.091    0.348   0.552   2.156
FAM83D                              -0.042       0.959    0.093   0.798   1.151
                                         z     p signif
`T cell CD4+ effector memory_XCELL` -0.567 0.571       
Age                                  3.822 0.000    ***
Stage2                               0.008 0.994       
Stage3                               0.008 0.994       
Stage4                               0.008 0.993       
Gendermale                          -0.956 0.339       
RaceBlack                            1.642 0.101       
RaceWhite                            0.404 0.686       
Purity                               0.250 0.803       
FAM83D                              -0.453 0.650       
Rsquare = 0.131 (max possible = 9.91e-01 )
Likelihood ratio test p = 4.2e-07 
Wald test p = 2.3e-06 
Score (logrank) test p = 6.41e-07 

T cell CD4+ effector memory_XCELL in BRCA (n=1100):
Model: Surv(OS, EVENT) ~ `T cell CD4+ effector memory_XCELL` + Age + Stage + Gender + Race + Purity + `FAM83D` 
878 patients with 121 dying ( 222 missing obs. )
                                      coef     HR se(coef) 95%CI_l 95%CI_u
`T cell CD4+ effector memory_XCELL` -6.650  0.001    4.308   0.000   6.008
Age                                  0.038  1.039    0.008   1.023   1.055
Stage2                               0.404  1.498    0.306   0.823   2.729
Stage3                               1.192  3.293    0.314   1.779   6.096
Stage4                               2.474 11.866    0.390   5.529  25.465
Gendermale                           0.010  1.010    1.007   0.140   7.272
RaceBlack                           -0.064  0.938    0.621   0.278   3.169
RaceWhite                           -0.277  0.758    0.597   0.235   2.441
Purity                               0.180  1.198    0.446   0.499   2.873
FAM83D                               0.091  1.095    0.068   0.957   1.252
                                         z     p signif
`T cell CD4+ effector memory_XCELL` -1.544 0.123       
Age                                  4.894 0.000    ***
Stage2                               1.321 0.186       
Stage3                               3.793 0.000    ***
Stage4                               6.349 0.000    ***
Gendermale                           0.010 0.992       
RaceBlack                           -0.103 0.918       
RaceWhite                           -0.464 0.643       
Purity                               0.404 0.686       
FAM83D                               1.323 0.186       
Rsquare = 0.086 (max possible = 7.85e-01 )
Likelihood ratio test p = 7.74e-13 
Wald test p = 5.75e-16 
Score (logrank) test p = 4.91e-22 

T cell CD4+ effector memory_XCELL in BRCA-Basal (n=191):
Model: Surv(OS, EVENT) ~ `T cell CD4+ effector memory_XCELL` + Age + Stage + Race + Purity + `FAM83D` 
163 patients with 24 dying ( 28 missing obs. )
                                      coef           HR se(coef) 95%CI_l
`T cell CD4+ effector memory_XCELL`  4.490 8.916100e+01   12.865   0.000
Age                                  0.015 1.016000e+00    0.018   0.981
Stage2                              18.716 1.342892e+08 6332.256   0.000
Stage3                              20.100 5.364466e+08 6332.256   0.000
Stage4                              21.245 1.684243e+09 6332.256   0.000
RaceBlack                           -0.814 4.430000e-01    1.140   0.047
RaceWhite                           -1.209 2.980000e-01    1.141   0.032
Purity                               0.845 2.329000e+00    1.087   0.277
FAM83D                              -0.393 6.750000e-01    0.249   0.414
                                         95%CI_u      z     p signif
`T cell CD4+ effector memory_XCELL` 7.956843e+12  0.349 0.727       
Age                                 1.051000e+00  0.870 0.384       
Stage2                                       Inf  0.003 0.998       
Stage3                                       Inf  0.003 0.997       
Stage4                                       Inf  0.003 0.997       
RaceBlack                           4.139000e+00 -0.714 0.475       
RaceWhite                           2.794000e+00 -1.060 0.289       
Purity                              1.959300e+01  0.778 0.437       
FAM83D                              1.100000e+00 -1.578 0.114       
Rsquare = 0.172 (max possible = 7.18e-01 )
Likelihood ratio test p = 3.26e-04 
Wald test p = 5.21e-03 
Score (logrank) test p = 3.86e-06 

T cell CD4+ effector memory_XCELL in BRCA-Her2 (n=82):
Model: Surv(OS, EVENT) ~ `T cell CD4+ effector memory_XCELL` + Age + Stage + Race + Purity + `FAM83D` 
59 patients with 11 dying ( 23 missing obs. )
                                       coef           HR  se(coef) 95%CI_l
`T cell CD4+ effector memory_XCELL` -10.232 0.000000e+00    16.771   0.000
Age                                   0.022 1.022000e+00     0.030   0.964
Stage2                               17.993 6.522593e+07 15220.081   0.000
Stage3                               19.828 4.084991e+08 15220.081   0.000
Stage4                                   NA           NA     0.000      NA
RaceBlack                            -3.141 4.300000e-02     1.810   0.001
RaceWhite                            -1.593 2.030000e-01     1.495   0.011
Purity                                2.320 1.017800e+01     2.409   0.091
FAM83D                               -0.459 6.320000e-01     0.523   0.227
                                         95%CI_u      z     p signif
`T cell CD4+ effector memory_XCELL` 6.790015e+09 -0.610 0.542       
Age                                 1.085000e+00  0.735 0.463       
Stage2                                       Inf  0.001 0.999       
Stage3                                       Inf  0.001 0.999       
Stage4                                        NA     NA    NA   <NA>
RaceBlack                           1.502000e+00 -1.735 0.083      ·
RaceWhite                           3.810000e+00 -1.065 0.287       
Purity                              1.143069e+03  0.963 0.335       
FAM83D                              1.760000e+00 -0.878 0.380       
Rsquare = 0.38 (max possible = 6.68e-01 )
Likelihood ratio test p = 4.37e-04 
Wald test p = 3.31e-01 
Score (logrank) test p = 3.11e-14 

T cell CD4+ effector memory_XCELL in BRCA-LumA (n=568):
Model: Surv(OS, EVENT) ~ `T cell CD4+ effector memory_XCELL` + Age + Stage + Gender + Race + Purity + `FAM83D` 
464 patients with 55 dying ( 104 missing obs. )
                                       coef    HR se(coef) 95%CI_l 95%CI_u
`T cell CD4+ effector memory_XCELL`  -8.855 0.000    6.724   0.000  75.473
Age                                   0.052 1.053    0.012   1.028   1.079
Stage2                                0.362 1.436    0.378   0.685   3.011
Stage3                                0.901 2.462    0.398   1.128   5.372
Stage4                                2.121 8.336    0.599   2.578  26.955
Gendermale                          -15.425 0.000 3477.960   0.000     Inf
RaceBlack                            -0.508 0.602    1.180   0.060   6.080
RaceWhite                             0.155 1.168    1.032   0.154   8.838
Purity                               -0.100 0.905    0.663   0.247   3.316
FAM83D                                0.131 1.140    0.151   0.848   1.531
                                         z     p signif
`T cell CD4+ effector memory_XCELL` -1.317 0.188       
Age                                  4.157 0.000    ***
Stage2                               0.958 0.338       
Stage3                               2.264 0.024      *
Stage4                               3.541 0.000    ***
Gendermale                          -0.004 0.996       
RaceBlack                           -0.430 0.667       
RaceWhite                            0.151 0.880       
Purity                              -0.151 0.880       
FAM83D                               0.867 0.386       
Rsquare = 0.076 (max possible = 6.81e-01 )
Likelihood ratio test p = 6.18e-05 
Wald test p = 2.2e-05 
Score (logrank) test p = 4.14e-07 

T cell CD4+ effector memory_XCELL in BRCA-LumB (n=219):
Model: Surv(OS, EVENT) ~ `T cell CD4+ effector memory_XCELL` + Age + Stage + Gender + Race + Purity + `FAM83D` 
157 patients with 25 dying ( 62 missing obs. )
                                       coef           HR se(coef) 95%CI_l
`T cell CD4+ effector memory_XCELL` -14.019        0.000   11.008   0.000
Age                                   0.056        1.058    0.022   1.014
Stage2                                0.486        1.626    1.102   0.188
Stage3                                1.449        4.259    1.086   0.507
Stage4                                2.073        7.952    1.178   0.790
Gendermale                            0.687        1.988    1.171   0.200
RaceBlack                            16.840 20573895.915 6133.208   0.000
RaceWhite                            15.914  8150737.751 6133.208   0.000
Purity                                0.103        1.109    1.535   0.055
FAM83D                                0.261        1.299    0.215   0.852
                                     95%CI_u      z     p signif
`T cell CD4+ effector memory_XCELL` 1912.461 -1.274 0.203       
Age                                    1.104  2.586 0.010      *
Stage2                                14.084  0.441 0.659       
Stage3                                35.762  1.335 0.182       
Stage4                                80.034  1.760 0.078      ·
Gendermale                            19.729  0.587 0.557       
RaceBlack                                Inf  0.003 0.998       
RaceWhite                                Inf  0.003 0.998       
Purity                                22.441  0.067 0.946       
FAM83D                                 1.981  1.214 0.225       
Rsquare = 0.128 (max possible = 6.98e-01 )
Likelihood ratio test p = 1.78e-02 
Wald test p = 4.89e-02 
Score (logrank) test p = 1.24e-02 

T cell CD4+ effector memory_XCELL in CESC (n=306):
Model: Surv(OS, EVENT) ~ `T cell CD4+ effector memory_XCELL` + Age + Race + Purity + `FAM83D` 
227 patients with 55 dying ( 79 missing obs. )
                                      coef    HR se(coef) 95%CI_l     95%CI_u
`T cell CD4+ effector memory_XCELL` -0.176 0.839    7.396   0.000 1655496.691
Age                                  0.011 1.011    0.010   0.992       1.031
RaceBlack                            1.046 2.847    1.073   0.348      23.300
RaceWhite                            0.815 2.260    1.016   0.308      16.560
Purity                               0.582 1.789    0.737   0.422       7.588
FAM83D                              -0.023 0.977    0.139   0.744       1.283
                                         z     p signif
`T cell CD4+ effector memory_XCELL` -0.024 0.981       
Age                                  1.147 0.251       
RaceBlack                            0.976 0.329       
RaceWhite                            0.802 0.422       
Purity                               0.789 0.430       
FAM83D                              -0.167 0.867       
Rsquare = 0.014 (max possible = 8.91e-01 )
Likelihood ratio test p = 7.89e-01 
Wald test p = 8.18e-01 
Score (logrank) test p = 8.11e-01 

T cell CD4+ effector memory_XCELL in CHOL (n=36):
Model: Surv(OS, EVENT) ~ `T cell CD4+ effector memory_XCELL` + Age + Stage + Gender + Race + Purity + `FAM83D` 
36 patients with 18 dying ( 0 missing obs. )
                                       coef    HR se(coef) 95%CI_l      95%CI_u
`T cell CD4+ effector memory_XCELL` -30.654 0.000   30.662   0.000 6.124474e+12
Age                                   0.028 1.029    0.026   0.978 1.082000e+00
Stage2                                0.517 1.678    0.693   0.431 6.524000e+00
Stage3                              -16.106 0.000 7037.883   0.000          Inf
Stage4                                0.571 1.771    0.690   0.458 6.850000e+00
Gendermale                           -0.078 0.925    0.596   0.287 2.976000e+00
RaceBlack                            -0.777 0.460    1.605   0.020 1.067300e+01
RaceWhite                            -1.188 0.305    0.933   0.049 1.899000e+00
Purity                                1.983 7.268    1.614   0.307 1.719580e+02
FAM83D                                0.025 1.025    0.483   0.398 2.642000e+00
                                         z     p signif
`T cell CD4+ effector memory_XCELL` -1.000 0.317       
Age                                  1.086 0.278       
Stage2                               0.747 0.455       
Stage3                              -0.002 0.998       
Stage4                               0.828 0.408       
Gendermale                          -0.131 0.896       
RaceBlack                           -0.484 0.628       
RaceWhite                           -1.273 0.203       
Purity                               1.229 0.219       
FAM83D                               0.051 0.959       
Rsquare = 0.254 (max possible = 9.46e-01 )
Likelihood ratio test p = 3.95e-01 
Wald test p = 6.49e-01 
Score (logrank) test p = 4.61e-01 

T cell CD4+ effector memory_XCELL in COAD (n=458):
Model: Surv(OS, EVENT) ~ `T cell CD4+ effector memory_XCELL` + Age + Stage + Gender + Race + Purity + `FAM83D` 
236 patients with 58 dying ( 222 missing obs. )
                                      coef        HR se(coef) 95%CI_l
`T cell CD4+ effector memory_XCELL` 10.919 55226.765   11.484   0.000
Age                                  0.029     1.029    0.013   1.004
Stage2                               0.502     1.652    0.636   0.475
Stage3                               1.096     2.992    0.627   0.875
Stage4                               2.336    10.343    0.637   2.966
Gendermale                           0.328     1.388    0.288   0.789
RaceBlack                           -0.368     0.692    0.844   0.132
RaceWhite                           -0.323     0.724    0.784   0.156
Purity                              -0.419     0.658    0.652   0.183
FAM83D                               0.097     1.102    0.214   0.725
                                        95%CI_u      z     p signif
`T cell CD4+ effector memory_XCELL` 3.28832e+14  0.951 0.342       
Age                                 1.05500e+00  2.260 0.024      *
Stage2                              5.74100e+00  0.789 0.430       
Stage3                              1.02320e+01  1.747 0.081      ·
Stage4                              3.60710e+01  3.666 0.000    ***
Gendermale                          2.44000e+00  1.139 0.255       
RaceBlack                           3.61500e+00 -0.437 0.662       
RaceWhite                           3.36500e+00 -0.412 0.680       
Purity                              2.36200e+00 -0.642 0.521       
FAM83D                              1.67500e+00  0.453 0.651       
Rsquare = 0.129 (max possible = 8.97e-01 )
Likelihood ratio test p = 3.21e-04 
Wald test p = 2.77e-04 
Score (logrank) test p = 3.34e-05 

T cell CD4+ effector memory_XCELL in DLBC (n=48):
Model: Surv(OS, EVENT) ~ `T cell CD4+ effector memory_XCELL` + Age + Gender + Race + Purity + `FAM83D` 
41 patients with 5 dying ( 7 missing obs. )
                                      coef           HR se(coef) 95%CI_l
`T cell CD4+ effector memory_XCELL` 91.569 5.859796e+39   72.225   0.000
Age                                 -0.013 9.870000e-01    0.043   0.908
Gendermale                           0.342 1.407000e+00    1.255   0.120
RaceBlack                            0.692 1.997000e+00    2.605   0.012
RaceWhite                           -4.480 1.100000e-02    2.828   0.000
Purity                              -1.976 1.390000e-01    2.431   0.001
FAM83D                               1.341 3.824000e+00    0.685   0.999
                                          95%CI_u      z     p signif
`T cell CD4+ effector memory_XCELL` 1.763312e+101  1.268 0.205       
Age                                  1.073000e+00 -0.310 0.757       
Gendermale                           1.646100e+01  0.272 0.785       
RaceBlack                            3.291550e+02  0.266 0.791       
RaceWhite                            2.896000e+00 -1.584 0.113       
Purity                               1.624900e+01 -0.813 0.416       
FAM83D                               1.463200e+01  1.959 0.050      ·
Rsquare = 0.242 (max possible = 5.58e-01 )
Likelihood ratio test p = 1.23e-01 
Wald test p = 4.58e-01 
Score (logrank) test p = 1.46e-01 

T cell CD4+ effector memory_XCELL in ESCA (n=185):
Model: Surv(OS, EVENT) ~ `T cell CD4+ effector memory_XCELL` + Age + Stage + Gender + Race + Purity + `FAM83D` 
140 patients with 47 dying ( 45 missing obs. )
                                      coef     HR se(coef) 95%CI_l  95%CI_u
`T cell CD4+ effector memory_XCELL` -5.807  0.003    6.990   0.000 2679.137
Age                                  0.009  1.009    0.014   0.981    1.038
Stage2                               0.730  2.075    0.664   0.564    7.630
Stage3                               1.472  4.358    0.684   1.142   16.639
Stage4                               2.923 18.604    0.788   3.974   87.090
Gendermale                           0.442  1.556    0.539   0.541    4.479
RaceBlack                            0.358  1.430    1.069   0.176   11.627
RaceWhite                           -0.121  0.886    0.454   0.364    2.157
Purity                              -0.042  0.959    0.794   0.202    4.545
FAM83D                              -0.215  0.806    0.180   0.566    1.149
                                         z     p signif
`T cell CD4+ effector memory_XCELL` -0.831 0.406       
Age                                  0.640 0.522       
Stage2                               1.098 0.272       
Stage3                               2.154 0.031      *
Stage4                               3.712 0.000    ***
Gendermale                           0.820 0.412       
RaceBlack                            0.334 0.738       
RaceWhite                           -0.267 0.789       
Purity                              -0.053 0.958       
FAM83D                              -1.192 0.233       
Rsquare = 0.15 (max possible = 9.32e-01 )
Likelihood ratio test p = 1.15e-02 
Wald test p = 5.92e-03 
Score (logrank) test p = 4.9e-04 

T cell CD4+ effector memory_XCELL in GBM (n=153):
Model: Surv(OS, EVENT) ~ `T cell CD4+ effector memory_XCELL` + Age + Gender + Race + Purity + `FAM83D` 
135 patients with 108 dying ( 18 missing obs. )
                                      coef      HR se(coef) 95%CI_l
`T cell CD4+ effector memory_XCELL`  6.660 780.444   11.981   0.000
Age                                  0.030   1.030    0.008   1.014
Gendermale                          -0.085   0.918    0.213   0.605
RaceBlack                            0.464   1.590    0.731   0.379
RaceWhite                           -0.182   0.834    0.618   0.248
Purity                              -1.339   0.262    0.578   0.084
FAM83D                               0.181   1.198    0.114   0.958
                                         95%CI_u      z     p signif
`T cell CD4+ effector memory_XCELL` 1.232129e+13  0.556 0.578       
Age                                 1.047000e+00  3.664 0.000    ***
Gendermale                          1.394000e+00 -0.401 0.688       
RaceBlack                           6.664000e+00  0.634 0.526       
RaceWhite                           2.801000e+00 -0.294 0.769       
Purity                              8.140000e-01 -2.316 0.021      *
FAM83D                              1.498000e+00  1.584 0.113       
Rsquare = 0.145 (max possible = 9.98e-01 )
Likelihood ratio test p = 3.45e-03 
Wald test p = 3.93e-03 
Score (logrank) test p = 3.28e-03 

T cell CD4+ effector memory_XCELL in HNSC (n=522):
Model: Surv(OS, EVENT) ~ `T cell CD4+ effector memory_XCELL` + Age + Stage + Gender + Race + Purity + `FAM83D` 
411 patients with 176 dying ( 111 missing obs. )
                                      coef    HR se(coef) 95%CI_l     95%CI_u
`T cell CD4+ effector memory_XCELL` -5.090 0.006   10.585   0.000 6309833.885
Age                                  0.022 1.022    0.008   1.007       1.038
Stage2                               0.597 1.816    0.546   0.623       5.292
Stage3                               0.852 2.344    0.538   0.817       6.728
Stage4                               1.223 3.398    0.514   1.242       9.297
Gendermale                          -0.262 0.769    0.173   0.548       1.079
RaceBlack                            0.131 1.140    0.561   0.380       3.423
RaceWhite                           -0.234 0.791    0.513   0.290       2.162
Purity                              -0.092 0.912    0.369   0.442       1.882
FAM83D                               0.033 1.034    0.077   0.889       1.201
                                         z     p signif
`T cell CD4+ effector memory_XCELL` -0.481 0.631       
Age                                  2.881 0.004     **
Stage2                               1.093 0.274       
Stage3                               1.584 0.113       
Stage4                               2.382 0.017      *
Gendermale                          -1.520 0.129       
RaceBlack                            0.234 0.815       
RaceWhite                           -0.456 0.648       
Purity                              -0.248 0.804       
FAM83D                               0.430 0.667       
Rsquare = 0.071 (max possible = 9.89e-01 )
Likelihood ratio test p = 8.34e-04 
Wald test p = 2.2e-03 
Score (logrank) test p = 1.63e-03 

T cell CD4+ effector memory_XCELL in HNSC-HPV+ (n=98):
Model: Surv(OS, EVENT) ~ `T cell CD4+ effector memory_XCELL` + Age + Stage + Gender + Race + Purity + `FAM83D` 
65 patients with 23 dying ( 33 missing obs. )
                                      coef           HR  se(coef) 95%CI_l
`T cell CD4+ effector memory_XCELL` 46.781 2.073293e+20   103.404   0.000
Age                                  0.010 1.010000e+00     0.025   0.961
Stage2                              17.501 3.984685e+07  5284.343   0.000
Stage3                              16.665 1.727340e+07  5284.343   0.000
Stage4                              17.577 4.300355e+07  5284.343   0.000
Gendermale                          -0.216 8.060000e-01     0.543   0.278
RaceBlack                           19.176 2.129062e+08 12053.532   0.000
RaceWhite                           18.325 9.084156e+07 12053.532   0.000
Purity                              -1.748 1.740000e-01     1.135   0.019
FAM83D                               0.205 1.227000e+00     0.271   0.721
                                          95%CI_u      z     p signif
`T cell CD4+ effector memory_XCELL` 2.159553e+108  0.452 0.651       
Age                                  1.061000e+00  0.389 0.698       
Stage2                                        Inf  0.003 0.997       
Stage3                                        Inf  0.003 0.997       
Stage4                                        Inf  0.003 0.997       
Gendermale                           2.336000e+00 -0.398 0.691       
RaceBlack                                     Inf  0.002 0.999       
RaceWhite                                     Inf  0.002 0.999       
Purity                               1.610000e+00 -1.540 0.123       
FAM83D                               2.089000e+00  0.755 0.451       
Rsquare = 0.096 (max possible = 9.17e-01 )
Likelihood ratio test p = 7.65e-01 
Wald test p = 9.64e-01 
Score (logrank) test p = 8.95e-01 

T cell CD4+ effector memory_XCELL in HNSC-HPV- (n=422):
Model: Surv(OS, EVENT) ~ `T cell CD4+ effector memory_XCELL` + Age + Stage + Gender + Race + Purity + `FAM83D` 
346 patients with 153 dying ( 76 missing obs. )
                                      coef    HR se(coef) 95%CI_l     95%CI_u
`T cell CD4+ effector memory_XCELL` -5.993 0.002   10.735   0.000 3425296.248
Age                                  0.027 1.027    0.008   1.010       1.044
Stage2                               0.340 1.405    0.556   0.472       4.178
Stage3                               0.720 2.055    0.542   0.710       5.950
Stage4                               1.108 3.029    0.516   1.102       8.328
Gendermale                          -0.299 0.742    0.184   0.518       1.063
RaceBlack                           -0.008 0.992    0.567   0.326       3.014
RaceWhite                           -0.375 0.687    0.515   0.250       1.885
Purity                               0.168 1.183    0.406   0.534       2.619
FAM83D                               0.014 1.014    0.081   0.866       1.188
                                         z     p signif
`T cell CD4+ effector memory_XCELL` -0.558 0.577       
Age                                  3.152 0.002     **
Stage2                               0.611 0.541       
Stage3                               1.328 0.184       
Stage4                               2.148 0.032      *
Gendermale                          -1.627 0.104       
RaceBlack                           -0.015 0.988       
RaceWhite                           -0.729 0.466       
Purity                               0.413 0.679       
FAM83D                               0.172 0.863       
Rsquare = 0.086 (max possible = 9.89e-01 )
Likelihood ratio test p = 5.73e-04 
Wald test p = 1.67e-03 
Score (logrank) test p = 1.27e-03 

T cell CD4+ effector memory_XCELL in KICH (n=66):
Model: Surv(OS, EVENT) ~ `T cell CD4+ effector memory_XCELL` + Age + Stage + Gender + Race + Purity + `FAM83D` 
63 patients with 9 dying ( 3 missing obs. )
                                       coef           HR  se(coef)      95%CI_l
`T cell CD4+ effector memory_XCELL` -23.036 0.000000e+00    38.784        0.000
Age                                   0.064 1.066000e+00     0.029        1.007
Stage2                               16.044 9.287486e+06     0.854  1741125.716
Stage3                               17.813 5.448274e+07     0.780 11812736.767
Stage4                               19.669 3.482977e+08     0.896 60200953.199
Gendermale                           -0.864 4.210000e-01     0.739        0.099
RaceBlack                           -16.093 0.000000e+00 11536.948        0.000
RaceWhite                            -0.418 6.580000e-01     1.166        0.067
Purity                                0.527 1.693000e+00     3.897        0.001
FAM83D                                0.740 2.097000e+00     0.278        1.217
                                         95%CI_u      z     p signif
`T cell CD4+ effector memory_XCELL` 1.018777e+23 -0.594 0.553       
Age                                 1.129000e+00  2.215 0.027      *
Stage2                              4.954116e+07 18.783 0.000    ***
Stage3                              2.512855e+08 22.839 0.000    ***
Stage4                              2.015106e+09 21.961 0.000    ***
Gendermale                          1.795000e+00 -1.169 0.242       
RaceBlack                                    Inf -0.001 0.999       
RaceWhite                           6.468000e+00 -0.359 0.720       
Purity                              3.515752e+03  0.135 0.892       
FAM83D                              3.615000e+00  2.666 0.008     **
Rsquare = 0.395 (max possible = 6.71e-01 )
Likelihood ratio test p = 4.5e-04 
Wald test p = 2.22e-288 
Score (logrank) test p = 1.01e-09 

T cell CD4+ effector memory_XCELL in KIRC (n=533):
Model: Surv(OS, EVENT) ~ `T cell CD4+ effector memory_XCELL` + Age + Stage + Gender + Race + Purity + `FAM83D` 
450 patients with 138 dying ( 83 missing obs. )
                                      coef    HR se(coef) 95%CI_l 95%CI_u
`T cell CD4+ effector memory_XCELL` -2.961 0.052    2.360   0.001   5.280
Age                                  0.035 1.035    0.008   1.019   1.053
Stage2                               0.302 1.353    0.346   0.686   2.668
Stage3                               0.830 2.294    0.232   1.456   3.613
Stage4                               1.786 5.965    0.219   3.886   9.158
Gendermale                          -0.082 0.921    0.187   0.639   1.328
RaceBlack                            0.335 1.399    1.060   0.175  11.173
RaceWhite                            0.352 1.422    1.020   0.193  10.499
Purity                               0.088 1.092    0.378   0.521   2.289
FAM83D                               0.220 1.247    0.122   0.981   1.583
                                         z     p signif
`T cell CD4+ effector memory_XCELL` -1.255 0.210       
Age                                  4.153 0.000    ***
Stage2                               0.874 0.382       
Stage3                               3.580 0.000    ***
Stage4                               8.166 0.000    ***
Gendermale                          -0.439 0.661       
RaceBlack                            0.316 0.752       
RaceWhite                            0.345 0.730       
Purity                               0.234 0.815       
FAM83D                               1.806 0.071      ·
Rsquare = 0.185 (max possible = 9.65e-01 )
Likelihood ratio test p = 2.03e-15 
Wald test p = 1.1e-15 
Score (logrank) test p = 6.76e-19 

T cell CD4+ effector memory_XCELL in KIRP (n=290):
Model: Surv(OS, EVENT) ~ `T cell CD4+ effector memory_XCELL` + Age + Stage + Gender + Race + Purity + `FAM83D` 
219 patients with 34 dying ( 71 missing obs. )
                                      coef    HR se(coef) 95%CI_l      95%CI_u
`T cell CD4+ effector memory_XCELL` -2.265 0.104    9.454   0.000 11564843.087
Age                                  0.015 1.015    0.016   0.984        1.046
Stage2                              -0.653 0.520    1.054   0.066        4.110
Stage3                               0.915 2.496    0.465   1.004        6.205
Stage4                               2.138 8.486    0.538   2.959       24.338
Gendermale                          -0.086 0.917    0.426   0.398        2.115
RaceBlack                           -0.599 0.549    1.293   0.044        6.924
RaceWhite                           -0.948 0.388    1.248   0.034        4.471
Purity                              -0.822 0.440    0.899   0.075        2.559
FAM83D                               0.923 2.517    0.229   1.605        3.946
                                         z     p signif
`T cell CD4+ effector memory_XCELL` -0.240 0.811       
Age                                  0.944 0.345       
Stage2                              -0.619 0.536       
Stage3                               1.968 0.049      *
Stage4                               3.978 0.000    ***
Gendermale                          -0.202 0.840       
RaceBlack                           -0.464 0.643       
RaceWhite                           -0.760 0.447       
Purity                              -0.915 0.360       
FAM83D                               4.023 0.000    ***
Rsquare = 0.233 (max possible = 7.58e-01 )
Likelihood ratio test p = 7.96e-09 
Wald test p = 3.52e-09 
Score (logrank) test p = 8.4e-16 

T cell CD4+ effector memory_XCELL in LGG (n=516):
Model: Surv(OS, EVENT) ~ `T cell CD4+ effector memory_XCELL` + Age + Gender + Race + Purity + `FAM83D` 
463 patients with 112 dying ( 53 missing obs. )
                                      coef           HR se(coef) 95%CI_l
`T cell CD4+ effector memory_XCELL` 34.322 8.052749e+14   32.524   0.000
Age                                  0.057 1.059000e+00    0.008   1.043
Gendermale                           0.120 1.128000e+00    0.197   0.766
RaceBlack                           15.869 7.793066e+06 2208.719   0.000
RaceWhite                           15.865 7.760318e+06 2208.719   0.000
Purity                              -1.163 3.120000e-01    0.410   0.140
FAM83D                               0.548 1.730000e+00    0.084   1.468
                                         95%CI_u      z     p signif
`T cell CD4+ effector memory_XCELL` 3.892921e+42  1.055 0.291       
Age                                 1.075000e+00  7.320 0.000    ***
Gendermale                          1.660000e+00  0.609 0.543       
RaceBlack                                    Inf  0.007 0.994       
RaceWhite                                    Inf  0.007 0.994       
Purity                              6.980000e-01 -2.836 0.005     **
FAM83D                              2.039000e+00  6.542 0.000    ***
Rsquare = 0.204 (max possible = 9.07e-01 )
Likelihood ratio test p = 7.26e-20 
Wald test p = 4.72e-21 
Score (logrank) test p = 1.47e-24 

T cell CD4+ effector memory_XCELL in LIHC (n=371):
Model: Surv(OS, EVENT) ~ `T cell CD4+ effector memory_XCELL` + Age + Stage + Gender + Race + Purity + `FAM83D` 
310 patients with 106 dying ( 61 missing obs. )
                                      coef    HR se(coef) 95%CI_l 95%CI_u
`T cell CD4+ effector memory_XCELL` -6.230 0.002    6.302   0.000 455.755
Age                                  0.012 1.012    0.008   0.996   1.029
Stage2                               0.180 1.197    0.267   0.710   2.019
Stage3                               0.751 2.119    0.243   1.316   3.411
Stage4                               1.951 7.039    0.637   2.020  24.521
Gendermale                          -0.109 0.897    0.230   0.571   1.407
RaceBlack                            0.703 2.020    0.499   0.759   5.375
RaceWhite                            0.022 1.022    0.238   0.641   1.631
Purity                              -0.001 0.999    0.477   0.392   2.542
FAM83D                               0.281 1.324    0.094   1.101   1.592
                                         z     p signif
`T cell CD4+ effector memory_XCELL` -0.989 0.323       
Age                                  1.491 0.136       
Stage2                               0.675 0.500       
Stage3                               3.091 0.002     **
Stage4                               3.064 0.002     **
Gendermale                          -0.475 0.635       
RaceBlack                            1.408 0.159       
RaceWhite                            0.093 0.926       
Purity                              -0.003 0.998       
FAM83D                               2.983 0.003     **
Rsquare = 0.118 (max possible = 9.66e-01 )
Likelihood ratio test p = 2.57e-05 
Wald test p = 2.51e-05 
Score (logrank) test p = 6.72e-06 

T cell CD4+ effector memory_XCELL in LUAD (n=515):
Model: Surv(OS, EVENT) ~ `T cell CD4+ effector memory_XCELL` + Age + Stage + Gender + Race + Purity + `FAM83D` 
421 patients with 150 dying ( 94 missing obs. )
                                      coef           HR se(coef) 95%CI_l
`T cell CD4+ effector memory_XCELL` -6.022        0.002    4.698   0.000
Age                                  0.014        1.014    0.009   0.995
Stage2                               0.887        2.427    0.202   1.633
Stage3                               0.935        2.548    0.220   1.656
Stage4                               0.994        2.702    0.334   1.405
Gendermale                          -0.050        0.951    0.170   0.682
RaceBlack                           16.188 10723991.022 1846.147   0.000
RaceWhite                           16.361 12750854.781 1846.147   0.000
Purity                               0.683        1.980    0.346   1.006
FAM83D                               0.194        1.214    0.075   1.047
                                    95%CI_u      z     p signif
`T cell CD4+ effector memory_XCELL`  24.173 -1.282 0.200       
Age                                   1.032  1.461 0.144       
Stage2                                3.606  4.386 0.000    ***
Stage3                                3.921  4.256 0.000    ***
Stage4                                5.198  2.978 0.003     **
Gendermale                            1.327 -0.294 0.769       
RaceBlack                               Inf  0.009 0.993       
RaceWhite                               Inf  0.009 0.993       
Purity                                3.899  1.976 0.048      *
FAM83D                                1.407  2.568 0.010      *
Rsquare = 0.121 (max possible = 9.74e-01 )
Likelihood ratio test p = 3.89e-08 
Wald test p = 1e-06 
Score (logrank) test p = 1.14e-07 

T cell CD4+ effector memory_XCELL in LUSC (n=501):
Model: Surv(OS, EVENT) ~ `T cell CD4+ effector memory_XCELL` + Age + Stage + Gender + Race + Purity + `FAM83D` 
370 patients with 161 dying ( 131 missing obs. )
                                      coef      HR se(coef) 95%CI_l
`T cell CD4+ effector memory_XCELL`  6.827 922.795    4.920   0.060
Age                                  0.017   1.017    0.009   0.999
Stage2                               0.270   1.310    0.189   0.904
Stage3                               0.667   1.949    0.217   1.274
Stage4                               0.854   2.349    0.790   0.499
Gendermale                           0.526   1.693    0.198   1.148
RaceBlack                            0.151   1.163    0.607   0.354
RaceWhite                           -0.415   0.660    0.562   0.219
Purity                              -0.098   0.907    0.384   0.427
FAM83D                              -0.113   0.893    0.085   0.756
                                         95%CI_u      z     p signif
`T cell CD4+ effector memory_XCELL` 14226817.744  1.388 0.165       
Age                                        1.035  1.802 0.072      ·
Stage2                                     1.898  1.425 0.154       
Stage3                                     2.984  3.074 0.002     **
Stage4                                    11.053  1.081 0.280       
Gendermale                                 2.496  2.657 0.008     **
RaceBlack                                  3.827  0.249 0.803       
RaceWhite                                  1.988 -0.738 0.461       
Purity                                     1.925 -0.255 0.799       
FAM83D                                     1.055 -1.331 0.183       
Rsquare = 0.063 (max possible = 9.87e-01 )
Likelihood ratio test p = 7.84e-03 
Wald test p = 7.42e-03 
Score (logrank) test p = 6.29e-03 

T cell CD4+ effector memory_XCELL in MESO (n=87):
Model: Surv(OS, EVENT) ~ `T cell CD4+ effector memory_XCELL` + Age + Stage + Gender + Race + Purity + `FAM83D` 
85 patients with 72 dying ( 2 missing obs. )
                                       coef    HR se(coef) 95%CI_l 95%CI_u
`T cell CD4+ effector memory_XCELL` -22.592 0.000    8.826   0.000   0.005
Age                                   0.024 1.024    0.018   0.990   1.061
Stage2                                0.090 1.094    0.463   0.441   2.710
Stage3                               -0.151 0.860    0.414   0.382   1.935
Stage4                               -0.360 0.698    0.497   0.263   1.849
Gendermale                           -0.346 0.708    0.331   0.370   1.353
RaceBlack                             0.750 2.117    1.542   0.103  43.455
RaceWhite                            -0.274 0.760    1.047   0.098   5.918
Purity                               -0.595 0.551    0.600   0.170   1.788
FAM83D                                0.303 1.353    0.112   1.087   1.685
                                         z     p signif
`T cell CD4+ effector memory_XCELL` -2.560 0.010      *
Age                                  1.365 0.172       
Stage2                               0.194 0.846       
Stage3                              -0.365 0.715       
Stage4                              -0.723 0.469       
Gendermale                          -1.045 0.296       
RaceBlack                            0.486 0.627       
RaceWhite                           -0.262 0.793       
Purity                              -0.992 0.321       
FAM83D                               2.702 0.007     **
Rsquare = 0.315 (max possible = 9.98e-01 )
Likelihood ratio test p = 3.69e-04 
Wald test p = 6.53e-04 
Score (logrank) test p = 2.38e-04 

T cell CD4+ effector memory_XCELL in OV (n=303):
Model: Surv(OS, EVENT) ~ `T cell CD4+ effector memory_XCELL` + Age + Race + Purity + `FAM83D` 
238 patients with 153 dying ( 65 missing obs. )
                                      coef    HR se(coef) 95%CI_l   95%CI_u
`T cell CD4+ effector memory_XCELL`  1.246 3.477    4.668   0.000 32676.612
Age                                  0.037 1.038    0.008   1.021     1.055
RaceBlack                           -0.065 0.937    0.577   0.302     2.903
RaceWhite                           -0.174 0.840    0.516   0.306     2.311
Purity                              -0.537 0.584    0.741   0.137     2.494
FAM83D                               0.052 1.053    0.093   0.877     1.265
                                         z     p signif
`T cell CD4+ effector memory_XCELL`  0.267 0.789       
Age                                  4.439 0.000    ***
RaceBlack                           -0.113 0.910       
RaceWhite                           -0.337 0.736       
Purity                              -0.726 0.468       
FAM83D                               0.556 0.578       
Rsquare = 0.083 (max possible = 9.97e-01 )
Likelihood ratio test p = 2.23e-03 
Wald test p = 1.99e-03 
Score (logrank) test p = 1.67e-03 

T cell CD4+ effector memory_XCELL in PAAD (n=179):
Model: Surv(OS, EVENT) ~ `T cell CD4+ effector memory_XCELL` + Age + Stage + Gender + Race + Purity + `FAM83D` 
165 patients with 89 dying ( 14 missing obs. )
                                       coef    HR se(coef) 95%CI_l 95%CI_u
`T cell CD4+ effector memory_XCELL` -10.840 0.000    8.697   0.000 495.514
Age                                   0.022 1.022    0.011   1.001   1.044
Stage2                                0.557 1.745    0.453   0.718   4.241
Stage3                               -0.166 0.847    1.092   0.100   7.208
Stage4                                0.263 1.301    0.835   0.253   6.686
Gendermale                           -0.197 0.821    0.216   0.537   1.254
RaceBlack                            -0.058 0.944    0.737   0.223   4.004
RaceWhite                             0.380 1.463    0.480   0.571   3.747
Purity                               -0.452 0.637    0.423   0.278   1.457
FAM83D                                0.152 1.164    0.082   0.991   1.366
                                         z     p signif
`T cell CD4+ effector memory_XCELL` -1.246 0.213       
Age                                  2.031 0.042      *
Stage2                               1.228 0.219       
Stage3                              -0.152 0.879       
Stage4                               0.315 0.753       
Gendermale                          -0.913 0.361       
RaceBlack                           -0.078 0.938       
RaceWhite                            0.792 0.428       
Purity                              -1.069 0.285       
FAM83D                               1.851 0.064      ·
Rsquare = 0.119 (max possible = 9.91e-01 )
Likelihood ratio test p = 2.12e-02 
Wald test p = 2.96e-02 
Score (logrank) test p = 2.28e-02 

T cell CD4+ effector memory_XCELL in PCPG (n=181):
Model: Surv(OS, EVENT) ~ `T cell CD4+ effector memory_XCELL` + Age + Gender + Race + Purity + `FAM83D` 
164 patients with 7 dying ( 17 missing obs. )
                                      coef           HR  se(coef) 95%CI_l
`T cell CD4+ effector memory_XCELL` 45.760 7.470040e+19    29.217   0.000
Age                                  0.052 1.053000e+00     0.030   0.993
Gendermale                           1.391 4.017000e+00     0.941   0.635
RaceBlack                           -0.149 8.620000e-01 27707.639   0.000
RaceWhite                           17.850 5.650761e+07 24468.721   0.000
Purity                               6.194 4.897080e+02     3.683   0.359
FAM83D                               1.030 2.801000e+00     0.444   1.172
                                         95%CI_u     z     p signif
`T cell CD4+ effector memory_XCELL` 5.536078e+44 1.566 0.117       
Age                                 1.117000e+00 1.735 0.083      ·
Gendermale                          2.539100e+01 1.478 0.139       
RaceBlack                                    Inf 0.000 1.000   <NA>
RaceWhite                                    Inf 0.001 0.999       
Purity                              6.686100e+05 1.682 0.093      ·
FAM83D                              6.693000e+00 2.317 0.021      *
Rsquare = 0.098 (max possible = 3.07e-01 )
Likelihood ratio test p = 1.84e-02 
Wald test p = 6.27e-02 
Score (logrank) test p = 1.35e-02 

T cell CD4+ effector memory_XCELL in PRAD (n=498):
Model: Surv(OS, EVENT) ~ `T cell CD4+ effector memory_XCELL` + Age + Race + Purity + `FAM83D` 
403 patients with 9 dying ( 95 missing obs. )
                                      coef           HR se(coef) 95%CI_l
`T cell CD4+ effector memory_XCELL` -4.522        0.011   19.349   0.000
Age                                  0.004        1.004    0.056   0.900
RaceBlack                           15.526  5530824.049 6712.981   0.000
RaceWhite                           16.495 14578885.893 6712.981   0.000
Purity                               1.622        5.065    1.498   0.269
FAM83D                               0.463        1.589    0.302   0.878
                                         95%CI_u      z     p signif
`T cell CD4+ effector memory_XCELL` 3.206341e+14 -0.234 0.815       
Age                                 1.121000e+00  0.078 0.938       
RaceBlack                                    Inf  0.002 0.998       
RaceWhite                                    Inf  0.002 0.998       
Purity                              9.544800e+01  1.083 0.279       
FAM83D                              2.875000e+00  1.531 0.126       
Rsquare = 0.012 (max possible = 1.83e-01 )
Likelihood ratio test p = 5.39e-01 
Wald test p = 6.59e-01 
Score (logrank) test p = 5.84e-01 

T cell CD4+ effector memory_XCELL in READ (n=166):
Model: Surv(OS, EVENT) ~ `T cell CD4+ effector memory_XCELL` + Age + Stage + Gender + Race + Purity + `FAM83D` 
72 patients with 13 dying ( 94 missing obs. )
                                      coef          HR  se(coef) 95%CI_l
`T cell CD4+ effector memory_XCELL`  5.711     302.038    39.851   0.000
Age                                  0.097       1.102     0.043   1.012
Stage2                              -2.033       0.131     1.300   0.010
Stage3                              -0.641       0.527     0.913   0.088
Stage4                              -0.737       0.478     1.116   0.054
Gendermale                          -0.468       0.626     0.733   0.149
RaceBlack                           -1.561       0.210 52920.295   0.000
RaceWhite                           15.650 6261735.645 52364.057   0.000
Purity                               0.019       1.019     1.393   0.066
FAM83D                               0.041       1.042     0.423   0.455
                                         95%CI_u      z     p signif
`T cell CD4+ effector memory_XCELL` 2.521634e+36  0.143 0.886       
Age                                 1.200000e+00  2.236 0.025      *
Stage2                              1.675000e+00 -1.563 0.118       
Stage3                              3.155000e+00 -0.702 0.483       
Stage4                              4.265000e+00 -0.661 0.509       
Gendermale                          2.634000e+00 -0.639 0.523       
RaceBlack                                    Inf  0.000 1.000   <NA>
RaceWhite                                    Inf  0.000 1.000   <NA>
Purity                              1.562300e+01  0.014 0.989       
FAM83D                              2.387000e+00  0.098 0.922       
Rsquare = 0.227 (max possible = 7.04e-01 )
Likelihood ratio test p = 4.64e-02 
Wald test p = 9.85e-01 
Score (logrank) test p = 7.34e-02 

T cell CD4+ effector memory_XCELL in SARC (n=260):
Model: Surv(OS, EVENT) ~ `T cell CD4+ effector memory_XCELL` + Age + Gender + Race + Purity + `FAM83D` 
233 patients with 90 dying ( 27 missing obs. )
                                      coef    HR se(coef) 95%CI_l 95%CI_u
`T cell CD4+ effector memory_XCELL` -7.463 0.001    4.389   0.000   3.121
Age                                  0.022 1.023    0.008   1.006   1.039
Gendermale                          -0.007 0.993    0.226   0.638   1.545
RaceBlack                           -0.209 0.812    1.088   0.096   6.850
RaceWhite                           -0.555 0.574    1.024   0.077   4.268
Purity                               0.792 2.207    0.599   0.683   7.136
FAM83D                              -0.031 0.969    0.070   0.846   1.111
                                         z     p signif
`T cell CD4+ effector memory_XCELL` -1.701 0.089      ·
Age                                  2.721 0.007     **
Gendermale                          -0.031 0.975       
RaceBlack                           -0.192 0.848       
RaceWhite                           -0.542 0.587       
Purity                               1.322 0.186       
FAM83D                              -0.451 0.652       
Rsquare = 0.056 (max possible = 9.75e-01 )
Likelihood ratio test p = 6.09e-02 
Wald test p = 9.58e-02 
Score (logrank) test p = 9.06e-02 

T cell CD4+ effector memory_XCELL in SKCM (n=471):
Model: Surv(OS, EVENT) ~ `T cell CD4+ effector memory_XCELL` + Age + Stage + Gender + Race + Purity + `FAM83D` 
390 patients with 186 dying ( 81 missing obs. )
                                      coef    HR se(coef) 95%CI_l 95%CI_u
`T cell CD4+ effector memory_XCELL` -2.985 0.051    4.180   0.000 182.639
Age                                  0.018 1.019    0.005   1.008   1.029
Stage2                               0.324 1.382    0.221   0.896   2.133
Stage3                               0.644 1.904    0.206   1.272   2.849
Stage4                               1.389 4.011    0.353   2.009   8.007
Gendermale                          -0.035 0.966    0.158   0.709   1.316
RaceWhite                           -1.246 0.288    0.402   0.131   0.632
Purity                               0.910 2.483    0.349   1.254   4.918
FAM83D                               0.097 1.101    0.084   0.934   1.299
                                         z     p signif
`T cell CD4+ effector memory_XCELL` -0.714 0.475       
Age                                  3.520 0.000    ***
Stage2                               1.464 0.143       
Stage3                               3.128 0.002     **
Stage4                               3.938 0.000    ***
Gendermale                          -0.220 0.826       
RaceWhite                           -3.102 0.002     **
Purity                               2.609 0.009     **
FAM83D                               1.145 0.252       
Rsquare = 0.129 (max possible = 9.92e-01 )
Likelihood ratio test p = 2.03e-08 
Wald test p = 1.09e-08 
Score (logrank) test p = 1.24e-09 

T cell CD4+ effector memory_XCELL in SKCM-Primary (n=103):
Model: Surv(OS, EVENT) ~ `T cell CD4+ effector memory_XCELL` + Age + Stage + Gender + Race + Purity + `FAM83D` 
94 patients with 26 dying ( 9 missing obs. )
                                      coef           HR se(coef) 95%CI_l
`T cell CD4+ effector memory_XCELL`  4.688 1.085820e+02   10.834   0.000
Age                                  0.012 1.012000e+00    0.016   0.980
Stage2                              17.616 4.473231e+07 6193.664   0.000
Stage3                              18.061 6.981156e+07 6193.664   0.000
Stage4                              20.282 6.435239e+08 6193.664   0.000
Gendermale                           0.168 1.183000e+00    0.445   0.495
RaceWhite                           -1.279 2.780000e-01    0.652   0.077
Purity                               0.395 1.485000e+00    1.017   0.202
FAM83D                              -0.001 9.990000e-01    0.242   0.622
                                         95%CI_u      z     p signif
`T cell CD4+ effector memory_XCELL` 1.811438e+11  0.433 0.665       
Age                                 1.044000e+00  0.733 0.464       
Stage2                                       Inf  0.003 0.998       
Stage3                                       Inf  0.003 0.998       
Stage4                                       Inf  0.003 0.997       
Gendermale                          2.828000e+00  0.377 0.706       
RaceWhite                           9.990000e-01 -1.962 0.050      ·
Purity                              1.090500e+01  0.389 0.698       
FAM83D                              1.605000e+00 -0.004 0.996       
Rsquare = 0.148 (max possible = 8.69e-01 )
Likelihood ratio test p = 8.9e-02 
Wald test p = 7.92e-02 
Score (logrank) test p = 7.73e-03 

T cell CD4+ effector memory_XCELL in SKCM-Metastasis (n=368):
Model: Surv(OS, EVENT) ~ `T cell CD4+ effector memory_XCELL` + Age + Stage + Gender + Race + Purity + `FAM83D` 
296 patients with 160 dying ( 72 missing obs. )
                                      coef    HR se(coef) 95%CI_l 95%CI_u
`T cell CD4+ effector memory_XCELL` -4.805 0.008    4.692   0.000  80.766
Age                                  0.021 1.021    0.006   1.010   1.032
Stage2                               0.210 1.234    0.234   0.780   1.951
Stage3                               0.597 1.817    0.211   1.202   2.748
Stage4                               1.191 3.292    0.401   1.501   7.220
Gendermale                          -0.035 0.966    0.172   0.689   1.354
RaceWhite                           -0.997 0.369    0.600   0.114   1.196
Purity                               1.012 2.752    0.378   1.312   5.771
FAM83D                               0.103 1.109    0.091   0.928   1.324
                                         z     p signif
`T cell CD4+ effector memory_XCELL` -1.024 0.306       
Age                                  3.658 0.000    ***
Stage2                               0.899 0.369       
Stage3                               2.831 0.005     **
Stage4                               2.973 0.003     **
Gendermale                          -0.202 0.840       
RaceWhite                           -1.661 0.097      ·
Purity                               2.680 0.007     **
FAM83D                               1.140 0.254       
Rsquare = 0.143 (max possible = 9.95e-01 )
Likelihood ratio test p = 6.61e-07 
Wald test p = 1.16e-06 
Score (logrank) test p = 4.14e-07 

T cell CD4+ effector memory_XCELL in STAD (n=415):
Model: Surv(OS, EVENT) ~ `T cell CD4+ effector memory_XCELL` + Age + Stage + Gender + Race + Purity + `FAM83D` 
289 patients with 111 dying ( 126 missing obs. )
                                      coef      HR se(coef) 95%CI_l
`T cell CD4+ effector memory_XCELL`  4.862 129.304    7.598   0.000
Age                                  0.029   1.030    0.010   1.009
Stage2                               0.555   1.742    0.392   0.807
Stage3                               0.979   2.663    0.367   1.298
Stage4                               1.521   4.577    0.514   1.672
Gendermale                           0.096   1.101    0.208   0.732
RaceBlack                            0.221   1.248    0.452   0.515
RaceWhite                            0.084   1.088    0.244   0.674
Purity                              -0.460   0.631    0.380   0.300
FAM83D                               0.187   1.205    0.095   1.001
                                         95%CI_u      z     p signif
`T cell CD4+ effector memory_XCELL` 3.792984e+08  0.640 0.522       
Age                                 1.051000e+00  2.831 0.005     **
Stage2                              3.758000e+00  1.414 0.157       
Stage3                              5.461000e+00  2.672 0.008     **
Stage4                              1.252500e+01  2.961 0.003     **
Gendermale                          1.656000e+00  0.462 0.644       
RaceBlack                           3.024000e+00  0.490 0.624       
RaceWhite                           1.756000e+00  0.343 0.731       
Purity                              1.330000e+00 -1.209 0.226       
FAM83D                              1.452000e+00  1.967 0.049      *
Rsquare = 0.082 (max possible = 9.79e-01 )
Likelihood ratio test p = 6.22e-03 
Wald test p = 8.51e-03 
Score (logrank) test p = 6.75e-03 

T cell CD4+ effector memory_XCELL in TGCT (n=150):
NA

T cell CD4+ effector memory_XCELL in THCA (n=509):
Model: Surv(OS, EVENT) ~ `T cell CD4+ effector memory_XCELL` + Age + Stage + Gender + Race + Purity + `FAM83D` 
395 patients with 16 dying ( 114 missing obs. )
                                       coef           HR se(coef) 95%CI_l
`T cell CD4+ effector memory_XCELL` -43.248        0.000   26.371   0.000
Age                                   0.157        1.170    0.031   1.102
Stage2                                0.150        1.161    1.102   0.134
Stage3                                0.315        1.371    0.894   0.238
Stage4                                1.850        6.357    1.000   0.895
Gendermale                           -0.268        0.765    0.660   0.210
RaceBlack                            17.090 26440050.626 6501.685   0.000
RaceWhite                            17.029 24861715.715 6501.685   0.000
Purity                                1.764        5.836    1.073   0.713
FAM83D                                0.046        1.047    0.547   0.358
                                     95%CI_u      z     p signif
`T cell CD4+ effector memory_XCELL` 4621.406 -1.640 0.101       
Age                                    1.244  5.087 0.000    ***
Stage2                                10.063  0.136 0.892       
Stage3                                 7.904  0.353 0.724       
Stage4                                45.149  1.849 0.064      ·
Gendermale                             2.789 -0.406 0.685       
RaceBlack                                Inf  0.003 0.998       
RaceWhite                                Inf  0.003 0.998       
Purity                                47.770  1.645 0.100       
FAM83D                                 3.061  0.084 0.933       
Rsquare = 0.156 (max possible = 3.47e-01 )
Likelihood ratio test p = 1.53e-10 
Wald test p = 6.22e-04 
Score (logrank) test p = 7.65e-11 

T cell CD4+ effector memory_XCELL in THYM (n=120):
Model: Surv(OS, EVENT) ~ `T cell CD4+ effector memory_XCELL` + Age + Gender + Race + Purity + `FAM83D` 
113 patients with 9 dying ( 7 missing obs. )
                                       coef    HR  se(coef) 95%CI_l 95%CI_u
`T cell CD4+ effector memory_XCELL` -14.337 0.000     8.079   0.000   4.469
Age                                   0.016 1.016     0.035   0.948   1.089
Gendermale                           -0.151 0.860     0.774   0.189   3.923
RaceBlack                           -15.045 0.000 12635.836   0.000     Inf
RaceWhite                             0.606 1.833     1.165   0.187  17.980
Purity                               -0.021 0.980     1.229   0.088  10.885
FAM83D                               -0.541 0.582     0.361   0.287   1.182
                                         z     p signif
`T cell CD4+ effector memory_XCELL` -1.775 0.076      ·
Age                                  0.457 0.648       
Gendermale                          -0.195 0.846       
RaceBlack                           -0.001 0.999       
RaceWhite                            0.520 0.603       
Purity                              -0.017 0.987       
FAM83D                              -1.497 0.134       
Rsquare = 0.097 (max possible = 4.51e-01 )
Likelihood ratio test p = 1.19e-01 
Wald test p = 3.54e-01 
Score (logrank) test p = 1.32e-01 

T cell CD4+ effector memory_XCELL in UCEC (n=545):
Model: Surv(OS, EVENT) ~ `T cell CD4+ effector memory_XCELL` + Age + Race + Purity + `FAM83D` 
85 patients with 16 dying ( 460 missing obs. )
                                       coef    HR se(coef) 95%CI_l      95%CI_u
`T cell CD4+ effector memory_XCELL` -19.019 0.000   20.909   0.000 3.452816e+09
Age                                  -0.006 0.994    0.028   0.941 1.051000e+00
RaceWhite                             1.550 4.711    0.695   1.205 1.840800e+01
Purity                                0.978 2.658    1.085   0.317 2.229600e+01
FAM83D                               -0.009 0.991    0.270   0.583 1.684000e+00
                                         z     p signif
`T cell CD4+ effector memory_XCELL` -0.910 0.363       
Age                                 -0.206 0.837       
RaceWhite                            2.229 0.026      *
Purity                               0.901 0.368       
FAM83D                              -0.034 0.973       
Rsquare = 0.093 (max possible = 7.29e-01 )
Likelihood ratio test p = 1.43e-01 
Wald test p = 2.27e-01 
Score (logrank) test p = 1.74e-01 

T cell CD4+ effector memory_XCELL in UCS (n=57):
Model: Surv(OS, EVENT) ~ `T cell CD4+ effector memory_XCELL` + Age + Race + Purity + `FAM83D` 
52 patients with 32 dying ( 5 missing obs. )
                                      coef           HR se(coef) 95%CI_l
`T cell CD4+ effector memory_XCELL` -1.027        0.358   16.495   0.000
Age                                  0.044        1.045    0.025   0.996
RaceBlack                           17.591 43599755.794 6475.078   0.000
RaceWhite                           17.831 55445862.291 6475.078   0.000
Purity                              -0.910        0.403    1.288   0.032
FAM83D                              -0.017        0.983    0.294   0.552
                                         95%CI_u      z     p signif
`T cell CD4+ effector memory_XCELL` 3.928657e+13 -0.062 0.950       
Age                                 1.097000e+00  1.795 0.073      ·
RaceBlack                                    Inf  0.003 0.998       
RaceWhite                                    Inf  0.003 0.998       
Purity                              5.021000e+00 -0.707 0.480       
FAM83D                              1.751000e+00 -0.057 0.955       
Rsquare = 0.119 (max possible = 9.83e-01 )
Likelihood ratio test p = 3.6e-01 
Wald test p = 4.85e-01 
Score (logrank) test p = 3.76e-01 

T cell CD4+ effector memory_XCELL in UVM (n=80):
Model: Surv(OS, EVENT) ~ `T cell CD4+ effector memory_XCELL` + Age + Stage + Gender + Purity + `FAM83D` 
77 patients with 22 dying ( 3 missing obs. )
                                      coef           HR se(coef)     95%CI_l
`T cell CD4+ effector memory_XCELL` 50.013 5.254756e+21   17.437 7558328.627
Age                                  0.040 1.041000e+00    0.020       1.000
Stage3                               0.412 1.510000e+00    0.522       0.543
Stage4                               3.941 5.145300e+01    1.284       4.155
Gendermale                           0.381 1.464000e+00    0.509       0.540
Purity                               2.242 9.414000e+00    1.514       0.485
FAM83D                               1.324 3.758000e+00    0.413       1.674
                                         95%CI_u     z     p signif
`T cell CD4+ effector memory_XCELL` 3.653249e+36 2.868 0.004     **
Age                                 1.083000e+00 1.978 0.048      *
Stage3                              4.198000e+00 0.789 0.430       
Stage4                              6.371130e+02 3.069 0.002     **
Gendermale                          3.968000e+00 0.749 0.454       
Purity                              1.829010e+02 1.481 0.139       
FAM83D                              8.436000e+00 3.210 0.001     **
Rsquare = 0.401 (max possible = 8.72e-01 )
Likelihood ratio test p = 1.63e-06 
Wald test p = 1.96e-04 
Score (logrank) test p = 7.4e-13 

T cell CD4+ memory activated_CIBERSORT in ACC (n=79):
Model: Surv(OS, EVENT) ~ `T cell CD4+ memory activated_CIBERSORT` + Age + Gender + Race + Purity + `FAM83D` 
64 patients with 24 dying ( 15 missing obs. )
                                           coef          HR  se(coef) 95%CI_l
`T cell CD4+ memory activated_CIBERSORT`  1.033       2.810    39.311   0.000
Age                                       0.001       1.001     0.014   0.974
Gendermale                                0.750       2.117     0.477   0.831
RaceBlack                                 0.987       2.683 18344.992   0.000
RaceWhite                                15.825 7459409.435 16612.948   0.000
Purity                                    2.497      12.148     2.325   0.128
FAM83D                                    1.185       3.271     0.284   1.875
                                              95%CI_u     z     p signif
`T cell CD4+ memory activated_CIBERSORT` 8.132023e+33 0.026 0.979       
Age                                      1.028000e+00 0.039 0.969       
Gendermale                               5.395000e+00 1.571 0.116       
RaceBlack                                         Inf 0.000 1.000   <NA>
RaceWhite                                         Inf 0.001 0.999       
Purity                                   1.157188e+03 1.074 0.283       
FAM83D                                   5.708000e+00 4.174 0.000    ***
Rsquare = 0.366 (max possible = 9.38e-01 )
Likelihood ratio test p = 1.36e-04 
Wald test p = 4.78e-03 
Score (logrank) test p = 2.67e-04 

T cell CD4+ memory activated_CIBERSORT in BLCA (n=408):
Model: Surv(OS, EVENT) ~ `T cell CD4+ memory activated_CIBERSORT` + Age + Stage + Gender + Race + Purity + `FAM83D` 
348 patients with 160 dying ( 60 missing obs. )
                                           coef          HR se(coef) 95%CI_l
`T cell CD4+ memory activated_CIBERSORT` -7.351       0.001    3.529   0.000
Age                                       0.032       1.032    0.009   1.015
Stage2                                   14.609 2211260.094 1874.348   0.000
Stage3                                   15.044 3417431.389 1874.348   0.000
Stage4                                   15.564 5744228.028 1874.348   0.000
Gendermale                               -0.187       0.829    0.179   0.584
RaceBlack                                 0.691       1.996    0.452   0.823
RaceWhite                                 0.177       1.193    0.357   0.593
Purity                                    0.036       1.036    0.339   0.534
FAM83D                                    0.009       1.009    0.085   0.854
                                         95%CI_u      z     p signif
`T cell CD4+ memory activated_CIBERSORT`   0.648 -2.083 0.037      *
Age                                        1.050  3.646 0.000    ***
Stage2                                       Inf  0.008 0.994       
Stage3                                       Inf  0.008 0.994       
Stage4                                       Inf  0.008 0.993       
Gendermale                                 1.178 -1.046 0.296       
RaceBlack                                  4.843  1.528 0.127       
RaceWhite                                  2.404  0.495 0.621       
Purity                                     2.013  0.106 0.916       
FAM83D                                     1.192  0.105 0.916       
Rsquare = 0.143 (max possible = 9.91e-01 )
Likelihood ratio test p = 5.39e-08 
Wald test p = 6.04e-07 
Score (logrank) test p = 1.68e-07 

T cell CD4+ memory activated_CIBERSORT in BRCA (n=1100):
Model: Surv(OS, EVENT) ~ `T cell CD4+ memory activated_CIBERSORT` + Age + Stage + Gender + Race + Purity + `FAM83D` 
878 patients with 121 dying ( 222 missing obs. )
                                           coef     HR se(coef) 95%CI_l
`T cell CD4+ memory activated_CIBERSORT` -6.192  0.002   10.721   0.000
Age                                       0.039  1.040    0.008   1.024
Stage2                                    0.373  1.452    0.305   0.799
Stage3                                    1.158  3.183    0.314   1.721
Stage4                                    2.427 11.320    0.393   5.243
Gendermale                                0.023  1.023    1.008   0.142
RaceBlack                                -0.047  0.954    0.620   0.283
RaceWhite                                -0.249  0.779    0.596   0.242
Purity                                    0.325  1.385    0.441   0.583
FAM83D                                    0.120  1.127    0.072   0.980
                                             95%CI_u      z     p signif
`T cell CD4+ memory activated_CIBERSORT` 2734840.720 -0.578 0.564       
Age                                            1.056  4.968 0.000    ***
Stage2                                         2.641  1.223 0.221       
Stage3                                         5.889  3.689 0.000    ***
Stage4                                        24.443  6.179 0.000    ***
Gendermale                                     7.375  0.023 0.982       
RaceBlack                                      3.217 -0.076 0.939       
RaceWhite                                      2.506 -0.418 0.676       
Purity                                         3.289  0.737 0.461       
FAM83D                                         1.297  1.672 0.094      ·
Rsquare = 0.084 (max possible = 7.85e-01 )
Likelihood ratio test p = 2.1e-12 
Wald test p = 5.7e-16 
Score (logrank) test p = 8.67e-22 

T cell CD4+ memory activated_CIBERSORT in BRCA-Basal (n=191):
Model: Surv(OS, EVENT) ~ `T cell CD4+ memory activated_CIBERSORT` + Age + Stage + Race + Purity + `FAM83D` 
163 patients with 24 dying ( 28 missing obs. )
                                            coef           HR se(coef) 95%CI_l
`T cell CD4+ memory activated_CIBERSORT` -11.336 0.000000e+00   21.787   0.000
Age                                        0.020 1.020000e+00    0.018   0.984
Stage2                                    18.785 1.439090e+08 6315.591   0.000
Stage3                                    20.118 5.459995e+08 6315.591   0.000
Stage4                                    21.088 1.440211e+09 6315.591   0.000
RaceBlack                                 -1.000 3.680000e-01    1.129   0.040
RaceWhite                                 -1.337 2.630000e-01    1.135   0.028
Purity                                     0.461 1.585000e+00    0.985   0.230
FAM83D                                    -0.402 6.690000e-01    0.241   0.417
                                              95%CI_u      z     p signif
`T cell CD4+ memory activated_CIBERSORT` 4.189196e+13 -0.520 0.603       
Age                                      1.057000e+00  1.077 0.282       
Stage2                                            Inf  0.003 0.998       
Stage3                                            Inf  0.003 0.997       
Stage4                                            Inf  0.003 0.997       
RaceBlack                                3.359000e+00 -0.886 0.375       
RaceWhite                                2.431000e+00 -1.177 0.239       
Purity                                   1.092600e+01  0.468 0.640       
FAM83D                                   1.073000e+00 -1.668 0.095      ·
Rsquare = 0.173 (max possible = 7.18e-01 )
Likelihood ratio test p = 3.04e-04 
Wald test p = 5.41e-03 
Score (logrank) test p = 3.75e-06 

T cell CD4+ memory activated_CIBERSORT in BRCA-Her2 (n=82):
Model: Surv(OS, EVENT) ~ `T cell CD4+ memory activated_CIBERSORT` + Age + Stage + Race + Purity + `FAM83D` 
59 patients with 11 dying ( 23 missing obs. )
                                            coef           HR  se(coef)
`T cell CD4+ memory activated_CIBERSORT` 128.891 9.473058e+55    60.189
Age                                        0.034 1.035000e+00     0.034
Stage2                                    15.283 4.340152e+06 11677.582
Stage3                                    19.297 2.402212e+08 11677.581
Stage4                                        NA           NA     0.000
RaceBlack                                 -2.752 6.400000e-02     1.923
RaceWhite                                 -1.456 2.330000e-01     1.618
Purity                                     3.705 4.066600e+01     2.916
FAM83D                                    -0.557 5.730000e-01     0.589
                                           95%CI_l       95%CI_u      z     p
`T cell CD4+ memory activated_CIBERSORT` 55389.725 1.620135e+107  2.141 0.032
Age                                          0.968  1.106000e+00  1.004 0.315
Stage2                                       0.000           Inf  0.001 0.999
Stage3                                       0.000           Inf  0.002 0.999
Stage4                                          NA            NA     NA    NA
RaceBlack                                    0.001  2.766000e+00 -1.431 0.152
RaceWhite                                    0.010  5.560000e+00 -0.900 0.368
Purity                                       0.134  1.234589e+04  1.271 0.204
FAM83D                                       0.181  1.816000e+00 -0.947 0.344
                                         signif
`T cell CD4+ memory activated_CIBERSORT`      *
Age                                            
Stage2                                         
Stage3                                         
Stage4                                     <NA>
RaceBlack                                      
RaceWhite                                      
Purity                                         
FAM83D                                         
Rsquare = 0.434 (max possible = 6.68e-01 )
Likelihood ratio test p = 4.88e-05 
Wald test p = 3.98e-01 
Score (logrank) test p = 6.83e-15 

T cell CD4+ memory activated_CIBERSORT in BRCA-LumA (n=568):
Model: Surv(OS, EVENT) ~ `T cell CD4+ memory activated_CIBERSORT` + Age + Stage + Gender + Race + Purity + `FAM83D` 
464 patients with 55 dying ( 104 missing obs. )
                                            coef         HR se(coef) 95%CI_l
`T cell CD4+ memory activated_CIBERSORT`  13.478 713831.091   16.115   0.000
Age                                        0.053      1.055    0.013   1.029
Stage2                                     0.340      1.404    0.377   0.671
Stage3                                     0.893      2.444    0.397   1.123
Stage4                                     2.245      9.441    0.597   2.932
Gendermale                               -15.391      0.000 3473.445   0.000
RaceBlack                                 -0.431      0.650    1.176   0.065
RaceWhite                                  0.179      1.196    1.032   0.158
Purity                                     0.218      1.244    0.632   0.360
FAM83D                                     0.159      1.173    0.150   0.874
                                              95%CI_u      z     p signif
`T cell CD4+ memory activated_CIBERSORT` 3.721201e+19  0.836 0.403       
Age                                      1.081000e+00  4.250 0.000    ***
Stage2                                   2.940000e+00  0.901 0.368       
Stage3                                   5.316000e+00  2.253 0.024      *
Stage4                                   3.040300e+01  3.763 0.000    ***
Gendermale                                        Inf -0.004 0.996       
RaceBlack                                6.510000e+00 -0.367 0.714       
RaceWhite                                9.041000e+00  0.173 0.862       
Purity                                   4.296000e+00  0.345 0.730       
FAM83D                                   1.573000e+00  1.064 0.287       
Rsquare = 0.074 (max possible = 6.81e-01 )
Likelihood ratio test p = 1.04e-04 
Wald test p = 3.08e-05 
Score (logrank) test p = 5.12e-07 

T cell CD4+ memory activated_CIBERSORT in BRCA-LumB (n=219):
Model: Surv(OS, EVENT) ~ `T cell CD4+ memory activated_CIBERSORT` + Age + Stage + Gender + Race + Purity + `FAM83D` 
157 patients with 25 dying ( 62 missing obs. )
                                            coef           HR se(coef) 95%CI_l
`T cell CD4+ memory activated_CIBERSORT` -49.492        0.000   51.487   0.000
Age                                        0.051        1.052    0.021   1.010
Stage2                                     0.509        1.664    1.095   0.195
Stage3                                     1.425        4.160    1.081   0.500
Stage4                                     1.910        6.751    1.184   0.663
Gendermale                                 0.809        2.246    1.179   0.223
RaceBlack                                 16.466 14158828.737 6317.868   0.000
RaceWhite                                 15.789  7198615.410 6317.868   0.000
Purity                                     0.748        2.113    1.506   0.110
FAM83D                                     0.356        1.428    0.222   0.925
                                              95%CI_u      z     p signif
`T cell CD4+ memory activated_CIBERSORT` 2.147862e+22 -0.961 0.336       
Age                                      1.097000e+00  2.418 0.016      *
Stage2                                   1.423500e+01  0.465 0.642       
Stage3                                   3.459500e+01  1.319 0.187       
Stage4                                   6.873700e+01  1.613 0.107       
Gendermale                               2.264000e+01  0.686 0.493       
RaceBlack                                         Inf  0.003 0.998       
RaceWhite                                         Inf  0.002 0.998       
Purity                                   4.045400e+01  0.497 0.619       
FAM83D                                   2.205000e+00  1.609 0.108       
Rsquare = 0.124 (max possible = 6.98e-01 )
Likelihood ratio test p = 2.21e-02 
Wald test p = 4.61e-02 
Score (logrank) test p = 1.22e-02 

T cell CD4+ memory activated_CIBERSORT in CESC (n=306):
Model: Surv(OS, EVENT) ~ `T cell CD4+ memory activated_CIBERSORT` + Age + Race + Purity + `FAM83D` 
227 patients with 55 dying ( 79 missing obs. )
                                           coef    HR se(coef) 95%CI_l 95%CI_u
`T cell CD4+ memory activated_CIBERSORT` -8.056 0.000    6.008   0.000  41.202
Age                                       0.011 1.011    0.010   0.992   1.031
RaceBlack                                 0.958 2.606    1.070   0.320  21.216
RaceWhite                                 0.775 2.171    1.017   0.296  15.934
Purity                                    0.460 1.583    0.748   0.366   6.859
FAM83D                                   -0.026 0.975    0.135   0.748   1.269
                                              z     p signif
`T cell CD4+ memory activated_CIBERSORT` -1.341 0.180       
Age                                       1.121 0.262       
RaceBlack                                 0.895 0.371       
RaceWhite                                 0.762 0.446       
Purity                                    0.614 0.539       
FAM83D                                   -0.191 0.849       
Rsquare = 0.023 (max possible = 8.91e-01 )
Likelihood ratio test p = 5.02e-01 
Wald test p = 5.85e-01 
Score (logrank) test p = 5.67e-01 

T cell CD4+ memory activated_CIBERSORT in CHOL (n=36):
Model: Surv(OS, EVENT) ~ `T cell CD4+ memory activated_CIBERSORT` + Age + Stage + Gender + Race + Purity + `FAM83D` 
36 patients with 18 dying ( 0 missing obs. )
                                             coef     HR se(coef) 95%CI_l
`T cell CD4+ memory activated_CIBERSORT` 4326.029    Inf 1282.648     Inf
Age                                         0.026  1.026    0.024   0.979
Stage2                                      0.753  2.124    0.696   0.543
Stage3                                    -14.375  0.000 9197.437   0.000
Stage4                                      0.969  2.637    0.708   0.658
Gendermale                                 -0.056  0.945    0.611   0.286
RaceBlack                                  -0.558  0.573    1.473   0.032
RaceWhite                                  -1.445  0.236    0.915   0.039
Purity                                      3.719 41.235    1.783   1.253
FAM83D                                      0.351  1.421    0.364   0.696
                                          95%CI_u      z     p signif
`T cell CD4+ memory activated_CIBERSORT`      Inf  3.373 0.001     **
Age                                         1.076  1.072 0.284       
Stage2                                      8.309  1.082 0.279       
Stage3                                        Inf -0.002 0.999       
Stage4                                     10.568  1.369 0.171       
Gendermale                                  3.130 -0.092 0.927       
RaceBlack                                  10.276 -0.378 0.705       
RaceWhite                                   1.416 -1.580 0.114       
Purity                                   1357.464  2.086 0.037      *
FAM83D                                      2.899  0.966 0.334       
Rsquare = 0.386 (max possible = 9.46e-01 )
Likelihood ratio test p = 6.25e-02 
Wald test p = 1.49e-01 
Score (logrank) test p = 1.21e-02 

T cell CD4+ memory activated_CIBERSORT in COAD (n=458):
Model: Surv(OS, EVENT) ~ `T cell CD4+ memory activated_CIBERSORT` + Age + Stage + Gender + Race + Purity + `FAM83D` 
236 patients with 58 dying ( 222 missing obs. )
                                           coef    HR se(coef) 95%CI_l  95%CI_u
`T cell CD4+ memory activated_CIBERSORT` -3.604 0.027    5.501   0.000 1308.408
Age                                       0.028 1.028    0.013   1.003    1.054
Stage2                                    0.493 1.638    0.636   0.471    5.696
Stage3                                    1.067 2.905    0.628   0.849    9.942
Stage4                                    2.237 9.364    0.635   2.697   32.504
Gendermale                                0.333 1.396    0.288   0.794    2.454
RaceBlack                                -0.334 0.716    0.842   0.138    3.725
RaceWhite                                -0.250 0.779    0.784   0.167    3.624
Purity                                   -0.384 0.681    0.659   0.187    2.478
FAM83D                                    0.034 1.034    0.204   0.693    1.544
                                              z     p signif
`T cell CD4+ memory activated_CIBERSORT` -0.655 0.512       
Age                                       2.195 0.028      *
Stage2                                    0.776 0.438       
Stage3                                    1.699 0.089      ·
Stage4                                    3.523 0.000    ***
Gendermale                                1.158 0.247       
RaceBlack                                -0.397 0.691       
RaceWhite                                -0.319 0.750       
Purity                                   -0.582 0.560       
FAM83D                                    0.165 0.869       
Rsquare = 0.128 (max possible = 8.97e-01 )
Likelihood ratio test p = 3.7e-04 
Wald test p = 3.28e-04 
Score (logrank) test p = 3.95e-05 

T cell CD4+ memory activated_CIBERSORT in DLBC (n=48):
Model: Surv(OS, EVENT) ~ `T cell CD4+ memory activated_CIBERSORT` + Age + Gender + Race + Purity + `FAM83D` 
41 patients with 5 dying ( 7 missing obs. )
                                           coef    HR se(coef) 95%CI_l
`T cell CD4+ memory activated_CIBERSORT`  1.518 4.564    7.969   0.000
Age                                      -0.025 0.976    0.049   0.886
Gendermale                                0.398 1.490    1.132   0.162
RaceBlack                                 2.151 8.590    2.301   0.094
RaceWhite                                -2.783 0.062    1.758   0.002
Purity                                   -2.407 0.090    2.249   0.001
FAM83D                                    1.086 2.963    0.968   0.445
                                              95%CI_u      z     p signif
`T cell CD4+ memory activated_CIBERSORT` 27707037.581  0.191 0.849       
Age                                             1.074 -0.503 0.615       
Gendermale                                     13.691  0.352 0.725       
RaceBlack                                     781.202  0.935 0.350       
RaceWhite                                       1.940 -1.583 0.113       
Purity                                          7.395 -1.070 0.284       
FAM83D                                         19.741  1.123 0.262       
Rsquare = 0.202 (max possible = 5.58e-01 )
Likelihood ratio test p = 2.34e-01 
Wald test p = 4.65e-01 
Score (logrank) test p = 1.54e-01 

T cell CD4+ memory activated_CIBERSORT in ESCA (n=185):
Model: Surv(OS, EVENT) ~ `T cell CD4+ memory activated_CIBERSORT` + Age + Stage + Gender + Race + Purity + `FAM83D` 
140 patients with 47 dying ( 45 missing obs. )
                                           coef     HR se(coef) 95%CI_l
`T cell CD4+ memory activated_CIBERSORT` -0.273  0.761    4.600   0.000
Age                                       0.008  1.008    0.014   0.980
Stage2                                    0.646  1.907    0.656   0.527
Stage3                                    1.390  4.014    0.676   1.066
Stage4                                    2.825 16.868    0.776   3.687
Gendermale                                0.450  1.568    0.539   0.546
RaceBlack                                 0.371  1.450    1.079   0.175
RaceWhite                                -0.158  0.853    0.456   0.349
Purity                                    0.079  1.083    0.789   0.231
FAM83D                                   -0.145  0.865    0.158   0.635
                                          95%CI_u      z     p signif
`T cell CD4+ memory activated_CIBERSORT` 6261.699 -0.059 0.953       
Age                                         1.036  0.534 0.593       
Stage2                                      6.905  0.983 0.325       
Stage3                                     15.113  2.055 0.040      *
Stage4                                     77.180  3.642 0.000    ***
Gendermale                                  4.505  0.835 0.404       
RaceBlack                                  12.013  0.344 0.731       
RaceWhite                                   2.084 -0.348 0.728       
Purity                                      5.079  0.101 0.920       
FAM83D                                      1.179 -0.916 0.359       
Rsquare = 0.146 (max possible = 9.32e-01 )
Likelihood ratio test p = 1.46e-02 
Wald test p = 7.05e-03 
Score (logrank) test p = 6.25e-04 

T cell CD4+ memory activated_CIBERSORT in GBM (n=153):
Model: Surv(OS, EVENT) ~ `T cell CD4+ memory activated_CIBERSORT` + Age + Gender + Race + Purity + `FAM83D` 
135 patients with 108 dying ( 18 missing obs. )
                                           coef           HR se(coef) 95%CI_l
`T cell CD4+ memory activated_CIBERSORT` 20.181 5.814171e+08   44.487   0.000
Age                                       0.030 1.030000e+00    0.008   1.014
Gendermale                               -0.098 9.070000e-01    0.213   0.597
RaceBlack                                 0.466 1.593000e+00    0.730   0.381
RaceWhite                                -0.173 8.410000e-01    0.617   0.251
Purity                                   -1.410 2.440000e-01    0.562   0.081
FAM83D                                    0.169 1.184000e+00    0.109   0.957
                                              95%CI_u      z     p signif
`T cell CD4+ memory activated_CIBERSORT` 4.280849e+46  0.454 0.650       
Age                                      1.047000e+00  3.650 0.000    ***
Gendermale                               1.378000e+00 -0.458 0.647       
RaceBlack                                6.667000e+00  0.637 0.524       
RaceWhite                                2.820000e+00 -0.281 0.779       
Purity                                   7.350000e-01 -2.507 0.012      *
FAM83D                                   1.465000e+00  1.554 0.120       
Rsquare = 0.145 (max possible = 9.98e-01 )
Likelihood ratio test p = 3.6e-03 
Wald test p = 3.88e-03 
Score (logrank) test p = 3.22e-03 

T cell CD4+ memory activated_CIBERSORT in HNSC (n=522):
Model: Surv(OS, EVENT) ~ `T cell CD4+ memory activated_CIBERSORT` + Age + Stage + Gender + Race + Purity + `FAM83D` 
411 patients with 176 dying ( 111 missing obs. )
                                           coef    HR se(coef) 95%CI_l 95%CI_u
`T cell CD4+ memory activated_CIBERSORT` -7.116 0.001    3.919   0.000   1.757
Age                                       0.023 1.023    0.008   1.008   1.038
Stage2                                    0.596 1.815    0.544   0.625   5.268
Stage3                                    0.813 2.256    0.538   0.786   6.475
Stage4                                    1.222 3.393    0.511   1.248   9.230
Gendermale                               -0.262 0.769    0.171   0.550   1.076
RaceBlack                                 0.135 1.145    0.560   0.382   3.429
RaceWhite                                -0.234 0.791    0.511   0.291   2.155
Purity                                   -0.079 0.924    0.362   0.454   1.879
FAM83D                                    0.046 1.047    0.075   0.904   1.212
                                              z     p signif
`T cell CD4+ memory activated_CIBERSORT` -1.816 0.069      ·
Age                                       2.983 0.003     **
Stage2                                    1.096 0.273       
Stage3                                    1.512 0.131       
Stage4                                    2.393 0.017      *
Gendermale                               -1.533 0.125       
RaceBlack                                 0.242 0.809       
RaceWhite                                -0.458 0.647       
Purity                                   -0.219 0.827       
FAM83D                                    0.610 0.542       
Rsquare = 0.078 (max possible = 9.89e-01 )
Likelihood ratio test p = 2.19e-04 
Wald test p = 5.91e-04 
Score (logrank) test p = 4.43e-04 

T cell CD4+ memory activated_CIBERSORT in HNSC-HPV+ (n=98):
Model: Surv(OS, EVENT) ~ `T cell CD4+ memory activated_CIBERSORT` + Age + Stage + Gender + Race + Purity + `FAM83D` 
65 patients with 23 dying ( 33 missing obs. )
                                            coef           HR  se(coef) 95%CI_l
`T cell CD4+ memory activated_CIBERSORT` -29.502 0.000000e+00    14.623   0.000
Age                                       -0.001 9.990000e-01     0.026   0.950
Stage2                                    17.527 4.091787e+07  5199.196   0.000
Stage3                                    16.985 2.379063e+07  5199.196   0.000
Stage4                                    17.742 5.070555e+07  5199.196   0.000
Gendermale                                -0.005 9.950000e-01     0.556   0.335
RaceBlack                                 20.171 5.754384e+08 12837.350   0.000
RaceWhite                                 18.703 1.326221e+08 12837.350   0.000
Purity                                    -2.169 1.140000e-01     1.174   0.011
FAM83D                                     0.076 1.079000e+00     0.260   0.649
                                         95%CI_u      z     p signif
`T cell CD4+ memory activated_CIBERSORT`   0.431 -2.017 0.044      *
Age                                        1.052 -0.030 0.976       
Stage2                                       Inf  0.003 0.997       
Stage3                                       Inf  0.003 0.997       
Stage4                                       Inf  0.003 0.997       
Gendermale                                 2.960 -0.009 0.993       
RaceBlack                                    Inf  0.002 0.999       
RaceWhite                                    Inf  0.001 0.999       
Purity                                     1.141 -1.848 0.065      ·
FAM83D                                     1.795  0.294 0.769       
Rsquare = 0.178 (max possible = 9.17e-01 )
Likelihood ratio test p = 2.39e-01 
Wald test p = 6.43e-01 
Score (logrank) test p = 4.5e-01 

T cell CD4+ memory activated_CIBERSORT in HNSC-HPV- (n=422):
Model: Surv(OS, EVENT) ~ `T cell CD4+ memory activated_CIBERSORT` + Age + Stage + Gender + Race + Purity + `FAM83D` 
346 patients with 153 dying ( 76 missing obs. )
                                           coef    HR se(coef) 95%CI_l 95%CI_u
`T cell CD4+ memory activated_CIBERSORT` -5.415 0.004    4.271   0.000  19.223
Age                                       0.028 1.029    0.008   1.012   1.046
Stage2                                    0.337 1.400    0.554   0.473   4.149
Stage3                                    0.679 1.971    0.544   0.679   5.720
Stage4                                    1.114 3.047    0.513   1.115   8.328
Gendermale                               -0.303 0.738    0.183   0.516   1.056
RaceBlack                                -0.040 0.961    0.566   0.317   2.913
RaceWhite                                -0.401 0.670    0.513   0.245   1.829
Purity                                    0.200 1.221    0.399   0.558   2.672
FAM83D                                    0.028 1.028    0.079   0.880   1.201
                                              z     p signif
`T cell CD4+ memory activated_CIBERSORT` -1.268 0.205       
Age                                       3.326 0.001     **
Stage2                                    0.608 0.543       
Stage3                                    1.248 0.212       
Stage4                                    2.172 0.030      *
Gendermale                               -1.661 0.097      ·
RaceBlack                                -0.071 0.944       
RaceWhite                                -0.782 0.434       
Purity                                    0.500 0.617       
FAM83D                                    0.349 0.727       
Rsquare = 0.09 (max possible = 9.89e-01 )
Likelihood ratio test p = 3.3e-04 
Wald test p = 9.02e-04 
Score (logrank) test p = 6.89e-04 

T cell CD4+ memory activated_CIBERSORT in KICH (n=66):
Model: Surv(OS, EVENT) ~ `T cell CD4+ memory activated_CIBERSORT` + Age + Stage + Gender + Race + Purity + `FAM83D` 
63 patients with 9 dying ( 3 missing obs. )
                                            coef           HR  se(coef)
`T cell CD4+ memory activated_CIBERSORT`   0.000 1.000000e+00     0.000
Age                                        0.057 1.058000e+00     0.029
Stage2                                    16.108 9.899833e+06     0.854
Stage3                                    17.988 6.490874e+07     0.783
Stage4                                    19.834 4.111447e+08     0.899
Gendermale                                -0.780 4.580000e-01     0.741
RaceBlack                                -16.096 0.000000e+00 11606.627
RaceWhite                                 -0.129 8.790000e-01     1.171
Purity                                     1.058 2.882000e+00     4.343
FAM83D                                     0.823 2.277000e+00     0.275
                                              95%CI_l      95%CI_u      z     p
`T cell CD4+ memory activated_CIBERSORT`        1.000 1.000000e+00    NaN   NaN
Age                                             0.999 1.121000e+00  1.937 0.053
Stage2                                    1855193.720 5.282827e+07 18.854 0.000
Stage3                                   13982928.975 3.013063e+08 22.966 0.000
Stage4                                   70620480.963 2.393639e+09 22.068 0.000
Gendermale                                      0.107 1.959000e+00 -1.053 0.292
RaceBlack                                       0.000          Inf -0.001 0.999
RaceWhite                                       0.089 8.722000e+00 -0.110 0.912
Purity                                          0.001 1.433412e+04  0.244 0.807
FAM83D                                          1.329 3.904000e+00  2.993 0.003
                                         signif
`T cell CD4+ memory activated_CIBERSORT`   <NA>
Age                                           ·
Stage2                                      ***
Stage3                                      ***
Stage4                                      ***
Gendermale                                     
RaceBlack                                      
RaceWhite                                      
Purity                                         
FAM83D                                       **
Rsquare = 0.392 (max possible = 6.71e-01 )
Likelihood ratio test p = 5.16e-04 
Wald test p = 3.14e-291 
Score (logrank) test p = 1.02e-09 

T cell CD4+ memory activated_CIBERSORT in KIRC (n=533):
Model: Surv(OS, EVENT) ~ `T cell CD4+ memory activated_CIBERSORT` + Age + Stage + Gender + Race + Purity + `FAM83D` 
450 patients with 138 dying ( 83 missing obs. )
                                           coef           HR se(coef)   95%CI_l
`T cell CD4+ memory activated_CIBERSORT` 24.378 3.866821e+10    7.717 10438.858
Age                                       0.036 1.037000e+00    0.008     1.020
Stage2                                    0.186 1.204000e+00    0.352     0.604
Stage3                                    0.756 2.130000e+00    0.232     1.352
Stage4                                    1.722 5.594000e+00    0.216     3.664
Gendermale                               -0.116 8.910000e-01    0.185     0.620
RaceBlack                                 0.311 1.365000e+00    1.061     0.171
RaceWhite                                 0.242 1.274000e+00    1.021     0.172
Purity                                    0.175 1.192000e+00    0.376     0.571
FAM83D                                    0.190 1.210000e+00    0.123     0.951
                                             95%CI_u      z     p signif
`T cell CD4+ memory activated_CIBERSORT` 1.43237e+17  3.159 0.002     **
Age                                      1.05400e+00  4.369 0.000    ***
Stage2                                   2.40200e+00  0.528 0.597       
Stage3                                   3.35400e+00  3.263 0.001     **
Stage4                                   8.54000e+00  7.977 0.000    ***
Gendermale                               1.27900e+00 -0.626 0.531       
RaceBlack                                1.09180e+01  0.294 0.769       
RaceWhite                                9.41800e+00  0.237 0.812       
Purity                                   2.48900e+00  0.467 0.641       
FAM83D                                   1.53800e+00  1.551 0.121       
Rsquare = 0.195 (max possible = 9.65e-01 )
Likelihood ratio test p = 1.74e-16 
Wald test p = 1.54e-17 
Score (logrank) test p = 3.46e-21 

T cell CD4+ memory activated_CIBERSORT in KIRP (n=290):
Model: Surv(OS, EVENT) ~ `T cell CD4+ memory activated_CIBERSORT` + Age + Stage + Gender + Race + Purity + `FAM83D` 
219 patients with 34 dying ( 71 missing obs. )
                                             coef    HR se(coef) 95%CI_l
`T cell CD4+ memory activated_CIBERSORT` -465.189 0.000 1180.226   0.000
Age                                         0.014 1.014    0.015   0.984
Stage2                                     -0.634 0.530    1.054   0.067
Stage3                                      0.955 2.599    0.461   1.054
Stage4                                      2.191 8.947    0.516   3.251
Gendermale                                 -0.060 0.941    0.418   0.415
RaceBlack                                  -0.453 0.635    1.285   0.051
RaceWhite                                  -0.797 0.451    1.248   0.039
Purity                                     -0.827 0.437    0.783   0.094
FAM83D                                      0.983 2.672    0.202   1.798
                                         95%CI_u      z     p signif
`T cell CD4+ memory activated_CIBERSORT`     Inf -0.394 0.693       
Age                                        1.045  0.895 0.371       
Stage2                                     4.185 -0.602 0.547       
Stage3                                     6.413  2.073 0.038      *
Stage4                                    24.621  4.243 0.000    ***
Gendermale                                 2.138 -0.144 0.885       
RaceBlack                                  7.888 -0.353 0.724       
RaceWhite                                  5.202 -0.638 0.523       
Purity                                     2.028 -1.057 0.291       
FAM83D                                     3.971  4.862 0.000    ***
Rsquare = 0.238 (max possible = 7.58e-01 )
Likelihood ratio test p = 4.44e-09 
Wald test p = 2.46e-09 
Score (logrank) test p = 2.86e-16 

T cell CD4+ memory activated_CIBERSORT in LGG (n=516):
Model: Surv(OS, EVENT) ~ `T cell CD4+ memory activated_CIBERSORT` + Age + Gender + Race + Purity + `FAM83D` 
463 patients with 112 dying ( 53 missing obs. )
                                            coef           HR se(coef)
`T cell CD4+ memory activated_CIBERSORT` 109.695 4.366194e+47   30.618
Age                                        0.054 1.056000e+00    0.008
Gendermale                                 0.091 1.095000e+00    0.199
RaceBlack                                 15.810 7.350649e+06 2130.571
RaceWhite                                 15.774 7.090388e+06 2130.571
Purity                                    -1.228 2.930000e-01    0.410
FAM83D                                     0.580 1.786000e+00    0.084
                                              95%CI_l      95%CI_u      z     p
`T cell CD4+ memory activated_CIBERSORT` 3.786052e+21 5.035231e+73  3.583 0.000
Age                                      1.039000e+00 1.072000e+00  6.835 0.000
Gendermale                               7.410000e-01 1.617000e+00  0.456 0.649
RaceBlack                                0.000000e+00          Inf  0.007 0.994
RaceWhite                                0.000000e+00          Inf  0.007 0.994
Purity                                   1.310000e-01 6.540000e-01 -2.995 0.003
FAM83D                                   1.514000e+00 2.108000e+00  6.870 0.000
                                         signif
`T cell CD4+ memory activated_CIBERSORT`    ***
Age                                         ***
Gendermale                                     
RaceBlack                                      
RaceWhite                                      
Purity                                       **
FAM83D                                      ***
Rsquare = 0.216 (max possible = 9.07e-01 )
Likelihood ratio test p = 2.92e-21 
Wald test p = 2.53e-23 
Score (logrank) test p = 1.77e-30 

T cell CD4+ memory activated_CIBERSORT in LIHC (n=371):
Model: Surv(OS, EVENT) ~ `T cell CD4+ memory activated_CIBERSORT` + Age + Stage + Gender + Race + Purity + `FAM83D` 
310 patients with 106 dying ( 61 missing obs. )
                                           coef    HR se(coef) 95%CI_l
`T cell CD4+ memory activated_CIBERSORT` -9.173 0.000   12.124   0.000
Age                                       0.012 1.012    0.008   0.996
Stage2                                    0.204 1.227    0.265   0.730
Stage3                                    0.824 2.280    0.241   1.422
Stage4                                    1.816 6.148    0.626   1.804
Gendermale                               -0.148 0.862    0.229   0.551
RaceBlack                                 0.701 2.016    0.497   0.762
RaceWhite                                 0.021 1.022    0.237   0.642
Purity                                    0.085 1.089    0.468   0.435
FAM83D                                    0.303 1.354    0.094   1.127
                                             95%CI_u      z     p signif
`T cell CD4+ memory activated_CIBERSORT` 2167216.460 -0.757 0.449       
Age                                            1.029  1.477 0.140       
Stage2                                         2.061  0.772 0.440       
Stage3                                         3.657  3.420 0.001     **
Stage4                                        20.959  2.903 0.004     **
Gendermale                                     1.350 -0.647 0.518       
RaceBlack                                      5.337  1.412 0.158       
RaceWhite                                      1.625  0.090 0.928       
Purity                                         2.725  0.181 0.856       
FAM83D                                         1.626  3.238 0.001     **
Rsquare = 0.117 (max possible = 9.66e-01 )
Likelihood ratio test p = 2.97e-05 
Wald test p = 2.33e-05 
Score (logrank) test p = 6.94e-06 

T cell CD4+ memory activated_CIBERSORT in LUAD (n=515):
Model: Surv(OS, EVENT) ~ `T cell CD4+ memory activated_CIBERSORT` + Age + Stage + Gender + Race + Purity + `FAM83D` 
421 patients with 150 dying ( 94 missing obs. )
                                           coef           HR se(coef) 95%CI_l
`T cell CD4+ memory activated_CIBERSORT` -1.093        0.335    5.267   0.000
Age                                       0.014        1.014    0.009   0.996
Stage2                                    0.867        2.379    0.202   1.603
Stage3                                    0.926        2.524    0.220   1.640
Stage4                                    1.049        2.856    0.344   1.457
Gendermale                               -0.022        0.978    0.169   0.703
RaceBlack                                16.237 11260119.272 1873.238   0.000
RaceWhite                                16.371 12875035.845 1873.238   0.000
Purity                                    0.713        2.041    0.353   1.021
FAM83D                                    0.230        1.258    0.074   1.089
                                           95%CI_u      z     p signif
`T cell CD4+ memory activated_CIBERSORT` 10189.331 -0.208 0.836       
Age                                          1.033  1.511 0.131       
Stage2                                       3.531  4.300 0.000    ***
Stage3                                       3.882  4.212 0.000    ***
Stage4                                       5.600  3.055 0.002     **
Gendermale                                   1.361 -0.133 0.895       
RaceBlack                                      Inf  0.009 0.993       
RaceWhite                                      Inf  0.009 0.993       
Purity                                       4.079  2.019 0.043      *
FAM83D                                       1.454  3.109 0.002     **
Rsquare = 0.118 (max possible = 9.74e-01 )
Likelihood ratio test p = 8.16e-08 
Wald test p = 1.84e-06 
Score (logrank) test p = 1.9e-07 

T cell CD4+ memory activated_CIBERSORT in LUSC (n=501):
Model: Surv(OS, EVENT) ~ `T cell CD4+ memory activated_CIBERSORT` + Age + Stage + Gender + Race + Purity + `FAM83D` 
370 patients with 161 dying ( 131 missing obs. )
                                           coef    HR se(coef) 95%CI_l 95%CI_u
`T cell CD4+ memory activated_CIBERSORT` -5.968 0.003    3.752   0.000   3.997
Age                                       0.014 1.014    0.009   0.995   1.032
Stage2                                    0.224 1.252    0.191   0.862   1.818
Stage3                                    0.610 1.840    0.217   1.202   2.817
Stage4                                    0.812 2.251    0.784   0.485  10.459
Gendermale                                0.482 1.620    0.196   1.104   2.378
RaceBlack                                 0.153 1.166    0.603   0.357   3.803
RaceWhite                                -0.357 0.700    0.559   0.234   2.094
Purity                                   -0.288 0.750    0.372   0.362   1.555
FAM83D                                   -0.155 0.856    0.083   0.728   1.007
                                              z     p signif
`T cell CD4+ memory activated_CIBERSORT` -1.591 0.112       
Age                                       1.459 0.144       
Stage2                                    1.178 0.239       
Stage3                                    2.806 0.005     **
Stage4                                    1.036 0.300       
Gendermale                                2.463 0.014      *
RaceBlack                                 0.254 0.799       
RaceWhite                                -0.639 0.523       
Purity                                   -0.774 0.439       
FAM83D                                   -1.873 0.061      ·
Rsquare = 0.065 (max possible = 9.87e-01 )
Likelihood ratio test p = 5.39e-03 
Wald test p = 6.17e-03 
Score (logrank) test p = 5.01e-03 

T cell CD4+ memory activated_CIBERSORT in MESO (n=87):
Model: Surv(OS, EVENT) ~ `T cell CD4+ memory activated_CIBERSORT` + Age + Stage + Gender + Race + Purity + `FAM83D` 
85 patients with 72 dying ( 2 missing obs. )
                                           coef    HR se(coef) 95%CI_l
`T cell CD4+ memory activated_CIBERSORT` -6.553 0.001   13.920   0.000
Age                                       0.036 1.037    0.017   1.003
Stage2                                   -0.065 0.937    0.462   0.379
Stage3                                   -0.162 0.851    0.414   0.378
Stage4                                   -0.590 0.555    0.495   0.210
Gendermale                               -0.418 0.658    0.331   0.344
RaceBlack                                 0.359 1.432    1.535   0.071
RaceWhite                                -0.381 0.683    1.046   0.088
Purity                                   -0.131 0.877    0.613   0.264
FAM83D                                    0.438 1.550    0.105   1.263
                                              95%CI_u      z     p signif
`T cell CD4+ memory activated_CIBERSORT` 1.005418e+09 -0.471 0.638       
Age                                      1.072000e+00  2.134 0.033      *
Stage2                                   2.318000e+00 -0.141 0.888       
Stage3                                   1.914000e+00 -0.391 0.696       
Stage4                                   1.463000e+00 -1.192 0.233       
Gendermale                               1.259000e+00 -1.264 0.206       
RaceBlack                                2.903200e+01  0.234 0.815       
RaceWhite                                5.308000e+00 -0.364 0.716       
Purity                                   2.914000e+00 -0.214 0.830       
FAM83D                                   1.903000e+00  4.189 0.000    ***
Rsquare = 0.257 (max possible = 9.98e-01 )
Likelihood ratio test p = 4.92e-03 
Wald test p = 3.88e-03 
Score (logrank) test p = 2.46e-03 

T cell CD4+ memory activated_CIBERSORT in OV (n=303):
Model: Surv(OS, EVENT) ~ `T cell CD4+ memory activated_CIBERSORT` + Age + Race + Purity + `FAM83D` 
238 patients with 153 dying ( 65 missing obs. )
                                            coef    HR se(coef) 95%CI_l
`T cell CD4+ memory activated_CIBERSORT` -29.282 0.000   19.581   0.000
Age                                        0.038 1.039    0.008   1.022
RaceBlack                                 -0.079 0.924    0.577   0.298
RaceWhite                                 -0.157 0.855    0.516   0.311
Purity                                    -0.689 0.502    0.675   0.134
FAM83D                                     0.046 1.047    0.091   0.876
                                          95%CI_u      z     p signif
`T cell CD4+ memory activated_CIBERSORT` 8916.569 -1.495 0.135       
Age                                         1.056  4.649 0.000    ***
RaceBlack                                   2.863 -0.138 0.890       
RaceWhite                                   2.350 -0.304 0.761       
Purity                                      1.884 -1.021 0.307       
FAM83D                                      1.251  0.501 0.616       
Rsquare = 0.095 (max possible = 9.97e-01 )
Likelihood ratio test p = 5.89e-04 
Wald test p = 5.4e-04 
Score (logrank) test p = 4.35e-04 

T cell CD4+ memory activated_CIBERSORT in PAAD (n=179):
Model: Surv(OS, EVENT) ~ `T cell CD4+ memory activated_CIBERSORT` + Age + Stage + Gender + Race + Purity + `FAM83D` 
165 patients with 89 dying ( 14 missing obs. )
                                           coef       HR se(coef) 95%CI_l
`T cell CD4+ memory activated_CIBERSORT`  7.221 1368.117   19.168   0.000
Age                                       0.022    1.023    0.011   1.001
Stage2                                    0.431    1.539    0.444   0.645
Stage3                                   -0.215    0.807    1.091   0.095
Stage4                                    0.089    1.094    0.825   0.217
Gendermale                               -0.202    0.817    0.217   0.534
RaceBlack                                -0.077    0.926    0.736   0.219
RaceWhite                                 0.280    1.324    0.476   0.520
Purity                                   -0.550    0.577    0.418   0.254
FAM83D                                    0.168    1.183    0.080   1.010
                                              95%CI_u      z     p signif
`T cell CD4+ memory activated_CIBERSORT` 2.833646e+19  0.377 0.706       
Age                                      1.045000e+00  2.026 0.043      *
Stage2                                   3.676000e+00  0.972 0.331       
Stage3                                   6.844000e+00 -0.197 0.844       
Stage4                                   5.506000e+00  0.109 0.914       
Gendermale                               1.250000e+00 -0.931 0.352       
RaceBlack                                3.920000e+00 -0.105 0.917       
RaceWhite                                3.366000e+00  0.589 0.556       
Purity                                   1.308000e+00 -1.318 0.188       
FAM83D                                   1.385000e+00  2.087 0.037      *
Rsquare = 0.111 (max possible = 9.91e-01 )
Likelihood ratio test p = 3.55e-02 
Wald test p = 4.44e-02 
Score (logrank) test p = 4.02e-02 

T cell CD4+ memory activated_CIBERSORT in PCPG (n=181):
Model: Surv(OS, EVENT) ~ `T cell CD4+ memory activated_CIBERSORT` + Age + Gender + Race + Purity + `FAM83D` 
164 patients with 7 dying ( 17 missing obs. )
                                             coef           HR    se(coef)
`T cell CD4+ memory activated_CIBERSORT` -660.725        0.000 1615651.680
Age                                         0.032        1.033       0.026
Gendermale                                  0.953        2.593       0.955
RaceBlack                                  -0.600        0.549   32980.755
RaceWhite                                  18.419 99875741.061   28046.922
Purity                                      5.510      247.029       3.674
FAM83D                                      1.273        3.571       0.512
                                         95%CI_l    95%CI_u     z     p signif
`T cell CD4+ memory activated_CIBERSORT`   0.000        Inf 0.000 1.000   <NA>
Age                                        0.981      1.088 1.222 0.222       
Gendermale                                 0.399     16.839 0.998 0.318       
RaceBlack                                  0.000        Inf 0.000 1.000   <NA>
RaceWhite                                  0.000        Inf 0.001 0.999       
Purity                                     0.184 330906.156 1.500 0.134       
FAM83D                                     1.308      9.745 2.485 0.013      *
Rsquare = 0.09 (max possible = 3.07e-01 )
Likelihood ratio test p = 2.98e-02 
Wald test p = 9.29e-01 
Score (logrank) test p = 1.87e-02 

T cell CD4+ memory activated_CIBERSORT in PRAD (n=498):
Model: Surv(OS, EVENT) ~ `T cell CD4+ memory activated_CIBERSORT` + Age + Race + Purity + `FAM83D` 
403 patients with 9 dying ( 95 missing obs. )
                                               coef           HR    se(coef)
`T cell CD4+ memory activated_CIBERSORT` -10025.004 0.000000e+00 5982028.540
Age                                           0.008 1.008000e+00       0.057
RaceBlack                                    19.262 2.320002e+08   47898.865
RaceWhite                                    20.209 5.981091e+08   47898.865
Purity                                        1.657 5.243000e+00       1.493
FAM83D                                        0.454 1.575000e+00       0.294
                                         95%CI_l 95%CI_u      z     p signif
`T cell CD4+ memory activated_CIBERSORT`   0.000     Inf -0.002 0.999       
Age                                        0.901   1.128  0.141 0.888       
RaceBlack                                  0.000     Inf  0.000 1.000   <NA>
RaceWhite                                  0.000     Inf  0.000 1.000   <NA>
Purity                                     0.281  97.897  1.110 0.267       
FAM83D                                     0.885   2.805  1.543 0.123       
Rsquare = 0.013 (max possible = 1.83e-01 )
Likelihood ratio test p = 4.9e-01 
Wald test p = 1e+00 
Score (logrank) test p = 5.62e-01 

T cell CD4+ memory activated_CIBERSORT in READ (n=166):
Model: Surv(OS, EVENT) ~ `T cell CD4+ memory activated_CIBERSORT` + Age + Stage + Gender + Race + Purity + `FAM83D` 
72 patients with 13 dying ( 94 missing obs. )
                                           coef          HR  se(coef) 95%CI_l
`T cell CD4+ memory activated_CIBERSORT`  2.207       9.092     9.346   0.000
Age                                       0.098       1.103     0.044   1.011
Stage2                                   -1.914       0.147     1.327   0.011
Stage3                                   -0.555       0.574     0.945   0.090
Stage4                                   -0.602       0.548     1.095   0.064
Gendermale                               -0.483       0.617     0.735   0.146
RaceBlack                                -1.537       0.215 52648.271   0.000
RaceWhite                                15.628 6122822.136 52091.387   0.000
Purity                                   -0.077       0.926     1.386   0.061
FAM83D                                    0.006       1.006     0.409   0.451
                                              95%CI_u      z     p signif
`T cell CD4+ memory activated_CIBERSORT` 8.200261e+08  0.236 0.813       
Age                                      1.203000e+00  2.209 0.027      *
Stage2                                   1.986000e+00 -1.443 0.149       
Stage3                                   3.660000e+00 -0.587 0.557       
Stage4                                   4.684000e+00 -0.550 0.583       
Gendermale                               2.603000e+00 -0.658 0.511       
RaceBlack                                         Inf  0.000 1.000   <NA>
RaceWhite                                         Inf  0.000 1.000   <NA>
Purity                                   1.400600e+01 -0.055 0.956       
FAM83D                                   2.241000e+00  0.014 0.989       
Rsquare = 0.227 (max possible = 7.04e-01 )
Likelihood ratio test p = 4.59e-02 
Wald test p = 9.84e-01 
Score (logrank) test p = 7.31e-02 

T cell CD4+ memory activated_CIBERSORT in SARC (n=260):
Model: Surv(OS, EVENT) ~ `T cell CD4+ memory activated_CIBERSORT` + Age + Gender + Race + Purity + `FAM83D` 
233 patients with 90 dying ( 27 missing obs. )
                                            coef    HR se(coef) 95%CI_l
`T cell CD4+ memory activated_CIBERSORT` -11.810 0.000   18.710   0.000
Age                                        0.023 1.023    0.008   1.007
Gendermale                                -0.005 0.995    0.226   0.639
RaceBlack                                 -0.118 0.889    1.087   0.106
RaceWhite                                 -0.452 0.637    1.023   0.086
Purity                                     0.950 2.586    0.603   0.793
FAM83D                                    -0.014 0.986    0.067   0.864
                                              95%CI_u      z     p signif
`T cell CD4+ memory activated_CIBERSORT` 6.272318e+10 -0.631 0.528       
Age                                      1.040000e+00  2.753 0.006     **
Gendermale                               1.550000e+00 -0.020 0.984       
RaceBlack                                7.478000e+00 -0.109 0.913       
RaceWhite                                4.724000e+00 -0.442 0.659       
Purity                                   8.434000e+00  1.576 0.115       
FAM83D                                   1.126000e+00 -0.206 0.836       
Rsquare = 0.045 (max possible = 9.75e-01 )
Likelihood ratio test p = 1.51e-01 
Wald test p = 1.98e-01 
Score (logrank) test p = 1.97e-01 

T cell CD4+ memory activated_CIBERSORT in SKCM (n=471):
Model: Surv(OS, EVENT) ~ `T cell CD4+ memory activated_CIBERSORT` + Age + Stage + Gender + Race + Purity + `FAM83D` 
390 patients with 186 dying ( 81 missing obs. )
                                           coef    HR se(coef) 95%CI_l 95%CI_u
`T cell CD4+ memory activated_CIBERSORT` -7.789 0.000    4.639   0.000   3.685
Age                                       0.019 1.019    0.005   1.009   1.029
Stage2                                    0.310 1.363    0.222   0.883   2.105
Stage3                                    0.639 1.895    0.206   1.266   2.836
Stage4                                    1.332 3.787    0.353   1.895   7.568
Gendermale                               -0.056 0.946    0.158   0.694   1.288
RaceWhite                                -1.217 0.296    0.402   0.135   0.652
Purity                                    0.785 2.193    0.352   1.101   4.371
FAM83D                                    0.116 1.124    0.081   0.959   1.316
                                              z     p signif
`T cell CD4+ memory activated_CIBERSORT` -1.679 0.093      ·
Age                                       3.604 0.000    ***
Stage2                                    1.399 0.162       
Stage3                                    3.106 0.002     **
Stage4                                    3.769 0.000    ***
Gendermale                               -0.354 0.723       
RaceWhite                                -3.025 0.002     **
Purity                                    2.232 0.026      *
FAM83D                                    1.442 0.149       
Rsquare = 0.135 (max possible = 9.92e-01 )
Likelihood ratio test p = 6.32e-09 
Wald test p = 6.18e-09 
Score (logrank) test p = 6.28e-10 

T cell CD4+ memory activated_CIBERSORT in SKCM-Primary (n=103):
Model: Surv(OS, EVENT) ~ `T cell CD4+ memory activated_CIBERSORT` + Age + Stage + Gender + Race + Purity + `FAM83D` 
94 patients with 26 dying ( 9 missing obs. )
                                           coef           HR se(coef) 95%CI_l
`T cell CD4+ memory activated_CIBERSORT` -0.666 5.140000e-01   15.250   0.000
Age                                       0.012 1.012000e+00    0.016   0.980
Stage2                                   17.430 3.713643e+07 6199.645   0.000
Stage3                                   17.929 6.113682e+07 6199.645   0.000
Stage4                                   20.056 5.130353e+08 6199.645   0.000
Gendermale                                0.212 1.236000e+00    0.434   0.527
RaceWhite                                -1.267 2.820000e-01    0.648   0.079
Purity                                    0.273 1.314000e+00    0.977   0.193
FAM83D                                   -0.004 9.960000e-01    0.239   0.623
                                              95%CI_u      z     p signif
`T cell CD4+ memory activated_CIBERSORT` 4.914258e+12 -0.044 0.965       
Age                                      1.045000e+00  0.735 0.462       
Stage2                                            Inf  0.003 0.998       
Stage3                                            Inf  0.003 0.998       
Stage4                                            Inf  0.003 0.997       
Gendermale                               2.895000e+00  0.487 0.626       
RaceWhite                                1.003000e+00 -1.955 0.051      ·
Purity                                   8.926000e+00  0.279 0.780       
FAM83D                                   1.591000e+00 -0.018 0.986       
Rsquare = 0.146 (max possible = 8.69e-01 )
Likelihood ratio test p = 9.4e-02 
Wald test p = 8.5e-02 
Score (logrank) test p = 8.28e-03 

T cell CD4+ memory activated_CIBERSORT in SKCM-Metastasis (n=368):
Model: Surv(OS, EVENT) ~ `T cell CD4+ memory activated_CIBERSORT` + Age + Stage + Gender + Race + Purity + `FAM83D` 
296 patients with 160 dying ( 72 missing obs. )
                                           coef    HR se(coef) 95%CI_l 95%CI_u
`T cell CD4+ memory activated_CIBERSORT` -7.052 0.001    4.905   0.000  12.952
Age                                       0.021 1.021    0.006   1.010   1.033
Stage2                                    0.200 1.221    0.234   0.772   1.931
Stage3                                    0.599 1.821    0.211   1.205   2.751
Stage4                                    1.125 3.079    0.402   1.402   6.764
Gendermale                               -0.057 0.945    0.172   0.674   1.324
RaceWhite                                -0.968 0.380    0.601   0.117   1.232
Purity                                    0.907 2.476    0.385   1.164   5.269
FAM83D                                    0.133 1.142    0.087   0.963   1.353
                                              z     p signif
`T cell CD4+ memory activated_CIBERSORT` -1.438 0.151       
Age                                       3.711 0.000    ***
Stage2                                    0.855 0.393       
Stage3                                    2.847 0.004     **
Stage4                                    2.801 0.005     **
Gendermale                               -0.330 0.742       
RaceWhite                                -1.613 0.107       
Purity                                    2.354 0.019      *
FAM83D                                    1.528 0.126       
Rsquare = 0.147 (max possible = 9.95e-01 )
Likelihood ratio test p = 3.95e-07 
Wald test p = 9.92e-07 
Score (logrank) test p = 3.34e-07 

T cell CD4+ memory activated_CIBERSORT in STAD (n=415):
Model: Surv(OS, EVENT) ~ `T cell CD4+ memory activated_CIBERSORT` + Age + Stage + Gender + Race + Purity + `FAM83D` 
289 patients with 111 dying ( 126 missing obs. )
                                           coef    HR se(coef) 95%CI_l 95%CI_u
`T cell CD4+ memory activated_CIBERSORT` -0.885 0.413    3.249   0.001 240.627
Age                                       0.029 1.029    0.010   1.008   1.050
Stage2                                    0.558 1.747    0.393   0.808   3.777
Stage3                                    0.991 2.695    0.367   1.311   5.538
Stage4                                    1.500 4.480    0.512   1.641  12.232
Gendermale                                0.106 1.112    0.208   0.740   1.672
RaceBlack                                 0.265 1.303    0.448   0.541   3.137
RaceWhite                                 0.088 1.093    0.246   0.675   1.768
Purity                                   -0.468 0.626    0.380   0.297   1.320
FAM83D                                    0.172 1.187    0.093   0.989   1.425
                                              z     p signif
`T cell CD4+ memory activated_CIBERSORT` -0.272 0.785       
Age                                       2.776 0.006     **
Stage2                                    1.419 0.156       
Stage3                                    2.698 0.007     **
Stage4                                    2.926 0.003     **
Gendermale                                0.512 0.609       
RaceBlack                                 0.590 0.555       
RaceWhite                                 0.360 0.719       
Purity                                   -1.231 0.218       
FAM83D                                    1.843 0.065      ·
Rsquare = 0.08 (max possible = 9.79e-01 )
Likelihood ratio test p = 6.96e-03 
Wald test p = 9.61e-03 
Score (logrank) test p = 7.63e-03 

T cell CD4+ memory activated_CIBERSORT in TGCT (n=150):
Model: Surv(OS, EVENT) ~ `T cell CD4+ memory activated_CIBERSORT` + Age + Stage + Race + Purity + `FAM83D` 
75 patients with 2 dying ( 75 missing obs. )
                                             coef           HR     se(coef)
`T cell CD4+ memory activated_CIBERSORT`  967.056          Inf  5303056.319
Age                                        -1.362 2.560000e-01     1625.758
Stage2                                     33.669 4.191883e+14    41017.365
Stage3                                     77.042 2.877824e+33   215335.883
RaceBlack                                 -26.891 0.000000e+00 10357792.090
RaceWhite                                -140.861 0.000000e+00 10885595.648
Purity                                     -9.593 0.000000e+00   221418.426
FAM83D                                    -29.552 0.000000e+00    37572.755
                                         95%CI_l 95%CI_u      z     p signif
`T cell CD4+ memory activated_CIBERSORT`       0     Inf  0.000 1.000   <NA>
Age                                            0     Inf -0.001 0.999       
Stage2                                         0     Inf  0.001 0.999       
Stage3                                         0     Inf  0.000 1.000   <NA>
RaceBlack                                      0     Inf  0.000 1.000   <NA>
RaceWhite                                      0     Inf  0.000 1.000   <NA>
Purity                                         0     Inf  0.000 1.000   <NA>
FAM83D                                         0     Inf -0.001 0.999       
Rsquare = 0.14 (max possible = 1.4e-01 )
Likelihood ratio test p = 1.84e-01 
Wald test p = 1e+00 
Score (logrank) test p = 5.68e-03 

T cell CD4+ memory activated_CIBERSORT in THCA (n=509):
Model: Surv(OS, EVENT) ~ `T cell CD4+ memory activated_CIBERSORT` + Age + Stage + Gender + Race + Purity + `FAM83D` 
395 patients with 16 dying ( 114 missing obs. )
                                               coef           HR     se(coef)
`T cell CD4+ memory activated_CIBERSORT` -25493.078        0.000 21662655.679
Age                                           0.145        1.157        0.028
Stage2                                       -0.164        0.849        1.095
Stage3                                        0.170        1.185        0.882
Stage4                                        1.648        5.195        0.976
Gendermale                                   -0.117        0.889        0.673
RaceBlack                                    18.067 70179636.393    10787.984
RaceWhite                                    17.853 56691233.859    10787.984
Purity                                        2.136        8.466        1.093
FAM83D                                        0.142        1.153        0.539
                                         95%CI_l 95%CI_u      z     p signif
`T cell CD4+ memory activated_CIBERSORT`   0.000     Inf -0.001 0.999       
Age                                        1.094   1.223  5.127 0.000    ***
Stage2                                     0.099   7.262 -0.150 0.881       
Stage3                                     0.210   6.678  0.193 0.847       
Stage4                                     0.767  35.192  1.688 0.091      ·
Gendermale                                 0.238   3.326 -0.174 0.861       
RaceBlack                                  0.000     Inf  0.002 0.999       
RaceWhite                                  0.000     Inf  0.002 0.999       
Purity                                     0.994  72.107  1.954 0.051      ·
FAM83D                                     0.401   3.318  0.264 0.792       
Rsquare = 0.149 (max possible = 3.47e-01 )
Likelihood ratio test p = 6.81e-10 
Wald test p = 1e+00 
Score (logrank) test p = 9.67e-11 

T cell CD4+ memory activated_CIBERSORT in THYM (n=120):
Model: Surv(OS, EVENT) ~ `T cell CD4+ memory activated_CIBERSORT` + Age + Gender + Race + Purity + `FAM83D` 
113 patients with 9 dying ( 7 missing obs. )
                                            coef       HR se(coef) 95%CI_l
`T cell CD4+ memory activated_CIBERSORT`   8.778 6487.939   19.164   0.000
Age                                        0.046    1.047    0.032   0.983
Gendermale                                 0.000    1.000    0.767   0.222
RaceBlack                                -15.652    0.000 7654.775   0.000
RaceWhite                                  0.339    1.404    1.098   0.163
Purity                                     0.343    1.409    1.181   0.139
FAM83D                                    -0.569    0.566    0.376   0.271
                                              95%CI_u      z     p signif
`T cell CD4+ memory activated_CIBERSORT` 1.333005e+20  0.458 0.647       
Age                                      1.116000e+00  1.420 0.156       
Gendermale                               4.496000e+00  0.000 1.000   <NA>
RaceBlack                                         Inf -0.002 0.998       
RaceWhite                                1.208200e+01  0.309 0.758       
Purity                                   1.426400e+01  0.291 0.771       
FAM83D                                   1.182000e+00 -1.515 0.130       
Rsquare = 0.067 (max possible = 4.51e-01 )
Likelihood ratio test p = 3.49e-01 
Wald test p = 4.5e-01 
Score (logrank) test p = 2.92e-01 

T cell CD4+ memory activated_CIBERSORT in UCEC (n=545):
Model: Surv(OS, EVENT) ~ `T cell CD4+ memory activated_CIBERSORT` + Age + Race + Purity + `FAM83D` 
85 patients with 16 dying ( 460 missing obs. )
                                            coef    HR se(coef) 95%CI_l
`T cell CD4+ memory activated_CIBERSORT` -33.740 0.000   44.624   0.000
Age                                       -0.006 0.994    0.029   0.940
RaceWhite                                  1.438 4.213    0.685   1.101
Purity                                     0.842 2.321    1.108   0.265
FAM83D                                     0.063 1.065    0.248   0.656
                                              95%CI_u      z     p signif
`T cell CD4+ memory activated_CIBERSORT` 2.144964e+23 -0.756 0.450       
Age                                      1.052000e+00 -0.202 0.840       
RaceWhite                                1.611600e+01  2.101 0.036      *
Purity                                   2.035400e+01  0.760 0.447       
FAM83D                                   1.731000e+00  0.256 0.798       
Rsquare = 0.093 (max possible = 7.29e-01 )
Likelihood ratio test p = 1.39e-01 
Wald test p = 2.87e-01 
Score (logrank) test p = 1.98e-01 

T cell CD4+ memory activated_CIBERSORT in UCS (n=57):
Model: Surv(OS, EVENT) ~ `T cell CD4+ memory activated_CIBERSORT` + Age + Race + Purity + `FAM83D` 
52 patients with 32 dying ( 5 missing obs. )
                                               coef    HR   se(coef) 95%CI_l
`T cell CD4+ memory activated_CIBERSORT` -10662.146 0.000 276186.494   0.000
Age                                           0.041 1.042      0.023   0.996
RaceBlack                                 -1080.544 0.000      0.494   0.000
RaceWhite                                 -1080.424 0.000      0.494   0.000
Purity                                       -1.153 0.316      1.034   0.042
FAM83D                                       -0.047 0.954      0.283   0.548
                                         95%CI_u         z     p signif
`T cell CD4+ memory activated_CIBERSORT`     Inf    -0.039 0.969       
Age                                        1.089     1.800 0.072      ·
RaceBlack                                  0.000 -2185.351 0.000    ***
RaceWhite                                  0.000 -2185.109 0.000    ***
Purity                                     2.393    -1.116 0.265       
FAM83D                                     1.660    -0.167 0.867       
Rsquare = 0.179 (max possible = 9.83e-01 )
Likelihood ratio test p = 1.14e-01 
Wald test p = 0e+00 
Score (logrank) test p = 2.46e-01 

T cell CD4+ memory activated_CIBERSORT in UVM (n=80):
Model: Surv(OS, EVENT) ~ `T cell CD4+ memory activated_CIBERSORT` + Age + Stage + Gender + Purity + `FAM83D` 
77 patients with 22 dying ( 3 missing obs. )
                                               coef     HR  se(coef) 95%CI_l
`T cell CD4+ memory activated_CIBERSORT` -14989.626  0.000 33043.215   0.000
Age                                           0.043  1.044     0.018   1.008
Stage3                                       -0.062  0.940     0.455   0.385
Stage4                                        3.993 54.199     1.162   5.554
Gendermale                                    0.677  1.968     0.464   0.792
Purity                                        1.288  3.624     1.265   0.304
FAM83D                                        1.348  3.851     0.361   1.897
                                         95%CI_u      z     p signif
`T cell CD4+ memory activated_CIBERSORT`     Inf -0.454 0.650       
Age                                        1.082  2.406 0.016      *
Stage3                                     2.293 -0.137 0.891       
Stage4                                   528.955  3.435 0.001     **
Gendermale                                 4.887  1.458 0.145       
Purity                                    43.250  1.018 0.309       
FAM83D                                     7.818  3.731 0.000    ***
Rsquare = 0.385 (max possible = 8.72e-01 )
Likelihood ratio test p = 3.79e-06 
Wald test p = 1.38e-04 
Score (logrank) test p = 6.04e-11 

T cell CD4+ memory activated_CIBERSORT-ABS in ACC (n=79):
Model: Surv(OS, EVENT) ~ `T cell CD4+ memory activated_CIBERSORT-ABS` + Age + Gender + Race + Purity + `FAM83D` 
64 patients with 24 dying ( 15 missing obs. )
                                               coef          HR  se(coef)
`T cell CD4+ memory activated_CIBERSORT-ABS`  3.260      26.059    69.546
Age                                           0.001       1.001     0.014
Gendermale                                    0.748       2.113     0.477
RaceBlack                                     1.014       2.757 18604.904
RaceWhite                                    15.861 7733381.041 16890.995
Purity                                        2.507      12.264     2.330
FAM83D                                        1.184       3.266     0.284
                                             95%CI_l      95%CI_u     z     p
`T cell CD4+ memory activated_CIBERSORT-ABS`   0.000 4.108983e+60 0.047 0.963
Age                                            0.974 1.028000e+00 0.039 0.969
Gendermale                                     0.829 5.385000e+00 1.567 0.117
RaceBlack                                      0.000          Inf 0.000 1.000
RaceWhite                                      0.000          Inf 0.001 0.999
Purity                                         0.128 1.179158e+03 1.076 0.282
FAM83D                                         1.872 5.697000e+00 4.169 0.000
                                             signif
`T cell CD4+ memory activated_CIBERSORT-ABS`       
Age                                                
Gendermale                                         
RaceBlack                                      <NA>
RaceWhite                                          
Purity                                             
FAM83D                                          ***
Rsquare = 0.366 (max possible = 9.38e-01 )
Likelihood ratio test p = 1.36e-04 
Wald test p = 4.73e-03 
Score (logrank) test p = 2.57e-04 

T cell CD4+ memory activated_CIBERSORT-ABS in BLCA (n=408):
Model: Surv(OS, EVENT) ~ `T cell CD4+ memory activated_CIBERSORT-ABS` + Age + Stage + Gender + Race + Purity + `FAM83D` 
348 patients with 160 dying ( 60 missing obs. )
                                               coef          HR se(coef)
`T cell CD4+ memory activated_CIBERSORT-ABS` -7.157       0.001    5.016
Age                                           0.032       1.033    0.009
Stage2                                       14.567 2119183.120 1874.447
Stage3                                       15.014 3316696.654 1874.447
Stage4                                       15.534 5576249.954 1874.447
Gendermale                                   -0.184       0.832    0.179
RaceBlack                                     0.703       2.021    0.452
RaceWhite                                     0.146       1.157    0.357
Purity                                        0.000       1.000    0.347
FAM83D                                       -0.001       0.999    0.086
                                             95%CI_l 95%CI_u      z     p
`T cell CD4+ memory activated_CIBERSORT-ABS`   0.000  14.480 -1.427 0.154
Age                                            1.015   1.050  3.704 0.000
Stage2                                         0.000     Inf  0.008 0.994
Stage3                                         0.000     Inf  0.008 0.994
Stage4                                         0.000     Inf  0.008 0.993
Gendermale                                     0.586   1.181 -1.030 0.303
RaceBlack                                      0.833   4.903  1.555 0.120
RaceWhite                                      0.575   2.328  0.410 0.682
Purity                                         0.507   1.972 -0.001 0.999
FAM83D                                         0.844   1.181 -0.017 0.986
                                             signif
`T cell CD4+ memory activated_CIBERSORT-ABS`       
Age                                             ***
Stage2                                             
Stage3                                             
Stage4                                             
Gendermale                                         
RaceBlack                                          
RaceWhite                                          
Purity                                             
FAM83D                                             
Rsquare = 0.136 (max possible = 9.91e-01 )
Likelihood ratio test p = 1.75e-07 
Wald test p = 1.32e-06 
Score (logrank) test p = 3.71e-07 

T cell CD4+ memory activated_CIBERSORT-ABS in BRCA (n=1100):
Model: Surv(OS, EVENT) ~ `T cell CD4+ memory activated_CIBERSORT-ABS` + Age + Stage + Gender + Race + Purity + `FAM83D` 
878 patients with 121 dying ( 222 missing obs. )
                                                coef     HR se(coef) 95%CI_l
`T cell CD4+ memory activated_CIBERSORT-ABS` -15.255  0.000   15.320   0.000
Age                                            0.039  1.040    0.008   1.024
Stage2                                         0.364  1.440    0.305   0.792
Stage3                                         1.143  3.136    0.314   1.694
Stage4                                         2.402 11.040    0.393   5.108
Gendermale                                     0.008  1.008    1.008   0.140
RaceBlack                                     -0.035  0.966    0.620   0.286
RaceWhite                                     -0.245  0.782    0.596   0.243
Purity                                         0.249  1.282    0.449   0.532
FAM83D                                         0.129  1.138    0.071   0.989
                                                 95%CI_u      z     p signif
`T cell CD4+ memory activated_CIBERSORT-ABS` 2601867.161 -0.996 0.319       
Age                                                1.056  4.989 0.000    ***
Stage2                                             2.618  1.195 0.232       
Stage3                                             5.804  3.638 0.000    ***
Stage4                                            23.863  6.107 0.000    ***
Gendermale                                         7.263  0.008 0.994       
RaceBlack                                          3.258 -0.056 0.955       
RaceWhite                                          2.516 -0.412 0.681       
Purity                                             3.091  0.554 0.580       
FAM83D                                             1.308  1.807 0.071      ·
Rsquare = 0.085 (max possible = 7.85e-01 )
Likelihood ratio test p = 1.47e-12 
Wald test p = 4.5e-16 
Score (logrank) test p = 6.71e-22 

T cell CD4+ memory activated_CIBERSORT-ABS in BRCA-Basal (n=191):
Model: Surv(OS, EVENT) ~ `T cell CD4+ memory activated_CIBERSORT-ABS` + Age + Stage + Race + Purity + `FAM83D` 
163 patients with 24 dying ( 28 missing obs. )
                                                coef           HR se(coef)
`T cell CD4+ memory activated_CIBERSORT-ABS` -21.570 0.000000e+00   30.106
Age                                            0.020 1.020000e+00    0.018
Stage2                                        18.796 1.455794e+08 6316.271
Stage3                                        20.136 5.556700e+08 6316.271
Stage4                                        21.025 1.351714e+09 6316.271
RaceBlack                                     -0.990 3.710000e-01    1.121
RaceWhite                                     -1.295 2.740000e-01    1.130
Purity                                         0.266 1.305000e+00    1.048
FAM83D                                        -0.403 6.680000e-01    0.239
                                             95%CI_l      95%CI_u      z     p
`T cell CD4+ memory activated_CIBERSORT-ABS`   0.000 1.812868e+16 -0.716 0.474
Age                                            0.985 1.057000e+00  1.115 0.265
Stage2                                         0.000          Inf  0.003 0.998
Stage3                                         0.000          Inf  0.003 0.997
Stage4                                         0.000          Inf  0.003 0.997
RaceBlack                                      0.041 3.344000e+00 -0.883 0.377
RaceWhite                                      0.030 2.511000e+00 -1.145 0.252
Purity                                         0.167 1.017200e+01  0.254 0.799
FAM83D                                         0.419 1.067000e+00 -1.687 0.092
                                             signif
`T cell CD4+ memory activated_CIBERSORT-ABS`       
Age                                                
Stage2                                             
Stage3                                             
Stage4                                             
RaceBlack                                          
RaceWhite                                          
Purity                                             
FAM83D                                            ·
Rsquare = 0.174 (max possible = 7.18e-01 )
Likelihood ratio test p = 2.72e-04 
Wald test p = 4.96e-03 
Score (logrank) test p = 3.33e-06 

T cell CD4+ memory activated_CIBERSORT-ABS in BRCA-Her2 (n=82):
Model: Surv(OS, EVENT) ~ `T cell CD4+ memory activated_CIBERSORT-ABS` + Age + Stage + Race + Purity + `FAM83D` 
59 patients with 11 dying ( 23 missing obs. )
                                                coef            HR    se(coef)
`T cell CD4+ memory activated_CIBERSORT-ABS` 236.544 5.365397e+102     144.839
Age                                            0.044  1.045000e+00       0.033
Stage2                                        15.787  7.178820e+06   10619.511
Stage3                                        19.243  2.275493e+08   10619.511
Stage4                                        52.971  1.011504e+23 2382974.684
RaceBlack                                     -3.031  4.800000e-02       1.918
RaceWhite                                     -1.445  2.360000e-01       1.620
Purity                                         4.880  1.316720e+02       3.200
FAM83D                                        -0.721  4.860000e-01       0.623
                                             95%CI_l       95%CI_u      z     p
`T cell CD4+ memory activated_CIBERSORT-ABS`   0.000 1.040291e+226  1.633 0.102
Age                                            0.979  1.116000e+00  1.314 0.189
Stage2                                         0.000           Inf  0.001 0.999
Stage3                                         0.000           Inf  0.002 0.999
Stage4                                         0.000           Inf  0.000 1.000
RaceBlack                                      0.001  2.072000e+00 -1.580 0.114
RaceWhite                                      0.010  5.644000e+00 -0.892 0.372
Purity                                         0.249  6.966172e+04  1.525 0.127
FAM83D                                         0.143  1.649000e+00 -1.158 0.247
                                             signif
`T cell CD4+ memory activated_CIBERSORT-ABS`       
Age                                                
Stage2                                             
Stage3                                             
Stage4                                         <NA>
RaceBlack                                          
RaceWhite                                          
Purity                                             
FAM83D                                             
Rsquare = 0.414 (max possible = 6.68e-01 )
Likelihood ratio test p = 2.43e-04 
Wald test p = 9.76e-01 
Score (logrank) test p = 5.29e-14 

T cell CD4+ memory activated_CIBERSORT-ABS in BRCA-LumA (n=568):
Model: Surv(OS, EVENT) ~ `T cell CD4+ memory activated_CIBERSORT-ABS` + Age + Stage + Gender + Race + Purity + `FAM83D` 
464 patients with 55 dying ( 104 missing obs. )
                                                coef           HR se(coef)
`T cell CD4+ memory activated_CIBERSORT-ABS`  23.163 1.146535e+10   21.513
Age                                            0.054 1.055000e+00    0.013
Stage2                                         0.374 1.454000e+00    0.384
Stage3                                         0.944 2.571000e+00    0.402
Stage4                                         2.284 9.819000e+00    0.602
Gendermale                                   -15.398 0.000000e+00 3476.497
RaceBlack                                     -0.437 6.460000e-01    1.176
RaceWhite                                      0.175 1.191000e+00    1.032
Purity                                         0.278 1.320000e+00    0.641
FAM83D                                         0.160 1.173000e+00    0.150
                                             95%CI_l      95%CI_u      z     p
`T cell CD4+ memory activated_CIBERSORT-ABS`   0.000 2.351898e+28  1.077 0.282
Age                                            1.029 1.082000e+00  4.270 0.000
Stage2                                         0.685 3.085000e+00  0.975 0.330
Stage3                                         1.170 5.647000e+00  2.352 0.019
Stage4                                         3.019 3.193500e+01  3.796 0.000
Gendermale                                     0.000          Inf -0.004 0.996
RaceBlack                                      0.064 6.476000e+00 -0.372 0.710
RaceWhite                                      0.158 8.997000e+00  0.169 0.866
Purity                                         0.376 4.635000e+00  0.433 0.665
FAM83D                                         0.875 1.574000e+00  1.065 0.287
                                             signif
`T cell CD4+ memory activated_CIBERSORT-ABS`       
Age                                             ***
Stage2                                             
Stage3                                            *
Stage4                                          ***
Gendermale                                         
RaceBlack                                          
RaceWhite                                          
Purity                                             
FAM83D                                             
Rsquare = 0.074 (max possible = 6.81e-01 )
Likelihood ratio test p = 9.11e-05 
Wald test p = 2.7e-05 
Score (logrank) test p = 4.57e-07 

T cell CD4+ memory activated_CIBERSORT-ABS in BRCA-LumB (n=219):
Model: Surv(OS, EVENT) ~ `T cell CD4+ memory activated_CIBERSORT-ABS` + Age + Stage + Gender + Race + Purity + `FAM83D` 
157 patients with 25 dying ( 62 missing obs. )
                                                coef           HR se(coef)
`T cell CD4+ memory activated_CIBERSORT-ABS` -84.578        0.000  107.106
Age                                            0.052        1.053    0.021
Stage2                                         0.506        1.659    1.095
Stage3                                         1.416        4.119    1.083
Stage4                                         1.898        6.670    1.185
Gendermale                                     0.785        2.192    1.184
RaceBlack                                     16.487 14462265.130 6329.537
RaceWhite                                     15.777  7106884.041 6329.537
Purity                                         0.630        1.878    1.540
FAM83D                                         0.339        1.403    0.220
                                             95%CI_l      95%CI_u      z     p
`T cell CD4+ memory activated_CIBERSORT-ABS`   0.000 2.735044e+54 -0.790 0.430
Age                                            1.010 1.098000e+00  2.444 0.015
Stage2                                         0.194 1.420000e+01  0.462 0.644
Stage3                                         0.493 3.443300e+01  1.307 0.191
Stage4                                         0.654 6.801700e+01  1.602 0.109
Gendermale                                     0.215 2.232600e+01  0.663 0.507
RaceBlack                                      0.000          Inf  0.003 0.998
RaceWhite                                      0.000          Inf  0.002 0.998
Purity                                         0.092 3.839400e+01  0.409 0.682
FAM83D                                         0.911 2.161000e+00  1.537 0.124
                                             signif
`T cell CD4+ memory activated_CIBERSORT-ABS`       
Age                                               *
Stage2                                             
Stage3                                             
Stage4                                             
Gendermale                                         
RaceBlack                                          
RaceWhite                                          
Purity                                             
FAM83D                                             
Rsquare = 0.124 (max possible = 6.98e-01 )
Likelihood ratio test p = 2.28e-02 
Wald test p = 5.49e-02 
Score (logrank) test p = 1.56e-02 

T cell CD4+ memory activated_CIBERSORT-ABS in CESC (n=306):
Model: Surv(OS, EVENT) ~ `T cell CD4+ memory activated_CIBERSORT-ABS` + Age + Race + Purity + `FAM83D` 
227 patients with 55 dying ( 79 missing obs. )
                                                coef    HR se(coef) 95%CI_l
`T cell CD4+ memory activated_CIBERSORT-ABS` -14.570 0.000   10.660   0.000
Age                                            0.011 1.011    0.010   0.992
RaceBlack                                      0.946 2.576    1.070   0.316
RaceWhite                                      0.772 2.163    1.017   0.295
Purity                                         0.333 1.394    0.764   0.312
FAM83D                                        -0.024 0.977    0.134   0.751
                                             95%CI_u      z     p signif
`T cell CD4+ memory activated_CIBERSORT-ABS` 557.251 -1.367 0.172       
Age                                            1.031  1.132 0.258       
RaceBlack                                     20.979  0.884 0.377       
RaceWhite                                     15.873  0.759 0.448       
Purity                                         6.238  0.435 0.664       
FAM83D                                         1.271 -0.175 0.861       
Rsquare = 0.024 (max possible = 8.91e-01 )
Likelihood ratio test p = 4.8e-01 
Wald test p = 5.89e-01 
Score (logrank) test p = 5.66e-01 

T cell CD4+ memory activated_CIBERSORT-ABS in CHOL (n=36):
Model: Surv(OS, EVENT) ~ `T cell CD4+ memory activated_CIBERSORT-ABS` + Age + Stage + Gender + Race + Purity + `FAM83D` 
36 patients with 18 dying ( 0 missing obs. )
                                                 coef     HR se(coef) 95%CI_l
`T cell CD4+ memory activated_CIBERSORT-ABS` 5771.033    Inf 1711.085     Inf
Age                                             0.026  1.026    0.024   0.979
Stage2                                          0.753  2.124    0.696   0.543
Stage3                                        -14.375  0.000 9197.437   0.000
Stage4                                          0.969  2.637    0.708   0.658
Gendermale                                     -0.056  0.945    0.611   0.286
RaceBlack                                      -0.558  0.573    1.473   0.032
RaceWhite                                      -1.445  0.236    0.915   0.039
Purity                                          3.719 41.235    1.783   1.253
FAM83D                                          0.351  1.421    0.364   0.696
                                              95%CI_u      z     p signif
`T cell CD4+ memory activated_CIBERSORT-ABS`      Inf  3.373 0.001     **
Age                                             1.076  1.072 0.284       
Stage2                                          8.309  1.082 0.279       
Stage3                                            Inf -0.002 0.999       
Stage4                                         10.568  1.369 0.171       
Gendermale                                      3.130 -0.092 0.927       
RaceBlack                                      10.276 -0.378 0.705       
RaceWhite                                       1.416 -1.580 0.114       
Purity                                       1357.464  2.086 0.037      *
FAM83D                                          2.899  0.966 0.334       
Rsquare = 0.386 (max possible = 9.46e-01 )
Likelihood ratio test p = 6.25e-02 
Wald test p = 1.49e-01 
Score (logrank) test p = 1.21e-02 

T cell CD4+ memory activated_CIBERSORT-ABS in COAD (n=458):
Model: Surv(OS, EVENT) ~ `T cell CD4+ memory activated_CIBERSORT-ABS` + Age + Stage + Gender + Race + Purity + `FAM83D` 
236 patients with 58 dying ( 222 missing obs. )
                                               coef     HR se(coef) 95%CI_l
`T cell CD4+ memory activated_CIBERSORT-ABS`  2.548 12.785   11.944   0.000
Age                                           0.028  1.028    0.013   1.003
Stage2                                        0.519  1.681    0.640   0.480
Stage3                                        1.095  2.990    0.633   0.865
Stage4                                        2.293  9.902    0.644   2.804
Gendermale                                    0.324  1.382    0.289   0.785
RaceBlack                                    -0.357  0.700    0.843   0.134
RaceWhite                                    -0.308  0.735    0.786   0.157
Purity                                       -0.443  0.642    0.651   0.179
FAM83D                                        0.049  1.050    0.207   0.700
                                                  95%CI_u      z     p signif
`T cell CD4+ memory activated_CIBERSORT-ABS` 1.876417e+11  0.213 0.831       
Age                                          1.054000e+00  2.221 0.026      *
Stage2                                       5.894000e+00  0.812 0.417       
Stage3                                       1.033100e+01  1.731 0.083      ·
Stage4                                       3.497100e+01  3.561 0.000    ***
Gendermale                                   2.434000e+00  1.122 0.262       
RaceBlack                                    3.651000e+00 -0.423 0.672       
RaceWhite                                    3.434000e+00 -0.391 0.695       
Purity                                       2.302000e+00 -0.680 0.496       
FAM83D                                       1.576000e+00  0.235 0.814       
Rsquare = 0.126 (max possible = 8.97e-01 )
Likelihood ratio test p = 4.34e-04 
Wald test p = 3.15e-04 
Score (logrank) test p = 4.18e-05 

T cell CD4+ memory activated_CIBERSORT-ABS in DLBC (n=48):
Model: Surv(OS, EVENT) ~ `T cell CD4+ memory activated_CIBERSORT-ABS` + Age + Gender + Race + Purity + `FAM83D` 
41 patients with 5 dying ( 7 missing obs. )
                                               coef     HR se(coef) 95%CI_l
`T cell CD4+ memory activated_CIBERSORT-ABS`  3.447 31.408    3.310   0.048
Age                                           0.002  1.002    0.054   0.901
Gendermale                                    0.181  1.198    1.203   0.113
RaceBlack                                     1.344  3.834    2.325   0.040
RaceWhite                                    -2.434  0.088    1.580   0.004
Purity                                       -2.184  0.113    2.444   0.001
FAM83D                                        0.306  1.358    1.016   0.185
                                               95%CI_u      z     p signif
`T cell CD4+ memory activated_CIBERSORT-ABS` 20640.668  1.041 0.298       
Age                                              1.113  0.034 0.973       
Gendermale                                      12.671  0.150 0.880       
RaceBlack                                      365.323  0.578 0.563       
RaceWhite                                        1.938 -1.541 0.123       
Purity                                          13.541 -0.894 0.371       
FAM83D                                           9.951  0.301 0.764       
Rsquare = 0.225 (max possible = 5.58e-01 )
Likelihood ratio test p = 1.65e-01 
Wald test p = 3.34e-01 
Score (logrank) test p = 5.45e-02 

T cell CD4+ memory activated_CIBERSORT-ABS in ESCA (n=185):
Model: Surv(OS, EVENT) ~ `T cell CD4+ memory activated_CIBERSORT-ABS` + Age + Stage + Gender + Race + Purity + `FAM83D` 
140 patients with 47 dying ( 45 missing obs. )
                                               coef     HR se(coef) 95%CI_l
`T cell CD4+ memory activated_CIBERSORT-ABS` -1.650  0.192    9.344   0.000
Age                                           0.008  1.008    0.014   0.980
Stage2                                        0.646  1.909    0.656   0.528
Stage3                                        1.395  4.036    0.675   1.075
Stage4                                        2.823 16.820    0.776   3.679
Gendermale                                    0.450  1.568    0.538   0.546
RaceBlack                                     0.374  1.453    1.071   0.178
RaceWhite                                    -0.162  0.851    0.456   0.348
Purity                                        0.059  1.060    0.797   0.223
FAM83D                                       -0.145  0.865    0.158   0.635
                                                  95%CI_u      z     p signif
`T cell CD4+ memory activated_CIBERSORT-ABS` 17258215.320 -0.177 0.860       
Age                                                 1.037  0.556 0.578       
Stage2                                              6.904  0.985 0.324       
Stage3                                             15.161  2.066 0.039      *
Stage4                                             76.905  3.640 0.000    ***
Gendermale                                          4.504  0.835 0.404       
RaceBlack                                          11.852  0.349 0.727       
RaceWhite                                           2.079 -0.354 0.723       
Purity                                              5.052  0.074 0.941       
FAM83D                                              1.179 -0.916 0.359       
Rsquare = 0.146 (max possible = 9.32e-01 )
Likelihood ratio test p = 1.45e-02 
Wald test p = 6.97e-03 
Score (logrank) test p = 6.16e-04 

T cell CD4+ memory activated_CIBERSORT-ABS in GBM (n=153):
Model: Surv(OS, EVENT) ~ `T cell CD4+ memory activated_CIBERSORT-ABS` + Age + Gender + Race + Purity + `FAM83D` 
135 patients with 108 dying ( 18 missing obs. )
                                               coef           HR se(coef)
`T cell CD4+ memory activated_CIBERSORT-ABS` 64.787 1.369348e+28  126.636
Age                                           0.030 1.030000e+00    0.008
Gendermale                                   -0.100 9.050000e-01    0.214
RaceBlack                                     0.467 1.595000e+00    0.730
RaceWhite                                    -0.176 8.380000e-01    0.618
Purity                                       -1.404 2.460000e-01    0.563
FAM83D                                        0.167 1.181000e+00    0.108
                                             95%CI_l       95%CI_u      z     p
`T cell CD4+ memory activated_CIBERSORT-ABS`   0.000 8.502313e+135  0.512 0.609
Age                                            1.014  1.047000e+00  3.649 0.000
Gendermale                                     0.595  1.375000e+00 -0.468 0.640
RaceBlack                                      0.381  6.674000e+00  0.639 0.523
RaceWhite                                      0.250  2.813000e+00 -0.285 0.775
Purity                                         0.082  7.400000e-01 -2.496 0.013
FAM83D                                         0.956  1.459000e+00  1.545 0.122
                                             signif
`T cell CD4+ memory activated_CIBERSORT-ABS`       
Age                                             ***
Gendermale                                         
RaceBlack                                          
RaceWhite                                          
Purity                                            *
FAM83D                                             
Rsquare = 0.145 (max possible = 9.98e-01 )
Likelihood ratio test p = 3.54e-03 
Wald test p = 3.8e-03 
Score (logrank) test p = 3.15e-03 

T cell CD4+ memory activated_CIBERSORT-ABS in HNSC (n=522):
Model: Surv(OS, EVENT) ~ `T cell CD4+ memory activated_CIBERSORT-ABS` + Age + Stage + Gender + Race + Purity + `FAM83D` 
411 patients with 176 dying ( 111 missing obs. )
                                                coef    HR se(coef) 95%CI_l
`T cell CD4+ memory activated_CIBERSORT-ABS` -17.954 0.000    6.797   0.000
Age                                            0.023 1.023    0.008   1.008
Stage2                                         0.599 1.821    0.544   0.627
Stage3                                         0.801 2.228    0.538   0.776
Stage4                                         1.213 3.363    0.511   1.236
Gendermale                                    -0.263 0.769    0.171   0.550
RaceBlack                                      0.149 1.160    0.560   0.388
RaceWhite                                     -0.218 0.804    0.511   0.295
Purity                                        -0.129 0.879    0.362   0.433
FAM83D                                         0.053 1.054    0.074   0.911
                                             95%CI_u      z     p signif
`T cell CD4+ memory activated_CIBERSORT-ABS`   0.010 -2.641 0.008     **
Age                                            1.038  3.018 0.003     **
Stage2                                         5.286  1.102 0.270       
Stage3                                         6.397  1.489 0.136       
Stage4                                         9.150  2.375 0.018      *
Gendermale                                     1.074 -1.541 0.123       
RaceBlack                                      3.475  0.266 0.790       
RaceWhite                                      2.190 -0.426 0.670       
Purity                                         1.787 -0.356 0.722       
FAM83D                                         1.220  0.712 0.476       
Rsquare = 0.091 (max possible = 9.89e-01 )
Likelihood ratio test p = 2.37e-05 
Wald test p = 1.29e-04 
Score (logrank) test p = 1.33e-04 

T cell CD4+ memory activated_CIBERSORT-ABS in HNSC-HPV+ (n=98):
Model: Surv(OS, EVENT) ~ `T cell CD4+ memory activated_CIBERSORT-ABS` + Age + Stage + Gender + Race + Purity + `FAM83D` 
65 patients with 23 dying ( 33 missing obs. )
                                                coef           HR  se(coef)
`T cell CD4+ memory activated_CIBERSORT-ABS` -59.142 0.000000e+00    27.355
Age                                            0.003 1.003000e+00     0.026
Stage2                                        18.697 1.318202e+08  8334.454
Stage3                                        18.582 1.175113e+08  8334.454
Stage4                                        18.875 1.574617e+08  8334.454
Gendermale                                    -0.003 9.970000e-01     0.563
RaceBlack                                     21.470 2.110683e+09 21409.675
RaceWhite                                     19.969 4.703192e+08 21409.675
Purity                                        -2.753 6.400000e-02     1.269
FAM83D                                         0.048 1.049000e+00     0.261
                                             95%CI_l 95%CI_u      z     p
`T cell CD4+ memory activated_CIBERSORT-ABS`   0.000   0.004 -2.162 0.031
Age                                            0.954   1.056  0.134 0.893
Stage2                                         0.000     Inf  0.002 0.998
Stage3                                         0.000     Inf  0.002 0.998
Stage4                                         0.000     Inf  0.002 0.998
Gendermale                                     0.331   3.006 -0.005 0.996
RaceBlack                                      0.000     Inf  0.001 0.999
RaceWhite                                      0.000     Inf  0.001 0.999
Purity                                         0.005   0.767 -2.169 0.030
FAM83D                                         0.629   1.751  0.184 0.854
                                             signif
`T cell CD4+ memory activated_CIBERSORT-ABS`      *
Age                                                
Stage2                                             
Stage3                                             
Stage4                                             
Gendermale                                         
RaceBlack                                          
RaceWhite                                          
Purity                                            *
FAM83D                                             
Rsquare = 0.218 (max possible = 9.17e-01 )
Likelihood ratio test p = 9.9e-02 
Wald test p = 5.99e-01 
Score (logrank) test p = 4.78e-01 

T cell CD4+ memory activated_CIBERSORT-ABS in HNSC-HPV- (n=422):
Model: Surv(OS, EVENT) ~ `T cell CD4+ memory activated_CIBERSORT-ABS` + Age + Stage + Gender + Race + Purity + `FAM83D` 
346 patients with 153 dying ( 76 missing obs. )
                                                coef    HR se(coef) 95%CI_l
`T cell CD4+ memory activated_CIBERSORT-ABS` -15.281 0.000    7.566   0.000
Age                                            0.029 1.029    0.008   1.013
Stage2                                         0.334 1.396    0.554   0.471
Stage3                                         0.646 1.909    0.543   0.658
Stage4                                         1.102 3.010    0.513   1.101
Gendermale                                    -0.314 0.730    0.183   0.511
RaceBlack                                     -0.043 0.958    0.566   0.316
RaceWhite                                     -0.397 0.672    0.513   0.246
Purity                                         0.172 1.188    0.398   0.544
FAM83D                                         0.035 1.036    0.079   0.887
                                             95%CI_u      z     p signif
`T cell CD4+ memory activated_CIBERSORT-ABS`   0.636 -2.020 0.043      *
Age                                            1.047  3.435 0.001     **
Stage2                                         4.134  0.602 0.547       
Stage3                                         5.538  1.190 0.234       
Stage4                                         8.231  2.147 0.032      *
Gendermale                                     1.044 -1.721 0.085      ·
RaceBlack                                      2.905 -0.076 0.940       
RaceWhite                                      1.836 -0.775 0.438       
Purity                                         2.593  0.432 0.665       
FAM83D                                         1.209  0.443 0.657       
Rsquare = 0.098 (max possible = 9.89e-01 )
Likelihood ratio test p = 9.28e-05 
Wald test p = 2.88e-04 
Score (logrank) test p = 2.19e-04 

T cell CD4+ memory activated_CIBERSORT-ABS in KICH (n=66):
Model: Surv(OS, EVENT) ~ `T cell CD4+ memory activated_CIBERSORT-ABS` + Age + Stage + Gender + Race + Purity + `FAM83D` 
63 patients with 9 dying ( 3 missing obs. )
                                                coef           HR  se(coef)
`T cell CD4+ memory activated_CIBERSORT-ABS`   0.000 1.000000e+00     0.000
Age                                            0.057 1.058000e+00     0.029
Stage2                                        16.108 9.899833e+06     0.854
Stage3                                        17.988 6.490874e+07     0.783
Stage4                                        19.834 4.111447e+08     0.899
Gendermale                                    -0.780 4.580000e-01     0.741
RaceBlack                                    -16.096 0.000000e+00 11606.627
RaceWhite                                     -0.129 8.790000e-01     1.171
Purity                                         1.058 2.882000e+00     4.343
FAM83D                                         0.823 2.277000e+00     0.275
                                                  95%CI_l      95%CI_u      z
`T cell CD4+ memory activated_CIBERSORT-ABS`        1.000 1.000000e+00    NaN
Age                                                 0.999 1.121000e+00  1.937
Stage2                                        1855193.720 5.282827e+07 18.854
Stage3                                       13982928.975 3.013063e+08 22.966
Stage4                                       70620480.963 2.393639e+09 22.068
Gendermale                                          0.107 1.959000e+00 -1.053
RaceBlack                                           0.000          Inf -0.001
RaceWhite                                           0.089 8.722000e+00 -0.110
Purity                                              0.001 1.433412e+04  0.244
FAM83D                                              1.329 3.904000e+00  2.993
                                                 p signif
`T cell CD4+ memory activated_CIBERSORT-ABS`   NaN   <NA>
Age                                          0.053      ·
Stage2                                       0.000    ***
Stage3                                       0.000    ***
Stage4                                       0.000    ***
Gendermale                                   0.292       
RaceBlack                                    0.999       
RaceWhite                                    0.912       
Purity                                       0.807       
FAM83D                                       0.003     **
Rsquare = 0.392 (max possible = 6.71e-01 )
Likelihood ratio test p = 5.16e-04 
Wald test p = 3.14e-291 
Score (logrank) test p = 1.02e-09 

T cell CD4+ memory activated_CIBERSORT-ABS in KIRC (n=533):
Model: Surv(OS, EVENT) ~ `T cell CD4+ memory activated_CIBERSORT-ABS` + Age + Stage + Gender + Race + Purity + `FAM83D` 
450 patients with 138 dying ( 83 missing obs. )
                                               coef           HR se(coef)
`T cell CD4+ memory activated_CIBERSORT-ABS` 33.383 3.148333e+14   10.942
Age                                           0.037 1.037000e+00    0.008
Stage2                                        0.206 1.229000e+00    0.350
Stage3                                        0.758 2.135000e+00    0.232
Stage4                                        1.716 5.560000e+00    0.216
Gendermale                                   -0.111 8.950000e-01    0.185
RaceBlack                                     0.310 1.364000e+00    1.061
RaceWhite                                     0.243 1.275000e+00    1.021
Purity                                        0.197 1.218000e+00    0.376
FAM83D                                        0.194 1.214000e+00    0.123
                                                95%CI_l      95%CI_u      z
`T cell CD4+ memory activated_CIBERSORT-ABS` 152954.541 6.480356e+23  3.051
Age                                               1.020 1.054000e+00  4.380
Stage2                                            0.619 2.440000e+00  0.590
Stage3                                            1.355 3.362000e+00  3.272
Stage4                                            3.641 8.490000e+00  7.942
Gendermale                                        0.623 1.284000e+00 -0.603
RaceBlack                                         0.171 1.090300e+01  0.293
RaceWhite                                         0.173 9.427000e+00  0.238
Purity                                            0.583 2.544000e+00  0.525
FAM83D                                            0.955 1.544000e+00  1.582
                                                 p signif
`T cell CD4+ memory activated_CIBERSORT-ABS` 0.002     **
Age                                          0.000    ***
Stage2                                       0.555       
Stage3                                       0.001     **
Stage4                                       0.000    ***
Gendermale                                   0.546       
RaceBlack                                    0.770       
RaceWhite                                    0.812       
Purity                                       0.600       
FAM83D                                       0.114       
Rsquare = 0.194 (max possible = 9.65e-01 )
Likelihood ratio test p = 2.17e-16 
Wald test p = 2e-17 
Score (logrank) test p = 4.12e-21 

T cell CD4+ memory activated_CIBERSORT-ABS in KIRP (n=290):
Model: Surv(OS, EVENT) ~ `T cell CD4+ memory activated_CIBERSORT-ABS` + Age + Stage + Gender + Race + Purity + `FAM83D` 
219 patients with 34 dying ( 71 missing obs. )
                                                  coef    HR se(coef) 95%CI_l
`T cell CD4+ memory activated_CIBERSORT-ABS` -1178.415 0.000 2935.194   0.000
Age                                              0.014 1.014    0.015   0.984
Stage2                                          -0.634 0.530    1.054   0.067
Stage3                                           0.955 2.600    0.461   1.054
Stage4                                           2.191 8.947    0.516   3.251
Gendermale                                      -0.060 0.942    0.418   0.415
RaceBlack                                       -0.453 0.636    1.285   0.051
RaceWhite                                       -0.796 0.451    1.248   0.039
Purity                                          -0.827 0.437    0.783   0.094
FAM83D                                           0.983 2.672    0.202   1.798
                                             95%CI_u      z     p signif
`T cell CD4+ memory activated_CIBERSORT-ABS`     Inf -0.401 0.688       
Age                                            1.045  0.895 0.371       
Stage2                                         4.185 -0.602 0.547       
Stage3                                         6.413  2.074 0.038      *
Stage4                                        24.620  4.243 0.000    ***
Gendermale                                     2.138 -0.144 0.886       
RaceBlack                                      7.889 -0.353 0.724       
RaceWhite                                      5.203 -0.638 0.523       
Purity                                         2.028 -1.056 0.291       
FAM83D                                         3.971  4.863 0.000    ***
Rsquare = 0.238 (max possible = 7.58e-01 )
Likelihood ratio test p = 4.44e-09 
Wald test p = 2.46e-09 
Score (logrank) test p = 2.86e-16 

T cell CD4+ memory activated_CIBERSORT-ABS in LGG (n=516):
Model: Surv(OS, EVENT) ~ `T cell CD4+ memory activated_CIBERSORT-ABS` + Age + Gender + Race + Purity + `FAM83D` 
463 patients with 112 dying ( 53 missing obs. )
                                                coef           HR se(coef)
`T cell CD4+ memory activated_CIBERSORT-ABS` 813.921          Inf  499.069
Age                                            0.055        1.056    0.008
Gendermale                                     0.122        1.130    0.199
RaceBlack                                     16.184 10679381.000 2562.421
RaceWhite                                     16.155 10378176.304 2562.421
Purity                                        -1.164        0.312    0.412
FAM83D                                         0.571        1.770    0.084
                                             95%CI_l 95%CI_u      z     p
`T cell CD4+ memory activated_CIBERSORT-ABS`   0.000     Inf  1.631 0.103
Age                                            1.040   1.073  6.878 0.000
Gendermale                                     0.765   1.668  0.614 0.540
RaceBlack                                      0.000     Inf  0.006 0.995
RaceWhite                                      0.000     Inf  0.006 0.995
Purity                                         0.139   0.700 -2.826 0.005
FAM83D                                         1.500   2.089  6.760 0.000
                                             signif
`T cell CD4+ memory activated_CIBERSORT-ABS`       
Age                                             ***
Gendermale                                         
RaceBlack                                          
RaceWhite                                          
Purity                                           **
FAM83D                                          ***
Rsquare = 0.224 (max possible = 9.07e-01 )
Likelihood ratio test p = 3.03e-22 
Wald test p = 3.94e-21 
Score (logrank) test p = 1e-75 

T cell CD4+ memory activated_CIBERSORT-ABS in LIHC (n=371):
Model: Surv(OS, EVENT) ~ `T cell CD4+ memory activated_CIBERSORT-ABS` + Age + Stage + Gender + Race + Purity + `FAM83D` 
310 patients with 106 dying ( 61 missing obs. )
                                                coef    HR se(coef) 95%CI_l
`T cell CD4+ memory activated_CIBERSORT-ABS` -16.977 0.000   16.980   0.000
Age                                            0.012 1.012    0.008   0.996
Stage2                                         0.200 1.221    0.265   0.727
Stage3                                         0.833 2.301    0.240   1.437
Stage4                                         1.819 6.163    0.626   1.808
Gendermale                                    -0.148 0.862    0.229   0.551
RaceBlack                                      0.693 2.000    0.497   0.754
RaceWhite                                      0.030 1.031    0.237   0.648
Purity                                         0.040 1.040    0.470   0.414
FAM83D                                         0.307 1.360    0.094   1.132
                                                  95%CI_u      z     p signif
`T cell CD4+ memory activated_CIBERSORT-ABS` 12040868.748 -1.000 0.317       
Age                                                 1.029  1.461 0.144       
Stage2                                              2.052  0.755 0.450       
Stage3                                              3.686  3.468 0.001     **
Stage4                                             21.008  2.906 0.004     **
Gendermale                                          1.351 -0.646 0.518       
RaceBlack                                           5.300  1.393 0.163       
RaceWhite                                           1.639  0.128 0.899       
Purity                                              2.614  0.084 0.933       
FAM83D                                              1.634  3.283 0.001     **
Rsquare = 0.119 (max possible = 9.66e-01 )
Likelihood ratio test p = 2.3e-05 
Wald test p = 1.76e-05 
Score (logrank) test p = 5.44e-06 

T cell CD4+ memory activated_CIBERSORT-ABS in LUAD (n=515):
Model: Surv(OS, EVENT) ~ `T cell CD4+ memory activated_CIBERSORT-ABS` + Age + Stage + Gender + Race + Purity + `FAM83D` 
421 patients with 150 dying ( 94 missing obs. )
                                               coef           HR se(coef)
`T cell CD4+ memory activated_CIBERSORT-ABS` -5.432        0.004    6.918
Age                                           0.015        1.015    0.009
Stage2                                        0.880        2.412    0.202
Stage3                                        0.918        2.504    0.220
Stage4                                        1.100        3.003    0.343
Gendermale                                   -0.024        0.976    0.169
RaceBlack                                    16.288 11857000.511 1871.080
RaceWhite                                    16.395 13186854.278 1871.080
Purity                                        0.657        1.930    0.355
FAM83D                                        0.239        1.269    0.073
                                             95%CI_l  95%CI_u      z     p
`T cell CD4+ memory activated_CIBERSORT-ABS`   0.000 3387.067 -0.785 0.432
Age                                            0.996    1.033  1.549 0.121
Stage2                                         1.622    3.586  4.349 0.000
Stage3                                         1.627    3.854  4.174 0.000
Stage4                                         1.532    5.885  3.203 0.001
Gendermale                                     0.702    1.359 -0.141 0.888
RaceBlack                                      0.000      Inf  0.009 0.993
RaceWhite                                      0.000      Inf  0.009 0.993
Purity                                         0.962    3.871  1.850 0.064
FAM83D                                         1.100    1.465  3.261 0.001
                                             signif
`T cell CD4+ memory activated_CIBERSORT-ABS`       
Age                                                
Stage2                                          ***
Stage3                                          ***
Stage4                                           **
Gendermale                                         
RaceBlack                                          
RaceWhite                                          
Purity                                            ·
FAM83D                                           **
Rsquare = 0.119 (max possible = 9.74e-01 )
Likelihood ratio test p = 6.26e-08 
Wald test p = 1.38e-06 
Score (logrank) test p = 1.41e-07 

T cell CD4+ memory activated_CIBERSORT-ABS in LUSC (n=501):
Model: Surv(OS, EVENT) ~ `T cell CD4+ memory activated_CIBERSORT-ABS` + Age + Stage + Gender + Race + Purity + `FAM83D` 
370 patients with 161 dying ( 131 missing obs. )
                                                coef    HR se(coef) 95%CI_l
`T cell CD4+ memory activated_CIBERSORT-ABS` -10.712 0.000    6.928   0.000
Age                                            0.014 1.014    0.009   0.996
Stage2                                         0.239 1.270    0.190   0.874
Stage3                                         0.623 1.864    0.217   1.218
Stage4                                         0.835 2.305    0.783   0.497
Gendermale                                     0.470 1.601    0.196   1.090
RaceBlack                                      0.171 1.186    0.603   0.364
RaceWhite                                     -0.348 0.706    0.559   0.236
Purity                                        -0.366 0.694    0.379   0.330
FAM83D                                        -0.146 0.864    0.083   0.734
                                             95%CI_u      z     p signif
`T cell CD4+ memory activated_CIBERSORT-ABS`  17.582 -1.546 0.122       
Age                                            1.032  1.500 0.134       
Stage2                                         1.844  1.254 0.210       
Stage3                                         2.851  2.870 0.004     **
Stage4                                        10.689  1.067 0.286       
Gendermale                                     2.350  2.401 0.016      *
RaceBlack                                      3.867  0.283 0.777       
RaceWhite                                      2.111 -0.623 0.533       
Purity                                         1.459 -0.964 0.335       
FAM83D                                         1.017 -1.762 0.078      ·
Rsquare = 0.065 (max possible = 9.87e-01 )
Likelihood ratio test p = 5.61e-03 
Wald test p = 6.15e-03 
Score (logrank) test p = 5.07e-03 

T cell CD4+ memory activated_CIBERSORT-ABS in MESO (n=87):
Model: Surv(OS, EVENT) ~ `T cell CD4+ memory activated_CIBERSORT-ABS` + Age + Stage + Gender + Race + Purity + `FAM83D` 
85 patients with 72 dying ( 2 missing obs. )
                                               coef    HR se(coef) 95%CI_l
`T cell CD4+ memory activated_CIBERSORT-ABS` -5.983 0.003   10.103   0.000
Age                                           0.036 1.037    0.017   1.003
Stage2                                       -0.062 0.940    0.462   0.380
Stage3                                       -0.151 0.860    0.414   0.382
Stage4                                       -0.581 0.559    0.495   0.212
Gendermale                                   -0.416 0.660    0.331   0.345
RaceBlack                                     0.355 1.426    1.535   0.070
RaceWhite                                    -0.378 0.685    1.046   0.088
Purity                                       -0.155 0.856    0.611   0.258
FAM83D                                        0.437 1.548    0.104   1.262
                                                 95%CI_u      z     p signif
`T cell CD4+ memory activated_CIBERSORT-ABS` 1002651.463 -0.592 0.554       
Age                                                1.072  2.118 0.034      *
Stage2                                             2.326 -0.134 0.893       
Stage3                                             1.935 -0.365 0.715       
Stage4                                             1.476 -1.174 0.240       
Gendermale                                         1.262 -1.257 0.209       
RaceBlack                                         28.907  0.231 0.817       
RaceWhite                                          5.321 -0.362 0.717       
Purity                                             2.835 -0.254 0.799       
FAM83D                                             1.898  4.193 0.000    ***
Rsquare = 0.258 (max possible = 9.98e-01 )
Likelihood ratio test p = 4.65e-03 
Wald test p = 3.61e-03 
Score (logrank) test p = 2.28e-03 

T cell CD4+ memory activated_CIBERSORT-ABS in OV (n=303):
Model: Surv(OS, EVENT) ~ `T cell CD4+ memory activated_CIBERSORT-ABS` + Age + Race + Purity + `FAM83D` 
238 patients with 153 dying ( 65 missing obs. )
                                                coef    HR se(coef) 95%CI_l
`T cell CD4+ memory activated_CIBERSORT-ABS` -68.185 0.000   42.998   0.000
[truncated: 630,153 more chars]
