# Supplementary material for: Comprehensive Analysis and Identification of Prognostic Biomarkers and Therapeutic Targets Among FAM83 Family Members for Gastric Cancer
Source: Front Cell Dev Biol. 2021 Nov 19;9:719613. doi: 10.3389/fcell.2021.719613 (PMC8640971; doi:10.3389/fcell.2021.719613)
Supplement: Supplementary file 12 [file Data_Sheet_12.ZIP › Supplementary materials fig.11,12úa13/Supplementary materials fig.13/FAM83D/NK/outcome_coxtable.txt]

NK cell activated_CIBERSORT in ACC (n=79):
Model: Surv(OS, EVENT) ~ `NK cell activated_CIBERSORT` + Age + Gender + Race + Purity + `FAM83D` 
64 patients with 24 dying ( 15 missing obs. )
                                 coef          HR  se(coef) 95%CI_l 95%CI_u
`NK cell activated_CIBERSORT` -11.793       0.000     7.563   0.000  20.698
Age                             0.004       1.004     0.014   0.976   1.033
Gendermale                      0.708       2.031     0.476   0.798   5.167
RaceBlack                       0.014       1.014 15511.711   0.000     Inf
RaceWhite                      14.995 3253829.727 13565.434   0.000     Inf
Purity                          2.571      13.077     2.189   0.179 954.860
FAM83D                          1.153       3.169     0.273   1.857   5.407
                                   z     p signif
`NK cell activated_CIBERSORT` -1.559 0.119       
Age                            0.284 0.776       
Gendermale                     1.487 0.137       
RaceBlack                      0.000 1.000   <NA>
RaceWhite                      0.001 0.999       
Purity                         1.174 0.240       
FAM83D                         4.231 0.000    ***
Rsquare = 0.39 (max possible = 9.38e-01 )
Likelihood ratio test p = 4.82e-05 
Wald test p = 2.18e-03 
Score (logrank) test p = 2.27e-04 

NK cell activated_CIBERSORT in BLCA (n=408):
Model: Surv(OS, EVENT) ~ `NK cell activated_CIBERSORT` + Age + Stage + Gender + Race + Purity + `FAM83D` 
348 patients with 160 dying ( 60 missing obs. )
                                coef          HR se(coef) 95%CI_l 95%CI_u
`NK cell activated_CIBERSORT` -2.141       0.118    2.366   0.001  12.154
Age                            0.032       1.033    0.009   1.016   1.051
Stage2                        14.591 2170862.470 1841.064   0.000     Inf
Stage3                        15.016 3322793.970 1841.064   0.000     Inf
Stage4                        15.535 5584036.906 1841.064   0.000     Inf
Gendermale                    -0.164       0.849    0.179   0.598   1.205
RaceBlack                      0.722       2.059    0.452   0.849   4.995
RaceWhite                      0.136       1.146    0.356   0.570   2.305
Purity                         0.102       1.107    0.342   0.567   2.162
FAM83D                        -0.023       0.977    0.086   0.826   1.156
                                   z     p signif
`NK cell activated_CIBERSORT` -0.905 0.366       
Age                            3.726 0.000    ***
Stage2                         0.008 0.994       
Stage3                         0.008 0.993       
Stage4                         0.008 0.993       
Gendermale                    -0.916 0.359       
RaceBlack                      1.598 0.110       
RaceWhite                      0.382 0.702       
Purity                         0.298 0.766       
FAM83D                        -0.268 0.788       
Rsquare = 0.132 (max possible = 9.91e-01 )
Likelihood ratio test p = 3.4e-07 
Wald test p = 1.77e-06 
Score (logrank) test p = 5.06e-07 

NK cell activated_CIBERSORT in BRCA (n=1100):
Model: Surv(OS, EVENT) ~ `NK cell activated_CIBERSORT` + Age + Stage + Gender + Race + Purity + `FAM83D` 
878 patients with 121 dying ( 222 missing obs. )
                                coef     HR se(coef) 95%CI_l 95%CI_u      z
`NK cell activated_CIBERSORT` -2.456  0.086    3.812   0.000 150.773 -0.644
Age                            0.039  1.040    0.008   1.024   1.056  4.991
Stage2                         0.367  1.444    0.305   0.794   2.625  1.203
Stage3                         1.163  3.200    0.314   1.729   5.921  3.704
Stage4                         2.503 12.223    0.399   5.588  26.736  6.269
Gendermale                     0.018  1.018    1.008   0.141   7.342  0.018
RaceBlack                     -0.060  0.942    0.620   0.279   3.177 -0.096
RaceWhite                     -0.274  0.760    0.598   0.236   2.454 -0.459
Purity                         0.373  1.452    0.429   0.626   3.368  0.869
FAM83D                         0.106  1.111    0.068   0.973   1.270  1.553
                                  p signif
`NK cell activated_CIBERSORT` 0.519       
Age                           0.000    ***
Stage2                        0.229       
Stage3                        0.000    ***
Stage4                        0.000    ***
Gendermale                    0.986       
RaceBlack                     0.923       
RaceWhite                     0.647       
Purity                        0.385       
FAM83D                        0.120       
Rsquare = 0.084 (max possible = 7.85e-01 )
Likelihood ratio test p = 2.04e-12 
Wald test p = 6.92e-16 
Score (logrank) test p = 9.23e-22 

NK cell activated_CIBERSORT in BRCA-Basal (n=191):
Model: Surv(OS, EVENT) ~ `NK cell activated_CIBERSORT` + Age + Stage + Race + Purity + `FAM83D` 
163 patients with 24 dying ( 28 missing obs. )
                                 coef           HR se(coef) 95%CI_l 95%CI_u
`NK cell activated_CIBERSORT` -15.004 0.000000e+00    8.920   0.000  11.934
Age                             0.018 1.018000e+00    0.017   0.984   1.053
Stage2                         18.555 1.144327e+08 6324.474   0.000     Inf
Stage3                         20.136 5.557522e+08 6324.474   0.000     Inf
Stage4                         21.084 1.433987e+09 6324.474   0.000     Inf
RaceBlack                      -0.527 5.910000e-01    1.142   0.063   5.538
RaceWhite                      -0.993 3.710000e-01    1.145   0.039   3.493
Purity                          0.491 1.634000e+00    0.930   0.264  10.123
FAM83D                         -0.403 6.680000e-01    0.232   0.424   1.053
                                   z     p signif
`NK cell activated_CIBERSORT` -1.682 0.093      ·
Age                            1.018 0.309       
Stage2                         0.003 0.998       
Stage3                         0.003 0.997       
Stage4                         0.003 0.997       
RaceBlack                     -0.461 0.645       
RaceWhite                     -0.867 0.386       
Purity                         0.528 0.598       
FAM83D                        -1.739 0.082      ·
Rsquare = 0.188 (max possible = 7.18e-01 )
Likelihood ratio test p = 9.28e-05 
Wald test p = 3.48e-03 
Score (logrank) test p = 1.28e-06 

NK cell activated_CIBERSORT in BRCA-Her2 (n=82):
Model: Surv(OS, EVENT) ~ `NK cell activated_CIBERSORT` + Age + Stage + Race + Purity + `FAM83D` 
59 patients with 11 dying ( 23 missing obs. )
                                coef           HR  se(coef) 95%CI_l
`NK cell activated_CIBERSORT`  3.905 4.966500e+01    16.604   0.000
Age                            0.027 1.027000e+00     0.029   0.971
Stage2                        18.103 7.276606e+07 15624.868   0.000
Stage3                        19.908 4.427345e+08 15624.868   0.000
Stage4                            NA           NA     0.000      NA
RaceBlack                     -3.070 4.600000e-02     1.786   0.001
RaceWhite                     -1.589 2.040000e-01     1.480   0.011
Purity                         2.754 1.570700e+01     2.394   0.144
FAM83D                        -0.369 6.920000e-01     0.524   0.247
                                   95%CI_u      z     p signif
`NK cell activated_CIBERSORT` 6.749629e+15  0.235 0.814       
Age                           1.086000e+00  0.934 0.350       
Stage2                                 Inf  0.001 0.999       
Stage3                                 Inf  0.001 0.999       
Stage4                                  NA     NA    NA   <NA>
RaceBlack                     1.539000e+00 -1.719 0.086      ·
RaceWhite                     3.714000e+00 -1.074 0.283       
Purity                        1.713933e+03  1.150 0.250       
FAM83D                        1.933000e+00 -0.703 0.482       
Rsquare = 0.376 (max possible = 6.68e-01 )
Likelihood ratio test p = 5e-04 
Wald test p = 3.13e-01 
Score (logrank) test p = 2.92e-14 

NK cell activated_CIBERSORT in BRCA-LumA (n=568):
Model: Surv(OS, EVENT) ~ `NK cell activated_CIBERSORT` + Age + Stage + Gender + Race + Purity + `FAM83D` 
464 patients with 55 dying ( 104 missing obs. )
                                 coef    HR se(coef) 95%CI_l    95%CI_u      z
`NK cell activated_CIBERSORT`   0.143 1.153    6.346   0.000 290660.778  0.022
Age                             0.052 1.054    0.012   1.028      1.080  4.210
Stage2                          0.314 1.369    0.375   0.656      2.855  0.837
Stage3                          0.894 2.444    0.398   1.121      5.332  2.246
Stage4                          2.219 9.195    0.597   2.852     29.645  3.715
Gendermale                    -15.396 0.000 3465.839   0.000        Inf -0.004
RaceBlack                      -0.401 0.670    1.179   0.066      6.746 -0.340
RaceWhite                       0.218 1.243    1.039   0.162      9.520  0.210
Purity                          0.177 1.194    0.631   0.347      4.112  0.281
FAM83D                          0.167 1.182    0.152   0.878      1.591  1.104
                                  p signif
`NK cell activated_CIBERSORT` 0.982       
Age                           0.000    ***
Stage2                        0.402       
Stage3                        0.025      *
Stage4                        0.000    ***
Gendermale                    0.996       
RaceBlack                     0.734       
RaceWhite                     0.834       
Purity                        0.779       
FAM83D                        0.270       
Rsquare = 0.072 (max possible = 6.81e-01 )
Likelihood ratio test p = 1.31e-04 
Wald test p = 3.71e-05 
Score (logrank) test p = 6.93e-07 

NK cell activated_CIBERSORT in BRCA-LumB (n=219):
Model: Surv(OS, EVENT) ~ `NK cell activated_CIBERSORT` + Age + Stage + Gender + Race + Purity + `FAM83D` 
157 patients with 25 dying ( 62 missing obs. )
                                coef           HR se(coef) 95%CI_l      95%CI_u
`NK cell activated_CIBERSORT`  6.658      779.085   10.610   0.000 8.372288e+11
Age                            0.054        1.055    0.022   1.011 1.101000e+00
Stage2                         0.407        1.503    1.099   0.174 1.294900e+01
Stage3                         1.314        3.721    1.079   0.449 3.081400e+01
Stage4                         1.653        5.221    1.251   0.450 6.063700e+01
Gendermale                     1.126        3.083    1.150   0.323 2.938700e+01
RaceBlack                     16.772 19239836.615 6032.081   0.000          Inf
RaceWhite                     16.032  9172309.952 6032.081   0.000          Inf
Purity                         1.167        3.213    1.441   0.191 5.414400e+01
FAM83D                         0.286        1.332    0.212   0.879 2.017000e+00
                                  z     p signif
`NK cell activated_CIBERSORT` 0.628 0.530       
Age                           2.486 0.013      *
Stage2                        0.371 0.711       
Stage3                        1.218 0.223       
Stage4                        1.321 0.186       
Gendermale                    0.979 0.328       
RaceBlack                     0.003 0.998       
RaceWhite                     0.003 0.998       
Purity                        0.810 0.418       
FAM83D                        1.352 0.176       
Rsquare = 0.12 (max possible = 6.98e-01 )
Likelihood ratio test p = 2.89e-02 
Wald test p = 6.17e-02 
Score (logrank) test p = 1.72e-02 

NK cell activated_CIBERSORT in CESC (n=306):
Model: Surv(OS, EVENT) ~ `NK cell activated_CIBERSORT` + Age + Race + Purity + `FAM83D` 
227 patients with 55 dying ( 79 missing obs. )
                                coef     HR se(coef) 95%CI_l   95%CI_u      z
`NK cell activated_CIBERSORT`  3.692 40.125    2.953   0.123 13089.316  1.250
Age                            0.012  1.012    0.010   0.992     1.032  1.184
RaceBlack                      1.103  3.013    1.070   0.370    24.554  1.031
RaceWhite                      0.828  2.288    1.015   0.313    16.729  0.815
Purity                         0.592  1.807    0.747   0.418     7.811  0.793
FAM83D                        -0.010  0.990    0.138   0.755     1.297 -0.075
                                  p signif
`NK cell activated_CIBERSORT` 0.211       
Age                           0.237       
RaceBlack                     0.303       
RaceWhite                     0.415       
Purity                        0.428       
FAM83D                        0.940       
Rsquare = 0.02 (max possible = 8.91e-01 )
Likelihood ratio test p = 5.87e-01 
Wald test p = 6.21e-01 
Score (logrank) test p = 6.12e-01 

NK cell activated_CIBERSORT in CHOL (n=36):
Model: Surv(OS, EVENT) ~ `NK cell activated_CIBERSORT` + Age + Stage + Gender + Race + Purity + `FAM83D` 
36 patients with 18 dying ( 0 missing obs. )
                                 coef     HR se(coef) 95%CI_l 95%CI_u      z
`NK cell activated_CIBERSORT`  -7.476  0.001    6.407   0.000 161.223 -1.167
Age                             0.009  1.009    0.023   0.964   1.057  0.394
Stage2                          1.050  2.856    0.723   0.692  11.787  1.451
Stage3                        -14.490  0.000 7223.393   0.000     Inf -0.002
Stage4                          0.408  1.503    0.740   0.353   6.408  0.551
Gendermale                      0.193  1.213    0.566   0.400   3.677  0.340
RaceBlack                      -0.527  0.590    1.509   0.031  11.358 -0.349
RaceWhite                      -0.687  0.503    0.915   0.084   3.027 -0.750
Purity                          3.230 25.280    1.797   0.747 855.331  1.798
FAM83D                          0.313  1.368    0.371   0.661   2.832  0.844
                                  p signif
`NK cell activated_CIBERSORT` 0.243       
Age                           0.694       
Stage2                        0.147       
Stage3                        0.998       
Stage4                        0.582       
Gendermale                    0.734       
RaceBlack                     0.727       
RaceWhite                     0.453       
Purity                        0.072      ·
FAM83D                        0.399       
Rsquare = 0.26 (max possible = 9.46e-01 )
Likelihood ratio test p = 3.69e-01 
Wald test p = 5.54e-01 
Score (logrank) test p = 3.5e-01 

NK cell activated_CIBERSORT in COAD (n=458):
Model: Surv(OS, EVENT) ~ `NK cell activated_CIBERSORT` + Age + Stage + Gender + Race + Purity + `FAM83D` 
236 patients with 58 dying ( 222 missing obs. )
                                coef    HR se(coef) 95%CI_l  95%CI_u      z
`NK cell activated_CIBERSORT`  1.241 3.459    3.578   0.003 3843.914  0.347
Age                            0.027 1.028    0.013   1.002    1.054  2.151
Stage2                         0.492 1.635    0.637   0.469    5.698  0.772
Stage3                         1.067 2.907    0.629   0.847    9.977  1.696
Stage4                         2.257 9.558    0.635   2.755   33.155  3.557
Gendermale                     0.319 1.376    0.289   0.782    2.423  1.106
RaceBlack                     -0.366 0.693    0.843   0.133    3.618 -0.435
RaceWhite                     -0.331 0.718    0.790   0.153    3.379 -0.419
Purity                        -0.440 0.644    0.650   0.180    2.299 -0.678
FAM83D                         0.045 1.046    0.206   0.699    1.567  0.219
                                  p signif
`NK cell activated_CIBERSORT` 0.729       
Age                           0.031      *
Stage2                        0.440       
Stage3                        0.090      ·
Stage4                        0.000    ***
Gendermale                    0.269       
RaceBlack                     0.664       
RaceWhite                     0.675       
Purity                        0.498       
FAM83D                        0.826       
Rsquare = 0.126 (max possible = 8.97e-01 )
Likelihood ratio test p = 4.22e-04 
Wald test p = 3e-04 
Score (logrank) test p = 3.87e-05 

NK cell activated_CIBERSORT in DLBC (n=48):
Model: Surv(OS, EVENT) ~ `NK cell activated_CIBERSORT` + Age + Gender + Race + Purity + `FAM83D` 
41 patients with 5 dying ( 7 missing obs. )
                                 coef     HR se(coef) 95%CI_l      95%CI_u
`NK cell activated_CIBERSORT` -57.430  0.000   46.373   0.000 3.397852e+14
Age                            -0.039  0.962    0.051   0.870 1.063000e+00
Gendermale                      0.392  1.480    1.158   0.153 1.433200e+01
RaceBlack                       4.225 68.379    2.582   0.434 1.078510e+04
RaceWhite                      -2.767  0.063    1.491   0.003 1.168000e+00
Purity                         -4.313  0.013    2.664   0.000 2.481000e+00
FAM83D                          1.310  3.705    0.679   0.979 1.402600e+01
                                   z     p signif
`NK cell activated_CIBERSORT` -1.238 0.216       
Age                           -0.763 0.446       
Gendermale                     0.339 0.735       
RaceBlack                      1.636 0.102       
RaceWhite                     -1.856 0.063      ·
Purity                        -1.619 0.105       
FAM83D                         1.928 0.054      ·
Rsquare = 0.242 (max possible = 5.58e-01 )
Likelihood ratio test p = 1.24e-01 
Wald test p = 3.05e-01 
Score (logrank) test p = 1.98e-01 

NK cell activated_CIBERSORT in ESCA (n=185):
Model: Surv(OS, EVENT) ~ `NK cell activated_CIBERSORT` + Age + Stage + Gender + Race + Purity + `FAM83D` 
140 patients with 47 dying ( 45 missing obs. )
                                coef     HR se(coef) 95%CI_l 95%CI_u      z
`NK cell activated_CIBERSORT` -4.761  0.009    5.889   0.000 881.083 -0.808
Age                            0.007  1.007    0.014   0.980   1.035  0.499
Stage2                         0.674  1.961    0.654   0.544   7.068  1.030
Stage3                         1.409  4.091    0.673   1.095  15.286  2.095
Stage4                         2.795 16.362    0.777   3.570  74.980  3.599
Gendermale                     0.408  1.505    0.542   0.520   4.351  0.754
RaceBlack                      0.277  1.319    1.074   0.161  10.820  0.258
RaceWhite                     -0.165  0.848    0.455   0.348   2.068 -0.362
Purity                         0.265  1.304    0.817   0.263   6.468  0.325
FAM83D                        -0.143  0.866    0.157   0.637   1.177 -0.916
                                  p signif
`NK cell activated_CIBERSORT` 0.419       
Age                           0.618       
Stage2                        0.303       
Stage3                        0.036      *
Stage4                        0.000    ***
Gendermale                    0.451       
RaceBlack                     0.796       
RaceWhite                     0.717       
Purity                        0.745       
FAM83D                        0.359       
Rsquare = 0.15 (max possible = 9.32e-01 )
Likelihood ratio test p = 1.16e-02 
Wald test p = 5.72e-03 
Score (logrank) test p = 4.99e-04 

NK cell activated_CIBERSORT in GBM (n=153):
Model: Surv(OS, EVENT) ~ `NK cell activated_CIBERSORT` + Age + Gender + Race + Purity + `FAM83D` 
135 patients with 108 dying ( 18 missing obs. )
                                coef    HR se(coef) 95%CI_l   95%CI_u      z
`NK cell activated_CIBERSORT`  1.092 2.979    4.800   0.000 36306.854  0.227
Age                            0.030 1.030    0.008   1.014     1.047  3.608
Gendermale                    -0.102 0.903    0.218   0.589     1.384 -0.469
RaceBlack                      0.485 1.624    0.733   0.386     6.828  0.661
RaceWhite                     -0.151 0.860    0.622   0.254     2.912 -0.243
Purity                        -1.379 0.252    0.575   0.082     0.778 -2.396
FAM83D                         0.161 1.174    0.109   0.949     1.453  1.479
                                  p signif
`NK cell activated_CIBERSORT` 0.820       
Age                           0.000    ***
Gendermale                    0.639       
RaceBlack                     0.508       
RaceWhite                     0.808       
Purity                        0.017      *
FAM83D                        0.139       
Rsquare = 0.144 (max possible = 9.98e-01 )
Likelihood ratio test p = 3.81e-03 
Wald test p = 4.07e-03 
Score (logrank) test p = 3.39e-03 

NK cell activated_CIBERSORT in HNSC (n=522):
Model: Surv(OS, EVENT) ~ `NK cell activated_CIBERSORT` + Age + Stage + Gender + Race + Purity + `FAM83D` 
411 patients with 176 dying ( 111 missing obs. )
                                coef     HR se(coef) 95%CI_l  95%CI_u      z
`NK cell activated_CIBERSORT`  3.243 25.613    2.312   0.276 2380.247  1.403
Age                            0.022  1.023    0.008   1.007    1.038  2.942
Stage2                         0.604  1.829    0.544   0.630    5.311  1.111
Stage3                         0.867  2.379    0.537   0.830    6.820  1.613
Stage4                         1.266  3.548    0.510   1.305    9.642  2.482
Gendermale                    -0.233  0.792    0.173   0.565    1.111 -1.349
RaceBlack                      0.173  1.189    0.561   0.396    3.568  0.308
RaceWhite                     -0.195  0.822    0.512   0.301    2.245 -0.382
Purity                        -0.106  0.899    0.369   0.436    1.853 -0.288
FAM83D                         0.052  1.053    0.075   0.909    1.220  0.686
                                  p signif
`NK cell activated_CIBERSORT` 0.161       
Age                           0.003     **
Stage2                        0.267       
Stage3                        0.107       
Stage4                        0.013      *
Gendermale                    0.177       
RaceBlack                     0.758       
RaceWhite                     0.703       
Purity                        0.774       
FAM83D                        0.493       
Rsquare = 0.074 (max possible = 9.89e-01 )
Likelihood ratio test p = 4.48e-04 
Wald test p = 1.04e-03 
Score (logrank) test p = 7.86e-04 

NK cell activated_CIBERSORT in HNSC-HPV+ (n=98):
Model: Surv(OS, EVENT) ~ `NK cell activated_CIBERSORT` + Age + Stage + Gender + Race + Purity + `FAM83D` 
65 patients with 23 dying ( 33 missing obs. )
                                coef           HR  se(coef) 95%CI_l    95%CI_u
`NK cell activated_CIBERSORT`  0.333 1.396000e+00     5.878   0.000 140612.815
Age                            0.010 1.010000e+00     0.026   0.960      1.064
Stage2                        17.422 3.683763e+07  5337.816   0.000        Inf
Stage3                        16.586 1.596496e+07  5337.816   0.000        Inf
Stage4                        17.515 4.044074e+07  5337.816   0.000        Inf
Gendermale                    -0.177 8.380000e-01     0.558   0.281      2.500
RaceBlack                     19.122 2.015859e+08 12048.734   0.000        Inf
RaceWhite                     18.299 8.857336e+07 12048.734   0.000        Inf
Purity                        -1.719 1.790000e-01     1.118   0.020      1.603
FAM83D                         0.180 1.197000e+00     0.263   0.715      2.006
                                   z     p signif
`NK cell activated_CIBERSORT`  0.057 0.955       
Age                            0.395 0.693       
Stage2                         0.003 0.997       
Stage3                         0.003 0.998       
Stage4                         0.003 0.997       
Gendermale                    -0.317 0.751       
RaceBlack                      0.002 0.999       
RaceWhite                      0.002 0.999       
Purity                        -1.538 0.124       
FAM83D                         0.683 0.494       
Rsquare = 0.094 (max possible = 9.17e-01 )
Likelihood ratio test p = 7.81e-01 
Wald test p = 9.67e-01 
Score (logrank) test p = 8.99e-01 

NK cell activated_CIBERSORT in HNSC-HPV- (n=422):
Model: Surv(OS, EVENT) ~ `NK cell activated_CIBERSORT` + Age + Stage + Gender + Race + Purity + `FAM83D` 
346 patients with 153 dying ( 76 missing obs. )
                                coef     HR se(coef) 95%CI_l  95%CI_u      z
`NK cell activated_CIBERSORT`  3.806 44.962    2.580   0.286 7064.260  1.475
Age                            0.026  1.026    0.008   1.010    1.043  3.121
Stage2                         0.355  1.426    0.554   0.482    4.221  0.640
Stage3                         0.740  2.096    0.542   0.725    6.061  1.365
Stage4                         1.157  3.182    0.512   1.166    8.683  2.259
Gendermale                    -0.264  0.768    0.184   0.535    1.101 -1.438
RaceBlack                      0.051  1.052    0.568   0.346    3.202  0.090
RaceWhite                     -0.319  0.727    0.515   0.265    1.994 -0.620
Purity                         0.140  1.150    0.406   0.519    2.549  0.345
FAM83D                         0.036  1.037    0.079   0.888    1.211  0.459
                                  p signif
`NK cell activated_CIBERSORT` 0.140       
Age                           0.002     **
Stage2                        0.522       
Stage3                        0.172       
Stage4                        0.024      *
Gendermale                    0.150       
RaceBlack                     0.928       
RaceWhite                     0.535       
Purity                        0.730       
FAM83D                        0.646       
Rsquare = 0.09 (max possible = 9.89e-01 )
Likelihood ratio test p = 2.94e-04 
Wald test p = 5.71e-04 
Score (logrank) test p = 4.66e-04 

NK cell activated_CIBERSORT in KICH (n=66):
Model: Surv(OS, EVENT) ~ `NK cell activated_CIBERSORT` + Age + Stage + Gender + Race + Purity + `FAM83D` 
63 patients with 9 dying ( 3 missing obs. )
                                 coef           HR  se(coef)      95%CI_l
`NK cell activated_CIBERSORT` -32.060 0.000000e+00    18.005 0.000000e+00
Age                             0.055 1.056000e+00     0.030 9.950000e-01
Stage2                         16.505 1.471847e+07     0.861 2.724655e+06
Stage3                         18.267 8.579432e+07     0.772 1.891007e+07
Stage4                         20.233 6.125932e+08     0.912 1.024428e+08
Gendermale                     -1.054 3.490000e-01     0.753 8.000000e-02
RaceBlack                     -16.621 0.000000e+00 11713.115 0.000000e+00
RaceWhite                       0.371 1.449000e+00     1.198 1.380000e-01
Purity                          3.948 5.181200e+01     5.022 3.000000e-03
FAM83D                          0.809 2.247000e+00     0.319 1.202000e+00
                                   95%CI_u      z     p signif
`NK cell activated_CIBERSORT` 2.525500e+01 -1.781 0.075      ·
Age                           1.121000e+00  1.801 0.072      ·
Stage2                        7.950854e+07 19.178 0.000    ***
Stage3                        3.892458e+08 23.676 0.000    ***
Stage4                        3.663217e+09 22.174 0.000    ***
Gendermale                    1.526000e+00 -1.399 0.162       
RaceBlack                              Inf -0.001 0.999       
RaceWhite                     1.517000e+01  0.310 0.757       
Purity                        9.755458e+05  0.786 0.432       
FAM83D                        4.198000e+00  2.538 0.011      *
Rsquare = 0.418 (max possible = 6.71e-01 )
Likelihood ratio test p = 1.78e-04 
Wald test p = 2.1e-302 
Score (logrank) test p = 7.49e-10 

NK cell activated_CIBERSORT in KIRC (n=533):
Model: Surv(OS, EVENT) ~ `NK cell activated_CIBERSORT` + Age + Stage + Gender + Race + Purity + `FAM83D` 
450 patients with 138 dying ( 83 missing obs. )
                                coef     HR se(coef) 95%CI_l  95%CI_u      z
`NK cell activated_CIBERSORT`  3.677 39.527    2.576   0.254 6160.457  1.427
Age                            0.034  1.034    0.008   1.018    1.052  4.021
Stage2                         0.277  1.320    0.347   0.669    2.603  0.800
Stage3                         0.775  2.171    0.230   1.382    3.411  3.364
Stage4                         1.715  5.555    0.217   3.633    8.493  7.915
Gendermale                    -0.115  0.892    0.185   0.621    1.280 -0.622
RaceBlack                      0.452  1.571    1.060   0.197   12.547  0.426
RaceWhite                      0.500  1.648    1.026   0.221   12.305  0.487
Purity                         0.182  1.199    0.374   0.576    2.497  0.486
FAM83D                         0.275  1.316    0.118   1.045    1.657  2.337
                                  p signif
`NK cell activated_CIBERSORT` 0.153       
Age                           0.000    ***
Stage2                        0.424       
Stage3                        0.001     **
Stage4                        0.000    ***
Gendermale                    0.534       
RaceBlack                     0.670       
RaceWhite                     0.626       
Purity                        0.627       
FAM83D                        0.019      *
Rsquare = 0.186 (max possible = 9.65e-01 )
Likelihood ratio test p = 1.66e-15 
Wald test p = 8.49e-16 
Score (logrank) test p = 5.91e-19 

NK cell activated_CIBERSORT in KIRP (n=290):
Model: Surv(OS, EVENT) ~ `NK cell activated_CIBERSORT` + Age + Stage + Gender + Race + Purity + `FAM83D` 
219 patients with 34 dying ( 71 missing obs. )
                                coef       HR se(coef) 95%CI_l      95%CI_u
`NK cell activated_CIBERSORT`  8.904 7359.540    4.989   0.417 1.299769e+08
Age                            0.014    1.014    0.016   0.982 1.047000e+00
Stage2                        -0.604    0.547    1.055   0.069 4.324000e+00
Stage3                         0.819    2.267    0.468   0.907 5.670000e+00
Stage4                         2.161    8.679    0.514   3.170 2.376300e+01
Gendermale                     0.063    1.065    0.427   0.461 2.461000e+00
RaceBlack                     -0.390    0.677    1.297   0.053 8.592000e+00
RaceWhite                     -0.834    0.434    1.255   0.037 5.085000e+00
Purity                        -1.030    0.357    0.815   0.072 1.762000e+00
FAM83D                         1.016    2.761    0.208   1.838 4.147000e+00
                                   z     p signif
`NK cell activated_CIBERSORT`  1.785 0.074      ·
Age                            0.850 0.396       
Stage2                        -0.572 0.567       
Stage3                         1.750 0.080      ·
Stage4                         4.205 0.000    ***
Gendermale                     0.148 0.882       
RaceBlack                     -0.301 0.763       
RaceWhite                     -0.664 0.506       
Purity                        -1.265 0.206       
FAM83D                         4.893 0.000    ***
Rsquare = 0.243 (max possible = 7.58e-01 )
Likelihood ratio test p = 2.3e-09 
Wald test p = 3.11e-09 
Score (logrank) test p = 4.35e-16 

NK cell activated_CIBERSORT in LGG (n=516):
Model: Surv(OS, EVENT) ~ `NK cell activated_CIBERSORT` + Age + Gender + Race + Purity + `FAM83D` 
463 patients with 112 dying ( 53 missing obs. )
                                coef          HR se(coef) 95%CI_l 95%CI_u
`NK cell activated_CIBERSORT` -6.277       0.002    4.028   0.000   5.036
Age                            0.059       1.060    0.008   1.044   1.077
Gendermale                     0.124       1.132    0.197   0.770   1.665
RaceBlack                     15.858 7707690.026 2211.066   0.000     Inf
RaceWhite                     15.896 8007707.039 2211.066   0.000     Inf
Purity                        -1.231       0.292    0.404   0.132   0.644
FAM83D                         0.554       1.740    0.084   1.475   2.053
                                   z     p signif
`NK cell activated_CIBERSORT` -1.559 0.119       
Age                            7.427 0.000    ***
Gendermale                     0.632 0.527       
RaceBlack                      0.007 0.994       
RaceWhite                      0.007 0.994       
Purity                        -3.051 0.002     **
FAM83D                         6.575 0.000    ***
Rsquare = 0.207 (max possible = 9.07e-01 )
Likelihood ratio test p = 3.36e-20 
Wald test p = 1.57e-21 
Score (logrank) test p = 6.3e-25 

NK cell activated_CIBERSORT in LIHC (n=371):
Model: Surv(OS, EVENT) ~ `NK cell activated_CIBERSORT` + Age + Stage + Gender + Race + Purity + `FAM83D` 
310 patients with 106 dying ( 61 missing obs. )
                                coef    HR se(coef) 95%CI_l 95%CI_u      z
`NK cell activated_CIBERSORT` -3.349 0.035    2.774   0.000   8.067 -1.207
Age                            0.014 1.014    0.008   0.997   1.031  1.630
Stage2                         0.217 1.243    0.264   0.740   2.087  0.822
Stage3                         0.818 2.266    0.241   1.414   3.631  3.398
Stage4                         1.892 6.632    0.628   1.937  22.709  3.013
Gendermale                    -0.149 0.862    0.229   0.551   1.349 -0.650
RaceBlack                      0.776 2.173    0.502   0.812   5.812  1.545
RaceWhite                     -0.008 0.993    0.238   0.622   1.583 -0.032
Purity                         0.086 1.090    0.467   0.436   2.722  0.184
FAM83D                         0.307 1.359    0.094   1.131   1.633  3.268
                                  p signif
`NK cell activated_CIBERSORT` 0.227       
Age                           0.103       
Stage2                        0.411       
Stage3                        0.001     **
Stage4                        0.003     **
Gendermale                    0.515       
RaceBlack                     0.122       
RaceWhite                     0.975       
Purity                        0.854       
FAM83D                        0.001     **
Rsquare = 0.119 (max possible = 9.66e-01 )
Likelihood ratio test p = 2.12e-05 
Wald test p = 2.24e-05 
Score (logrank) test p = 5.79e-06 

NK cell activated_CIBERSORT in LUAD (n=515):
Model: Surv(OS, EVENT) ~ `NK cell activated_CIBERSORT` + Age + Stage + Gender + Race + Purity + `FAM83D` 
421 patients with 150 dying ( 94 missing obs. )
                                coef           HR se(coef) 95%CI_l 95%CI_u
`NK cell activated_CIBERSORT` -1.133        0.322    2.938   0.001 101.961
Age                            0.014        1.014    0.009   0.996   1.033
Stage2                         0.863        2.370    0.201   1.597   3.517
Stage3                         0.920        2.509    0.221   1.629   3.866
Stage4                         1.021        2.775    0.334   1.442   5.343
Gendermale                    -0.021        0.979    0.169   0.703   1.362
RaceBlack                     16.237 11257802.122 1870.425   0.000     Inf
RaceWhite                     16.385 13064086.268 1870.425   0.000     Inf
Purity                         0.731        2.078    0.346   1.056   4.090
FAM83D                         0.228        1.255    0.072   1.091   1.445
                                   z     p signif
`NK cell activated_CIBERSORT` -0.386 0.700       
Age                            1.498 0.134       
Stage2                         4.285 0.000    ***
Stage3                         4.172 0.000    ***
Stage4                         3.055 0.002     **
Gendermale                    -0.127 0.899       
RaceBlack                      0.009 0.993       
RaceWhite                      0.009 0.993       
Purity                         2.117 0.034      *
FAM83D                         3.169 0.002     **
Rsquare = 0.118 (max possible = 9.74e-01 )
Likelihood ratio test p = 7.8e-08 
Wald test p = 1.82e-06 
Score (logrank) test p = 1.91e-07 

NK cell activated_CIBERSORT in LUSC (n=501):
Model: Surv(OS, EVENT) ~ `NK cell activated_CIBERSORT` + Age + Stage + Gender + Race + Purity + `FAM83D` 
370 patients with 161 dying ( 131 missing obs. )
                                coef    HR se(coef) 95%CI_l 95%CI_u      z
`NK cell activated_CIBERSORT` -1.897 0.150    2.578   0.001  23.492 -0.736
Age                            0.015 1.015    0.009   0.996   1.033  1.561
Stage2                         0.252 1.287    0.190   0.887   1.867  1.330
Stage3                         0.643 1.902    0.217   1.243   2.909  2.963
Stage4                         0.783 2.188    0.789   0.466  10.274  0.992
Gendermale                     0.493 1.638    0.196   1.115   2.406  2.515
RaceBlack                      0.139 1.149    0.607   0.350   3.777  0.229
RaceWhite                     -0.392 0.676    0.563   0.224   2.039 -0.695
Purity                        -0.200 0.818    0.374   0.393   1.702 -0.536
FAM83D                        -0.157 0.855    0.085   0.724   1.009 -1.854
                                  p signif
`NK cell activated_CIBERSORT` 0.462       
Age                           0.119       
Stage2                        0.184       
Stage3                        0.003     **
Stage4                        0.321       
Gendermale                    0.012      *
RaceBlack                     0.819       
RaceWhite                     0.487       
Purity                        0.592       
FAM83D                        0.064      ·
Rsquare = 0.059 (max possible = 9.87e-01 )
Likelihood ratio test p = 1.21e-02 
Wald test p = 1.15e-02 
Score (logrank) test p = 9.81e-03 

NK cell activated_CIBERSORT in MESO (n=87):
Model: Surv(OS, EVENT) ~ `NK cell activated_CIBERSORT` + Age + Stage + Gender + Race + Purity + `FAM83D` 
85 patients with 72 dying ( 2 missing obs. )
                                coef    HR se(coef) 95%CI_l 95%CI_u      z
`NK cell activated_CIBERSORT` -0.511 0.600    2.932   0.002 187.731 -0.174
Age                            0.037 1.037    0.017   1.003   1.073  2.160
Stage2                        -0.087 0.916    0.474   0.362   2.321 -0.184
Stage3                        -0.209 0.811    0.418   0.358   1.841 -0.500
Stage4                        -0.634 0.531    0.505   0.197   1.427 -1.255
Gendermale                    -0.435 0.647    0.335   0.335   1.249 -1.298
RaceBlack                      0.312 1.367    1.570   0.063  29.639  0.199
RaceWhite                     -0.412 0.662    1.049   0.085   5.177 -0.393
Purity                        -0.039 0.962    0.577   0.310   2.983 -0.067
FAM83D                         0.446 1.562    0.104   1.273   1.916  4.273
                                  p signif
`NK cell activated_CIBERSORT` 0.862       
Age                           0.031      *
Stage2                        0.854       
Stage3                        0.617       
Stage4                        0.209       
Gendermale                    0.194       
RaceBlack                     0.842       
RaceWhite                     0.694       
Purity                        0.947       
FAM83D                        0.000    ***
Rsquare = 0.255 (max possible = 9.98e-01 )
Likelihood ratio test p = 5.32e-03 
Wald test p = 4.74e-03 
Score (logrank) test p = 3.26e-03 

NK cell activated_CIBERSORT in OV (n=303):
Model: Surv(OS, EVENT) ~ `NK cell activated_CIBERSORT` + Age + Race + Purity + `FAM83D` 
238 patients with 153 dying ( 65 missing obs. )
                                coef     HR se(coef) 95%CI_l  95%CI_u      z
`NK cell activated_CIBERSORT`  2.500 12.180    2.331   0.126 1174.550  1.072
Age                            0.037  1.038    0.008   1.021    1.055  4.525
RaceBlack                     -0.039  0.961    0.578   0.310    2.982 -0.068
RaceWhite                     -0.124  0.884    0.517   0.320    2.436 -0.239
Purity                        -0.621  0.538    0.677   0.143    2.028 -0.916
FAM83D                         0.059  1.060    0.092   0.885    1.270  0.637
                                  p signif
`NK cell activated_CIBERSORT` 0.284       
Age                           0.000    ***
RaceBlack                     0.946       
RaceWhite                     0.811       
Purity                        0.360       
FAM83D                        0.524       
Rsquare = 0.087 (max possible = 9.97e-01 )
Likelihood ratio test p = 1.44e-03 
Wald test p = 1.34e-03 
Score (logrank) test p = 1.14e-03 

NK cell activated_CIBERSORT in PAAD (n=179):
Model: Surv(OS, EVENT) ~ `NK cell activated_CIBERSORT` + Age + Stage + Gender + Race + Purity + `FAM83D` 
165 patients with 89 dying ( 14 missing obs. )
                                coef     HR se(coef) 95%CI_l   95%CI_u      z
`NK cell activated_CIBERSORT`  3.904 49.608    3.858   0.026 95462.646  1.012
Age                            0.020  1.020    0.011   0.998     1.043  1.802
Stage2                         0.501  1.650    0.450   0.683     3.989  1.112
Stage3                        -0.231  0.794    1.092   0.093     6.756 -0.211
Stage4                         0.233  1.263    0.840   0.244     6.546  0.278
Gendermale                    -0.189  0.828    0.217   0.541     1.267 -0.871
RaceBlack                     -0.113  0.893    0.737   0.211     3.785 -0.154
RaceWhite                      0.255  1.290    0.477   0.507     3.284  0.535
Purity                        -0.676  0.509    0.437   0.216     1.198 -1.547
FAM83D                         0.177  1.193    0.081   1.018     1.399  2.174
                                  p signif
`NK cell activated_CIBERSORT` 0.312       
Age                           0.072      ·
Stage2                        0.266       
Stage3                        0.833       
Stage4                        0.781       
Gendermale                    0.384       
RaceBlack                     0.878       
RaceWhite                     0.593       
Purity                        0.122       
FAM83D                        0.030      *
Rsquare = 0.116 (max possible = 9.91e-01 )
Likelihood ratio test p = 2.69e-02 
Wald test p = 3.53e-02 
Score (logrank) test p = 3.19e-02 

NK cell activated_CIBERSORT in PCPG (n=181):
Model: Surv(OS, EVENT) ~ `NK cell activated_CIBERSORT` + Age + Gender + Race + Purity + `FAM83D` 
164 patients with 7 dying ( 17 missing obs. )
                                 coef           HR  se(coef) 95%CI_l   95%CI_u
`NK cell activated_CIBERSORT` -22.953        0.000    14.757   0.000   391.408
Age                             0.039        1.039     0.028   0.984     1.098
Gendermale                      1.207        3.344     0.946   0.523    21.370
RaceBlack                      -1.253        0.286 22853.506   0.000       Inf
RaceWhite                      16.979 23642466.105 19120.350   0.000       Inf
Purity                          4.926      137.872     3.324   0.204 93127.905
FAM83D                          0.741        2.099     0.562   0.698     6.313
                                   z     p signif
`NK cell activated_CIBERSORT` -1.555 0.120       
Age                            1.384 0.166       
Gendermale                     1.276 0.202       
RaceBlack                      0.000 1.000   <NA>
RaceWhite                      0.001 0.999       
Purity                         1.482 0.138       
FAM83D                         1.319 0.187       
Rsquare = 0.1 (max possible = 3.07e-01 )
Likelihood ratio test p = 1.54e-02 
Wald test p = 8.65e-02 
Score (logrank) test p = 5.85e-03 

NK cell activated_CIBERSORT in PRAD (n=498):
Model: Surv(OS, EVENT) ~ `NK cell activated_CIBERSORT` + Age + Race + Purity + `FAM83D` 
403 patients with 9 dying ( 95 missing obs. )
                                coef           HR se(coef) 95%CI_l      95%CI_u
`NK cell activated_CIBERSORT`  0.616        1.851   13.056   0.000 2.403252e+11
Age                            0.006        1.006    0.057   0.899 1.124000e+00
RaceBlack                     15.515  5473348.680 6703.233   0.000          Inf
RaceWhite                     16.475 14282876.688 6703.233   0.000          Inf
Purity                         1.666        5.290    1.503   0.278 1.006420e+02
FAM83D                         0.446        1.562    0.294   0.877 2.782000e+00
                                  z     p signif
`NK cell activated_CIBERSORT` 0.047 0.962       
Age                           0.097 0.923       
RaceBlack                     0.002 0.998       
RaceWhite                     0.002 0.998       
Purity                        1.108 0.268       
FAM83D                        1.514 0.130       
Rsquare = 0.012 (max possible = 1.83e-01 )
Likelihood ratio test p = 5.46e-01 
Wald test p = 6.64e-01 
Score (logrank) test p = 5.85e-01 

NK cell activated_CIBERSORT in READ (n=166):
Model: Surv(OS, EVENT) ~ `NK cell activated_CIBERSORT` + Age + Stage + Gender + Race + Purity + `FAM83D` 
72 patients with 13 dying ( 94 missing obs. )
                                coef          HR  se(coef) 95%CI_l      95%CI_u
`NK cell activated_CIBERSORT`  5.282     196.760    15.892   0.000 6.621477e+15
Age                            0.095       1.099     0.044   1.009 1.197000e+00
Stage2                        -2.146       0.117     1.365   0.008 1.697000e+00
Stage3                        -0.820       0.440     1.098   0.051 3.785000e+00
Stage4                        -0.736       0.479     1.051   0.061 3.757000e+00
Gendermale                    -0.409       0.664     0.763   0.149 2.964000e+00
RaceBlack                     -1.424       0.241 55109.733   0.000          Inf
RaceWhite                     15.904 8070611.538 54522.250   0.000          Inf
Purity                        -0.107       0.899     1.390   0.059 1.370900e+01
FAM83D                         0.101       1.107     0.469   0.441 2.776000e+00
                                   z     p signif
`NK cell activated_CIBERSORT`  0.332 0.740       
Age                            2.171 0.030      *
Stage2                        -1.572 0.116       
Stage3                        -0.747 0.455       
Stage4                        -0.701 0.484       
Gendermale                    -0.536 0.592       
RaceBlack                      0.000 1.000   <NA>
RaceWhite                      0.000 1.000   <NA>
Purity                        -0.077 0.939       
FAM83D                         0.216 0.829       
Rsquare = 0.228 (max possible = 7.04e-01 )
Likelihood ratio test p = 4.51e-02 
Wald test p = 9.84e-01 
Score (logrank) test p = 6.02e-02 

NK cell activated_CIBERSORT in SARC (n=260):
Model: Surv(OS, EVENT) ~ `NK cell activated_CIBERSORT` + Age + Gender + Race + Purity + `FAM83D` 
233 patients with 90 dying ( 27 missing obs. )
                                 coef    HR se(coef) 95%CI_l 95%CI_u      z
`NK cell activated_CIBERSORT` -10.894 0.000    4.241   0.000   0.076 -2.569
Age                             0.022 1.023    0.008   1.006   1.040  2.643
Gendermale                     -0.054 0.947    0.227   0.608   1.477 -0.238
RaceBlack                       0.040 1.041    1.090   0.123   8.806  0.037
RaceWhite                      -0.443 0.642    1.022   0.087   4.762 -0.433
Purity                          1.104 3.015    0.601   0.929   9.785  1.837
FAM83D                         -0.015 0.985    0.067   0.864   1.124 -0.220
                                  p signif
`NK cell activated_CIBERSORT` 0.010      *
Age                           0.008     **
Gendermale                    0.812       
RaceBlack                     0.971       
RaceWhite                     0.665       
Purity                        0.066      ·
FAM83D                        0.826       
Rsquare = 0.071 (max possible = 9.75e-01 )
Likelihood ratio test p = 1.57e-02 
Wald test p = 2.94e-02 
Score (logrank) test p = 3.05e-02 

NK cell activated_CIBERSORT in SKCM (n=471):
Model: Surv(OS, EVENT) ~ `NK cell activated_CIBERSORT` + Age + Stage + Gender + Race + Purity + `FAM83D` 
390 patients with 186 dying ( 81 missing obs. )
                                coef    HR se(coef) 95%CI_l 95%CI_u      z
`NK cell activated_CIBERSORT` -3.969 0.019    2.343   0.000   1.866 -1.694
Age                            0.018 1.019    0.005   1.008   1.029  3.502
Stage2                         0.284 1.328    0.222   0.860   2.053  1.279
Stage3                         0.594 1.811    0.207   1.207   2.718  2.867
Stage4                         1.269 3.557    0.357   1.768   7.157  3.557
Gendermale                    -0.048 0.953    0.157   0.700   1.298 -0.304
RaceWhite                     -1.191 0.304    0.403   0.138   0.670 -2.954
Purity                         0.783 2.189    0.356   1.090   4.397  2.201
FAM83D                         0.116 1.123    0.081   0.957   1.317  1.424
                                  p signif
`NK cell activated_CIBERSORT` 0.090      ·
Age                           0.000    ***
Stage2                        0.201       
Stage3                        0.004     **
Stage4                        0.000    ***
Gendermale                    0.761       
RaceWhite                     0.003     **
Purity                        0.028      *
FAM83D                        0.155       
Rsquare = 0.134 (max possible = 9.92e-01 )
Likelihood ratio test p = 7.05e-09 
Wald test p = 5.73e-09 
Score (logrank) test p = 5.87e-10 

NK cell activated_CIBERSORT in SKCM-Primary (n=103):
Model: Surv(OS, EVENT) ~ `NK cell activated_CIBERSORT` + Age + Stage + Gender + Race + Purity + `FAM83D` 
94 patients with 26 dying ( 9 missing obs. )
                                 coef           HR se(coef) 95%CI_l 95%CI_u
`NK cell activated_CIBERSORT` -13.941 0.000000e+00    7.369   0.000   1.650
Age                             0.017 1.017000e+00    0.016   0.986   1.049
Stage2                         17.236 3.057113e+07 6308.727   0.000     Inf
Stage3                         17.548 4.177832e+07 6308.727   0.000     Inf
Stage4                         19.644 3.397476e+08 6308.727   0.000     Inf
Gendermale                      0.262 1.300000e+00    0.442   0.547   3.091
RaceWhite                      -1.073 3.420000e-01    0.653   0.095   1.229
Purity                          0.035 1.036000e+00    0.991   0.149   7.220
FAM83D                         -0.075 9.280000e-01    0.249   0.569   1.512
                                   z     p signif
`NK cell activated_CIBERSORT` -1.892 0.058      ·
Age                            1.065 0.287       
Stage2                         0.003 0.998       
Stage3                         0.003 0.998       
Stage4                         0.003 0.998       
Gendermale                     0.594 0.553       
RaceWhite                     -1.644 0.100       
Purity                         0.036 0.971       
FAM83D                        -0.300 0.764       
Rsquare = 0.182 (max possible = 8.69e-01 )
Likelihood ratio test p = 2.66e-02 
Wald test p = 4.98e-02 
Score (logrank) test p = 2.91e-03 

NK cell activated_CIBERSORT in SKCM-Metastasis (n=368):
Model: Surv(OS, EVENT) ~ `NK cell activated_CIBERSORT` + Age + Stage + Gender + Race + Purity + `FAM83D` 
296 patients with 160 dying ( 72 missing obs. )
                                coef    HR se(coef) 95%CI_l 95%CI_u      z
`NK cell activated_CIBERSORT` -3.034 0.048    2.508   0.000   6.562 -1.210
Age                            0.021 1.021    0.006   1.009   1.032  3.604
Stage2                         0.173 1.189    0.235   0.750   1.885  0.738
Stage3                         0.562 1.754    0.212   1.157   2.660  2.646
Stage4                         1.083 2.955    0.405   1.335   6.540  2.673
Gendermale                    -0.052 0.949    0.172   0.677   1.330 -0.303
RaceWhite                     -0.977 0.376    0.601   0.116   1.222 -1.627
Purity                         0.937 2.552    0.389   1.192   5.465  2.411
FAM83D                         0.131 1.140    0.087   0.961   1.353  1.506
                                  p signif
`NK cell activated_CIBERSORT` 0.226       
Age                           0.000    ***
Stage2                        0.460       
Stage3                        0.008     **
Stage4                        0.008     **
Gendermale                    0.762       
RaceWhite                     0.104       
Purity                        0.016      *
FAM83D                        0.132       
Rsquare = 0.144 (max possible = 9.95e-01 )
Likelihood ratio test p = 5.6e-07 
Wald test p = 1.18e-06 
Score (logrank) test p = 4.06e-07 

NK cell activated_CIBERSORT in STAD (n=415):
Model: Surv(OS, EVENT) ~ `NK cell activated_CIBERSORT` + Age + Stage + Gender + Race + Purity + `FAM83D` 
289 patients with 111 dying ( 126 missing obs. )
                                coef      HR se(coef) 95%CI_l   95%CI_u      z
`NK cell activated_CIBERSORT`  5.032 153.301    2.583   0.969 24242.893  1.948
Age                            0.027   1.027    0.010   1.007     1.048  2.624
Stage2                         0.588   1.800    0.395   0.831     3.901  1.489
Stage3                         1.042   2.836    0.369   1.375     5.851  2.822
Stage4                         1.663   5.274    0.521   1.898    14.652  3.190
Gendermale                     0.144   1.155    0.208   0.767     1.738  0.690
RaceBlack                      0.403   1.496    0.455   0.613     3.652  0.885
RaceWhite                      0.086   1.090    0.245   0.674     1.762  0.351
Purity                        -0.438   0.645    0.380   0.306     1.359 -1.153
FAM83D                         0.190   1.209    0.094   1.007     1.453  2.029
                                  p signif
`NK cell activated_CIBERSORT` 0.051      ·
Age                           0.009     **
Stage2                        0.136       
Stage3                        0.005     **
Stage4                        0.001     **
Gendermale                    0.490       
RaceBlack                     0.376       
RaceWhite                     0.725       
Purity                        0.249       
FAM83D                        0.042      *
Rsquare = 0.091 (max possible = 9.79e-01 )
Likelihood ratio test p = 2e-03 
Wald test p = 3.01e-03 
Score (logrank) test p = 2.19e-03 

NK cell activated_CIBERSORT in TGCT (n=150):
Model: Surv(OS, EVENT) ~ `NK cell activated_CIBERSORT` + Age + Stage + Race + Purity + `FAM83D` 
75 patients with 2 dying ( 75 missing obs. )
                                 coef           HR     se(coef) 95%CI_l 95%CI_u
`NK cell activated_CIBERSORT`  95.183 2.174397e+41   522635.416       0     Inf
Age                            -2.375 9.300000e-02     1867.306       0     Inf
Stage2                        -27.155 0.000000e+00    55472.797       0     Inf
Stage3                         -2.892 5.500000e-02   185368.310       0     Inf
RaceBlack                      19.922 4.486580e+08 11955118.984       0     Inf
RaceWhite                     -30.200 0.000000e+00 11958822.935       0     Inf
Purity                         80.767 1.193607e+35   291420.278       0     Inf
FAM83D                         18.424 1.003786e+08    48541.401       0     Inf
                                   z     p signif
`NK cell activated_CIBERSORT`  0.000 1.000   <NA>
Age                           -0.001 0.999       
Stage2                         0.000 1.000   <NA>
Stage3                         0.000 1.000   <NA>
RaceBlack                      0.000 1.000   <NA>
RaceWhite                      0.000 1.000   <NA>
Purity                         0.000 1.000   <NA>
FAM83D                         0.000 1.000   <NA>
Rsquare = 0.14 (max possible = 1.4e-01 )
Likelihood ratio test p = 1.84e-01 
Wald test p = 1e+00 
Score (logrank) test p = 3.94e-03 

NK cell activated_CIBERSORT in THCA (n=509):
Model: Surv(OS, EVENT) ~ `NK cell activated_CIBERSORT` + Age + Stage + Gender + Race + Purity + `FAM83D` 
395 patients with 16 dying ( 114 missing obs. )
                                 coef           HR se(coef) 95%CI_l 95%CI_u
`NK cell activated_CIBERSORT` -16.757        0.000    9.864   0.000  13.155
Age                             0.154        1.166    0.030   1.099   1.237
Stage2                          0.266        1.304    1.116   0.146  11.632
Stage3                          0.631        1.880    0.964   0.284  12.445
Stage4                          1.736        5.677    1.020   0.769  41.929
Gendermale                     -0.021        0.979    0.675   0.261   3.673
RaceBlack                      16.375 12930729.919 6850.064   0.000     Inf
RaceWhite                      16.127 10093511.836 6850.064   0.000     Inf
Purity                          2.492       12.083    1.107   1.379 105.883
FAM83D                          0.150        1.162    0.581   0.372   3.627
                                   z     p signif
`NK cell activated_CIBERSORT` -1.699 0.089      ·
Age                            5.103 0.000    ***
Stage2                         0.238 0.812       
Stage3                         0.654 0.513       
Stage4                         1.702 0.089      ·
Gendermale                    -0.031 0.975       
RaceBlack                      0.002 0.998       
RaceWhite                      0.002 0.998       
Purity                         2.250 0.024      *
FAM83D                         0.259 0.796       
Rsquare = 0.156 (max possible = 3.47e-01 )
Likelihood ratio test p = 1.85e-10 
Wald test p = 7.83e-04 
Score (logrank) test p = 8.07e-11 

NK cell activated_CIBERSORT in THYM (n=120):
Model: Surv(OS, EVENT) ~ `NK cell activated_CIBERSORT` + Age + Gender + Race + Purity + `FAM83D` 
113 patients with 9 dying ( 7 missing obs. )
                                 coef        HR se(coef) 95%CI_l      95%CI_u
`NK cell activated_CIBERSORT`  11.512 99913.843    8.176   0.011 9.108271e+11
Age                             0.039     1.040    0.031   0.978 1.105000e+00
Gendermale                     -0.061     0.941    0.770   0.208 4.250000e+00
RaceBlack                     -15.321     0.000 7991.816   0.000          Inf
RaceWhite                       0.347     1.415    1.125   0.156 1.283300e+01
Purity                          0.279     1.322    1.154   0.138 1.270600e+01
FAM83D                         -0.643     0.526    0.400   0.240 1.152000e+00
                                   z     p signif
`NK cell activated_CIBERSORT`  1.408 0.159       
Age                            1.254 0.210       
Gendermale                    -0.080 0.937       
RaceBlack                     -0.002 0.998       
RaceWhite                      0.308 0.758       
Purity                         0.242 0.809       
FAM83D                        -1.606 0.108       
Rsquare = 0.079 (max possible = 4.51e-01 )
Likelihood ratio test p = 2.32e-01 
Wald test p = 3.48e-01 
Score (logrank) test p = 1.68e-01 

NK cell activated_CIBERSORT in UCEC (n=545):
Model: Surv(OS, EVENT) ~ `NK cell activated_CIBERSORT` + Age + Race + Purity + `FAM83D` 
85 patients with 16 dying ( 460 missing obs. )
                                 coef    HR se(coef) 95%CI_l 95%CI_u      z
`NK cell activated_CIBERSORT` -10.078 0.000    5.741   0.000   3.232 -1.756
Age                            -0.001 0.999    0.028   0.945   1.055 -0.053
RaceWhite                       1.460 4.305    0.692   1.110  16.697  2.111
Purity                          1.230 3.420    1.029   0.455  25.696  1.195
FAM83D                          0.125 1.133    0.255   0.687   1.868  0.488
                                  p signif
`NK cell activated_CIBERSORT` 0.079      ·
Age                           0.958       
RaceWhite                     0.035      *
Purity                        0.232       
FAM83D                        0.626       
Rsquare = 0.118 (max possible = 7.29e-01 )
Likelihood ratio test p = 5.86e-02 
Wald test p = 9.82e-02 
Score (logrank) test p = 7.1e-02 

NK cell activated_CIBERSORT in UCS (n=57):
Model: Surv(OS, EVENT) ~ `NK cell activated_CIBERSORT` + Age + Race + Purity + `FAM83D` 
52 patients with 32 dying ( 5 missing obs. )
                                coef           HR se(coef) 95%CI_l  95%CI_u
`NK cell activated_CIBERSORT` -2.036        0.130    5.113   0.000 2934.774
Age                            0.042        1.043    0.025   0.994    1.095
RaceBlack                     17.293 32385148.197 6483.536   0.000      Inf
RaceWhite                     17.527 40934192.204 6483.536   0.000      Inf
Purity                        -0.915        0.400    1.080   0.048    3.325
FAM83D                        -0.018        0.982    0.286   0.561    1.720
                                   z     p signif
`NK cell activated_CIBERSORT` -0.398 0.690       
Age                            1.698 0.090      ·
RaceBlack                      0.003 0.998       
RaceWhite                      0.003 0.998       
Purity                        -0.848 0.397       
FAM83D                        -0.063 0.950       
Rsquare = 0.122 (max possible = 9.83e-01 )
Likelihood ratio test p = 3.45e-01 
Wald test p = 4.67e-01 
Score (logrank) test p = 3.61e-01 

NK cell activated_CIBERSORT in UVM (n=80):
Model: Surv(OS, EVENT) ~ `NK cell activated_CIBERSORT` + Age + Stage + Gender + Purity + `FAM83D` 
77 patients with 22 dying ( 3 missing obs. )
                                coef           HR se(coef) 95%CI_l      95%CI_u
`NK cell activated_CIBERSORT` 19.000 1.785703e+08    6.403 632.692 5.039949e+13
Age                            0.054 1.055000e+00    0.022   1.010 1.102000e+00
Stage3                         0.241 1.272000e+00    0.543   0.439 3.688000e+00
Stage4                         3.957 5.228300e+01    1.244   4.568 5.983820e+02
Gendermale                     0.985 2.678000e+00    0.571   0.874 8.207000e+00
Purity                         1.733 5.656000e+00    1.449   0.331 9.674800e+01
FAM83D                         1.263 3.536000e+00    0.419   1.556 8.037000e+00
                                  z     p signif
`NK cell activated_CIBERSORT` 2.967 0.003     **
Age                           2.415 0.016      *
Stage3                        0.443 0.658       
Stage4                        3.181 0.001     **
Gendermale                    1.723 0.085      ·
Purity                        1.196 0.232       
FAM83D                        3.015 0.003     **
Rsquare = 0.41 (max possible = 8.72e-01 )
Likelihood ratio test p = 9.34e-07 
Wald test p = 1.86e-04 
Score (logrank) test p = 1.53e-11 

NK cell activated_CIBERSORT-ABS in ACC (n=79):
Model: Surv(OS, EVENT) ~ `NK cell activated_CIBERSORT-ABS` + Age + Gender + Race + Purity + `FAM83D` 
64 patients with 24 dying ( 15 missing obs. )
                                     coef          HR  se(coef) 95%CI_l
`NK cell activated_CIBERSORT-ABS` -26.508       0.000    34.663   0.000
Age                                 0.004       1.004     0.014   0.976
Gendermale                          0.792       2.207     0.470   0.878
RaceBlack                           0.153       1.165 15357.411   0.000
RaceWhite                          14.817 2721768.339 13395.723   0.000
Purity                              1.364       3.912     2.518   0.028
FAM83D                              1.212       3.359     0.277   1.950
                                       95%CI_u      z     p signif
`NK cell activated_CIBERSORT-ABS` 9.836832e+17 -0.765 0.444       
Age                               1.032000e+00  0.252 0.801       
Gendermale                        5.547000e+00  1.684 0.092      ·
RaceBlack                                  Inf  0.000 1.000   <NA>
RaceWhite                                  Inf  0.001 0.999       
Purity                            5.445670e+02  0.542 0.588       
FAM83D                            5.786000e+00  4.367 0.000    ***
Rsquare = 0.372 (max possible = 9.38e-01 )
Likelihood ratio test p = 1.05e-04 
Wald test p = 4.73e-03 
Score (logrank) test p = 3.81e-04 

NK cell activated_CIBERSORT-ABS in BLCA (n=408):
Model: Surv(OS, EVENT) ~ `NK cell activated_CIBERSORT-ABS` + Age + Stage + Gender + Race + Purity + `FAM83D` 
348 patients with 160 dying ( 60 missing obs. )
                                    coef          HR se(coef) 95%CI_l 95%CI_u
`NK cell activated_CIBERSORT-ABS` -4.727       0.009    4.252   0.000  36.830
Age                                0.032       1.033    0.009   1.016   1.051
Stage2                            14.607 2206040.004 1865.298   0.000     Inf
Stage3                            15.052 3443464.056 1865.298   0.000     Inf
Stage4                            15.546 5642960.227 1865.298   0.000     Inf
Gendermale                        -0.168       0.846    0.179   0.596   1.201
RaceBlack                          0.717       2.047    0.452   0.844   4.967
RaceWhite                          0.132       1.141    0.356   0.567   2.293
Purity                            -0.068       0.935    0.380   0.444   1.967
FAM83D                            -0.019       0.981    0.085   0.830   1.160
                                       z     p signif
`NK cell activated_CIBERSORT-ABS` -1.112 0.266       
Age                                3.734 0.000    ***
Stage2                             0.008 0.994       
Stage3                             0.008 0.994       
Stage4                             0.008 0.993       
Gendermale                        -0.938 0.348       
RaceBlack                          1.585 0.113       
RaceWhite                          0.369 0.712       
Purity                            -0.178 0.859       
FAM83D                            -0.223 0.823       
Rsquare = 0.134 (max possible = 9.91e-01 )
Likelihood ratio test p = 2.81e-07 
Wald test p = 1.5e-06 
Score (logrank) test p = 4.05e-07 

NK cell activated_CIBERSORT-ABS in BRCA (n=1100):
Model: Surv(OS, EVENT) ~ `NK cell activated_CIBERSORT-ABS` + Age + Stage + Gender + Race + Purity + `FAM83D` 
878 patients with 121 dying ( 222 missing obs. )
                                    coef     HR se(coef) 95%CI_l    95%CI_u
`NK cell activated_CIBERSORT-ABS` -0.010  0.990    6.162   0.000 174200.967
Age                                0.038  1.039    0.008   1.023      1.055
Stage2                             0.369  1.447    0.305   0.796      2.632
Stage3                             1.162  3.197    0.314   1.728      5.916
Stage4                             2.450 11.592    0.391   5.386     24.948
Gendermale                         0.044  1.045    1.008   0.145      7.542
RaceBlack                         -0.055  0.947    0.621   0.280      3.194
RaceWhite                         -0.245  0.783    0.597   0.243      2.524
Purity                             0.384  1.469    0.453   0.604      3.571
FAM83D                             0.106  1.112    0.068   0.973      1.271
                                       z     p signif
`NK cell activated_CIBERSORT-ABS` -0.002 0.999       
Age                                4.946 0.000    ***
Stage2                             1.210 0.226       
Stage3                             3.703 0.000    ***
Stage4                             6.266 0.000    ***
Gendermale                         0.044 0.965       
RaceBlack                         -0.089 0.929       
RaceWhite                         -0.410 0.682       
Purity                             0.848 0.396       
FAM83D                             1.564 0.118       
Rsquare = 0.083 (max possible = 7.85e-01 )
Likelihood ratio test p = 2.47e-12 
Wald test p = 7.06e-16 
Score (logrank) test p = 9.55e-22 

NK cell activated_CIBERSORT-ABS in BRCA-Basal (n=191):
Model: Surv(OS, EVENT) ~ `NK cell activated_CIBERSORT-ABS` + Age + Stage + Race + Purity + `FAM83D` 
163 patients with 24 dying ( 28 missing obs. )
                                     coef           HR se(coef) 95%CI_l
`NK cell activated_CIBERSORT-ABS` -18.279 0.000000e+00   15.609   0.000
Age                                 0.016 1.016000e+00    0.017   0.982
Stage2                             18.661 1.271142e+08 6394.225   0.000
Stage3                             20.070 5.201380e+08 6394.225   0.000
Stage4                             21.309 1.796827e+09 6394.225   0.000
RaceBlack                          -0.913 4.020000e-01    1.120   0.045
RaceWhite                          -1.304 2.710000e-01    1.133   0.029
Purity                             -0.109 8.970000e-01    1.076   0.109
FAM83D                             -0.397 6.720000e-01    0.233   0.426
                                     95%CI_u      z     p signif
`NK cell activated_CIBERSORT-ABS` 222987.092 -1.171 0.242       
Age                                    1.051  0.903 0.367       
Stage2                                   Inf  0.003 0.998       
Stage3                                   Inf  0.003 0.997       
Stage4                                   Inf  0.003 0.997       
RaceBlack                              3.605 -0.815 0.415       
RaceWhite                              2.502 -1.151 0.250       
Purity                                 7.394 -0.101 0.920       
FAM83D                                 1.063 -1.700 0.089      ·
Rsquare = 0.18 (max possible = 7.18e-01 )
Likelihood ratio test p = 1.79e-04 
Wald test p = 4.46e-03 
Score (logrank) test p = 1.93e-06 

NK cell activated_CIBERSORT-ABS in BRCA-Her2 (n=82):
Model: Surv(OS, EVENT) ~ `NK cell activated_CIBERSORT-ABS` + Age + Stage + Race + Purity + `FAM83D` 
59 patients with 11 dying ( 23 missing obs. )
                                    coef           HR    se(coef) 95%CI_l
`NK cell activated_CIBERSORT-ABS` -0.320 7.260000e-01      43.235   0.000
Age                                0.027 1.027000e+00       0.029   0.971
Stage2                            17.177 2.883538e+07    9872.649   0.000
Stage3                            18.976 1.742494e+08    9872.649   0.000
Stage4                            52.733 7.969858e+22 2937080.290   0.000
RaceBlack                         -3.053 4.700000e-02       1.788   0.001
RaceWhite                         -1.586 2.050000e-01       1.479   0.011
Purity                             2.642 1.404000e+01       2.429   0.120
FAM83D                            -0.381 6.830000e-01       0.523   0.245
                                       95%CI_u      z     p signif
`NK cell activated_CIBERSORT-ABS` 4.603008e+36 -0.007 0.994       
Age                               1.086000e+00  0.936 0.349       
Stage2                                     Inf  0.002 0.999       
Stage3                                     Inf  0.002 0.998       
Stage4                                     Inf  0.000 1.000   <NA>
RaceBlack                         1.572000e+00 -1.707 0.088      ·
RaceWhite                         3.714000e+00 -1.073 0.283       
Purity                            1.641701e+03  1.087 0.277       
FAM83D                            1.904000e+00 -0.729 0.466       
Rsquare = 0.376 (max possible = 6.68e-01 )
Likelihood ratio test p = 1.02e-03 
Wald test p = 1e+00 
Score (logrank) test p = 8.78e-14 

NK cell activated_CIBERSORT-ABS in BRCA-LumA (n=568):
Model: Surv(OS, EVENT) ~ `NK cell activated_CIBERSORT-ABS` + Age + Stage + Gender + Race + Purity + `FAM83D` 
464 patients with 55 dying ( 104 missing obs. )
                                     coef     HR se(coef) 95%CI_l     95%CI_u
`NK cell activated_CIBERSORT-ABS`   3.333 28.032    9.247   0.000 2.08493e+09
Age                                 0.052  1.054    0.012   1.028 1.08000e+00
Stage2                              0.309  1.362    0.375   0.653 2.84200e+00
Stage3                              0.888  2.429    0.397   1.115 5.29300e+00
Stage4                              2.216  9.174    0.596   2.852 2.95120e+01
Gendermale                        -15.381  0.000 3465.453   0.000         Inf
RaceBlack                          -0.354  0.702    1.183   0.069 7.13600e+00
RaceWhite                           0.257  1.293    1.037   0.169 9.87100e+00
Purity                              0.217  1.242    0.642   0.353 4.37100e+00
FAM83D                              0.178  1.194    0.152   0.887 1.60800e+00
                                       z     p signif
`NK cell activated_CIBERSORT-ABS`  0.360 0.719       
Age                                4.205 0.000    ***
Stage2                             0.823 0.411       
Stage3                             2.233 0.026      *
Stage4                             3.718 0.000    ***
Gendermale                        -0.004 0.996       
RaceBlack                         -0.299 0.765       
RaceWhite                          0.248 0.804       
Purity                             0.338 0.735       
FAM83D                             1.169 0.243       
Rsquare = 0.073 (max possible = 6.81e-01 )
Likelihood ratio test p = 1.24e-04 
Wald test p = 3.74e-05 
Score (logrank) test p = 6.7e-07 

NK cell activated_CIBERSORT-ABS in BRCA-LumB (n=219):
Model: Surv(OS, EVENT) ~ `NK cell activated_CIBERSORT-ABS` + Age + Stage + Gender + Race + Purity + `FAM83D` 
157 patients with 25 dying ( 62 missing obs. )
                                    coef           HR se(coef) 95%CI_l
`NK cell activated_CIBERSORT-ABS`  4.485       88.661   28.434   0.000
Age                                0.054        1.056    0.022   1.011
Stage2                             0.432        1.540    1.095   0.180
Stage3                             1.311        3.711    1.079   0.448
Stage4                             1.895        6.652    1.188   0.648
Gendermale                         1.064        2.899    1.153   0.303
RaceBlack                         16.647 16970147.244 5900.812   0.000
RaceWhite                         15.892  7974564.515 5900.812   0.000
Purity                             1.218        3.381    1.482   0.185
FAM83D                             0.296        1.344    0.219   0.876
                                       95%CI_u     z     p signif
`NK cell activated_CIBERSORT-ABS` 1.415389e+26 0.158 0.875       
Age                               1.102000e+00 2.465 0.014      *
Stage2                            1.317300e+01 0.394 0.693       
Stage3                            3.077100e+01 1.215 0.224       
Stage4                            6.832000e+01 1.595 0.111       
Gendermale                        2.778100e+01 0.923 0.356       
RaceBlack                                  Inf 0.003 0.998       
RaceWhite                                  Inf 0.003 0.998       
Purity                            6.179000e+01 0.822 0.411       
FAM83D                            2.063000e+00 1.352 0.176       
Rsquare = 0.118 (max possible = 6.98e-01 )
Likelihood ratio test p = 3.24e-02 
Wald test p = 6.15e-02 
Score (logrank) test p = 1.81e-02 

NK cell activated_CIBERSORT-ABS in CESC (n=306):
Model: Surv(OS, EVENT) ~ `NK cell activated_CIBERSORT-ABS` + Age + Race + Purity + `FAM83D` 
227 patients with 55 dying ( 79 missing obs. )
                                    coef    HR se(coef) 95%CI_l   95%CI_u
`NK cell activated_CIBERSORT-ABS` -0.776 0.460    5.530   0.000 23441.322
Age                                0.011 1.011    0.010   0.992     1.031
RaceBlack                          1.030 2.801    1.073   0.342    22.926
RaceWhite                          0.807 2.240    1.017   0.305    16.456
Purity                             0.542 1.720    0.788   0.367     8.064
FAM83D                            -0.021 0.979    0.136   0.750     1.278
                                       z     p signif
`NK cell activated_CIBERSORT-ABS` -0.140 0.888       
Age                                1.147 0.251       
RaceBlack                          0.960 0.337       
RaceWhite                          0.793 0.428       
Purity                             0.688 0.491       
FAM83D                            -0.155 0.877       
Rsquare = 0.014 (max possible = 8.91e-01 )
Likelihood ratio test p = 7.86e-01 
Wald test p = 8.15e-01 
Score (logrank) test p = 8.08e-01 

NK cell activated_CIBERSORT-ABS in CHOL (n=36):
Model: Surv(OS, EVENT) ~ `NK cell activated_CIBERSORT-ABS` + Age + Stage + Gender + Race + Purity + `FAM83D` 
36 patients with 18 dying ( 0 missing obs. )
                                     coef    HR se(coef) 95%CI_l      95%CI_u
`NK cell activated_CIBERSORT-ABS`  -7.123 0.001   12.774   0.000 60221712.564
Age                                 0.013 1.014    0.023   0.968        1.061
Stage2                              0.724 2.063    0.679   0.545        7.808
Stage3                            -14.594 0.000 7051.355   0.000          Inf
Stage4                              0.653 1.922    0.719   0.469        7.871
Gendermale                          0.125 1.133    0.571   0.370        3.467
RaceBlack                          -0.500 0.606    1.627   0.025       14.707
RaceWhite                          -1.070 0.343    0.935   0.055        2.141
Purity                              2.243 9.419    1.606   0.405      219.118
FAM83D                              0.331 1.392    0.365   0.680        2.847
                                       z     p signif
`NK cell activated_CIBERSORT-ABS` -0.558 0.577       
Age                                0.574 0.566       
Stage2                             1.067 0.286       
Stage3                            -0.002 0.998       
Stage4                             0.908 0.364       
Gendermale                         0.219 0.827       
RaceBlack                         -0.307 0.758       
RaceWhite                         -1.145 0.252       
Purity                             1.397 0.162       
FAM83D                             0.905 0.366       
Rsquare = 0.237 (max possible = 9.46e-01 )
Likelihood ratio test p = 4.62e-01 
Wald test p = 6.61e-01 
Score (logrank) test p = 4.74e-01 

NK cell activated_CIBERSORT-ABS in COAD (n=458):
Model: Surv(OS, EVENT) ~ `NK cell activated_CIBERSORT-ABS` + Age + Stage + Gender + Race + Purity + `FAM83D` 
236 patients with 58 dying ( 222 missing obs. )
                                    coef         HR se(coef) 95%CI_l
`NK cell activated_CIBERSORT-ABS` 12.518 273278.291    8.579   0.014
Age                                0.028      1.028    0.013   1.003
Stage2                             0.442      1.556    0.639   0.445
Stage3                             1.100      3.003    0.628   0.877
Stage4                             2.309     10.068    0.635   2.898
Gendermale                         0.309      1.362    0.289   0.773
RaceBlack                         -0.467      0.627    0.842   0.120
RaceWhite                         -0.463      0.629    0.788   0.134
Purity                            -0.284      0.753    0.661   0.206
FAM83D                             0.033      1.033    0.206   0.690
                                      95%CI_u      z     p signif
`NK cell activated_CIBERSORT-ABS` 5.48148e+12  1.459 0.145       
Age                               1.05400e+00  2.167 0.030      *
Stage2                            5.44400e+00  0.691 0.489       
Stage3                            1.02860e+01  1.750 0.080      ·
Stage4                            3.49810e+01  3.634 0.000    ***
Gendermale                        2.39800e+00  1.070 0.285       
RaceBlack                         3.26600e+00 -0.555 0.579       
RaceWhite                         2.94600e+00 -0.588 0.556       
Purity                            2.74800e+00 -0.430 0.667       
FAM83D                            1.54800e+00  0.158 0.874       
Rsquare = 0.132 (max possible = 8.97e-01 )
Likelihood ratio test p = 2.21e-04 
Wald test p = 2.18e-04 
Score (logrank) test p = 2.45e-05 

NK cell activated_CIBERSORT-ABS in DLBC (n=48):
Model: Surv(OS, EVENT) ~ `NK cell activated_CIBERSORT-ABS` + Age + Gender + Race + Purity + `FAM83D` 
41 patients with 5 dying ( 7 missing obs. )
                                    coef     HR se(coef) 95%CI_l      95%CI_u
`NK cell activated_CIBERSORT-ABS` -3.359  0.035   12.378   0.000 1.196286e+09
Age                               -0.031  0.970    0.048   0.883 1.065000e+00
Gendermale                         0.408  1.504    1.125   0.166 1.365000e+01
RaceBlack                          2.460 11.700    2.238   0.146 9.404520e+02
RaceWhite                         -2.793  0.061    1.668   0.002 1.611000e+00
Purity                            -2.683  0.068    2.419   0.001 7.827000e+00
FAM83D                             1.290  3.634    0.766   0.810 1.629400e+01
                                       z     p signif
`NK cell activated_CIBERSORT-ABS` -0.271 0.786       
Age                               -0.646 0.518       
Gendermale                         0.363 0.717       
RaceBlack                          1.099 0.272       
RaceWhite                         -1.674 0.094      ·
Purity                            -1.109 0.267       
FAM83D                             1.685 0.092      ·
Rsquare = 0.203 (max possible = 5.58e-01 )
Likelihood ratio test p = 2.31e-01 
Wald test p = 4.59e-01 
Score (logrank) test p = 2.27e-01 

NK cell activated_CIBERSORT-ABS in ESCA (n=185):
Model: Surv(OS, EVENT) ~ `NK cell activated_CIBERSORT-ABS` + Age + Stage + Gender + Race + Purity + `FAM83D` 
140 patients with 47 dying ( 45 missing obs. )
                                    coef     HR se(coef) 95%CI_l      95%CI_u
`NK cell activated_CIBERSORT-ABS` -2.965  0.052   13.029   0.000 6.345669e+09
Age                                0.008  1.008    0.014   0.980 1.036000e+00
Stage2                             0.666  1.947    0.662   0.532 7.132000e+00
Stage3                             1.398  4.046    0.675   1.077 1.519700e+01
Stage4                             2.826 16.883    0.775   3.693 7.718100e+01
Gendermale                         0.432  1.541    0.544   0.530 4.476000e+00
RaceBlack                          0.332  1.393    1.077   0.169 1.149900e+01
RaceWhite                         -0.165  0.848    0.456   0.347 2.075000e+00
Purity                             0.075  1.077    0.785   0.231 5.021000e+00
FAM83D                            -0.146  0.865    0.158   0.634 1.178000e+00
                                       z     p signif
`NK cell activated_CIBERSORT-ABS` -0.228 0.820       
Age                                0.550 0.583       
Stage2                             1.006 0.314       
Stage3                             2.070 0.038      *
Stage4                             3.645 0.000    ***
Gendermale                         0.795 0.427       
RaceBlack                          0.308 0.758       
RaceWhite                         -0.361 0.718       
Purity                             0.095 0.924       
FAM83D                            -0.922 0.356       
Rsquare = 0.146 (max possible = 9.32e-01 )
Likelihood ratio test p = 1.44e-02 
Wald test p = 6.85e-03 
Score (logrank) test p = 6.09e-04 

NK cell activated_CIBERSORT-ABS in GBM (n=153):
Model: Surv(OS, EVENT) ~ `NK cell activated_CIBERSORT-ABS` + Age + Gender + Race + Purity + `FAM83D` 
135 patients with 108 dying ( 18 missing obs. )
                                    coef     HR se(coef) 95%CI_l     95%CI_u
`NK cell activated_CIBERSORT-ABS`  4.224 68.289   15.779   0.000 1.84421e+15
Age                                0.030  1.030    0.008   1.014 1.04700e+00
Gendermale                        -0.102  0.903    0.216   0.591 1.38000e+00
RaceBlack                          0.489  1.631    0.734   0.387 6.86800e+00
RaceWhite                         -0.148  0.862    0.622   0.255 2.91900e+00
Purity                            -1.344  0.261    0.610   0.079 8.62000e-01
FAM83D                             0.156  1.169    0.111   0.940 1.45200e+00
                                       z     p signif
`NK cell activated_CIBERSORT-ABS`  0.268 0.789       
Age                                3.583 0.000    ***
Gendermale                        -0.472 0.637       
RaceBlack                          0.667 0.505       
RaceWhite                         -0.238 0.812       
Purity                            -2.204 0.028      *
FAM83D                             1.406 0.160       
Rsquare = 0.144 (max possible = 9.98e-01 )
Likelihood ratio test p = 3.78e-03 
Wald test p = 4.01e-03 
Score (logrank) test p = 3.31e-03 

NK cell activated_CIBERSORT-ABS in HNSC (n=522):
Model: Surv(OS, EVENT) ~ `NK cell activated_CIBERSORT-ABS` + Age + Stage + Gender + Race + Purity + `FAM83D` 
411 patients with 176 dying ( 111 missing obs. )
                                    coef    HR se(coef) 95%CI_l  95%CI_u      z
`NK cell activated_CIBERSORT-ABS` -0.783 0.457    4.007   0.000 1176.130 -0.195
Age                                0.022 1.022    0.008   1.007    1.038  2.880
Stage2                             0.623 1.865    0.544   0.643    5.416  1.147
Stage3                             0.865 2.375    0.537   0.829    6.805  1.610
Stage4                             1.250 3.491    0.510   1.285    9.488  2.451
Gendermale                        -0.258 0.773    0.173   0.551    1.085 -1.490
RaceBlack                          0.110 1.116    0.560   0.372    3.346  0.195
RaceWhite                         -0.262 0.769    0.512   0.282    2.100 -0.512
Purity                            -0.072 0.930    0.367   0.453    1.911 -0.197
FAM83D                             0.041 1.042    0.075   0.899    1.207  0.545
                                      p signif
`NK cell activated_CIBERSORT-ABS` 0.845       
Age                               0.004     **
Stage2                            0.252       
Stage3                            0.107       
Stage4                            0.014      *
Gendermale                        0.136       
RaceBlack                         0.845       
RaceWhite                         0.609       
Purity                            0.844       
FAM83D                            0.586       
Rsquare = 0.07 (max possible = 9.89e-01 )
Likelihood ratio test p = 9e-04 
Wald test p = 2.24e-03 
Score (logrank) test p = 1.65e-03 

NK cell activated_CIBERSORT-ABS in HNSC-HPV+ (n=98):
Model: Surv(OS, EVENT) ~ `NK cell activated_CIBERSORT-ABS` + Age + Stage + Gender + Race + Purity + `FAM83D` 
65 patients with 23 dying ( 33 missing obs. )
                                    coef           HR  se(coef) 95%CI_l
`NK cell activated_CIBERSORT-ABS` -9.840 0.000000e+00     9.355   0.000
Age                                0.001 1.002000e+00     0.026   0.951
Stage2                            17.206 2.967696e+07  5280.408   0.000
Stage3                            16.475 1.428568e+07  5280.408   0.000
Stage4                            17.308 3.286416e+07  5280.408   0.000
Gendermale                        -0.426 6.530000e-01     0.599   0.202
RaceBlack                         19.193 2.163888e+08 12246.375   0.000
RaceWhite                         18.248 8.412561e+07 12246.374   0.000
Purity                            -1.819 1.620000e-01     1.113   0.018
FAM83D                             0.196 1.217000e+00     0.265   0.724
                                   95%CI_u      z     p signif
`NK cell activated_CIBERSORT-ABS` 4888.250 -1.052 0.293       
Age                                  1.055  0.057 0.955       
Stage2                                 Inf  0.003 0.997       
Stage3                                 Inf  0.003 0.998       
Stage4                                 Inf  0.003 0.997       
Gendermale                           2.112 -0.712 0.477       
RaceBlack                              Inf  0.002 0.999       
RaceWhite                              Inf  0.001 0.999       
Purity                               1.438 -1.634 0.102       
FAM83D                               2.045  0.741 0.459       
Rsquare = 0.111 (max possible = 9.17e-01 )
Likelihood ratio test p = 6.62e-01 
Wald test p = 9.1e-01 
Score (logrank) test p = 8.07e-01 

NK cell activated_CIBERSORT-ABS in HNSC-HPV- (n=422):
Model: Surv(OS, EVENT) ~ `NK cell activated_CIBERSORT-ABS` + Age + Stage + Gender + Race + Purity + `FAM83D` 
346 patients with 153 dying ( 76 missing obs. )
                                    coef    HR se(coef) 95%CI_l   95%CI_u
`NK cell activated_CIBERSORT-ABS`  1.520 4.574    4.626   0.001 39593.556
Age                                0.027 1.027    0.008   1.010     1.044
Stage2                             0.366 1.442    0.554   0.487     4.271
Stage3                             0.742 2.100    0.542   0.726     6.077
Stage4                             1.153 3.167    0.512   1.160     8.645
Gendermale                        -0.281 0.755    0.184   0.527     1.083
RaceBlack                         -0.021 0.979    0.566   0.323     2.971
RaceWhite                         -0.389 0.678    0.514   0.247     1.858
Purity                             0.199 1.220    0.403   0.554     2.689
FAM83D                             0.024 1.025    0.079   0.877     1.196
                                       z     p signif
`NK cell activated_CIBERSORT-ABS`  0.329 0.742       
Age                                3.155 0.002     **
Stage2                             0.661 0.508       
Stage3                             1.369 0.171       
Stage4                             2.250 0.024      *
Gendermale                        -1.528 0.126       
RaceBlack                         -0.038 0.970       
RaceWhite                         -0.756 0.450       
Purity                             0.494 0.621       
FAM83D                             0.306 0.760       
Rsquare = 0.085 (max possible = 9.89e-01 )
Likelihood ratio test p = 6.23e-04 
Wald test p = 1.58e-03 
Score (logrank) test p = 1.2e-03 

NK cell activated_CIBERSORT-ABS in KICH (n=66):
Model: Surv(OS, EVENT) ~ `NK cell activated_CIBERSORT-ABS` + Age + Stage + Gender + Race + Purity + `FAM83D` 
63 patients with 9 dying ( 3 missing obs. )
                                      coef           HR  se(coef)      95%CI_l
`NK cell activated_CIBERSORT-ABS` -136.055 0.000000e+00    68.955        0.000
Age                                  0.031 1.031000e+00     0.032        0.969
Stage2                              15.889 7.954739e+06     0.865  1459209.265
Stage3                              17.826 5.518089e+07     0.769 12213425.728
Stage4                              19.810 4.011870e+08     0.916 66633078.414
Gendermale                          -0.977 3.760000e-01     0.755        0.086
RaceBlack                          -15.351 0.000000e+00 11819.371        0.000
RaceWhite                            1.666 5.290000e+00     1.202        0.501
Purity                               0.158 1.172000e+00     5.256        0.000
FAM83D                               1.178 3.249000e+00     0.312        1.763
                                       95%CI_u      z     p signif
`NK cell activated_CIBERSORT-ABS` 4.040000e-01 -1.973 0.048      *
Age                               1.097000e+00  0.975 0.330       
Stage2                            4.336449e+07 18.364 0.000    ***
Stage3                            2.493101e+08 23.168 0.000    ***
Stage4                            2.415483e+09 21.628 0.000    ***
Gendermale                        1.653000e+00 -1.294 0.196       
RaceBlack                                  Inf -0.001 0.999       
RaceWhite                         5.583100e+01  1.385 0.166       
Purity                            3.486210e+04  0.030 0.976       
FAM83D                            5.988000e+00  3.779 0.000    ***
Rsquare = 0.41 (max possible = 6.71e-01 )
Likelihood ratio test p = 2.43e-04 
Wald test p = 4.72e-287 
Score (logrank) test p = 6.36e-10 

NK cell activated_CIBERSORT-ABS in KIRC (n=533):
Model: Surv(OS, EVENT) ~ `NK cell activated_CIBERSORT-ABS` + Age + Stage + Gender + Race + Purity + `FAM83D` 
450 patients with 138 dying ( 83 missing obs. )
                                    coef     HR se(coef) 95%CI_l   95%CI_u
`NK cell activated_CIBERSORT-ABS`  2.426 11.317    4.072   0.004 33098.547
Age                                0.035  1.036    0.008   1.019     1.053
Stage2                             0.289  1.336    0.347   0.677     2.635
Stage3                             0.785  2.192    0.230   1.395     3.444
Stage4                             1.732  5.651    0.216   3.697     8.637
Gendermale                        -0.110  0.896    0.186   0.622     1.290
RaceBlack                          0.432  1.541    1.062   0.192    12.350
RaceWhite                          0.391  1.478    1.022   0.200    10.952
Purity                             0.228  1.256    0.393   0.582     2.712
FAM83D                             0.261  1.298    0.119   1.028     1.640
                                       z     p signif
`NK cell activated_CIBERSORT-ABS`  0.596 0.551       
Age                                4.211 0.000    ***
Stage2                             0.835 0.404       
Stage3                             3.405 0.001     **
Stage4                             8.001 0.000    ***
Gendermale                        -0.590 0.555       
RaceBlack                          0.407 0.684       
RaceWhite                          0.383 0.702       
Purity                             0.582 0.561       
FAM83D                             2.193 0.028      *
Rsquare = 0.183 (max possible = 9.65e-01 )
Likelihood ratio test p = 3.55e-15 
Wald test p = 2.39e-15 
Score (logrank) test p = 1.58e-18 

NK cell activated_CIBERSORT-ABS in KIRP (n=290):
Model: Surv(OS, EVENT) ~ `NK cell activated_CIBERSORT-ABS` + Age + Stage + Gender + Race + Purity + `FAM83D` 
219 patients with 34 dying ( 71 missing obs. )
                                    coef           HR se(coef) 95%CI_l
`NK cell activated_CIBERSORT-ABS` 24.239 3.363402e+10   13.772   0.064
Age                                0.017 1.017000e+00    0.016   0.986
Stage2                            -0.431 6.500000e-01    1.061   0.081
Stage3                             0.921 2.512000e+00    0.452   1.035
Stage4                             2.181 8.857000e+00    0.506   3.284
Gendermale                        -0.021 9.790000e-01    0.413   0.436
RaceBlack                          0.050 1.051000e+00    1.330   0.078
RaceWhite                         -0.339 7.120000e-01    1.284   0.058
Purity                            -0.289 7.490000e-01    0.836   0.146
FAM83D                             0.901 2.462000e+00    0.200   1.663
                                       95%CI_u      z     p signif
`NK cell activated_CIBERSORT-ABS` 1.776101e+22  1.760 0.078      ·
Age                               1.049000e+00  1.068 0.286       
Stage2                            5.202000e+00 -0.406 0.685       
Stage3                            6.096000e+00  2.036 0.042      *
Stage4                            2.388300e+01  4.310 0.000    ***
Gendermale                        2.200000e+00 -0.051 0.959       
RaceBlack                         1.425800e+01  0.038 0.970       
RaceWhite                         8.821000e+00 -0.264 0.792       
Purity                            3.854000e+00 -0.346 0.730       
FAM83D                            3.642000e+00  4.505 0.000    ***
Rsquare = 0.243 (max possible = 7.58e-01 )
Likelihood ratio test p = 2.26e-09 
Wald test p = 1.9e-09 
Score (logrank) test p = 1.79e-16 

NK cell activated_CIBERSORT-ABS in LGG (n=516):
Model: Surv(OS, EVENT) ~ `NK cell activated_CIBERSORT-ABS` + Age + Gender + Race + Purity + `FAM83D` 
463 patients with 112 dying ( 53 missing obs. )
                                    coef          HR se(coef) 95%CI_l
`NK cell activated_CIBERSORT-ABS`  3.050      21.121   18.638   0.000
Age                                0.057       1.059    0.008   1.043
Gendermale                         0.122       1.129    0.197   0.767
RaceBlack                         15.857 7703570.710 2202.252   0.000
RaceWhite                         15.861 7736141.949 2202.252   0.000
Purity                            -1.185       0.306    0.414   0.136
FAM83D                             0.540       1.716    0.086   1.451
                                       95%CI_u      z     p signif
`NK cell activated_CIBERSORT-ABS` 1.545725e+17  0.164 0.870       
Age                               1.075000e+00  7.311 0.000    ***
Gendermale                        1.662000e+00  0.617 0.537       
RaceBlack                                  Inf  0.007 0.994       
RaceWhite                                  Inf  0.007 0.994       
Purity                            6.890000e-01 -2.860 0.004     **
FAM83D                            2.029000e+00  6.314 0.000    ***
Rsquare = 0.203 (max possible = 9.07e-01 )
Likelihood ratio test p = 1.1e-19 
Wald test p = 6.27e-21 
Score (logrank) test p = 2.33e-24 

NK cell activated_CIBERSORT-ABS in LIHC (n=371):
Model: Surv(OS, EVENT) ~ `NK cell activated_CIBERSORT-ABS` + Age + Stage + Gender + Race + Purity + `FAM83D` 
310 patients with 106 dying ( 61 missing obs. )
                                    coef    HR se(coef) 95%CI_l 95%CI_u      z
`NK cell activated_CIBERSORT-ABS` -3.730 0.024    4.706   0.000 243.069 -0.793
Age                                0.013 1.013    0.008   0.996   1.030  1.537
Stage2                             0.216 1.241    0.264   0.739   2.084  0.817
Stage3                             0.791 2.206    0.240   1.379   3.530  3.300
Stage4                             1.836 6.269    0.626   1.839  21.377  2.933
Gendermale                        -0.179 0.836    0.235   0.527   1.325 -0.762
RaceBlack                          0.786 2.194    0.505   0.816   5.900  1.557
RaceWhite                          0.002 1.002    0.238   0.628   1.599  0.009
Purity                            -0.120 0.887    0.544   0.305   2.578 -0.220
FAM83D                             0.321 1.379    0.099   1.136   1.672  3.257
                                      p signif
`NK cell activated_CIBERSORT-ABS` 0.428       
Age                               0.124       
Stage2                            0.414       
Stage3                            0.001     **
Stage4                            0.003     **
Gendermale                        0.446       
RaceBlack                         0.119       
RaceWhite                         0.993       
Purity                            0.826       
FAM83D                            0.001     **
Rsquare = 0.117 (max possible = 9.66e-01 )
Likelihood ratio test p = 2.98e-05 
Wald test p = 2.64e-05 
Score (logrank) test p = 7.4e-06 

NK cell activated_CIBERSORT-ABS in LUAD (n=515):
Model: Surv(OS, EVENT) ~ `NK cell activated_CIBERSORT-ABS` + Age + Stage + Gender + Race + Purity + `FAM83D` 
421 patients with 150 dying ( 94 missing obs. )
                                    coef           HR se(coef) 95%CI_l 95%CI_u
`NK cell activated_CIBERSORT-ABS` -6.503        0.001    4.596   0.000  12.256
Age                                0.015        1.015    0.009   0.996   1.034
Stage2                             0.867        2.379    0.202   1.602   3.531
Stage3                             0.886        2.426    0.222   1.571   3.748
Stage4                             1.048        2.851    0.334   1.482   5.484
Gendermale                        -0.034        0.966    0.169   0.694   1.344
RaceBlack                         16.306 12070852.564 1868.894   0.000     Inf
RaceWhite                         16.436 13747478.717 1868.894   0.000     Inf
Purity                             0.577        1.781    0.363   0.875   3.625
FAM83D                             0.234        1.264    0.072   1.098   1.454
                                       z     p signif
`NK cell activated_CIBERSORT-ABS` -1.415 0.157       
Age                                1.583 0.114       
Stage2                             4.298 0.000    ***
Stage3                             3.997 0.000    ***
Stage4                             3.139 0.002     **
Gendermale                        -0.204 0.838       
RaceBlack                          0.009 0.993       
RaceWhite                          0.009 0.993       
Purity                             1.592 0.111       
FAM83D                             3.264 0.001     **
Rsquare = 0.122 (max possible = 9.74e-01 )
Likelihood ratio test p = 3.38e-08 
Wald test p = 1.01e-06 
Score (logrank) test p = 9.71e-08 

NK cell activated_CIBERSORT-ABS in LUSC (n=501):
Model: Surv(OS, EVENT) ~ `NK cell activated_CIBERSORT-ABS` + Age + Stage + Gender + Race + Purity + `FAM83D` 
370 patients with 161 dying ( 131 missing obs. )
                                    coef    HR se(coef) 95%CI_l   95%CI_u
`NK cell activated_CIBERSORT-ABS`  0.658 1.930    4.399   0.000 10712.073
Age                                0.016 1.016    0.009   0.998     1.035
Stage2                             0.264 1.302    0.189   0.898     1.888
Stage3                             0.646 1.908    0.217   1.247     2.921
Stage4                             0.816 2.262    0.787   0.484    10.569
Gendermale                         0.488 1.629    0.196   1.110     2.391
RaceBlack                          0.111 1.118    0.604   0.342     3.649
RaceWhite                         -0.428 0.652    0.560   0.218     1.954
Purity                            -0.227 0.797    0.375   0.382     1.662
FAM83D                            -0.141 0.868    0.084   0.736     1.024
                                       z     p signif
`NK cell activated_CIBERSORT-ABS`  0.149 0.881       
Age                                1.692 0.091      ·
Stage2                             1.394 0.163       
Stage3                             2.977 0.003     **
Stage4                             1.038 0.299       
Gendermale                         2.495 0.013      *
RaceBlack                          0.184 0.854       
RaceWhite                         -0.764 0.445       
Purity                            -0.606 0.544       
FAM83D                            -1.674 0.094      ·
Rsquare = 0.058 (max possible = 9.87e-01 )
Likelihood ratio test p = 1.45e-02 
Wald test p = 1.31e-02 
Score (logrank) test p = 1.14e-02 

NK cell activated_CIBERSORT-ABS in MESO (n=87):
Model: Surv(OS, EVENT) ~ `NK cell activated_CIBERSORT-ABS` + Age + Stage + Gender + Race + Purity + `FAM83D` 
85 patients with 72 dying ( 2 missing obs. )
                                    coef    HR se(coef) 95%CI_l 95%CI_u      z
`NK cell activated_CIBERSORT-ABS` -6.627 0.001    4.879   0.000  18.832 -1.358
Age                                0.034 1.034    0.017   1.000   1.070  1.951
Stage2                            -0.263 0.768    0.487   0.296   1.995 -0.541
Stage3                            -0.294 0.745    0.420   0.327   1.697 -0.701
Stage4                            -0.758 0.469    0.503   0.175   1.256 -1.507
Gendermale                        -0.462 0.630    0.332   0.328   1.208 -1.390
RaceBlack                         -0.006 0.994    1.560   0.047  21.134 -0.004
RaceWhite                         -0.479 0.619    1.050   0.079   4.850 -0.456
Purity                            -0.451 0.637    0.651   0.178   2.281 -0.693
FAM83D                             0.440 1.553    0.103   1.268   1.902  4.256
                                      p signif
`NK cell activated_CIBERSORT-ABS` 0.174       
Age                               0.051      ·
Stage2                            0.588       
Stage3                            0.483       
Stage4                            0.132       
Gendermale                        0.164       
RaceBlack                         0.997       
RaceWhite                         0.648       
Purity                            0.488       
FAM83D                            0.000    ***
Rsquare = 0.271 (max possible = 9.98e-01 )
Likelihood ratio test p = 2.74e-03 
Wald test p = 2.2e-03 
Score (logrank) test p = 1.4e-03 

NK cell activated_CIBERSORT-ABS in OV (n=303):
Model: Surv(OS, EVENT) ~ `NK cell activated_CIBERSORT-ABS` + Age + Race + Purity + `FAM83D` 
238 patients with 153 dying ( 65 missing obs. )
                                    coef    HR se(coef) 95%CI_l    95%CI_u
`NK cell activated_CIBERSORT-ABS` -0.764 0.466    6.717   0.000 243183.058
Age                                0.037 1.037    0.008   1.021      1.054
RaceBlack                         -0.069 0.934    0.578   0.301      2.896
RaceWhite                         -0.174 0.840    0.517   0.305      2.314
Purity                            -0.652 0.521    0.756   0.118      2.296
FAM83D                             0.049 1.051    0.093   0.876      1.260
                                       z     p signif
`NK cell activated_CIBERSORT-ABS` -0.114 0.909       
Age                                4.458 0.000    ***
RaceBlack                         -0.119 0.905       
RaceWhite                         -0.337 0.736       
Purity                            -0.861 0.389       
FAM83D                             0.533 0.594       
Rsquare = 0.082 (max possible = 9.97e-01 )
Likelihood ratio test p = 2.29e-03 
Wald test p = 1.98e-03 
Score (logrank) test p = 1.65e-03 

NK cell activated_CIBERSORT-ABS in PAAD (n=179):
Model: Surv(OS, EVENT) ~ `NK cell activated_CIBERSORT-ABS` + Age + Stage + Gender + Race + Purity + `FAM83D` 
165 patients with 89 dying ( 14 missing obs. )
                                    coef      HR se(coef) 95%CI_l      95%CI_u
`NK cell activated_CIBERSORT-ABS`  4.909 135.561    8.296   0.000 1.561245e+09
Age                                0.021   1.021    0.011   0.999 1.043000e+00
Stage2                             0.432   1.541    0.444   0.645 3.679000e+00
Stage3                            -0.312   0.732    1.109   0.083 6.428000e+00
Stage4                             0.138   1.148    0.829   0.226 5.835000e+00
Gendermale                        -0.178   0.837    0.222   0.541 1.294000e+00
RaceBlack                         -0.139   0.870    0.743   0.203 3.736000e+00
RaceWhite                          0.259   1.295    0.478   0.507 3.307000e+00
Purity                            -0.553   0.575    0.416   0.254 1.302000e+00
FAM83D                             0.177   1.194    0.083   1.015 1.405000e+00
                                       z     p signif
`NK cell activated_CIBERSORT-ABS`  0.592 0.554       
Age                                1.875 0.061      ·
Stage2                             0.974 0.330       
Stage3                            -0.282 0.778       
Stage4                             0.167 0.868       
Gendermale                        -0.800 0.424       
RaceBlack                         -0.187 0.851       
RaceWhite                          0.540 0.589       
Purity                            -1.327 0.185       
FAM83D                             2.138 0.033      *
Rsquare = 0.112 (max possible = 9.91e-01 )
Likelihood ratio test p = 3.31e-02 
Wald test p = 4.06e-02 
Score (logrank) test p = 3.7e-02 

NK cell activated_CIBERSORT-ABS in PCPG (n=181):
Model: Surv(OS, EVENT) ~ `NK cell activated_CIBERSORT-ABS` + Age + Gender + Race + Purity + `FAM83D` 
164 patients with 7 dying ( 17 missing obs. )
                                     coef           HR  se(coef) 95%CI_l
`NK cell activated_CIBERSORT-ABS` -56.877        0.000    57.748   0.000
Age                                 0.041        1.042     0.028   0.987
Gendermale                          1.105        3.020     0.933   0.485
RaceBlack                          -0.883        0.414 29862.921   0.000
RaceWhite                          17.954 62737850.863 24334.475   0.000
Purity                              2.947       19.058     3.525   0.019
FAM83D                              1.163        3.201     0.516   1.164
                                       95%CI_u      z     p signif
`NK cell activated_CIBERSORT-ABS` 2.841706e+24 -0.985 0.325       
Age                               1.100000e+00  1.479 0.139       
Gendermale                        1.881500e+01  1.184 0.236       
RaceBlack                                  Inf  0.000 1.000   <NA>
RaceWhite                                  Inf  0.001 0.999       
Purity                            1.907976e+04  0.836 0.403       
FAM83D                            8.802000e+00  2.254 0.024      *
Rsquare = 0.092 (max possible = 3.07e-01 )
Likelihood ratio test p = 2.63e-02 
Wald test p = 8.36e-02 
Score (logrank) test p = 7.83e-03 

NK cell activated_CIBERSORT-ABS in PRAD (n=498):
Model: Surv(OS, EVENT) ~ `NK cell activated_CIBERSORT-ABS` + Age + Race + Purity + `FAM83D` 
403 patients with 9 dying ( 95 missing obs. )
                                     coef           HR  se(coef) 95%CI_l
`NK cell activated_CIBERSORT-ABS` -25.675        0.000    43.324   0.000
Age                                 0.010        1.010     0.056   0.905
RaceBlack                          16.710 18077588.030 10989.675   0.000
RaceWhite                          17.566 42545544.334 10989.675   0.000
Purity                              1.448        4.256     1.509   0.221
FAM83D                              0.536        1.709     0.331   0.893
                                       95%CI_u      z     p signif
`NK cell activated_CIBERSORT-ABS` 5.337225e+25 -0.593 0.553       
Age                               1.129000e+00  0.183 0.855       
RaceBlack                                  Inf  0.002 0.999       
RaceWhite                                  Inf  0.002 0.999       
Purity                            8.187500e+01  0.960 0.337       
FAM83D                            3.270000e+00  1.617 0.106       
Rsquare = 0.013 (max possible = 1.83e-01 )
Likelihood ratio test p = 4.97e-01 
Wald test p = 6.28e-01 
Score (logrank) test p = 5.44e-01 

NK cell activated_CIBERSORT-ABS in READ (n=166):
Model: Surv(OS, EVENT) ~ `NK cell activated_CIBERSORT-ABS` + Age + Stage + Gender + Race + Purity + `FAM83D` 
72 patients with 13 dying ( 94 missing obs. )
                                    coef           HR  se(coef) 95%CI_l
`NK cell activated_CIBERSORT-ABS` 95.050 1.904534e+41    48.191   1.819
Age                                0.103 1.108000e+00     0.044   1.017
Stage2                            -2.793 6.100000e-02     1.407   0.004
Stage3                            -1.514 2.200000e-01     1.086   0.026
Stage4                            -1.276 2.790000e-01     1.254   0.024
Gendermale                        -0.094 9.100000e-01     0.827   0.180
RaceBlack                         -1.190 3.040000e-01 71766.880   0.000
RaceWhite                         16.304 1.203973e+07 71246.864   0.000
Purity                             2.243 9.423000e+00     2.095   0.155
FAM83D                             0.124 1.132000e+00     0.458   0.461
                                       95%CI_u      z     p signif
`NK cell activated_CIBERSORT-ABS` 1.994547e+82  1.972 0.049      *
Age                               1.208000e+00  2.343 0.019      *
Stage2                            9.660000e-01 -1.984 0.047      *
Stage3                            1.848000e+00 -1.394 0.163       
Stage4                            3.261000e+00 -1.017 0.309       
Gendermale                        4.608000e+00 -0.113 0.910       
RaceBlack                                  Inf  0.000 1.000   <NA>
RaceWhite                                  Inf  0.000 1.000   <NA>
Purity                            5.715390e+02  1.071 0.284       
FAM83D                            2.778000e+00  0.270 0.787       
Rsquare = 0.272 (max possible = 7.04e-01 )
Likelihood ratio test p = 1.14e-02 
Wald test p = 7.8e-01 
Score (logrank) test p = 1.12e-02 

NK cell activated_CIBERSORT-ABS in SARC (n=260):
Model: Surv(OS, EVENT) ~ `NK cell activated_CIBERSORT-ABS` + Age + Gender + Race + Purity + `FAM83D` 
233 patients with 90 dying ( 27 missing obs. )
                                     coef    HR se(coef) 95%CI_l 95%CI_u      z
`NK cell activated_CIBERSORT-ABS` -19.530 0.000    7.657   0.000   0.011 -2.551
Age                                 0.024 1.024    0.008   1.008   1.041  2.876
Gendermale                         -0.027 0.974    0.225   0.626   1.514 -0.119
RaceBlack                          -0.031 0.969    1.088   0.115   8.176 -0.029
RaceWhite                          -0.514 0.598    1.022   0.081   4.429 -0.504
Purity                              0.706 2.025    0.592   0.635   6.460  1.192
FAM83D                              0.008 1.008    0.068   0.883   1.151  0.124
                                      p signif
`NK cell activated_CIBERSORT-ABS` 0.011      *
Age                               0.004     **
Gendermale                        0.906       
RaceBlack                         0.977       
RaceWhite                         0.615       
Purity                            0.233       
FAM83D                            0.901       
Rsquare = 0.076 (max possible = 9.75e-01 )
Likelihood ratio test p = 1.07e-02 
Wald test p = 3.1e-02 
Score (logrank) test p = 3.08e-02 

NK cell activated_CIBERSORT-ABS in SKCM (n=471):
Model: Surv(OS, EVENT) ~ `NK cell activated_CIBERSORT-ABS` + Age + Stage + Gender + Race + Purity + `FAM83D` 
390 patients with 186 dying ( 81 missing obs. )
                                    coef    HR se(coef) 95%CI_l 95%CI_u      z
`NK cell activated_CIBERSORT-ABS` -8.303 0.000    3.163   0.000   0.122 -2.625
Age                                0.018 1.018    0.005   1.008   1.029  3.418
Stage2                             0.235 1.265    0.224   0.816   1.961  1.052
Stage3                             0.569 1.767    0.207   1.178   2.651  2.752
Stage4                             1.221 3.392    0.356   1.689   6.813  3.432
Gendermale                        -0.077 0.926    0.158   0.680   1.262 -0.484
RaceWhite                         -1.186 0.305    0.402   0.139   0.672 -2.949
Purity                             0.358 1.430    0.401   0.652   3.138  0.892
FAM83D                             0.124 1.132    0.081   0.965   1.327  1.526
                                      p signif
`NK cell activated_CIBERSORT-ABS` 0.009     **
Age                               0.001     **
Stage2                            0.293       
Stage3                            0.006     **
Stage4                            0.001     **
Gendermale                        0.628       
RaceWhite                         0.003     **
Purity                            0.372       
FAM83D                            0.127       
Rsquare = 0.145 (max possible = 9.92e-01 )
Likelihood ratio test p = 8.85e-10 
Wald test p = 2.45e-09 
Score (logrank) test p = 1.83e-10 

NK cell activated_CIBERSORT-ABS in SKCM-Primary (n=103):
Model: Surv(OS, EVENT) ~ `NK cell activated_CIBERSORT-ABS` + Age + Stage + Gender + Race + Purity + `FAM83D` 
94 patients with 26 dying ( 9 missing obs. )
                                     coef           HR se(coef) 95%CI_l
`NK cell activated_CIBERSORT-ABS` -12.318 0.000000e+00   13.540   0.000
Age                                 0.014 1.014000e+00    0.016   0.982
Stage2                             17.207 2.970188e+07 6210.851   0.000
Stage3                             17.653 4.639482e+07 6210.851   0.000
Stage4                             19.663 3.463935e+08 6210.851   0.000
Gendermale                          0.250 1.284000e+00    0.439   0.543
RaceWhite                          -1.166 3.120000e-01    0.655   0.086
Purity                             -0.144 8.660000e-01    1.059   0.109
FAM83D                              0.004 1.004000e+00    0.235   0.633
                                      95%CI_u      z     p signif
`NK cell activated_CIBERSORT-ABS` 1498524.134 -0.910 0.363       
Age                                     1.047  0.847 0.397       
Stage2                                    Inf  0.003 0.998       
Stage3                                    Inf  0.003 0.998       
Stage4                                    Inf  0.003 0.997       
Gendermale                              3.037  0.569 0.570       
RaceWhite                               1.126 -1.779 0.075      ·
Purity                                  6.905 -0.136 0.892       
FAM83D                                  1.590  0.015 0.988       
Rsquare = 0.155 (max possible = 8.69e-01 )
Likelihood ratio test p = 6.98e-02 
Wald test p = 7.77e-02 
Score (logrank) test p = 6.55e-03 

NK cell activated_CIBERSORT-ABS in SKCM-Metastasis (n=368):
Model: Surv(OS, EVENT) ~ `NK cell activated_CIBERSORT-ABS` + Age + Stage + Gender + Race + Purity + `FAM83D` 
296 patients with 160 dying ( 72 missing obs. )
                                    coef    HR se(coef) 95%CI_l 95%CI_u      z
`NK cell activated_CIBERSORT-ABS` -6.769 0.001    3.294   0.000   0.732 -2.055
Age                                0.020 1.020    0.006   1.009   1.032  3.544
Stage2                             0.139 1.149    0.236   0.723   1.825  0.587
Stage3                             0.540 1.717    0.212   1.133   2.600  2.551
Stage4                             1.035 2.814    0.404   1.274   6.217  2.558
Gendermale                        -0.085 0.918    0.173   0.654   1.289 -0.492
RaceWhite                         -0.997 0.369    0.600   0.114   1.196 -1.661
Purity                             0.553 1.739    0.442   0.732   4.133  1.252
FAM83D                             0.136 1.145    0.087   0.966   1.358  1.561
                                      p signif
`NK cell activated_CIBERSORT-ABS` 0.040      *
Age                               0.000    ***
Stage2                            0.557       
Stage3                            0.011      *
Stage4                            0.011      *
Gendermale                        0.623       
RaceWhite                         0.097      ·
Purity                            0.210       
FAM83D                            0.119       
Rsquare = 0.153 (max possible = 9.95e-01 )
Likelihood ratio test p = 1.48e-07 
Wald test p = 6.9e-07 
Score (logrank) test p = 1.92e-07 

NK cell activated_CIBERSORT-ABS in STAD (n=415):
Model: Surv(OS, EVENT) ~ `NK cell activated_CIBERSORT-ABS` + Age + Stage + Gender + Race + Purity + `FAM83D` 
289 patients with 111 dying ( 126 missing obs. )
                                    coef       HR se(coef) 95%CI_l     95%CI_u
`NK cell activated_CIBERSORT-ABS`  7.272 1439.323    4.507   0.210 9882815.729
Age                                0.028    1.029    0.010   1.008       1.050
Stage2                             0.534    1.705    0.394   0.788       3.691
Stage3                             0.988    2.687    0.368   1.307       5.524
Stage4                             1.591    4.909    0.516   1.787      13.488
Gendermale                         0.117    1.124    0.208   0.748       1.689
RaceBlack                          0.365    1.440    0.453   0.593       3.498
RaceWhite                          0.086    1.090    0.244   0.675       1.760
Purity                            -0.421    0.656    0.379   0.312       1.381
FAM83D                             0.170    1.185    0.093   0.988       1.421
                                       z     p signif
`NK cell activated_CIBERSORT-ABS`  1.613 0.107       
Age                                2.753 0.006     **
Stage2                             1.355 0.175       
Stage3                             2.688 0.007     **
Stage4                             3.085 0.002     **
Gendermale                         0.562 0.574       
RaceBlack                          0.806 0.420       
RaceWhite                          0.354 0.724       
Purity                            -1.110 0.267       
FAM83D                             1.828 0.068      ·
Rsquare = 0.088 (max possible = 9.79e-01 )
Likelihood ratio test p = 2.97e-03 
Wald test p = 3.87e-03 
Score (logrank) test p = 2.96e-03 

NK cell activated_CIBERSORT-ABS in TGCT (n=150):
Model: Surv(OS, EVENT) ~ `NK cell activated_CIBERSORT-ABS` + Age + Stage + Race + Purity + `FAM83D` 
75 patients with 2 dying ( 75 missing obs. )
                                     coef            HR    se(coef) 95%CI_l
`NK cell activated_CIBERSORT-ABS` 247.173 2.217957e+107   921190.90       0
Age                                -2.347  9.600000e-02     1720.67       0
Stage2                            -32.297  0.000000e+00    45415.46       0
Stage3                             -6.703  1.000000e-03   123134.55       0
RaceBlack                          11.019  6.102591e+04 13047016.31       0
RaceWhite                         -31.191  0.000000e+00 13860659.20       0
Purity                             83.070  1.193862e+36   246112.70       0
FAM83D                             23.137  1.117279e+10    41667.44       0
                                  95%CI_u      z     p signif
`NK cell activated_CIBERSORT-ABS`     Inf  0.000 1.000   <NA>
Age                                   Inf -0.001 0.999       
Stage2                                Inf -0.001 0.999       
Stage3                                Inf  0.000 1.000   <NA>
RaceBlack                             Inf  0.000 1.000   <NA>
RaceWhite                             Inf  0.000 1.000   <NA>
Purity                                Inf  0.000 1.000   <NA>
FAM83D                                Inf  0.001 1.000   <NA>
Rsquare = 0.14 (max possible = 1.4e-01 )
Likelihood ratio test p = 1.84e-01 
Wald test p = 1e+00 
Score (logrank) test p = 5.01e-03 

NK cell activated_CIBERSORT-ABS in THCA (n=509):
Model: Surv(OS, EVENT) ~ `NK cell activated_CIBERSORT-ABS` + Age + Stage + Gender + Race + Purity + `FAM83D` 
395 patients with 16 dying ( 114 missing obs. )
                                     coef           HR se(coef) 95%CI_l
`NK cell activated_CIBERSORT-ABS` -20.137        0.000   18.480   0.000
Age                                 0.151        1.163    0.030   1.097
Stage2                             -0.157        0.855    1.093   0.100
Stage3                              0.501        1.650    0.990   0.237
Stage4                              1.758        5.803    1.048   0.744
Gendermale                         -0.399        0.671    0.745   0.156
RaceBlack                          16.740 18629889.748 6504.988   0.000
RaceWhite                          16.547 15352938.382 6504.988   0.000
Purity                              2.316       10.135    1.122   1.124
FAM83D                              0.167        1.182    0.545   0.406
                                      95%CI_u      z     p signif
`NK cell activated_CIBERSORT-ABS` 9645533.558 -1.090 0.276       
Age                                     1.234  5.020 0.000    ***
Stage2                                  7.281 -0.144 0.886       
Stage3                                 11.481  0.506 0.613       
Stage4                                 45.284  1.677 0.093      ·
Gendermale                              2.890 -0.535 0.592       
RaceBlack                                 Inf  0.003 0.998       
RaceWhite                                 Inf  0.003 0.998       
Purity                                 91.378  2.064 0.039      *
FAM83D                                  3.443  0.307 0.759       
Rsquare = 0.152 (max possible = 3.47e-01 )
Likelihood ratio test p = 3.66e-10 
Wald test p = 7.1e-04 
Score (logrank) test p = 9.42e-11 

NK cell activated_CIBERSORT-ABS in THYM (n=120):
Model: Surv(OS, EVENT) ~ `NK cell activated_CIBERSORT-ABS` + Age + Gender + Race + Purity + `FAM83D` 
113 patients with 9 dying ( 7 missing obs. )
                                     coef          HR se(coef) 95%CI_l
`NK cell activated_CIBERSORT-ABS`  15.761 7000072.838   10.670   0.006
Age                                 0.040       1.041    0.032   0.979
Gendermale                          0.218       1.243    0.810   0.254
RaceBlack                         -15.566       0.000 8684.076   0.000
RaceWhite                           0.363       1.438    1.130   0.157
Purity                              0.453       1.573    1.183   0.155
FAM83D                             -0.613       0.541    0.406   0.244
                                       95%CI_u      z     p signif
`NK cell activated_CIBERSORT-ABS` 8.460265e+15  1.477 0.140       
Age                               1.108000e+00  1.277 0.202       
Gendermale                        6.087000e+00  0.269 0.788       
RaceBlack                                  Inf -0.002 0.999       
RaceWhite                         1.316900e+01  0.321 0.748       
Purity                            1.599500e+01  0.383 0.702       
FAM83D                            1.200000e+00 -1.511 0.131       
Rsquare = 0.081 (max possible = 4.51e-01 )
Likelihood ratio test p = 2.15e-01 
Wald test p = 2.93e-01 
Score (logrank) test p = 1.34e-01 

NK cell activated_CIBERSORT-ABS in UCEC (n=545):
Model: Surv(OS, EVENT) ~ `NK cell activated_CIBERSORT-ABS` + Age + Race + Purity + `FAM83D` 
85 patients with 16 dying ( 460 missing obs. )
                                    coef    HR se(coef) 95%CI_l      95%CI_u
`NK cell activated_CIBERSORT-ABS` -3.881 0.021   10.384   0.000 14248806.246
Age                               -0.006 0.994    0.029   0.940        1.052
RaceWhite                          1.431 4.183    0.685   1.093       16.001
Purity                             1.067 2.907    1.178   0.289       29.272
FAM83D                             0.081 1.084    0.248   0.667        1.764
                                       z     p signif
`NK cell activated_CIBERSORT-ABS` -0.374 0.709       
Age                               -0.199 0.843       
RaceWhite                          2.090 0.037      *
Purity                             0.906 0.365       
FAM83D                             0.326 0.744       
Rsquare = 0.084 (max possible = 7.29e-01 )
Likelihood ratio test p = 1.87e-01 
Wald test p = 2.9e-01 
Score (logrank) test p = 2.27e-01 

NK cell activated_CIBERSORT-ABS in UCS (n=57):
Model: Surv(OS, EVENT) ~ `NK cell activated_CIBERSORT-ABS` + Age + Race + Purity + `FAM83D` 
52 patients with 32 dying ( 5 missing obs. )
                                    coef           HR se(coef) 95%CI_l
`NK cell activated_CIBERSORT-ABS` -6.124        0.002   14.471   0.000
Age                                0.043        1.044    0.025   0.995
RaceBlack                         17.324 33388024.797 6482.384   0.000
RaceWhite                         17.548 41769966.462 6482.384   0.000
Purity                            -0.991        0.371    1.096   0.043
FAM83D                            -0.019        0.981    0.286   0.560
                                       95%CI_u      z     p signif
`NK cell activated_CIBERSORT-ABS` 4.551043e+09 -0.423 0.672       
Age                               1.096000e+00  1.767 0.077      ·
RaceBlack                                  Inf  0.003 0.998       
RaceWhite                                  Inf  0.003 0.998       
Purity                            3.180000e+00 -0.904 0.366       
FAM83D                            1.717000e+00 -0.068 0.946       
Rsquare = 0.122 (max possible = 9.83e-01 )
Likelihood ratio test p = 3.42e-01 
Wald test p = 4.72e-01 
Score (logrank) test p = 3.64e-01 

NK cell activated_CIBERSORT-ABS in UVM (n=80):
Model: Surv(OS, EVENT) ~ `NK cell activated_CIBERSORT-ABS` + Age + Stage + Gender + Purity + `FAM83D` 
77 patients with 22 dying ( 3 missing obs. )
                                    coef           HR se(coef)  95%CI_l
`NK cell activated_CIBERSORT-ABS` 23.142 1.123215e+10    7.606 3765.644
Age                                0.055 1.056000e+00    0.022    1.011
Stage3                             0.024 1.024000e+00    0.507    0.379
Stage4                             3.727 4.157200e+01    1.274    3.420
Gendermale                         0.796 2.217000e+00    0.513    0.811
Purity                             2.479 1.193300e+01    1.550    0.572
FAM83D                             1.248 3.483000e+00    0.405    1.574
                                       95%CI_u     z     p signif
`NK cell activated_CIBERSORT-ABS` 3.350321e+16 3.042 0.002     **
Age                               1.103000e+00 2.452 0.014      *
Stage3                            2.769000e+00 0.047 0.963       
Stage4                            5.052710e+02 2.925 0.003     **
Gendermale                        6.059000e+00 1.552 0.121       
Purity                            2.489140e+02 1.600 0.110       
FAM83D                            7.706000e+00 3.080 0.002     **
Rsquare = 0.406 (max possible = 8.72e-01 )
Likelihood ratio test p = 1.19e-06 
Wald test p = 2.99e-04 
Score (logrank) test p = 1.17e-11 

NK cell resting_CIBERSORT in ACC (n=79):
Model: Surv(OS, EVENT) ~ `NK cell resting_CIBERSORT` + Age + Gender + Race + Purity + `FAM83D` 
64 patients with 24 dying ( 15 missing obs. )
                              coef          HR  se(coef) 95%CI_l      95%CI_u
`NK cell resting_CIBERSORT` 10.086   24005.502     8.559   0.001 4.630108e+11
Age                         -0.001       0.999     0.014   0.972 1.027000e+00
Gendermale                   0.812       2.252     0.471   0.894 5.669000e+00
RaceBlack                    0.579       1.784 15544.096   0.000          Inf
RaceWhite                   15.264 4254753.221 13595.544   0.000          Inf
Purity                       1.915       6.784     2.189   0.093 4.950320e+02
FAM83D                       1.180       3.255     0.269   1.921 5.515000e+00
                                 z     p signif
`NK cell resting_CIBERSORT`  1.178 0.239       
Age                         -0.047 0.963       
Gendermale                   1.723 0.085      ·
RaceBlack                    0.000 1.000   <NA>
RaceWhite                    0.001 0.999       
Purity                       0.875 0.382       
FAM83D                       4.387 0.000    ***
Rsquare = 0.378 (max possible = 9.38e-01 )
Likelihood ratio test p = 8.18e-05 
Wald test p = 2.92e-03 
Score (logrank) test p = 2.58e-04 

NK cell resting_CIBERSORT in BLCA (n=408):
Model: Surv(OS, EVENT) ~ `NK cell resting_CIBERSORT` + Age + Stage + Gender + Race + Purity + `FAM83D` 
348 patients with 160 dying ( 60 missing obs. )
                              coef          HR se(coef) 95%CI_l   95%CI_u
`NK cell resting_CIBERSORT`  1.100       3.006    4.629   0.000 26176.932
Age                          0.033       1.034    0.009   1.017     1.052
Stage2                      14.548 2080732.353 1857.624   0.000       Inf
Stage3                      14.983 3214364.377 1857.624   0.000       Inf
Stage4                      15.525 5524311.400 1857.624   0.000       Inf
Gendermale                  -0.176       0.838    0.180   0.589     1.193
RaceBlack                    0.742       2.100    0.456   0.860     5.128
RaceWhite                    0.138       1.148    0.361   0.566     2.327
Purity                       0.117       1.124    0.346   0.570     2.215
FAM83D                      -0.023       0.978    0.086   0.826     1.157
                                 z     p signif
`NK cell resting_CIBERSORT`  0.238 0.812       
Age                          3.844 0.000    ***
Stage2                       0.008 0.994       
Stage3                       0.008 0.994       
Stage4                       0.008 0.993       
Gendermale                  -0.980 0.327       
RaceBlack                    1.628 0.103       
RaceWhite                    0.383 0.702       
Purity                       0.337 0.736       
FAM83D                      -0.263 0.792       
Rsquare = 0.13 (max possible = 9.91e-01 )
Likelihood ratio test p = 4.71e-07 
Wald test p = 2.63e-06 
Score (logrank) test p = 6.86e-07 

NK cell resting_CIBERSORT in BRCA (n=1100):
Model: Surv(OS, EVENT) ~ `NK cell resting_CIBERSORT` + Age + Stage + Gender + Race + Purity + `FAM83D` 
878 patients with 121 dying ( 222 missing obs. )
                              coef     HR se(coef) 95%CI_l     95%CI_u      z
`NK cell resting_CIBERSORT`  2.535 12.621    6.447   0.000 3881699.053  0.393
Age                          0.038  1.039    0.008   1.024       1.055  4.964
Stage2                       0.369  1.447    0.305   0.796       2.630  1.210
Stage3                       1.167  3.213    0.314   1.736       5.947  3.717
Stage4                       2.461 11.719    0.392   5.435      25.266  6.279
Gendermale                   0.050  1.051    1.007   0.146       7.568  0.049
RaceBlack                   -0.058  0.944    0.620   0.280       3.182 -0.094
RaceWhite                   -0.252  0.777    0.596   0.242       2.501 -0.423
Purity                       0.363  1.437    0.434   0.614       3.364  0.836
FAM83D                       0.104  1.110    0.068   0.971       1.268  1.530
                                p signif
`NK cell resting_CIBERSORT` 0.694       
Age                         0.000    ***
Stage2                      0.226       
Stage3                      0.000    ***
Stage4                      0.000    ***
Gendermale                  0.961       
RaceBlack                   0.925       
RaceWhite                   0.672       
Purity                      0.403       
FAM83D                      0.126       
Rsquare = 0.084 (max possible = 7.85e-01 )
Likelihood ratio test p = 2.31e-12 
Wald test p = 6.53e-16 
Score (logrank) test p = 8.41e-22 

NK cell resting_CIBERSORT in BRCA-Basal (n=191):
Model: Surv(OS, EVENT) ~ `NK cell resting_CIBERSORT` + Age + Stage + Race + Purity + `FAM83D` 
163 patients with 24 dying ( 28 missing obs. )
                               coef           HR se(coef) 95%CI_l      95%CI_u
`NK cell resting_CIBERSORT` -14.771 0.000000e+00   22.476   0.000 5.208321e+12
Age                           0.018 1.018000e+00    0.017   0.984 1.054000e+00
Stage2                       18.805 1.468191e+08 6393.742   0.000          Inf
Stage3                       20.125 5.498433e+08 6393.742   0.000          Inf
Stage4                       21.188 1.592153e+09 6393.742   0.000          Inf
RaceBlack                    -0.860 4.230000e-01    1.117   0.047 3.776000e+00
RaceWhite                    -1.175 3.090000e-01    1.137   0.033 2.868000e+00
Purity                        0.702 2.017000e+00    0.924   0.330 1.234600e+01
FAM83D                       -0.421 6.570000e-01    0.243   0.408 1.056000e+00
                                 z     p signif
`NK cell resting_CIBERSORT` -0.657 0.511       
Age                          1.044 0.297       
Stage2                       0.003 0.998       
Stage3                       0.003 0.997       
Stage4                       0.003 0.997       
RaceBlack                   -0.770 0.441       
RaceWhite                   -1.033 0.302       
Purity                       0.759 0.448       
FAM83D                      -1.735 0.083      ·
Rsquare = 0.174 (max possible = 7.18e-01 )
Likelihood ratio test p = 2.73e-04 
Wald test p = 4.67e-03 
Score (logrank) test p = 2.95e-06 

NK cell resting_CIBERSORT in BRCA-Her2 (n=82):
Model: Surv(OS, EVENT) ~ `NK cell resting_CIBERSORT` + Age + Stage + Race + Purity + `FAM83D` 
59 patients with 11 dying ( 23 missing obs. )
                               coef           HR  se(coef) 95%CI_l      95%CI_u
`NK cell resting_CIBERSORT` -23.932 0.000000e+00    47.639   0.000 1.433775e+30
Age                           0.027 1.027000e+00     0.029   0.971 1.086000e+00
Stage2                       17.878 5.809798e+07 15060.312   0.000          Inf
Stage3                       19.870 4.258172e+08 15060.312   0.000          Inf
Stage4                           NA           NA     0.000      NA           NA
RaceBlack                    -2.895 5.500000e-02     1.794   0.002 1.861000e+00
RaceWhite                    -1.416 2.430000e-01     1.476   0.013 4.376000e+00
Purity                        3.076 2.167100e+01     2.569   0.141 3.329029e+03
FAM83D                       -0.272 7.620000e-01     0.554   0.257 2.258000e+00
                                 z     p signif
`NK cell resting_CIBERSORT` -0.502 0.615       
Age                          0.932 0.352       
Stage2                       0.001 0.999       
Stage3                       0.001 0.999       
Stage4                          NA    NA   <NA>
RaceBlack                   -1.614 0.107       
RaceWhite                   -0.960 0.337       
Purity                       1.198 0.231       
FAM83D                      -0.490 0.624       
Rsquare = 0.379 (max possible = 6.68e-01 )
Likelihood ratio test p = 4.47e-04 
Wald test p = 3.02e-01 
Score (logrank) test p = 2.5e-14 

NK cell resting_CIBERSORT in BRCA-LumA (n=568):
Model: Surv(OS, EVENT) ~ `NK cell resting_CIBERSORT` + Age + Stage + Gender + Race + Purity + `FAM83D` 
464 patients with 55 dying ( 104 missing obs. )
                               coef          HR se(coef) 95%CI_l      95%CI_u
`NK cell resting_CIBERSORT`  17.775 5.24456e+07    7.055  51.792 5.310707e+13
Age                           0.056 1.05800e+00    0.012   1.032 1.084000e+00
Stage2                        0.245 1.27700e+00    0.380   0.607 2.688000e+00
Stage3                        0.923 2.51700e+00    0.397   1.156 5.478000e+00
Stage4                        2.211 9.12500e+00    0.595   2.842 2.929300e+01
Gendermale                  -15.337 0.00000e+00 3497.323   0.000          Inf
RaceBlack                    -0.462 6.30000e-01    1.174   0.063 6.296000e+00
RaceWhite                     0.140 1.15000e+00    1.031   0.153 8.673000e+00
Purity                        0.047 1.04800e+00    0.632   0.304 3.619000e+00
FAM83D                        0.168 1.18400e+00    0.147   0.886 1.580000e+00
                                 z     p signif
`NK cell resting_CIBERSORT`  2.519 0.012      *
Age                          4.530 0.000    ***
Stage2                       0.644 0.519       
Stage3                       2.326 0.020      *
Stage4                       3.715 0.000    ***
Gendermale                  -0.004 0.997       
RaceBlack                   -0.393 0.694       
RaceWhite                    0.136 0.892       
Purity                       0.075 0.940       
FAM83D                       1.143 0.253       
Rsquare = 0.081 (max possible = 6.81e-01 )
Likelihood ratio test p = 2.43e-05 
Wald test p = 4.41e-06 
Score (logrank) test p = 7.1e-08 

NK cell resting_CIBERSORT in BRCA-LumB (n=219):
Model: Surv(OS, EVENT) ~ `NK cell resting_CIBERSORT` + Age + Stage + Gender + Race + Purity + `FAM83D` 
157 patients with 25 dying ( 62 missing obs. )
                              coef           HR se(coef) 95%CI_l      95%CI_u
`NK cell resting_CIBERSORT` -7.560        0.001   23.044   0.000 2.146274e+16
Age                          0.055        1.057    0.022   1.013 1.102000e+00
Stage2                       0.351        1.420    1.114   0.160 1.261600e+01
Stage3                       1.273        3.573    1.080   0.430 2.966700e+01
Stage4                       1.827        6.213    1.200   0.592 6.525800e+01
Gendermale                   1.079        2.941    1.143   0.313 2.761900e+01
RaceBlack                   16.804 19863596.263 6424.979   0.000          Inf
RaceWhite                   16.040  9248696.283 6424.979   0.000          Inf
Purity                       1.266        3.547    1.464   0.201 6.251900e+01
FAM83D                       0.301        1.351    0.208   0.898 2.033000e+00
                                 z     p signif
`NK cell resting_CIBERSORT` -0.328 0.743       
Age                          2.565 0.010      *
Stage2                       0.315 0.753       
Stage3                       1.179 0.238       
Stage4                       1.522 0.128       
Gendermale                   0.944 0.345       
RaceBlack                    0.003 0.998       
RaceWhite                    0.002 0.998       
Purity                       0.865 0.387       
FAM83D                       1.446 0.148       
Rsquare = 0.118 (max possible = 6.98e-01 )
Likelihood ratio test p = 3.15e-02 
Wald test p = 6.31e-02 
Score (logrank) test p = 1.9e-02 

NK cell resting_CIBERSORT in CESC (n=306):
Model: Surv(OS, EVENT) ~ `NK cell resting_CIBERSORT` + Age + Race + Purity + `FAM83D` 
227 patients with 55 dying ( 79 missing obs. )
                              coef    HR se(coef) 95%CI_l   95%CI_u      z
`NK cell resting_CIBERSORT` -0.342 0.711    5.995   0.000 90120.740 -0.057
Age                          0.011 1.011    0.010   0.991     1.032  1.110
RaceBlack                    1.044 2.840    1.068   0.350    23.049  0.977
RaceWhite                    0.817 2.263    1.016   0.309    16.583  0.804
Purity                       0.593 1.809    0.758   0.409     7.996  0.782
FAM83D                      -0.023 0.977    0.136   0.749     1.275 -0.169
                                p signif
`NK cell resting_CIBERSORT` 0.955       
Age                         0.267       
RaceBlack                   0.328       
RaceWhite                   0.422       
Purity                      0.434       
FAM83D                      0.866       
Rsquare = 0.014 (max possible = 8.91e-01 )
Likelihood ratio test p = 7.88e-01 
Wald test p = 8.18e-01 
Score (logrank) test p = 8.11e-01 

NK cell resting_CIBERSORT in CHOL (n=36):
Model: Surv(OS, EVENT) ~ `NK cell resting_CIBERSORT` + Age + Stage + Gender + Race + Purity + `FAM83D` 
36 patients with 18 dying ( 0 missing obs. )
                               coef           HR se(coef) 95%CI_l      95%CI_u
`NK cell resting_CIBERSORT`  29.603 7.183331e+12   18.143   0.003 1.994647e+28
Age                           0.009 1.009000e+00    0.022   0.966 1.053000e+00
Stage2                        0.295 1.343000e+00    0.722   0.326 5.532000e+00
Stage3                      -15.349 0.000000e+00 7732.688   0.000          Inf
Stage4                        0.795 2.214000e+00    0.686   0.577 8.502000e+00
Gendermale                   -0.049 9.530000e-01    0.595   0.297 3.057000e+00
RaceBlack                    -1.884 1.520000e-01    1.872   0.004 5.954000e+00
RaceWhite                    -1.469 2.300000e-01    0.963   0.035 1.519000e+00
Purity                        2.007 7.442000e+00    1.611   0.317 1.748340e+02
FAM83D                        0.298 1.347000e+00    0.392   0.625 2.904000e+00
                                 z     p signif
`NK cell resting_CIBERSORT`  1.632 0.103       
Age                          0.392 0.695       
Stage2                       0.409 0.683       
Stage3                      -0.002 0.998       
Stage4                       1.158 0.247       
Gendermale                  -0.082 0.935       
RaceBlack                   -1.007 0.314       
RaceWhite                   -1.525 0.127       
Purity                       1.246 0.213       
FAM83D                       0.760 0.447       
Rsquare = 0.28 (max possible = 9.46e-01 )
Likelihood ratio test p = 2.97e-01 
Wald test p = 3.93e-01 
Score (logrank) test p = 1.51e-01 

NK cell resting_CIBERSORT in COAD (n=458):
Model: Surv(OS, EVENT) ~ `NK cell resting_CIBERSORT` + Age + Stage + Gender + Race + Purity + `FAM83D` 
236 patients with 58 dying ( 222 missing obs. )
                              coef     HR se(coef) 95%CI_l    95%CI_u      z
`NK cell resting_CIBERSORT`  3.268 26.254    5.118   0.001 596785.872  0.638
Age                          0.029  1.029    0.013   1.004      1.055  2.274
Stage2                       0.514  1.672    0.636   0.481      5.815  0.808
Stage3                       1.090  2.974    0.628   0.869     10.180  1.736
Stage4                       2.281  9.787    0.633   2.828     33.864  3.602
Gendermale                   0.302  1.352    0.290   0.765      2.390  1.039
RaceBlack                   -0.315  0.729    0.844   0.140      3.814 -0.374
RaceWhite                   -0.252  0.777    0.787   0.166      3.633 -0.320
Purity                      -0.477  0.620    0.655   0.172      2.242 -0.728
FAM83D                       0.062  1.064    0.210   0.705      1.604  0.295
                                p signif
`NK cell resting_CIBERSORT` 0.523       
Age                         0.023      *
Stage2                      0.419       
Stage3                      0.083      ·
Stage4                      0.000    ***
Gendermale                  0.299       
RaceBlack                   0.709       
RaceWhite                   0.749       
Purity                      0.466       
FAM83D                      0.768       
Rsquare = 0.127 (max possible = 8.97e-01 )
Likelihood ratio test p = 3.8e-04 
Wald test p = 2.56e-04 
Score (logrank) test p = 3.18e-05 

NK cell resting_CIBERSORT in DLBC (n=48):
Model: Surv(OS, EVENT) ~ `NK cell resting_CIBERSORT` + Age + Gender + Race + Purity + `FAM83D` 
41 patients with 5 dying ( 7 missing obs. )
                                 coef     HR    se(coef) 95%CI_l 95%CI_u      z
`NK cell resting_CIBERSORT` -4384.546  0.000 2027305.566   0.000     Inf -0.002
Age                            -0.019  0.981       0.038   0.911   1.056 -0.517
Gendermale                     -0.118  0.889       1.003   0.124   6.353 -0.117
RaceBlack                       2.862 17.490       1.307   1.351 226.451  2.190
RaceWhite                      -2.997  0.050       1.137   0.005   0.463 -2.637
Purity                         -0.490  0.613       2.083   0.010  36.373 -0.235
FAM83D                          1.423  4.148       0.387   1.944   8.851  3.680
                                p signif
`NK cell resting_CIBERSORT` 0.998       
Age                         0.605       
Gendermale                  0.907       
RaceBlack                   0.029      *
RaceWhite                   0.008     **
Purity                      0.814       
FAM83D                      0.000    ***
Rsquare = 0.259 (max possible = 5.58e-01 )
Likelihood ratio test p = 9.11e-02 
Wald test p = 1e+00 
Score (logrank) test p = 1.41e-01 

NK cell resting_CIBERSORT in ESCA (n=185):
Model: Surv(OS, EVENT) ~ `NK cell resting_CIBERSORT` + Age + Stage + Gender + Race + Purity + `FAM83D` 
140 patients with 47 dying ( 45 missing obs. )
                              coef        HR se(coef) 95%CI_l      95%CI_u
`NK cell resting_CIBERSORT` 11.204 73442.863    6.786   0.123 4.385017e+10
Age                          0.010     1.010    0.015   0.982 1.040000e+00
Stage2                       0.740     2.097    0.657   0.578 7.605000e+00
Stage3                       1.552     4.720    0.680   1.245 1.789800e+01
Stage4                       2.927    18.677    0.779   4.056 8.600700e+01
Gendermale                   0.519     1.680    0.543   0.579 4.870000e+00
RaceBlack                    0.042     1.042    1.115   0.117 9.267000e+00
RaceWhite                   -0.049     0.953    0.466   0.382 2.375000e+00
Purity                       0.343     1.409    0.787   0.301 6.587000e+00
FAM83D                      -0.127     0.880    0.162   0.640 1.210000e+00
                                 z     p signif
`NK cell resting_CIBERSORT`  1.651 0.099      ·
Age                          0.706 0.480       
Stage2                       1.126 0.260       
Stage3                       2.282 0.023      *
Stage4                       3.757 0.000    ***
Gendermale                   0.955 0.340       
RaceBlack                    0.037 0.970       
RaceWhite                   -0.104 0.917       
Purity                       0.436 0.663       
FAM83D                      -0.785 0.433       
Rsquare = 0.161 (max possible = 9.32e-01 )
Likelihood ratio test p = 6.17e-03 
Wald test p = 3.37e-03 
Score (logrank) test p = 2.5e-04 

NK cell resting_CIBERSORT in GBM (n=153):
Model: Surv(OS, EVENT) ~ `NK cell resting_CIBERSORT` + Age + Gender + Race + Purity + `FAM83D` 
135 patients with 108 dying ( 18 missing obs. )
                              coef    HR se(coef) 95%CI_l 95%CI_u      z     p
`NK cell resting_CIBERSORT`  1.299 3.665    2.628   0.021 632.302  0.494 0.621
Age                          0.030 1.031    0.008   1.014   1.047  3.678 0.000
Gendermale                  -0.070 0.932    0.217   0.609   1.426 -0.324 0.746
RaceBlack                    0.473 1.605    0.730   0.383   6.715  0.647 0.517
RaceWhite                   -0.206 0.813    0.622   0.240   2.752 -0.332 0.740
Purity                      -1.452 0.234    0.567   0.077   0.710 -2.563 0.010
FAM83D                       0.166 1.180    0.109   0.954   1.461  1.523 0.128
                            signif
`NK cell resting_CIBERSORT`       
Age                            ***
Gendermale                        
RaceBlack                         
RaceWhite                         
Purity                           *
FAM83D                            
Rsquare = 0.145 (max possible = 9.98e-01 )
Likelihood ratio test p = 3.53e-03 
Wald test p = 3.86e-03 
Score (logrank) test p = 3.2e-03 

NK cell resting_CIBERSORT in HNSC (n=522):
Model: Surv(OS, EVENT) ~ `NK cell resting_CIBERSORT` + Age + Stage + Gender + Race + Purity + `FAM83D` 
411 patients with 176 dying ( 111 missing obs. )
                              coef     HR se(coef) 95%CI_l  95%CI_u      z
`NK cell resting_CIBERSORT`  2.863 17.519    3.236   0.031 9946.832  0.885
Age                          0.022  1.023    0.008   1.007    1.038  2.925
Stage2                       0.624  1.866    0.544   0.643    5.417  1.147
Stage3                       0.856  2.354    0.537   0.821    6.748  1.593
Stage4                       1.251  3.495    0.510   1.287    9.493  2.454
Gendermale                  -0.251  0.778    0.172   0.555    1.090 -1.459
RaceBlack                    0.095  1.100    0.560   0.367    3.298  0.169
RaceWhite                   -0.295  0.744    0.513   0.272    2.036 -0.575
Purity                      -0.109  0.897    0.369   0.435    1.850 -0.295
FAM83D                       0.035  1.036    0.075   0.894    1.200  0.469
                                p signif
`NK cell resting_CIBERSORT` 0.376       
Age                         0.003     **
Stage2                      0.251       
Stage3                      0.111       
Stage4                      0.014      *
Gendermale                  0.145       
RaceBlack                   0.865       
RaceWhite                   0.565       
Purity                      0.768       
FAM83D                      0.639       
Rsquare = 0.072 (max possible = 9.89e-01 )
Likelihood ratio test p = 6.85e-04 
Wald test p = 1.82e-03 
Score (logrank) test p = 1.34e-03 

NK cell resting_CIBERSORT in HNSC-HPV+ (n=98):
Model: Surv(OS, EVENT) ~ `NK cell resting_CIBERSORT` + Age + Stage + Gender + Race + Purity + `FAM83D` 
65 patients with 23 dying ( 33 missing obs. )
                              coef           HR  se(coef) 95%CI_l      95%CI_u
`NK cell resting_CIBERSORT` 11.917 1.497496e+05    10.063   0.000 5.509279e+13
Age                          0.002 1.002000e+00     0.027   0.950 1.057000e+00
Stage2                      17.065 2.576932e+07  5400.820   0.000          Inf
Stage3                      16.316 1.219443e+07  5400.820   0.000          Inf
Stage4                      17.132 2.755929e+07  5400.820   0.000          Inf
Gendermale                  -0.257 7.730000e-01     0.564   0.256 2.338000e+00
RaceBlack                   18.976 1.742608e+08 12304.216   0.000          Inf
RaceWhite                   18.031 6.772893e+07 12304.216   0.000          Inf
Purity                      -1.654 1.910000e-01     1.133   0.021 1.761000e+00
FAM83D                       0.211 1.235000e+00     0.270   0.728 2.095000e+00
                                 z     p signif
`NK cell resting_CIBERSORT`  1.184 0.236       
Age                          0.068 0.945       
Stage2                       0.003 0.997       
Stage3                       0.003 0.998       
Stage4                       0.003 0.997       
Gendermale                  -0.456 0.649       
RaceBlack                    0.002 0.999       
RaceWhite                    0.001 0.999       
Purity                      -1.460 0.144       
FAM83D                       0.784 0.433       
Rsquare = 0.113 (max possible = 9.17e-01 )
Likelihood ratio test p = 6.52e-01 
Wald test p = 9.06e-01 
Score (logrank) test p = 7.95e-01 

NK cell resting_CIBERSORT in HNSC-HPV- (n=422):
Model: Surv(OS, EVENT) ~ `NK cell resting_CIBERSORT` + Age + Stage + Gender + Race + Purity + `FAM83D` 
346 patients with 153 dying ( 76 missing obs. )
                              coef    HR se(coef) 95%CI_l  95%CI_u      z     p
`NK cell resting_CIBERSORT`  2.036 7.663    3.517   0.008 7546.764  0.579 0.563
Age                          0.027 1.028    0.009   1.011    1.045  3.209 0.001
Stage2                       0.374 1.453    0.554   0.491    4.303  0.675 0.500
Stage3                       0.730 2.076    0.542   0.718    6.005  1.348 0.178
Stage4                       1.152 3.165    0.512   1.160    8.632  2.250 0.024
Gendermale                  -0.287 0.750    0.183   0.524    1.073 -1.572 0.116
RaceBlack                   -0.048 0.953    0.567   0.314    2.895 -0.084 0.933
RaceWhite                   -0.433 0.649    0.516   0.236    1.782 -0.839 0.401
Purity                       0.169 1.184    0.406   0.534    2.626  0.417 0.677
FAM83D                       0.019 1.019    0.079   0.872    1.190  0.235 0.814
                            signif
`NK cell resting_CIBERSORT`       
Age                             **
Stage2                            
Stage3                            
Stage4                           *
Gendermale                        
RaceBlack                         
RaceWhite                         
Purity                            
FAM83D                            
Rsquare = 0.086 (max possible = 9.89e-01 )
Likelihood ratio test p = 5.72e-04 
Wald test p = 1.66e-03 
Score (logrank) test p = 1.24e-03 

NK cell resting_CIBERSORT in KICH (n=66):
Model: Surv(OS, EVENT) ~ `NK cell resting_CIBERSORT` + Age + Stage + Gender + Race + Purity + `FAM83D` 
63 patients with 9 dying ( 3 missing obs. )
                               coef           HR  se(coef)      95%CI_l
`NK cell resting_CIBERSORT`  -3.280 3.800000e-02    12.878        0.000
Age                           0.057 1.059000e+00     0.029        1.000
Stage2                       16.199 1.083886e+07     0.853  2037700.208
Stage3                       18.103 7.278216e+07     0.785 15629220.146
Stage4                       19.835 4.113725e+08     0.896 71040540.883
Gendermale                   -0.875 4.170000e-01     0.740        0.098
RaceBlack                   -16.223 0.000000e+00 11729.340        0.000
RaceWhite                    -0.259 7.720000e-01     1.169        0.078
Purity                        1.401 4.057000e+00     4.442        0.001
FAM83D                        0.814 2.256000e+00     0.273        1.320
                                 95%CI_u      z     p signif
`NK cell resting_CIBERSORT` 3.446593e+09 -0.255 0.799       
Age                         1.121000e+00  1.964 0.050      ·
Stage2                      5.765363e+07 18.996 0.000    ***
Stage3                      3.389320e+08 23.065 0.000    ***
Stage4                      2.382123e+09 22.136 0.000    ***
Gendermale                  1.779000e+00 -1.182 0.237       
RaceBlack                            Inf -0.001 0.999       
RaceWhite                   7.627000e+00 -0.221 0.825       
Purity                      2.449961e+04  0.315 0.753       
FAM83D                      3.856000e+00  2.977 0.003     **
Rsquare = 0.392 (max possible = 6.71e-01 )
Likelihood ratio test p = 5.09e-04 
Wald test p = 4.06e-294 
Score (logrank) test p = 1.01e-09 

NK cell resting_CIBERSORT in KIRC (n=533):
Model: Surv(OS, EVENT) ~ `NK cell resting_CIBERSORT` + Age + Stage + Gender + Race + Purity + `FAM83D` 
450 patients with 138 dying ( 83 missing obs. )
                              coef    HR se(coef) 95%CI_l   95%CI_u      z
`NK cell resting_CIBERSORT`  0.315 1.371    4.581   0.000 10874.931  0.069
Age                          0.035 1.036    0.008   1.019     1.053  4.219
Stage2                       0.303 1.355    0.347   0.687     2.672  0.875
Stage3                       0.794 2.213    0.231   1.408     3.476  3.445
Stage4                       1.745 5.726    0.218   3.735     8.777  8.005
Gendermale                  -0.125 0.883    0.185   0.614     1.269 -0.675
RaceBlack                    0.389 1.475    1.060   0.185    11.786  0.367
RaceWhite                    0.355 1.426    1.020   0.193    10.529  0.348
Purity                       0.151 1.163    0.378   0.555     2.439  0.400
FAM83D                       0.259 1.296    0.119   1.027     1.636  2.181
                                p signif
`NK cell resting_CIBERSORT` 0.945       
Age                         0.000    ***
Stage2                      0.381       
Stage3                      0.001     **
Stage4                      0.000    ***
Gendermale                  0.500       
RaceBlack                   0.714       
RaceWhite                   0.728       
Purity                      0.689       
FAM83D                      0.029      *
Rsquare = 0.182 (max possible = 9.65e-01 )
Likelihood ratio test p = 4.16e-15 
Wald test p = 2.39e-15 
Score (logrank) test p = 1.67e-18 

NK cell resting_CIBERSORT in KIRP (n=290):
Model: Surv(OS, EVENT) ~ `NK cell resting_CIBERSORT` + Age + Stage + Gender + Race + Purity + `FAM83D` 
219 patients with 34 dying ( 71 missing obs. )
                               coef    HR se(coef) 95%CI_l    95%CI_u      z
`NK cell resting_CIBERSORT` -26.972 0.000   22.742   0.000 4.4057e+07 -1.186
Age                           0.012 1.012    0.016   0.981 1.0440e+00  0.770
Stage2                       -0.568 0.567    1.056   0.072 4.4900e+00 -0.538
Stage3                        0.933 2.542    0.457   1.038 6.2280e+00  2.041
Stage4                        2.145 8.543    0.516   3.110 2.3465e+01  4.161
Gendermale                   -0.023 0.977    0.413   0.435 2.1970e+00 -0.056
RaceBlack                    -0.259 0.772    1.284   0.062 9.5720e+00 -0.201
RaceWhite                    -0.840 0.432    1.247   0.037 4.9750e+00 -0.673
Purity                       -0.583 0.558    0.781   0.121 2.5820e+00 -0.746
FAM83D                        0.978 2.659    0.202   1.789 3.9530e+00  4.834
                                p signif
`NK cell resting_CIBERSORT` 0.236       
Age                         0.442       
Stage2                      0.591       
Stage3                      0.041      *
Stage4                      0.000    ***
Gendermale                  0.956       
RaceBlack                   0.840       
RaceWhite                   0.501       
Purity                      0.456       
FAM83D                      0.000    ***
Rsquare = 0.24 (max possible = 7.58e-01 )
Likelihood ratio test p = 3.63e-09 
Wald test p = 3.06e-09 
Score (logrank) test p = 4.88e-16 

NK cell resting_CIBERSORT in LGG (n=516):
Model: Surv(OS, EVENT) ~ `NK cell resting_CIBERSORT` + Age + Gender + Race + Purity + `FAM83D` 
463 patients with 112 dying ( 53 missing obs. )
                              coef          HR se(coef) 95%CI_l    95%CI_u
`NK cell resting_CIBERSORT`  5.693     296.674    3.532   0.292 301115.397
Age                          0.058       1.060    0.008   1.043      1.076
Gendermale                   0.126       1.134    0.197   0.771      1.669
RaceBlack                   15.832 7514822.114 2199.060   0.000        Inf
RaceWhite                   15.872 7821361.437 2199.060   0.000        Inf
Purity                      -1.311       0.270    0.412   0.120      0.605
FAM83D                       0.557       1.745    0.085   1.478      2.059
                                 z     p signif
`NK cell resting_CIBERSORT`  1.612 0.107       
Age                          7.360 0.000    ***
Gendermale                   0.638 0.523       
RaceBlack                    0.007 0.994       
RaceWhite                    0.007 0.994       
Purity                      -3.178 0.001     **
FAM83D                       6.578 0.000    ***
Rsquare = 0.207 (max possible = 9.07e-01 )
Likelihood ratio test p = 3.67e-20 
Wald test p = 5.08e-21 
Score (logrank) test p = 1.29e-24 

NK cell resting_CIBERSORT in LIHC (n=371):
Model: Surv(OS, EVENT) ~ `NK cell resting_CIBERSORT` + Age + Stage + Gender + Race + Purity + `FAM83D` 
310 patients with 106 dying ( 61 missing obs. )
                              coef     HR se(coef) 95%CI_l   95%CI_u      z
`NK cell resting_CIBERSORT`  2.936 18.838    4.015   0.007 49295.833  0.731
Age                          0.012  1.012    0.008   0.996     1.029  1.468
Stage2                       0.210  1.234    0.265   0.734     2.073  0.793
Stage3                       0.811  2.250    0.241   1.403     3.607  3.366
Stage4                       1.865  6.456    0.628   1.886    22.104  2.970
Gendermale                  -0.139  0.870    0.229   0.555     1.363 -0.608
RaceBlack                    0.730  2.075    0.498   0.781     5.510  1.464
RaceWhite                    0.019  1.019    0.238   0.639     1.625  0.078
Purity                       0.051  1.053    0.475   0.415     2.670  0.108
FAM83D                       0.302  1.352    0.094   1.125     1.626  3.213
                                p signif
`NK cell resting_CIBERSORT` 0.465       
Age                         0.142       
Stage2                      0.428       
Stage3                      0.001     **
Stage4                      0.003     **
Gendermale                  0.543       
RaceBlack                   0.143       
RaceWhite                   0.938       
Purity                      0.914       
FAM83D                      0.001     **
Rsquare = 0.117 (max possible = 9.66e-01 )
Likelihood ratio test p = 3.19e-05 
Wald test p = 2.83e-05 
Score (logrank) test p = 7.77e-06 

NK cell resting_CIBERSORT in LUAD (n=515):
Model: Surv(OS, EVENT) ~ `NK cell resting_CIBERSORT` + Age + Stage + Gender + Race + Purity + `FAM83D` 
421 patients with 150 dying ( 94 missing obs. )
                              coef           HR se(coef) 95%CI_l      95%CI_u
`NK cell resting_CIBERSORT` 12.589   293330.805    6.477   0.901 9.554418e+10
Age                          0.015        1.016    0.009   0.997 1.034000e+00
Stage2                       0.875        2.399    0.202   1.615 3.564000e+00
Stage3                       0.937        2.552    0.220   1.659 3.927000e+00
Stage4                       1.079        2.940    0.334   1.527 5.661000e+00
Gendermale                  -0.023        0.978    0.168   0.703 1.360000e+00
RaceBlack                   16.321 12253300.273 1826.406   0.000          Inf
RaceWhite                   16.449 13924210.900 1826.406   0.000          Inf
Purity                       0.712        2.039    0.342   1.042 3.989000e+00
FAM83D                       0.224        1.252    0.072   1.086 1.442000e+00
                                 z     p signif
`NK cell resting_CIBERSORT`  1.944 0.052      ·
Age                          1.636 0.102       
Stage2                       4.333 0.000    ***
Stage3                       4.263 0.000    ***
Stage4                       3.227 0.001     **
Gendermale                  -0.134 0.894       
RaceBlack                    0.009 0.993       
RaceWhite                    0.009 0.993       
Purity                       2.080 0.038      *
FAM83D                       3.103 0.002     **
Rsquare = 0.124 (max possible = 9.74e-01 )
Likelihood ratio test p = 2.2e-08 
Wald test p = 5.84e-07 
Score (logrank) test p = 5.77e-08 

NK cell resting_CIBERSORT in LUSC (n=501):
Model: Surv(OS, EVENT) ~ `NK cell resting_CIBERSORT` + Age + Stage + Gender + Race + Purity + `FAM83D` 
370 patients with 161 dying ( 131 missing obs. )
                              coef    HR se(coef) 95%CI_l    95%CI_u      z
`NK cell resting_CIBERSORT`  1.315 3.724    6.147   0.000 636065.894  0.214
Age                          0.016 1.016    0.009   0.998      1.035  1.698
Stage2                       0.261 1.299    0.190   0.895      1.883  1.377
Stage3                       0.650 1.916    0.217   1.252      2.931  2.997
Stage4                       0.821 2.273    0.787   0.486     10.630  1.043
Gendermale                   0.489 1.630    0.196   1.111      2.392  2.495
RaceBlack                    0.118 1.125    0.605   0.344      3.683  0.195
RaceWhite                   -0.417 0.659    0.560   0.220      1.976 -0.745
Purity                      -0.236 0.790    0.372   0.381      1.637 -0.634
FAM83D                      -0.145 0.865    0.083   0.735      1.018 -1.741
                                p signif
`NK cell resting_CIBERSORT` 0.831       
Age                         0.090      ·
Stage2                      0.168       
Stage3                      0.003     **
Stage4                      0.297       
Gendermale                  0.013      *
RaceBlack                   0.846       
RaceWhite                   0.456       
Purity                      0.526       
FAM83D                      0.082      ·
Rsquare = 0.058 (max possible = 9.87e-01 )
Likelihood ratio test p = 1.44e-02 
Wald test p = 1.31e-02 
Score (logrank) test p = 1.14e-02 

NK cell resting_CIBERSORT in MESO (n=87):
Model: Surv(OS, EVENT) ~ `NK cell resting_CIBERSORT` + Age + Stage + Gender + Race + Purity + `FAM83D` 
85 patients with 72 dying ( 2 missing obs. )
                              coef    HR se(coef) 95%CI_l      95%CI_u      z
`NK cell resting_CIBERSORT` -3.869 0.021   12.014   0.000 3.513459e+08 -0.322
Age                          0.038 1.038    0.017   1.004 1.073000e+00  2.218
Stage2                      -0.071 0.932    0.462   0.377 2.303000e+00 -0.153
Stage3                      -0.180 0.836    0.409   0.375 1.864000e+00 -0.439
Stage4                      -0.606 0.546    0.491   0.208 1.429000e+00 -1.233
Gendermale                  -0.405 0.667    0.336   0.345 1.289000e+00 -1.204
RaceBlack                    0.403 1.496    1.538   0.073 3.049300e+01  0.262
RaceWhite                   -0.371 0.690    1.049   0.088 5.392000e+00 -0.353
Purity                       0.021 1.021    0.596   0.317 3.288000e+00  0.035
FAM83D                       0.452 1.572    0.104   1.281 1.928000e+00  4.333
                                p signif
`NK cell resting_CIBERSORT` 0.747       
Age                         0.027      *
Stage2                      0.878       
Stage3                      0.661       
Stage4                      0.218       
Gendermale                  0.228       
RaceBlack                   0.794       
RaceWhite                   0.724       
Purity                      0.972       
FAM83D                      0.000    ***
Rsquare = 0.256 (max possible = 9.98e-01 )
Likelihood ratio test p = 5.17e-03 
Wald test p = 4.34e-03 
Score (logrank) test p = 2.86e-03 

NK cell resting_CIBERSORT in OV (n=303):
Model: Surv(OS, EVENT) ~ `NK cell resting_CIBERSORT` + Age + Race + Purity + `FAM83D` 
238 patients with 153 dying ( 65 missing obs. )
                              coef       HR se(coef) 95%CI_l      95%CI_u
`NK cell resting_CIBERSORT`  7.928 2773.386   14.406   0.000 5.072714e+15
Age                          0.037    1.037    0.008   1.021 1.054000e+00
RaceBlack                   -0.061    0.941    0.577   0.304 2.916000e+00
RaceWhite                   -0.171    0.842    0.516   0.306 2.316000e+00
Purity                      -0.667    0.513    0.687   0.133 1.973000e+00
FAM83D                       0.038    1.038    0.094   0.864 1.248000e+00
                                 z     p signif
`NK cell resting_CIBERSORT`  0.550 0.582       
Age                          4.469 0.000    ***
RaceBlack                   -0.105 0.916       
RaceWhite                   -0.332 0.740       
Purity                      -0.971 0.331       
FAM83D                       0.400 0.689       
Rsquare = 0.083 (max possible = 9.97e-01 )
Likelihood ratio test p = 2.04e-03 
Wald test p = 1.78e-03 
Score (logrank) test p = 1.47e-03 

NK cell resting_CIBERSORT in PAAD (n=179):
Model: Surv(OS, EVENT) ~ `NK cell resting_CIBERSORT` + Age + Stage + Gender + Race + Purity + `FAM83D` 
165 patients with 89 dying ( 14 missing obs. )
                              coef    HR se(coef) 95%CI_l    95%CI_u      z
`NK cell resting_CIBERSORT`  1.217 3.376    5.615   0.000 203030.073  0.217
Age                          0.022 1.022    0.011   1.001      1.044  2.011
Stage2                       0.432 1.541    0.445   0.644      3.687  0.970
Stage3                      -0.207 0.813    1.091   0.096      6.899 -0.190
Stage4                       0.080 1.084    0.826   0.215      5.466  0.097
Gendermale                  -0.217 0.805    0.220   0.523      1.240 -0.984
RaceBlack                   -0.073 0.930    0.737   0.219      3.942 -0.098
RaceWhite                    0.291 1.337    0.475   0.527      3.393  0.612
Purity                      -0.573 0.564    0.426   0.245      1.300 -1.345
FAM83D                       0.167 1.182    0.080   1.010      1.383  2.086
                                p signif
`NK cell resting_CIBERSORT` 0.828       
Age                         0.044      *
Stage2                      0.332       
Stage3                      0.850       
Stage4                      0.923       
Gendermale                  0.325       
RaceBlack                   0.922       
RaceWhite                   0.541       
Purity                      0.179       
FAM83D                      0.037      *
Rsquare = 0.11 (max possible = 9.91e-01 )
Likelihood ratio test p = 3.64e-02 
Wald test p = 4.56e-02 
Score (logrank) test p = 4.12e-02 

NK cell resting_CIBERSORT in PCPG (n=181):
Model: Surv(OS, EVENT) ~ `NK cell resting_CIBERSORT` + Age + Gender + Race + Purity + `FAM83D` 
164 patients with 7 dying ( 17 missing obs. )
                               coef           HR  se(coef) 95%CI_l      95%CI_u
`NK cell resting_CIBERSORT` -11.899        0.000    32.367   0.000 2.417258e+22
Age                           0.036        1.036     0.026   0.985 1.090000e+00
Gendermale                    1.102        3.010     0.925   0.492 1.843100e+01
RaceBlack                    -0.203        0.816 27777.128   0.000          Inf
RaceWhite                    18.047 68798226.431 23570.540   0.000          Inf
Purity                        4.920      137.002     3.525   0.137 1.372562e+05
FAM83D                        1.214        3.367     0.504   1.253 9.046000e+00
                                 z     p signif
`NK cell resting_CIBERSORT` -0.368 0.713       
Age                          1.377 0.168       
Gendermale                   1.192 0.233       
RaceBlack                    0.000 1.000   <NA>
RaceWhite                    0.001 0.999       
Purity                       1.396 0.163       
FAM83D                       2.408 0.016      *
Rsquare = 0.087 (max possible = 3.07e-01 )
Likelihood ratio test p = 3.73e-02 
Wald test p = 9.46e-02 
Score (logrank) test p = 3.06e-02 

NK cell resting_CIBERSORT in PRAD (n=498):
Model: Surv(OS, EVENT) ~ `NK cell resting_CIBERSORT` + Age + Race + Purity + `FAM83D` 
403 patients with 9 dying ( 95 missing obs. )
                              coef           HR se(coef)      95%CI_l
`NK cell resting_CIBERSORT` 72.520 3.125991e+31   26.150 1.721907e+09
Age                          0.004 1.004000e+00    0.059 8.950000e-01
RaceBlack                   17.772 5.225631e+07 9300.640 0.000000e+00
RaceWhite                   18.287 8.746969e+07 9300.640 0.000000e+00
Purity                       1.098 2.999000e+00    1.441 1.780000e-01
FAM83D                       0.577 1.780000e+00    0.320 9.520000e-01
                                 95%CI_u     z     p signif
`NK cell resting_CIBERSORT` 5.674998e+53 2.773 0.006     **
Age                         1.126000e+00 0.063 0.950       
RaceBlack                            Inf 0.002 0.998       
RaceWhite                            Inf 0.002 0.998       
Purity                      5.048200e+01 0.762 0.446       
FAM83D                      3.330000e+00 1.805 0.071      ·
Rsquare = 0.026 (max possible = 1.83e-01 )
Likelihood ratio test p = 1.08e-01 
Wald test p = 9.08e-02 
Score (logrank) test p = 1.69e-02 

NK cell resting_CIBERSORT in READ (n=166):
Model: Surv(OS, EVENT) ~ `NK cell resting_CIBERSORT` + Age + Stage + Gender + Race + Purity + `FAM83D` 
72 patients with 13 dying ( 94 missing obs. )
                               coef          HR  se(coef) 95%CI_l     95%CI_u
`NK cell resting_CIBERSORT` -19.560       0.000    17.959   0.000 6186806.087
Age                           0.108       1.114     0.050   1.009       1.230
Stage2                       -2.247       0.106     1.308   0.008       1.372
Stage3                       -0.784       0.457     0.919   0.075       2.768
Stage4                       -0.860       0.423     1.043   0.055       3.266
Gendermale                   -0.548       0.578     0.739   0.136       2.462
RaceBlack                    -1.551       0.212 53958.972   0.000         Inf
RaceWhite                    15.775 7098195.431 53439.965   0.000         Inf
Purity                        0.393       1.481     1.425   0.091      24.159
FAM83D                        0.297       1.345     0.470   0.536       3.378
                                 z     p signif
`NK cell resting_CIBERSORT` -1.089 0.276       
Age                          2.144 0.032      *
Stage2                      -1.718 0.086      ·
Stage3                      -0.853 0.394       
Stage4                      -0.825 0.410       
Gendermale                  -0.742 0.458       
RaceBlack                    0.000 1.000   <NA>
RaceWhite                    0.000 1.000   <NA>
Purity                       0.276 0.783       
FAM83D                       0.632 0.528       
Rsquare = 0.241 (max possible = 7.04e-01 )
Likelihood ratio test p = 3.02e-02 
Wald test p = 9.42e-01 
Score (logrank) test p = 6.82e-02 

NK cell resting_CIBERSORT in SARC (n=260):
Model: Surv(OS, EVENT) ~ `NK cell resting_CIBERSORT` + Age + Gender + Race + Purity + `FAM83D` 
233 patients with 90 dying ( 27 missing obs. )
                              coef        HR se(coef) 95%CI_l      95%CI_u
`NK cell resting_CIBERSORT`  9.397 12053.192    4.774   1.042 1.394457e+08
Age                          0.021     1.022    0.008   1.005 1.038000e+00
Gendermale                  -0.036     0.965    0.227   0.618 1.505000e+00
RaceBlack                   -0.002     0.998    1.090   0.118 8.449000e+00
RaceWhite                   -0.377     0.686    1.023   0.092 5.095000e+00
Purity                       0.796     2.216    0.612   0.668 7.353000e+00
FAM83D                      -0.008     0.992    0.068   0.868 1.134000e+00
                                 z     p signif
`NK cell resting_CIBERSORT`  1.969 0.049      *
Age                          2.587 0.010      *
Gendermale                  -0.159 0.874       
RaceBlack                   -0.002 0.998       
RaceWhite                   -0.369 0.712       
Purity                       1.301 0.193       
FAM83D                      -0.118 0.906       
Rsquare = 0.057 (max possible = 9.75e-01 )
Likelihood ratio test p = 5.87e-02 
Wald test p = 5.38e-02 
Score (logrank) test p = 4.86e-02 

NK cell resting_CIBERSORT in SKCM (n=471):
Model: Surv(OS, EVENT) ~ `NK cell resting_CIBERSORT` + Age + Stage + Gender + Race + Purity + `FAM83D` 
390 patients with 186 dying ( 81 missing obs. )
                              coef      HR se(coef) 95%CI_l    95%CI_u      z
`NK cell resting_CIBERSORT`  6.696 809.302    2.519   5.803 112871.745  2.658
Age                          0.019   1.019    0.005   1.009      1.029  3.593
Stage2                       0.278   1.321    0.222   0.854      2.042  1.252
Stage3                       0.602   1.826    0.207   1.218      2.738  2.914
Stage4                       1.362   3.906    0.353   1.956      7.798  3.862
Gendermale                  -0.024   0.976    0.158   0.716      1.331 -0.151
RaceWhite                   -1.226   0.293    0.403   0.133      0.646 -3.046
Purity                       0.777   2.176    0.351   1.094      4.328  2.215
FAM83D                       0.116   1.123    0.082   0.957      1.318  1.419
                                p signif
`NK cell resting_CIBERSORT` 0.008     **
Age                         0.000    ***
Stage2                      0.211       
Stage3                      0.004     **
Stage4                      0.000    ***
Gendermale                  0.880       
RaceWhite                   0.002     **
Purity                      0.027      *
FAM83D                      0.156       
Rsquare = 0.141 (max possible = 9.92e-01 )
Likelihood ratio test p = 1.74e-09 
Wald test p = 5.69e-10 
Score (logrank) test p = 4.37e-11 

NK cell resting_CIBERSORT in SKCM-Primary (n=103):
Model: Surv(OS, EVENT) ~ `NK cell resting_CIBERSORT` + Age + Stage + Gender + Race + Purity + `FAM83D` 
94 patients with 26 dying ( 9 missing obs. )
                              coef           HR se(coef) 95%CI_l     95%CI_u
`NK cell resting_CIBERSORT`  8.724 6.151688e+03    7.155   0.005 7.57414e+09
Age                          0.016 1.017000e+00    0.016   0.985 1.04900e+00
Stage2                      17.393 3.578005e+07 6209.058   0.000         Inf
Stage3                      17.729 5.006722e+07 6209.058   0.000         Inf
Stage4                      19.968 4.699472e+08 6209.058   0.000         Inf
Gendermale                   0.422 1.524000e+00    0.482   0.593 3.92000e+00
RaceWhite                   -1.337 2.630000e-01    0.682   0.069 9.99000e-01
Purity                      -0.050 9.510000e-01    1.029   0.127 7.14300e+00
FAM83D                      -0.071 9.310000e-01    0.252   0.568 1.52700e+00
                                 z     p signif
`NK cell resting_CIBERSORT`  1.219 0.223       
Age                          1.008 0.314       
Stage2                       0.003 0.998       
Stage3                       0.003 0.998       
Stage4                       0.003 0.997       
Gendermale                   0.875 0.382       
RaceWhite                   -1.962 0.050      ·
Purity                      -0.049 0.961       
FAM83D                      -0.282 0.778       
Rsquare = 0.159 (max possible = 8.69e-01 )
Likelihood ratio test p = 6.1e-02 
Wald test p = 5.42e-02 
Score (logrank) test p = 4.34e-03 

NK cell resting_CIBERSORT in SKCM-Metastasis (n=368):
Model: Surv(OS, EVENT) ~ `NK cell resting_CIBERSORT` + Age + Stage + Gender + Race + Purity + `FAM83D` 
296 patients with 160 dying ( 72 missing obs. )
                              coef      HR se(coef) 95%CI_l    95%CI_u      z
`NK cell resting_CIBERSORT`  5.983 396.804    2.868   1.435 109693.886  2.086
Age                          0.021   1.021    0.006   1.010      1.032  3.674
Stage2                       0.164   1.178    0.235   0.743      1.869  0.697
Stage3                       0.567   1.764    0.211   1.166      2.669  2.685
Stage4                       1.161   3.194    0.401   1.456      7.009  2.897
Gendermale                  -0.043   0.958    0.173   0.683      1.343 -0.251
RaceWhite                   -1.023   0.359    0.600   0.111      1.165 -1.705
Purity                       0.914   2.494    0.382   1.179      5.277  2.391
FAM83D                       0.133   1.142    0.088   0.962      1.356  1.517
                                p signif
`NK cell resting_CIBERSORT` 0.037      *
Age                         0.000    ***
Stage2                      0.486       
Stage3                      0.007     **
Stage4                      0.004     **
Gendermale                  0.802       
RaceWhite                   0.088      ·
Purity                      0.017      *
FAM83D                      0.129       
Rsquare = 0.151 (max possible = 9.95e-01 )
Likelihood ratio test p = 2.07e-07 
Wald test p = 2.53e-07 
Score (logrank) test p = 7.83e-08 

NK cell resting_CIBERSORT in STAD (n=415):
Model: Surv(OS, EVENT) ~ `NK cell resting_CIBERSORT` + Age + Stage + Gender + Race + Purity + `FAM83D` 
289 patients with 111 dying ( 126 missing obs. )
                               coef    HR se(coef) 95%CI_l 95%CI_u      z     p
`NK cell resting_CIBERSORT` -19.865 0.000    7.453   0.000   0.005 -2.665 0.008
Age                           0.030 1.030    0.010   1.009   1.051  2.855 0.004
Stage2                        0.446 1.562    0.393   0.722   3.378  1.133 0.257
Stage3                        0.930 2.536    0.368   1.232   5.219  2.527 0.012
Stage4                        1.477 4.380    0.515   1.595  12.026  2.866 0.004
Gendermale                    0.153 1.166    0.208   0.776   1.751  0.739 0.460
RaceBlack                     0.719 2.053    0.465   0.825   5.106  1.547 0.122
RaceWhite                     0.059 1.061    0.244   0.657   1.713  0.243 0.808
Purity                       -0.411 0.663    0.379   0.315   1.394 -1.084 0.278
FAM83D                        0.186 1.205    0.091   1.009   1.439  2.057 0.040
                            signif
`NK cell resting_CIBERSORT`     **
Age                             **
Stage2                            
Stage3                           *
Stage4                          **
Gendermale                        
RaceBlack                         
RaceWhite                         
Purity                            
FAM83D                           *
Rsquare = 0.109 (max possible = 9.79e-01 )
Likelihood ratio test p = 2.34e-04 
Wald test p = 7.44e-04 
Score (logrank) test p = 4.36e-04 

NK cell resting_CIBERSORT in TGCT (n=150):
Model: Surv(OS, EVENT) ~ `NK cell resting_CIBERSORT` + Age + Stage + Race + Purity + `FAM83D` 
75 patients with 2 dying ( 75 missing obs. )
                               coef           HR     se(coef) 95%CI_l 95%CI_u
`NK cell resting_CIBERSORT` 125.600 3.525225e+54   765686.023       0     Inf
Age                          -1.747 1.740000e-01     1646.431       0     Inf
Stage2                        6.924 1.016787e+03    42753.968       0     Inf
Stage3                       18.221 8.192147e+07   141790.315       0     Inf
RaceBlack                     7.529 1.861311e+03 23740885.020       0     Inf
RaceWhite                   -38.816 0.000000e+00 23427285.809       0     Inf
Purity                      -13.564 0.000000e+00   221868.716       0     Inf
FAM83D                       -4.851 8.000000e-03    37682.532       0     Inf
                                 z     p signif
`NK cell resting_CIBERSORT`  0.000 1.000   <NA>
Age                         -0.001 0.999       
Stage2                       0.000 1.000   <NA>
Stage3                       0.000 1.000   <NA>
RaceBlack                    0.000 1.000   <NA>
RaceWhite                    0.000 1.000   <NA>
Purity                       0.000 1.000   <NA>
FAM83D                       0.000 1.000   <NA>
Rsquare = 0.14 (max possible = 1.4e-01 )
Likelihood ratio test p = 1.84e-01 
Wald test p = 1e+00 
Score (logrank) test p = 5.69e-03 

NK cell resting_CIBERSORT in THCA (n=509):
Model: Surv(OS, EVENT) ~ `NK cell resting_CIBERSORT` + Age + Stage + Gender + Race + Purity + `FAM83D` 
395 patients with 16 dying ( 114 missing obs. )
                              coef           HR se(coef) 95%CI_l     95%CI_u
`NK cell resting_CIBERSORT` 32.615 1.460800e+14   16.942   0.554 3.85213e+28
Age                          0.148 1.160000e+00    0.028   1.097 1.22600e+00
Stage2                       0.452 1.571000e+00    1.171   0.158 1.55910e+01
Stage3                       0.659 1.933000e+00    1.010   0.267 1.39880e+01
Stage4                       1.782 5.939000e+00    1.055   0.752 4.69310e+01
Gendermale                  -0.243 7.840000e-01    0.722   0.190 3.22900e+00
RaceBlack                   16.345 1.254513e+07 6974.075   0.000         Inf
RaceWhite                   16.813 2.003357e+07 6974.075   0.000         Inf
Purity                       1.544 4.683000e+00    1.117   0.524 4.18290e+01
FAM83D                       0.337 1.401000e+00    0.576   0.453 4.33400e+00
                                 z     p signif
`NK cell resting_CIBERSORT`  1.925 0.054      ·
Age                          5.227 0.000    ***
Stage2                       0.386 0.700       
Stage3                       0.652 0.514       
Stage4                       1.689 0.091      ·
Gendermale                  -0.337 0.736       
RaceBlack                    0.002 0.998       
RaceWhite                    0.002 0.998       
Purity                       1.382 0.167       
FAM83D                       0.585 0.558       
Rsquare = 0.156 (max possible = 3.47e-01 )
Likelihood ratio test p = 1.62e-10 
Wald test p = 2.95e-04 
Score (logrank) test p = 2.64e-11 

NK cell resting_CIBERSORT in THYM (n=120):
Model: Surv(OS, EVENT) ~ `NK cell resting_CIBERSORT` + Age + Gender + Race + Purity + `FAM83D` 
113 patients with 9 dying ( 7 missing obs. )
                               coef    HR  se(coef) 95%CI_l      95%CI_u      z
`NK cell resting_CIBERSORT` -58.912 0.000    86.566   0.000 1.259874e+48 -0.681
Age                           0.042 1.043     0.031   0.981 1.109000e+00  1.336
Gendermale                   -0.125 0.882     0.791   0.187 4.156000e+00 -0.158
RaceBlack                   -16.415 0.000 12026.738   0.000          Inf -0.001
RaceWhite                     0.338 1.401     1.116   0.157 1.249300e+01  0.302
Purity                        0.472 1.603     1.198   0.153 1.679100e+01  0.394
FAM83D                       -0.581 0.559     0.387   0.262 1.193000e+00 -1.504
                                p signif
`NK cell resting_CIBERSORT` 0.496       
Age                         0.182       
Gendermale                  0.874       
RaceBlack                   0.999       
RaceWhite                   0.762       
Purity                      0.694       
FAM83D                      0.133       
Rsquare = 0.07 (max possible = 4.51e-01 )
Likelihood ratio test p = 3.12e-01 
Wald test p = 4.07e-01 
Score (logrank) test p = 2.62e-01 

NK cell resting_CIBERSORT in UCEC (n=545):
Model: Surv(OS, EVENT) ~ `NK cell resting_CIBERSORT` + Age + Race + Purity + `FAM83D` 
85 patients with 16 dying ( 460 missing obs. )
                              coef    HR se(coef) 95%CI_l      95%CI_u      z
`NK cell resting_CIBERSORT` -1.043 0.352   18.769   0.000 3.337764e+15 -0.056
Age                         -0.006 0.994    0.029   0.939 1.053000e+00 -0.195
RaceWhite                    1.420 4.138    0.685   1.080 1.585300e+01  2.073
Purity                       1.296 3.656    1.116   0.411 3.255800e+01  1.162
FAM83D                       0.094 1.099    0.248   0.676 1.786000e+00  0.381
                                p signif
`NK cell resting_CIBERSORT` 0.956       
Age                         0.846       
RaceWhite                   0.038      *
Purity                      0.245       
FAM83D                      0.703       
Rsquare = 0.083 (max possible = 7.29e-01 )
Likelihood ratio test p = 1.97e-01 
Wald test p = 3.06e-01 
Score (logrank) test p = 2.45e-01 

NK cell resting_CIBERSORT in UCS (n=57):
Model: Surv(OS, EVENT) ~ `NK cell resting_CIBERSORT` + Age + Race + Purity + `FAM83D` 
52 patients with 32 dying ( 5 missing obs. )
                              coef           HR se(coef) 95%CI_l      95%CI_u
`NK cell resting_CIBERSORT`  1.901        6.694   11.226   0.000 2.406263e+10
Age                          0.044        1.045    0.025   0.996 1.097000e+00
RaceBlack                   17.593 43722939.927 6473.956   0.000          Inf
RaceWhite                   17.828 55288071.307 6473.956   0.000          Inf
Purity                      -0.899        0.407    1.087   0.048 3.425000e+00
FAM83D                      -0.004        0.996    0.290   0.564 1.759000e+00
                                 z     p signif
`NK cell resting_CIBERSORT`  0.169 0.866       
Age                          1.802 0.072      ·
RaceBlack                    0.003 0.998       
RaceWhite                    0.003 0.998       
Purity                      -0.827 0.408       
FAM83D                      -0.013 0.990       
Rsquare = 0.119 (max possible = 9.83e-01 )
Likelihood ratio test p = 3.58e-01 
Wald test p = 4.84e-01 
Score (logrank) test p = 3.75e-01 

NK cell resting_CIBERSORT in UVM (n=80):
Model: Surv(OS, EVENT) ~ `NK cell resting_CIBERSORT` + Age + Stage + Gender + Purity + `FAM83D` 
77 patients with 22 dying ( 3 missing obs. )
                               coef     HR se(coef) 95%CI_l  95%CI_u      z
`NK cell resting_CIBERSORT` -29.937  0.000   14.225   0.000    0.128 -2.105
Age                           0.060  1.062    0.023   1.016    1.111  2.647
Stage3                        0.509  1.663    0.574   0.540    5.125  0.886
Stage4                        4.464 86.798    1.261   7.335 1027.081  3.541
Gendermale                    0.335  1.398    0.519   0.506    3.865  0.646
Purity                        2.463 11.738    1.542   0.571  241.117  1.597
FAM83D                        0.998  2.714    0.405   1.226    6.005  2.464
                                p signif
`NK cell resting_CIBERSORT` 0.035      *
Age                         0.008     **
Stage3                      0.376       
Stage4                      0.000    ***
Gendermale                  0.518       
Purity                      0.110       
FAM83D                      0.014      *
Rsquare = 0.39 (max possible = 8.72e-01 )
Likelihood ratio test p = 2.95e-06 
Wald test p = 9.54e-04 
Score (logrank) test p = 1.29e-10 

NK cell resting_CIBERSORT-ABS in ACC (n=79):
Model: Surv(OS, EVENT) ~ `NK cell resting_CIBERSORT-ABS` + Age + Gender + Race + Purity + `FAM83D` 
64 patients with 24 dying ( 15 missing obs. )
                                   coef           HR  se(coef)      95%CI_l
`NK cell resting_CIBERSORT-ABS` 125.406 2.905183e+54    44.847 1.945798e+16
Age                              -0.004 9.960000e-01     0.014 9.680000e-01
Gendermale                        1.109 3.030000e+00     0.486 1.169000e+00
RaceBlack                         0.920 2.508000e+00 18825.533 0.000000e+00
RaceWhite                        15.443 5.090419e+06 17020.524 0.000000e+00
Purity                            4.861 1.291170e+02     2.162 1.865000e+00
FAM83D                            1.207 3.344000e+00     0.275 1.950000e+00
                                     95%CI_u      z     p signif
`NK cell resting_CIBERSORT-ABS` 4.337596e+92  2.796 0.005     **
Age                             1.024000e+00 -0.296 0.767       
Gendermale                      7.853000e+00  2.281 0.023      *
RaceBlack                                Inf  0.000 1.000   <NA>
RaceWhite                                Inf  0.001 0.999       
Purity                          8.939642e+03  2.248 0.025      *
FAM83D                          5.734000e+00  4.388 0.000    ***
Rsquare = 0.429 (max possible = 9.38e-01 )
Likelihood ratio test p = 7.75e-06 
Wald test p = 9.32e-04 
Score (logrank) test p = 2.33e-05 

NK cell resting_CIBERSORT-ABS in BLCA (n=408):
Model: Surv(OS, EVENT) ~ `NK cell resting_CIBERSORT-ABS` + Age + Stage + Gender + Race + Purity + `FAM83D` 
348 patients with 160 dying ( 60 missing obs. )
                                  coef          HR se(coef) 95%CI_l
`NK cell resting_CIBERSORT-ABS`  5.021     151.501   16.631   0.000
Age                              0.034       1.034    0.009   1.017
Stage2                          14.545 2074261.056 1862.623   0.000
Stage3                          14.981 3208577.885 1862.623   0.000
Stage4                          15.525 5528326.020 1862.623   0.000
Gendermale                      -0.175       0.840    0.179   0.591
RaceBlack                        0.726       2.067    0.452   0.852
RaceWhite                        0.126       1.134    0.356   0.565
Purity                           0.129       1.138    0.340   0.584
FAM83D                          -0.023       0.977    0.086   0.826
                                     95%CI_u      z     p signif
`NK cell resting_CIBERSORT-ABS` 2.171162e+16  0.302 0.763       
Age                             1.052000e+00  3.884 0.000    ***
Stage2                                   Inf  0.008 0.994       
Stage3                                   Inf  0.008 0.994       
Stage4                                   Inf  0.008 0.993       
Gendermale                      1.192000e+00 -0.977 0.328       
RaceBlack                       5.013000e+00  1.606 0.108       
RaceWhite                       2.280000e+00  0.354 0.723       
Purity                          2.218000e+00  0.380 0.704       
FAM83D                          1.157000e+00 -0.268 0.789       
Rsquare = 0.131 (max possible = 9.91e-01 )
Likelihood ratio test p = 4.64e-07 
Wald test p = 2.63e-06 
Score (logrank) test p = 7.08e-07 

NK cell resting_CIBERSORT-ABS in BRCA (n=1100):
Model: Surv(OS, EVENT) ~ `NK cell resting_CIBERSORT-ABS` + Age + Stage + Gender + Race + Purity + `FAM83D` 
878 patients with 121 dying ( 222 missing obs. )
                                  coef         HR se(coef) 95%CI_l      95%CI_u
`NK cell resting_CIBERSORT-ABS` 11.968 157631.391   22.762   0.000 3.738705e+24
Age                              0.038      1.039    0.008   1.024 1.055000e+00
Stage2                           0.381      1.463    0.306   0.803 2.666000e+00
Stage3                           1.176      3.243    0.316   1.747 6.019000e+00
Stage4                           2.471     11.830    0.394   5.469 2.558800e+01
Gendermale                       0.053      1.055    1.007   0.146 7.595000e+00
RaceBlack                       -0.063      0.939    0.621   0.278 3.169000e+00
RaceWhite                       -0.250      0.779    0.596   0.242 2.504000e+00
Purity                           0.390      1.476    0.431   0.635 3.435000e+00
FAM83D                           0.103      1.108    0.068   0.969 1.267000e+00
                                     z     p signif
`NK cell resting_CIBERSORT-ABS`  0.526 0.599       
Age                              4.958 0.000    ***
Stage2                           1.244 0.214       
Stage3                           3.728 0.000    ***
Stage4                           6.277 0.000    ***
Gendermale                       0.053 0.958       
RaceBlack                       -0.102 0.919       
RaceWhite                       -0.420 0.675       
Purity                           0.904 0.366       
FAM83D                           1.503 0.133       
Rsquare = 0.084 (max possible = 7.85e-01 )
Likelihood ratio test p = 2.21e-12 
Wald test p = 6.76e-16 
Score (logrank) test p = 8.58e-22 

NK cell resting_CIBERSORT-ABS in BRCA-Basal (n=191):
Model: Surv(OS, EVENT) ~ `NK cell resting_CIBERSORT-ABS` + Age + Stage + Race + Purity + `FAM83D` 
163 patients with 24 dying ( 28 missing obs. )
                                  coef           HR se(coef) 95%CI_l
`NK cell resting_CIBERSORT-ABS`  4.170 6.473900e+01   45.706   0.000
Age                              0.017 1.017000e+00    0.017   0.983
Stage2                          18.791 1.448768e+08 6326.857   0.000
Stage3                          20.180 5.810873e+08 6326.857   0.000
Stage4                          21.217 1.638825e+09 6326.857   0.000
RaceBlack                       -0.888 4.120000e-01    1.117   0.046
RaceWhite                       -1.256 2.850000e-01    1.135   0.031
Purity                           0.665 1.944000e+00    0.935   0.311
FAM83D                          -0.420 6.570000e-01    0.239   0.412
                                     95%CI_u      z     p signif
`NK cell resting_CIBERSORT-ABS` 5.205564e+40  0.091 0.927       
Age                             1.052000e+00  0.949 0.343       
Stage2                                   Inf  0.003 0.998       
Stage3                                   Inf  0.003 0.997       
Stage4                                   Inf  0.003 0.997       
RaceBlack                       3.678000e+00 -0.795 0.427       
RaceWhite                       2.634000e+00 -1.107 0.268       
Purity                          1.213900e+01  0.711 0.477       
FAM83D                          1.049000e+00 -1.760 0.078      ·
Rsquare = 0.171 (max possible = 7.18e-01 )
Likelihood ratio test p = 3.4e-04 
Wald test p = 5.48e-03 
Score (logrank) test p = 3.84e-06 

NK cell resting_CIBERSORT-ABS in BRCA-Her2 (n=82):
Model: Surv(OS, EVENT) ~ `NK cell resting_CIBERSORT-ABS` + Age + Stage + Race + Purity + `FAM83D` 
59 patients with 11 dying ( 23 missing obs. )
                                    coef           HR  se(coef) 95%CI_l
`NK cell resting_CIBERSORT-ABS` -229.484 0.000000e+00   245.691   0.000
Age                                0.020 1.021000e+00     0.029   0.964
Stage2                            17.902 5.951255e+07 15552.226   0.000
Stage3                            20.214 6.007622e+08 15552.226   0.000
Stage4                                NA           NA     0.000      NA
RaceBlack                         -2.843 5.800000e-02     1.779   0.002
RaceWhite                         -1.278 2.790000e-01     1.457   0.016
Purity                             3.437 3.110800e+01     2.658   0.170
FAM83D                            -0.148 8.630000e-01     0.559   0.289
                                      95%CI_u      z     p signif
`NK cell resting_CIBERSORT-ABS` 2.943657e+109 -0.934 0.350       
Age                              1.080000e+00  0.702 0.483       
Stage2                                    Inf  0.001 0.999       
Stage3                                    Inf  0.001 0.999       
Stage4                                     NA     NA    NA   <NA>
RaceBlack                        1.903000e+00 -1.598 0.110       
RaceWhite                        4.843000e+00 -0.877 0.380       
Purity                           5.696299e+03  1.293 0.196       
FAM83D                           2.579000e+00 -0.264 0.792       
Rsquare = 0.39 (max possible = 6.68e-01 )
Likelihood ratio test p = 3e-04 
Wald test p = 2.4e-01 
Score (logrank) test p = 1.68e-14 

NK cell resting_CIBERSORT-ABS in BRCA-LumA (n=568):
Model: Surv(OS, EVENT) ~ `NK cell resting_CIBERSORT-ABS` + Age + Stage + Gender + Race + Purity + `FAM83D` 
464 patients with 55 dying ( 104 missing obs. )
                                   coef           HR se(coef)      95%CI_l
`NK cell resting_CIBERSORT-ABS` 107.981 7.862087e+46   36.150 1.331592e+16
Age                               0.055 1.057000e+00    0.012 1.032000e+00
Stage2                            0.263 1.301000e+00    0.378 6.200000e-01
Stage3                            0.934 2.546000e+00    0.396 1.171000e+00
Stage4                            2.229 9.290000e+00    0.595 2.895000e+00
Gendermale                      -15.324 0.000000e+00 3504.035 0.000000e+00
RaceBlack                        -0.490 6.130000e-01    1.174 6.100000e-02
RaceWhite                         0.151 1.163000e+00    1.031 1.540000e-01
Purity                            0.146 1.157000e+00    0.636 3.320000e-01
FAM83D                            0.161 1.174000e+00    0.147 8.800000e-01
                                     95%CI_u      z     p signif
`NK cell resting_CIBERSORT-ABS` 4.641993e+77  2.987 0.003     **
Age                             1.083000e+00  4.498 0.000    ***
Stage2                          2.727000e+00  0.696 0.487       
Stage3                          5.535000e+00  2.358 0.018      *
Stage4                          2.980800e+01  3.747 0.000    ***
Gendermale                               Inf -0.004 0.997       
RaceBlack                       6.117000e+00 -0.417 0.676       
RaceWhite                       8.770000e+00  0.146 0.884       
Purity                          4.029000e+00  0.230 0.818       
FAM83D                          1.567000e+00  1.092 0.275       
Rsquare = 0.084 (max possible = 6.81e-01 )
Likelihood ratio test p = 1.4e-05 
Wald test p = 1.18e-06 
Score (logrank) test p = 2.1e-08 

NK cell resting_CIBERSORT-ABS in BRCA-LumB (n=219):
Model: Surv(OS, EVENT) ~ `NK cell resting_CIBERSORT-ABS` + Age + Stage + Gender + Race + Purity + `FAM83D` 
157 patients with 25 dying ( 62 missing obs. )
                                   coef           HR se(coef) 95%CI_l
`NK cell resting_CIBERSORT-ABS` -15.960        0.000   94.844   0.000
Age                               0.055        1.056    0.021   1.013
Stage2                            0.409        1.505    1.104   0.173
Stage3                            1.304        3.684    1.079   0.445
Stage4                            1.884        6.579    1.193   0.635
Gendermale                        1.038        2.824    1.135   0.305
RaceBlack                        16.759 18974461.788 6394.387   0.000
RaceWhite                        16.002  8903596.219 6394.387   0.000
Purity                            1.184        3.269    1.431   0.198
FAM83D                            0.308        1.361    0.209   0.903
                                     95%CI_u      z     p signif
`NK cell resting_CIBERSORT-ABS` 6.314737e+73 -0.168 0.866       
Age                             1.102000e+00  2.551 0.011      *
Stage2                          1.309600e+01  0.370 0.711       
Stage3                          3.051700e+01  1.209 0.227       
Stage4                          6.815500e+01  1.579 0.114       
Gendermale                      2.613100e+01  0.915 0.360       
RaceBlack                                Inf  0.003 0.998       
RaceWhite                                Inf  0.003 0.998       
Purity                          5.398000e+01  0.828 0.408       
FAM83D                          2.052000e+00  1.473 0.141       
Rsquare = 0.118 (max possible = 6.98e-01 )
Likelihood ratio test p = 3.24e-02 
Wald test p = 6.27e-02 
Score (logrank) test p = 1.89e-02 

NK cell resting_CIBERSORT-ABS in CESC (n=306):
Model: Surv(OS, EVENT) ~ `NK cell resting_CIBERSORT-ABS` + Age + Race + Purity + `FAM83D` 
227 patients with 55 dying ( 79 missing obs. )
                                  coef         HR se(coef) 95%CI_l     95%CI_u
`NK cell resting_CIBERSORT-ABS` 13.286 588676.361   19.627   0.000 2.99714e+22
Age                              0.013      1.013    0.010   0.993 1.03300e+00
RaceBlack                        1.052      2.863    1.068   0.353 2.32430e+01
RaceWhite                        0.798      2.221    1.016   0.303 1.62820e+01
Purity                           0.491      1.634    0.751   0.375 7.11800e+00
FAM83D                          -0.023      0.977    0.136   0.748 1.27600e+00
                                     z     p signif
`NK cell resting_CIBERSORT-ABS`  0.677 0.498       
Age                              1.260 0.208       
RaceBlack                        0.984 0.325       
RaceWhite                        0.785 0.432       
Purity                           0.654 0.513       
FAM83D                          -0.172 0.864       
Rsquare = 0.016 (max possible = 8.91e-01 )
Likelihood ratio test p = 7.33e-01 
Wald test p = 7.61e-01 
Score (logrank) test p = 7.53e-01 

NK cell resting_CIBERSORT-ABS in CHOL (n=36):
Model: Surv(OS, EVENT) ~ `NK cell resting_CIBERSORT-ABS` + Age + Stage + Gender + Race + Purity + `FAM83D` 
36 patients with 18 dying ( 0 missing obs. )
                                   coef           HR se(coef) 95%CI_l
`NK cell resting_CIBERSORT-ABS` 188.077 4.793847e+81  105.876   0.000
Age                               0.005 1.005000e+00    0.023   0.962
Stage2                            0.664 1.944000e+00    0.655   0.539
Stage3                          -14.924 0.000000e+00 7259.452   0.000
Stage4                            0.921 2.512000e+00    0.699   0.638
Gendermale                        0.266 1.304000e+00    0.572   0.425
RaceBlack                        -3.435 3.200000e-02    2.412   0.000
RaceWhite                        -1.276 2.790000e-01    0.933   0.045
Purity                            2.055 7.809000e+00    1.655   0.305
FAM83D                            0.258 1.295000e+00    0.397   0.595
                                      95%CI_u      z     p signif
`NK cell resting_CIBERSORT-ABS` 6.343439e+171  1.776 0.076      ·
Age                              1.051000e+00  0.239 0.811       
Stage2                           7.010000e+00  1.015 0.310       
Stage3                                    Inf -0.002 0.998       
Stage4                           9.891000e+00  1.317 0.188       
Gendermale                       4.000000e+00  0.465 0.642       
RaceBlack                        3.639000e+00 -1.424 0.154       
RaceWhite                        1.739000e+00 -1.367 0.172       
Purity                           2.000610e+02  1.242 0.214       
FAM83D                           2.817000e+00  0.651 0.515       
Rsquare = 0.291 (max possible = 9.46e-01 )
Likelihood ratio test p = 2.62e-01 
Wald test p = 4.62e-01 
Score (logrank) test p = 2.94e-01 

NK cell resting_CIBERSORT-ABS in COAD (n=458):
Model: Surv(OS, EVENT) ~ `NK cell resting_CIBERSORT-ABS` + Age + Stage + Gender + Race + Purity + `FAM83D` 
236 patients with 58 dying ( 222 missing obs. )
                                  coef      HR se(coef) 95%CI_l      95%CI_u
`NK cell resting_CIBERSORT-ABS`  6.088 440.529   14.042   0.000 3.950431e+14
Age                              0.029   1.029    0.013   1.004 1.056000e+00
Stage2                           0.513   1.671    0.636   0.480 5.809000e+00
Stage3                           1.096   2.993    0.629   0.872 1.027500e+01
Stage4                           2.291   9.889    0.635   2.846 3.435700e+01
Gendermale                       0.316   1.372    0.289   0.778 2.417000e+00
RaceBlack                       -0.365   0.694    0.842   0.133 3.615000e+00
RaceWhite                       -0.303   0.739    0.784   0.159 3.433000e+00
Purity                          -0.407   0.666    0.659   0.183 2.422000e+00
FAM83D                           0.051   1.052    0.207   0.701 1.580000e+00
                                     z     p signif
`NK cell resting_CIBERSORT-ABS`  0.434 0.665       
Age                              2.258 0.024      *
Stage2                           0.807 0.420       
Stage3                           1.742 0.082      ·
Stage4                           3.606 0.000    ***
Gendermale                       1.093 0.275       
RaceBlack                       -0.434 0.664       
RaceWhite                       -0.386 0.699       
Purity                          -0.617 0.537       
FAM83D                           0.245 0.807       
Rsquare = 0.127 (max possible = 8.97e-01 )
Likelihood ratio test p = 4.13e-04 
Wald test p = 2.77e-04 
Score (logrank) test p = 3.82e-05 

NK cell resting_CIBERSORT-ABS in DLBC (n=48):
Model: Surv(OS, EVENT) ~ `NK cell resting_CIBERSORT-ABS` + Age + Gender + Race + Purity + `FAM83D` 
41 patients with 5 dying ( 7 missing obs. )
                                     coef     HR    se(coef) 95%CI_l 95%CI_u
`NK cell resting_CIBERSORT-ABS` -3753.590  0.000 1064138.899   0.000     Inf
Age                                -0.019  0.981       0.038   0.911   1.056
Gendermale                         -0.118  0.889       1.003   0.124   6.353
RaceBlack                           2.862 17.490       1.307   1.351 226.451
RaceWhite                          -2.997  0.050       1.137   0.005   0.463
Purity                             -0.490  0.613       2.083   0.010  36.373
FAM83D                              1.423  4.148       0.387   1.944   8.851
                                     z     p signif
`NK cell resting_CIBERSORT-ABS` -0.004 0.997       
Age                             -0.517 0.605       
Gendermale                      -0.117 0.907       
RaceBlack                        2.190 0.029      *
RaceWhite                       -2.637 0.008     **
Purity                          -0.235 0.814       
FAM83D                           3.680 0.000    ***
Rsquare = 0.259 (max possible = 5.58e-01 )
Likelihood ratio test p = 9.11e-02 
Wald test p = 1e+00 
Score (logrank) test p = 1.57e-01 

NK cell resting_CIBERSORT-ABS in ESCA (n=185):
Model: Surv(OS, EVENT) ~ `NK cell resting_CIBERSORT-ABS` + Age + Stage + Gender + Race + Purity + `FAM83D` 
140 patients with 47 dying ( 45 missing obs. )
                                  coef      HR se(coef) 95%CI_l      95%CI_u
`NK cell resting_CIBERSORT-ABS`  5.554 258.161   16.859   0.000 5.782344e+16
Age                              0.008   1.008    0.014   0.980 1.037000e+00
Stage2                           0.661   1.938    0.658   0.533 7.040000e+00
Stage3                           1.398   4.045    0.675   1.078 1.518200e+01
Stage4                           2.832  16.973    0.776   3.709 7.766300e+01
Gendermale                       0.450   1.569    0.539   0.546 4.510000e+00
RaceBlack                        0.328   1.388    1.075   0.169 1.141700e+01
RaceWhite                       -0.149   0.862    0.457   0.352 2.112000e+00
Purity                           0.165   1.179    0.825   0.234 5.943000e+00
FAM83D                          -0.142   0.868    0.160   0.635 1.186000e+00
                                     z     p signif
`NK cell resting_CIBERSORT-ABS`  0.329 0.742       
Age                              0.578 0.563       
Stage2                           1.005 0.315       
Stage3                           2.071 0.038      *
Stage4                           3.649 0.000    ***
Gendermale                       0.835 0.403       
RaceBlack                        0.305 0.760       
RaceWhite                       -0.325 0.745       
Purity                           0.199 0.842       
FAM83D                          -0.889 0.374       
Rsquare = 0.147 (max possible = 9.32e-01 )
Likelihood ratio test p = 1.41e-02 
Wald test p = 6.84e-03 
Score (logrank) test p = 6.04e-04 

NK cell resting_CIBERSORT-ABS in GBM (n=153):
Model: Surv(OS, EVENT) ~ `NK cell resting_CIBERSORT-ABS` + Age + Gender + Race + Purity + `FAM83D` 
135 patients with 108 dying ( 18 missing obs. )
                                  coef      HR se(coef) 95%CI_l      95%CI_u
`NK cell resting_CIBERSORT-ABS`  6.596 732.348    9.602   0.000 1.090945e+11
Age                              0.030   1.031    0.008   1.014 1.047000e+00
Gendermale                      -0.074   0.929    0.214   0.611 1.413000e+00
RaceBlack                        0.475   1.609    0.730   0.384 6.734000e+00
RaceWhite                       -0.211   0.810    0.620   0.240 2.731000e+00
Purity                          -1.423   0.241    0.561   0.080 7.230000e-01
FAM83D                           0.168   1.183    0.109   0.955 1.465000e+00
                                     z     p signif
`NK cell resting_CIBERSORT-ABS`  0.687 0.492       
Age                              3.676 0.000    ***
Gendermale                      -0.344 0.731       
RaceBlack                        0.651 0.515       
RaceWhite                       -0.340 0.734       
Purity                          -2.538 0.011      *
FAM83D                           1.540 0.124       
Rsquare = 0.147 (max possible = 9.98e-01 )
Likelihood ratio test p = 3.24e-03 
Wald test p = 3.62e-03 
Score (logrank) test p = 3e-03 

NK cell resting_CIBERSORT-ABS in HNSC (n=522):
Model: Surv(OS, EVENT) ~ `NK cell resting_CIBERSORT-ABS` + Age + Stage + Gender + Race + Purity + `FAM83D` 
411 patients with 176 dying ( 111 missing obs. )
                                  coef    HR se(coef) 95%CI_l   95%CI_u      z
`NK cell resting_CIBERSORT-ABS` -1.737 0.176    6.572   0.000 69188.872 -0.264
Age                              0.022 1.022    0.008   1.007     1.038  2.868
Stage2                           0.619 1.857    0.544   0.640     5.388  1.138
Stage3                           0.866 2.377    0.537   0.829     6.812  1.612
Stage4                           1.254 3.503    0.510   1.289     9.515  2.459
Gendermale                      -0.253 0.777    0.172   0.555     1.088 -1.470
RaceBlack                        0.120 1.128    0.560   0.376     3.383  0.215
RaceWhite                       -0.242 0.785    0.513   0.287     2.146 -0.472
Purity                          -0.073 0.929    0.367   0.452     1.909 -0.200
FAM83D                           0.044 1.045    0.076   0.901     1.212  0.579
                                    p signif
`NK cell resting_CIBERSORT-ABS` 0.792       
Age                             0.004     **
Stage2                          0.255       
Stage3                          0.107       
Stage4                          0.014      *
Gendermale                      0.142       
RaceBlack                       0.830       
RaceWhite                       0.637       
Purity                          0.842       
FAM83D                          0.563       
Rsquare = 0.07 (max possible = 9.89e-01 )
Likelihood ratio test p = 8.89e-04 
Wald test p = 2.17e-03 
Score (logrank) test p = 1.57e-03 

NK cell resting_CIBERSORT-ABS in HNSC-HPV+ (n=98):
Model: Surv(OS, EVENT) ~ `NK cell resting_CIBERSORT-ABS` + Age + Stage + Gender + Race + Purity + `FAM83D` 
65 patients with 23 dying ( 33 missing obs. )
                                  coef           HR  se(coef) 95%CI_l
`NK cell resting_CIBERSORT-ABS`  1.105 3.021000e+00    14.015   0.000
Age                              0.010 1.010000e+00     0.025   0.961
Stage2                          17.394 3.582375e+07  5331.891   0.000
Stage3                          16.547 1.534903e+07  5331.891   0.000
Stage4                          17.486 3.928402e+07  5331.891   0.000
Gendermale                      -0.193 8.250000e-01     0.547   0.282
RaceBlack                       19.124 2.020907e+08 12054.094   0.000
RaceWhite                       18.283 8.711257e+07 12054.094   0.000
Purity                          -1.693 1.840000e-01     1.143   0.020
FAM83D                           0.180 1.198000e+00     0.264   0.714
                                     95%CI_u      z     p signif
`NK cell resting_CIBERSORT-ABS` 2.566588e+12  0.079 0.937       
Age                             1.061000e+00  0.388 0.698       
Stage2                                   Inf  0.003 0.997       
Stage3                                   Inf  0.003 0.998       
Stage4                                   Inf  0.003 0.997       
Gendermale                      2.408000e+00 -0.353 0.724       
RaceBlack                                Inf  0.002 0.999       
RaceWhite                                Inf  0.002 0.999       
Purity                          1.728000e+00 -1.481 0.139       
FAM83D                          2.008000e+00  0.684 0.494       
Rsquare = 0.094 (max possible = 9.17e-01 )
Likelihood ratio test p = 7.81e-01 
Wald test p = 9.67e-01 
Score (logrank) test p = 8.99e-01 

NK cell resting_CIBERSORT-ABS in HNSC-HPV- (n=422):
Model: Surv(OS, EVENT) ~ `NK cell resting_CIBERSORT-ABS` + Age + Stage + Gender + Race + Purity + `FAM83D` 
346 patients with 153 dying ( 76 missing obs. )
                                  coef    HR se(coef) 95%CI_l    95%CI_u      z
`NK cell resting_CIBERSORT-ABS` -2.876 0.056    7.628   0.000 175397.548 -0.377
Age                              0.026 1.027    0.008   1.010      1.044  3.133
Stage2                           0.365 1.440    0.554   0.486      4.264  0.658
Stage3                           0.731 2.076    0.542   0.717      6.008  1.348
Stage4                           1.140 3.127    0.512   1.146      8.534  2.226
Gendermale                      -0.287 0.751    0.183   0.525      1.074 -1.570
RaceBlack                       -0.019 0.981    0.567   0.323      2.981 -0.033
RaceWhite                       -0.382 0.682    0.515   0.248      1.873 -0.742
Purity                           0.192 1.212    0.403   0.550      2.671  0.476
FAM83D                           0.029 1.029    0.080   0.880      1.205  0.361
                                    p signif
`NK cell resting_CIBERSORT-ABS` 0.706       
Age                             0.002     **
Stage2                          0.510       
Stage3                          0.178       
Stage4                          0.026      *
Gendermale                      0.116       
RaceBlack                       0.973       
RaceWhite                       0.458       
Purity                          0.634       
FAM83D                          0.718       
Rsquare = 0.085 (max possible = 9.89e-01 )
Likelihood ratio test p = 6.14e-04 
Wald test p = 1.55e-03 
Score (logrank) test p = 1.15e-03 

NK cell resting_CIBERSORT-ABS in KICH (n=66):
Model: Surv(OS, EVENT) ~ `NK cell resting_CIBERSORT-ABS` + Age + Stage + Gender + Race + Purity + `FAM83D` 
63 patients with 9 dying ( 3 missing obs. )
                                   coef           HR  se(coef)      95%CI_l
`NK cell resting_CIBERSORT-ABS`  13.992 1.192732e+06    74.877        0.000
Age                               0.057 1.058000e+00     0.029        0.999
Stage2                           16.096 9.782662e+06     0.856  1828415.278
Stage3                           17.931 6.128213e+07     0.782 13225912.191
Stage4                           19.859 4.213816e+08     0.902 71989498.395
Gendermale                       -0.716 4.890000e-01     0.742        0.114
RaceBlack                       -16.043 0.000000e+00 11596.520        0.000
RaceWhite                        -0.099 9.060000e-01     1.173        0.091
Purity                            0.909 2.482000e+00     4.285        0.001
FAM83D                            0.819 2.268000e+00     0.276        1.320
                                     95%CI_u      z     p signif
`NK cell resting_CIBERSORT-ABS` 6.490128e+69  0.187 0.852       
Age                             1.121000e+00  1.940 0.052      ·
Stage2                          5.234067e+07 18.810 0.000    ***
Stage3                          2.839501e+08 22.920 0.000    ***
Stage4                          2.466505e+09 22.028 0.000    ***
Gendermale                      2.091000e+00 -0.966 0.334       
RaceBlack                                Inf -0.001 0.999       
RaceWhite                       9.032000e+00 -0.084 0.933       
Purity                          1.103094e+04  0.212 0.832       
FAM83D                          3.894000e+00  2.967 0.003     **
Rsquare = 0.392 (max possible = 6.71e-01 )
Likelihood ratio test p = 5.12e-04 
Wald test p = 5.66e-290 
Score (logrank) test p = 9.52e-10 

NK cell resting_CIBERSORT-ABS in KIRC (n=533):
Model: Surv(OS, EVENT) ~ `NK cell resting_CIBERSORT-ABS` + Age + Stage + Gender + Race + Purity + `FAM83D` 
450 patients with 138 dying ( 83 missing obs. )
                                  coef    HR se(coef) 95%CI_l      95%CI_u
`NK cell resting_CIBERSORT-ABS` -3.370 0.034   11.791   0.000 3.742304e+08
Age                              0.035 1.036    0.008   1.019 1.053000e+00
Stage2                           0.298 1.347    0.346   0.683 2.656000e+00
Stage3                           0.787 2.196    0.231   1.396 3.454000e+00
Stage4                           1.733 5.660    0.218   3.693 8.676000e+00
Gendermale                      -0.120 0.887    0.185   0.617 1.275000e+00
RaceBlack                        0.399 1.490    1.060   0.187 1.189300e+01
RaceWhite                        0.362 1.436    1.020   0.195 1.060300e+01
Purity                           0.168 1.183    0.375   0.567 2.466000e+00
FAM83D                           0.261 1.298    0.119   1.028 1.638000e+00
                                     z     p signif
`NK cell resting_CIBERSORT-ABS` -0.286 0.775       
Age                              4.201 0.000    ***
Stage2                           0.861 0.389       
Stage3                           3.404 0.001     **
Stage4                           7.956 0.000    ***
Gendermale                      -0.647 0.518       
RaceBlack                        0.376 0.707       
RaceWhite                        0.355 0.723       
Purity                           0.447 0.655       
FAM83D                           2.196 0.028      *
Rsquare = 0.182 (max possible = 9.65e-01 )
Likelihood ratio test p = 4.01e-15 
Wald test p = 2.08e-15 
Score (logrank) test p = 1.47e-18 

NK cell resting_CIBERSORT-ABS in KIRP (n=290):
Model: Surv(OS, EVENT) ~ `NK cell resting_CIBERSORT-ABS` + Age + Stage + Gender + Race + Purity + `FAM83D` 
219 patients with 34 dying ( 71 missing obs. )
                                    coef    HR se(coef) 95%CI_l      95%CI_u
`NK cell resting_CIBERSORT-ABS` -130.462 0.000  120.731   0.000 1.281258e+46
Age                                0.011 1.011    0.016   0.980 1.043000e+00
Stage2                            -0.565 0.568    1.057   0.072 4.512000e+00
Stage3                             0.911 2.488    0.460   1.010 6.127000e+00
Stage4                             2.138 8.480    0.515   3.089 2.328100e+01
Gendermale                        -0.052 0.950    0.411   0.425 2.124000e+00
RaceBlack                         -0.277 0.758    1.286   0.061 9.431000e+00
RaceWhite                         -0.789 0.454    1.253   0.039 5.290000e+00
Purity                            -0.607 0.545    0.781   0.118 2.519000e+00
FAM83D                             0.967 2.630    0.201   1.774 3.900000e+00
                                     z     p signif
`NK cell resting_CIBERSORT-ABS` -1.081 0.280       
Age                              0.671 0.502       
Stage2                          -0.535 0.593       
Stage3                           1.981 0.048      *
Stage4                           4.149 0.000    ***
Gendermale                      -0.126 0.900       
RaceBlack                       -0.215 0.830       
RaceWhite                       -0.630 0.529       
Purity                          -0.777 0.437       
FAM83D                           4.811 0.000    ***
Rsquare = 0.24 (max possible = 7.58e-01 )
Likelihood ratio test p = 3.55e-09 
Wald test p = 3.97e-09 
Score (logrank) test p = 5.83e-16 

NK cell resting_CIBERSORT-ABS in LGG (n=516):
Model: Surv(OS, EVENT) ~ `NK cell resting_CIBERSORT-ABS` + Age + Gender + Race + Purity + `FAM83D` 
463 patients with 112 dying ( 53 missing obs. )
                                  coef           HR se(coef)    95%CI_l
`NK cell resting_CIBERSORT-ABS` 54.719 5.807297e+23   21.688 200907.700
Age                              0.059 1.061000e+00    0.008      1.045
Gendermale                       0.112 1.118000e+00    0.197      0.760
RaceBlack                       15.805 7.309298e+06 2176.437      0.000
RaceWhite                       15.864 7.757307e+06 2176.437      0.000
Purity                          -1.272 2.800000e-01    0.409      0.126
FAM83D                           0.553 1.738000e+00    0.085      1.473
                                     95%CI_u      z     p signif
`NK cell resting_CIBERSORT-ABS` 1.678617e+42  2.523 0.012      *
Age                             1.078000e+00  7.442 0.000    ***
Gendermale                      1.646000e+00  0.568 0.570       
RaceBlack                                Inf  0.007 0.994       
RaceWhite                                Inf  0.007 0.994       
Purity                          6.250000e-01 -3.110 0.002     **
FAM83D                          2.052000e+00  6.533 0.000    ***
Rsquare = 0.211 (max possible = 9.07e-01 )
Likelihood ratio test p = 9.34e-21 
Wald test p = 2.64e-21 
Score (logrank) test p = 3.59e-25 

NK cell resting_CIBERSORT-ABS in LIHC (n=371):
Model: Surv(OS, EVENT) ~ `NK cell resting_CIBERSORT-ABS` + Age + Stage + Gender + Race + Purity + `FAM83D` 
310 patients with 106 dying ( 61 missing obs. )
                                  coef      HR se(coef) 95%CI_l      95%CI_u
`NK cell resting_CIBERSORT-ABS`  6.458 637.708   22.164   0.000 4.685748e+21
Age                              0.013   1.013    0.008   0.996 1.029000e+00
Stage2                           0.213   1.238    0.265   0.737 2.079000e+00
Stage3                           0.803   2.232    0.241   1.392 3.580000e+00
Stage4                           1.842   6.312    0.627   1.846 2.158800e+01
Gendermale                      -0.135   0.873    0.229   0.558 1.368000e+00
RaceBlack                        0.718   2.050    0.497   0.773 5.435000e+00
RaceWhite                        0.013   1.013    0.238   0.635 1.614000e+00
Purity                           0.095   1.100    0.471   0.437 2.769000e+00
FAM83D                           0.297   1.346    0.094   1.120 1.616000e+00
                                     z     p signif
`NK cell resting_CIBERSORT-ABS`  0.291 0.771       
Age                              1.499 0.134       
Stage2                           0.805 0.421       
Stage3                           3.331 0.001     **
Stage4                           2.937 0.003     **
Gendermale                      -0.592 0.554       
RaceBlack                        1.443 0.149       
RaceWhite                        0.053 0.958       
Purity                           0.202 0.840       
FAM83D                           3.174 0.002     **
Rsquare = 0.115 (max possible = 9.66e-01 )
Likelihood ratio test p = 3.76e-05 
Wald test p = 3.13e-05 
Score (logrank) test p = 8.76e-06 

NK cell resting_CIBERSORT-ABS in LUAD (n=515):
Model: Surv(OS, EVENT) ~ `NK cell resting_CIBERSORT-ABS` + Age + Stage + Gender + Race + Purity + `FAM83D` 
421 patients with 150 dying ( 94 missing obs. )
                                  coef           HR se(coef) 95%CI_l
`NK cell resting_CIBERSORT-ABS` 23.394 1.444749e+10   11.394   2.895
Age                              0.016 1.016000e+00    0.009   0.998
Stage2                           0.880 2.411000e+00    0.202   1.623
Stage3                           0.944 2.570000e+00    0.220   1.670
Stage4                           1.080 2.944000e+00    0.334   1.529
Gendermale                      -0.036 9.650000e-01    0.169   0.693
RaceBlack                       16.327 1.232907e+07 1840.502   0.000
RaceWhite                       16.437 1.376252e+07 1840.502   0.000
Purity                           0.810 2.249000e+00    0.347   1.140
FAM83D                           0.229 1.258000e+00    0.072   1.091
                                     95%CI_u      z     p signif
`NK cell resting_CIBERSORT-ABS` 7.210711e+19  2.053 0.040      *
Age                             1.035000e+00  1.710 0.087      ·
Stage2                          3.580000e+00  4.359 0.000    ***
Stage3                          3.955000e+00  4.291 0.000    ***
Stage4                          5.671000e+00  3.229 0.001     **
Gendermale                      1.343000e+00 -0.212 0.832       
RaceBlack                                Inf  0.009 0.993       
RaceWhite                                Inf  0.009 0.993       
Purity                          4.437000e+00  2.337 0.019      *
FAM83D                          1.450000e+00  3.166 0.002     **
Rsquare = 0.125 (max possible = 9.74e-01 )
Likelihood ratio test p = 1.85e-08 
Wald test p = 6.2e-07 
Score (logrank) test p = 6.05e-08 

NK cell resting_CIBERSORT-ABS in LUSC (n=501):
Model: Surv(OS, EVENT) ~ `NK cell resting_CIBERSORT-ABS` + Age + Stage + Gender + Race + Purity + `FAM83D` 
370 patients with 161 dying ( 131 missing obs. )
                                   coef    HR se(coef) 95%CI_l     95%CI_u
`NK cell resting_CIBERSORT-ABS` -14.421 0.000   15.034   0.000 3418809.339
Age                               0.014 1.014    0.009   0.996       1.033
Stage2                            0.263 1.301    0.190   0.897       1.887
Stage3                            0.641 1.898    0.217   1.242       2.902
Stage4                            0.771 2.161    0.788   0.461      10.125
Gendermale                        0.468 1.597    0.196   1.088       2.344
RaceBlack                         0.067 1.069    0.605   0.327       3.496
RaceWhite                        -0.474 0.623    0.562   0.207       1.875
Purity                           -0.290 0.748    0.375   0.359       1.561
FAM83D                           -0.136 0.873    0.083   0.742       1.028
                                     z     p signif
`NK cell resting_CIBERSORT-ABS` -0.959 0.337       
Age                              1.526 0.127       
Stage2                           1.388 0.165       
Stage3                           2.959 0.003     **
Stage4                           0.978 0.328       
Gendermale                       2.390 0.017      *
RaceBlack                        0.110 0.912       
RaceWhite                       -0.842 0.400       
Purity                          -0.772 0.440       
FAM83D                          -1.633 0.102       
Rsquare = 0.061 (max possible = 9.87e-01 )
Likelihood ratio test p = 1.04e-02 
Wald test p = 9.91e-03 
Score (logrank) test p = 8.46e-03 

NK cell resting_CIBERSORT-ABS in MESO (n=87):
Model: Surv(OS, EVENT) ~ `NK cell resting_CIBERSORT-ABS` + Age + Stage + Gender + Race + Purity + `FAM83D` 
85 patients with 72 dying ( 2 missing obs. )
                                   coef    HR se(coef) 95%CI_l      95%CI_u
`NK cell resting_CIBERSORT-ABS` -18.119 0.000   35.078   0.000 9.768122e+21
Age                               0.038 1.039    0.017   1.005 1.074000e+00
Stage2                           -0.072 0.930    0.461   0.377 2.299000e+00
Stage3                           -0.168 0.845    0.410   0.379 1.886000e+00
Stage4                           -0.602 0.548    0.490   0.209 1.432000e+00
Gendermale                       -0.392 0.676    0.336   0.350 1.307000e+00
RaceBlack                         0.427 1.533    1.538   0.075 3.125500e+01
RaceWhite                        -0.351 0.704    1.049   0.090 5.499000e+00
Purity                            0.047 1.048    0.592   0.329 3.346000e+00
FAM83D                            0.453 1.574    0.104   1.284 1.929000e+00
                                     z     p signif
`NK cell resting_CIBERSORT-ABS` -0.517 0.605       
Age                              2.247 0.025      *
Stage2                          -0.156 0.876       
Stage3                          -0.410 0.682       
Stage4                          -1.227 0.220       
Gendermale                      -1.165 0.244       
RaceBlack                        0.278 0.781       
RaceWhite                       -0.335 0.738       
Purity                           0.080 0.936       
FAM83D                           4.363 0.000    ***
Rsquare = 0.257 (max possible = 9.98e-01 )
Likelihood ratio test p = 4.86e-03 
Wald test p = 3.96e-03 
Score (logrank) test p = 2.57e-03 

NK cell resting_CIBERSORT-ABS in OV (n=303):
Model: Surv(OS, EVENT) ~ `NK cell resting_CIBERSORT-ABS` + Age + Race + Purity + `FAM83D` 
238 patients with 153 dying ( 65 missing obs. )
                                  coef           HR se(coef) 95%CI_l
`NK cell resting_CIBERSORT-ABS` 38.482 5.160537e+16   62.135   0.000
Age                              0.037 1.038000e+00    0.008   1.021
RaceBlack                       -0.059 9.420000e-01    0.577   0.304
RaceWhite                       -0.172 8.420000e-01    0.516   0.306
Purity                          -0.649 5.230000e-01    0.683   0.137
FAM83D                           0.038 1.039000e+00    0.093   0.865
                                     95%CI_u      z     p signif
`NK cell resting_CIBERSORT-ABS` 3.999948e+69  0.619 0.536       
Age                             1.055000e+00  4.505 0.000    ***
RaceBlack                       2.921000e+00 -0.103 0.918       
RaceWhite                       2.314000e+00 -0.334 0.738       
Purity                          1.995000e+00 -0.949 0.342       
FAM83D                          1.247000e+00  0.410 0.682       
Rsquare = 0.084 (max possible = 9.97e-01 )
Likelihood ratio test p = 1.99e-03 
Wald test p = 1.73e-03 
Score (logrank) test p = 1.43e-03 

NK cell resting_CIBERSORT-ABS in PAAD (n=179):
Model: Surv(OS, EVENT) ~ `NK cell resting_CIBERSORT-ABS` + Age + Stage + Gender + Race + Purity + `FAM83D` 
165 patients with 89 dying ( 14 missing obs. )
                                  coef      HR se(coef) 95%CI_l      95%CI_u
`NK cell resting_CIBERSORT-ABS`  5.960 387.523   18.351   0.000 1.615905e+18
Age                              0.022   1.022    0.011   1.001 1.045000e+00
Stage2                           0.428   1.535    0.445   0.641 3.672000e+00
Stage3                          -0.204   0.815    1.091   0.096 6.917000e+00
Stage4                           0.077   1.080    0.826   0.214 5.447000e+00
Gendermale                      -0.215   0.807    0.217   0.527 1.235000e+00
RaceBlack                       -0.064   0.938    0.737   0.221 3.979000e+00
RaceWhite                        0.291   1.338    0.475   0.527 3.395000e+00
Purity                          -0.560   0.571    0.418   0.252 1.296000e+00
FAM83D                           0.167   1.182    0.080   1.010 1.383000e+00
                                     z     p signif
`NK cell resting_CIBERSORT-ABS`  0.325 0.745       
Age                              2.018 0.044      *
Stage2                           0.962 0.336       
Stage3                          -0.187 0.852       
Stage4                           0.093 0.926       
Gendermale                      -0.988 0.323       
RaceBlack                       -0.087 0.930       
RaceWhite                        0.613 0.540       
Purity                          -1.339 0.180       
FAM83D                           2.084 0.037      *
Rsquare = 0.111 (max possible = 9.91e-01 )
Likelihood ratio test p = 3.58e-02 
Wald test p = 4.47e-02 
Score (logrank) test p = 4.03e-02 

NK cell resting_CIBERSORT-ABS in PCPG (n=181):
Model: Surv(OS, EVENT) ~ `NK cell resting_CIBERSORT-ABS` + Age + Gender + Race + Purity + `FAM83D` 
164 patients with 7 dying ( 17 missing obs. )
                                    coef           HR  se(coef) 95%CI_l
`NK cell resting_CIBERSORT-ABS` -217.473        0.000   392.691   0.000
Age                                0.035        1.036     0.027   0.982
Gendermale                         0.926        2.524     0.947   0.395
RaceBlack                          0.057        1.058 20276.288   0.000
RaceWhite                         17.564 42452805.061 16624.447   0.000
Purity                             4.494       89.506     3.982   0.036
FAM83D                             1.288        3.625     0.513   1.326
                                      95%CI_u      z     p signif
`NK cell resting_CIBERSORT-ABS` 6.484567e+239 -0.554 0.580       
Age                              1.092000e+00  1.295 0.195       
Gendermale                       1.613600e+01  0.978 0.328       
RaceBlack                                 Inf  0.000 1.000   <NA>
RaceWhite                                 Inf  0.001 0.999       
Purity                           2.195672e+05  1.129 0.259       
FAM83D                           9.914000e+00  2.509 0.012      *
Rsquare = 0.092 (max possible = 3.07e-01 )
Likelihood ratio test p = 2.73e-02 
Wald test p = 7.56e-02 
Score (logrank) test p = 1.8e-02 

NK cell resting_CIBERSORT-ABS in PRAD (n=498):
Model: Surv(OS, EVENT) ~ `NK cell resting_CIBERSORT-ABS` + Age + Race + Purity + `FAM83D` 
403 patients with 9 dying ( 95 missing obs. )
                                   coef           HR se(coef) 95%CI_l
`NK cell resting_CIBERSORT-ABS` 120.029 1.342924e+52   83.010   0.000
Age                               0.019 1.019000e+00    0.058   0.910
RaceBlack                        15.771 7.069241e+06 6877.120   0.000
RaceWhite                        16.617 1.647093e+07 6877.120   0.000
Purity                            1.457 4.293000e+00    1.511   0.222
FAM83D                            0.427 1.533000e+00    0.299   0.853
                                      95%CI_u     z     p signif
`NK cell resting_CIBERSORT-ABS` 6.110671e+122 1.446 0.148       
Age                              1.141000e+00 0.326 0.744       
RaceBlack                                 Inf 0.002 0.998       
RaceWhite                                 Inf 0.002 0.998       
Purity                           8.293200e+01 0.964 0.335       
FAM83D                           2.757000e+00 1.428 0.153       
Rsquare = 0.016 (max possible = 1.83e-01 )
Likelihood ratio test p = 3.88e-01 
Wald test p = 3.28e-01 
Score (logrank) test p = 1.64e-01 

NK cell resting_CIBERSORT-ABS in READ (n=166):
Model: Surv(OS, EVENT) ~ `NK cell resting_CIBERSORT-ABS` + Age + Stage + Gender + Race + Purity + `FAM83D` 
72 patients with 13 dying ( 94 missing obs. )
                                   coef          HR  se(coef) 95%CI_l
`NK cell resting_CIBERSORT-ABS` -65.760       0.000    92.890   0.000
Age                               0.098       1.103     0.046   1.007
Stage2                           -2.107       0.122     1.301   0.009
Stage3                           -0.749       0.473     0.910   0.080
Stage4                           -0.737       0.479     1.037   0.063
Gendermale                       -0.485       0.615     0.723   0.149
RaceBlack                        -1.377       0.252 53546.373   0.000
RaceWhite                        15.992 8813994.146 53016.185   0.000
Purity                            0.094       1.099     1.368   0.075
FAM83D                            0.204       1.226     0.461   0.497
                                     95%CI_u      z     p signif
`NK cell resting_CIBERSORT-ABS` 3.230554e+50 -0.708 0.479       
Age                             1.208000e+00  2.104 0.035      *
Stage2                          1.555000e+00 -1.620 0.105       
Stage3                          2.812000e+00 -0.823 0.410       
Stage4                          3.650000e+00 -0.711 0.477       
Gendermale                      2.537000e+00 -0.672 0.502       
RaceBlack                                Inf  0.000 1.000   <NA>
RaceWhite                                Inf  0.000 1.000   <NA>
Purity                          1.605000e+01  0.069 0.945       
FAM83D                          3.024000e+00  0.443 0.658       
Rsquare = 0.235 (max possible = 7.04e-01 )
Likelihood ratio test p = 3.72e-02 
Wald test p = 9.76e-01 
Score (logrank) test p = 6.84e-02 

NK cell resting_CIBERSORT-ABS in SARC (n=260):
Model: Surv(OS, EVENT) ~ `NK cell resting_CIBERSORT-ABS` + Age + Gender + Race + Purity + `FAM83D` 
233 patients with 90 dying ( 27 missing obs. )
                                  coef       HR se(coef) 95%CI_l      95%CI_u
`NK cell resting_CIBERSORT-ABS`  8.103 3304.092   20.438   0.000 8.243074e+20
Age                              0.022    1.022    0.008   1.006 1.039000e+00
Gendermale                      -0.028    0.972    0.227   0.623 1.517000e+00
RaceBlack                       -0.106    0.899    1.087   0.107 7.576000e+00
RaceWhite                       -0.448    0.639    1.023   0.086 4.745000e+00
Purity                           0.972    2.642    0.605   0.808 8.643000e+00
FAM83D                          -0.016    0.985    0.068   0.862 1.124000e+00
                                     z     p signif
`NK cell resting_CIBERSORT-ABS`  0.396 0.692       
Age                              2.638 0.008     **
Gendermale                      -0.124 0.901       
RaceBlack                       -0.098 0.922       
RaceWhite                       -0.438 0.661       
Purity                           1.607 0.108       
FAM83D                          -0.230 0.818       
Rsquare = 0.043 (max possible = 9.75e-01 )
Likelihood ratio test p = 1.7e-01 
Wald test p = 2.14e-01 
Score (logrank) test p = 2.13e-01 

NK cell resting_CIBERSORT-ABS in SKCM (n=471):
Model: Surv(OS, EVENT) ~ `NK cell resting_CIBERSORT-ABS` + Age + Stage + Gender + Race + Purity + `FAM83D` 
390 patients with 186 dying ( 81 missing obs. )
                                  coef        HR se(coef) 95%CI_l     95%CI_u
`NK cell resting_CIBERSORT-ABS`  9.537 13865.053   14.235   0.000 1.81369e+16
Age                              0.018     1.019    0.005   1.008 1.02900e+00
Stage2                           0.314     1.368    0.221   0.887 2.11100e+00
Stage3                           0.638     1.892    0.206   1.264 2.83200e+00
Stage4                           1.372     3.944    0.352   1.977 7.86900e+00
Gendermale                      -0.037     0.964    0.158   0.708 1.31300e+00
RaceWhite                       -1.245     0.288    0.402   0.131 6.33000e-01
Purity                           0.934     2.546    0.347   1.290 5.02400e+00
FAM83D                           0.115     1.122    0.081   0.956 1.31600e+00
                                     z     p signif
`NK cell resting_CIBERSORT-ABS`  0.670 0.503       
Age                              3.513 0.000    ***
Stage2                           1.418 0.156       
Stage3                           3.097 0.002     **
Stage4                           3.894 0.000    ***
Gendermale                      -0.234 0.815       
RaceWhite                       -3.098 0.002     **
Purity                           2.695 0.007     **
FAM83D                           1.413 0.158       
Rsquare = 0.129 (max possible = 9.92e-01 )
Likelihood ratio test p = 2.12e-08 
Wald test p = 1.34e-08 
Score (logrank) test p = 1.48e-09 

NK cell resting_CIBERSORT-ABS in SKCM-Primary (n=103):
Model: Surv(OS, EVENT) ~ `NK cell resting_CIBERSORT-ABS` + Age + Stage + Gender + Race + Purity + `FAM83D` 
94 patients with 26 dying ( 9 missing obs. )
                                  coef           HR se(coef) 95%CI_l
`NK cell resting_CIBERSORT-ABS` 46.092 1.041239e+20   36.798   0.000
Age                              0.020 1.020000e+00    0.017   0.986
Stage2                          17.425 3.693140e+07 6195.658   0.000
Stage3                          17.837 5.580206e+07 6195.658   0.000
Stage4                          20.189 5.862038e+08 6195.658   0.000
Gendermale                       0.370 1.448000e+00    0.461   0.587
RaceWhite                       -1.256 2.850000e-01    0.685   0.074
Purity                           0.008 1.008000e+00    1.014   0.138
FAM83D                          -0.076 9.270000e-01    0.253   0.565
                                     95%CI_u      z     p signif
`NK cell resting_CIBERSORT-ABS` 2.188477e+51  1.253 0.210       
Age                             1.056000e+00  1.147 0.251       
Stage2                                   Inf  0.003 0.998       
Stage3                                   Inf  0.003 0.998       
Stage4                                   Inf  0.003 0.997       
Gendermale                      3.575000e+00  0.803 0.422       
RaceWhite                       1.091000e+00 -1.833 0.067      ·
Purity                          7.359000e+00  0.008 0.993       
FAM83D                          1.521000e+00 -0.301 0.763       
Rsquare = 0.16 (max possible = 8.69e-01 )
Likelihood ratio test p = 5.99e-02 
Wald test p = 5.36e-02 
Score (logrank) test p = 4.41e-03 

NK cell resting_CIBERSORT-ABS in SKCM-Metastasis (n=368):
Model: Surv(OS, EVENT) ~ `NK cell resting_CIBERSORT-ABS` + Age + Stage + Gender + Race + Purity + `FAM83D` 
296 patients with 160 dying ( 72 missing obs. )
                                  coef    HR se(coef) 95%CI_l      95%CI_u
`NK cell resting_CIBERSORT-ABS`  1.825 6.200   16.271   0.000 4.389133e+14
Age                              0.020 1.021    0.006   1.009 1.032000e+00
Stage2                           0.204 1.226    0.233   0.776 1.938000e+00
Stage3                           0.599 1.820    0.211   1.204 2.752000e+00
Stage4                           1.164 3.204    0.400   1.462 7.023000e+00
Gendermale                      -0.047 0.954    0.172   0.681 1.337000e+00
RaceWhite                       -1.022 0.360    0.600   0.111 1.166000e+00
Purity                           1.066 2.905    0.377   1.389 6.077000e+00
FAM83D                           0.130 1.139    0.087   0.960 1.351000e+00
                                     z     p signif
`NK cell resting_CIBERSORT-ABS`  0.112 0.911       
Age                              3.605 0.000    ***
Stage2                           0.874 0.382       
Stage3                           2.842 0.004     **
Stage4                           2.908 0.004     **
Gendermale                      -0.271 0.786       
RaceWhite                       -1.703 0.088      ·
Purity                           2.832 0.005     **
FAM83D                           1.488 0.137       
Rsquare = 0.14 (max possible = 9.95e-01 )
Likelihood ratio test p = 1.05e-06 
Wald test p = 1.92e-06 
Score (logrank) test p = 6.63e-07 

NK cell resting_CIBERSORT-ABS in STAD (n=415):
Model: Surv(OS, EVENT) ~ `NK cell resting_CIBERSORT-ABS` + Age + Stage + Gender + Race + Purity + `FAM83D` 
289 patients with 111 dying ( 126 missing obs. )
                                   coef    HR se(coef) 95%CI_l 95%CI_u      z
`NK cell resting_CIBERSORT-ABS` -44.518 0.000   15.622   0.000   0.000 -2.850
Age                               0.030 1.030    0.010   1.009   1.051  2.870
Stage2                            0.510 1.665    0.396   0.767   3.616  1.288
Stage3                            1.038 2.822    0.370   1.367   5.828  2.804
Stage4                            1.488 4.429    0.517   1.609  12.192  2.880
Gendermale                        0.199 1.220    0.207   0.812   1.832  0.957
RaceBlack                         0.721 2.056    0.470   0.818   5.167  1.532
RaceWhite                         0.060 1.062    0.244   0.658   1.714  0.246
Purity                           -0.556 0.574    0.383   0.271   1.216 -1.450
FAM83D                            0.195 1.215    0.092   1.015   1.454  2.123
                                    p signif
`NK cell resting_CIBERSORT-ABS` 0.004     **
Age                             0.004     **
Stage2                          0.198       
Stage3                          0.005     **
Stage4                          0.004     **
Gendermale                      0.338       
RaceBlack                       0.125       
RaceWhite                       0.806       
Purity                          0.147       
FAM83D                          0.034      *
Rsquare = 0.118 (max possible = 9.79e-01 )
Likelihood ratio test p = 7.21e-05 
Wald test p = 3.53e-04 
Score (logrank) test p = 2.44e-04 

NK cell resting_CIBERSORT-ABS in TGCT (n=150):
Model: Surv(OS, EVENT) ~ `NK cell resting_CIBERSORT-ABS` + Age + Stage + Race + Purity + `FAM83D` 
75 patients with 2 dying ( 75 missing obs. )
                                   coef            HR     se(coef) 95%CI_l
`NK cell resting_CIBERSORT-ABS` 460.829 1.366282e+200  2790552.364       0
Age                              -1.747  1.740000e-01     1644.927       0
Stage2                            6.925  1.017445e+03    42751.988       0
Stage3                           18.220  8.183633e+07   141939.333       0
RaceBlack                         0.884  2.421000e+00 21719474.987       0
RaceWhite                       -45.517  0.000000e+00 22588969.159       0
Purity                          -13.566  0.000000e+00   221699.214       0
FAM83D                           -4.844  8.000000e-03    37649.966       0
                                95%CI_u      z     p signif
`NK cell resting_CIBERSORT-ABS`     Inf  0.000 1.000   <NA>
Age                                 Inf -0.001 0.999       
Stage2                              Inf  0.000 1.000   <NA>
Stage3                              Inf  0.000 1.000   <NA>
RaceBlack                           Inf  0.000 1.000   <NA>
RaceWhite                           Inf  0.000 1.000   <NA>
Purity                              Inf  0.000 1.000   <NA>
FAM83D                              Inf  0.000 1.000   <NA>
Rsquare = 0.14 (max possible = 1.4e-01 )
Likelihood ratio test p = 1.84e-01 
Wald test p = 1e+00 
Score (logrank) test p = 5.69e-03 

NK cell resting_CIBERSORT-ABS in THCA (n=509):
Model: Surv(OS, EVENT) ~ `NK cell resting_CIBERSORT-ABS` + Age + Stage + Gender + Race + Purity + `FAM83D` 
395 patients with 16 dying ( 114 missing obs. )
                                   coef           HR se(coef) 95%CI_l
`NK cell resting_CIBERSORT-ABS` 168.076 9.873732e+72   91.176   0.000
Age                               0.149 1.161000e+00    0.029   1.098
Stage2                            0.179 1.197000e+00    1.095   0.140
Stage3                            0.450 1.568000e+00    0.928   0.255
Stage4                            1.561 4.763000e+00    0.999   0.673
Gendermale                       -0.230 7.940000e-01    0.707   0.199
RaceBlack                        16.460 1.407788e+07 7061.695   0.000
RaceWhite                        16.845 2.068332e+07 7061.695   0.000
Purity                            1.607 4.990000e+00    1.113   0.563
FAM83D                            0.287 1.332000e+00    0.579   0.428
                                    95%CI_u      z     p signif
`NK cell resting_CIBERSORT-ABS` 4.0176e+150  1.843 0.065      ·
Age                              1.2280e+00  5.221 0.000    ***
Stage2                           1.0234e+01  0.164 0.870       
Stage3                           9.6650e+00  0.485 0.628       
Stage4                           3.3725e+01  1.563 0.118       
Gendermale                       3.1720e+00 -0.326 0.744       
RaceBlack                               Inf  0.002 0.998       
RaceWhite                               Inf  0.002 0.998       
Purity                           4.4206e+01  1.444 0.149       
FAM83D                           4.1430e+00  0.495 0.621       
Rsquare = 0.155 (max possible = 3.47e-01 )
Likelihood ratio test p = 2.07e-10 
Wald test p = 2.91e-04 
Score (logrank) test p = 2.99e-11 

NK cell resting_CIBERSORT-ABS in THYM (n=120):
Model: Surv(OS, EVENT) ~ `NK cell resting_CIBERSORT-ABS` + Age + Gender + Race + Purity + `FAM83D` 
113 patients with 9 dying ( 7 missing obs. )
                                   coef    HR  se(coef) 95%CI_l       95%CI_u
`NK cell resting_CIBERSORT-ABS` -53.854 0.000   145.318   0.000 2.024195e+100
Age                               0.043 1.044     0.032   0.981  1.111000e+00
Gendermale                       -0.100 0.905     0.791   0.192  4.268000e+00
RaceBlack                       -16.431 0.000 11746.379   0.000           Inf
RaceWhite                         0.351 1.421     1.109   0.162  1.249100e+01
Purity                            0.402 1.495     1.193   0.144  1.550400e+01
FAM83D                           -0.564 0.569     0.382   0.269  1.204000e+00
                                     z     p signif
`NK cell resting_CIBERSORT-ABS` -0.371 0.711       
Age                              1.367 0.172       
Gendermale                      -0.126 0.900       
RaceBlack                       -0.001 0.999       
RaceWhite                        0.317 0.752       
Purity                           0.337 0.736       
FAM83D                          -1.474 0.140       
Rsquare = 0.067 (max possible = 4.51e-01 )
Likelihood ratio test p = 3.5e-01 
Wald test p = 4.51e-01 
Score (logrank) test p = 3.04e-01 

NK cell resting_CIBERSORT-ABS in UCEC (n=545):
Model: Surv(OS, EVENT) ~ `NK cell resting_CIBERSORT-ABS` + Age + Race + Purity + `FAM83D` 
85 patients with 16 dying ( 460 missing obs. )
                                  coef           HR se(coef) 95%CI_l
`NK cell resting_CIBERSORT-ABS` 43.495 7.752145e+18   76.001   0.000
Age                             -0.008 9.920000e-01    0.029   0.937
RaceWhite                        1.390 4.014000e+00    0.687   1.044
Purity                           1.159 3.187000e+00    1.105   0.365
FAM83D                           0.094 1.099000e+00    0.250   0.673
                                     95%CI_u      z     p signif
`NK cell resting_CIBERSORT-ABS` 3.817708e+83  0.572 0.567       
Age                             1.050000e+00 -0.286 0.775       
RaceWhite                       1.543800e+01  2.022 0.043      *
Purity                          2.779700e+01  1.049 0.294       
FAM83D                          1.794000e+00  0.376 0.707       
Rsquare = 0.086 (max possible = 7.29e-01 )
Likelihood ratio test p = 1.77e-01 
Wald test p = 2.54e-01 
Score (logrank) test p = 1.86e-01 

NK cell resting_CIBERSORT-ABS in UCS (n=57):
Model: Surv(OS, EVENT) ~ `NK cell resting_CIBERSORT-ABS` + Age + Race + Purity + `FAM83D` 
52 patients with 32 dying ( 5 missing obs. )
                                  coef           HR se(coef) 95%CI_l
`NK cell resting_CIBERSORT-ABS` 16.172 10549279.172   38.909   0.000
Age                              0.044        1.045    0.025   0.996
RaceBlack                       17.596 43847526.444 6476.717   0.000
RaceWhite                       17.818 54733344.851 6476.717   0.000
Purity                          -0.931        0.394    1.080   0.047
FAM83D                          -0.005        0.995    0.287   0.567
                                    95%CI_u      z     p signif
`NK cell resting_CIBERSORT-ABS` 1.38846e+40  0.416 0.678       
Age                             1.09700e+00  1.806 0.071      ·
RaceBlack                               Inf  0.003 0.998       
RaceWhite                               Inf  0.003 0.998       
Purity                          3.27700e+00 -0.861 0.389       
FAM83D                          1.74600e+00 -0.019 0.985       
Rsquare = 0.122 (max possible = 9.83e-01 )
Likelihood ratio test p = 3.45e-01 
Wald test p = 4.73e-01 
Score (logrank) test p = 3.66e-01 

NK cell resting_CIBERSORT-ABS in UVM (n=80):
Model: Surv(OS, EVENT) ~ `NK cell resting_CIBERSORT-ABS` + Age + Stage + Gender + Purity + `FAM83D` 
77 patients with 22 dying ( 3 missing obs. )
                                    coef     HR se(coef) 95%CI_l      95%CI_u
`NK cell resting_CIBERSORT-ABS` -208.755  0.000  118.855   0.000 3.221147e+10
Age                                0.056  1.058    0.022   1.013 1.105000e+00
Stage3                             0.449  1.567    0.557   0.526 4.664000e+00
Stage4                             4.036 56.614    1.227   5.106 6.277020e+02
Gendermale                         0.408  1.503    0.520   0.542 4.168000e+00
Purity                             2.353 10.512    1.522   0.533 2.075120e+02
FAM83D                             1.203  3.329    0.400   1.519 7.296000e+00
                                     z     p signif
`NK cell resting_CIBERSORT-ABS` -1.756 0.079      ·
Age                              2.561 0.010      *
Stage3                           0.807 0.420       
Stage4                           3.288 0.001     **
Gendermale                       0.783 0.433       
Purity                           1.546 0.122       
FAM83D                           3.004 0.003     **
Rsquare = 0.376 (max possible = 8.72e-01 )
Likelihood ratio test p = 6.41e-06 
Wald test p = 7.82e-04 
Score (logrank) test p = 1.3e-10 

NK cell_EPIC in ACC (n=79):
Model: Surv(OS, EVENT) ~ `NK cell_EPIC` + Age + Gender + Race + Purity + `FAM83D` 
64 patients with 24 dying ( 15 missing obs. )
                 coef           HR  se(coef) 95%CI_l       95%CI_u     z     p
`NK cell_EPIC` 31.961 7.591649e+13   105.804   0.000 8.720914e+103 0.302 0.763
Age             0.001 1.001000e+00     0.014   0.974  1.028000e+00 0.038 0.970
Gendermale      0.723 2.061000e+00     0.477   0.809  5.252000e+00 1.516 0.130
RaceBlack       1.330 3.780000e+00 21771.038   0.000           Inf 0.000 1.000
RaceWhite      16.260 1.152625e+07 20277.896   0.000           Inf 0.001 0.999
Purity          2.647 1.410900e+01     2.389   0.131  1.523717e+03 1.108 0.268
FAM83D          1.163 3.199000e+00     0.283   1.839  5.566000e+00 4.115 0.000
               signif
`NK cell_EPIC`       
Age                  
Gendermale           
RaceBlack        <NA>
RaceWhite            
Purity               
FAM83D            ***
Rsquare = 0.367 (max possible = 9.38e-01 )
Likelihood ratio test p = 1.31e-04 
Wald test p = 3.88e-03 
Score (logrank) test p = 1.51e-04 

NK cell_EPIC in BLCA (n=408):
Model: Surv(OS, EVENT) ~ `NK cell_EPIC` + Age + Stage + Gender + Race + Purity + `FAM83D` 
348 patients with 160 dying ( 60 missing obs. )
                  coef          HR se(coef) 95%CI_l 95%CI_u      z     p signif
`NK cell_EPIC` -61.546       0.000   33.525   0.000  64.260 -1.836 0.066      ·
Age              0.032       1.032    0.009   1.015   1.050  3.643 0.000    ***
Stage2          14.600 2191769.927 1883.047   0.000     Inf  0.008 0.994       
Stage3          15.060 3472876.951 1883.047   0.000     Inf  0.008 0.994       
Stage4          15.554 5690637.156 1883.047   0.000     Inf  0.008 0.993       
Gendermale      -0.169       0.844    0.179   0.595   1.199 -0.946 0.344       
RaceBlack        0.713       2.041    0.452   0.841   4.952  1.577 0.115       
RaceWhite        0.153       1.166    0.357   0.579   2.345  0.430 0.667       
Purity          -0.124       0.884    0.353   0.443   1.764 -0.351 0.725       
FAM83D          -0.010       0.990    0.085   0.838   1.171 -0.112 0.911       
Rsquare = 0.142 (max possible = 9.91e-01 )
Likelihood ratio test p = 6.8e-08 
Wald test p = 1.06e-06 
Score (logrank) test p = 3.48e-07 

NK cell_EPIC in BRCA (n=1100):
Model: Surv(OS, EVENT) ~ `NK cell_EPIC` + Age + Stage + Gender + Race + Purity + `FAM83D` 
878 patients with 121 dying ( 222 missing obs. )
                 coef           HR se(coef)   95%CI_l      95%CI_u      z     p
`NK cell_EPIC` 33.139 2.466868e+14   11.397 49118.400 1.238932e+24  2.908 0.004
Age             0.040 1.041000e+00    0.008     1.025 1.057000e+00  5.148 0.000
Stage2          0.441 1.554000e+00    0.313     0.842 2.871000e+00  1.409 0.159
Stage3          1.243 3.465000e+00    0.322     1.843 6.516000e+00  3.858 0.000
Stage4          2.517 1.239200e+01    0.397     5.688 2.699900e+01  6.335 0.000
Gendermale      0.056 1.058000e+00    1.007     0.147 7.616000e+00  0.056 0.955
RaceBlack      -0.070 9.320000e-01    0.621     0.276 3.146000e+00 -0.113 0.910
RaceWhite      -0.257 7.730000e-01    0.596     0.240 2.487000e+00 -0.432 0.666
Purity          0.375 1.454000e+00    0.430     0.627 3.376000e+00  0.872 0.383
FAM83D          0.112 1.119000e+00    0.068     0.979 1.277000e+00  1.653 0.098
               signif
`NK cell_EPIC`     **
Age               ***
Stage2               
Stage3            ***
Stage4            ***
Gendermale           
RaceBlack            
RaceWhite            
Purity               
FAM83D              ·
Rsquare = 0.088 (max possible = 7.85e-01 )
Likelihood ratio test p = 3.96e-13 
Wald test p = 1.37e-16 
Score (logrank) test p = 1.04e-22 

NK cell_EPIC in BRCA-Basal (n=191):
Model: Surv(OS, EVENT) ~ `NK cell_EPIC` + Age + Stage + Race + Purity + `FAM83D` 
163 patients with 24 dying ( 28 missing obs. )
                   coef           HR se(coef) 95%CI_l       95%CI_u      z
`NK cell_EPIC` -343.783 0.000000e+00  305.647   0.000 7.310438e+110 -1.125
Age               0.020 1.020000e+00    0.018   0.985  1.056000e+00  1.127
Stage2           18.441 1.020499e+08 6048.329   0.000           Inf  0.003
Stage3           19.748 3.771963e+08 6048.329   0.000           Inf  0.003
Stage4           20.517 8.137928e+08 6048.329   0.000           Inf  0.003
RaceBlack        -1.140 3.200000e-01    1.134   0.035  2.950000e+00 -1.006
RaceWhite        -1.399 2.470000e-01    1.139   0.026  2.300000e+00 -1.229
Purity            0.073 1.076000e+00    1.024   0.145  8.003000e+00  0.072
FAM83D           -0.431 6.500000e-01    0.237   0.409  1.034000e+00 -1.820
                   p signif
`NK cell_EPIC` 0.261       
Age            0.260       
Stage2         0.998       
Stage3         0.997       
Stage4         0.997       
RaceBlack      0.314       
RaceWhite      0.219       
Purity         0.943       
FAM83D         0.069      ·
Rsquare = 0.181 (max possible = 7.18e-01 )
Likelihood ratio test p = 1.59e-04 
Wald test p = 5.06e-03 
Score (logrank) test p = 2.99e-06 

NK cell_EPIC in BRCA-Her2 (n=82):
Model: Surv(OS, EVENT) ~ `NK cell_EPIC` + Age + Stage + Race + Purity + `FAM83D` 
59 patients with 11 dying ( 23 missing obs. )
                   coef           HR  se(coef) 95%CI_l  95%CI_u      z     p
`NK cell_EPIC` -460.116 0.000000e+00  1030.447   0.000      Inf -0.447 0.655
Age               0.022 1.022000e+00     0.030   0.963    1.085  0.719 0.472
Stage2           18.010 6.629751e+07 14950.921   0.000      Inf  0.001 0.999
Stage3           19.792 3.940068e+08 14950.921   0.000      Inf  0.001 0.999
Stage4               NA           NA     0.000      NA       NA     NA    NA
RaceBlack        -3.155 4.300000e-02     1.787   0.001    1.416 -1.765 0.077
RaceWhite        -1.752 1.730000e-01     1.491   0.009    3.226 -1.175 0.240
Purity            2.474 1.187500e+01     2.293   0.133 1062.666  1.079 0.281
FAM83D           -0.472 6.240000e-01     0.554   0.211    1.846 -0.853 0.394
               signif
`NK cell_EPIC`       
Age                  
Stage2               
Stage3               
Stage4           <NA>
RaceBlack           ·
RaceWhite            
Purity               
FAM83D               
Rsquare = 0.379 (max possible = 6.68e-01 )
Likelihood ratio test p = 4.61e-04 
Wald test p = 3.14e-01 
Score (logrank) test p = 3.09e-14 

NK cell_EPIC in BRCA-LumA (n=568):
Model: Surv(OS, EVENT) ~ `NK cell_EPIC` + Age + Stage + Gender + Race + Purity + `FAM83D` 
464 patients with 55 dying ( 104 missing obs. )
                   coef    HR se(coef) 95%CI_l       95%CI_u      z     p
`NK cell_EPIC` -146.005 0.000  394.752   0.000 4.019703e+272 -0.370 0.711
Age               0.052 1.053    0.012   1.028  1.079000e+00  4.182 0.000
Stage2            0.316 1.372    0.375   0.658  2.862000e+00  0.843 0.399
Stage3            0.897 2.452    0.397   1.126  5.342000e+00  2.258 0.024
Stage4            2.245 9.439    0.599   2.919  3.051700e+01  3.749 0.000
Gendermale      -15.405 0.000 3469.755   0.000           Inf -0.004 0.996
RaceBlack        -0.440 0.644    1.179   0.064  6.490000e+00 -0.374 0.709
RaceWhite         0.181 1.199    1.035   0.158  9.108000e+00  0.175 0.861
Purity            0.140 1.151    0.635   0.331  3.995000e+00  0.221 0.825
FAM83D            0.154 1.167    0.152   0.866  1.571000e+00  1.016 0.310
               signif
`NK cell_EPIC`       
Age               ***
Stage2               
Stage3              *
Stage4            ***
Gendermale           
RaceBlack            
RaceWhite            
Purity               
FAM83D               
Rsquare = 0.073 (max possible = 6.81e-01 )
Likelihood ratio test p = 1.23e-04 
Wald test p = 3.44e-05 
Score (logrank) test p = 6.88e-07 

NK cell_EPIC in BRCA-LumB (n=219):
Model: Surv(OS, EVENT) ~ `NK cell_EPIC` + Age + Stage + Gender + Race + Purity + `FAM83D` 
157 patients with 25 dying ( 62 missing obs. )
                  coef            HR se(coef) 95%CI_l 95%CI_u     z     p
`NK cell_EPIC` 479.541 1.827758e+208  282.463   0.000     Inf 1.698 0.090
Age              0.055  1.057000e+00    0.022   1.012   1.103 2.505 0.012
Stage2           0.368  1.445000e+00    1.099   0.168  12.444 0.335 0.738
Stage3           1.192  3.292000e+00    1.085   0.392  27.633 1.098 0.272
Stage4           1.969  7.164000e+00    1.187   0.699  73.408 1.658 0.097
Gendermale       1.299  3.666000e+00    1.141   0.392  34.292 1.139 0.255
RaceBlack       18.091  7.191345e+07 7391.088   0.000     Inf 0.002 0.998
RaceWhite       17.276  3.184106e+07 7391.088   0.000     Inf 0.002 0.998
Purity           2.040  7.690000e+00    1.618   0.322 183.395 1.261 0.207
FAM83D           0.337  1.401000e+00    0.215   0.919   2.137 1.566 0.117
               signif
`NK cell_EPIC`      ·
Age                 *
Stage2               
Stage3               
Stage4              ·
Gendermale           
RaceBlack            
RaceWhite            
Purity               
FAM83D               
Rsquare = 0.13 (max possible = 6.98e-01 )
Likelihood ratio test p = 1.55e-02 
Wald test p = 4.15e-02 
Score (logrank) test p = 1.12e-02 

NK cell_EPIC in CESC (n=306):
Model: Surv(OS, EVENT) ~ `NK cell_EPIC` + Age + Race + Purity + `FAM83D` 
227 patients with 55 dying ( 79 missing obs. )
                 coef          HR se(coef) 95%CI_l      95%CI_u      z     p
`NK cell_EPIC` 14.287 1602988.545   14.332   0.000 2.537045e+18  0.997 0.319
Age             0.013       1.013    0.010   0.993 1.034000e+00  1.295 0.195
RaceBlack       1.013       2.754    1.069   0.339 2.240100e+01  0.948 0.343
RaceWhite       0.775       2.171    1.017   0.296 1.593500e+01  0.762 0.446
Purity          0.623       1.865    0.733   0.444 7.840000e+00  0.851 0.395
FAM83D         -0.008       0.992    0.137   0.758 1.297000e+00 -0.061 0.951
               signif
`NK cell_EPIC`       
Age                  
RaceBlack            
RaceWhite            
Purity               
FAM83D               
Rsquare = 0.017 (max possible = 8.91e-01 )
Likelihood ratio test p = 6.86e-01 
Wald test p = 6.93e-01 
Score (logrank) test p = 6.85e-01 

NK cell_EPIC in CHOL (n=36):
Model: Surv(OS, EVENT) ~ `NK cell_EPIC` + Age + Stage + Gender + Race + Purity + `FAM83D` 
36 patients with 18 dying ( 0 missing obs. )
                   coef     HR se(coef) 95%CI_l      95%CI_u      z     p
`NK cell_EPIC` -160.105  0.000  159.042   0.000 6.976367e+65 -1.007 0.314
Age               0.003  1.003    0.024   0.956 1.052000e+00  0.123 0.902
Stage2            0.762  2.142    0.673   0.572 8.017000e+00  1.131 0.258
Stage3          -14.751  0.000 7194.318   0.000          Inf -0.002 0.998
Stage4            0.521  1.683    0.704   0.424 6.690000e+00  0.740 0.460
Gendermale        0.453  1.573    0.604   0.482 5.137000e+00  0.750 0.453
RaceBlack        -0.171  0.843    1.491   0.045 1.566900e+01 -0.115 0.909
RaceWhite        -0.763  0.466    0.903   0.080 2.736000e+00 -0.845 0.398
Purity            2.560 12.931    1.587   0.576 2.901920e+02  1.613 0.107
FAM83D            0.287  1.333    0.357   0.662 2.684000e+00  0.805 0.421
               signif
`NK cell_EPIC`       
Age                  
Stage2               
Stage3               
Stage4               
Gendermale           
RaceBlack            
RaceWhite            
Purity               
FAM83D               
Rsquare = 0.275 (max possible = 9.46e-01 )
Likelihood ratio test p = 3.14e-01 
Wald test p = 6.37e-01 
Score (logrank) test p = 3.95e-01 

NK cell_EPIC in COAD (n=458):
Model: Surv(OS, EVENT) ~ `NK cell_EPIC` + Age + Stage + Gender + Race + Purity + `FAM83D` 
236 patients with 58 dying ( 222 missing obs. )
                  coef           HR se(coef) 95%CI_l       95%CI_u      z     p
`NK cell_EPIC` 125.137 2.218722e+54   64.407   0.333 1.477255e+109  1.943 0.052
Age              0.026 1.027000e+00    0.013   1.001  1.052000e+00  2.074 0.038
Stage2           0.511 1.667000e+00    0.636   0.479  5.802000e+00  0.804 0.422
Stage3           1.212 3.361000e+00    0.635   0.968  1.166700e+01  1.909 0.056
Stage4           2.430 1.135900e+01    0.645   3.207  4.023000e+01  3.766 0.000
Gendermale       0.339 1.403000e+00    0.289   0.796  2.473000e+00  1.172 0.241
RaceBlack       -0.469 6.260000e-01    0.844   0.120  3.268000e+00 -0.556 0.578
RaceWhite       -0.460 6.310000e-01    0.788   0.135  2.958000e+00 -0.584 0.559
Purity          -0.283 7.530000e-01    0.656   0.208  2.727000e+00 -0.431 0.666
FAM83D           0.028 1.029000e+00    0.211   0.680  1.555000e+00  0.133 0.894
               signif
`NK cell_EPIC`      ·
Age                 *
Stage2               
Stage3              ·
Stage4            ***
Gendermale           
RaceBlack            
RaceWhite            
Purity               
FAM83D               
Rsquare = 0.137 (max possible = 8.97e-01 )
Likelihood ratio test p = 1.37e-04 
Wald test p = 1.63e-04 
Score (logrank) test p = 1.55e-05 

NK cell_EPIC in DLBC (n=48):
Model: Surv(OS, EVENT) ~ `NK cell_EPIC` + Age + Gender + Race + Purity + `FAM83D` 
41 patients with 5 dying ( 7 missing obs. )
                  coef     HR se(coef) 95%CI_l      95%CI_u      z     p signif
`NK cell_EPIC` -13.061  0.000   71.092   0.000 6.939026e+54 -0.184 0.854       
Age             -0.031  0.969    0.050   0.879 1.069000e+00 -0.628 0.530       
Gendermale       0.383  1.466    1.139   0.157 1.365600e+01  0.336 0.737       
RaceBlack        2.358 10.567    2.211   0.139 8.057450e+02  1.066 0.286       
RaceWhite       -2.994  0.050    1.768   0.002 1.602000e+00 -1.693 0.090      ·
Purity          -2.355  0.095    2.169   0.001 6.663000e+00 -1.086 0.278       
FAM83D           1.313  3.718    0.911   0.624 2.215800e+01  1.442 0.149       
Rsquare = 0.202 (max possible = 5.58e-01 )
Likelihood ratio test p = 2.34e-01 
Wald test p = 4.99e-01 
Score (logrank) test p = 2.07e-01 

NK cell_EPIC in ESCA (n=185):
Model: Surv(OS, EVENT) ~ `NK cell_EPIC` + Age + Stage + Gender + Race + Purity + `FAM83D` 
140 patients with 47 dying ( 45 missing obs. )
                 coef      HR se(coef) 95%CI_l      95%CI_u      z     p signif
`NK cell_EPIC`  6.377 588.078   60.038   0.000 7.476171e+53  0.106 0.915       
Age             0.007   1.007    0.014   0.980 1.036000e+00  0.522 0.602       
Stage2          0.641   1.899    0.658   0.523 6.891000e+00  0.975 0.329       
Stage3          1.384   3.991    0.674   1.065 1.495200e+01  2.054 0.040      *
Stage4          2.831  16.969    0.777   3.703 7.776600e+01  3.645 0.000    ***
Gendermale      0.454   1.574    0.540   0.547 4.532000e+00  0.840 0.401       
RaceBlack       0.359   1.431    1.069   0.176 1.164000e+01  0.335 0.737       
RaceWhite      -0.158   0.854    0.456   0.349 2.088000e+00 -0.346 0.730       
Purity          0.097   1.102    0.800   0.229 5.288000e+00  0.121 0.904       
FAM83D         -0.144   0.866    0.159   0.635 1.182000e+00 -0.907 0.365       
Rsquare = 0.146 (max possible = 9.32e-01 )
Likelihood ratio test p = 1.46e-02 
Wald test p = 7.08e-03 
Score (logrank) test p = 6.25e-04 

NK cell_EPIC in GBM (n=153):
Model: Surv(OS, EVENT) ~ `NK cell_EPIC` + Age + Gender + Race + Purity + `FAM83D` 
135 patients with 108 dying ( 18 missing obs. )
                  coef            HR se(coef)      95%CI_l       95%CI_u      z
`NK cell_EPIC` 377.419 8.149523e+163  139.486 1.515153e+45 4.383367e+282  2.706
Age              0.032  1.032000e+00    0.008 1.015000e+00  1.049000e+00  3.809
Gendermale      -0.108  8.980000e-01    0.213 5.910000e-01  1.364000e+00 -0.506
RaceBlack        0.472  1.603000e+00    0.730 3.830000e-01  6.705000e+00  0.647
RaceWhite       -0.257  7.740000e-01    0.619 2.300000e-01  2.602000e+00 -0.415
Purity          -1.163  3.120000e-01    0.565 1.030000e-01  9.450000e-01 -2.060
FAM83D           0.145  1.156000e+00    0.108 9.350000e-01  1.428000e+00  1.340
                   p signif
`NK cell_EPIC` 0.007     **
Age            0.000    ***
Gendermale     0.613       
RaceBlack      0.518       
RaceWhite      0.678       
Purity         0.039      *
FAM83D         0.180       
Rsquare = 0.176 (max possible = 9.98e-01 )
Likelihood ratio test p = 4.77e-04 
Wald test p = 3.04e-04 
Score (logrank) test p = 2.22e-04 

NK cell_EPIC in HNSC (n=522):
Model: Surv(OS, EVENT) ~ `NK cell_EPIC` + Age + Stage + Gender + Race + Purity + `FAM83D` 
411 patients with 176 dying ( 111 missing obs. )
                 coef    HR se(coef) 95%CI_l      95%CI_u      z     p signif
`NK cell_EPIC` -9.973 0.000   18.332   0.000 1.873243e+11 -0.544 0.586       
Age             0.022 1.023    0.008   1.007 1.038000e+00  2.923 0.003     **
Stage2          0.646 1.908    0.545   0.655 5.557000e+00  1.184 0.236       
Stage3          0.877 2.403    0.537   0.838 6.890000e+00  1.631 0.103       
Stage4          1.268 3.554    0.510   1.307 9.665000e+00  2.484 0.013      *
Gendermale     -0.255 0.775    0.172   0.553 1.086000e+00 -1.482 0.138       
RaceBlack       0.120 1.127    0.560   0.376 3.377000e+00  0.213 0.831       
RaceWhite      -0.264 0.768    0.511   0.282 2.093000e+00 -0.516 0.606       
Purity         -0.067 0.935    0.367   0.455 1.920000e+00 -0.184 0.854       
FAM83D          0.031 1.032    0.077   0.888 1.200000e+00  0.409 0.683       
Rsquare = 0.071 (max possible = 9.89e-01 )
Likelihood ratio test p = 8.12e-04 
Wald test p = 1.99e-03 
Score (logrank) test p = 1.46e-03 

NK cell_EPIC in HNSC-HPV+ (n=98):
Model: Surv(OS, EVENT) ~ `NK cell_EPIC` + Age + Stage + Gender + Race + Purity + `FAM83D` 
65 patients with 23 dying ( 33 missing obs. )
                  coef           HR  se(coef) 95%CI_l      95%CI_u      z     p
`NK cell_EPIC` -18.145 0.000000e+00    41.823   0.000 5.243949e+27 -0.434 0.664
Age              0.010 1.010000e+00     0.025   0.962 1.061000e+00  0.419 0.675
Stage2          17.492 3.950205e+07  5323.027   0.000          Inf  0.003 0.997
Stage3          16.632 1.671246e+07  5323.027   0.000          Inf  0.003 0.998
Stage4          17.574 4.286595e+07  5323.027   0.000          Inf  0.003 0.997
Gendermale      -0.219 8.030000e-01     0.547   0.275 2.345000e+00 -0.401 0.688
RaceBlack       19.225 2.235889e+08 12088.455   0.000          Inf  0.002 0.999
RaceWhite       18.415 9.939215e+07 12088.455   0.000          Inf  0.002 0.999
Purity          -1.833 1.600000e-01     1.150   0.017 1.523000e+00 -1.594 0.111
FAM83D           0.155 1.168000e+00     0.271   0.687 1.986000e+00  0.573 0.567
               signif
`NK cell_EPIC`       
Age                  
Stage2               
Stage3               
Stage4               
Gendermale           
RaceBlack            
RaceWhite            
Purity               
FAM83D               
Rsquare = 0.097 (max possible = 9.17e-01 )
Likelihood ratio test p = 7.63e-01 
Wald test p = 9.61e-01 
Score (logrank) test p = 8.87e-01 

NK cell_EPIC in HNSC-HPV- (n=422):
Model: Surv(OS, EVENT) ~ `NK cell_EPIC` + Age + Stage + Gender + Race + Purity + `FAM83D` 
346 patients with 153 dying ( 76 missing obs. )
                  coef    HR se(coef) 95%CI_l      95%CI_u      z     p signif
`NK cell_EPIC` -13.196 0.000   21.256   0.000 2.304103e+12 -0.621 0.535       
Age              0.027 1.028    0.008   1.011 1.045000e+00  3.227 0.001     **
Stage2           0.401 1.494    0.556   0.503 4.439000e+00  0.722 0.470       
Stage3           0.750 2.116    0.542   0.731 6.124000e+00  1.383 0.167       
Stage4           1.162 3.196    0.513   1.170 8.727000e+00  2.267 0.023      *
Gendermale      -0.288 0.749    0.183   0.524 1.072000e+00 -1.579 0.114       
RaceBlack       -0.028 0.973    0.566   0.321 2.950000e+00 -0.049 0.961       
RaceWhite       -0.424 0.655    0.514   0.239 1.793000e+00 -0.824 0.410       
Purity           0.207 1.230    0.405   0.556 2.718000e+00  0.511 0.609       
FAM83D           0.013 1.013    0.081   0.864 1.187000e+00  0.156 0.876       
Rsquare = 0.086 (max possible = 9.89e-01 )
Likelihood ratio test p = 5.55e-04 
Wald test p = 1.5e-03 
Score (logrank) test p = 1.12e-03 

NK cell_EPIC in KICH (n=66):
Model: Surv(OS, EVENT) ~ `NK cell_EPIC` + Age + Stage + Gender + Race + Purity + `FAM83D` 
63 patients with 9 dying ( 3 missing obs. )
                   coef           HR  se(coef)      95%CI_l      95%CI_u      z
`NK cell_EPIC` -176.827 0.000000e+00   828.654        0.000          Inf -0.213
Age               0.056 1.058000e+00     0.029        0.999 1.120000e+00  1.917
Stage2           16.161 1.043587e+07     0.854  1956723.687 5.565805e+07 18.922
Stage3           17.978 6.421547e+07     0.784 13826745.133 2.982355e+08 22.945
Stage4           19.838 4.124440e+08     0.896 71234434.828 2.388032e+09 22.140
Gendermale       -0.795 4.520000e-01     0.741        0.106 1.932000e+00 -1.072
RaceBlack       -16.189 0.000000e+00 11711.844        0.000          Inf -0.001
RaceWhite        -0.146 8.640000e-01     1.168        0.088 8.534000e+00 -0.125
Purity            0.934 2.545000e+00     4.259        0.001 1.072755e+04  0.219
FAM83D            0.809 2.245000e+00     0.275        1.310 3.847000e+00  2.944
                   p signif
`NK cell_EPIC` 0.831       
Age            0.055      ·
Stage2         0.000    ***
Stage3         0.000    ***
Stage4         0.000    ***
Gendermale     0.284       
RaceBlack      0.999       
RaceWhite      0.901       
Purity         0.826       
FAM83D         0.003     **
Rsquare = 0.393 (max possible = 6.71e-01 )
Likelihood ratio test p = 5.03e-04 
Wald test p = 3.32e-292 
Score (logrank) test p = 1.01e-09 

NK cell_EPIC in KIRC (n=533):
Model: Surv(OS, EVENT) ~ `NK cell_EPIC` + Age + Stage + Gender + Race + Purity + `FAM83D` 
450 patients with 138 dying ( 83 missing obs. )
                 coef    HR se(coef) 95%CI_l      95%CI_u      z     p signif
`NK cell_EPIC` -3.250 0.039   48.763   0.000 1.245462e+40 -0.067 0.947       
Age             0.035 1.036    0.008   1.019 1.053000e+00  4.174 0.000    ***
Stage2          0.301 1.351    0.347   0.684 2.666000e+00  0.867 0.386       
Stage3          0.793 2.211    0.230   1.408 3.471000e+00  3.448 0.001     **
Stage4          1.743 5.715    0.216   3.745 8.722000e+00  8.081 0.000    ***
Gendermale     -0.123 0.884    0.185   0.615 1.272000e+00 -0.662 0.508       
RaceBlack       0.385 1.469    1.065   0.182 1.184100e+01  0.361 0.718       
RaceWhite       0.348 1.416    1.027   0.189 1.060600e+01  0.339 0.735       
Purity          0.156 1.169    0.373   0.562 2.429000e+00  0.418 0.676       
FAM83D          0.260 1.297    0.119   1.027 1.637000e+00  2.184 0.029      *
Rsquare = 0.182 (max possible = 9.65e-01 )
Likelihood ratio test p = 4.16e-15 
Wald test p = 2.38e-15 
Score (logrank) test p = 1.69e-18 

NK cell_EPIC in KIRP (n=290):
Model: Surv(OS, EVENT) ~ `NK cell_EPIC` + Age + Stage + Gender + Race + Purity + `FAM83D` 
219 patients with 34 dying ( 71 missing obs. )
                  coef           HR se(coef) 95%CI_l       95%CI_u      z     p
`NK cell_EPIC` 173.352 1.931004e+75  210.445   0.000 2.613859e+254  0.824 0.410
Age              0.018 1.019000e+00    0.016   0.987  1.051000e+00  1.144 0.253
Stage2          -0.653 5.200000e-01    1.054   0.066  4.105000e+00 -0.620 0.535
Stage3           0.860 2.363000e+00    0.466   0.948  5.888000e+00  1.846 0.065
Stage4           2.109 8.239000e+00    0.520   2.971  2.284600e+01  4.053 0.000
Gendermale      -0.161 8.510000e-01    0.422   0.373  1.945000e+00 -0.382 0.702
RaceBlack       -0.696 4.990000e-01    1.296   0.039  6.322000e+00 -0.537 0.591
RaceWhite       -1.080 3.390000e-01    1.260   0.029  4.015000e+00 -0.857 0.391
Purity          -0.535 5.860000e-01    0.828   0.116  2.967000e+00 -0.646 0.518
FAM83D           0.945 2.573000e+00    0.200   1.739  3.806000e+00  4.730 0.000
               signif
`NK cell_EPIC`       
Age                  
Stage2               
Stage3              ·
Stage4            ***
Gendermale           
RaceBlack            
RaceWhite            
Purity               
FAM83D            ***
Rsquare = 0.235 (max possible = 7.58e-01 )
Likelihood ratio test p = 6.3e-09 
Wald test p = 2.82e-09 
Score (logrank) test p = 4.08e-16 

NK cell_EPIC in LGG (n=516):
Model: Surv(OS, EVENT) ~ `NK cell_EPIC` + Age + Gender + Race + Purity + `FAM83D` 
463 patients with 112 dying ( 53 missing obs. )
                 coef           HR se(coef) 95%CI_l      95%CI_u      z     p
`NK cell_EPIC` 41.388 9.426772e+17   61.462   0.000 1.955511e+70  0.673 0.501
Age             0.057 1.059000e+00    0.008   1.043 1.075000e+00  7.339 0.000
Gendermale      0.117 1.125000e+00    0.197   0.764 1.656000e+00  0.595 0.552
RaceBlack      15.859 7.720183e+06 2202.373   0.000          Inf  0.007 0.994
RaceWhite      15.862 7.742609e+06 2202.373   0.000          Inf  0.007 0.994
Purity         -1.197 3.020000e-01    0.407   0.136 6.710000e-01 -2.943 0.003
FAM83D          0.545 1.724000e+00    0.084   1.463 2.032000e+00  6.501 0.000
               signif
`NK cell_EPIC`       
Age               ***
Gendermale           
RaceBlack            
RaceWhite            
Purity             **
FAM83D            ***
Rsquare = 0.203 (max possible = 9.07e-01 )
Likelihood ratio test p = 9.43e-20 
Wald test p = 5.92e-21 
Score (logrank) test p = 2.23e-24 

NK cell_EPIC in LIHC (n=371):
Model: Surv(OS, EVENT) ~ `NK cell_EPIC` + Age + Stage + Gender + Race + Purity + `FAM83D` 
310 patients with 106 dying ( 61 missing obs. )
                 coef           HR se(coef) 95%CI_l     95%CI_u      z     p
`NK cell_EPIC` 17.279 31941294.528   20.467   0.000 8.43367e+24  0.844 0.399
Age             0.013        1.013    0.008   0.996 1.02900e+00  1.508 0.132
Stage2          0.229        1.257    0.265   0.747 2.11500e+00  0.862 0.389
Stage3          0.806        2.238    0.240   1.398 3.58300e+00  3.354 0.001
Stage4          1.836        6.271    0.626   1.839 2.13860e+01  2.933 0.003
Gendermale     -0.126        0.882    0.229   0.563 1.38100e+00 -0.549 0.583
RaceBlack       0.735        2.085    0.498   0.786 5.53300e+00  1.476 0.140
RaceWhite       0.037        1.038    0.240   0.648 1.66200e+00  0.153 0.878
Purity          0.126        1.134    0.466   0.455 2.82700e+00  0.270 0.787
FAM83D          0.295        1.344    0.093   1.119 1.61400e+00  3.159 0.002
               signif
`NK cell_EPIC`       
Age                  
Stage2               
Stage3             **
Stage4             **
Gendermale           
RaceBlack            
RaceWhite            
Purity               
FAM83D             **
Rsquare = 0.117 (max possible = 9.66e-01 )
Likelihood ratio test p = 3.07e-05 
Wald test p = 2.5e-05 
Score (logrank) test p = 7.09e-06 

NK cell_EPIC in LUAD (n=515):
Model: Surv(OS, EVENT) ~ `NK cell_EPIC` + Age + Stage + Gender + Race + Purity + `FAM83D` 
421 patients with 150 dying ( 94 missing obs. )
                 coef           HR se(coef) 95%CI_l  95%CI_u      z     p
`NK cell_EPIC`  0.782        2.187    3.271   0.004 1330.814  0.239 0.811
Age             0.014        1.014    0.009   0.996    1.033  1.508 0.131
Stage2          0.866        2.377    0.201   1.602    3.527  4.299 0.000
Stage3          0.930        2.536    0.220   1.649    3.900  4.236 0.000
Stage4          1.032        2.806    0.333   1.461    5.387  3.100 0.002
Gendermale     -0.022        0.978    0.169   0.703    1.361 -0.131 0.896
RaceBlack      16.220 11067246.066 1874.225   0.000      Inf  0.009 0.993
RaceWhite      16.361 12753906.297 1874.225   0.000      Inf  0.009 0.993
Purity          0.739        2.094    0.348   1.059    4.142  2.124 0.034
FAM83D          0.227        1.254    0.072   1.090    1.444  3.159 0.002
               signif
`NK cell_EPIC`       
Age                  
Stage2            ***
Stage3            ***
Stage4             **
Gendermale           
RaceBlack            
RaceWhite            
Purity              *
FAM83D             **
Rsquare = 0.118 (max possible = 9.74e-01 )
Likelihood ratio test p = 8.13e-08 
Wald test p = 1.87e-06 
Score (logrank) test p = 1.94e-07 

NK cell_EPIC in LUSC (n=501):
Model: Surv(OS, EVENT) ~ `NK cell_EPIC` + Age + Stage + Gender + Race + Purity + `FAM83D` 
370 patients with 161 dying ( 131 missing obs. )
                  coef    HR se(coef) 95%CI_l      95%CI_u      z     p signif
`NK cell_EPIC` -64.379 0.000   43.716   0.000 1.785511e+09 -1.473 0.141       
Age              0.015 1.015    0.009   0.997 1.033000e+00  1.587 0.113       
Stage2           0.262 1.300    0.189   0.897 1.884000e+00  1.386 0.166       
Stage3           0.649 1.913    0.217   1.251 2.925000e+00  2.996 0.003     **
Stage4           0.790 2.204    0.782   0.476 1.020000e+01  1.011 0.312       
Gendermale       0.447 1.564    0.197   1.063 2.302000e+00  2.271 0.023      *
RaceBlack        0.075 1.078    0.603   0.331 3.513000e+00  0.124 0.901       
RaceWhite       -0.385 0.681    0.558   0.228 2.030000e+00 -0.690 0.490       
Purity          -0.325 0.723    0.376   0.346 1.510000e+00 -0.864 0.388       
FAM83D          -0.164 0.849    0.084   0.719 1.002000e+00 -1.941 0.052      ·
Rsquare = 0.064 (max possible = 9.87e-01 )
Likelihood ratio test p = 6.09e-03 
Wald test p = 6.84e-03 
Score (logrank) test p = 5.49e-03 

NK cell_EPIC in MESO (n=87):
Model: Surv(OS, EVENT) ~ `NK cell_EPIC` + Age + Stage + Gender + Race + Purity + `FAM83D` 
85 patients with 72 dying ( 2 missing obs. )
                  coef    HR se(coef) 95%CI_l    95%CI_u      z     p signif
`NK cell_EPIC` -21.214 0.000   17.416   0.000 408781.691 -1.218 0.223       
Age              0.036 1.037    0.017   1.003      1.072  2.146 0.032      *
Stage2          -0.085 0.919    0.460   0.373      2.265 -0.184 0.854       
Stage3          -0.186 0.830    0.407   0.374      1.845 -0.457 0.648       
Stage4          -0.611 0.543    0.489   0.208      1.417 -1.248 0.212       
Gendermale      -0.425 0.654    0.333   0.341      1.256 -1.276 0.202       
RaceBlack        0.354 1.425    1.534   0.070     28.827  0.231 0.818       
RaceWhite       -0.315 0.730    1.047   0.094      5.682 -0.301 0.763       
Purity          -0.006 0.994    0.566   0.328      3.014 -0.010 0.992       
FAM83D           0.443 1.557    0.102   1.274      1.903  4.320 0.000    ***
Rsquare = 0.272 (max possible = 9.98e-01 )
Likelihood ratio test p = 2.63e-03 
Wald test p = 2.99e-03 
Score (logrank) test p = 1.67e-03 

NK cell_EPIC in OV (n=303):
Model: Surv(OS, EVENT) ~ `NK cell_EPIC` + Age + Race + Purity + `FAM83D` 
238 patients with 153 dying ( 65 missing obs. )
                  coef    HR se(coef) 95%CI_l      95%CI_u      z     p signif
`NK cell_EPIC` -18.145 0.000   41.789   0.000 4.899736e+27 -0.434 0.664       
Age              0.037 1.038    0.008   1.021 1.054000e+00  4.475 0.000    ***
RaceBlack       -0.073 0.930    0.577   0.300 2.881000e+00 -0.127 0.899       
RaceWhite       -0.166 0.847    0.516   0.308 2.329000e+00 -0.322 0.748       
Purity          -0.627 0.534    0.679   0.141 2.022000e+00 -0.923 0.356       
FAM83D           0.050 1.051    0.092   0.878 1.259000e+00  0.544 0.586       
Rsquare = 0.083 (max possible = 9.97e-01 )
Likelihood ratio test p = 2.12e-03 
Wald test p = 1.88e-03 
Score (logrank) test p = 1.57e-03 

NK cell_EPIC in PAAD (n=179):
Model: Surv(OS, EVENT) ~ `NK cell_EPIC` + Age + Stage + Gender + Race + Purity + `FAM83D` 
165 patients with 89 dying ( 14 missing obs. )
                 coef    HR se(coef) 95%CI_l       95%CI_u      z     p signif
`NK cell_EPIC` -4.836 0.008  193.288   0.000 2.671855e+162 -0.025 0.980       
Age             0.022 1.022    0.011   1.000  1.045000e+00  1.992 0.046      *
Stage2          0.442 1.555    0.443   0.652  3.708000e+00  0.996 0.319       
Stage3         -0.205 0.814    1.091   0.096  6.908000e+00 -0.188 0.851       
Stage4          0.088 1.092    0.825   0.217  5.504000e+00  0.107 0.915       
Gendermale     -0.209 0.812    0.217   0.531  1.242000e+00 -0.962 0.336       
RaceBlack      -0.078 0.925    0.738   0.218  3.927000e+00 -0.106 0.916       
RaceWhite       0.291 1.338    0.475   0.527  3.395000e+00  0.613 0.540       
Purity         -0.557 0.573    0.420   0.252  1.304000e+00 -1.327 0.185       
FAM83D          0.166 1.181    0.080   1.009  1.382000e+00  2.074 0.038      *
Rsquare = 0.11 (max possible = 9.91e-01 )
Likelihood ratio test p = 3.7e-02 
Wald test p = 4.66e-02 
Score (logrank) test p = 4.21e-02 

NK cell_EPIC in PCPG (n=181):
Model: Surv(OS, EVENT) ~ `NK cell_EPIC` + Age + Gender + Race + Purity + `FAM83D` 
164 patients with 7 dying ( 17 missing obs. )
                        coef          HR     se(coef) 95%CI_l    95%CI_u      z
`NK cell_EPIC` -19506679.498       0.000 48604549.297   0.000        Inf -0.401
Age                    0.040       1.041        0.027   0.988      1.097  1.502
Gendermale             0.977       2.655        0.876   0.477     14.793  1.114
RaceBlack             -1.187       0.305     3609.173   0.000        Inf  0.000
RaceWhite             14.597 2185810.743     2903.069   0.000        Inf  0.005
Purity                 4.922     137.259        3.991   0.055 342667.496  1.233
FAM83D                 1.224       3.402        0.488   1.308      8.845  2.511
                   p signif
`NK cell_EPIC` 0.688       
Age            0.133       
Gendermale     0.265       
RaceBlack      1.000   <NA>
RaceWhite      0.996       
Purity         0.218       
FAM83D         0.012      *
Rsquare = 0.1 (max possible = 3.07e-01 )
Likelihood ratio test p = 1.56e-02 
Wald test p = 1e+00 
Score (logrank) test p = 8.39e-03 

NK cell_EPIC in PRAD (n=498):
Model: Surv(OS, EVENT) ~ `NK cell_EPIC` + Age + Race + Purity + `FAM83D` 
403 patients with 9 dying ( 95 missing obs. )
                       coef           HR    se(coef) 95%CI_l 95%CI_u      z
`NK cell_EPIC` -2748946.135        0.000 9147976.193   0.000     Inf -0.300
Age                   0.007        1.007       0.056   0.903   1.123  0.125
RaceBlack            16.445 13862396.285   10983.387   0.000     Inf  0.001
RaceWhite            17.313 33040174.951   10983.387   0.000     Inf  0.002
Purity                1.759        5.808       1.520   0.295 114.326  1.157
FAM83D                0.459        1.583       0.303   0.874   2.867  1.517
                   p signif
`NK cell_EPIC` 0.764       
Age            0.901       
RaceBlack      0.999       
RaceWhite      0.999       
Purity         0.247       
FAM83D         0.129       
Rsquare = 0.013 (max possible = 1.83e-01 )
Likelihood ratio test p = 5.04e-01 
Wald test p = 1e+00 
Score (logrank) test p = 5.79e-01 

NK cell_EPIC in READ (n=166):
Model: Surv(OS, EVENT) ~ `NK cell_EPIC` + Age + Stage + Gender + Race + Purity + `FAM83D` 
72 patients with 13 dying ( 94 missing obs. )
                  coef          HR  se(coef) 95%CI_l 95%CI_u      z     p
`NK cell_EPIC` 831.748         Inf  2584.096   0.000     Inf  0.322 0.748
Age              0.099       1.104     0.044   1.012   1.203  2.235 0.025
Stage2          -2.050       0.129     1.289   0.010   1.612 -1.590 0.112
Stage3          -0.661       0.516     0.910   0.087   3.073 -0.727 0.467
Stage4          -0.727       0.483     1.048   0.062   3.772 -0.694 0.488
Gendermale      -0.509       0.601     0.735   0.142   2.536 -0.693 0.488
RaceBlack       -1.527       0.217 52673.522   0.000     Inf  0.000 1.000
RaceWhite       15.638 6185550.474 52117.417   0.000     Inf  0.000 1.000
Purity          -0.021       0.979     1.369   0.067  14.330 -0.015 0.988
FAM83D           0.020       1.020     0.401   0.465   2.236  0.049 0.961
               signif
`NK cell_EPIC`       
Age                 *
Stage2               
Stage3               
Stage4               
Gendermale           
RaceBlack        <NA>
RaceWhite        <NA>
Purity               
FAM83D               
Rsquare = 0.228 (max possible = 7.04e-01 )
Likelihood ratio test p = 4.54e-02 
Wald test p = 9.83e-01 
Score (logrank) test p = 6.82e-02 

NK cell_EPIC in SARC (n=260):
Model: Surv(OS, EVENT) ~ `NK cell_EPIC` + Age + Gender + Race + Purity + `FAM83D` 
233 patients with 90 dying ( 27 missing obs. )
                   coef    HR se(coef) 95%CI_l      95%CI_u      z     p signif
`NK cell_EPIC` -182.317 0.000  179.765   0.000 6.865665e+73 -1.014 0.310       
Age               0.023 1.023    0.008   1.006 1.040000e+00  2.745 0.006     **
Gendermale       -0.016 0.984    0.227   0.631 1.535000e+00 -0.070 0.944       
RaceBlack        -0.084 0.920    1.087   0.109 7.742000e+00 -0.077 0.938       
RaceWhite        -0.421 0.657    1.023   0.088 4.876000e+00 -0.411 0.681       
Purity            0.943 2.567    0.597   0.796 8.270000e+00  1.579 0.114       
FAM83D           -0.024 0.976    0.068   0.854 1.115000e+00 -0.359 0.719       
Rsquare = 0.048 (max possible = 9.75e-01 )
Likelihood ratio test p = 1.2e-01 
Wald test p = 1.63e-01 
Score (logrank) test p = 1.62e-01 

NK cell_EPIC in SKCM (n=471):
Model: Surv(OS, EVENT) ~ `NK cell_EPIC` + Age + Stage + Gender + Race + Purity + `FAM83D` 
390 patients with 186 dying ( 81 missing obs. )
                  coef    HR se(coef) 95%CI_l      95%CI_u      z     p signif
`NK cell_EPIC` -28.041 0.000   35.167   0.000 5.705136e+17 -0.797 0.425       
Age              0.018 1.018    0.005   1.008 1.029000e+00  3.469 0.001     **
Stage2           0.319 1.375    0.221   0.891 2.122000e+00  1.441 0.150       
Stage3           0.638 1.892    0.206   1.264 2.832000e+00  3.097 0.002     **
Stage4           1.391 4.020    0.353   2.014 8.027000e+00  3.944 0.000    ***
Gendermale      -0.043 0.958    0.157   0.704 1.304000e+00 -0.274 0.784       
RaceWhite       -1.262 0.283    0.402   0.129 6.230000e-01 -3.139 0.002     **
Purity           0.843 2.324    0.368   1.129 4.784000e+00  2.290 0.022      *
FAM83D           0.121 1.129    0.082   0.962 1.325000e+00  1.485 0.138       
Rsquare = 0.129 (max possible = 9.92e-01 )
Likelihood ratio test p = 1.82e-08 
Wald test p = 1.2e-08 
Score (logrank) test p = 1.32e-09 

NK cell_EPIC in SKCM-Primary (n=103):
Model: Surv(OS, EVENT) ~ `NK cell_EPIC` + Age + Stage + Gender + Race + Purity + `FAM83D` 
94 patients with 26 dying ( 9 missing obs. )
                  coef           HR se(coef) 95%CI_l       95%CI_u      z     p
`NK cell_EPIC` 159.858 2.663527e+69  130.974   0.000 8.149842e+180  1.221 0.222
Age              0.014 1.015000e+00    0.016   0.982  1.048000e+00  0.875 0.382
Stage2          17.494 3.957943e+07 6188.614   0.000           Inf  0.003 0.998
Stage3          17.931 6.129713e+07 6188.614   0.000           Inf  0.003 0.998
Stage4          20.227 6.087036e+08 6188.614   0.000           Inf  0.003 0.997
Gendermale       0.240 1.271000e+00    0.435   0.542  2.982000e+00  0.551 0.582
RaceWhite       -1.362 2.560000e-01    0.649   0.072  9.140000e-01 -2.099 0.036
Purity           0.725 2.066000e+00    1.086   0.246  1.734100e+01  0.668 0.504
FAM83D           0.000 1.000000e+00    0.238   0.628  1.593000e+00  0.000 1.000
               signif
`NK cell_EPIC`       
Age                  
Stage2               
Stage3               
Stage4               
Gendermale           
RaceWhite           *
Purity               
FAM83D           <NA>
Rsquare = 0.157 (max possible = 8.69e-01 )
Likelihood ratio test p = 6.54e-02 
Wald test p = 6.23e-02 
Score (logrank) test p = 5.44e-03 

NK cell_EPIC in SKCM-Metastasis (n=368):
Model: Surv(OS, EVENT) ~ `NK cell_EPIC` + Age + Stage + Gender + Race + Purity + `FAM83D` 
296 patients with 160 dying ( 72 missing obs. )
                  coef    HR se(coef) 95%CI_l      95%CI_u      z     p signif
`NK cell_EPIC` -27.111 0.000   37.219   0.000 8.073995e+19 -0.728 0.466       
Age              0.020 1.021    0.006   1.009 1.032000e+00  3.585 0.000    ***
Stage2           0.207 1.230    0.234   0.778 1.944000e+00  0.885 0.376       
Stage3           0.592 1.808    0.211   1.196 2.734000e+00  2.808 0.005     **
Stage4           1.183 3.265    0.401   1.488 7.163000e+00  2.951 0.003     **
Gendermale      -0.048 0.953    0.172   0.680 1.336000e+00 -0.278 0.781       
RaceWhite       -1.044 0.352    0.601   0.108 1.143000e+00 -1.738 0.082      ·
Purity           0.966 2.626    0.400   1.198 5.756000e+00  2.411 0.016      *
FAM83D           0.138 1.148    0.088   0.966 1.363000e+00  1.569 0.117       
Rsquare = 0.142 (max possible = 9.95e-01 )
Likelihood ratio test p = 8.02e-07 
Wald test p = 1.55e-06 
Score (logrank) test p = 5.42e-07 

NK cell_EPIC in STAD (n=415):
Model: Surv(OS, EVENT) ~ `NK cell_EPIC` + Age + Stage + Gender + Race + Purity + `FAM83D` 
289 patients with 111 dying ( 126 missing obs. )
                 coef       HR se(coef) 95%CI_l      95%CI_u      z     p
`NK cell_EPIC`  8.312 4071.292   26.878   0.000 3.075961e+26  0.309 0.757
Age             0.029    1.029    0.010   1.009 1.050000e+00  2.783 0.005
Stage2          0.548    1.729    0.393   0.800 3.739000e+00  1.393 0.164
Stage3          0.985    2.677    0.367   1.304 5.494000e+00  2.684 0.007
Stage4          1.501    4.484    0.513   1.641 1.225300e+01  2.926 0.003
Gendermale      0.110    1.117    0.209   0.741 1.682000e+00  0.527 0.598
RaceBlack       0.264    1.302    0.448   0.541 3.133000e+00  0.589 0.556
RaceWhite       0.092    1.097    0.244   0.680 1.770000e+00  0.378 0.706
Purity         -0.467    0.627    0.380   0.297 1.321000e+00 -1.228 0.219
FAM83D          0.177    1.194    0.094   0.994 1.435000e+00  1.892 0.059
               signif
`NK cell_EPIC`       
Age                **
Stage2               
Stage3             **
Stage4             **
Gendermale           
RaceBlack            
RaceWhite            
Purity               
FAM83D              ·
Rsquare = 0.081 (max possible = 9.79e-01 )
Likelihood ratio test p = 6.93e-03 
Wald test p = 9.52e-03 
Score (logrank) test p = 7.52e-03 

NK cell_EPIC in TGCT (n=150):
Model: Surv(OS, EVENT) ~ `NK cell_EPIC` + Age + Stage + Race + Purity + `FAM83D` 
75 patients with 2 dying ( 75 missing obs. )
                     coef           HR     se(coef) 95%CI_l 95%CI_u      z
`NK cell_EPIC` -12400.614 0.000000e+00 11515876.262       0     Inf -0.001
Age                 1.112 3.039000e+00     1925.627       0     Inf  0.001
Stage2             86.689 4.451915e+37    44911.412       0     Inf  0.002
Stage3             46.529 1.611746e+20   144789.827       0     Inf  0.000
RaceBlack          98.528 6.168213e+42  4149061.074       0     Inf  0.000
RaceWhite        -126.719 0.000000e+00  4136461.781       0     Inf  0.000
Purity           -188.675 0.000000e+00   258163.686       0     Inf -0.001
FAM83D            -61.245 0.000000e+00    40982.381       0     Inf -0.001
                   p signif
`NK cell_EPIC` 0.999       
Age            1.000   <NA>
Stage2         0.998       
Stage3         1.000   <NA>
RaceBlack      1.000   <NA>
RaceWhite      1.000   <NA>
Purity         0.999       
FAM83D         0.999       
Rsquare = 0.14 (max possible = 1.4e-01 )
Likelihood ratio test p = 1.84e-01 
Wald test p = 1e+00 
Score (logrank) test p = 4.41e-03 

NK cell_EPIC in THCA (n=509):
Model: Surv(OS, EVENT) ~ `NK cell_EPIC` + Age + Stage + Gender + Race + Purity + `FAM83D` 
395 patients with 16 dying ( 114 missing obs. )
                   coef           HR se(coef) 95%CI_l      95%CI_u      z     p
`NK cell_EPIC` -108.076        0.000   95.585   0.000 2.661763e+34 -1.131 0.258
Age               0.150        1.162    0.028   1.099 1.228000e+00  5.288 0.000
Stage2           -0.238        0.788    1.091   0.093 6.688000e+00 -0.218 0.827
Stage3            0.349        1.418    0.890   0.248 8.122000e+00  0.392 0.695
Stage4            1.726        5.618    0.992   0.804 3.927100e+01  1.740 0.082
Gendermale       -0.213        0.808    0.650   0.226 2.889000e+00 -0.328 0.743
RaceBlack        16.898 21815350.806 7366.609   0.000          Inf  0.002 0.998
RaceWhite        16.644 16926290.966 7366.609   0.000          Inf  0.002 0.998
Purity            2.337       10.354    1.078   1.251 8.567400e+01  2.168 0.030
FAM83D           -0.003        0.997    0.539   0.347 2.866000e+00 -0.005 0.996
               signif
`NK cell_EPIC`       
Age               ***
Stage2               
Stage3               
Stage4              ·
Gendermale           
RaceBlack            
RaceWhite            
Purity              *
FAM83D               
Rsquare = 0.155 (max possible = 3.47e-01 )
Likelihood ratio test p = 1.92e-10 
Wald test p = 2.43e-04 
Score (logrank) test p = 3.6e-11 

NK cell_EPIC in THYM (n=120):
Model: Surv(OS, EVENT) ~ `NK cell_EPIC` + Age + Gender + Race + Purity + `FAM83D` 
113 patients with 9 dying ( 7 missing obs. )
                  coef           HR se(coef) 95%CI_l       95%CI_u      z     p
`NK cell_EPIC` 209.496 9.611706e+90  191.938   0.000 2.294378e+254  1.091 0.275
Age              0.045 1.046000e+00    0.033   0.981  1.115000e+00  1.373 0.170
Gendermale       0.013 1.013000e+00    0.766   0.226  4.551000e+00  0.017 0.986
RaceBlack      -16.059 0.000000e+00 9499.870   0.000           Inf -0.002 0.999
RaceWhite        0.321 1.378000e+00    1.102   0.159  1.195100e+01  0.291 0.771
Purity           0.249 1.283000e+00    1.188   0.125  1.316900e+01  0.209 0.834
FAM83D          -0.577 5.620000e-01    0.375   0.269  1.172000e+00 -1.536 0.124
               signif
`NK cell_EPIC`       
Age                  
Gendermale           
RaceBlack            
RaceWhite            
Purity               
FAM83D               
Rsquare = 0.072 (max possible = 4.51e-01 )
Likelihood ratio test p = 2.93e-01 
Wald test p = 3.32e-01 
Score (logrank) test p = 1.1e-01 

NK cell_EPIC in UCEC (n=545):
Model: Surv(OS, EVENT) ~ `NK cell_EPIC` + Age + Race + Purity + `FAM83D` 
85 patients with 16 dying ( 460 missing obs. )
                  coef    HR se(coef) 95%CI_l      95%CI_u      z     p signif
`NK cell_EPIC` -41.993 0.000   71.470   0.000 3.959102e+42 -0.588 0.557       
Age             -0.006 0.994    0.029   0.939 1.052000e+00 -0.200 0.841       
RaceWhite        1.458 4.296    0.685   1.121 1.645700e+01  2.127 0.033      *
Purity           0.920 2.509    1.095   0.293 2.147700e+01  0.840 0.401       
FAM83D           0.055 1.057    0.249   0.649 1.721000e+00  0.223 0.824       
Rsquare = 0.094 (max possible = 7.29e-01 )
Likelihood ratio test p = 1.34e-01 
Wald test p = 3.02e-01 
Score (logrank) test p = 1.87e-01 

NK cell_EPIC in UCS (n=57):
Model: Surv(OS, EVENT) ~ `NK cell_EPIC` + Age + Race + Purity + `FAM83D` 
52 patients with 32 dying ( 5 missing obs. )
                    coef          HR se(coef) 95%CI_l       95%CI_u      z
`NK cell_EPIC` -1293.424       0.000  858.270   0.000 6.813822e+168 -1.507
Age                0.046       1.047    0.024   1.000  1.097000e+00  1.940
RaceBlack         14.503 1988150.957 6710.616   0.000           Inf  0.002
RaceWhite         14.259 1558717.725 6710.616   0.000           Inf  0.002
Purity            -1.197       0.302    1.084   0.036  2.530000e+00 -1.104
FAM83D            -0.133       0.876    0.295   0.491  1.561000e+00 -0.451
                   p signif
`NK cell_EPIC` 0.132       
Age            0.052      ·
RaceBlack      0.998       
RaceWhite      0.998       
Purity         0.270       
FAM83D         0.652       
Rsquare = 0.203 (max possible = 9.83e-01 )
Likelihood ratio test p = 6.72e-02 
Wald test p = 2.31e-01 
Score (logrank) test p = 1.16e-01 

NK cell_EPIC in UVM (n=80):
Model: Surv(OS, EVENT) ~ `NK cell_EPIC` + Age + Stage + Gender + Purity + `FAM83D` 
77 patients with 22 dying ( 3 missing obs. )
                  coef     HR se(coef) 95%CI_l 95%CI_u      z     p signif
`NK cell_EPIC` 822.277    Inf  429.473   0.000     Inf  1.915 0.056      ·
Age              0.045  1.046    0.020   1.006   1.087  2.241 0.025      *
Stage3          -0.096  0.909    0.513   0.333   2.484 -0.186 0.852       
Stage4           4.086 59.504    1.253   5.109 693.052  3.262 0.001     **
Gendermale       0.822  2.276    0.533   0.800   6.471  1.542 0.123       
Purity           1.743  5.716    1.448   0.335  97.634  1.204 0.229       
FAM83D           1.310  3.706    0.406   1.673   8.207  3.229 0.001     **
Rsquare = 0.362 (max possible = 8.72e-01 )
Likelihood ratio test p = 1.3e-05 
Wald test p = 8.29e-04 
Score (logrank) test p = 1.32e-10 

NK cell_MCPCOUNTER in ACC (n=79):
Model: Surv(OS, EVENT) ~ `NK cell_MCPCOUNTER` + Age + Gender + Race + Purity + `FAM83D` 
64 patients with 24 dying ( 15 missing obs. )
                       coef          HR  se(coef) 95%CI_l 95%CI_u      z     p
`NK cell_MCPCOUNTER` -0.181       0.835     0.118   0.662   1.052 -1.528 0.127
Age                   0.005       1.005     0.014   0.978   1.032  0.341 0.733
Gendermale            0.863       2.370     0.466   0.950   5.912  1.851 0.064
RaceBlack             0.470       1.600 15664.095   0.000     Inf  0.000 1.000
RaceWhite            15.067 3497209.587 13668.355   0.000     Inf  0.001 0.999
Purity                1.679       5.363     2.103   0.087 330.473  0.799 0.424
FAM83D                1.324       3.758     0.293   2.116   6.676  4.517 0.000
                     signif
`NK cell_MCPCOUNTER`       
Age                        
Gendermale                ·
RaceBlack              <NA>
RaceWhite                  
Purity                     
FAM83D                  ***
Rsquare = 0.401 (max possible = 9.38e-01 )
Likelihood ratio test p = 2.91e-05 
Wald test p = 2.82e-03 
Score (logrank) test p = 1.31e-04 

NK cell_MCPCOUNTER in BLCA (n=408):
Model: Surv(OS, EVENT) ~ `NK cell_MCPCOUNTER` + Age + Stage + Gender + Race + Purity + `FAM83D` 
348 patients with 160 dying ( 60 missing obs. )
                       coef          HR se(coef) 95%CI_l 95%CI_u      z     p
`NK cell_MCPCOUNTER` -0.046       0.955    0.030   0.901   1.014 -1.514 0.130
Age                   0.033       1.033    0.009   1.016   1.051  3.747 0.000
Stage2               14.619 2232338.815 1878.217   0.000     Inf  0.008 0.994
Stage3               15.046 3423944.520 1878.217   0.000     Inf  0.008 0.994
Stage4               15.529 5548727.605 1878.217   0.000     Inf  0.008 0.993
Gendermale           -0.168       0.846    0.179   0.596   1.200 -0.939 0.348
RaceBlack             0.692       1.998    0.452   0.823   4.848  1.530 0.126
RaceWhite             0.142       1.152    0.357   0.573   2.317  0.397 0.691
Purity               -0.037       0.964    0.350   0.485   1.916 -0.105 0.916
FAM83D               -0.001       0.999    0.086   0.845   1.181 -0.012 0.990
                     signif
`NK cell_MCPCOUNTER`       
Age                     ***
Stage2                     
Stage3                     
Stage4                     
Gendermale                 
RaceBlack                  
RaceWhite                  
Purity                     
FAM83D                     
Rsquare = 0.137 (max possible = 9.91e-01 )
Likelihood ratio test p = 1.43e-07 
Wald test p = 1.14e-06 
Score (logrank) test p = 2.7e-07 

NK cell_MCPCOUNTER in BRCA (n=1100):
Model: Surv(OS, EVENT) ~ `NK cell_MCPCOUNTER` + Age + Stage + Gender + Race + Purity + `FAM83D` 
878 patients with 121 dying ( 222 missing obs. )
                       coef     HR se(coef) 95%CI_l 95%CI_u      z     p signif
`NK cell_MCPCOUNTER` -0.004  0.996    0.032   0.935   1.061 -0.136 0.892       
Age                   0.038  1.039    0.008   1.023   1.055  4.946 0.000    ***
Stage2                0.368  1.445    0.305   0.795   2.629  1.207 0.228       
Stage3                1.160  3.190    0.314   1.723   5.907  3.692 0.000    ***
Stage4                2.444 11.521    0.393   5.330  24.907  6.214 0.000    ***
Gendermale            0.041  1.042    1.007   0.145   7.503  0.041 0.968       
RaceBlack            -0.054  0.947    0.620   0.281   3.195 -0.087 0.931       
RaceWhite            -0.243  0.784    0.596   0.244   2.522 -0.408 0.683       
Purity                0.365  1.440    0.455   0.591   3.510  0.802 0.422       
FAM83D                0.108  1.114    0.069   0.974   1.274  1.569 0.117       
Rsquare = 0.083 (max possible = 7.85e-01 )
Likelihood ratio test p = 2.45e-12 
Wald test p = 7.07e-16 
Score (logrank) test p = 9.53e-22 

NK cell_MCPCOUNTER in BRCA-Basal (n=191):
Model: Surv(OS, EVENT) ~ `NK cell_MCPCOUNTER` + Age + Stage + Race + Purity + `FAM83D` 
163 patients with 24 dying ( 28 missing obs. )
                       coef           HR se(coef) 95%CI_l 95%CI_u      z     p
`NK cell_MCPCOUNTER` -0.161 8.510000e-01    0.120   0.673   1.076 -1.345 0.179
Age                   0.019 1.019000e+00    0.018   0.984   1.055  1.058 0.290
Stage2               18.679 1.294757e+08 6343.949   0.000     Inf  0.003 0.998
Stage3               19.987 4.786898e+08 6343.949   0.000     Inf  0.003 0.997
Stage4               21.000 1.319417e+09 6343.949   0.000     Inf  0.003 0.997
RaceBlack            -1.204 3.000000e-01    1.142   0.032   2.812 -1.054 0.292
RaceWhite            -1.343 2.610000e-01    1.140   0.028   2.436 -1.179 0.239
Purity               -0.593 5.530000e-01    1.188   0.054   5.676 -0.499 0.618
FAM83D               -0.399 6.710000e-01    0.236   0.422   1.065 -1.693 0.091
                     signif
`NK cell_MCPCOUNTER`       
Age                        
Stage2                     
Stage3                     
Stage4                     
RaceBlack                  
RaceWhite                  
Purity                     
FAM83D                    ·
Rsquare = 0.185 (max possible = 7.18e-01 )
Likelihood ratio test p = 1.12e-04 
Wald test p = 4.36e-03 
Score (logrank) test p = 1.54e-06 

NK cell_MCPCOUNTER in BRCA-Her2 (n=82):
Model: Surv(OS, EVENT) ~ `NK cell_MCPCOUNTER` + Age + Stage + Race + Purity + `FAM83D` 
59 patients with 11 dying ( 23 missing obs. )
                       coef           HR    se(coef) 95%CI_l  95%CI_u      z
`NK cell_MCPCOUNTER` -1.350 2.590000e-01       0.717   0.064    1.057 -1.882
Age                  -0.014 9.860000e-01       0.035   0.921    1.057 -0.390
Stage2               17.963 6.324894e+07   14077.309   0.000      Inf  0.001
Stage3               20.864 1.150771e+09   14077.309   0.000      Inf  0.001
Stage4               56.138 2.401838e+24 2472642.328   0.000      Inf  0.000
RaceBlack            -4.218 1.500000e-02       2.154   0.000    1.004 -1.958
RaceWhite            -2.054 1.280000e-01       1.520   0.007    2.526 -1.351
Purity                1.813 6.129000e+00       2.622   0.036 1046.085  0.691
FAM83D               -0.470 6.250000e-01       0.558   0.209    1.867 -0.842
                         p signif
`NK cell_MCPCOUNTER` 0.060      ·
Age                  0.696       
Stage2               0.999       
Stage3               0.999       
Stage4               1.000   <NA>
RaceBlack            0.050      ·
RaceWhite            0.177       
Purity               0.489       
FAM83D               0.400       
Rsquare = 0.436 (max possible = 6.68e-01 )
Likelihood ratio test p = 9.68e-05 
Wald test p = 1e+00 
Score (logrank) test p = 6.7e-14 

NK cell_MCPCOUNTER in BRCA-LumA (n=568):
Model: Surv(OS, EVENT) ~ `NK cell_MCPCOUNTER` + Age + Stage + Gender + Race + Purity + `FAM83D` 
464 patients with 55 dying ( 104 missing obs. )
                        coef    HR se(coef) 95%CI_l 95%CI_u      z     p signif
`NK cell_MCPCOUNTER`   0.019 1.019    0.036   0.950   1.093  0.526 0.599       
Age                    0.053 1.054    0.012   1.029   1.080  4.231 0.000    ***
Stage2                 0.317 1.373    0.375   0.658   2.865  0.846 0.398       
Stage3                 0.892 2.440    0.397   1.121   5.311  2.248 0.025      *
Stage4                 2.244 9.426    0.598   2.921  30.419  3.753 0.000    ***
Gendermale           -15.403 0.000 3471.632   0.000     Inf -0.004 0.996       
RaceBlack             -0.391 0.676    1.175   0.068   6.771 -0.333 0.739       
RaceWhite              0.211 1.235    1.031   0.164   9.312  0.205 0.838       
Purity                 0.219 1.245    0.636   0.358   4.327  0.345 0.730       
FAM83D                 0.171 1.186    0.149   0.886   1.588  1.145 0.252       
Rsquare = 0.073 (max possible = 6.81e-01 )
Likelihood ratio test p = 1.19e-04 
Wald test p = 3.3e-05 
Score (logrank) test p = 5.77e-07 

NK cell_MCPCOUNTER in BRCA-LumB (n=219):
Model: Surv(OS, EVENT) ~ `NK cell_MCPCOUNTER` + Age + Stage + Gender + Race + Purity + `FAM83D` 
157 patients with 25 dying ( 62 missing obs. )
                       coef           HR se(coef) 95%CI_l 95%CI_u      z     p
`NK cell_MCPCOUNTER` -0.147        0.863    0.219   0.562   1.326 -0.671 0.502
Age                   0.052        1.054    0.022   1.010   1.100  2.402 0.016
Stage2                0.476        1.609    1.096   0.188  13.787  0.434 0.664
Stage3                1.364        3.913    1.081   0.470  32.552  1.262 0.207
Stage4                1.844        6.323    1.183   0.623  64.234  1.559 0.119
Gendermale            0.751        2.120    1.222   0.193  23.229  0.615 0.539
RaceBlack            16.580 15873034.151 6421.253   0.000     Inf  0.003 0.998
RaceWhite            15.843  7597924.694 6421.253   0.000     Inf  0.002 0.998
Purity                0.362        1.437    1.835   0.039  52.391  0.197 0.843
FAM83D                0.305        1.357    0.212   0.895   2.056  1.437 0.151
                     signif
`NK cell_MCPCOUNTER`       
Age                       *
Stage2                     
Stage3                     
Stage4                     
Gendermale                 
RaceBlack                  
RaceWhite                  
Purity                     
FAM83D                     
Rsquare = 0.12 (max possible = 6.98e-01 )
Likelihood ratio test p = 2.78e-02 
Wald test p = 6.52e-02 
Score (logrank) test p = 1.7e-02 

NK cell_MCPCOUNTER in CESC (n=306):
Model: Surv(OS, EVENT) ~ `NK cell_MCPCOUNTER` + Age + Race + Purity + `FAM83D` 
227 patients with 55 dying ( 79 missing obs. )
                      coef    HR se(coef) 95%CI_l 95%CI_u      z     p signif
`NK cell_MCPCOUNTER` 0.010 1.010    0.007   0.997   1.023  1.491 0.136       
Age                  0.012 1.012    0.010   0.992   1.032  1.156 0.248       
RaceBlack            1.063 2.895    1.068   0.357  23.500  0.995 0.320       
RaceWhite            0.806 2.240    1.016   0.306  16.402  0.794 0.427       
Purity               0.609 1.838    0.733   0.437   7.727  0.831 0.406       
FAM83D               0.000 1.000    0.139   0.762   1.312 -0.003 0.998       
Rsquare = 0.021 (max possible = 8.91e-01 )
Likelihood ratio test p = 5.79e-01 
Wald test p = 4.92e-01 
Score (logrank) test p = 4.36e-01 

NK cell_MCPCOUNTER in CHOL (n=36):
Model: Surv(OS, EVENT) ~ `NK cell_MCPCOUNTER` + Age + Stage + Gender + Race + Purity + `FAM83D` 
36 patients with 18 dying ( 0 missing obs. )
                       coef    HR se(coef) 95%CI_l 95%CI_u      z     p signif
`NK cell_MCPCOUNTER` -0.457 0.633    0.261   0.380   1.055 -1.753 0.080      ·
Age                   0.027 1.027    0.028   0.972   1.084  0.956 0.339       
Stage2                1.188 3.279    0.752   0.751  14.328  1.579 0.114       
Stage3               -9.811 0.000 7295.083   0.000     Inf -0.001 0.999       
Stage4                0.734 2.084    0.664   0.567   7.655  1.106 0.269       
Gendermale            0.635 1.886    0.628   0.551   6.453  1.011 0.312       
RaceBlack            -0.456 0.634    1.500   0.034  11.991 -0.304 0.761       
RaceWhite            -1.234 0.291    0.925   0.047   1.784 -1.334 0.182       
Purity                1.550 4.713    1.598   0.206 108.063  0.970 0.332       
FAM83D                0.219 1.244    0.398   0.571   2.713  0.550 0.583       
Rsquare = 0.328 (max possible = 9.46e-01 )
Likelihood ratio test p = 1.59e-01 
Wald test p = 5.41e-01 
Score (logrank) test p = 3.11e-01 

NK cell_MCPCOUNTER in COAD (n=458):
Model: Surv(OS, EVENT) ~ `NK cell_MCPCOUNTER` + Age + Stage + Gender + Race + Purity + `FAM83D` 
236 patients with 58 dying ( 222 missing obs. )
                       coef     HR se(coef) 95%CI_l 95%CI_u      z     p signif
`NK cell_MCPCOUNTER`  0.025  1.025    0.016   0.992   1.058  1.499 0.134       
Age                   0.030  1.030    0.013   1.005   1.057  2.350 0.019      *
Stage2                0.485  1.624    0.636   0.467   5.650  0.763 0.446       
Stage3                1.096  2.991    0.628   0.873  10.248  1.744 0.081      ·
Stage4                2.342 10.397    0.637   2.983  36.236  3.676 0.000    ***
Gendermale            0.345  1.412    0.290   0.799   2.493  1.187 0.235       
RaceBlack            -0.403  0.668    0.842   0.128   3.483 -0.479 0.632       
RaceWhite            -0.364  0.695    0.786   0.149   3.241 -0.463 0.643       
Purity               -0.409  0.664    0.653   0.185   2.392 -0.625 0.532       
FAM83D                0.047  1.048    0.207   0.698   1.573  0.225 0.822       
Rsquare = 0.131 (max possible = 8.97e-01 )
Likelihood ratio test p = 2.47e-04 
Wald test p = 2.14e-04 
Score (logrank) test p = 2.65e-05 

NK cell_MCPCOUNTER in DLBC (n=48):
Model: Surv(OS, EVENT) ~ `NK cell_MCPCOUNTER` + Age + Gender + Race + Purity + `FAM83D` 
41 patients with 5 dying ( 7 missing obs. )
                       coef     HR se(coef) 95%CI_l   95%CI_u      z     p
`NK cell_MCPCOUNTER`  0.095  1.099    0.042   1.013     1.192  2.275 0.023
Age                  -0.044  0.957    0.062   0.846     1.081 -0.710 0.478
Gendermale            0.473  1.605    1.310   0.123    20.897  0.361 0.718
RaceBlack             4.064 58.184    3.277   0.095 35817.112  1.240 0.215
RaceWhite            -3.755  0.023    2.396   0.000     2.562 -1.567 0.117
Purity               -2.260  0.104    3.110   0.000    46.318 -0.727 0.467
FAM83D                1.759  5.805    0.936   0.928    36.329  1.880 0.060
                     signif
`NK cell_MCPCOUNTER`      *
Age                        
Gendermale                 
RaceBlack                  
RaceWhite                  
Purity                     
FAM83D                    ·
Rsquare = 0.296 (max possible = 5.58e-01 )
Likelihood ratio test p = 4.46e-02 
Wald test p = 3.53e-01 
Score (logrank) test p = 1.2e-02 

NK cell_MCPCOUNTER in ESCA (n=185):
Model: Surv(OS, EVENT) ~ `NK cell_MCPCOUNTER` + Age + Stage + Gender + Race + Purity + `FAM83D` 
140 patients with 47 dying ( 45 missing obs. )
                       coef     HR se(coef) 95%CI_l 95%CI_u      z     p signif
`NK cell_MCPCOUNTER`  0.077  1.080    0.039   1.000   1.166  1.955 0.051      ·
Age                   0.008  1.008    0.014   0.980   1.036  0.528 0.598       
Stage2                0.530  1.700    0.667   0.460   6.279  0.796 0.426       
Stage3                1.387  4.004    0.678   1.060  15.131  2.045 0.041      *
Stage4                2.895 18.084    0.782   3.906  83.735  3.702 0.000    ***
Gendermale            0.523  1.687    0.538   0.588   4.838  0.972 0.331       
RaceBlack             0.290  1.337    1.070   0.164  10.878  0.271 0.786       
RaceWhite            -0.203  0.816    0.455   0.334   1.991 -0.447 0.655       
Purity                0.572  1.771    0.868   0.323   9.702  0.659 0.510       
FAM83D               -0.102  0.903    0.160   0.660   1.236 -0.636 0.525       
Rsquare = 0.166 (max possible = 9.32e-01 )
Likelihood ratio test p = 4.69e-03 
Wald test p = 2.75e-03 
Score (logrank) test p = 1.78e-04 

NK cell_MCPCOUNTER in GBM (n=153):
Model: Surv(OS, EVENT) ~ `NK cell_MCPCOUNTER` + Age + Gender + Race + Purity + `FAM83D` 
135 patients with 108 dying ( 18 missing obs. )
                       coef    HR se(coef) 95%CI_l 95%CI_u      z     p signif
`NK cell_MCPCOUNTER`  0.150 1.162    0.120   0.917   1.471  1.244 0.213       
Age                   0.030 1.030    0.008   1.014   1.047  3.616 0.000    ***
Gendermale           -0.104 0.901    0.213   0.593   1.369 -0.488 0.625       
RaceBlack             0.607 1.834    0.738   0.432   7.791  0.822 0.411       
RaceWhite            -0.090 0.914    0.622   0.270   3.092 -0.144 0.885       
Purity               -1.324 0.266    0.555   0.090   0.789 -2.386 0.017      *
FAM83D                0.156 1.169    0.109   0.944   1.446  1.432 0.152       
Rsquare = 0.153 (max possible = 9.98e-01 )
Likelihood ratio test p = 2.17e-03 
Wald test p = 2.31e-03 
Score (logrank) test p = 1.73e-03 

NK cell_MCPCOUNTER in HNSC (n=522):
Model: Surv(OS, EVENT) ~ `NK cell_MCPCOUNTER` + Age + Stage + Gender + Race + Purity + `FAM83D` 
411 patients with 176 dying ( 111 missing obs. )
                       coef    HR se(coef) 95%CI_l 95%CI_u      z     p signif
`NK cell_MCPCOUNTER` -0.070 0.933    0.031   0.877   0.992 -2.215 0.027      *
Age                   0.023 1.023    0.008   1.008   1.038  2.985 0.003     **
Stage2                0.659 1.934    0.543   0.666   5.610  1.213 0.225       
Stage3                0.845 2.328    0.537   0.812   6.675  1.573 0.116       
Stage4                1.255 3.509    0.510   1.291   9.533  2.461 0.014      *
Gendermale           -0.236 0.790    0.172   0.564   1.107 -1.369 0.171       
RaceBlack             0.108 1.114    0.560   0.372   3.342  0.193 0.847       
RaceWhite            -0.217 0.805    0.511   0.296   2.193 -0.424 0.672       
Purity               -0.235 0.790    0.373   0.380   1.642 -0.631 0.528       
FAM83D                0.066 1.068    0.076   0.920   1.240  0.864 0.387       
Rsquare = 0.083 (max possible = 9.89e-01 )
Likelihood ratio test p = 9.24e-05 
Wald test p = 3.26e-04 
Score (logrank) test p = 2.24e-04 

NK cell_MCPCOUNTER in HNSC-HPV+ (n=98):
Model: Surv(OS, EVENT) ~ `NK cell_MCPCOUNTER` + Age + Stage + Gender + Race + Purity + `FAM83D` 
65 patients with 23 dying ( 33 missing obs. )
                       coef           HR  se(coef) 95%CI_l 95%CI_u      z     p
`NK cell_MCPCOUNTER` -0.180 8.350000e-01     0.084   0.708   0.985 -2.145 0.032
Age                   0.007 1.007000e+00     0.027   0.956   1.061  0.268 0.788
Stage2               18.773 1.421659e+08  8489.245   0.000     Inf  0.002 0.998
Stage3               18.313 8.976640e+07  8489.245   0.000     Inf  0.002 0.998
Stage4               18.934 1.671654e+08  8489.245   0.000     Inf  0.002 0.998
Gendermale           -0.251 7.780000e-01     0.574   0.252   2.398 -0.437 0.662
RaceBlack            20.270 6.358264e+08 21522.646   0.000     Inf  0.001 0.999
RaceWhite            19.650 3.418851e+08 21522.646   0.000     Inf  0.001 0.999
Purity               -2.694 6.800000e-02     1.157   0.007   0.652 -2.329 0.020
FAM83D                0.138 1.148000e+00     0.254   0.698   1.888  0.545 0.586
                     signif
`NK cell_MCPCOUNTER`      *
Age                        
Stage2                     
Stage3                     
Stage4                     
Gendermale                 
RaceBlack                  
RaceWhite                  
Purity                    *
FAM83D                     
Rsquare = 0.178 (max possible = 9.17e-01 )
Likelihood ratio test p = 2.39e-01 
Wald test p = 5.07e-01 
Score (logrank) test p = 4.05e-01 

NK cell_MCPCOUNTER in HNSC-HPV- (n=422):
Model: Surv(OS, EVENT) ~ `NK cell_MCPCOUNTER` + Age + Stage + Gender + Race + Purity + `FAM83D` 
346 patients with 153 dying ( 76 missing obs. )
                       coef    HR se(coef) 95%CI_l 95%CI_u      z     p signif
`NK cell_MCPCOUNTER` -0.056 0.946    0.035   0.883   1.012 -1.609 0.108       
Age                   0.028 1.029    0.008   1.012   1.046  3.364 0.001     **
Stage2                0.386 1.471    0.554   0.497   4.353  0.697 0.486       
Stage3                0.692 1.997    0.543   0.689   5.784  1.275 0.202       
Stage4                1.127 3.086    0.512   1.131   8.422  2.200 0.028      *
Gendermale           -0.274 0.760    0.183   0.531   1.087 -1.501 0.133       
RaceBlack            -0.037 0.964    0.567   0.317   2.925 -0.066 0.948       
RaceWhite            -0.380 0.684    0.513   0.250   1.870 -0.740 0.459       
Purity                0.097 1.102    0.409   0.495   2.456  0.238 0.812       
FAM83D                0.045 1.046    0.081   0.893   1.226  0.559 0.576       
Rsquare = 0.093 (max possible = 9.89e-01 )
Likelihood ratio test p = 2.08e-04 
Wald test p = 6.11e-04 
Score (logrank) test p = 4.43e-04 

NK cell_MCPCOUNTER in KICH (n=66):
Model: Surv(OS, EVENT) ~ `NK cell_MCPCOUNTER` + Age + Stage + Gender + Race + Purity + `FAM83D` 
63 patients with 9 dying ( 3 missing obs. )
                        coef           HR  se(coef)      95%CI_l      95%CI_u
`NK cell_MCPCOUNTER`  -1.180 3.070000e-01     0.342 1.570000e-01 6.000000e-01
Age                   -0.002 9.980000e-01     0.031 9.390000e-01 1.060000e+00
Stage2                16.312 1.214006e+07     0.854 2.278553e+06 6.468186e+07
Stage3                18.359 9.397354e+07     0.769 2.082139e+07 4.241323e+08
Stage4                21.130 1.502338e+09     0.882 2.666477e+08 8.464419e+09
Gendermale            -0.556 5.730000e-01     0.752 1.310000e-01 2.503000e+00
RaceBlack            -18.123 0.000000e+00 12310.118 0.000000e+00          Inf
RaceWhite             -0.915 4.010000e-01     1.163 4.100000e-02 3.912000e+00
Purity                 4.119 6.148800e+01     4.805 5.000000e-03 7.559491e+05
FAM83D                 0.869 2.383000e+00     0.285 1.363000e+00 4.168000e+00
                          z     p signif
`NK cell_MCPCOUNTER` -3.454 0.001     **
Age                  -0.075 0.940       
Stage2               19.110 0.000    ***
Stage3               23.876 0.000    ***
Stage4               23.955 0.000    ***
Gendermale           -0.740 0.459       
RaceBlack            -0.001 0.999       
RaceWhite            -0.787 0.431       
Purity                0.857 0.391       
FAM83D                3.046 0.002     **
Rsquare = 0.414 (max possible = 6.71e-01 )
Likelihood ratio test p = 2.11e-04 
Wald test p = 2.96e-323 
Score (logrank) test p = 7.96e-10 

NK cell_MCPCOUNTER in KIRC (n=533):
Model: Surv(OS, EVENT) ~ `NK cell_MCPCOUNTER` + Age + Stage + Gender + Race + Purity + `FAM83D` 
450 patients with 138 dying ( 83 missing obs. )
                       coef    HR se(coef) 95%CI_l 95%CI_u      z     p signif
`NK cell_MCPCOUNTER` -0.030 0.970    0.026   0.922   1.021 -1.160 0.246       
Age                   0.036 1.036    0.008   1.020   1.053  4.288 0.000    ***
Stage2                0.300 1.350    0.347   0.684   2.662  0.865 0.387       
Stage3                0.797 2.219    0.230   1.413   3.483  3.463 0.001     **
Stage4                1.743 5.712    0.216   3.744   8.715  8.084 0.000    ***
Gendermale           -0.108 0.898    0.185   0.625   1.290 -0.584 0.559       
RaceBlack             0.388 1.475    1.062   0.184  11.812  0.366 0.715       
RaceWhite             0.409 1.505    1.022   0.203  11.166  0.400 0.689       
Purity                0.063 1.065    0.382   0.503   2.252  0.164 0.870       
FAM83D                0.271 1.312    0.118   1.042   1.652  2.307 0.021      *
Rsquare = 0.185 (max possible = 9.65e-01 )
Likelihood ratio test p = 2.2e-15 
Wald test p = 9.19e-16 
Score (logrank) test p = 7e-19 

NK cell_MCPCOUNTER in KIRP (n=290):
Model: Surv(OS, EVENT) ~ `NK cell_MCPCOUNTER` + Age + Stage + Gender + Race + Purity + `FAM83D` 
219 patients with 34 dying ( 71 missing obs. )
                       coef    HR se(coef) 95%CI_l 95%CI_u      z     p signif
`NK cell_MCPCOUNTER`  0.032 1.032    0.026   0.980   1.087  1.206 0.228       
Age                   0.017 1.017    0.016   0.986   1.049  1.048 0.295       
Stage2               -0.643 0.526    1.054   0.067   4.146 -0.610 0.542       
Stage3                0.849 2.336    0.471   0.929   5.877  1.803 0.071      ·
Stage4                2.178 8.828    0.517   3.202  24.333  4.210 0.000    ***
Gendermale           -0.148 0.862    0.421   0.378   1.966 -0.353 0.724       
RaceBlack            -0.560 0.571    1.287   0.046   7.109 -0.436 0.663       
RaceWhite            -0.968 0.380    1.250   0.033   4.398 -0.775 0.439       
Purity               -0.672 0.511    0.794   0.108   2.423 -0.846 0.398       
FAM83D                0.939 2.556    0.204   1.715   3.811  4.607 0.000    ***
Rsquare = 0.237 (max possible = 7.58e-01 )
Likelihood ratio test p = 4.98e-09 
Wald test p = 1.85e-09 
Score (logrank) test p = 1.74e-16 

NK cell_MCPCOUNTER in LGG (n=516):
Model: Surv(OS, EVENT) ~ `NK cell_MCPCOUNTER` + Age + Gender + Race + Purity + `FAM83D` 
463 patients with 112 dying ( 53 missing obs. )
                       coef          HR se(coef) 95%CI_l 95%CI_u      z     p
`NK cell_MCPCOUNTER`  0.001       1.001    0.090   0.839   1.195  0.014 0.989
Age                   0.057       1.059    0.008   1.043   1.075  7.321 0.000
Gendermale            0.121       1.129    0.197   0.767   1.662  0.616 0.538
RaceBlack            15.857 7704259.007 2199.132   0.000     Inf  0.007 0.994
RaceWhite            15.867 7779266.861 2199.131   0.000     Inf  0.007 0.994
Purity               -1.197       0.302    0.416   0.134   0.683 -2.877 0.004
FAM83D                0.543       1.721    0.085   1.458   2.033  6.402 0.000
                     signif
`NK cell_MCPCOUNTER`       
Age                     ***
Gendermale                 
RaceBlack                  
RaceWhite                  
Purity                   **
FAM83D                  ***
Rsquare = 0.202 (max possible = 9.07e-01 )
Likelihood ratio test p = 1.12e-19 
Wald test p = 5.97e-21 
Score (logrank) test p = 2.07e-24 

NK cell_MCPCOUNTER in LIHC (n=371):
Model: Surv(OS, EVENT) ~ `NK cell_MCPCOUNTER` + Age + Stage + Gender + Race + Purity + `FAM83D` 
310 patients with 106 dying ( 61 missing obs. )
                       coef    HR se(coef) 95%CI_l 95%CI_u      z     p signif
`NK cell_MCPCOUNTER` -0.039 0.962    0.064   0.847   1.091 -0.609 0.543       
Age                   0.013 1.013    0.008   0.996   1.029  1.497 0.134       
Stage2                0.214 1.239    0.265   0.738   2.081  0.811 0.417       
Stage3                0.795 2.215    0.240   1.385   3.544  3.317 0.001     **
Stage4                1.801 6.053    0.627   1.771  20.694  2.871 0.004     **
Gendermale           -0.154 0.857    0.231   0.546   1.347 -0.668 0.504       
RaceBlack             0.738 2.091    0.498   0.788   5.552  1.481 0.139       
RaceWhite             0.015 1.016    0.238   0.637   1.620  0.065 0.948       
Purity                0.008 1.008    0.494   0.383   2.656  0.017 0.986       
FAM83D                0.301 1.351    0.094   1.124   1.623  3.208 0.001     **
Rsquare = 0.116 (max possible = 9.66e-01 )
Likelihood ratio test p = 3.28e-05 
Wald test p = 3.04e-05 
Score (logrank) test p = 8.5e-06 

NK cell_MCPCOUNTER in LUAD (n=515):
Model: Surv(OS, EVENT) ~ `NK cell_MCPCOUNTER` + Age + Stage + Gender + Race + Purity + `FAM83D` 
421 patients with 150 dying ( 94 missing obs. )
                       coef           HR se(coef) 95%CI_l 95%CI_u      z     p
`NK cell_MCPCOUNTER` -0.018        0.982    0.013   0.957   1.008 -1.363 0.173
Age                   0.012        1.012    0.009   0.994   1.031  1.291 0.197
Stage2                0.829        2.290    0.202   1.542   3.400  4.108 0.000
Stage3                0.848        2.334    0.222   1.511   3.605  3.821 0.000
Stage4                1.002        2.724    0.335   1.412   5.252  2.991 0.003
Gendermale           -0.029        0.972    0.169   0.698   1.353 -0.171 0.865
RaceBlack            16.266 11599209.864 1872.067   0.000     Inf  0.009 0.993
RaceWhite            16.451 13949340.802 1872.067   0.000     Inf  0.009 0.993
Purity                0.748        2.112    0.349   1.067   4.183  2.145 0.032
FAM83D                0.264        1.302    0.073   1.128   1.503  3.602 0.000
                     signif
`NK cell_MCPCOUNTER`       
Age                        
Stage2                  ***
Stage3                  ***
Stage4                   **
Gendermale                 
RaceBlack                  
RaceWhite                  
Purity                    *
FAM83D                  ***
Rsquare = 0.13 (max possible = 9.74e-01 )
Likelihood ratio test p = 6.28e-09 
Wald test p = 4.9e-07 
Score (logrank) test p = 4.93e-08 

NK cell_MCPCOUNTER in LUSC (n=501):
Model: Surv(OS, EVENT) ~ `NK cell_MCPCOUNTER` + Age + Stage + Gender + Race + Purity + `FAM83D` 
370 patients with 161 dying ( 131 missing obs. )
                       coef    HR se(coef) 95%CI_l 95%CI_u      z     p signif
`NK cell_MCPCOUNTER` -0.006 0.994    0.022   0.952   1.038 -0.271 0.786       
Age                   0.016 1.016    0.009   0.998   1.034  1.694 0.090      ·
Stage2                0.262 1.299    0.190   0.896   1.884  1.382 0.167       
Stage3                0.650 1.916    0.217   1.253   2.930  2.999 0.003     **
Stage4                0.803 2.232    0.786   0.478  10.423  1.021 0.307       
Gendermale            0.482 1.620    0.196   1.102   2.380  2.455 0.014      *
RaceBlack             0.103 1.109    0.604   0.339   3.625  0.171 0.864       
RaceWhite            -0.427 0.652    0.560   0.218   1.954 -0.764 0.445       
Purity               -0.266 0.767    0.388   0.358   1.642 -0.684 0.494       
FAM83D               -0.145 0.865    0.083   0.735   1.018 -1.749 0.080      ·
Rsquare = 0.058 (max possible = 9.87e-01 )
Likelihood ratio test p = 1.42e-02 
Wald test p = 1.31e-02 
Score (logrank) test p = 1.13e-02 

NK cell_MCPCOUNTER in MESO (n=87):
Model: Surv(OS, EVENT) ~ `NK cell_MCPCOUNTER` + Age + Stage + Gender + Race + Purity + `FAM83D` 
85 patients with 72 dying ( 2 missing obs. )
                       coef    HR se(coef) 95%CI_l 95%CI_u      z     p signif
`NK cell_MCPCOUNTER` -0.032 0.968    0.035   0.904   1.036 -0.930 0.352       
Age                   0.036 1.037    0.017   1.003   1.072  2.147 0.032      *
Stage2                0.004 1.004    0.469   0.400   2.517  0.008 0.994       
Stage3               -0.097 0.908    0.421   0.398   2.070 -0.230 0.818       
Stage4               -0.559 0.572    0.495   0.217   1.509 -1.129 0.259       
Gendermale           -0.388 0.678    0.333   0.354   1.302 -1.167 0.243       
RaceBlack             0.512 1.669    1.543   0.081  34.315  0.332 0.740       
RaceWhite            -0.255 0.775    1.055   0.098   6.129 -0.242 0.809       
Purity               -0.257 0.773    0.626   0.227   2.638 -0.411 0.681       
FAM83D                0.447 1.564    0.104   1.276   1.918  4.299 0.000    ***
Rsquare = 0.263 (max possible = 9.98e-01 )
Likelihood ratio test p = 3.81e-03 
Wald test p = 4.35e-03 
Score (logrank) test p = 2.59e-03 

NK cell_MCPCOUNTER in OV (n=303):
Model: Surv(OS, EVENT) ~ `NK cell_MCPCOUNTER` + Age + Race + Purity + `FAM83D` 
238 patients with 153 dying ( 65 missing obs. )
                       coef    HR se(coef) 95%CI_l 95%CI_u      z     p signif
`NK cell_MCPCOUNTER`  0.033 1.033    0.053   0.931   1.148  0.614 0.539       
Age                   0.037 1.038    0.008   1.021   1.055  4.484 0.000    ***
RaceBlack            -0.069 0.933    0.577   0.301   2.892 -0.120 0.904       
RaceWhite            -0.167 0.846    0.516   0.308   2.327 -0.324 0.746       
Purity               -0.493 0.611    0.713   0.151   2.470 -0.691 0.489       
FAM83D                0.039 1.040    0.093   0.867   1.249  0.424 0.672       
Rsquare = 0.084 (max possible = 9.97e-01 )
Likelihood ratio test p = 1.98e-03 
Wald test p = 1.83e-03 
Score (logrank) test p = 1.53e-03 

NK cell_MCPCOUNTER in PAAD (n=179):
Model: Surv(OS, EVENT) ~ `NK cell_MCPCOUNTER` + Age + Stage + Gender + Race + Purity + `FAM83D` 
165 patients with 89 dying ( 14 missing obs. )
                       coef    HR se(coef) 95%CI_l 95%CI_u      z     p signif
`NK cell_MCPCOUNTER` -0.114 0.892    0.087   0.752   1.059 -1.302 0.193       
Age                   0.021 1.021    0.011   1.000   1.044  1.941 0.052      ·
Stage2                0.468 1.597    0.443   0.670   3.808  1.056 0.291       
Stage3               -0.193 0.825    1.090   0.097   6.981 -0.177 0.860       
Stage4                0.034 1.035    0.826   0.205   5.225  0.041 0.967       
Gendermale           -0.278 0.757    0.222   0.490   1.169 -1.255 0.210       
RaceBlack             0.079 1.083    0.746   0.251   4.672  0.106 0.915       
RaceWhite             0.388 1.475    0.480   0.575   3.780  0.809 0.419       
Purity               -0.613 0.542    0.424   0.236   1.244 -1.446 0.148       
FAM83D                0.173 1.189    0.079   1.017   1.389  2.177 0.029      *
Rsquare = 0.12 (max possible = 9.91e-01 )
Likelihood ratio test p = 2.03e-02 
Wald test p = 2.67e-02 
Score (logrank) test p = 2.48e-02 

NK cell_MCPCOUNTER in PCPG (n=181):
Model: Surv(OS, EVENT) ~ `NK cell_MCPCOUNTER` + Age + Gender + Race + Purity + `FAM83D` 
164 patients with 7 dying ( 17 missing obs. )
                       coef           HR  se(coef) 95%CI_l    95%CI_u     z
`NK cell_MCPCOUNTER`  0.172        1.187     0.389   0.554      2.544 0.441
Age                   0.038        1.038     0.026   0.986      1.093 1.429
Gendermale            1.215        3.372     0.921   0.555     20.484 1.320
RaceBlack            -0.909        0.403 24882.467   0.000        Inf 0.000
RaceWhite            17.503 39925127.975 19780.356   0.000        Inf 0.001
Purity                5.850      347.265     3.921   0.159 756160.045 1.492
FAM83D                1.143        3.135     0.502   1.172      8.387 2.276
                         p signif
`NK cell_MCPCOUNTER` 0.659       
Age                  0.153       
Gendermale           0.187       
RaceBlack            1.000   <NA>
RaceWhite            0.999       
Purity               0.136       
FAM83D               0.023      *
Rsquare = 0.087 (max possible = 3.07e-01 )
Likelihood ratio test p = 3.77e-02 
Wald test p = 1.13e-01 
Score (logrank) test p = 2.99e-02 

NK cell_MCPCOUNTER in PRAD (n=498):
Model: Surv(OS, EVENT) ~ `NK cell_MCPCOUNTER` + Age + Race + Purity + `FAM83D` 
403 patients with 9 dying ( 95 missing obs. )
                       coef           HR se(coef) 95%CI_l 95%CI_u      z     p
`NK cell_MCPCOUNTER` -0.051        0.950    0.373   0.457   1.972 -0.138 0.890
Age                   0.005        1.005    0.056   0.901   1.122  0.097 0.922
RaceBlack            15.529  5547156.157 6733.622   0.000     Inf  0.002 0.998
RaceWhite            16.486 14453795.058 6733.622   0.000     Inf  0.002 0.998
Purity                1.640        5.157    1.511   0.267  99.602  1.086 0.278
FAM83D                0.452        1.572    0.297   0.878   2.814  1.523 0.128
                     signif
`NK cell_MCPCOUNTER`       
Age                        
RaceBlack                  
RaceWhite                  
Purity                     
FAM83D                     
Rsquare = 0.012 (max possible = 1.83e-01 )
Likelihood ratio test p = 5.44e-01 
Wald test p = 6.61e-01 
Score (logrank) test p = 5.82e-01 

NK cell_MCPCOUNTER in READ (n=166):
Model: Surv(OS, EVENT) ~ `NK cell_MCPCOUNTER` + Age + Stage + Gender + Race + Purity + `FAM83D` 
72 patients with 13 dying ( 94 missing obs. )
                       coef          HR  se(coef) 95%CI_l 95%CI_u      z     p
`NK cell_MCPCOUNTER` -0.176       0.839     0.320   0.448   1.572 -0.548 0.584
Age                   0.096       1.101     0.043   1.012   1.198  2.247 0.025
Stage2               -1.988       0.137     1.284   0.011   1.695 -1.549 0.121
Stage3               -0.678       0.508     0.924   0.083   3.106 -0.733 0.463
Stage4               -0.285       0.752     1.092   0.088   6.401 -0.261 0.794
Gendermale           -0.702       0.496     0.795   0.104   2.355 -0.883 0.377
RaceBlack            -1.629       0.196 53422.716   0.000     Inf  0.000 1.000
RaceWhite            15.733 6804871.053 52885.299   0.000     Inf  0.000 1.000
Purity               -1.025       0.359     1.803   0.010  12.290 -0.568 0.570
FAM83D                0.102       1.108     0.415   0.491   2.500  0.246 0.806
                     signif
`NK cell_MCPCOUNTER`       
Age                       *
Stage2                     
Stage3                     
Stage4                     
Gendermale                 
RaceBlack              <NA>
RaceWhite              <NA>
Purity                     
FAM83D                     
Rsquare = 0.237 (max possible = 7.04e-01 )
Likelihood ratio test p = 3.51e-02 
Wald test p = 9.73e-01 
Score (logrank) test p = 7.2e-02 

NK cell_MCPCOUNTER in SARC (n=260):
Model: Surv(OS, EVENT) ~ `NK cell_MCPCOUNTER` + Age + Gender + Race + Purity + `FAM83D` 
233 patients with 90 dying ( 27 missing obs. )
                       coef    HR se(coef) 95%CI_l 95%CI_u      z     p signif
`NK cell_MCPCOUNTER` -0.083 0.921    0.037   0.857   0.989 -2.261 0.024      *
Age                   0.025 1.025    0.008   1.009   1.042  3.014 0.003     **
Gendermale            0.021 1.021    0.227   0.654   1.594  0.093 0.926       
RaceBlack            -0.145 0.865    1.087   0.103   7.287 -0.133 0.894       
RaceWhite            -0.633 0.531    1.025   0.071   3.959 -0.617 0.537       
Purity                0.900 2.460    0.596   0.765   7.910  1.510 0.131       
FAM83D               -0.002 0.998    0.068   0.873   1.141 -0.027 0.978       
Rsquare = 0.07 (max possible = 9.75e-01 )
Likelihood ratio test p = 1.87e-02 
Wald test p = 3.73e-02 
Score (logrank) test p = 3.44e-02 

NK cell_MCPCOUNTER in SKCM (n=471):
Model: Surv(OS, EVENT) ~ `NK cell_MCPCOUNTER` + Age + Stage + Gender + Race + Purity + `FAM83D` 
390 patients with 186 dying ( 81 missing obs. )
                       coef    HR se(coef) 95%CI_l 95%CI_u      z     p signif
`NK cell_MCPCOUNTER` -0.030 0.970    0.020   0.934   1.008 -1.532 0.125       
Age                   0.018 1.018    0.005   1.007   1.028  3.316 0.001     **
Stage2                0.316 1.372    0.221   0.889   2.117  1.427 0.154       
Stage3                0.631 1.880    0.206   1.256   2.813  3.070 0.002     **
Stage4                1.378 3.967    0.352   1.990   7.910  3.914 0.000    ***
Gendermale           -0.057 0.944    0.158   0.693   1.286 -0.364 0.716       
RaceWhite            -1.247 0.287    0.402   0.131   0.632 -3.102 0.002     **
Purity                0.665 1.944    0.384   0.915   4.128  1.730 0.084      ·
FAM83D                0.102 1.107    0.081   0.944   1.298  1.251 0.211       
Rsquare = 0.135 (max possible = 9.92e-01 )
Likelihood ratio test p = 6.63e-09 
Wald test p = 1.38e-08 
Score (logrank) test p = 1.4e-09 

NK cell_MCPCOUNTER in SKCM-Primary (n=103):
Model: Surv(OS, EVENT) ~ `NK cell_MCPCOUNTER` + Age + Stage + Gender + Race + Purity + `FAM83D` 
94 patients with 26 dying ( 9 missing obs. )
                       coef           HR se(coef) 95%CI_l 95%CI_u      z     p
`NK cell_MCPCOUNTER`  0.016 1.017000e+00    0.106   0.826   1.252  0.155 0.877
Age                   0.012 1.012000e+00    0.016   0.980   1.045  0.712 0.476
Stage2               17.548 4.177684e+07 6194.857   0.000     Inf  0.003 0.998
Stage3               18.037 6.812810e+07 6194.857   0.000     Inf  0.003 0.998
Stage4               20.180 5.808953e+08 6194.857   0.000     Inf  0.003 0.997
Gendermale            0.201 1.223000e+00    0.440   0.516   2.894  0.457 0.648
RaceWhite            -1.287 2.760000e-01    0.661   0.076   1.009 -1.946 0.052
Purity                0.361 1.435000e+00    1.124   0.159  12.989  0.322 0.748
FAM83D               -0.006 9.940000e-01    0.240   0.622   1.591 -0.023 0.982
                     signif
`NK cell_MCPCOUNTER`       
Age                        
Stage2                     
Stage3                     
Stage4                     
Gendermale                 
RaceWhite                 ·
Purity                     
FAM83D                     
Rsquare = 0.147 (max possible = 8.69e-01 )
Likelihood ratio test p = 9.34e-02 
Wald test p = 8.49e-02 
Score (logrank) test p = 8.27e-03 

NK cell_MCPCOUNTER in SKCM-Metastasis (n=368):
Model: Surv(OS, EVENT) ~ `NK cell_MCPCOUNTER` + Age + Stage + Gender + Race + Purity + `FAM83D` 
296 patients with 160 dying ( 72 missing obs. )
                       coef    HR se(coef) 95%CI_l 95%CI_u      z     p signif
`NK cell_MCPCOUNTER` -0.022 0.978    0.019   0.942   1.016 -1.128 0.259       
Age                   0.020 1.020    0.006   1.009   1.032  3.470 0.001     **
Stage2                0.207 1.230    0.234   0.778   1.945  0.886 0.376       
Stage3                0.587 1.799    0.211   1.191   2.719  2.789 0.005     **
Stage4                1.164 3.203    0.400   1.462   7.017  2.909 0.004     **
Gendermale           -0.062 0.939    0.173   0.670   1.318 -0.362 0.718       
RaceWhite            -1.042 0.353    0.600   0.109   1.144 -1.736 0.083      ·
Purity                0.844 2.327    0.417   1.027   5.268  2.025 0.043      *
FAM83D                0.118 1.126    0.087   0.949   1.336  1.356 0.175       
Rsquare = 0.145 (max possible = 9.95e-01 )
Likelihood ratio test p = 5.14e-07 
Wald test p = 2.18e-06 
Score (logrank) test p = 6.2e-07 

NK cell_MCPCOUNTER in STAD (n=415):
Model: Surv(OS, EVENT) ~ `NK cell_MCPCOUNTER` + Age + Stage + Gender + Race + Purity + `FAM83D` 
289 patients with 111 dying ( 126 missing obs. )
                       coef    HR se(coef) 95%CI_l 95%CI_u      z     p signif
`NK cell_MCPCOUNTER` -0.001 0.999    0.020   0.960   1.040 -0.033 0.974       
Age                   0.029 1.029    0.010   1.009   1.050  2.786 0.005     **
Stage2                0.554 1.740    0.393   0.805   3.759  1.409 0.159       
Stage3                0.985 2.678    0.367   1.305   5.496  2.686 0.007     **
Stage4                1.497 4.468    0.513   1.635  12.210  2.918 0.004     **
Gendermale            0.104 1.110    0.208   0.738   1.670  0.502 0.616       
RaceBlack             0.259 1.296    0.450   0.537   3.127  0.576 0.565       
RaceWhite             0.098 1.103    0.244   0.684   1.778  0.402 0.688       
Purity               -0.466 0.628    0.384   0.295   1.333 -1.212 0.226       
FAM83D                0.174 1.190    0.093   0.992   1.428  1.869 0.062      ·
Rsquare = 0.08 (max possible = 9.79e-01 )
Likelihood ratio test p = 7.15e-03 
Wald test p = 9.83e-03 
Score (logrank) test p = 7.75e-03 

NK cell_MCPCOUNTER in TGCT (n=150):
Model: Surv(OS, EVENT) ~ `NK cell_MCPCOUNTER` + Age + Stage + Race + Purity + `FAM83D` 
75 patients with 2 dying ( 75 missing obs. )
                        coef           HR    se(coef) 95%CI_l 95%CI_u      z
`NK cell_MCPCOUNTER`   1.713 5.547000e+00    3269.804       0     Inf  0.001
Age                   -1.861 1.560000e-01     609.610       0     Inf -0.003
Stage2                -9.991 0.000000e+00   15607.518       0     Inf -0.001
Stage3                13.763 9.483966e+05   48927.300       0     Inf  0.000
RaceBlack             11.240 7.607918e+04 5618565.825       0     Inf  0.000
RaceWhite            -40.017 0.000000e+00 5626870.087       0     Inf  0.000
Purity                26.968 5.155382e+11   82195.822       0     Inf  0.000
FAM83D                 1.148 3.151000e+00   14210.194       0     Inf  0.000
                         p signif
`NK cell_MCPCOUNTER` 1.000   <NA>
Age                  0.998       
Stage2               0.999       
Stage3               1.000   <NA>
RaceBlack            1.000   <NA>
RaceWhite            1.000   <NA>
Purity               1.000   <NA>
FAM83D               1.000   <NA>
Rsquare = 0.14 (max possible = 1.4e-01 )
Likelihood ratio test p = 1.84e-01 
Wald test p = 1e+00 
Score (logrank) test p = 6.09e-03 

NK cell_MCPCOUNTER in THCA (n=509):
Model: Surv(OS, EVENT) ~ `NK cell_MCPCOUNTER` + Age + Stage + Gender + Race + Purity + `FAM83D` 
395 patients with 16 dying ( 114 missing obs. )
                       coef           HR se(coef) 95%CI_l 95%CI_u      z     p
`NK cell_MCPCOUNTER`  0.052        1.054    0.240   0.658   1.687  0.217 0.828
Age                   0.146        1.157    0.028   1.095   1.223  5.147 0.000
Stage2               -0.147        0.863    1.099   0.100   7.435 -0.134 0.893
Stage3                0.185        1.203    0.881   0.214   6.762  0.210 0.834
Stage4                1.700        5.476    1.000   0.771  38.907  1.700 0.089
Gendermale           -0.120        0.887    0.671   0.238   3.301 -0.179 0.858
RaceBlack            17.041 25154511.759 6435.025   0.000     Inf  0.003 0.998
RaceWhite            16.821 20197193.949 6435.025   0.000     Inf  0.003 0.998
Purity                2.159        8.666    1.098   1.007  74.609  1.966 0.049
FAM83D                0.133        1.142    0.543   0.394   3.312  0.245 0.806
                     signif
`NK cell_MCPCOUNTER`       
Age                     ***
Stage2                     
Stage3                     
Stage4                    ·
Gendermale                 
RaceBlack                  
RaceWhite                  
Purity                    *
FAM83D                     
Rsquare = 0.149 (max possible = 3.47e-01 )
Likelihood ratio test p = 6.71e-10 
Wald test p = 5.66e-04 
Score (logrank) test p = 1.09e-10 

NK cell_MCPCOUNTER in THYM (n=120):
Model: Surv(OS, EVENT) ~ `NK cell_MCPCOUNTER` + Age + Gender + Race + Purity + `FAM83D` 
113 patients with 9 dying ( 7 missing obs. )
                        coef    HR se(coef) 95%CI_l 95%CI_u      z     p signif
`NK cell_MCPCOUNTER`   0.083 1.086    0.069   0.949   1.244  1.197 0.231       
Age                    0.034 1.035    0.035   0.967   1.107  0.987 0.324       
Gendermale             0.458 1.581    0.905   0.269   9.311  0.507 0.612       
RaceBlack            -15.818 0.000 7981.273   0.000     Inf -0.002 0.998       
RaceWhite              0.172 1.188    1.112   0.134  10.503  0.155 0.877       
Purity                -0.167 0.846    1.278   0.069  10.348 -0.131 0.896       
FAM83D                -0.567 0.567    0.379   0.270   1.192 -1.497 0.134       
Rsquare = 0.078 (max possible = 4.51e-01 )
Likelihood ratio test p = 2.43e-01 
Wald test p = 3.12e-01 
Score (logrank) test p = 1.51e-01 

NK cell_MCPCOUNTER in UCEC (n=545):
Model: Surv(OS, EVENT) ~ `NK cell_MCPCOUNTER` + Age + Race + Purity + `FAM83D` 
85 patients with 16 dying ( 460 missing obs. )
                       coef    HR se(coef) 95%CI_l 95%CI_u      z     p signif
`NK cell_MCPCOUNTER` -0.226 0.798    0.234   0.505   1.261 -0.966 0.334       
Age                  -0.006 0.994    0.029   0.939   1.051 -0.222 0.824       
RaceWhite             1.481 4.397    0.691   1.136  17.024  2.144 0.032      *
Purity                0.811 2.250    1.095   0.263  19.228  0.741 0.459       
FAM83D                0.077 1.080    0.247   0.666   1.752  0.313 0.755       
Rsquare = 0.096 (max possible = 7.29e-01 )
Likelihood ratio test p = 1.25e-01 
Wald test p = 2.55e-01 
Score (logrank) test p = 1.77e-01 

NK cell_MCPCOUNTER in UCS (n=57):
Model: Surv(OS, EVENT) ~ `NK cell_MCPCOUNTER` + Age + Race + Purity + `FAM83D` 
52 patients with 32 dying ( 5 missing obs. )
                       coef           HR se(coef) 95%CI_l 95%CI_u      z     p
`NK cell_MCPCOUNTER` -0.272        0.762    0.331   0.398   1.456 -0.823 0.410
Age                   0.047        1.048    0.025   0.997   1.101  1.858 0.063
RaceBlack            17.123 27322195.859 6504.105   0.000     Inf  0.003 0.998
RaceWhite            17.317 33148785.365 6504.105   0.000     Inf  0.003 0.998
Purity               -1.000        0.368    1.062   0.046   2.945 -0.942 0.346
FAM83D               -0.080        0.923    0.298   0.514   1.657 -0.268 0.788
                     signif
`NK cell_MCPCOUNTER`       
Age                       ·
RaceBlack                  
RaceWhite                  
Purity                     
FAM83D                     
Rsquare = 0.131 (max possible = 9.83e-01 )
Likelihood ratio test p = 2.92e-01 
Wald test p = 4.25e-01 
Score (logrank) test p = 3.24e-01 

NK cell_MCPCOUNTER in UVM (n=80):
Model: Surv(OS, EVENT) ~ `NK cell_MCPCOUNTER` + Age + Stage + Gender + Purity + `FAM83D` 
77 patients with 22 dying ( 3 missing obs. )
                       coef     HR se(coef) 95%CI_l 95%CI_u      z     p signif
`NK cell_MCPCOUNTER`  0.452  1.572    0.235   0.993   2.490  1.928 0.054      ·
Age                   0.047  1.048    0.020   1.007   1.091  2.323 0.020      *
Stage3               -0.113  0.893    0.519   0.323   2.471 -0.218 0.828       
Stage4                3.911 49.943    1.232   4.461 559.085  3.173 0.002     **
Gendermale            0.622  1.863    0.484   0.721   4.812  1.286 0.199       
Purity                2.280  9.776    1.502   0.515 185.481  1.518 0.129       
FAM83D                1.088  2.968    0.397   1.364   6.461  2.742 0.006     **
Rsquare = 0.368 (max possible = 8.72e-01 )
Likelihood ratio test p = 9.5e-06 
Wald test p = 5.76e-04 
Score (logrank) test p = 1.05e-10 

NK cell_QUANTISEQ in ACC (n=79):
Model: Surv(OS, EVENT) ~ `NK cell_QUANTISEQ` + Age + Gender + Race + Purity + `FAM83D` 
64 patients with 24 dying ( 15 missing obs. )
                       coef          HR  se(coef) 95%CI_l  95%CI_u      z     p
`NK cell_QUANTISEQ` -89.988       0.000    48.345   0.000  117.397 -1.861 0.063
Age                   0.013       1.013     0.015   0.983    1.043  0.844 0.399
Gendermale            0.747       2.110     0.456   0.863    5.159  1.637 0.102
RaceBlack             0.106       1.112 15517.050   0.000      Inf  0.000 1.000
RaceWhite            14.776 2612359.790 13521.031   0.000      Inf  0.001 0.999
Purity                2.581      13.211     2.233   0.166 1051.952  1.156 0.248
FAM83D                1.263       3.536     0.293   1.992    6.278  4.312 0.000
                    signif
`NK cell_QUANTISEQ`      ·
Age                       
Gendermale                
RaceBlack             <NA>
RaceWhite                 
Purity                    
FAM83D                 ***
Rsquare = 0.404 (max possible = 9.38e-01 )
Likelihood ratio test p = 2.47e-05 
Wald test p = 3.88e-03 
Score (logrank) test p = 1.99e-04 

NK cell_QUANTISEQ in BLCA (n=408):
Model: Surv(OS, EVENT) ~ `NK cell_QUANTISEQ` + Age + Stage + Gender + Race + Purity + `FAM83D` 
348 patients with 160 dying ( 60 missing obs. )
                      coef          HR se(coef) 95%CI_l      95%CI_u      z
`NK cell_QUANTISEQ`  0.954       2.595   10.985   0.000 5.817011e+09  0.087
Age                  0.034       1.034    0.009   1.017 1.052000e+00  3.880
Stage2              14.520 2023446.793 1868.470   0.000          Inf  0.008
Stage3              14.955 3125563.199 1868.470   0.000          Inf  0.008
Stage4              15.502 5399397.612 1868.470   0.000          Inf  0.008
Gendermale          -0.172       0.842    0.178   0.594 1.195000e+00 -0.961
RaceBlack            0.727       2.070    0.452   0.853 5.023000e+00  1.608
RaceWhite            0.125       1.133    0.356   0.564 2.276000e+00  0.350
Purity               0.130       1.139    0.341   0.584 2.222000e+00  0.382
FAM83D              -0.022       0.979    0.086   0.827 1.158000e+00 -0.250
                        p signif
`NK cell_QUANTISEQ` 0.931       
Age                 0.000    ***
Stage2              0.994       
Stage3              0.994       
Stage4              0.993       
Gendermale          0.336       
RaceBlack           0.108       
RaceWhite           0.727       
Purity              0.703       
FAM83D              0.802       
Rsquare = 0.13 (max possible = 9.91e-01 )
Likelihood ratio test p = 4.81e-07 
Wald test p = 2.83e-06 
Score (logrank) test p = 7.71e-07 

NK cell_QUANTISEQ in BRCA (n=1100):
Model: Surv(OS, EVENT) ~ `NK cell_QUANTISEQ` + Age + Stage + Gender + Race + Purity + `FAM83D` 
878 patients with 121 dying ( 222 missing obs. )
                       coef     HR se(coef) 95%CI_l   95%CI_u      z     p
`NK cell_QUANTISEQ` -27.470  0.000   19.207   0.000 26250.164 -1.430 0.153
Age                   0.039  1.040    0.008   1.024     1.056  5.009 0.000
Stage2                0.367  1.444    0.305   0.794     2.626  1.204 0.229
Stage3                1.166  3.208    0.314   1.734     5.937  3.712 0.000
Stage4                2.408 11.115    0.392   5.156    23.963  6.144 0.000
Gendermale            0.013  1.014    1.007   0.141     7.296  0.013 0.989
RaceBlack             0.057  1.059    0.623   0.312     3.590  0.092 0.927
RaceWhite            -0.223  0.800    0.596   0.249     2.574 -0.374 0.708
Purity                0.380  1.463    0.434   0.624     3.427  0.876 0.381
FAM83D                0.113  1.120    0.068   0.980     1.279  1.665 0.096
                    signif
`NK cell_QUANTISEQ`       
Age                    ***
Stage2                    
Stage3                 ***
Stage4                 ***
Gendermale                
RaceBlack                 
RaceWhite                 
Purity                    
FAM83D                   ·
Rsquare = 0.086 (max possible = 7.85e-01 )
Likelihood ratio test p = 8.62e-13 
Wald test p = 2.61e-16 
Score (logrank) test p = 3.06e-22 

NK cell_QUANTISEQ in BRCA-Basal (n=191):
Model: Surv(OS, EVENT) ~ `NK cell_QUANTISEQ` + Age + Stage + Race + Purity + `FAM83D` 
163 patients with 24 dying ( 28 missing obs. )
                       coef           HR se(coef) 95%CI_l     95%CI_u      z
`NK cell_QUANTISEQ` -45.864 0.000000e+00   31.478   0.000 7508015.231 -1.457
Age                   0.023 1.023000e+00    0.017   0.989       1.059  1.330
Stage2               18.813 1.480447e+08 6315.225   0.000         Inf  0.003
Stage3               20.329 6.743178e+08 6315.225   0.000         Inf  0.003
Stage4               21.053 1.390755e+09 6315.225   0.000         Inf  0.003
RaceBlack            -0.391 6.770000e-01    1.175   0.068       6.765 -0.333
RaceWhite            -0.919 3.990000e-01    1.183   0.039       4.055 -0.777
Purity                0.920 2.508000e+00    0.953   0.387      16.255  0.965
FAM83D               -0.479 6.200000e-01    0.248   0.381       1.008 -1.927
                        p signif
`NK cell_QUANTISEQ` 0.145       
Age                 0.183       
Stage2              0.998       
Stage3              0.997       
Stage4              0.997       
RaceBlack           0.739       
RaceWhite           0.437       
Purity              0.335       
FAM83D              0.054      ·
Rsquare = 0.185 (max possible = 7.18e-01 )
Likelihood ratio test p = 1.21e-04 
Wald test p = 2.65e-03 
Score (logrank) test p = 1.73e-06 

NK cell_QUANTISEQ in BRCA-Her2 (n=82):
Model: Surv(OS, EVENT) ~ `NK cell_QUANTISEQ` + Age + Stage + Race + Purity + `FAM83D` 
59 patients with 11 dying ( 23 missing obs. )
                        coef           HR  se(coef) 95%CI_l      95%CI_u      z
`NK cell_QUANTISEQ` -283.699 0.000000e+00   211.817   0.000 1.230184e+57 -1.339
Age                    0.019 1.019000e+00     0.031   0.960 1.082000e+00  0.631
Stage2                17.560 4.229992e+07 14556.576   0.000          Inf  0.001
Stage3                19.602 3.258477e+08 14556.576   0.000          Inf  0.001
Stage4                    NA           NA     0.000      NA           NA     NA
RaceBlack             -3.376 3.400000e-02     1.884   0.001 1.373000e+00 -1.792
RaceWhite             -1.769 1.710000e-01     1.455   0.010 2.952000e+00 -1.216
Purity                 3.653 3.857300e+01     2.884   0.135 1.099126e+04  1.267
FAM83D                -0.040 9.600000e-01     0.597   0.298 3.094000e+00 -0.068
                        p signif
`NK cell_QUANTISEQ` 0.180       
Age                 0.528       
Stage2              0.999       
Stage3              0.999       
Stage4                 NA   <NA>
RaceBlack           0.073      ·
RaceWhite           0.224       
Purity              0.205       
FAM83D              0.946       
Rsquare = 0.397 (max possible = 6.68e-01 )
Likelihood ratio test p = 2.22e-04 
Wald test p = 2.88e-01 
Score (logrank) test p = 2.26e-14 

NK cell_QUANTISEQ in BRCA-LumA (n=568):
Model: Surv(OS, EVENT) ~ `NK cell_QUANTISEQ` + Age + Stage + Gender + Race + Purity + `FAM83D` 
464 patients with 55 dying ( 104 missing obs. )
                       coef           HR se(coef) 95%CI_l      95%CI_u      z
`NK cell_QUANTISEQ`  20.215 6.014875e+08   37.175   0.000 2.644969e+40  0.544
Age                   0.053 1.054000e+00    0.012   1.029 1.080000e+00  4.232
Stage2                0.310 1.364000e+00    0.375   0.654 2.846000e+00  0.827
Stage3                0.878 2.407000e+00    0.398   1.103 5.251000e+00  2.206
Stage4                2.262 9.600000e+00    0.601   2.957 3.117000e+01  3.764
Gendermale          -15.337 0.000000e+00 3479.461   0.000          Inf -0.004
RaceBlack            -0.465 6.280000e-01    1.182   0.062 6.367000e+00 -0.393
RaceWhite             0.181 1.199000e+00    1.033   0.158 9.072000e+00  0.175
Purity                0.211 1.235000e+00    0.633   0.357 4.268000e+00  0.333
FAM83D                0.172 1.187000e+00    0.149   0.886 1.591000e+00  1.150
                        p signif
`NK cell_QUANTISEQ` 0.587       
Age                 0.000    ***
Stage2              0.408       
Stage3              0.027      *
Stage4              0.000    ***
Gendermale          0.996       
RaceBlack           0.694       
RaceWhite           0.861       
Purity              0.739       
FAM83D              0.250       
Rsquare = 0.073 (max possible = 6.81e-01 )
Likelihood ratio test p = 1.17e-04 
Wald test p = 3.8e-05 
Score (logrank) test p = 6.57e-07 

NK cell_QUANTISEQ in BRCA-LumB (n=219):
Model: Surv(OS, EVENT) ~ `NK cell_QUANTISEQ` + Age + Stage + Gender + Race + Purity + `FAM83D` 
157 patients with 25 dying ( 62 missing obs. )
                       coef           HR se(coef) 95%CI_l      95%CI_u      z
`NK cell_QUANTISEQ` -99.005        0.000   79.010   0.000 1.805067e+24 -1.253
Age                   0.053        1.054    0.022   1.010 1.099000e+00  2.444
Stage2                0.357        1.429    1.093   0.168 1.217700e+01  0.326
Stage3                1.093        2.985    1.095   0.349 2.552500e+01  0.999
Stage4                1.793        6.010    1.196   0.577 6.263600e+01  1.500
Gendermale            1.363        3.908    1.162   0.401 3.813200e+01  1.173
RaceBlack            16.544 15314689.573 6572.283   0.000          Inf  0.003
RaceWhite            15.733  6800979.942 6572.283   0.000          Inf  0.002
Purity                1.375        3.955    1.466   0.224 6.993700e+01  0.938
FAM83D                0.224        1.251    0.218   0.816 1.919000e+00  1.026
                        p signif
`NK cell_QUANTISEQ` 0.210       
Age                 0.015      *
Stage2              0.744       
Stage3              0.318       
Stage4              0.134       
Gendermale          0.241       
RaceBlack           0.998       
RaceWhite           0.998       
Purity              0.348       
FAM83D              0.305       
Rsquare = 0.127 (max possible = 6.98e-01 )
Likelihood ratio test p = 1.89e-02 
Wald test p = 4.03e-02 
Score (logrank) test p = 1.21e-02 

NK cell_QUANTISEQ in CESC (n=306):
Model: Surv(OS, EVENT) ~ `NK cell_QUANTISEQ` + Age + Race + Purity + `FAM83D` 
227 patients with 55 dying ( 79 missing obs. )
                      coef    HR se(coef) 95%CI_l      95%CI_u      z     p
`NK cell_QUANTISEQ` -8.847 0.000   16.689   0.000 2.309376e+10 -0.530 0.596
Age                  0.012 1.012    0.010   0.992 1.032000e+00  1.166 0.244
RaceBlack            1.057 2.878    1.069   0.354 2.337900e+01  0.989 0.323
RaceWhite            0.844 2.326    1.017   0.317 1.707500e+01  0.830 0.406
Purity               0.600 1.822    0.732   0.434 7.648000e+00  0.820 0.412
FAM83D              -0.010 0.990    0.137   0.756 1.296000e+00 -0.073 0.941
                    signif
`NK cell_QUANTISEQ`       
Age                       
RaceBlack                 
RaceWhite                 
Purity                    
FAM83D                    
Rsquare = 0.015 (max possible = 8.91e-01 )
Likelihood ratio test p = 7.46e-01 
Wald test p = 7.9e-01 
Score (logrank) test p = 7.84e-01 

NK cell_QUANTISEQ in CHOL (n=36):
Model: Surv(OS, EVENT) ~ `NK cell_QUANTISEQ` + Age + Stage + Gender + Race + Purity + `FAM83D` 
36 patients with 18 dying ( 0 missing obs. )
                       coef     HR se(coef) 95%CI_l      95%CI_u      z     p
`NK cell_QUANTISEQ` -63.003  0.000   40.962   0.000 31977183.524 -1.538 0.124
Age                   0.025  1.026    0.022   0.982        1.071  1.150 0.250
Stage2                1.367  3.922    0.789   0.836       18.407  1.733 0.083
Stage3              -14.653  0.000 7211.119   0.000          Inf -0.002 0.998
Stage4                1.038  2.824    0.686   0.736       10.837  1.513 0.130
Gendermale            0.135  1.145    0.565   0.378        3.462  0.239 0.811
RaceBlack             0.569  1.767    1.546   0.085       36.612  0.368 0.713
RaceWhite            -0.470  0.625    0.951   0.097        4.034 -0.494 0.621
Purity                2.981 19.714    1.763   0.622      624.786  1.691 0.091
FAM83D                0.429  1.536    0.358   0.762        3.096  1.200 0.230
                    signif
`NK cell_QUANTISEQ`       
Age                       
Stage2                   ·
Stage3                    
Stage4                    
Gendermale                
RaceBlack                 
RaceWhite                 
Purity                   ·
FAM83D                    
Rsquare = 0.283 (max possible = 9.46e-01 )
Likelihood ratio test p = 2.88e-01 
Wald test p = 5.22e-01 
Score (logrank) test p = 3.01e-01 

NK cell_QUANTISEQ in COAD (n=458):
Model: Surv(OS, EVENT) ~ `NK cell_QUANTISEQ` + Age + Stage + Gender + Race + Purity + `FAM83D` 
236 patients with 58 dying ( 222 missing obs. )
                      coef          HR se(coef) 95%CI_l      95%CI_u      z
`NK cell_QUANTISEQ` 14.294 1613791.544   18.630   0.000 1.164351e+22  0.767
Age                  0.029       1.029    0.013   1.004 1.055000e+00  2.270
Stage2               0.501       1.651    0.636   0.475 5.744000e+00  0.788
Stage3               1.108       3.027    0.629   0.882 1.038700e+01  1.761
Stage4               2.290       9.877    0.634   2.851 3.422000e+01  3.612
Gendermale           0.346       1.413    0.290   0.801 2.494000e+00  1.195
RaceBlack           -0.395       0.674    0.846   0.128 3.535000e+00 -0.467
RaceWhite           -0.303       0.739    0.783   0.159 3.428000e+00 -0.387
Purity              -0.522       0.593    0.662   0.162 2.174000e+00 -0.788
FAM83D               0.042       1.043    0.205   0.698 1.557000e+00  0.204
                        p signif
`NK cell_QUANTISEQ` 0.443       
Age                 0.023      *
Stage2              0.430       
Stage3              0.078      ·
Stage4              0.000    ***
Gendermale          0.232       
RaceBlack           0.641       
RaceWhite           0.699       
Purity              0.431       
FAM83D              0.838       
Rsquare = 0.128 (max possible = 8.97e-01 )
Likelihood ratio test p = 3.59e-04 
Wald test p = 2.74e-04 
Score (logrank) test p = 3.55e-05 

NK cell_QUANTISEQ in DLBC (n=48):
Model: Surv(OS, EVENT) ~ `NK cell_QUANTISEQ` + Age + Gender + Race + Purity + `FAM83D` 
41 patients with 5 dying ( 7 missing obs. )
                       coef            HR se(coef) 95%CI_l  95%CI_u      z
`NK cell_QUANTISEQ` 352.479 1.201604e+153  254.031   0.000      Inf  1.388
Age                   0.017  1.017000e+00    0.060   0.904    1.144  0.284
Gendermale            0.494  1.638000e+00    1.285   0.132   20.341  0.384
RaceBlack             2.628  1.384900e+01    2.549   0.094 2047.611  1.031
RaceWhite            -5.112  6.000000e-03    3.631   0.000    7.422 -1.408
Purity               -1.886  1.520000e-01    2.443   0.001   18.221 -0.772
FAM83D                1.074  2.928000e+00    0.616   0.876    9.792  1.745
                        p signif
`NK cell_QUANTISEQ` 0.165       
Age                 0.776       
Gendermale          0.701       
RaceBlack           0.303       
RaceWhite           0.159       
Purity              0.440       
FAM83D              0.081      ·
Rsquare = 0.265 (max possible = 5.58e-01 )
Likelihood ratio test p = 8.18e-02 
Wald test p = 5.75e-01 
Score (logrank) test p = 8.88e-02 

NK cell_QUANTISEQ in ESCA (n=185):
Model: Surv(OS, EVENT) ~ `NK cell_QUANTISEQ` + Age + Stage + Gender + Race + Purity + `FAM83D` 
140 patients with 47 dying ( 45 missing obs. )
                      coef     HR se(coef) 95%CI_l      95%CI_u      z     p
`NK cell_QUANTISEQ` -3.812  0.022   26.104   0.000 3.665767e+20 -0.146 0.884
Age                  0.008  1.008    0.014   0.980 1.037000e+00  0.547 0.584
Stage2               0.641  1.898    0.657   0.524 6.879000e+00  0.975 0.329
Stage3               1.396  4.038    0.677   1.071 1.521600e+01  2.062 0.039
Stage4               2.826 16.882    0.775   3.695 7.712900e+01  3.646 0.000
Gendermale           0.448  1.565    0.539   0.545 4.499000e+00  0.832 0.405
RaceBlack            0.387  1.473    1.081   0.177 1.224700e+01  0.358 0.720
RaceWhite           -0.167  0.846    0.459   0.344 2.080000e+00 -0.364 0.716
Purity               0.077  1.080    0.789   0.230 5.067000e+00  0.097 0.923
FAM83D              -0.142  0.867    0.159   0.635 1.185000e+00 -0.894 0.372
                    signif
`NK cell_QUANTISEQ`       
Age                       
Stage2                    
Stage3                   *
Stage4                 ***
Gendermale                
RaceBlack                 
RaceWhite                 
Purity                    
FAM83D                    
Rsquare = 0.146 (max possible = 9.32e-01 )
Likelihood ratio test p = 1.45e-02 
Wald test p = 7.05e-03 
Score (logrank) test p = 6.23e-04 

NK cell_QUANTISEQ in GBM (n=153):
Model: Surv(OS, EVENT) ~ `NK cell_QUANTISEQ` + Age + Gender + Race + Purity + `FAM83D` 
135 patients with 108 dying ( 18 missing obs. )
                      coef    HR se(coef) 95%CI_l  95%CI_u      z     p signif
`NK cell_QUANTISEQ` -1.224 0.294    4.918   0.000 4511.352 -0.249 0.803       
Age                  0.030 1.031    0.008   1.014    1.047  3.683 0.000    ***
Gendermale          -0.109 0.896    0.224   0.578    1.391 -0.488 0.626       
RaceBlack            0.452 1.572    0.734   0.373    6.624  0.616 0.538       
RaceWhite           -0.180 0.835    0.619   0.248    2.810 -0.291 0.771       
Purity              -1.383 0.251    0.570   0.082    0.767 -2.424 0.015      *
FAM83D               0.164 1.178    0.108   0.952    1.456  1.509 0.131       
Rsquare = 0.144 (max possible = 9.98e-01 )
Likelihood ratio test p = 3.79e-03 
Wald test p = 4e-03 
Score (logrank) test p = 3.37e-03 

NK cell_QUANTISEQ in HNSC (n=522):
Model: Surv(OS, EVENT) ~ `NK cell_QUANTISEQ` + Age + Stage + Gender + Race + Purity + `FAM83D` 
411 patients with 176 dying ( 111 missing obs. )
                       coef    HR se(coef) 95%CI_l 95%CI_u      z     p signif
`NK cell_QUANTISEQ` -38.615 0.000   16.014   0.000   0.001 -2.411 0.016      *
Age                   0.020 1.020    0.008   1.005   1.036  2.633 0.008     **
Stage2                0.645 1.906    0.544   0.657   5.535  1.186 0.235       
Stage3                0.883 2.418    0.537   0.844   6.929  1.643 0.100       
Stage4                1.293 3.644    0.510   1.341   9.902  2.536 0.011      *
Gendermale           -0.203 0.816    0.173   0.582   1.146 -1.173 0.241       
RaceBlack             0.281 1.324    0.564   0.439   3.997  0.498 0.619       
RaceWhite            -0.188 0.828    0.512   0.304   2.258 -0.368 0.713       
Purity               -0.042 0.959    0.366   0.468   1.966 -0.115 0.909       
FAM83D                0.026 1.026    0.075   0.886   1.189  0.348 0.728       
Rsquare = 0.085 (max possible = 9.89e-01 )
Likelihood ratio test p = 7.21e-05 
Wald test p = 2.86e-04 
Score (logrank) test p = 1.86e-04 

NK cell_QUANTISEQ in HNSC-HPV+ (n=98):
Model: Surv(OS, EVENT) ~ `NK cell_QUANTISEQ` + Age + Stage + Gender + Race + Purity + `FAM83D` 
65 patients with 23 dying ( 33 missing obs. )
                       coef           HR  se(coef) 95%CI_l    95%CI_u      z
`NK cell_QUANTISEQ` -63.892 0.000000e+00    38.646   0.000 140428.747 -1.653
Age                   0.004 1.004000e+00     0.026   0.954      1.057  0.166
Stage2               17.510 4.020646e+07  5528.388   0.000        Inf  0.003
Stage3               17.093 2.651362e+07  5528.388   0.000        Inf  0.003
Stage4               17.623 4.501541e+07  5528.388   0.000        Inf  0.003
Gendermale           -0.323 7.240000e-01     0.571   0.236      2.215 -0.567
RaceBlack            19.467 2.846237e+08 12533.379   0.000        Inf  0.002
RaceWhite            18.400 9.797551e+07 12533.379   0.000        Inf  0.001
Purity               -1.558 2.110000e-01     1.116   0.024      1.875 -1.396
FAM83D                0.110 1.116000e+00     0.260   0.671      1.857  0.422
                        p signif
`NK cell_QUANTISEQ` 0.098      ·
Age                 0.868       
Stage2              0.997       
Stage3              0.998       
Stage4              0.997       
Gendermale          0.571       
RaceBlack           0.999       
RaceWhite           0.999       
Purity              0.163       
FAM83D              0.673       
Rsquare = 0.137 (max possible = 9.17e-01 )
Likelihood ratio test p = 4.79e-01 
Wald test p = 7.66e-01 
Score (logrank) test p = 6.3e-01 

NK cell_QUANTISEQ in HNSC-HPV- (n=422):
Model: Surv(OS, EVENT) ~ `NK cell_QUANTISEQ` + Age + Stage + Gender + Race + Purity + `FAM83D` 
346 patients with 153 dying ( 76 missing obs. )
                       coef    HR se(coef) 95%CI_l 95%CI_u      z     p signif
`NK cell_QUANTISEQ` -32.270 0.000   18.333   0.000  38.965 -1.760 0.078      ·
Age                   0.026 1.026    0.008   1.009   1.043  3.039 0.002     **
Stage2                0.374 1.454    0.554   0.491   4.306  0.675 0.500       
Stage3                0.722 2.058    0.542   0.711   5.954  1.331 0.183       
Stage4                1.166 3.208    0.512   1.176   8.751  2.277 0.023      *
Gendermale           -0.234 0.791    0.184   0.551   1.136 -1.270 0.204       
RaceBlack             0.101 1.107    0.571   0.361   3.389  0.177 0.859       
RaceWhite            -0.343 0.710    0.514   0.259   1.943 -0.667 0.505       
Purity                0.177 1.193    0.402   0.543   2.623  0.440 0.660       
FAM83D                0.012 1.012    0.080   0.865   1.183  0.148 0.882       
Rsquare = 0.094 (max possible = 9.89e-01 )
Likelihood ratio test p = 1.72e-04 
Wald test p = 5.98e-04 
Score (logrank) test p = 4.33e-04 

NK cell_QUANTISEQ in KICH (n=66):
Model: Surv(OS, EVENT) ~ `NK cell_QUANTISEQ` + Age + Stage + Gender + Race + Purity + `FAM83D` 
63 patients with 9 dying ( 3 missing obs. )
                       coef            HR  se(coef)       95%CI_l       95%CI_u
`NK cell_QUANTISEQ` 421.950 1.780920e+183    85.629 2.306719e+110 1.374973e+256
Age                   0.058  1.060000e+00     0.030  1.000000e+00  1.124000e+00
Stage2               18.791  1.448332e+08     0.879  2.588489e+07  8.103822e+08
Stage3               21.853  3.095554e+09     0.791  6.561820e+08  1.460335e+10
Stage4               26.166  2.311656e+11     0.914  3.851358e+10  1.387498e+12
Gendermale            0.106  1.112000e+00     0.750  2.550000e-01  4.841000e+00
RaceBlack           -10.056  0.000000e+00 12171.449  0.000000e+00           Inf
RaceWhite             4.283  7.244300e+01     1.183  7.131000e+00  7.359750e+02
Purity                1.696  5.455000e+00     4.571  1.000000e-03  4.244643e+04
FAM83D                0.610  1.841000e+00     0.272  1.081000e+00  3.135000e+00
                         z     p signif
`NK cell_QUANTISEQ`  4.928 0.000    ***
Age                  1.952 0.051      ·
Stage2              21.389 0.000    ***
Stage3              27.610 0.000    ***
Stage4              28.617 0.000    ***
Gendermale           0.142 0.887       
RaceBlack           -0.001 0.999       
RaceWhite            3.621 0.000    ***
Purity               0.371 0.711       
FAM83D               2.248 0.025      *
Rsquare = 0.429 (max possible = 6.71e-01 )
Likelihood ratio test p = 1.13e-04 
Wald test p = 0e+00 
Score (logrank) test p = 7.54e-10 

NK cell_QUANTISEQ in KIRC (n=533):
Model: Surv(OS, EVENT) ~ `NK cell_QUANTISEQ` + Age + Stage + Gender + Race + Purity + `FAM83D` 
450 patients with 138 dying ( 83 missing obs. )
                       coef    HR se(coef) 95%CI_l    95%CI_u      z     p
`NK cell_QUANTISEQ` -20.151 0.000   16.600   0.000 239096.238 -1.214 0.225
Age                   0.035 1.036    0.008   1.019      1.053  4.218 0.000
Stage2                0.288 1.334    0.347   0.676      2.632  0.832 0.405
Stage3                0.761 2.140    0.232   1.358      3.371  3.280 0.001
Stage4                1.701 5.478    0.218   3.571      8.406  7.786 0.000
Gendermale           -0.122 0.885    0.184   0.616      1.270 -0.664 0.507
RaceBlack             0.425 1.529    1.061   0.191     12.228  0.400 0.689
RaceWhite             0.350 1.419    1.021   0.192     10.490  0.343 0.732
Purity                0.254 1.289    0.381   0.611      2.720  0.666 0.505
FAM83D                0.278 1.320    0.119   1.045      1.667  2.331 0.020
                    signif
`NK cell_QUANTISEQ`       
Age                    ***
Stage2                    
Stage3                  **
Stage4                 ***
Gendermale                
RaceBlack                 
RaceWhite                 
Purity                    
FAM83D                   *
Rsquare = 0.185 (max possible = 9.65e-01 )
Likelihood ratio test p = 2.1e-15 
Wald test p = 8.79e-16 
Score (logrank) test p = 6.42e-19 

NK cell_QUANTISEQ in KIRP (n=290):
Model: Surv(OS, EVENT) ~ `NK cell_QUANTISEQ` + Age + Stage + Gender + Race + Purity + `FAM83D` 
219 patients with 34 dying ( 71 missing obs. )
                       coef    HR se(coef) 95%CI_l      95%CI_u      z     p
`NK cell_QUANTISEQ` -19.965 0.000   38.385   0.000 1.005208e+24 -0.520 0.603
Age                   0.015 1.015    0.016   0.985 1.047000e+00  0.973 0.330
Stage2               -0.646 0.524    1.054   0.066 4.137000e+00 -0.613 0.540
Stage3                0.867 2.380    0.468   0.950 5.960000e+00  1.851 0.064
Stage4                2.107 8.224    0.531   2.902 2.330600e+01  3.965 0.000
Gendermale           -0.039 0.962    0.439   0.406 2.275000e+00 -0.089 0.929
RaceBlack            -0.544 0.580    1.277   0.047 7.093000e+00 -0.426 0.670
RaceWhite            -0.956 0.384    1.242   0.034 4.390000e+00 -0.769 0.442
Purity               -0.717 0.488    0.780   0.106 2.252000e+00 -0.919 0.358
FAM83D                0.938 2.555    0.203   1.715 3.806000e+00  4.612 0.000
                    signif
`NK cell_QUANTISEQ`       
Age                       
Stage2                    
Stage3                   ·
Stage4                 ***
Gendermale                
RaceBlack                 
RaceWhite                 
Purity                    
FAM83D                 ***
Rsquare = 0.234 (max possible = 7.58e-01 )
Likelihood ratio test p = 7.2e-09 
Wald test p = 3.24e-09 
Score (logrank) test p = 7.44e-16 

NK cell_QUANTISEQ in LGG (n=516):
Model: Surv(OS, EVENT) ~ `NK cell_QUANTISEQ` + Age + Gender + Race + Purity + `FAM83D` 
463 patients with 112 dying ( 53 missing obs. )
                      coef          HR se(coef) 95%CI_l 95%CI_u      z     p
`NK cell_QUANTISEQ` -2.472       0.084    4.067   0.000 244.523 -0.608 0.543
Age                  0.057       1.059    0.008   1.043   1.075  7.316 0.000
Gendermale           0.105       1.111    0.199   0.753   1.639  0.528 0.597
RaceBlack           15.883 7906138.507 2256.554   0.000     Inf  0.007 0.994
RaceWhite           15.879 7873218.104 2256.554   0.000     Inf  0.007 0.994
Purity              -1.256       0.285    0.417   0.126   0.645 -3.014 0.003
FAM83D               0.532       1.703    0.085   1.442   2.011  6.282 0.000
                    signif
`NK cell_QUANTISEQ`       
Age                    ***
Gendermale                
RaceBlack                 
RaceWhite                 
Purity                  **
FAM83D                 ***
Rsquare = 0.203 (max possible = 9.07e-01 )
Likelihood ratio test p = 9.35e-20 
Wald test p = 5.48e-21 
Score (logrank) test p = 1.73e-24 

NK cell_QUANTISEQ in LIHC (n=371):
Model: Surv(OS, EVENT) ~ `NK cell_QUANTISEQ` + Age + Stage + Gender + Race + Purity + `FAM83D` 
310 patients with 106 dying ( 61 missing obs. )
                       coef    HR se(coef) 95%CI_l     95%CI_u      z     p
`NK cell_QUANTISEQ` -12.792 0.000   14.746   0.000 9925643.629 -0.867 0.386
Age                   0.013 1.013    0.008   0.996       1.030  1.513 0.130
Stage2                0.197 1.218    0.266   0.723       2.052  0.743 0.458
Stage3                0.787 2.198    0.242   1.369       3.529  3.260 0.001
Stage4                1.829 6.228    0.626   1.826      21.238  2.922 0.003
Gendermale           -0.099 0.906    0.232   0.575       1.426 -0.428 0.669
RaceBlack             0.764 2.147    0.500   0.806       5.715  1.529 0.126
RaceWhite             0.027 1.028    0.240   0.642       1.644  0.115 0.909
Purity                0.149 1.161    0.469   0.463       2.910  0.318 0.750
FAM83D                0.287 1.332    0.093   1.110       1.600  3.077 0.002
                    signif
`NK cell_QUANTISEQ`       
Age                       
Stage2                    
Stage3                  **
Stage4                  **
Gendermale                
RaceBlack                 
RaceWhite                 
Purity                    
FAM83D                  **
Rsquare = 0.117 (max possible = 9.66e-01 )
Likelihood ratio test p = 2.83e-05 
Wald test p = 1.96e-05 
Score (logrank) test p = 5.22e-06 

NK cell_QUANTISEQ in LUAD (n=515):
Model: Surv(OS, EVENT) ~ `NK cell_QUANTISEQ` + Age + Stage + Gender + Race + Purity + `FAM83D` 
421 patients with 150 dying ( 94 missing obs. )
                       coef           HR se(coef) 95%CI_l   95%CI_u      z
`NK cell_QUANTISEQ` -26.785        0.000   18.861   0.000 26415.128 -1.420
Age                   0.015        1.015    0.009   0.996     1.034  1.543
Stage2                0.867        2.379    0.201   1.603     3.530  4.301
Stage3                0.936        2.549    0.220   1.657     3.923  4.255
Stage4                1.076        2.932    0.334   1.522     5.648  3.216
Gendermale           -0.061        0.941    0.171   0.673     1.315 -0.358
RaceBlack            16.310 12111183.314 1865.817   0.000       Inf  0.009
RaceWhite            16.365 12798901.881 1865.816   0.000       Inf  0.009
Purity                0.779        2.180    0.348   1.103     4.309  2.242
FAM83D                0.223        1.250    0.072   1.085     1.439  3.100
                        p signif
`NK cell_QUANTISEQ` 0.156       
Age                 0.123       
Stage2              0.000    ***
Stage3              0.000    ***
Stage4              0.001     **
Gendermale          0.721       
RaceBlack           0.993       
RaceWhite           0.993       
Purity              0.025      *
FAM83D              0.002     **
Rsquare = 0.122 (max possible = 9.74e-01 )
Likelihood ratio test p = 3.41e-08 
Wald test p = 8.88e-07 
Score (logrank) test p = 9.25e-08 

NK cell_QUANTISEQ in LUSC (n=501):
Model: Surv(OS, EVENT) ~ `NK cell_QUANTISEQ` + Age + Stage + Gender + Race + Purity + `FAM83D` 
370 patients with 161 dying ( 131 missing obs. )
                      coef    HR se(coef) 95%CI_l      95%CI_u      z     p
`NK cell_QUANTISEQ` -0.919 0.399   12.815   0.000 3.228152e+10 -0.072 0.943
Age                  0.016 1.016    0.009   0.997 1.034000e+00  1.683 0.092
Stage2               0.264 1.302    0.190   0.898 1.888000e+00  1.394 0.163
Stage3               0.650 1.916    0.218   1.249 2.940000e+00  2.977 0.003
Stage4               0.811 2.250    0.786   0.482 1.050500e+01  1.031 0.303
Gendermale           0.487 1.628    0.196   1.109 2.388000e+00  2.491 0.013
RaceBlack            0.112 1.119    0.605   0.342 3.666000e+00  0.186 0.853
RaceWhite           -0.424 0.655    0.560   0.218 1.961000e+00 -0.757 0.449
Purity              -0.232 0.793    0.374   0.381 1.652000e+00 -0.619 0.536
FAM83D              -0.143 0.867    0.084   0.736 1.022000e+00 -1.705 0.088
                    signif
`NK cell_QUANTISEQ`       
Age                      ·
Stage2                    
Stage3                  **
Stage4                    
Gendermale               *
RaceBlack                 
RaceWhite                 
Purity                    
FAM83D                   ·
Rsquare = 0.058 (max possible = 9.87e-01 )
Likelihood ratio test p = 1.46e-02 
Wald test p = 1.32e-02 
Score (logrank) test p = 1.15e-02 

NK cell_QUANTISEQ in MESO (n=87):
Model: Surv(OS, EVENT) ~ `NK cell_QUANTISEQ` + Age + Stage + Gender + Race + Purity + `FAM83D` 
85 patients with 72 dying ( 2 missing obs. )
                       coef    HR se(coef) 95%CI_l 95%CI_u      z     p signif
`NK cell_QUANTISEQ` -35.892 0.000   19.670   0.000  14.311 -1.825 0.068      ·
Age                   0.037 1.038    0.017   1.004   1.074  2.177 0.029      *
Stage2                0.130 1.139    0.476   0.448   2.897  0.273 0.785       
Stage3               -0.054 0.947    0.413   0.421   2.130 -0.131 0.896       
Stage4               -0.630 0.533    0.501   0.200   1.421 -1.259 0.208       
Gendermale           -0.626 0.535    0.343   0.273   1.048 -1.824 0.068      ·
RaceBlack             0.427 1.533    1.532   0.076  30.855  0.279 0.780       
RaceWhite            -0.461 0.631    1.046   0.081   4.900 -0.441 0.659       
Purity                0.214 1.239    0.583   0.395   3.885  0.367 0.714       
FAM83D                0.493 1.638    0.109   1.324   2.027  4.537 0.000    ***
Rsquare = 0.286 (max possible = 9.98e-01 )
Likelihood ratio test p = 1.44e-03 
Wald test p = 2.73e-03 
Score (logrank) test p = 1.43e-03 

NK cell_QUANTISEQ in OV (n=303):
Model: Surv(OS, EVENT) ~ `NK cell_QUANTISEQ` + Age + Race + Purity + `FAM83D` 
238 patients with 153 dying ( 65 missing obs. )
                      coef           HR se(coef) 95%CI_l      95%CI_u      z
`NK cell_QUANTISEQ` 19.054 1.883539e+08   11.669   0.022 1.611681e+18  1.633
Age                  0.037 1.037000e+00    0.008   1.021 1.054000e+00  4.447
RaceBlack            0.027 1.028000e+00    0.582   0.328 3.217000e+00  0.047
RaceWhite           -0.046 9.550000e-01    0.524   0.342 2.669000e+00 -0.087
Purity              -0.689 5.020000e-01    0.682   0.132 1.910000e+00 -1.010
FAM83D               0.004 1.004000e+00    0.096   0.833 1.211000e+00  0.047
                        p signif
`NK cell_QUANTISEQ` 0.102       
Age                 0.000    ***
RaceBlack           0.963       
RaceWhite           0.930       
Purity              0.312       
FAM83D              0.963       
Rsquare = 0.092 (max possible = 9.97e-01 )
Likelihood ratio test p = 8.39e-04 
Wald test p = 6.48e-04 
Score (logrank) test p = 5.47e-04 

NK cell_QUANTISEQ in PAAD (n=179):
Model: Surv(OS, EVENT) ~ `NK cell_QUANTISEQ` + Age + Stage + Gender + Race + Purity + `FAM83D` 
165 patients with 89 dying ( 14 missing obs. )
                       coef    HR se(coef) 95%CI_l 95%CI_u      z     p signif
`NK cell_QUANTISEQ` -48.558 0.000   26.621   0.000  37.320 -1.824 0.068      ·
Age                   0.019 1.019    0.011   0.997   1.041  1.717 0.086      ·
Stage2                0.133 1.143    0.452   0.472   2.769  0.295 0.768       
Stage3               -0.599 0.549    1.100   0.064   4.747 -0.544 0.586       
Stage4               -0.299 0.742    0.837   0.144   3.826 -0.357 0.721       
Gendermale           -0.276 0.759    0.218   0.494   1.164 -1.265 0.206       
RaceBlack            -0.078 0.925    0.740   0.217   3.943 -0.106 0.916       
RaceWhite             0.174 1.190    0.481   0.464   3.052  0.362 0.718       
Purity               -0.447 0.639    0.423   0.279   1.464 -1.058 0.290       
FAM83D                0.164 1.178    0.081   1.004   1.381  2.012 0.044      *
Rsquare = 0.131 (max possible = 9.91e-01 )
Likelihood ratio test p = 1.02e-02 
Wald test p = 3.22e-02 
Score (logrank) test p = 2.35e-02 

NK cell_QUANTISEQ in PCPG (n=181):
Model: Surv(OS, EVENT) ~ `NK cell_QUANTISEQ` + Age + Gender + Race + Purity + `FAM83D` 
164 patients with 7 dying ( 17 missing obs. )
                        coef           HR  se(coef) 95%CI_l      95%CI_u      z
`NK cell_QUANTISEQ` -103.060        0.000    73.406   0.000 5.310053e+17 -1.404
Age                    0.027        1.027     0.027   0.974 1.083000e+00  0.983
Gendermale             0.833        2.301     0.902   0.393 1.347100e+01  0.924
RaceBlack             -0.166        0.847 19293.333   0.000          Inf  0.000
RaceWhite             16.950 22985188.660 15539.452   0.000          Inf  0.001
Purity                 5.164      174.830     3.352   0.245 1.247646e+05  1.540
FAM83D                 0.908        2.479     0.513   0.906 6.783000e+00  1.768
                        p signif
`NK cell_QUANTISEQ` 0.160       
Age                 0.326       
Gendermale          0.355       
RaceBlack           1.000   <NA>
RaceWhite           0.999       
Purity              0.123       
FAM83D              0.077      ·
Rsquare = 0.097 (max possible = 3.07e-01 )
Likelihood ratio test p = 1.86e-02 
Wald test p = 1.64e-02 
Score (logrank) test p = 6.32e-03 

NK cell_QUANTISEQ in PRAD (n=498):
Model: Surv(OS, EVENT) ~ `NK cell_QUANTISEQ` + Age + Race + Purity + `FAM83D` 
403 patients with 9 dying ( 95 missing obs. )
                       coef           HR  se(coef) 95%CI_l      95%CI_u      z
`NK cell_QUANTISEQ` -11.996        0.000    53.436   0.000 1.885061e+40 -0.224
Age                   0.006        1.006     0.056   0.901 1.122000e+00  0.101
RaceBlack            16.610 16346898.414 10998.981   0.000          Inf  0.002
RaceWhite            17.510 40215575.115 10998.980   0.000          Inf  0.002
Purity                1.710        5.531     1.508   0.288 1.063040e+02  1.134
FAM83D                0.424        1.529     0.308   0.835 2.798000e+00  1.376
                        p signif
`NK cell_QUANTISEQ` 0.822       
Age                 0.920       
RaceBlack           0.999       
RaceWhite           0.999       
Purity              0.257       
FAM83D              0.169       
Rsquare = 0.012 (max possible = 1.83e-01 )
Likelihood ratio test p = 5.4e-01 
Wald test p = 6.52e-01 
Score (logrank) test p = 5.68e-01 

NK cell_QUANTISEQ in READ (n=166):
Model: Surv(OS, EVENT) ~ `NK cell_QUANTISEQ` + Age + Stage + Gender + Race + Purity + `FAM83D` 
72 patients with 13 dying ( 94 missing obs. )
                        coef          HR  se(coef) 95%CI_l      95%CI_u      z
`NK cell_QUANTISEQ` -106.585 0.00000e+00    88.326   0.000 7.824963e+28 -1.207
Age                    0.094 1.09900e+00     0.041   1.013 1.191000e+00  2.281
Stage2                -1.382 2.51000e-01     1.316   0.019 3.314000e+00 -1.050
Stage3                -0.122 8.86000e-01     1.004   0.124 6.336000e+00 -0.121
Stage4                 0.086 1.09000e+00     1.220   0.100 1.191300e+01  0.070
Gendermale            -0.757 4.69000e-01     0.758   0.106 2.071000e+00 -0.999
RaceBlack             -1.525 2.18000e-01 88637.265   0.000          Inf  0.000
RaceWhite             16.476 1.43083e+07 87847.449   0.000          Inf  0.000
Purity                -1.316 2.68000e-01     1.809   0.008 9.292000e+00 -0.728
FAM83D                 0.076 1.07900e+00     0.413   0.480 2.424000e+00  0.184
                        p signif
`NK cell_QUANTISEQ` 0.228       
Age                 0.023      *
Stage2              0.294       
Stage3              0.904       
Stage4              0.944       
Gendermale          0.318       
RaceBlack           1.000   <NA>
RaceWhite           1.000   <NA>
Purity              0.467       
FAM83D              0.854       
Rsquare = 0.245 (max possible = 7.04e-01 )
Likelihood ratio test p = 2.7e-02 
Wald test p = 9.37e-01 
Score (logrank) test p = 5.58e-02 

NK cell_QUANTISEQ in SARC (n=260):
Model: Surv(OS, EVENT) ~ `NK cell_QUANTISEQ` + Age + Gender + Race + Purity + `FAM83D` 
233 patients with 90 dying ( 27 missing obs. )
                      coef       HR se(coef) 95%CI_l      95%CI_u      z     p
`NK cell_QUANTISEQ`  7.197 1335.397    7.960   0.000 7.962223e+09  0.904 0.366
Age                  0.023    1.023    0.008   1.007 1.040000e+00  2.744 0.006
Gendermale          -0.025    0.975    0.226   0.626 1.519000e+00 -0.112 0.911
RaceBlack           -0.055    0.946    1.093   0.111 8.061000e+00 -0.050 0.960
RaceWhite           -0.350    0.704    1.034   0.093 5.347000e+00 -0.339 0.735
Purity               0.944    2.569    0.600   0.793 8.327000e+00  1.573 0.116
FAM83D              -0.021    0.979    0.068   0.857 1.119000e+00 -0.311 0.756
                    signif
`NK cell_QUANTISEQ`       
Age                     **
Gendermale                
RaceBlack                 
RaceWhite                 
Purity                    
FAM83D                    
Rsquare = 0.046 (max possible = 9.75e-01 )
Likelihood ratio test p = 1.4e-01 
Wald test p = 1.7e-01 
Score (logrank) test p = 1.73e-01 

NK cell_QUANTISEQ in SKCM (n=471):
Model: Surv(OS, EVENT) ~ `NK cell_QUANTISEQ` + Age + Stage + Gender + Race + Purity + `FAM83D` 
390 patients with 186 dying ( 81 missing obs. )
                      coef    HR se(coef) 95%CI_l 95%CI_u      z     p signif
`NK cell_QUANTISEQ` -5.289 0.005    4.975   0.000  86.738 -1.063 0.288       
Age                  0.018 1.018    0.005   1.008   1.029  3.463 0.001     **
Stage2               0.329 1.389    0.221   0.901   2.142  1.487 0.137       
Stage3               0.649 1.913    0.205   1.279   2.862  3.158 0.002     **
Stage4               1.381 3.979    0.352   1.996   7.932  3.924 0.000    ***
Gendermale          -0.040 0.961    0.157   0.706   1.307 -0.255 0.798       
RaceWhite           -1.217 0.296    0.403   0.135   0.652 -3.021 0.003     **
Purity               1.020 2.773    0.351   1.393   5.520  2.903 0.004     **
FAM83D               0.124 1.132    0.081   0.965   1.327  1.518 0.129       
Rsquare = 0.13 (max possible = 9.92e-01 )
Likelihood ratio test p = 1.52e-08 
Wald test p = 8.06e-09 
Score (logrank) test p = 8.63e-10 

NK cell_QUANTISEQ in SKCM-Primary (n=103):
Model: Surv(OS, EVENT) ~ `NK cell_QUANTISEQ` + Age + Stage + Gender + Race + Purity + `FAM83D` 
94 patients with 26 dying ( 9 missing obs. )
                      coef           HR se(coef) 95%CI_l      95%CI_u      z
`NK cell_QUANTISEQ` 17.084 2.626776e+07   16.358   0.000 2.203604e+21  1.044
Age                  0.013 1.013000e+00    0.016   0.981 1.045000e+00  0.769
Stage2              17.446 3.771805e+07 6229.854   0.000          Inf  0.003
Stage3              17.814 5.449633e+07 6229.854   0.000          Inf  0.003
Stage4              20.356 6.928763e+08 6229.854   0.000          Inf  0.003
Gendermale           0.210 1.234000e+00    0.427   0.535 2.848000e+00  0.492
RaceWhite           -1.407 2.450000e-01    0.665   0.067 9.010000e-01 -2.117
Purity              -0.067 9.350000e-01    1.036   0.123 7.131000e+00 -0.064
FAM83D              -0.035 9.650000e-01    0.248   0.593 1.571000e+00 -0.142
                        p signif
`NK cell_QUANTISEQ` 0.296       
Age                 0.442       
Stage2              0.998       
Stage3              0.998       
Stage4              0.997       
Gendermale          0.623       
RaceWhite           0.034      *
Purity              0.949       
FAM83D              0.887       
Rsquare = 0.156 (max possible = 8.69e-01 )
Likelihood ratio test p = 6.88e-02 
Wald test p = 6.25e-02 
Score (logrank) test p = 5.33e-03 

NK cell_QUANTISEQ in SKCM-Metastasis (n=368):
Model: Surv(OS, EVENT) ~ `NK cell_QUANTISEQ` + Age + Stage + Gender + Race + Purity + `FAM83D` 
296 patients with 160 dying ( 72 missing obs. )
                      coef    HR se(coef) 95%CI_l 95%CI_u      z     p signif
`NK cell_QUANTISEQ` -6.831 0.001    5.430   0.000  45.189 -1.258 0.208       
Age                  0.020 1.020    0.006   1.009   1.032  3.578 0.000    ***
Stage2               0.217 1.242    0.233   0.786   1.962  0.928 0.353       
Stage3               0.603 1.828    0.211   1.210   2.761  2.864 0.004     **
Stage4               1.179 3.252    0.400   1.485   7.122  2.949 0.003     **
Gendermale          -0.044 0.957    0.172   0.683   1.340 -0.257 0.797       
RaceWhite           -0.966 0.381    0.602   0.117   1.237 -1.606 0.108       
Purity               1.166 3.208    0.383   1.515   6.790  3.046 0.002     **
FAM83D               0.144 1.155    0.087   0.973   1.371  1.652 0.099      ·
Rsquare = 0.145 (max possible = 9.95e-01 )
Likelihood ratio test p = 5.14e-07 
Wald test p = 9.1e-07 
Score (logrank) test p = 2.97e-07 

NK cell_QUANTISEQ in STAD (n=415):
Model: Surv(OS, EVENT) ~ `NK cell_QUANTISEQ` + Age + Stage + Gender + Race + Purity + `FAM83D` 
289 patients with 111 dying ( 126 missing obs. )
                       coef    HR se(coef) 95%CI_l  95%CI_u      z     p signif
`NK cell_QUANTISEQ` -27.136 0.000   18.241   0.000 5513.363 -1.488 0.137       
Age                   0.031 1.031    0.010   1.010    1.052  2.968 0.003     **
Stage2                0.625 1.868    0.397   0.857    4.072  1.573 0.116       
Stage3                1.045 2.844    0.371   1.375    5.885  2.818 0.005     **
Stage4                1.531 4.622    0.515   1.685   12.678  2.973 0.003     **
Gendermale            0.147 1.159    0.209   0.769    1.746  0.704 0.482       
RaceBlack             0.377 1.458    0.455   0.598    3.555  0.828 0.408       
RaceWhite             0.106 1.111    0.244   0.689    1.792  0.433 0.665       
Purity               -0.468 0.626    0.380   0.298    1.318 -1.232 0.218       
FAM83D                0.195 1.216    0.094   1.012    1.461  2.087 0.037      *
Rsquare = 0.088 (max possible = 9.79e-01 )
Likelihood ratio test p = 3.15e-03 
Wald test p = 5.26e-03 
Score (logrank) test p = 4.18e-03 

NK cell_QUANTISEQ in TGCT (n=150):
Model: Surv(OS, EVENT) ~ `NK cell_QUANTISEQ` + Age + Stage + Race + Purity + `FAM83D` 
75 patients with 2 dying ( 75 missing obs. )
                       coef            HR     se(coef) 95%CI_l 95%CI_u      z
`NK cell_QUANTISEQ` 403.139 1.204992e+175  3024873.316       0     Inf  0.000
Age                  -1.591  2.040000e-01     1825.519       0     Inf -0.001
Stage2                0.789  2.201000e+00    43300.952       0     Inf  0.000
Stage3               14.716  2.461532e+06   122147.675       0     Inf  0.000
RaceBlack            11.939  1.531706e+05 24012904.407       0     Inf  0.000
RaceWhite           -30.898  0.000000e+00 24970128.738       0     Inf  0.000
Purity               -1.190  3.040000e-01   229245.667       0     Inf  0.000
FAM83D               -1.491  2.250000e-01    37304.320       0     Inf  0.000
                        p signif
`NK cell_QUANTISEQ` 1.000   <NA>
Age                 0.999       
Stage2              1.000   <NA>
Stage3              1.000   <NA>
RaceBlack           1.000   <NA>
RaceWhite           1.000   <NA>
Purity              1.000   <NA>
FAM83D              1.000   <NA>
Rsquare = 0.14 (max possible = 1.4e-01 )
Likelihood ratio test p = 1.84e-01 
Wald test p = 1e+00 
Score (logrank) test p = 3.99e-03 

NK cell_QUANTISEQ in THCA (n=509):
Model: Surv(OS, EVENT) ~ `NK cell_QUANTISEQ` + Age + Stage + Gender + Race + Purity + `FAM83D` 
395 patients with 16 dying ( 114 missing obs. )
                      coef           HR se(coef) 95%CI_l       95%CI_u      z
`NK cell_QUANTISEQ` 46.385 1.396146e+20  114.995   0.000 1.068361e+118  0.403
Age                  0.144 1.155000e+00    0.029   1.092  1.221000e+00  5.035
Stage2              -0.131 8.770000e-01    1.104   0.101  7.632000e+00 -0.119
Stage3               0.169 1.185000e+00    0.885   0.209  6.710000e+00  0.191
Stage4               1.657 5.244000e+00    0.985   0.761  3.614300e+01  1.682
Gendermale          -0.222 8.010000e-01    0.730   0.191  3.349000e+00 -0.305
RaceBlack           17.211 2.982442e+07 7412.369   0.000           Inf  0.002
RaceWhite           16.929 2.251052e+07 7412.369   0.000           Inf  0.002
Purity               2.325 1.023100e+01    1.211   0.954  1.097590e+02  1.921
FAM83D               0.106 1.112000e+00    0.534   0.390  3.167000e+00  0.198
                        p signif
`NK cell_QUANTISEQ` 0.687       
Age                 0.000    ***
Stage2              0.906       
Stage3              0.848       
Stage4              0.092      ·
Gendermale          0.761       
RaceBlack           0.998       
RaceWhite           0.998       
Purity              0.055      ·
FAM83D              0.843       
Rsquare = 0.149 (max possible = 3.47e-01 )
Likelihood ratio test p = 6.4e-10 
Wald test p = 5.61e-04 
Score (logrank) test p = 7.41e-11 

NK cell_QUANTISEQ in THYM (n=120):
Model: Surv(OS, EVENT) ~ `NK cell_QUANTISEQ` + Age + Gender + Race + Purity + `FAM83D` 
113 patients with 9 dying ( 7 missing obs. )
                       coef          HR se(coef) 95%CI_l       95%CI_u      z
`NK cell_QUANTISEQ`  64.975 1.65348e+28   96.172   0.000 1.202359e+110  0.676
Age                   0.044 1.04500e+00    0.031   0.983  1.112000e+00  1.411
Gendermale            0.046 1.04800e+00    0.782   0.226  4.849000e+00  0.059
RaceBlack           -15.541 0.00000e+00 7596.822   0.000           Inf -0.002
RaceWhite             0.408 1.50400e+00    1.124   0.166  1.361800e+01  0.363
Purity                0.273 1.31300e+00    1.209   0.123  1.403100e+01  0.225
FAM83D               -0.550 5.77000e-01    0.383   0.272  1.221000e+00 -1.438
                        p signif
`NK cell_QUANTISEQ` 0.499       
Age                 0.158       
Gendermale          0.953       
RaceBlack           0.998       
RaceWhite           0.716       
Purity              0.822       
FAM83D              0.150       
Rsquare = 0.069 (max possible = 4.51e-01 )
Likelihood ratio test p = 3.27e-01 
Wald test p = 4.27e-01 
Score (logrank) test p = 2.6e-01 

NK cell_QUANTISEQ in UCEC (n=545):
Model: Surv(OS, EVENT) ~ `NK cell_QUANTISEQ` + Age + Race + Purity + `FAM83D` 
85 patients with 16 dying ( 460 missing obs. )
                      coef           HR se(coef) 95%CI_l      95%CI_u      z
`NK cell_QUANTISEQ` 26.408 2.942117e+11   21.750   0.000 9.604997e+29  1.214
Age                 -0.001 9.990000e-01    0.028   0.946 1.055000e+00 -0.031
RaceWhite            1.467 4.336000e+00    0.679   1.146 1.640800e+01  2.161
Purity               1.074 2.928000e+00    1.108   0.334 2.568000e+01  0.970
FAM83D               0.048 1.049000e+00    0.256   0.636 1.731000e+00  0.187
                        p signif
`NK cell_QUANTISEQ` 0.225       
Age                 0.975       
RaceWhite           0.031      *
Purity              0.332       
FAM83D              0.852       
Rsquare = 0.096 (max possible = 7.29e-01 )
Likelihood ratio test p = 1.29e-01 
Wald test p = 1.65e-01 
Score (logrank) test p = 1.17e-01 

NK cell_QUANTISEQ in UCS (n=57):
Model: Surv(OS, EVENT) ~ `NK cell_QUANTISEQ` + Age + Race + Purity + `FAM83D` 
52 patients with 32 dying ( 5 missing obs. )
                      coef           HR se(coef) 95%CI_l      95%CI_u      z
`NK cell_QUANTISEQ` 24.957 6.899252e+10   34.100   0.000 7.328772e+39  0.732
Age                  0.042 1.043000e+00    0.025   0.994 1.095000e+00  1.704
RaceBlack           17.416 3.662347e+07 6504.502   0.000          Inf  0.003
RaceWhite           17.653 4.641564e+07 6504.502   0.000          Inf  0.003
Purity              -0.684 5.040000e-01    1.093   0.059 4.300000e+00 -0.626
FAM83D              -0.005 9.950000e-01    0.295   0.559 1.772000e+00 -0.017
                        p signif
`NK cell_QUANTISEQ` 0.464       
Age                 0.088      ·
RaceBlack           0.998       
RaceWhite           0.998       
Purity              0.531       
FAM83D              0.986       
Rsquare = 0.128 (max possible = 9.83e-01 )
Likelihood ratio test p = 3.11e-01 
Wald test p = 4.28e-01 
Score (logrank) test p = 3.25e-01 

NK cell_QUANTISEQ in UVM (n=80):
Model: Surv(OS, EVENT) ~ `NK cell_QUANTISEQ` + Age + Stage + Gender + Purity + `FAM83D` 
77 patients with 22 dying ( 3 missing obs. )
                      coef           HR se(coef) 95%CI_l      95%CI_u      z
`NK cell_QUANTISEQ` 47.732 5.367691e+20   30.559   0.000 5.518091e+46  1.562
Age                  0.038 1.039000e+00    0.019   1.001 1.079000e+00  1.988
Stage3              -0.163 8.500000e-01    0.536   0.297 2.431000e+00 -0.304
Stage4               4.004 5.483000e+01    1.240   4.828 6.227240e+02  3.230
Gendermale           0.425 1.529000e+00    0.518   0.554 4.224000e+00  0.820
Purity               1.790 5.989000e+00    1.377   0.403 8.897000e+01  1.300
FAM83D               0.898 2.455000e+00    0.428   1.061 5.682000e+00  2.097
                        p signif
`NK cell_QUANTISEQ` 0.118       
Age                 0.047      *
Stage3              0.761       
Stage4              0.001     **
Gendermale          0.412       
Purity              0.194       
FAM83D              0.036      *
Rsquare = 0.36 (max possible = 8.72e-01 )
Likelihood ratio test p = 1.48e-05 
Wald test p = 6.44e-04 
Score (logrank) test p = 6.14e-11 

NK cell_XCELL in ACC (n=79):
[truncated: 50,002 more chars]
