# Supplementary material for: Comprehensive Analysis and Identification of Prognostic Biomarkers and Therapeutic Targets Among FAM83 Family Members for Gastric Cancer
Source: Front Cell Dev Biol. 2021 Nov 19;9:719613. doi: 10.3389/fcell.2021.719613 (PMC8640971; doi:10.3389/fcell.2021.719613)
Supplement: Supplementary file 12 [file Data_Sheet_12.ZIP › Supplementary materials fig.11,12úa13/Supplementary materials fig.13/FAM83D/macrophage/outcome_coxtable.txt]

Macrophage M0_CIBERSORT in ACC (n=79):
Model: Surv(OS, EVENT) ~ `Macrophage M0_CIBERSORT` + Age + Gender + Race + Purity + `FAM83D` 
64 patients with 24 dying ( 15 missing obs. )
                            coef          HR  se(coef) 95%CI_l    95%CI_u     z
`Macrophage M0_CIBERSORT`  6.382     591.036     3.270   0.974 358792.633 1.952
Age                        0.018       1.018     0.018   0.983      1.054 1.009
Gendermale                 0.901       2.462     0.483   0.955      6.347 1.864
RaceBlack                  0.369       1.447 11763.344   0.000        Inf 0.000
RaceWhite                 14.538 2058669.856 10361.114   0.000        Inf 0.001
Purity                     1.865       6.459     2.015   0.124    335.536 0.926
FAM83D                     0.964       2.621     0.285   1.500      4.580 3.385
                              p signif
`Macrophage M0_CIBERSORT` 0.051      ·
Age                       0.313       
Gendermale                0.062      ·
RaceBlack                 1.000   <NA>
RaceWhite                 0.999       
Purity                    0.355       
FAM83D                    0.001     **
Rsquare = 0.403 (max possible = 9.38e-01 )
Likelihood ratio test p = 2.69e-05 
Wald test p = 4.2e-04 
Score (logrank) test p = 1.04e-06 

Macrophage M0_CIBERSORT in BLCA (n=408):
Model: Surv(OS, EVENT) ~ `Macrophage M0_CIBERSORT` + Age + Stage + Gender + Race + Purity + `FAM83D` 
348 patients with 160 dying ( 60 missing obs. )
                            coef          HR se(coef) 95%CI_l 95%CI_u      z
`Macrophage M0_CIBERSORT`  0.611       1.843    0.729   0.441   7.692  0.838
Age                        0.033       1.033    0.009   1.016   1.051  3.781
Stage2                    14.492 1966823.714 1872.677   0.000     Inf  0.008
Stage3                    14.928 3042339.164 1872.677   0.000     Inf  0.008
Stage4                    15.460 5179132.914 1872.677   0.000     Inf  0.008
Gendermale                -0.158       0.854    0.179   0.601   1.214 -0.878
RaceBlack                  0.705       2.023    0.452   0.834   4.906  1.559
RaceWhite                  0.123       1.131    0.355   0.564   2.270  0.348
Purity                     0.149       1.161    0.341   0.595   2.265  0.437
FAM83D                    -0.023       0.978    0.086   0.827   1.156 -0.265
                              p signif
`Macrophage M0_CIBERSORT` 0.402       
Age                       0.000    ***
Stage2                    0.994       
Stage3                    0.994       
Stage4                    0.993       
Gendermale                0.380       
RaceBlack                 0.119       
RaceWhite                 0.728       
Purity                    0.662       
FAM83D                    0.791       
Rsquare = 0.132 (max possible = 9.91e-01 )
Likelihood ratio test p = 3.61e-07 
Wald test p = 2.21e-06 
Score (logrank) test p = 5.85e-07 

Macrophage M0_CIBERSORT in BRCA (n=1100):
Model: Surv(OS, EVENT) ~ `Macrophage M0_CIBERSORT` + Age + Stage + Gender + Race + Purity + `FAM83D` 
878 patients with 121 dying ( 222 missing obs. )
                            coef     HR se(coef) 95%CI_l 95%CI_u      z     p
`Macrophage M0_CIBERSORT`  0.610  1.841    0.705   0.462   7.338  0.865 0.387
Age                        0.039  1.040    0.008   1.024   1.056  5.020 0.000
Stage2                     0.354  1.425    0.306   0.782   2.594  1.158 0.247
Stage3                     1.184  3.268    0.315   1.764   6.055  3.763 0.000
Stage4                     2.450 11.586    0.391   5.384  24.933  6.265 0.000
Gendermale                 0.021  1.021    1.007   0.142   7.357  0.021 0.983
RaceBlack                 -0.081  0.922    0.621   0.273   3.113 -0.131 0.896
RaceWhite                 -0.259  0.772    0.596   0.240   2.483 -0.434 0.664
Purity                     0.326  1.385    0.434   0.592   3.244  0.750 0.453
FAM83D                     0.100  1.105    0.069   0.966   1.264  1.462 0.144
                          signif
`Macrophage M0_CIBERSORT`       
Age                          ***
Stage2                          
Stage3                       ***
Stage4                       ***
Gendermale                      
RaceBlack                       
RaceWhite                       
Purity                          
FAM83D                          
Rsquare = 0.084 (max possible = 7.85e-01 )
Likelihood ratio test p = 1.79e-12 
Wald test p = 6.16e-16 
Score (logrank) test p = 7.77e-22 

Macrophage M0_CIBERSORT in BRCA-Basal (n=191):
Model: Surv(OS, EVENT) ~ `Macrophage M0_CIBERSORT` + Age + Stage + Race + Purity + `FAM83D` 
163 patients with 24 dying ( 28 missing obs. )
                            coef           HR se(coef) 95%CI_l 95%CI_u      z
`Macrophage M0_CIBERSORT`  0.332 1.393000e+00    1.401   0.089  21.710  0.237
Age                        0.017 1.017000e+00    0.017   0.983   1.052  0.968
Stage2                    18.757 1.399534e+08 6322.758   0.000     Inf  0.003
Stage3                    20.167 5.731335e+08 6322.758   0.000     Inf  0.003
Stage4                    21.193 1.598999e+09 6322.758   0.000     Inf  0.003
RaceBlack                 -0.853 4.260000e-01    1.128   0.047   3.892 -0.756
RaceWhite                 -1.222 2.950000e-01    1.142   0.031   2.761 -1.070
Purity                     0.581 1.787000e+00    0.975   0.264  12.081  0.596
FAM83D                    -0.416 6.590000e-01    0.240   0.412   1.056 -1.734
                              p signif
`Macrophage M0_CIBERSORT` 0.813       
Age                       0.333       
Stage2                    0.998       
Stage3                    0.997       
Stage4                    0.997       
RaceBlack                 0.450       
RaceWhite                 0.284       
Purity                    0.552       
FAM83D                    0.083      ·
Rsquare = 0.172 (max possible = 7.18e-01 )
Likelihood ratio test p = 3.34e-04 
Wald test p = 5.52e-03 
Score (logrank) test p = 4.03e-06 

Macrophage M0_CIBERSORT in BRCA-Her2 (n=82):
Model: Surv(OS, EVENT) ~ `Macrophage M0_CIBERSORT` + Age + Stage + Race + Purity + `FAM83D` 
59 patients with 11 dying ( 23 missing obs. )
                            coef           HR    se(coef) 95%CI_l  95%CI_u
`Macrophage M0_CIBERSORT`  0.222 1.249000e+00       3.501   0.001 1192.448
Age                        0.026 1.027000e+00       0.030   0.969    1.088
Stage2                    17.166 2.852823e+07    9630.915   0.000      Inf
Stage3                    18.965 1.723064e+08    9630.915   0.000      Inf
Stage4                    52.638 7.247471e+22 2813281.426   0.000      Inf
RaceBlack                 -3.062 4.700000e-02       1.791   0.001    1.565
RaceWhite                 -1.578 2.060000e-01       1.481   0.011    3.760
Purity                     2.672 1.447400e+01       2.321   0.153 1368.445
FAM83D                    -0.384 6.810000e-01       0.519   0.246    1.883
                               z     p signif
`Macrophage M0_CIBERSORT`  0.063 0.949       
Age                        0.892 0.372       
Stage2                     0.002 0.999       
Stage3                     0.002 0.998       
Stage4                     0.000 1.000   <NA>
RaceBlack                 -1.710 0.087      ·
RaceWhite                 -1.066 0.287       
Purity                     1.151 0.250       
FAM83D                    -0.740 0.459       
Rsquare = 0.376 (max possible = 6.68e-01 )
Likelihood ratio test p = 1.02e-03 
Wald test p = 1e+00 
Score (logrank) test p = 9.66e-14 

Macrophage M0_CIBERSORT in BRCA-LumA (n=568):
Model: Surv(OS, EVENT) ~ `Macrophage M0_CIBERSORT` + Age + Stage + Gender + Race + Purity + `FAM83D` 
464 patients with 55 dying ( 104 missing obs. )
                             coef    HR se(coef) 95%CI_l 95%CI_u      z     p
`Macrophage M0_CIBERSORT`   1.193 3.297    1.148   0.348  31.270  1.040 0.299
Age                         0.053 1.054    0.012   1.029   1.080  4.316 0.000
Stage2                      0.285 1.330    0.377   0.635   2.785  0.755 0.450
Stage3                      0.926 2.523    0.399   1.155   5.513  2.321 0.020
Stage4                      2.274 9.713    0.597   3.014  31.304  3.808 0.000
Gendermale                -15.507 0.000 3506.209   0.000     Inf -0.004 0.996
RaceBlack                  -0.575 0.563    1.189   0.055   5.783 -0.484 0.629
RaceWhite                   0.148 1.159    1.032   0.153   8.771  0.143 0.886
Purity                      0.175 1.192    0.623   0.352   4.036  0.281 0.778
FAM83D                      0.146 1.158    0.149   0.864   1.551  0.981 0.327
                          signif
`Macrophage M0_CIBERSORT`       
Age                          ***
Stage2                          
Stage3                         *
Stage4                       ***
Gendermale                      
RaceBlack                       
RaceWhite                       
Purity                          
FAM83D                          
Rsquare = 0.074 (max possible = 6.81e-01 )
Likelihood ratio test p = 8.77e-05 
Wald test p = 2.77e-05 
Score (logrank) test p = 5.17e-07 

Macrophage M0_CIBERSORT in BRCA-LumB (n=219):
Model: Surv(OS, EVENT) ~ `Macrophage M0_CIBERSORT` + Age + Stage + Gender + Race + Purity + `FAM83D` 
157 patients with 25 dying ( 62 missing obs. )
                            coef           HR se(coef) 95%CI_l 95%CI_u     z
`Macrophage M0_CIBERSORT`  1.703        5.489    1.832   0.151 199.010 0.929
Age                        0.058        1.060    0.022   1.016   1.106 2.711
Stage2                     0.446        1.562    1.094   0.183  13.346 0.408
Stage3                     1.396        4.041    1.082   0.485  33.702 1.290
Stage4                     1.886        6.596    1.187   0.643  67.613 1.589
Gendermale                 0.945        2.572    1.143   0.274  24.151 0.827
RaceBlack                 16.737 18569825.017 6279.112   0.000     Inf 0.003
RaceWhite                 15.967  8595889.741 6279.112   0.000     Inf 0.003
Purity                     0.905        2.473    1.459   0.142  43.178 0.620
FAM83D                     0.365        1.441    0.222   0.932   2.227 1.644
                              p signif
`Macrophage M0_CIBERSORT` 0.353       
Age                       0.007     **
Stage2                    0.684       
Stage3                    0.197       
Stage4                    0.112       
Gendermale                0.408       
RaceBlack                 0.998       
RaceWhite                 0.998       
Purity                    0.535       
FAM83D                    0.100       
Rsquare = 0.122 (max possible = 6.98e-01 )
Likelihood ratio test p = 2.53e-02 
Wald test p = 5.6e-02 
Score (logrank) test p = 1.69e-02 

Macrophage M0_CIBERSORT in CESC (n=306):
Model: Surv(OS, EVENT) ~ `Macrophage M0_CIBERSORT` + Age + Race + Purity + `FAM83D` 
227 patients with 55 dying ( 79 missing obs. )
                            coef    HR se(coef) 95%CI_l 95%CI_u      z     p
`Macrophage M0_CIBERSORT`  1.412 4.105    1.279   0.335  50.349  1.104 0.270
Age                        0.014 1.014    0.010   0.993   1.034  1.323 0.186
RaceBlack                  0.945 2.572    1.073   0.314  21.057  0.881 0.379
RaceWhite                  0.742 2.101    1.018   0.285  15.463  0.729 0.466
Purity                     0.419 1.520    0.757   0.344   6.709  0.553 0.580
FAM83D                    -0.045 0.956    0.138   0.730   1.252 -0.329 0.742
                          signif
`Macrophage M0_CIBERSORT`       
Age                             
RaceBlack                       
RaceWhite                       
Purity                          
FAM83D                          
Rsquare = 0.019 (max possible = 8.91e-01 )
Likelihood ratio test p = 6.37e-01 
Wald test p = 6.63e-01 
Score (logrank) test p = 6.51e-01 

Macrophage M0_CIBERSORT in CHOL (n=36):
Model: Surv(OS, EVENT) ~ `Macrophage M0_CIBERSORT` + Age + Stage + Gender + Race + Purity + `FAM83D` 
36 patients with 18 dying ( 0 missing obs. )
                             coef    HR se(coef) 95%CI_l 95%CI_u      z     p
`Macrophage M0_CIBERSORT`   0.327 1.387    2.177   0.019  98.894  0.150 0.881
Age                         0.017 1.017    0.022   0.974   1.061  0.752 0.452
Stage2                      0.660 1.936    0.690   0.501   7.482  0.957 0.338
Stage3                    -14.971 0.000 7011.676   0.000     Inf -0.002 0.998
Stage4                      0.792 2.207    0.681   0.581   8.385  1.163 0.245
Gendermale                  0.193 1.213    0.575   0.393   3.744  0.335 0.737
RaceBlack                  -0.185 0.831    1.501   0.044  15.757 -0.123 0.902
RaceWhite                  -1.010 0.364    0.909   0.061   2.165 -1.110 0.267
Purity                      2.193 8.959    1.598   0.391 205.152  1.373 0.170
FAM83D                      0.300 1.350    0.400   0.617   2.958  0.751 0.453
                          signif
`Macrophage M0_CIBERSORT`       
Age                             
Stage2                          
Stage3                          
Stage4                          
Gendermale                      
RaceBlack                       
RaceWhite                       
Purity                          
FAM83D                          
Rsquare = 0.23 (max possible = 9.46e-01 )
Likelihood ratio test p = 4.92e-01 
Wald test p = 6.77e-01 
Score (logrank) test p = 5e-01 

Macrophage M0_CIBERSORT in COAD (n=458):
Model: Surv(OS, EVENT) ~ `Macrophage M0_CIBERSORT` + Age + Stage + Gender + Race + Purity + `FAM83D` 
236 patients with 58 dying ( 222 missing obs. )
                            coef    HR se(coef) 95%CI_l 95%CI_u      z     p
`Macrophage M0_CIBERSORT`  0.545 1.724    0.928   0.279  10.639  0.587 0.557
Age                        0.029 1.029    0.013   1.003   1.055  2.231 0.026
Stage2                     0.514 1.672    0.637   0.480   5.822  0.807 0.419
Stage3                     1.088 2.970    0.628   0.867  10.172  1.733 0.083
Stage4                     2.287 9.849    0.635   2.839  34.172  3.604 0.000
Gendermale                 0.324 1.383    0.289   0.785   2.435  1.122 0.262
RaceBlack                 -0.292 0.747    0.849   0.142   3.943 -0.344 0.731
RaceWhite                 -0.244 0.784    0.788   0.167   3.671 -0.310 0.757
Purity                    -0.499 0.607    0.664   0.165   2.231 -0.751 0.452
FAM83D                     0.047 1.048    0.206   0.699   1.570  0.226 0.821
                          signif
`Macrophage M0_CIBERSORT`       
Age                            *
Stage2                          
Stage3                         ·
Stage4                       ***
Gendermale                      
RaceBlack                       
RaceWhite                       
Purity                          
FAM83D                          
Rsquare = 0.127 (max possible = 8.97e-01 )
Likelihood ratio test p = 3.88e-04 
Wald test p = 3.35e-04 
Score (logrank) test p = 4.1e-05 

Macrophage M0_CIBERSORT in DLBC (n=48):
Model: Surv(OS, EVENT) ~ `Macrophage M0_CIBERSORT` + Age + Gender + Race + Purity + `FAM83D` 
41 patients with 5 dying ( 7 missing obs. )
                             coef    HR se(coef) 95%CI_l 95%CI_u      z     p
`Macrophage M0_CIBERSORT` -15.206 0.000   10.371   0.000 167.409 -1.466 0.143
Age                        -0.022 0.978    0.055   0.879   1.089 -0.405 0.685
Gendermale                 -0.160 0.852    1.240   0.075   9.690 -0.129 0.897
RaceBlack                  -0.081 0.922    2.171   0.013  64.981 -0.037 0.970
RaceWhite                  -2.358 0.095    1.760   0.003   2.981 -1.339 0.180
Purity                     -3.500 0.030    3.045   0.000  11.798 -1.149 0.250
FAM83D                      0.677 1.968    0.679   0.520   7.444  0.998 0.318
                          signif
`Macrophage M0_CIBERSORT`       
Age                             
Gendermale                      
RaceBlack                       
RaceWhite                       
Purity                          
FAM83D                          
Rsquare = 0.258 (max possible = 5.58e-01 )
Likelihood ratio test p = 9.36e-02 
Wald test p = 5.24e-01 
Score (logrank) test p = 1.08e-01 

Macrophage M0_CIBERSORT in ESCA (n=185):
Model: Surv(OS, EVENT) ~ `Macrophage M0_CIBERSORT` + Age + Stage + Gender + Race + Purity + `FAM83D` 
140 patients with 47 dying ( 45 missing obs. )
                            coef     HR se(coef) 95%CI_l 95%CI_u      z     p
`Macrophage M0_CIBERSORT`  0.973  2.646    1.637   0.107  65.476  0.594 0.552
Age                        0.009  1.009    0.014   0.981   1.038  0.616 0.538
Stage2                     0.608  1.836    0.660   0.504   6.695  0.921 0.357
Stage3                     1.365  3.916    0.675   1.044  14.696  2.023 0.043
Stage4                     2.834 17.015    0.776   3.716  77.908  3.651 0.000
Gendermale                 0.449  1.566    0.538   0.545   4.500  0.834 0.404
RaceBlack                  0.465  1.592    1.084   0.190  13.316  0.429 0.668
RaceWhite                 -0.173  0.841    0.457   0.344   2.060 -0.378 0.705
Purity                     0.066  1.068    0.787   0.228   4.998  0.084 0.933
FAM83D                    -0.166  0.847    0.162   0.617   1.163 -1.028 0.304
                          signif
`Macrophage M0_CIBERSORT`       
Age                             
Stage2                          
Stage3                         *
Stage4                       ***
Gendermale                      
RaceBlack                       
RaceWhite                       
Purity                          
FAM83D                          
Rsquare = 0.148 (max possible = 9.32e-01 )
Likelihood ratio test p = 1.31e-02 
Wald test p = 6.64e-03 
Score (logrank) test p = 5.7e-04 

Macrophage M0_CIBERSORT in GBM (n=153):
Model: Surv(OS, EVENT) ~ `Macrophage M0_CIBERSORT` + Age + Gender + Race + Purity + `FAM83D` 
135 patients with 108 dying ( 18 missing obs. )
                            coef    HR se(coef) 95%CI_l 95%CI_u      z     p
`Macrophage M0_CIBERSORT`  0.706 2.025    1.254   0.173  23.677  0.563 0.574
Age                        0.029 1.030    0.008   1.013   1.046  3.526 0.000
Gendermale                -0.101 0.904    0.213   0.595   1.374 -0.473 0.636
RaceBlack                  0.421 1.523    0.736   0.360   6.445  0.572 0.567
RaceWhite                 -0.198 0.820    0.620   0.244   2.763 -0.320 0.749
Purity                    -1.393 0.248    0.563   0.082   0.749 -2.473 0.013
FAM83D                     0.145 1.156    0.113   0.926   1.443  1.280 0.200
                          signif
`Macrophage M0_CIBERSORT`       
Age                          ***
Gendermale                      
RaceBlack                       
RaceWhite                       
Purity                         *
FAM83D                          
Rsquare = 0.146 (max possible = 9.98e-01 )
Likelihood ratio test p = 3.44e-03 
Wald test p = 3.5e-03 
Score (logrank) test p = 2.88e-03 

Macrophage M0_CIBERSORT in HNSC (n=522):
Model: Surv(OS, EVENT) ~ `Macrophage M0_CIBERSORT` + Age + Stage + Gender + Race + Purity + `FAM83D` 
411 patients with 176 dying ( 111 missing obs. )
                            coef    HR se(coef) 95%CI_l 95%CI_u      z     p
`Macrophage M0_CIBERSORT`  0.994 2.703    0.507   1.000   7.309  1.960 0.050
Age                        0.022 1.023    0.008   1.007   1.038  2.934 0.003
Stage2                     0.570 1.768    0.544   0.608   5.138  1.046 0.295
Stage3                     0.830 2.292    0.538   0.799   6.576  1.543 0.123
Stage4                     1.192 3.292    0.511   1.209   8.965  2.332 0.020
Gendermale                -0.223 0.800    0.173   0.570   1.123 -1.290 0.197
RaceBlack                  0.085 1.088    0.561   0.363   3.266  0.151 0.880
RaceWhite                 -0.286 0.751    0.512   0.276   2.048 -0.559 0.576
Purity                    -0.126 0.882    0.369   0.428   1.818 -0.341 0.733
FAM83D                     0.042 1.043    0.074   0.902   1.207  0.571 0.568
                          signif
`Macrophage M0_CIBERSORT`      ·
Age                           **
Stage2                          
Stage3                          
Stage4                         *
Gendermale                      
RaceBlack                       
RaceWhite                       
Purity                          
FAM83D                          
Rsquare = 0.078 (max possible = 9.89e-01 )
Likelihood ratio test p = 2.21e-04 
Wald test p = 4.62e-04 
Score (logrank) test p = 3.28e-04 

Macrophage M0_CIBERSORT in HNSC-HPV+ (n=98):
Model: Surv(OS, EVENT) ~ `Macrophage M0_CIBERSORT` + Age + Stage + Gender + Race + Purity + `FAM83D` 
65 patients with 23 dying ( 33 missing obs. )
                            coef           HR  se(coef) 95%CI_l 95%CI_u      z
`Macrophage M0_CIBERSORT`  2.509 1.229300e+01     2.005   0.241 625.970  1.251
Age                        0.005 1.005000e+00     0.027   0.954   1.059  0.181
Stage2                    17.094 2.652868e+07  5328.996   0.000     Inf  0.003
Stage3                    16.372 1.289377e+07  5328.996   0.000     Inf  0.003
Stage4                    17.300 3.261279e+07  5328.996   0.000     Inf  0.003
Gendermale                -0.259 7.720000e-01     0.552   0.261   2.278 -0.469
RaceBlack                 19.493 2.921153e+08 12249.742   0.000     Inf  0.002
RaceWhite                 18.720 1.349284e+08 12249.742   0.000     Inf  0.002
Purity                    -1.881 1.520000e-01     1.148   0.016   1.446 -1.639
FAM83D                     0.090 1.094000e+00     0.259   0.659   1.817  0.349
                              p signif
`Macrophage M0_CIBERSORT` 0.211       
Age                       0.856       
Stage2                    0.997       
Stage3                    0.998       
Stage4                    0.997       
Gendermale                0.639       
RaceBlack                 0.999       
RaceWhite                 0.999       
Purity                    0.101       
FAM83D                    0.727       
Rsquare = 0.115 (max possible = 9.17e-01 )
Likelihood ratio test p = 6.38e-01 
Wald test p = 8.96e-01 
Score (logrank) test p = 7.86e-01 

Macrophage M0_CIBERSORT in HNSC-HPV- (n=422):
Model: Surv(OS, EVENT) ~ `Macrophage M0_CIBERSORT` + Age + Stage + Gender + Race + Purity + `FAM83D` 
346 patients with 153 dying ( 76 missing obs. )
                            coef    HR se(coef) 95%CI_l 95%CI_u      z     p
`Macrophage M0_CIBERSORT`  0.900 2.461    0.538   0.857   7.063  1.674 0.094
Age                        0.028 1.028    0.008   1.011   1.045  3.268 0.001
Stage2                     0.329 1.390    0.554   0.469   4.119  0.594 0.553
Stage3                     0.714 2.042    0.542   0.706   5.908  1.318 0.188
Stage4                     1.090 2.975    0.513   1.088   8.135  2.124 0.034
Gendermale                -0.256 0.774    0.184   0.540   1.109 -1.395 0.163
RaceBlack                 -0.077 0.926    0.567   0.304   2.814 -0.136 0.891
RaceWhite                 -0.462 0.630    0.514   0.230   1.727 -0.898 0.369
Purity                     0.125 1.133    0.406   0.511   2.509  0.307 0.759
FAM83D                     0.028 1.028    0.079   0.881   1.200  0.353 0.724
                          signif
`Macrophage M0_CIBERSORT`      ·
Age                           **
Stage2                          
Stage3                          
Stage4                         *
Gendermale                      
RaceBlack                       
RaceWhite                       
Purity                          
FAM83D                          
Rsquare = 0.092 (max possible = 9.89e-01 )
Likelihood ratio test p = 2.28e-04 
Wald test p = 5.17e-04 
Score (logrank) test p = 3.82e-04 

Macrophage M0_CIBERSORT in KICH (n=66):
Model: Surv(OS, EVENT) ~ `Macrophage M0_CIBERSORT` + Age + Stage + Gender + Race + Purity + `FAM83D` 
63 patients with 9 dying ( 3 missing obs. )
                             coef           HR  se(coef)      95%CI_l
`Macrophage M0_CIBERSORT`   4.942 1.399950e+02     7.242        0.000
Age                         0.063 1.066000e+00     0.030        1.005
Stage2                     16.112 9.938980e+06     0.856  1854903.834
Stage3                     18.043 6.857301e+07     0.781 14825578.416
Stage4                     19.835 4.114171e+08     0.909 69261978.195
Gendermale                 -1.070 3.430000e-01     0.746        0.080
RaceBlack                 -16.191 0.000000e+00 11587.721        0.000
RaceWhite                  -0.480 6.190000e-01     1.183        0.061
Purity                      1.155 3.175000e+00     4.390        0.001
FAM83D                      0.844 2.325000e+00     0.284        1.333
                               95%CI_u      z     p signif
`Macrophage M0_CIBERSORT` 2.044794e+08  0.682 0.495       
Age                       1.129000e+00  2.143 0.032      *
Stage2                    5.325523e+07 18.812 0.000    ***
Stage3                    3.171720e+08 23.091 0.000    ***
Stage4                    2.443823e+09 21.820 0.000    ***
Gendermale                1.481000e+00 -1.434 0.152       
RaceBlack                          Inf -0.001 0.999       
RaceWhite                 6.286000e+00 -0.406 0.685       
Purity                    1.730316e+04  0.263 0.792       
FAM83D                    4.056000e+00  2.971 0.003     **
Rsquare = 0.395 (max possible = 6.71e-01 )
Likelihood ratio test p = 4.53e-04 
Wald test p = 2.85e-290 
Score (logrank) test p = 1e-09 

Macrophage M0_CIBERSORT in KIRC (n=533):
Model: Surv(OS, EVENT) ~ `Macrophage M0_CIBERSORT` + Age + Stage + Gender + Race + Purity + `FAM83D` 
450 patients with 138 dying ( 83 missing obs. )
                            coef     HR se(coef) 95%CI_l 95%CI_u      z     p
`Macrophage M0_CIBERSORT`  3.164 23.669    1.189   2.303 243.287  2.662 0.008
Age                        0.034  1.035    0.008   1.018   1.052  4.121 0.000
Stage2                     0.334  1.396    0.347   0.707   2.754  0.962 0.336
Stage3                     0.760  2.138    0.232   1.358   3.365  3.281 0.001
Stage4                     1.749  5.748    0.216   3.763   8.780  8.091 0.000
Gendermale                -0.139  0.871    0.184   0.607   1.248 -0.754 0.451
RaceBlack                  0.613  1.846    1.063   0.230  14.817  0.577 0.564
RaceWhite                  0.685  1.985    1.029   0.264  14.901  0.666 0.505
Purity                     0.147  1.158    0.373   0.558   2.405  0.394 0.694
FAM83D                     0.248  1.282    0.119   1.015   1.618  2.089 0.037
                          signif
`Macrophage M0_CIBERSORT`     **
Age                          ***
Stage2                          
Stage3                        **
Stage4                       ***
Gendermale                      
RaceBlack                       
RaceWhite                       
Purity                          
FAM83D                         *
Rsquare = 0.192 (max possible = 9.65e-01 )
Likelihood ratio test p = 3.72e-16 
Wald test p = 1.01e-16 
Score (logrank) test p = 6.28e-20 

Macrophage M0_CIBERSORT in KIRP (n=290):
Model: Surv(OS, EVENT) ~ `Macrophage M0_CIBERSORT` + Age + Stage + Gender + Race + Purity + `FAM83D` 
219 patients with 34 dying ( 71 missing obs. )
                            coef    HR se(coef) 95%CI_l  95%CI_u      z     p
`Macrophage M0_CIBERSORT` -1.036 0.355    4.530   0.000 2548.315 -0.229 0.819
Age                        0.016 1.016    0.016   0.985    1.048  1.000 0.317
Stage2                    -0.631 0.532    1.056   0.067    4.212 -0.598 0.550
Stage3                     0.917 2.501    0.464   1.008    6.207  1.976 0.048
Stage4                     2.179 8.840    0.517   3.208   24.356  4.214 0.000
Gendermale                -0.096 0.908    0.419   0.399    2.065 -0.230 0.818
RaceBlack                 -0.574 0.563    1.283   0.046    6.964 -0.447 0.655
RaceWhite                 -0.979 0.376    1.262   0.032    4.454 -0.776 0.438
Purity                    -0.758 0.469    0.803   0.097    2.260 -0.944 0.345
FAM83D                     0.949 2.584    0.201   1.744    3.828  4.733 0.000
                          signif
`Macrophage M0_CIBERSORT`       
Age                             
Stage2                          
Stage3                         *
Stage4                       ***
Gendermale                      
RaceBlack                       
RaceWhite                       
Purity                          
FAM83D                       ***
Rsquare = 0.233 (max possible = 7.58e-01 )
Likelihood ratio test p = 7.97e-09 
Wald test p = 3.67e-09 
Score (logrank) test p = 8.47e-16 

Macrophage M0_CIBERSORT in LGG (n=516):
Model: Surv(OS, EVENT) ~ `Macrophage M0_CIBERSORT` + Age + Gender + Race + Purity + `FAM83D` 
463 patients with 112 dying ( 53 missing obs. )
                            coef          HR se(coef) 95%CI_l 95%CI_u      z
`Macrophage M0_CIBERSORT` -0.709       0.492    2.198   0.007  36.572 -0.323
Age                        0.057       1.059    0.008   1.043   1.075  7.353
Gendermale                 0.125       1.134    0.197   0.770   1.669  0.635
RaceBlack                 15.865 7765726.922 2207.647   0.000     Inf  0.007
RaceWhite                 15.884 7909789.734 2207.647   0.000     Inf  0.007
Purity                    -1.199       0.302    0.405   0.136   0.667 -2.960
FAM83D                     0.546       1.727    0.084   1.464   2.037  6.488
                              p signif
`Macrophage M0_CIBERSORT` 0.747       
Age                       0.000    ***
Gendermale                0.525       
RaceBlack                 0.994       
RaceWhite                 0.994       
Purity                    0.003     **
FAM83D                    0.000    ***
Rsquare = 0.203 (max possible = 9.07e-01 )
Likelihood ratio test p = 1.06e-19 
Wald test p = 5.41e-21 
Score (logrank) test p = 2.34e-24 

Macrophage M0_CIBERSORT in LIHC (n=371):
Model: Surv(OS, EVENT) ~ `Macrophage M0_CIBERSORT` + Age + Stage + Gender + Race + Purity + `FAM83D` 
310 patients with 106 dying ( 61 missing obs. )
                            coef     HR se(coef) 95%CI_l 95%CI_u      z     p
`Macrophage M0_CIBERSORT`  3.455 31.672    0.900   5.432 184.655  3.841 0.000
Age                        0.015  1.015    0.009   0.998   1.032  1.710 0.087
Stage2                     0.122  1.129    0.265   0.672   1.897  0.460 0.646
Stage3                     0.694  2.001    0.241   1.248   3.209  2.881 0.004
Stage4                     1.689  5.415    0.625   1.590  18.440  2.702 0.007
Gendermale                -0.171  0.843    0.229   0.538   1.319 -0.750 0.454
RaceBlack                  0.814  2.256    0.502   0.844   6.031  1.622 0.105
RaceWhite                  0.046  1.047    0.241   0.653   1.680  0.192 0.848
Purity                     0.101  1.107    0.466   0.444   2.760  0.218 0.828
FAM83D                     0.322  1.380    0.094   1.148   1.659  3.431 0.001
                          signif
`Macrophage M0_CIBERSORT`    ***
Age                            ·
Stage2                          
Stage3                        **
Stage4                        **
Gendermale                      
RaceBlack                       
RaceWhite                       
Purity                          
FAM83D                        **
Rsquare = 0.15 (max possible = 9.66e-01 )
Likelihood ratio test p = 2.37e-07 
Wald test p = 1.64e-07 
Score (logrank) test p = 3.19e-08 

Macrophage M0_CIBERSORT in LUAD (n=515):
Model: Surv(OS, EVENT) ~ `Macrophage M0_CIBERSORT` + Age + Stage + Gender + Race + Purity + `FAM83D` 
421 patients with 150 dying ( 94 missing obs. )
                            coef           HR se(coef) 95%CI_l 95%CI_u      z
`Macrophage M0_CIBERSORT`  0.505        1.657    0.945   0.260  10.562  0.534
Age                        0.015        1.015    0.009   0.996   1.034  1.565
Stage2                     0.849        2.336    0.204   1.567   3.484  4.164
Stage3                     0.912        2.489    0.222   1.613   3.843  4.117
Stage4                     1.025        2.788    0.333   1.452   5.354  3.080
Gendermale                -0.015        0.985    0.169   0.708   1.372 -0.088
RaceBlack                 16.221 11086887.452 1876.937   0.000     Inf  0.009
RaceWhite                 16.371 12876544.986 1876.937   0.000     Inf  0.009
Purity                     0.745        2.107    0.347   1.068   4.157  2.150
FAM83D                     0.218        1.243    0.073   1.077   1.436  2.972
                              p signif
`Macrophage M0_CIBERSORT` 0.593       
Age                       0.117       
Stage2                    0.000    ***
Stage3                    0.000    ***
Stage4                    0.002     **
Gendermale                0.930       
RaceBlack                 0.993       
RaceWhite                 0.993       
Purity                    0.032      *
FAM83D                    0.003     **
Rsquare = 0.118 (max possible = 9.74e-01 )
Likelihood ratio test p = 7.38e-08 
Wald test p = 1.71e-06 
Score (logrank) test p = 1.72e-07 

Macrophage M0_CIBERSORT in LUSC (n=501):
Model: Surv(OS, EVENT) ~ `Macrophage M0_CIBERSORT` + Age + Stage + Gender + Race + Purity + `FAM83D` 
370 patients with 161 dying ( 131 missing obs. )
                            coef    HR se(coef) 95%CI_l 95%CI_u      z     p
`Macrophage M0_CIBERSORT`  0.609 1.838    0.722   0.447   7.564  0.843 0.399
Age                        0.016 1.016    0.009   0.998   1.034  1.702 0.089
Stage2                     0.246 1.279    0.191   0.880   1.859  1.291 0.197
Stage3                     0.650 1.916    0.217   1.253   2.929  3.001 0.003
Stage4                     0.782 2.186    0.777   0.477  10.023  1.007 0.314
Gendermale                 0.477 1.611    0.196   1.098   2.364  2.437 0.015
RaceBlack                  0.072 1.074    0.600   0.331   3.483  0.120 0.905
RaceWhite                 -0.454 0.635    0.555   0.214   1.884 -0.818 0.414
Purity                    -0.226 0.798    0.372   0.385   1.656 -0.606 0.545
FAM83D                    -0.153 0.858    0.084   0.728   1.011 -1.827 0.068
                          signif
`Macrophage M0_CIBERSORT`       
Age                            ·
Stage2                          
Stage3                        **
Stage4                          
Gendermale                     *
RaceBlack                       
RaceWhite                       
Purity                          
FAM83D                         ·
Rsquare = 0.06 (max possible = 9.87e-01 )
Likelihood ratio test p = 1.15e-02 
Wald test p = 1.02e-02 
Score (logrank) test p = 8.75e-03 

Macrophage M0_CIBERSORT in MESO (n=87):
Model: Surv(OS, EVENT) ~ `Macrophage M0_CIBERSORT` + Age + Stage + Gender + Race + Purity + `FAM83D` 
85 patients with 72 dying ( 2 missing obs. )
                            coef    HR se(coef) 95%CI_l 95%CI_u      z     p
`Macrophage M0_CIBERSORT` -0.063 0.939    1.094   0.110   8.007 -0.058 0.954
Age                        0.037 1.038    0.017   1.004   1.073  2.171 0.030
Stage2                    -0.066 0.936    0.464   0.377   2.325 -0.143 0.887
Stage3                    -0.193 0.824    0.408   0.371   1.833 -0.474 0.636
Stage4                    -0.614 0.541    0.492   0.206   1.419 -1.248 0.212
Gendermale                -0.426 0.653    0.331   0.341   1.249 -1.289 0.197
RaceBlack                  0.366 1.442    1.537   0.071  29.322  0.238 0.812
RaceWhite                 -0.398 0.672    1.046   0.087   5.219 -0.380 0.704
Purity                    -0.027 0.973    0.580   0.312   3.033 -0.047 0.962
FAM83D                     0.448 1.565    0.104   1.277   1.917  4.321 0.000
                          signif
`Macrophage M0_CIBERSORT`       
Age                            *
Stage2                          
Stage3                          
Stage4                          
Gendermale                      
RaceBlack                       
RaceWhite                       
Purity                          
FAM83D                       ***
Rsquare = 0.255 (max possible = 9.98e-01 )
Likelihood ratio test p = 5.37e-03 
Wald test p = 4.77e-03 
Score (logrank) test p = 3.31e-03 

Macrophage M0_CIBERSORT in OV (n=303):
Model: Surv(OS, EVENT) ~ `Macrophage M0_CIBERSORT` + Age + Race + Purity + `FAM83D` 
238 patients with 153 dying ( 65 missing obs. )
                            coef    HR se(coef) 95%CI_l 95%CI_u      z     p
`Macrophage M0_CIBERSORT` -0.603 0.547    0.805   0.113   2.647 -0.750 0.453
Age                        0.038 1.038    0.008   1.022   1.055  4.551 0.000
RaceBlack                 -0.072 0.931    0.577   0.300   2.885 -0.124 0.901
RaceWhite                 -0.172 0.842    0.516   0.306   2.315 -0.333 0.739
Purity                    -0.558 0.572    0.685   0.149   2.191 -0.815 0.415
FAM83D                     0.057 1.059    0.093   0.883   1.270  0.619 0.536
                          signif
`Macrophage M0_CIBERSORT`       
Age                          ***
RaceBlack                       
RaceWhite                       
Purity                          
FAM83D                          
Rsquare = 0.085 (max possible = 9.97e-01 )
Likelihood ratio test p = 1.81e-03 
Wald test p = 1.44e-03 
Score (logrank) test p = 1.21e-03 

Macrophage M0_CIBERSORT in PAAD (n=179):
Model: Surv(OS, EVENT) ~ `Macrophage M0_CIBERSORT` + Age + Stage + Gender + Race + Purity + `FAM83D` 
165 patients with 89 dying ( 14 missing obs. )
                            coef    HR se(coef) 95%CI_l 95%CI_u      z     p
`Macrophage M0_CIBERSORT`  0.680 1.974    0.929   0.319  12.203  0.732 0.464
Age                        0.021 1.022    0.011   1.000   1.044  1.939 0.053
Stage2                     0.415 1.515    0.444   0.634   3.617  0.935 0.350
Stage3                    -0.195 0.823    1.091   0.097   6.979 -0.179 0.858
Stage4                     0.095 1.099    0.824   0.218   5.531  0.115 0.909
Gendermale                -0.188 0.829    0.218   0.541   1.270 -0.862 0.389
RaceBlack                  0.044 1.045    0.757   0.237   4.603  0.058 0.954
RaceWhite                  0.352 1.422    0.485   0.550   3.678  0.727 0.467
Purity                    -0.597 0.551    0.424   0.240   1.265 -1.407 0.160
FAM83D                     0.168 1.183    0.081   1.009   1.387  2.066 0.039
                          signif
`Macrophage M0_CIBERSORT`       
Age                            ·
Stage2                          
Stage3                          
Stage4                          
Gendermale                      
RaceBlack                       
RaceWhite                       
Purity                          
FAM83D                         *
Rsquare = 0.113 (max possible = 9.91e-01 )
Likelihood ratio test p = 3.13e-02 
Wald test p = 4.62e-02 
Score (logrank) test p = 4.04e-02 

Macrophage M0_CIBERSORT in PCPG (n=181):
Model: Surv(OS, EVENT) ~ `Macrophage M0_CIBERSORT` + Age + Gender + Race + Purity + `FAM83D` 
164 patients with 7 dying ( 17 missing obs. )
                            coef           HR  se(coef) 95%CI_l     95%CI_u
`Macrophage M0_CIBERSORT` -5.812        0.003    11.118   0.000 8706065.140
Age                        0.041        1.042     0.027   0.989       1.098
Gendermale                 1.041        2.831     0.901   0.485      16.539
RaceBlack                 -0.463        0.629 22007.203   0.000         Inf
RaceWhite                 17.593 43710244.889 18099.207   0.000         Inf
Purity                     4.080       59.130     3.677   0.044   79779.354
FAM83D                     1.232        3.427     0.504   1.275       9.209
                               z     p signif
`Macrophage M0_CIBERSORT` -0.523 0.601       
Age                        1.535 0.125       
Gendermale                 1.155 0.248       
RaceBlack                  0.000 1.000   <NA>
RaceWhite                  0.001 0.999       
Purity                     1.109 0.267       
FAM83D                     2.442 0.015      *
Rsquare = 0.088 (max possible = 3.07e-01 )
Likelihood ratio test p = 3.39e-02 
Wald test p = 9.82e-02 
Score (logrank) test p = 1.02e-02 

Macrophage M0_CIBERSORT in PRAD (n=498):
Model: Surv(OS, EVENT) ~ `Macrophage M0_CIBERSORT` + Age + Race + Purity + `FAM83D` 
403 patients with 9 dying ( 95 missing obs. )
                            coef           HR se(coef) 95%CI_l      95%CI_u
`Macrophage M0_CIBERSORT`  5.959      387.373    5.272   0.013 11907611.695
Age                        0.012        1.012    0.058   0.904        1.133
RaceBlack                 15.793  7221731.731 6788.785   0.000          Inf
RaceWhite                 16.642 16892876.494 6788.784   0.000          Inf
Purity                     1.504        4.501    1.484   0.246       82.435
FAM83D                     0.516        1.675    0.303   0.925        3.035
                              z     p signif
`Macrophage M0_CIBERSORT` 1.130 0.258       
Age                       0.203 0.839       
RaceBlack                 0.002 0.998       
RaceWhite                 0.002 0.998       
Purity                    1.014 0.311       
FAM83D                    1.702 0.089      ·
Rsquare = 0.015 (max possible = 1.83e-01 )
Likelihood ratio test p = 4.25e-01 
Wald test p = 5.44e-01 
Score (logrank) test p = 4.59e-01 

Macrophage M0_CIBERSORT in READ (n=166):
Model: Surv(OS, EVENT) ~ `Macrophage M0_CIBERSORT` + Age + Stage + Gender + Race + Purity + `FAM83D` 
72 patients with 13 dying ( 94 missing obs. )
                            coef          HR  se(coef) 95%CI_l   95%CI_u      z
`Macrophage M0_CIBERSORT`  1.697       5.459     4.364   0.001 28307.218  0.389
Age                        0.096       1.100     0.043   1.012     1.197  2.232
Stage2                    -2.089       0.124     1.296   0.010     1.572 -1.611
Stage3                    -0.754       0.471     0.965   0.071     3.118 -0.781
Stage4                    -0.926       0.396     1.220   0.036     4.327 -0.759
Gendermale                -0.440       0.644     0.733   0.153     2.710 -0.600
RaceBlack                 -1.266       0.282 53044.010   0.000       Inf  0.000
RaceWhite                 15.900 8043973.360 52450.954   0.000       Inf  0.000
Purity                    -0.347       0.707     1.604   0.030    16.399 -0.216
FAM83D                    -0.067       0.935     0.456   0.383     2.286 -0.147
                              p signif
`Macrophage M0_CIBERSORT` 0.697       
Age                       0.026      *
Stage2                    0.107       
Stage3                    0.435       
Stage4                    0.448       
Gendermale                0.548       
RaceBlack                 1.000   <NA>
RaceWhite                 1.000   <NA>
Purity                    0.829       
FAM83D                    0.883       
Rsquare = 0.228 (max possible = 7.04e-01 )
Likelihood ratio test p = 4.46e-02 
Wald test p = 9.82e-01 
Score (logrank) test p = 6.24e-02 

Macrophage M0_CIBERSORT in SARC (n=260):
Model: Surv(OS, EVENT) ~ `Macrophage M0_CIBERSORT` + Age + Gender + Race + Purity + `FAM83D` 
233 patients with 90 dying ( 27 missing obs. )
                            coef     HR se(coef) 95%CI_l 95%CI_u      z     p
`Macrophage M0_CIBERSORT`  2.527 12.516    0.765   2.794  56.064  3.303 0.001
Age                        0.021  1.021    0.008   1.005   1.037  2.617 0.009
Gendermale                -0.003  0.997    0.226   0.640   1.554 -0.011 0.991
RaceBlack                 -0.603  0.547    1.109   0.062   4.805 -0.544 0.586
RaceWhite                 -0.671  0.511    1.026   0.068   3.823 -0.654 0.513
Purity                     1.164  3.201    0.591   1.004  10.204  1.967 0.049
FAM83D                    -0.017  0.983    0.067   0.861   1.121 -0.260 0.795
                          signif
`Macrophage M0_CIBERSORT`     **
Age                           **
Gendermale                      
RaceBlack                       
RaceWhite                       
Purity                         *
FAM83D                          
Rsquare = 0.081 (max possible = 9.75e-01 )
Likelihood ratio test p = 6.06e-03 
Wald test p = 3.42e-03 
Score (logrank) test p = 2.47e-03 

Macrophage M0_CIBERSORT in SKCM (n=471):
Model: Surv(OS, EVENT) ~ `Macrophage M0_CIBERSORT` + Age + Stage + Gender + Race + Purity + `FAM83D` 
390 patients with 186 dying ( 81 missing obs. )
                            coef    HR se(coef) 95%CI_l 95%CI_u      z     p
`Macrophage M0_CIBERSORT`  0.852 2.344    0.438   0.993   5.534  1.943 0.052
Age                        0.019 1.019    0.005   1.009   1.030  3.625 0.000
Stage2                     0.297 1.346    0.221   0.873   2.075  1.343 0.179
Stage3                     0.612 1.844    0.206   1.232   2.762  2.972 0.003
Stage4                     1.287 3.620    0.354   1.809   7.245  3.635 0.000
Gendermale                -0.053 0.948    0.158   0.696   1.291 -0.339 0.735
RaceWhite                 -1.191 0.304    0.404   0.138   0.671 -2.949 0.003
Purity                     0.866 2.378    0.349   1.201   4.708  2.485 0.013
FAM83D                     0.101 1.107    0.081   0.943   1.298  1.243 0.214
                          signif
`Macrophage M0_CIBERSORT`      ·
Age                          ***
Stage2                          
Stage3                        **
Stage4                       ***
Gendermale                      
RaceWhite                     **
Purity                         *
FAM83D                          
Rsquare = 0.136 (max possible = 9.92e-01 )
Likelihood ratio test p = 5.3e-09 
Wald test p = 3.38e-09 
Score (logrank) test p = 3.21e-10 

Macrophage M0_CIBERSORT in SKCM-Primary (n=103):
Model: Surv(OS, EVENT) ~ `Macrophage M0_CIBERSORT` + Age + Stage + Gender + Race + Purity + `FAM83D` 
94 patients with 26 dying ( 9 missing obs. )
                            coef           HR se(coef) 95%CI_l 95%CI_u      z
`Macrophage M0_CIBERSORT`  2.182 8.865000e+00    1.444   0.524 150.112  1.512
Age                        0.017 1.017000e+00    0.017   0.985   1.051  1.020
Stage2                    17.075 2.602531e+07 6283.952   0.000     Inf  0.003
Stage3                    17.484 3.921045e+07 6283.952   0.000     Inf  0.003
Stage4                    19.741 3.743001e+08 6283.952   0.000     Inf  0.003
Gendermale                 0.509 1.663000e+00    0.499   0.625   4.423  1.019
RaceWhite                 -1.272 2.800000e-01    0.675   0.075   1.052 -1.885
Purity                     0.271 1.311000e+00    0.981   0.191   8.973  0.276
FAM83D                    -0.080 9.230000e-01    0.243   0.574   1.485 -0.330
                              p signif
`Macrophage M0_CIBERSORT` 0.131       
Age                       0.308       
Stage2                    0.998       
Stage3                    0.998       
Stage4                    0.997       
Gendermale                0.308       
RaceWhite                 0.059      ·
Purity                    0.783       
FAM83D                    0.741       
Rsquare = 0.166 (max possible = 8.69e-01 )
Likelihood ratio test p = 4.8e-02 
Wald test p = 4.38e-02 
Score (logrank) test p = 3.2e-03 

Macrophage M0_CIBERSORT in SKCM-Metastasis (n=368):
Model: Surv(OS, EVENT) ~ `Macrophage M0_CIBERSORT` + Age + Stage + Gender + Race + Purity + `FAM83D` 
296 patients with 160 dying ( 72 missing obs. )
                            coef    HR se(coef) 95%CI_l 95%CI_u      z     p
`Macrophage M0_CIBERSORT`  0.880 2.412    0.476   0.949   6.134  1.849 0.064
Age                        0.021 1.021    0.006   1.010   1.033  3.721 0.000
Stage2                     0.174 1.191    0.234   0.753   1.883  0.746 0.456
Stage3                     0.570 1.767    0.211   1.169   2.672  2.702 0.007
Stage4                     1.074 2.928    0.402   1.331   6.439  2.672 0.008
Gendermale                -0.064 0.938    0.173   0.669   1.316 -0.371 0.711
RaceWhite                 -0.923 0.397    0.603   0.122   1.296 -1.530 0.126
Purity                     0.970 2.638    0.381   1.251   5.563  2.548 0.011
FAM83D                     0.117 1.125    0.087   0.948   1.335  1.346 0.178
                          signif
`Macrophage M0_CIBERSORT`      ·
Age                          ***
Stage2                          
Stage3                        **
Stage4                        **
Gendermale                      
RaceWhite                       
Purity                         *
FAM83D                          
Rsquare = 0.15 (max possible = 9.95e-01 )
Likelihood ratio test p = 2.63e-07 
Wald test p = 5.6e-07 
Score (logrank) test p = 1.63e-07 

Macrophage M0_CIBERSORT in STAD (n=415):
Model: Surv(OS, EVENT) ~ `Macrophage M0_CIBERSORT` + Age + Stage + Gender + Race + Purity + `FAM83D` 
289 patients with 111 dying ( 126 missing obs. )
                            coef    HR se(coef) 95%CI_l 95%CI_u      z     p
`Macrophage M0_CIBERSORT` -1.358 0.257    1.216   0.024   2.788 -1.117 0.264
Age                        0.030 1.031    0.010   1.010   1.052  2.915 0.004
Stage2                     0.507 1.660    0.394   0.767   3.595  1.287 0.198
Stage3                     0.925 2.523    0.370   1.221   5.212  2.500 0.012
Stage4                     1.436 4.202    0.516   1.530  11.541  2.785 0.005
Gendermale                 0.132 1.141    0.209   0.758   1.719  0.634 0.526
RaceBlack                  0.325 1.383    0.450   0.572   3.344  0.721 0.471
RaceWhite                  0.087 1.091    0.244   0.676   1.760  0.357 0.721
Purity                    -0.398 0.671    0.383   0.317   1.422 -1.040 0.298
FAM83D                     0.172 1.188    0.092   0.992   1.423  1.869 0.062
                          signif
`Macrophage M0_CIBERSORT`       
Age                           **
Stage2                          
Stage3                         *
Stage4                        **
Gendermale                      
RaceBlack                       
RaceWhite                       
Purity                          
FAM83D                         ·
Rsquare = 0.084 (max possible = 9.79e-01 )
Likelihood ratio test p = 4.5e-03 
Wald test p = 6.51e-03 
Score (logrank) test p = 4.99e-03 

Macrophage M0_CIBERSORT in TGCT (n=150):
Model: Surv(OS, EVENT) ~ `Macrophage M0_CIBERSORT` + Age + Stage + Race + Purity + `FAM83D` 
75 patients with 2 dying ( 75 missing obs. )
                             coef           HR    se(coef) 95%CI_l 95%CI_u
`Macrophage M0_CIBERSORT` -21.144 0.000000e+00   132457.40       0     Inf
Age                        -1.864 1.550000e-01     1767.31       0     Inf
Stage2                     -6.384 2.000000e-03    45202.57       0     Inf
Stage3                      5.529 2.518670e+02   238694.63       0     Inf
RaceBlack                  18.710 1.336134e+08 20795264.88       0     Inf
RaceWhite                 -21.652 0.000000e+00 20708454.08       0     Inf
Purity                     32.017 8.029738e+13   230838.58       0     Inf
FAM83D                      4.695 1.094260e+02    41082.48       0     Inf
                               z     p signif
`Macrophage M0_CIBERSORT`  0.000 1.000   <NA>
Age                       -0.001 0.999       
Stage2                     0.000 1.000   <NA>
Stage3                     0.000 1.000   <NA>
RaceBlack                  0.000 1.000   <NA>
RaceWhite                  0.000 1.000   <NA>
Purity                     0.000 1.000   <NA>
FAM83D                     0.000 1.000   <NA>
Rsquare = 0.14 (max possible = 1.4e-01 )
Likelihood ratio test p = 1.84e-01 
Wald test p = 1e+00 
Score (logrank) test p = 4.74e-03 

Macrophage M0_CIBERSORT in THCA (n=509):
Model: Surv(OS, EVENT) ~ `Macrophage M0_CIBERSORT` + Age + Stage + Gender + Race + Purity + `FAM83D` 
395 patients with 16 dying ( 114 missing obs. )
                            coef           HR se(coef) 95%CI_l  95%CI_u      z
`Macrophage M0_CIBERSORT`  3.752       42.622    2.766   0.188 9644.802  1.356
Age                        0.143        1.153    0.028   1.091    1.219  5.046
Stage2                    -0.134        0.874    1.121   0.097    7.869 -0.120
Stage3                     0.162        1.176    0.928   0.191    7.258  0.175
Stage4                     1.786        5.965    1.027   0.797   44.670  1.738
Gendermale                -0.355        0.701    0.721   0.171    2.884 -0.492
RaceBlack                 16.937 22671575.255 7468.379   0.000      Inf  0.002
RaceWhite                 16.661 17208847.630 7468.379   0.000      Inf  0.002
Purity                     2.814       16.674    1.307   1.288  215.868  2.154
FAM83D                    -0.052        0.949    0.553   0.321    2.807 -0.094
                              p signif
`Macrophage M0_CIBERSORT` 0.175       
Age                       0.000    ***
Stage2                    0.905       
Stage3                    0.861       
Stage4                    0.082      ·
Gendermale                0.623       
RaceBlack                 0.998       
RaceWhite                 0.998       
Purity                    0.031      *
FAM83D                    0.925       
Rsquare = 0.153 (max possible = 3.47e-01 )
Likelihood ratio test p = 3.3e-10 
Wald test p = 5.19e-04 
Score (logrank) test p = 5.93e-11 

Macrophage M0_CIBERSORT in THYM (n=120):
Model: Surv(OS, EVENT) ~ `Macrophage M0_CIBERSORT` + Age + Gender + Race + Purity + `FAM83D` 
113 patients with 9 dying ( 7 missing obs. )
                             coef    HR  se(coef) 95%CI_l    95%CI_u      z
`Macrophage M0_CIBERSORT`  -4.819 0.008     9.108   0.000 456713.662 -0.529
Age                         0.053 1.054     0.035   0.983      1.130  1.489
Gendermale                  0.122 1.130     0.799   0.236      5.409  0.153
RaceBlack                 -16.829 0.000 11289.536   0.000        Inf -0.001
RaceWhite                   0.010 1.010     1.174   0.101     10.080  0.009
Purity                      0.299 1.349     1.185   0.132     13.754  0.252
FAM83D                     -0.591 0.554     0.378   0.264      1.161 -1.565
                              p signif
`Macrophage M0_CIBERSORT` 0.597       
Age                       0.137       
Gendermale                0.879       
RaceBlack                 0.999       
RaceWhite                 0.993       
Purity                    0.801       
FAM83D                    0.118       
Rsquare = 0.068 (max possible = 4.51e-01 )
Likelihood ratio test p = 3.35e-01 
Wald test p = 4.57e-01 
Score (logrank) test p = 2.98e-01 

Macrophage M0_CIBERSORT in UCEC (n=545):
Model: Surv(OS, EVENT) ~ `Macrophage M0_CIBERSORT` + Age + Race + Purity + `FAM83D` 
85 patients with 16 dying ( 460 missing obs. )
                            coef    HR se(coef) 95%CI_l 95%CI_u      z     p
`Macrophage M0_CIBERSORT`  0.411 1.508    2.341   0.015 148.325  0.176 0.861
Age                       -0.007 0.993    0.030   0.937   1.053 -0.233 0.815
RaceWhite                  1.378 3.967    0.717   0.973  16.165  1.922 0.055
Purity                     1.159 3.186    1.292   0.253  40.103  0.897 0.370
FAM83D                     0.099 1.104    0.250   0.677   1.801  0.398 0.690
                          signif
`Macrophage M0_CIBERSORT`       
Age                             
RaceWhite                      ·
Purity                          
FAM83D                          
Rsquare = 0.083 (max possible = 7.29e-01 )
Likelihood ratio test p = 1.95e-01 
Wald test p = 2.93e-01 
Score (logrank) test p = 2.22e-01 

Macrophage M0_CIBERSORT in UCS (n=57):
Model: Surv(OS, EVENT) ~ `Macrophage M0_CIBERSORT` + Age + Race + Purity + `FAM83D` 
52 patients with 32 dying ( 5 missing obs. )
                            coef           HR se(coef) 95%CI_l 95%CI_u      z
`Macrophage M0_CIBERSORT`  0.673        1.961    1.034   0.258  14.877  0.651
Age                        0.044        1.045    0.024   0.996   1.096  1.813
RaceBlack                 17.529 41013809.975 6503.979   0.000     Inf  0.003
RaceWhite                 17.742 50751018.049 6503.979   0.000     Inf  0.003
Purity                    -0.944        0.389    1.069   0.048   3.158 -0.884
FAM83D                    -0.029        0.971    0.288   0.552   1.708 -0.102
                              p signif
`Macrophage M0_CIBERSORT` 0.515       
Age                       0.070      ·
RaceBlack                 0.998       
RaceWhite                 0.998       
Purity                    0.377       
FAM83D                    0.919       
Rsquare = 0.126 (max possible = 9.83e-01 )
Likelihood ratio test p = 3.21e-01 
Wald test p = 4.43e-01 
Score (logrank) test p = 3.37e-01 

Macrophage M0_CIBERSORT in UVM (n=80):
Model: Surv(OS, EVENT) ~ `Macrophage M0_CIBERSORT` + Age + Stage + Gender + Purity + `FAM83D` 
77 patients with 22 dying ( 3 missing obs. )
                            coef     HR se(coef) 95%CI_l 95%CI_u      z     p
`Macrophage M0_CIBERSORT` -1.811  0.163    2.347   0.002  16.249 -0.772 0.440
Age                        0.047  1.049    0.020   1.008   1.091  2.346 0.019
Stage3                     0.066  1.069    0.507   0.396   2.886  0.131 0.896
Stage4                     4.199 66.598    1.265   5.583 794.498  3.320 0.001
Gendermale                 0.577  1.781    0.499   0.670   4.738  1.156 0.248
Purity                     1.686  5.396    1.402   0.346  84.162  1.203 0.229
FAM83D                     1.285  3.615    0.401   1.649   7.925  3.208 0.001
                          signif
`Macrophage M0_CIBERSORT`       
Age                            *
Stage3                          
Stage4                        **
Gendermale                      
Purity                          
FAM83D                        **
Rsquare = 0.346 (max possible = 8.72e-01 )
Likelihood ratio test p = 3.01e-05 
Wald test p = 1.11e-03 
Score (logrank) test p = 2.35e-10 

Macrophage M0_CIBERSORT-ABS in ACC (n=79):
Model: Surv(OS, EVENT) ~ `Macrophage M0_CIBERSORT-ABS` + Age + Gender + Race + Purity + `FAM83D` 
64 patients with 24 dying ( 15 missing obs. )
                                coef           HR se(coef)      95%CI_l
`Macrophage M0_CIBERSORT-ABS` 42.951 4.502442e+18    5.503 9.310653e+13
Age                            0.006 1.006000e+00    0.014 9.790000e-01
Gendermale                     1.273 3.572000e+00    0.420 1.568000e+00
RaceBlack                      0.919 2.507000e+00 1981.999 0.000000e+00
RaceWhite                     12.761 3.485049e+05 1804.603 0.000000e+00
Purity                         8.931 7.564356e+03    1.394 4.922270e+02
FAM83D                         0.989 2.688000e+00    0.250 1.647000e+00
                                   95%CI_u     z     p signif
`Macrophage M0_CIBERSORT-ABS` 2.177289e+23 7.805 0.000    ***
Age                           1.035000e+00 0.448 0.654       
Gendermale                    8.139000e+00 3.030 0.002     **
RaceBlack                              Inf 0.000 1.000   <NA>
RaceWhite                              Inf 0.007 0.994       
Purity                        1.162460e+05 6.407 0.000    ***
FAM83D                        4.386000e+00 3.958 0.000    ***
Rsquare = 0.472 (max possible = 9.38e-01 )
Likelihood ratio test p = 8.46e-07 
Wald test p = 2.65e-24 
Score (logrank) test p = 4.46e-08 

Macrophage M0_CIBERSORT-ABS in BLCA (n=408):
Model: Surv(OS, EVENT) ~ `Macrophage M0_CIBERSORT-ABS` + Age + Stage + Gender + Race + Purity + `FAM83D` 
348 patients with 160 dying ( 60 missing obs. )
                                coef          HR se(coef) 95%CI_l 95%CI_u
`Macrophage M0_CIBERSORT-ABS` -0.439       0.645    1.802   0.019  22.045
Age                            0.034       1.034    0.009   1.017   1.052
Stage2                        14.533 2048322.441 1869.769   0.000     Inf
Stage3                        14.969 3169477.092 1869.769   0.000     Inf
Stage4                        15.521 5502358.961 1869.769   0.000     Inf
Gendermale                    -0.177       0.838    0.180   0.589   1.192
RaceBlack                      0.743       2.101    0.456   0.860   5.134
RaceWhite                      0.130       1.139    0.357   0.566   2.291
Purity                         0.102       1.108    0.361   0.546   2.245
FAM83D                        -0.020       0.980    0.086   0.828   1.159
                                   z     p signif
`Macrophage M0_CIBERSORT-ABS` -0.244 0.807       
Age                            3.869 0.000    ***
Stage2                         0.008 0.994       
Stage3                         0.008 0.994       
Stage4                         0.008 0.993       
Gendermale                    -0.983 0.325       
RaceBlack                      1.629 0.103       
RaceWhite                      0.364 0.716       
Purity                         0.284 0.777       
FAM83D                        -0.238 0.812       
Rsquare = 0.13 (max possible = 9.91e-01 )
Likelihood ratio test p = 4.7e-07 
Wald test p = 2.67e-06 
Score (logrank) test p = 7.25e-07 

Macrophage M0_CIBERSORT-ABS in BRCA (n=1100):
Model: Surv(OS, EVENT) ~ `Macrophage M0_CIBERSORT-ABS` + Age + Stage + Gender + Race + Purity + `FAM83D` 
878 patients with 121 dying ( 222 missing obs. )
                                coef     HR se(coef) 95%CI_l 95%CI_u      z
`Macrophage M0_CIBERSORT-ABS` -0.413  0.662    2.059   0.012  37.440 -0.200
Age                            0.038  1.039    0.008   1.023   1.055  4.886
Stage2                         0.372  1.450    0.305   0.797   2.638  1.217
Stage3                         1.157  3.180    0.315   1.715   5.896  3.672
Stage4                         2.444 11.516    0.392   5.340  24.838  6.232
Gendermale                     0.042  1.043    1.007   0.145   7.511  0.042
RaceBlack                     -0.047  0.954    0.621   0.282   3.224 -0.076
RaceWhite                     -0.241  0.786    0.596   0.244   2.528 -0.404
Purity                         0.372  1.450    0.436   0.617   3.405  0.853
FAM83D                         0.108  1.114    0.069   0.974   1.275  1.579
                                  p signif
`Macrophage M0_CIBERSORT-ABS` 0.841       
Age                           0.000    ***
Stage2                        0.223       
Stage3                        0.000    ***
Stage4                        0.000    ***
Gendermale                    0.966       
RaceBlack                     0.939       
RaceWhite                     0.686       
Purity                        0.394       
FAM83D                        0.114       
Rsquare = 0.083 (max possible = 7.85e-01 )
Likelihood ratio test p = 2.43e-12 
Wald test p = 6.71e-16 
Score (logrank) test p = 8.81e-22 

Macrophage M0_CIBERSORT-ABS in BRCA-Basal (n=191):
Model: Surv(OS, EVENT) ~ `Macrophage M0_CIBERSORT-ABS` + Age + Stage + Race + Purity + `FAM83D` 
163 patients with 24 dying ( 28 missing obs. )
                                coef           HR se(coef) 95%CI_l   95%CI_u
`Macrophage M0_CIBERSORT-ABS`  1.184 3.269000e+00    4.385   0.001 17639.160
Age                            0.017 1.017000e+00    0.017   0.983     1.052
Stage2                        18.760 1.404490e+08 6311.545   0.000       Inf
Stage3                        20.177 5.790112e+08 6311.545   0.000       Inf
Stage4                        21.194 1.601832e+09 6311.545   0.000       Inf
RaceBlack                     -0.806 4.470000e-01    1.165   0.046     4.382
RaceWhite                     -1.186 3.060000e-01    1.164   0.031     2.989
Purity                         0.719 2.052000e+00    0.961   0.312    13.496
FAM83D                        -0.424 6.540000e-01    0.239   0.409     1.046
                                   z     p signif
`Macrophage M0_CIBERSORT-ABS`  0.270 0.787       
Age                            0.975 0.329       
Stage2                         0.003 0.998       
Stage3                         0.003 0.997       
Stage4                         0.003 0.997       
RaceBlack                     -0.692 0.489       
RaceWhite                     -1.019 0.308       
Purity                         0.748 0.455       
FAM83D                        -1.772 0.076      ·
Rsquare = 0.172 (max possible = 7.18e-01 )
Likelihood ratio test p = 3.32e-04 
Wald test p = 5.32e-03 
Score (logrank) test p = 4.05e-06 

Macrophage M0_CIBERSORT-ABS in BRCA-Her2 (n=82):
Model: Surv(OS, EVENT) ~ `Macrophage M0_CIBERSORT-ABS` + Age + Stage + Race + Purity + `FAM83D` 
59 patients with 11 dying ( 23 missing obs. )
                                coef           HR    se(coef) 95%CI_l
`Macrophage M0_CIBERSORT-ABS` -4.223 1.500000e-02      13.482   0.000
Age                            0.028 1.029000e+00       0.029   0.972
Stage2                        17.866 5.744341e+07   15263.799   0.000
Stage3                        19.716 3.651653e+08   15263.799   0.000
Stage4                        52.579 6.835325e+22 1875909.663   0.000
RaceBlack                     -3.132 4.400000e-02       1.807   0.001
RaceWhite                     -1.745 1.750000e-01       1.570   0.008
Purity                         2.423 1.127500e+01       2.451   0.092
FAM83D                        -0.383 6.820000e-01       0.531   0.241
                                   95%CI_u      z     p signif
`Macrophage M0_CIBERSORT-ABS` 4.379610e+09 -0.313 0.754       
Age                           1.089000e+00  0.977 0.328       
Stage2                                 Inf  0.001 0.999       
Stage3                                 Inf  0.001 0.999       
Stage4                                 Inf  0.000 1.000   <NA>
RaceBlack                     1.505000e+00 -1.734 0.083      ·
RaceWhite                     3.790000e+00 -1.111 0.266       
Purity                        1.376334e+03  0.988 0.323       
FAM83D                        1.932000e+00 -0.720 0.471       
Rsquare = 0.377 (max possible = 6.68e-01 )
Likelihood ratio test p = 9.85e-04 
Wald test p = 1e+00 
Score (logrank) test p = 1.03e-13 

Macrophage M0_CIBERSORT-ABS in BRCA-LumA (n=568):
Model: Surv(OS, EVENT) ~ `Macrophage M0_CIBERSORT-ABS` + Age + Stage + Gender + Race + Purity + `FAM83D` 
464 patients with 55 dying ( 104 missing obs. )
                                 coef    HR se(coef) 95%CI_l  95%CI_u      z
`Macrophage M0_CIBERSORT-ABS`   0.400 1.492    3.620   0.001 1799.623  0.111
Age                             0.052 1.054    0.012   1.028    1.080  4.216
Stage2                          0.312 1.366    0.376   0.654    2.852  0.831
Stage3                          0.898 2.456    0.399   1.124    5.363  2.254
Stage4                          2.227 9.276    0.600   2.863   30.061  3.713
Gendermale                    -15.404 0.000 3471.046   0.000      Inf -0.004
RaceBlack                      -0.415 0.660    1.180   0.065    6.674 -0.352
RaceWhite                       0.210 1.233    1.032   0.163    9.318  0.203
Purity                          0.192 1.211    0.642   0.344    4.261  0.298
FAM83D                          0.164 1.178    0.151   0.876    1.583  1.084
                                  p signif
`Macrophage M0_CIBERSORT-ABS` 0.912       
Age                           0.000    ***
Stage2                        0.406       
Stage3                        0.024      *
Stage4                        0.000    ***
Gendermale                    0.996       
RaceBlack                     0.725       
RaceWhite                     0.839       
Purity                        0.765       
FAM83D                        0.278       
Rsquare = 0.072 (max possible = 6.81e-01 )
Likelihood ratio test p = 1.3e-04 
Wald test p = 3.68e-05 
Score (logrank) test p = 6.94e-07 

Macrophage M0_CIBERSORT-ABS in BRCA-LumB (n=219):
Model: Surv(OS, EVENT) ~ `Macrophage M0_CIBERSORT-ABS` + Age + Stage + Gender + Race + Purity + `FAM83D` 
157 patients with 25 dying ( 62 missing obs. )
                                coef           HR se(coef) 95%CI_l    95%CI_u
`Macrophage M0_CIBERSORT-ABS` -2.526        0.080    7.170   0.000 101314.194
Age                            0.054        1.055    0.022   1.011      1.101
Stage2                         0.444        1.559    1.096   0.182     13.360
Stage3                         1.295        3.652    1.081   0.439     30.390
Stage4                         1.873        6.505    1.191   0.630     67.128
Gendermale                     0.982        2.670    1.144   0.284     25.127
RaceBlack                     16.758 18967530.344 6388.861   0.000        Inf
RaceWhite                     15.982  8723915.641 6388.861   0.000        Inf
Purity                         0.963        2.620    1.517   0.134     51.288
FAM83D                         0.292        1.339    0.214   0.881      2.035
                                   z     p signif
`Macrophage M0_CIBERSORT-ABS` -0.352 0.725       
Age                            2.466 0.014      *
Stage2                         0.405 0.685       
Stage3                         1.198 0.231       
Stage4                         1.573 0.116       
Gendermale                     0.858 0.391       
RaceBlack                      0.003 0.998       
RaceWhite                      0.003 0.998       
Purity                         0.635 0.526       
FAM83D                         1.366 0.172       
Rsquare = 0.118 (max possible = 6.98e-01 )
Likelihood ratio test p = 3.14e-02 
Wald test p = 6.1e-02 
Score (logrank) test p = 1.77e-02 

Macrophage M0_CIBERSORT-ABS in CESC (n=306):
Model: Surv(OS, EVENT) ~ `Macrophage M0_CIBERSORT-ABS` + Age + Race + Purity + `FAM83D` 
227 patients with 55 dying ( 79 missing obs. )
                                coef    HR se(coef) 95%CI_l   95%CI_u      z
`Macrophage M0_CIBERSORT-ABS`  2.161 8.680    4.344   0.002 43261.847  0.497
Age                            0.012 1.012    0.010   0.992     1.033  1.212
RaceBlack                      1.027 2.793    1.069   0.344    22.695  0.961
RaceWhite                      0.802 2.229    1.016   0.304    16.330  0.789
Purity                         0.593 1.810    0.740   0.425     7.718  0.802
FAM83D                        -0.034 0.967    0.138   0.738     1.267 -0.247
                                  p signif
`Macrophage M0_CIBERSORT-ABS` 0.619       
Age                           0.226       
RaceBlack                     0.337       
RaceWhite                     0.430       
Purity                        0.423       
FAM83D                        0.805       
Rsquare = 0.015 (max possible = 8.91e-01 )
Likelihood ratio test p = 7.57e-01 
Wald test p = 7.94e-01 
Score (logrank) test p = 7.86e-01 

Macrophage M0_CIBERSORT-ABS in CHOL (n=36):
Model: Surv(OS, EVENT) ~ `Macrophage M0_CIBERSORT-ABS` + Age + Stage + Gender + Race + Purity + `FAM83D` 
36 patients with 18 dying ( 0 missing obs. )
                                 coef    HR se(coef) 95%CI_l     95%CI_u      z
`Macrophage M0_CIBERSORT-ABS`  -0.083 0.920    7.175   0.000 1177506.880 -0.012
Age                             0.017 1.017    0.022   0.974       1.062  0.758
Stage2                          0.682 1.979    0.680   0.522       7.503  1.003
Stage3                        -14.924 0.000 6995.278   0.000         Inf -0.002
Stage4                          0.813 2.255    0.683   0.591       8.600  1.190
Gendermale                      0.175 1.192    0.606   0.364       3.905  0.290
RaceBlack                      -0.182 0.834    1.499   0.044      15.731 -0.121
RaceWhite                      -0.991 0.371    0.899   0.064       2.161 -1.103
Purity                          2.229 9.288    1.611   0.395     218.454  1.383
FAM83D                          0.328 1.388    0.381   0.658       2.926  0.861
                                  p signif
`Macrophage M0_CIBERSORT-ABS` 0.991       
Age                           0.449       
Stage2                        0.316       
Stage3                        0.998       
Stage4                        0.234       
Gendermale                    0.772       
RaceBlack                     0.903       
RaceWhite                     0.270       
Purity                        0.167       
FAM83D                        0.389       
Rsquare = 0.23 (max possible = 9.46e-01 )
Likelihood ratio test p = 4.94e-01 
Wald test p = 6.84e-01 
Score (logrank) test p = 5.08e-01 

Macrophage M0_CIBERSORT-ABS in COAD (n=458):
Model: Surv(OS, EVENT) ~ `Macrophage M0_CIBERSORT-ABS` + Age + Stage + Gender + Race + Purity + `FAM83D` 
236 patients with 58 dying ( 222 missing obs. )
                                coef    HR se(coef) 95%CI_l 95%CI_u      z
`Macrophage M0_CIBERSORT-ABS`  0.277 1.319    2.106   0.021  81.751  0.132
Age                            0.028 1.029    0.013   1.003   1.055  2.214
Stage2                         0.506 1.659    0.636   0.477   5.768  0.796
Stage3                         1.079 2.942    0.628   0.859  10.071  1.718
Stage4                         2.275 9.729    0.635   2.804  33.750  3.585
Gendermale                     0.326 1.385    0.290   0.785   2.443  1.124
RaceBlack                     -0.346 0.708    0.842   0.136   3.688 -0.410
RaceWhite                     -0.294 0.745    0.783   0.161   3.459 -0.375
Purity                        -0.434 0.648    0.657   0.179   2.351 -0.660
FAM83D                         0.042 1.042    0.208   0.694   1.566  0.200
                                  p signif
`Macrophage M0_CIBERSORT-ABS` 0.895       
Age                           0.027      *
Stage2                        0.426       
Stage3                        0.086      ·
Stage4                        0.000    ***
Gendermale                    0.261       
RaceBlack                     0.681       
RaceWhite                     0.707       
Purity                        0.509       
FAM83D                        0.841       
Rsquare = 0.126 (max possible = 8.97e-01 )
Likelihood ratio test p = 4.38e-04 
Wald test p = 3.32e-04 
Score (logrank) test p = 4.21e-05 

Macrophage M0_CIBERSORT-ABS in DLBC (n=48):
Model: Surv(OS, EVENT) ~ `Macrophage M0_CIBERSORT-ABS` + Age + Gender + Race + Purity + `FAM83D` 
41 patients with 5 dying ( 7 missing obs. )
                                coef    HR se(coef) 95%CI_l 95%CI_u      z
`Macrophage M0_CIBERSORT-ABS` -3.588 0.028    4.795   0.000 334.012 -0.748
Age                           -0.029 0.971    0.048   0.885   1.067 -0.610
Gendermale                     0.038 1.038    1.197   0.099  10.846  0.031
RaceBlack                      1.239 3.453    2.343   0.035 340.626  0.529
RaceWhite                     -2.357 0.095    1.703   0.003   2.668 -1.384
Purity                        -3.025 0.049    2.378   0.000   5.132 -1.272
FAM83D                         1.041 2.833    0.717   0.696  11.537  1.453
                                  p signif
`Macrophage M0_CIBERSORT-ABS` 0.454       
Age                           0.542       
Gendermale                    0.975       
RaceBlack                     0.597       
RaceWhite                     0.166       
Purity                        0.203       
FAM83D                        0.146       
Rsquare = 0.215 (max possible = 5.58e-01 )
Likelihood ratio test p = 1.92e-01 
Wald test p = 4.95e-01 
Score (logrank) test p = 1.76e-01 

Macrophage M0_CIBERSORT-ABS in ESCA (n=185):
Model: Surv(OS, EVENT) ~ `Macrophage M0_CIBERSORT-ABS` + Age + Stage + Gender + Race + Purity + `FAM83D` 
140 patients with 47 dying ( 45 missing obs. )
                                coef     HR se(coef) 95%CI_l   95%CI_u      z
`Macrophage M0_CIBERSORT-ABS`  0.232  1.262    4.816   0.000 15866.813  0.048
Age                            0.008  1.008    0.014   0.980     1.036  0.533
Stage2                         0.643  1.901    0.658   0.523     6.909  0.976
Stage3                         1.383  3.988    0.676   1.059    15.013  2.045
Stage4                         2.826 16.873    0.776   3.687    77.217  3.641
Gendermale                     0.450  1.568    0.539   0.546     4.507  0.835
RaceBlack                      0.368  1.446    1.076   0.175    11.911  0.342
RaceWhite                     -0.160  0.852    0.458   0.347     2.088 -0.351
Purity                         0.093  1.097    0.816   0.222     5.426  0.113
FAM83D                        -0.147  0.863    0.164   0.626     1.190 -0.899
                                  p signif
`Macrophage M0_CIBERSORT-ABS` 0.961       
Age                           0.594       
Stage2                        0.329       
Stage3                        0.041      *
Stage4                        0.000    ***
Gendermale                    0.403       
RaceBlack                     0.732       
RaceWhite                     0.726       
Purity                        0.910       
FAM83D                        0.369       
Rsquare = 0.146 (max possible = 9.32e-01 )
Likelihood ratio test p = 1.46e-02 
Wald test p = 7.07e-03 
Score (logrank) test p = 6.24e-04 

Macrophage M0_CIBERSORT-ABS in GBM (n=153):
Model: Surv(OS, EVENT) ~ `Macrophage M0_CIBERSORT-ABS` + Age + Gender + Race + Purity + `FAM83D` 
135 patients with 108 dying ( 18 missing obs. )
                                coef     HR se(coef) 95%CI_l     95%CI_u      z
`Macrophage M0_CIBERSORT-ABS`  4.179 65.321    5.533   0.001 3347844.825  0.755
Age                            0.029  1.029    0.008   1.012       1.046  3.415
Gendermale                    -0.114  0.892    0.215   0.585       1.361 -0.529
RaceBlack                      0.404  1.498    0.736   0.354       6.343  0.549
RaceWhite                     -0.196  0.822    0.619   0.245       2.763 -0.317
Purity                        -1.356  0.258    0.569   0.084       0.787 -2.381
FAM83D                         0.142  1.152    0.112   0.924       1.436  1.261
                                  p signif
`Macrophage M0_CIBERSORT-ABS` 0.450       
Age                           0.001     **
Gendermale                    0.597       
RaceBlack                     0.583       
RaceWhite                     0.751       
Purity                        0.017      *
FAM83D                        0.207       
Rsquare = 0.147 (max possible = 9.98e-01 )
Likelihood ratio test p = 3.14e-03 
Wald test p = 2.97e-03 
Score (logrank) test p = 2.37e-03 

Macrophage M0_CIBERSORT-ABS in HNSC (n=522):
Model: Surv(OS, EVENT) ~ `Macrophage M0_CIBERSORT-ABS` + Age + Stage + Gender + Race + Purity + `FAM83D` 
411 patients with 176 dying ( 111 missing obs. )
                                coef    HR se(coef) 95%CI_l 95%CI_u      z
`Macrophage M0_CIBERSORT-ABS` -0.347 0.707    0.894   0.122   4.078 -0.388
Age                            0.022 1.022    0.008   1.007   1.038  2.889
Stage2                         0.627 1.872    0.544   0.645   5.435  1.153
Stage3                         0.871 2.390    0.537   0.834   6.851  1.621
Stage4                         1.267 3.551    0.511   1.304   9.668  2.480
Gendermale                    -0.261 0.771    0.173   0.549   1.081 -1.510
RaceBlack                      0.128 1.136    0.561   0.379   3.412  0.228
RaceWhite                     -0.250 0.779    0.511   0.286   2.121 -0.489
Purity                        -0.096 0.908    0.374   0.437   1.890 -0.257
FAM83D                         0.044 1.045    0.075   0.901   1.211  0.581
                                  p signif
`Macrophage M0_CIBERSORT-ABS` 0.698       
Age                           0.004     **
Stage2                        0.249       
Stage3                        0.105       
Stage4                        0.013      *
Gendermale                    0.131       
RaceBlack                     0.820       
RaceWhite                     0.625       
Purity                        0.797       
FAM83D                        0.561       
Rsquare = 0.07 (max possible = 9.89e-01 )
Likelihood ratio test p = 8.62e-04 
Wald test p = 2.25e-03 
Score (logrank) test p = 1.63e-03 

Macrophage M0_CIBERSORT-ABS in HNSC-HPV+ (n=98):
Model: Surv(OS, EVENT) ~ `Macrophage M0_CIBERSORT-ABS` + Age + Stage + Gender + Race + Purity + `FAM83D` 
65 patients with 23 dying ( 33 missing obs. )
                                coef           HR  se(coef) 95%CI_l   95%CI_u
`Macrophage M0_CIBERSORT-ABS`  2.352 1.050700e+01     4.071   0.004 30646.420
Age                            0.009 1.009000e+00     0.025   0.960     1.060
Stage2                        17.246 3.088290e+07  5352.368   0.000       Inf
Stage3                        16.205 1.090350e+07  5352.368   0.000       Inf
Stage4                        17.410 3.639668e+07  5352.368   0.000       Inf
Gendermale                    -0.188 8.290000e-01     0.536   0.290     2.371
RaceBlack                     19.675 3.505419e+08 12077.004   0.000       Inf
RaceWhite                     18.800 1.461853e+08 12077.004   0.000       Inf
Purity                        -1.616 1.990000e-01     1.143   0.021     1.865
FAM83D                         0.176 1.192000e+00     0.264   0.711     1.998
                                   z     p signif
`Macrophage M0_CIBERSORT-ABS`  0.578 0.563       
Age                            0.341 0.733       
Stage2                         0.003 0.997       
Stage3                         0.003 0.998       
Stage4                         0.003 0.997       
Gendermale                    -0.350 0.726       
RaceBlack                      0.002 0.999       
RaceWhite                      0.002 0.999       
Purity                        -1.415 0.157       
FAM83D                         0.666 0.505       
Rsquare = 0.098 (max possible = 9.17e-01 )
Likelihood ratio test p = 7.52e-01 
Wald test p = 9.63e-01 
Score (logrank) test p = 8.92e-01 

Macrophage M0_CIBERSORT-ABS in HNSC-HPV- (n=422):
Model: Surv(OS, EVENT) ~ `Macrophage M0_CIBERSORT-ABS` + Age + Stage + Gender + Race + Purity + `FAM83D` 
346 patients with 153 dying ( 76 missing obs. )
                                coef    HR se(coef) 95%CI_l 95%CI_u      z
`Macrophage M0_CIBERSORT-ABS` -0.395 0.674    0.940   0.107   4.249 -0.420
Age                            0.027 1.027    0.008   1.010   1.044  3.166
Stage2                         0.375 1.454    0.554   0.491   4.307  0.676
Stage3                         0.736 2.088    0.542   0.722   6.039  1.359
Stage4                         1.161 3.194    0.513   1.168   8.731  2.263
Gendermale                    -0.295 0.744    0.183   0.520   1.067 -1.609
RaceBlack                     -0.007 0.993    0.568   0.326   3.024 -0.013
RaceWhite                     -0.387 0.679    0.514   0.248   1.861 -0.752
Purity                         0.166 1.181    0.409   0.529   2.634  0.406
FAM83D                         0.027 1.027    0.079   0.879   1.200  0.337
                                  p signif
`Macrophage M0_CIBERSORT-ABS` 0.674       
Age                           0.002     **
Stage2                        0.499       
Stage3                        0.174       
Stage4                        0.024      *
Gendermale                    0.108       
RaceBlack                     0.989       
RaceWhite                     0.452       
Purity                        0.685       
FAM83D                        0.736       
Rsquare = 0.085 (max possible = 9.89e-01 )
Likelihood ratio test p = 6.06e-04 
Wald test p = 1.69e-03 
Score (logrank) test p = 1.27e-03 

Macrophage M0_CIBERSORT-ABS in KICH (n=66):
Model: Surv(OS, EVENT) ~ `Macrophage M0_CIBERSORT-ABS` + Age + Stage + Gender + Race + Purity + `FAM83D` 
63 patients with 9 dying ( 3 missing obs. )
                                 coef           HR  se(coef)      95%CI_l
`Macrophage M0_CIBERSORT-ABS`  37.227 1.470318e+16    38.282        0.000
Age                             0.063 1.065000e+00     0.030        1.004
Stage2                         16.210 1.096686e+07     0.860  2034577.286
Stage3                         18.051 6.910455e+07     0.784 14872586.513
Stage4                         19.791 3.938538e+08     0.928 63874850.598
Gendermale                     -1.078 3.400000e-01     0.750        0.078
RaceBlack                     -16.416 0.000000e+00 11540.983        0.000
RaceWhite                      -0.568 5.670000e-01     1.205        0.053
Purity                          2.688 1.470400e+01     4.521        0.002
FAM83D                          0.790 2.204000e+00     0.287        1.255
                                   95%CI_u      z     p signif
`Macrophage M0_CIBERSORT-ABS` 5.662438e+48  0.972 0.331       
Age                           1.130000e+00  2.104 0.035      *
Stage2                        5.911397e+07 18.860 0.000    ***
Stage3                        3.210900e+08 23.032 0.000    ***
Stage4                        2.428511e+09 21.325 0.000    ***
Gendermale                    1.480000e+00 -1.437 0.151       
RaceBlack                              Inf -0.001 0.999       
RaceWhite                     6.006000e+00 -0.472 0.637       
Purity                        1.036680e+05  0.595 0.552       
FAM83D                        3.868000e+00  2.752 0.006     **
Rsquare = 0.401 (max possible = 6.71e-01 )
Likelihood ratio test p = 3.61e-04 
Wald test p = 2.43e-285 
Score (logrank) test p = 4.44e-10 

Macrophage M0_CIBERSORT-ABS in KIRC (n=533):
Model: Surv(OS, EVENT) ~ `Macrophage M0_CIBERSORT-ABS` + Age + Stage + Gender + Race + Purity + `FAM83D` 
450 patients with 138 dying ( 83 missing obs. )
                                coef     HR se(coef) 95%CI_l  95%CI_u      z
`Macrophage M0_CIBERSORT-ABS`  3.693 40.147    2.762   0.179 9012.526  1.337
Age                            0.034  1.035    0.008   1.018    1.052  4.085
Stage2                         0.309  1.362    0.346   0.691    2.683  0.893
Stage3                         0.765  2.149    0.232   1.363    3.388  3.294
Stage4                         1.732  5.653    0.216   3.704    8.629  8.028
Gendermale                    -0.119  0.888    0.185   0.618    1.275 -0.643
RaceBlack                      0.520  1.682    1.064   0.209   13.522  0.489
RaceWhite                      0.490  1.632    1.023   0.220   12.131  0.479
Purity                         0.207  1.230    0.374   0.591    2.559  0.552
FAM83D                         0.238  1.268    0.121   1.001    1.607  1.968
                                  p signif
`Macrophage M0_CIBERSORT-ABS` 0.181       
Age                           0.000    ***
Stage2                        0.372       
Stage3                        0.001     **
Stage4                        0.000    ***
Gendermale                    0.520       
RaceBlack                     0.625       
RaceWhite                     0.632       
Purity                        0.581       
FAM83D                        0.049      *
Rsquare = 0.185 (max possible = 9.65e-01 )
Likelihood ratio test p = 2.03e-15 
Wald test p = 6.68e-16 
Score (logrank) test p = 4.04e-19 

Macrophage M0_CIBERSORT-ABS in KIRP (n=290):
Model: Surv(OS, EVENT) ~ `Macrophage M0_CIBERSORT-ABS` + Age + Stage + Gender + Race + Purity + `FAM83D` 
219 patients with 34 dying ( 71 missing obs. )
                                coef    HR se(coef) 95%CI_l      95%CI_u      z
`Macrophage M0_CIBERSORT-ABS`  0.448 1.566   11.358   0.000 7.294292e+09  0.039
Age                            0.015 1.015    0.016   0.984 1.047000e+00  0.951
Stage2                        -0.647 0.524    1.055   0.066 4.136000e+00 -0.614
Stage3                         0.905 2.472    0.463   0.997 6.130000e+00  1.953
Stage4                         2.173 8.783    0.518   3.183 2.423400e+01  4.196
Gendermale                    -0.112 0.894    0.419   0.394 2.031000e+00 -0.267
RaceBlack                     -0.551 0.576    1.315   0.044 7.585000e+00 -0.419
RaceWhite                     -0.914 0.401    1.301   0.031 5.137000e+00 -0.702
Purity                        -0.705 0.494    0.853   0.093 2.628000e+00 -0.827
FAM83D                         0.950 2.586    0.201   1.743 3.837000e+00  4.723
                                  p signif
`Macrophage M0_CIBERSORT-ABS` 0.969       
Age                           0.342       
Stage2                        0.540       
Stage3                        0.051      ·
Stage4                        0.000    ***
Gendermale                    0.789       
RaceBlack                     0.675       
RaceWhite                     0.482       
Purity                        0.408       
FAM83D                        0.000    ***
Rsquare = 0.233 (max possible = 7.58e-01 )
Likelihood ratio test p = 8.16e-09 
Wald test p = 3.37e-09 
Score (logrank) test p = 8.53e-16 

Macrophage M0_CIBERSORT-ABS in LGG (n=516):
Model: Surv(OS, EVENT) ~ `Macrophage M0_CIBERSORT-ABS` + Age + Gender + Race + Purity + `FAM83D` 
463 patients with 112 dying ( 53 missing obs. )
                                coef          HR se(coef) 95%CI_l     95%CI_u
`Macrophage M0_CIBERSORT-ABS`  0.827       2.286    6.767   0.000 1314631.601
Age                            0.057       1.059    0.008   1.043       1.075
Gendermale                     0.119       1.127    0.198   0.765       1.661
RaceBlack                     15.995 8839163.770 2356.649   0.000         Inf
RaceWhite                     16.002 8900799.133 2356.649   0.000         Inf
Purity                        -1.196       0.302    0.406   0.136       0.671
FAM83D                         0.541       1.718    0.085   1.454       2.029
                                   z     p signif
`Macrophage M0_CIBERSORT-ABS`  0.122 0.903       
Age                            7.316 0.000    ***
Gendermale                     0.604 0.546       
RaceBlack                      0.007 0.995       
RaceWhite                      0.007 0.995       
Purity                        -2.944 0.003     **
FAM83D                         6.362 0.000    ***
Rsquare = 0.203 (max possible = 9.07e-01 )
Likelihood ratio test p = 1.11e-19 
Wald test p = 5.89e-21 
Score (logrank) test p = 1.35e-24 

Macrophage M0_CIBERSORT-ABS in LIHC (n=371):
Model: Surv(OS, EVENT) ~ `Macrophage M0_CIBERSORT-ABS` + Age + Stage + Gender + Race + Purity + `FAM83D` 
310 patients with 106 dying ( 61 missing obs. )
                                coef     HR se(coef) 95%CI_l 95%CI_u      z
`Macrophage M0_CIBERSORT-ABS`  2.589 13.320    1.383   0.887 200.136  1.873
Age                            0.014  1.014    0.009   0.997   1.031  1.603
Stage2                         0.221  1.247    0.265   0.741   2.098  0.832
Stage3                         0.806  2.239    0.240   1.398   3.586  3.355
Stage4                         1.825  6.204    0.625   1.821  21.133  2.919
Gendermale                    -0.140  0.870    0.228   0.556   1.359 -0.613
RaceBlack                      0.677  1.969    0.500   0.739   5.245  1.355
RaceWhite                     -0.017  0.983    0.239   0.616   1.569 -0.071
Purity                         0.267  1.306    0.471   0.519   3.290  0.567
FAM83D                         0.278  1.321    0.094   1.098   1.588  2.953
                                  p signif
`Macrophage M0_CIBERSORT-ABS` 0.061      ·
Age                           0.109       
Stage2                        0.405       
Stage3                        0.001     **
Stage4                        0.004     **
Gendermale                    0.540       
RaceBlack                     0.175       
RaceWhite                     0.943       
Purity                        0.571       
FAM83D                        0.003     **
Rsquare = 0.123 (max possible = 9.66e-01 )
Likelihood ratio test p = 1.28e-05 
Wald test p = 1.1e-05 
Score (logrank) test p = 2.79e-06 

Macrophage M0_CIBERSORT-ABS in LUAD (n=515):
Model: Surv(OS, EVENT) ~ `Macrophage M0_CIBERSORT-ABS` + Age + Stage + Gender + Race + Purity + `FAM83D` 
421 patients with 150 dying ( 94 missing obs. )
                                coef           HR se(coef) 95%CI_l 95%CI_u
`Macrophage M0_CIBERSORT-ABS` -1.357        0.258    1.442   0.015   4.346
Age                            0.014        1.014    0.009   0.996   1.033
Stage2                         0.889        2.433    0.203   1.635   3.622
Stage3                         0.947        2.579    0.221   1.674   3.974
Stage4                         1.056        2.876    0.334   1.494   5.534
Gendermale                    -0.035        0.965    0.169   0.693   1.345
RaceBlack                     16.233 11222664.396 1871.043   0.000     Inf
RaceWhite                     16.366 12814099.648 1871.043   0.000     Inf
Purity                         0.640        1.897    0.357   0.942   3.820
FAM83D                         0.238        1.269    0.073   1.100   1.463
                                   z     p signif
`Macrophage M0_CIBERSORT-ABS` -0.941 0.347       
Age                            1.503 0.133       
Stage2                         4.382 0.000    ***
Stage3                         4.297 0.000    ***
Stage4                         3.163 0.002     **
Gendermale                    -0.210 0.834       
RaceBlack                      0.009 0.993       
RaceWhite                      0.009 0.993       
Purity                         1.793 0.073      ·
FAM83D                         3.273 0.001     **
Rsquare = 0.12 (max possible = 9.74e-01 )
Likelihood ratio test p = 5.54e-08 
Wald test p = 1.34e-06 
Score (logrank) test p = 1.42e-07 

Macrophage M0_CIBERSORT-ABS in LUSC (n=501):
Model: Surv(OS, EVENT) ~ `Macrophage M0_CIBERSORT-ABS` + Age + Stage + Gender + Race + Purity + `FAM83D` 
370 patients with 161 dying ( 131 missing obs. )
                                coef    HR se(coef) 95%CI_l 95%CI_u      z
`Macrophage M0_CIBERSORT-ABS`  1.262 3.533    1.227   0.319  39.159  1.029
Age                            0.016 1.016    0.009   0.998   1.034  1.700
Stage2                         0.259 1.296    0.189   0.894   1.878  1.370
Stage3                         0.664 1.942    0.217   1.269   2.973  3.055
Stage4                         0.820 2.272    0.780   0.492  10.482  1.052
Gendermale                     0.484 1.623    0.195   1.107   2.379  2.479
RaceBlack                      0.087 1.091    0.601   0.336   3.545  0.145
RaceWhite                     -0.435 0.647    0.556   0.218   1.925 -0.782
Purity                        -0.122 0.885    0.390   0.412   1.901 -0.312
FAM83D                        -0.152 0.859    0.083   0.730   1.011 -1.829
                                  p signif
`Macrophage M0_CIBERSORT-ABS` 0.304       
Age                           0.089      ·
Stage2                        0.171       
Stage3                        0.002     **
Stage4                        0.293       
Gendermale                    0.013      *
RaceBlack                     0.884       
RaceWhite                     0.434       
Purity                        0.755       
FAM83D                        0.067      ·
Rsquare = 0.061 (max possible = 9.87e-01 )
Likelihood ratio test p = 1.04e-02 
Wald test p = 9.18e-03 
Score (logrank) test p = 7.81e-03 

Macrophage M0_CIBERSORT-ABS in MESO (n=87):
Model: Surv(OS, EVENT) ~ `Macrophage M0_CIBERSORT-ABS` + Age + Stage + Gender + Race + Purity + `FAM83D` 
85 patients with 72 dying ( 2 missing obs. )
                                coef    HR se(coef) 95%CI_l 95%CI_u      z
`Macrophage M0_CIBERSORT-ABS`  1.043 2.838    2.667   0.015 528.951  0.391
Age                            0.037 1.038    0.017   1.004   1.073  2.199
Stage2                        -0.094 0.910    0.468   0.363   2.279 -0.201
Stage3                        -0.195 0.823    0.409   0.369   1.835 -0.476
Stage4                        -0.626 0.535    0.494   0.203   1.408 -1.267
Gendermale                    -0.419 0.658    0.331   0.344   1.259 -1.266
RaceBlack                      0.384 1.468    1.536   0.072  29.819  0.250
RaceWhite                     -0.404 0.668    1.046   0.086   5.188 -0.386
Purity                        -0.040 0.961    0.578   0.310   2.983 -0.069
FAM83D                         0.449 1.566    0.104   1.278   1.920  4.318
                                  p signif
`Macrophage M0_CIBERSORT-ABS` 0.696       
Age                           0.028      *
Stage2                        0.841       
Stage3                        0.634       
Stage4                        0.205       
Gendermale                    0.206       
RaceBlack                     0.803       
RaceWhite                     0.699       
Purity                        0.945       
FAM83D                        0.000    ***
Rsquare = 0.256 (max possible = 9.98e-01 )
Likelihood ratio test p = 5.1e-03 
Wald test p = 4.62e-03 
Score (logrank) test p = 3.14e-03 

Macrophage M0_CIBERSORT-ABS in OV (n=303):
Model: Surv(OS, EVENT) ~ `Macrophage M0_CIBERSORT-ABS` + Age + Race + Purity + `FAM83D` 
238 patients with 153 dying ( 65 missing obs. )
                                coef    HR se(coef) 95%CI_l 95%CI_u      z
`Macrophage M0_CIBERSORT-ABS` -1.695 0.184    2.178   0.003  13.112 -0.778
Age                            0.037 1.038    0.008   1.022   1.055  4.551
RaceBlack                     -0.073 0.930    0.577   0.300   2.881 -0.127
RaceWhite                     -0.168 0.845    0.516   0.308   2.323 -0.326
Purity                        -0.684 0.504    0.683   0.132   1.925 -1.002
FAM83D                         0.060 1.061    0.093   0.885   1.273  0.642
                                  p signif
`Macrophage M0_CIBERSORT-ABS` 0.436       
Age                           0.000    ***
RaceBlack                     0.899       
RaceWhite                     0.745       
Purity                        0.317       
FAM83D                        0.521       
Rsquare = 0.085 (max possible = 9.97e-01 )
Likelihood ratio test p = 1.77e-03 
Wald test p = 1.39e-03 
Score (logrank) test p = 1.14e-03 

Macrophage M0_CIBERSORT-ABS in PAAD (n=179):
Model: Surv(OS, EVENT) ~ `Macrophage M0_CIBERSORT-ABS` + Age + Stage + Gender + Race + Purity + `FAM83D` 
165 patients with 89 dying ( 14 missing obs. )
                                coef    HR se(coef) 95%CI_l 95%CI_u      z
`Macrophage M0_CIBERSORT-ABS` -0.783 0.457    2.029   0.009  24.363 -0.386
Age                            0.022 1.023    0.011   1.001   1.045  2.032
Stage2                         0.464 1.591    0.448   0.662   3.825  1.038
Stage3                        -0.204 0.815    1.091   0.096   6.917 -0.187
Stage4                         0.091 1.095    0.825   0.217   5.516  0.110
Gendermale                    -0.224 0.799    0.220   0.519   1.230 -1.018
RaceBlack                     -0.127 0.881    0.748   0.203   3.812 -0.170
RaceWhite                      0.281 1.324    0.476   0.521   3.363  0.590
Purity                        -0.557 0.573    0.418   0.253   1.300 -1.332
FAM83D                         0.164 1.178    0.080   1.007   1.378  2.047
                                  p signif
`Macrophage M0_CIBERSORT-ABS` 0.700       
Age                           0.042      *
Stage2                        0.299       
Stage3                        0.851       
Stage4                        0.912       
Gendermale                    0.309       
RaceBlack                     0.865       
RaceWhite                     0.555       
Purity                        0.183       
FAM83D                        0.041      *
Rsquare = 0.111 (max possible = 9.91e-01 )
Likelihood ratio test p = 3.52e-02 
Wald test p = 4.23e-02 
Score (logrank) test p = 3.76e-02 

Macrophage M0_CIBERSORT-ABS in PCPG (n=181):
Model: Surv(OS, EVENT) ~ `Macrophage M0_CIBERSORT-ABS` + Age + Gender + Race + Purity + `FAM83D` 
164 patients with 7 dying ( 17 missing obs. )
                                 coef           HR  se(coef) 95%CI_l
`Macrophage M0_CIBERSORT-ABS` -21.536        0.000    45.886   0.000
Age                             0.042        1.043     0.027   0.989
Gendermale                      1.034        2.811     0.898   0.484
RaceBlack                      -0.478        0.620 23631.062   0.000
RaceWhite                      17.739 50569157.922 19307.086   0.000
Purity                          3.936       51.194     3.641   0.041
FAM83D                          1.242        3.464     0.505   1.288
                                   95%CI_u      z     p signif
`Macrophage M0_CIBERSORT-ABS` 5.071044e+29 -0.469 0.639       
Age                           1.099000e+00  1.563 0.118       
Gendermale                    1.632600e+01  1.152 0.249       
RaceBlack                              Inf  0.000 1.000   <NA>
RaceWhite                              Inf  0.001 0.999       
Purity                        6.434161e+04  1.081 0.280       
FAM83D                        9.313000e+00  2.462 0.014      *
Rsquare = 0.089 (max possible = 3.07e-01 )
Likelihood ratio test p = 3.17e-02 
Wald test p = 1.04e-01 
Score (logrank) test p = 8.58e-03 

Macrophage M0_CIBERSORT-ABS in PRAD (n=498):
Model: Surv(OS, EVENT) ~ `Macrophage M0_CIBERSORT-ABS` + Age + Race + Purity + `FAM83D` 
403 patients with 9 dying ( 95 missing obs. )
                                coef           HR se(coef) 95%CI_l      95%CI_u
`Macrophage M0_CIBERSORT-ABS` -5.537        0.004   24.382   0.000 2.236452e+18
Age                            0.004        1.004    0.057   0.898 1.121000e+00
RaceBlack                     15.522  5510529.982 6731.086   0.000          Inf
RaceWhite                     16.466 14154860.700 6731.086   0.000          Inf
Purity                         1.646        5.188    1.501   0.274 9.832200e+01
FAM83D                         0.451        1.569    0.295   0.881 2.796000e+00
                                   z     p signif
`Macrophage M0_CIBERSORT-ABS` -0.227 0.820       
Age                            0.063 0.950       
RaceBlack                      0.002 0.998       
RaceWhite                      0.002 0.998       
Purity                         1.097 0.273       
FAM83D                         1.530 0.126       
Rsquare = 0.012 (max possible = 1.83e-01 )
Likelihood ratio test p = 5.38e-01 
Wald test p = 6.56e-01 
Score (logrank) test p = 5.77e-01 

Macrophage M0_CIBERSORT-ABS in READ (n=166):
Model: Surv(OS, EVENT) ~ `Macrophage M0_CIBERSORT-ABS` + Age + Stage + Gender + Race + Purity + `FAM83D` 
72 patients with 13 dying ( 94 missing obs. )
                                coef           HR  se(coef) 95%CI_l
`Macrophage M0_CIBERSORT-ABS` 21.555 2.296824e+09    11.923   0.163
Age                            0.122 1.130000e+00     0.049   1.027
Stage2                        -2.682 6.800000e-02     1.381   0.005
Stage3                        -0.887 4.120000e-01     0.913   0.069
Stage4                        -2.196 1.110000e-01     1.490   0.006
Gendermale                    -0.318 7.270000e-01     0.771   0.160
RaceBlack                     -1.092 3.350000e-01 56946.972   0.000
RaceWhite                     15.411 4.929985e+06 56377.488   0.000
Purity                         1.482 4.401000e+00     1.838   0.120
FAM83D                        -0.519 5.950000e-01     0.547   0.204
                                   95%CI_u      z     p signif
`Macrophage M0_CIBERSORT-ABS` 3.238159e+19  1.808 0.071      ·
Age                           1.243000e+00  2.516 0.012      *
Stage2                        1.024000e+00 -1.942 0.052      ·
Stage3                        2.466000e+00 -0.971 0.331       
Stage4                        2.066000e+00 -1.473 0.141       
Gendermale                    3.298000e+00 -0.413 0.680       
RaceBlack                              Inf  0.000 1.000   <NA>
RaceWhite                              Inf  0.000 1.000   <NA>
Purity                        1.614910e+02  0.806 0.420       
FAM83D                        1.739000e+00 -0.948 0.343       
Rsquare = 0.265 (max possible = 7.04e-01 )
Likelihood ratio test p = 1.41e-02 
Wald test p = 8.44e-01 
Score (logrank) test p = 3.56e-02 

Macrophage M0_CIBERSORT-ABS in SARC (n=260):
Model: Surv(OS, EVENT) ~ `Macrophage M0_CIBERSORT-ABS` + Age + Gender + Race + Purity + `FAM83D` 
233 patients with 90 dying ( 27 missing obs. )
                                coef     HR se(coef) 95%CI_l  95%CI_u      z
`Macrophage M0_CIBERSORT-ABS`  2.385 10.863    2.779   0.047 2519.105  0.858
Age                            0.022  1.022    0.008   1.006    1.039  2.634
Gendermale                    -0.024  0.976    0.225   0.628    1.519 -0.107
RaceBlack                     -0.218  0.804    1.096   0.094    6.888 -0.199
RaceWhite                     -0.486  0.615    1.024   0.083    4.574 -0.475
Purity                         1.089  2.971    0.608   0.902    9.788  1.790
FAM83D                        -0.021  0.979    0.067   0.858    1.117 -0.316
                                  p signif
`Macrophage M0_CIBERSORT-ABS` 0.391       
Age                           0.008     **
Gendermale                    0.915       
RaceBlack                     0.843       
RaceWhite                     0.635       
Purity                        0.074      ·
FAM83D                        0.752       
Rsquare = 0.046 (max possible = 9.75e-01 )
Likelihood ratio test p = 1.44e-01 
Wald test p = 1.79e-01 
Score (logrank) test p = 1.8e-01 

Macrophage M0_CIBERSORT-ABS in SKCM (n=471):
Model: Surv(OS, EVENT) ~ `Macrophage M0_CIBERSORT-ABS` + Age + Stage + Gender + Race + Purity + `FAM83D` 
390 patients with 186 dying ( 81 missing obs. )
                                coef    HR se(coef) 95%CI_l 95%CI_u      z
`Macrophage M0_CIBERSORT-ABS` -1.848 0.158    1.179   0.016   1.589 -1.567
Age                            0.017 1.017    0.005   1.007   1.028  3.287
Stage2                         0.315 1.370    0.221   0.889   2.111  1.426
Stage3                         0.671 1.955    0.206   1.305   2.930  3.249
Stage4                         1.533 4.634    0.365   2.267   9.471  4.205
Gendermale                    -0.051 0.950    0.157   0.699   1.292 -0.326
RaceWhite                     -1.282 0.278    0.402   0.126   0.611 -3.186
Purity                         0.762 2.143    0.365   1.048   4.383  2.088
FAM83D                         0.130 1.139    0.082   0.969   1.338  1.573
                                  p signif
`Macrophage M0_CIBERSORT-ABS` 0.117       
Age                           0.001     **
Stage2                        0.154       
Stage3                        0.001     **
Stage4                        0.000    ***
Gendermale                    0.745       
RaceWhite                     0.001     **
Purity                        0.037      *
FAM83D                        0.116       
Rsquare = 0.134 (max possible = 9.92e-01 )
Likelihood ratio test p = 8.16e-09 
Wald test p = 4.02e-09 
Score (logrank) test p = 4.48e-10 

Macrophage M0_CIBERSORT-ABS in SKCM-Primary (n=103):
Model: Surv(OS, EVENT) ~ `Macrophage M0_CIBERSORT-ABS` + Age + Stage + Gender + Race + Purity + `FAM83D` 
94 patients with 26 dying ( 9 missing obs. )
                                coef           HR se(coef) 95%CI_l     95%CI_u
`Macrophage M0_CIBERSORT-ABS`  7.590 1.978053e+03    5.767   0.024 1.60326e+08
Age                            0.017 1.017000e+00    0.017   0.984 1.05200e+00
Stage2                        17.059 2.563125e+07 6276.155   0.000         Inf
Stage3                        17.572 4.278834e+07 6276.155   0.000         Inf
Stage4                        19.886 4.330150e+08 6276.155   0.000         Inf
Gendermale                     0.395 1.485000e+00    0.468   0.593 3.71900e+00
RaceWhite                     -1.218 2.960000e-01    0.664   0.081 1.08700e+00
Purity                         0.737 2.090000e+00    1.048   0.268 1.62950e+01
FAM83D                        -0.075 9.280000e-01    0.244   0.575 1.49800e+00
                                   z     p signif
`Macrophage M0_CIBERSORT-ABS`  1.316 0.188       
Age                            1.017 0.309       
Stage2                         0.003 0.998       
Stage3                         0.003 0.998       
Stage4                         0.003 0.997       
Gendermale                     0.844 0.399       
RaceWhite                     -1.834 0.067      ·
Purity                         0.703 0.482       
FAM83D                        -0.305 0.760       
Rsquare = 0.161 (max possible = 8.69e-01 )
Likelihood ratio test p = 5.72e-02 
Wald test p = 5.09e-02 
Score (logrank) test p = 4.18e-03 

Macrophage M0_CIBERSORT-ABS in SKCM-Metastasis (n=368):
Model: Surv(OS, EVENT) ~ `Macrophage M0_CIBERSORT-ABS` + Age + Stage + Gender + Race + Purity + `FAM83D` 
296 patients with 160 dying ( 72 missing obs. )
                                coef    HR se(coef) 95%CI_l 95%CI_u      z
`Macrophage M0_CIBERSORT-ABS` -1.442 0.237    1.246   0.021   2.719 -1.157
Age                            0.020 1.020    0.006   1.009   1.031  3.456
Stage2                         0.203 1.225    0.233   0.776   1.934  0.871
Stage3                         0.621 1.860    0.211   1.229   2.815  2.936
Stage4                         1.299 3.665    0.415   1.625   8.266  3.129
Gendermale                    -0.054 0.947    0.172   0.676   1.326 -0.316
RaceWhite                     -1.067 0.344    0.601   0.106   1.118 -1.775
Purity                         0.920 2.510    0.396   1.154   5.460  2.321
FAM83D                         0.142 1.152    0.088   0.969   1.370  1.604
                                  p signif
`Macrophage M0_CIBERSORT-ABS` 0.247       
Age                           0.001     **
Stage2                        0.384       
Stage3                        0.003     **
Stage4                        0.002     **
Gendermale                    0.752       
RaceWhite                     0.076      ·
Purity                        0.020      *
FAM83D                        0.109       
Rsquare = 0.144 (max possible = 9.95e-01 )
Likelihood ratio test p = 5.83e-07 
Wald test p = 8.91e-07 
Score (logrank) test p = 3.12e-07 

Macrophage M0_CIBERSORT-ABS in STAD (n=415):
Model: Surv(OS, EVENT) ~ `Macrophage M0_CIBERSORT-ABS` + Age + Stage + Gender + Race + Purity + `FAM83D` 
289 patients with 111 dying ( 126 missing obs. )
                                coef    HR se(coef) 95%CI_l 95%CI_u      z
`Macrophage M0_CIBERSORT-ABS` -2.129 0.119    2.130   0.002   7.726 -1.000
Age                            0.030 1.030    0.010   1.010   1.052  2.890
Stage2                         0.549 1.731    0.393   0.801   3.741  1.396
Stage3                         0.980 2.666    0.368   1.297   5.478  2.667
Stage4                         1.464 4.323    0.514   1.578  11.841  2.848
Gendermale                     0.134 1.144    0.209   0.759   1.723  0.643
RaceBlack                      0.326 1.386    0.452   0.571   3.361  0.721
RaceWhite                      0.096 1.101    0.244   0.683   1.775  0.395
Purity                        -0.487 0.615    0.381   0.291   1.297 -1.277
FAM83D                         0.173 1.189    0.093   0.991   1.426  1.860
                                  p signif
`Macrophage M0_CIBERSORT-ABS` 0.317       
Age                           0.004     **
Stage2                        0.163       
Stage3                        0.008     **
Stage4                        0.004     **
Gendermale                    0.520       
RaceBlack                     0.471       
RaceWhite                     0.693       
Purity                        0.202       
FAM83D                        0.063      ·
Rsquare = 0.084 (max possible = 9.79e-01 )
Likelihood ratio test p = 4.89e-03 
Wald test p = 7.66e-03 
Score (logrank) test p = 5.93e-03 

Macrophage M0_CIBERSORT-ABS in TGCT (n=150):
Model: Surv(OS, EVENT) ~ `Macrophage M0_CIBERSORT-ABS` + Age + Stage + Race + Purity + `FAM83D` 
75 patients with 2 dying ( 75 missing obs. )
                                 coef           HR     se(coef) 95%CI_l 95%CI_u
`Macrophage M0_CIBERSORT-ABS` -35.040 0.000000e+00   304510.252       0     Inf
Age                            -1.706 1.820000e-01     1736.634       0     Inf
Stage2                         -0.063 9.390000e-01    40619.608       0     Inf
Stage3                          8.699 5.997334e+03   158871.765       0     Inf
RaceBlack                      16.662 1.722161e+07 23240816.144       0     Inf
RaceWhite                     -27.727 0.000000e+00 23130011.099       0     Inf
Purity                         22.138 4.113704e+09   226263.375       0     Inf
FAM83D                         -0.410 6.640000e-01    37813.774       0     Inf
                                   z     p signif
`Macrophage M0_CIBERSORT-ABS`  0.000 1.000   <NA>
Age                           -0.001 0.999       
Stage2                         0.000 1.000   <NA>
Stage3                         0.000 1.000   <NA>
RaceBlack                      0.000 1.000   <NA>
RaceWhite                      0.000 1.000   <NA>
Purity                         0.000 1.000   <NA>
FAM83D                         0.000 1.000   <NA>
Rsquare = 0.14 (max possible = 1.4e-01 )
Likelihood ratio test p = 1.84e-01 
Wald test p = 1e+00 
Score (logrank) test p = 4.78e-03 

Macrophage M0_CIBERSORT-ABS in THCA (n=509):
Model: Surv(OS, EVENT) ~ `Macrophage M0_CIBERSORT-ABS` + Age + Stage + Gender + Race + Purity + `FAM83D` 
395 patients with 16 dying ( 114 missing obs. )
                                coef           HR se(coef) 95%CI_l     95%CI_u
`Macrophage M0_CIBERSORT-ABS`  8.250     3828.722    5.032   0.200 7.34746e+07
Age                            0.138        1.148    0.028   1.086 1.21200e+00
Stage2                        -0.196        0.822    1.116   0.092 7.32100e+00
Stage3                         0.086        1.090    0.903   0.186 6.39900e+00
Stage4                         1.877        6.531    1.006   0.909 4.69340e+01
Gendermale                    -0.245        0.783    0.703   0.197 3.10600e+00
RaceBlack                     17.325 33425872.542 8350.614   0.000         Inf
RaceWhite                     17.080 26159625.534 8350.614   0.000         Inf
Purity                         2.822       16.816    1.277   1.376 2.05576e+02
FAM83D                        -0.142        0.867    0.624   0.255 2.94700e+00
                                   z     p signif
`Macrophage M0_CIBERSORT-ABS`  1.640 0.101       
Age                            4.923 0.000    ***
Stage2                        -0.176 0.861       
Stage3                         0.095 0.924       
Stage4                         1.865 0.062      ·
Gendermale                    -0.348 0.728       
RaceBlack                      0.002 0.998       
RaceWhite                      0.002 0.998       
Purity                         2.210 0.027      *
FAM83D                        -0.228 0.819       
Rsquare = 0.155 (max possible = 3.47e-01 )
Likelihood ratio test p = 2.24e-10 
Wald test p = 1.66e-04 
Score (logrank) test p = 1.05e-11 

Macrophage M0_CIBERSORT-ABS in THYM (n=120):
Model: Surv(OS, EVENT) ~ `Macrophage M0_CIBERSORT-ABS` + Age + Gender + Race + Purity + `FAM83D` 
113 patients with 9 dying ( 7 missing obs. )
                                 coef    HR  se(coef) 95%CI_l     95%CI_u
`Macrophage M0_CIBERSORT-ABS`  -1.785 0.168    14.974   0.000 9.35101e+11
Age                             0.047 1.048     0.035   0.979 1.12200e+00
Gendermale                      0.002 1.002     0.783   0.216 4.64700e+00
RaceBlack                     -16.558 0.000 11434.261   0.000         Inf
RaceWhite                       0.257 1.293     1.256   0.110 1.51640e+01
Purity                          0.312 1.367     1.186   0.134 1.39780e+01
FAM83D                         -0.589 0.555     0.373   0.267 1.15400e+00
                                   z     p signif
`Macrophage M0_CIBERSORT-ABS` -0.119 0.905       
Age                            1.353 0.176       
Gendermale                     0.002 0.998       
RaceBlack                     -0.001 0.999       
RaceWhite                      0.205 0.838       
Purity                         0.263 0.792       
FAM83D                        -1.576 0.115       
Rsquare = 0.066 (max possible = 4.51e-01 )
Likelihood ratio test p = 3.63e-01 
Wald test p = 4.71e-01 
Score (logrank) test p = 3.17e-01 

Macrophage M0_CIBERSORT-ABS in UCEC (n=545):
Model: Surv(OS, EVENT) ~ `Macrophage M0_CIBERSORT-ABS` + Age + Race + Purity + `FAM83D` 
85 patients with 16 dying ( 460 missing obs. )
                                coef           HR se(coef) 95%CI_l      95%CI_u
`Macrophage M0_CIBERSORT-ABS` 17.486 39286780.137    6.536 107.416 1.436898e+13
Age                           -0.029        0.972    0.031   0.914 1.033000e+00
RaceWhite                      1.118        3.060    0.702   0.772 1.212200e+01
Purity                         0.559        1.749    1.139   0.188 1.631900e+01
FAM83D                         0.165        1.180    0.269   0.696 2.000000e+00
                                   z     p signif
`Macrophage M0_CIBERSORT-ABS`  2.676 0.007     **
Age                           -0.918 0.359       
RaceWhite                      1.592 0.111       
Purity                         0.491 0.624       
FAM83D                         0.613 0.540       
Rsquare = 0.152 (max possible = 7.29e-01 )
Likelihood ratio test p = 1.53e-02 
Wald test p = 1.28e-02 
Score (logrank) test p = 2.81e-03 

Macrophage M0_CIBERSORT-ABS in UCS (n=57):
Model: Surv(OS, EVENT) ~ `Macrophage M0_CIBERSORT-ABS` + Age + Race + Purity + `FAM83D` 
52 patients with 32 dying ( 5 missing obs. )
                                coef           HR se(coef) 95%CI_l   95%CI_u
`Macrophage M0_CIBERSORT-ABS`  1.210        3.355    4.410   0.001 19038.030
Age                            0.043        1.044    0.025   0.995     1.095
RaceBlack                     17.546 41700236.426 6487.230   0.000       Inf
RaceWhite                     17.792 53330976.047 6487.230   0.000       Inf
Purity                        -0.919        0.399    1.088   0.047     3.365
FAM83D                        -0.025        0.975    0.291   0.552     1.724
                                   z     p signif
`Macrophage M0_CIBERSORT-ABS`  0.274 0.784       
Age                            1.749 0.080      ·
RaceBlack                      0.003 0.998       
RaceWhite                      0.003 0.998       
Purity                        -0.844 0.398       
FAM83D                        -0.086 0.931       
Rsquare = 0.12 (max possible = 9.83e-01 )
Likelihood ratio test p = 3.53e-01 
Wald test p = 4.73e-01 
Score (logrank) test p = 3.66e-01 

Macrophage M0_CIBERSORT-ABS in UVM (n=80):
Model: Surv(OS, EVENT) ~ `Macrophage M0_CIBERSORT-ABS` + Age + Stage + Gender + Purity + `FAM83D` 
77 patients with 22 dying ( 3 missing obs. )
                                coef        HR se(coef) 95%CI_l      95%CI_u
`Macrophage M0_CIBERSORT-ABS` 11.027 61522.288   12.698   0.000 3.956073e+15
Age                            0.039     1.040    0.019   1.001 1.080000e+00
Stage3                        -0.026     0.974    0.510   0.358 2.648000e+00
Stage4                         3.966    52.756    1.240   4.639 5.999480e+02
Gendermale                     0.605     1.831    0.498   0.690 4.857000e+00
Purity                         1.947     7.006    1.394   0.456 1.076590e+02
FAM83D                         1.066     2.904    0.425   1.263 6.677000e+00
                                   z     p signif
`Macrophage M0_CIBERSORT-ABS`  0.868 0.385       
Age                            2.013 0.044      *
Stage3                        -0.052 0.959       
Stage4                         3.197 0.001     **
Gendermale                     1.215 0.225       
Purity                         1.396 0.163       
FAM83D                         2.511 0.012      *
Rsquare = 0.347 (max possible = 8.72e-01 )
Likelihood ratio test p = 2.93e-05 
Wald test p = 1.23e-03 
Score (logrank) test p = 2.07e-10 

Macrophage M1_CIBERSORT in ACC (n=79):
Model: Surv(OS, EVENT) ~ `Macrophage M1_CIBERSORT` + Age + Gender + Race + Purity + `FAM83D` 
64 patients with 24 dying ( 15 missing obs. )
                            coef          HR  se(coef) 95%CI_l      95%CI_u
`Macrophage M1_CIBERSORT`  6.613     745.033     8.148   0.000 6.424924e+09
Age                       -0.002       0.998     0.014   0.971 1.026000e+00
Gendermale                 0.656       1.926     0.485   0.745 4.983000e+00
RaceBlack                  0.802       2.230 16677.614   0.000          Inf
RaceWhite                 15.732 6799709.002 14820.266   0.000          Inf
Purity                     3.557      35.043     2.907   0.118 1.044367e+04
FAM83D                     1.112       3.041     0.284   1.744 5.302000e+00
                               z     p signif
`Macrophage M1_CIBERSORT`  0.812 0.417       
Age                       -0.131 0.896       
Gendermale                 1.352 0.176       
RaceBlack                  0.000 1.000   <NA>
RaceWhite                  0.001 0.999       
Purity                     1.224 0.221       
FAM83D                     3.921 0.000    ***
Rsquare = 0.372 (max possible = 9.38e-01 )
Likelihood ratio test p = 1.04e-04 
Wald test p = 2.77e-03 
Score (logrank) test p = 1.98e-04 

Macrophage M1_CIBERSORT in BLCA (n=408):
Model: Surv(OS, EVENT) ~ `Macrophage M1_CIBERSORT` + Age + Stage + Gender + Race + Purity + `FAM83D` 
348 patients with 160 dying ( 60 missing obs. )
                            coef          HR se(coef) 95%CI_l 95%CI_u      z
`Macrophage M1_CIBERSORT`  0.706       2.026    1.600   0.088  46.629  0.441
Age                        0.034       1.035    0.009   1.017   1.053  3.897
Stage2                    14.492 1967577.335 1867.213   0.000     Inf  0.008
Stage3                    14.922 3023017.676 1867.213   0.000     Inf  0.008
Stage4                    15.483 5298723.572 1867.213   0.000     Inf  0.008
Gendermale                -0.161       0.851    0.180   0.598   1.212 -0.894
RaceBlack                  0.733       2.081    0.452   0.858   5.049  1.621
RaceWhite                  0.119       1.126    0.356   0.560   2.265  0.334
Purity                     0.171       1.187    0.353   0.594   2.371  0.486
FAM83D                    -0.027       0.973    0.087   0.821   1.155 -0.309
                              p signif
`Macrophage M1_CIBERSORT` 0.659       
Age                       0.000    ***
Stage2                    0.994       
Stage3                    0.994       
Stage4                    0.993       
Gendermale                0.372       
RaceBlack                 0.105       
RaceWhite                 0.739       
Purity                    0.627       
FAM83D                    0.757       
Rsquare = 0.131 (max possible = 9.91e-01 )
Likelihood ratio test p = 4.44e-07 
Wald test p = 2.99e-06 
Score (logrank) test p = 7.93e-07 

Macrophage M1_CIBERSORT in BRCA (n=1100):
Model: Surv(OS, EVENT) ~ `Macrophage M1_CIBERSORT` + Age + Stage + Gender + Race + Purity + `FAM83D` 
878 patients with 121 dying ( 222 missing obs. )
                            coef    HR se(coef) 95%CI_l 95%CI_u      z     p
`Macrophage M1_CIBERSORT` -5.771 0.003    2.367   0.000   0.322 -2.438 0.015
Age                        0.039 1.040    0.008   1.024   1.056  5.010 0.000
Stage2                     0.294 1.342    0.306   0.736   2.445  0.960 0.337
Stage3                     1.103 3.013    0.314   1.628   5.576  3.511 0.000
Stage4                     2.190 8.938    0.403   4.056  19.699  5.433 0.000
Gendermale                 0.125 1.134    1.008   0.157   8.181  0.124 0.901
RaceBlack                 -0.051 0.950    0.620   0.282   3.201 -0.083 0.934
RaceWhite                 -0.218 0.804    0.595   0.250   2.582 -0.367 0.714
Purity                     0.002 1.002    0.451   0.414   2.426  0.004 0.996
FAM83D                     0.185 1.204    0.076   1.037   1.397  2.439 0.015
                          signif
`Macrophage M1_CIBERSORT`      *
Age                          ***
Stage2                          
Stage3                       ***
Stage4                       ***
Gendermale                      
RaceBlack                       
RaceWhite                       
Purity                          
FAM83D                         *
Rsquare = 0.09 (max possible = 7.85e-01 )
Likelihood ratio test p = 1.49e-13 
Wald test p = 6.25e-17 
Score (logrank) test p = 8.93e-23 

Macrophage M1_CIBERSORT in BRCA-Basal (n=191):
Model: Surv(OS, EVENT) ~ `Macrophage M1_CIBERSORT` + Age + Stage + Race + Purity + `FAM83D` 
163 patients with 24 dying ( 28 missing obs. )
                            coef           HR se(coef) 95%CI_l 95%CI_u      z
`Macrophage M1_CIBERSORT` -2.427 8.800000e-02    4.639   0.000 785.353 -0.523
Age                        0.016 1.016000e+00    0.018   0.981   1.052  0.894
Stage2                    18.671 1.283868e+08 6431.959   0.000     Inf  0.003
Stage3                    20.060 5.149556e+08 6431.959   0.000     Inf  0.003
Stage4                    20.925 1.223868e+09 6431.959   0.000     Inf  0.003
RaceBlack                 -0.888 4.120000e-01    1.117   0.046   3.672 -0.795
RaceWhite                 -1.195 3.030000e-01    1.141   0.032   2.832 -1.047
Purity                     0.381 1.464000e+00    1.064   0.182  11.792  0.358
FAM83D                    -0.376 6.860000e-01    0.252   0.419   1.125 -1.492
                              p signif
`Macrophage M1_CIBERSORT` 0.601       
Age                       0.371       
Stage2                    0.998       
Stage3                    0.998       
Stage4                    0.997       
RaceBlack                 0.427       
RaceWhite                 0.295       
Purity                    0.720       
FAM83D                    0.136       
Rsquare = 0.173 (max possible = 7.18e-01 )
Likelihood ratio test p = 3.06e-04 
Wald test p = 5.13e-03 
Score (logrank) test p = 2.75e-06 

Macrophage M1_CIBERSORT in BRCA-Her2 (n=82):
Model: Surv(OS, EVENT) ~ `Macrophage M1_CIBERSORT` + Age + Stage + Race + Purity + `FAM83D` 
59 patients with 11 dying ( 23 missing obs. )
                             coef           HR  se(coef) 95%CI_l  95%CI_u
`Macrophage M1_CIBERSORT` -11.046 0.000000e+00     9.617   0.000 2449.010
Age                         0.014 1.014000e+00     0.033   0.950    1.082
Stage2                     18.304 8.900539e+07 14967.498   0.000      Inf
Stage3                     20.382 7.112090e+08 14967.498   0.000      Inf
Stage4                         NA           NA     0.000      NA       NA
RaceBlack                  -3.234 3.900000e-02     1.841   0.001    1.453
RaceWhite                  -1.605 2.010000e-01     1.490   0.011    3.725
Purity                      2.002 7.402000e+00     2.295   0.082  664.437
FAM83D                     -0.254 7.760000e-01     0.541   0.269    2.238
                               z     p signif
`Macrophage M1_CIBERSORT` -1.149 0.251       
Age                        0.412 0.681       
Stage2                     0.001 0.999       
Stage3                     0.001 0.999       
Stage4                        NA    NA   <NA>
RaceBlack                 -1.757 0.079      ·
RaceWhite                 -1.077 0.281       
Purity                     0.872 0.383       
FAM83D                    -0.470 0.639       
Rsquare = 0.391 (max possible = 6.68e-01 )
Likelihood ratio test p = 2.86e-04 
Wald test p = 3e-01 
Score (logrank) test p = 2.56e-14 

Macrophage M1_CIBERSORT in BRCA-LumA (n=568):
Model: Surv(OS, EVENT) ~ `Macrophage M1_CIBERSORT` + Age + Stage + Gender + Race + Purity + `FAM83D` 
464 patients with 55 dying ( 104 missing obs. )
                             coef    HR se(coef) 95%CI_l 95%CI_u      z     p
`Macrophage M1_CIBERSORT`  -3.048 0.047    3.818   0.000  84.389 -0.798 0.425
Age                         0.053 1.054    0.012   1.029   1.080  4.245 0.000
Stage2                      0.280 1.323    0.377   0.631   2.771  0.741 0.459
Stage3                      0.861 2.366    0.399   1.082   5.172  2.158 0.031
Stage4                      2.053 7.792    0.630   2.266  26.792  3.258 0.001
Gendermale                -15.366 0.000 3487.663   0.000     Inf -0.004 0.996
RaceBlack                  -0.479 0.620    1.179   0.061   6.249 -0.406 0.685
RaceWhite                   0.194 1.214    1.031   0.161   9.158  0.188 0.851
Purity                      0.102 1.107    0.633   0.320   3.832  0.160 0.873
FAM83D                      0.183 1.201    0.151   0.893   1.615  1.210 0.226
                          signif
`Macrophage M1_CIBERSORT`       
Age                          ***
Stage2                          
Stage3                         *
Stage4                        **
Gendermale                      
RaceBlack                       
RaceWhite                       
Purity                          
FAM83D                          
Rsquare = 0.074 (max possible = 6.81e-01 )
Likelihood ratio test p = 1.01e-04 
Wald test p = 2.7e-05 
Score (logrank) test p = 5.61e-07 

Macrophage M1_CIBERSORT in BRCA-LumB (n=219):
Model: Surv(OS, EVENT) ~ `Macrophage M1_CIBERSORT` + Age + Stage + Gender + Race + Purity + `FAM83D` 
157 patients with 25 dying ( 62 missing obs. )
                             coef           HR se(coef) 95%CI_l 95%CI_u      z
`Macrophage M1_CIBERSORT` -26.522        0.000    7.269   0.000   0.000 -3.649
Age                         0.071        1.073    0.025   1.022   1.127  2.841
Stage2                      0.368        1.445    1.106   0.165  12.632  0.333
Stage3                      1.563        4.773    1.089   0.564  40.362  1.435
Stage4                      1.136        3.113    1.250   0.268  36.110  0.908
Gendermale                  1.109        3.030    1.161   0.311  29.503  0.955
RaceBlack                  16.923 22374876.210 5666.457   0.000     Inf  0.003
RaceWhite                  16.308 12087802.190 5666.457   0.000     Inf  0.003
Purity                     -2.180        0.113    1.633   0.005   2.774 -1.335
FAM83D                      0.751        2.119    0.277   1.230   3.649  2.708
                              p signif
`Macrophage M1_CIBERSORT` 0.000    ***
Age                       0.005     **
Stage2                    0.739       
Stage3                    0.151       
Stage4                    0.364       
Gendermale                0.340       
RaceBlack                 0.998       
RaceWhite                 0.998       
Purity                    0.182       
FAM83D                    0.007     **
Rsquare = 0.203 (max possible = 6.98e-01 )
Likelihood ratio test p = 1.01e-04 
Wald test p = 2.1e-03 
Score (logrank) test p = 2.14e-04 

Macrophage M1_CIBERSORT in CESC (n=306):
Model: Surv(OS, EVENT) ~ `Macrophage M1_CIBERSORT` + Age + Race + Purity + `FAM83D` 
227 patients with 55 dying ( 79 missing obs. )
                            coef    HR se(coef) 95%CI_l 95%CI_u      z     p
`Macrophage M1_CIBERSORT` -2.760 0.063    2.643   0.000  11.255 -1.044 0.296
Age                        0.014 1.014    0.010   0.993   1.034  1.304 0.192
RaceBlack                  1.018 2.768    1.067   0.342  22.419  0.954 0.340
RaceWhite                  0.738 2.092    1.018   0.285  15.381  0.725 0.468
Purity                     0.207 1.229    0.804   0.254   5.943  0.257 0.797
FAM83D                     0.006 1.006    0.140   0.765   1.324  0.046 0.963
                          signif
`Macrophage M1_CIBERSORT`       
Age                             
RaceBlack                       
RaceWhite                       
Purity                          
FAM83D                          
Rsquare = 0.019 (max possible = 8.91e-01 )
Likelihood ratio test p = 6.39e-01 
Wald test p = 6.87e-01 
Score (logrank) test p = 6.8e-01 

Macrophage M1_CIBERSORT in CHOL (n=36):
Model: Surv(OS, EVENT) ~ `Macrophage M1_CIBERSORT` + Age + Stage + Gender + Race + Purity + `FAM83D` 
36 patients with 18 dying ( 0 missing obs. )
                             coef       HR se(coef) 95%CI_l      95%CI_u      z
`Macrophage M1_CIBERSORT`   8.856 7019.189    7.374   0.004 1.328050e+10  1.201
Age                         0.018    1.018    0.021   0.977 1.060000e+00  0.843
Stage2                      0.717    2.048    0.662   0.560 7.488000e+00  1.084
Stage3                    -13.666    0.000 7067.542   0.000          Inf -0.002
Stage4                      1.003    2.726    0.726   0.657 1.131100e+01  1.381
Gendermale                  0.315    1.370    0.580   0.439 4.271000e+00  0.542
RaceBlack                   0.505    1.656    1.609   0.071 3.877700e+01  0.314
RaceWhite                  -0.782    0.458    0.926   0.075 2.811000e+00 -0.844
Purity                      3.382   29.415    1.883   0.734 1.179301e+03  1.796
FAM83D                      0.388    1.475    0.367   0.719 3.026000e+00  1.059
                              p signif
`Macrophage M1_CIBERSORT` 0.230       
Age                       0.399       
Stage2                    0.279       
Stage3                    0.998       
Stage4                    0.167       
Gendermale                0.588       
RaceBlack                 0.754       
RaceWhite                 0.399       
Purity                    0.073      ·
FAM83D                    0.290       
Rsquare = 0.259 (max possible = 9.46e-01 )
Likelihood ratio test p = 3.75e-01 
Wald test p = 6.27e-01 
Score (logrank) test p = 4.32e-01 

Macrophage M1_CIBERSORT in COAD (n=458):
Model: Surv(OS, EVENT) ~ `Macrophage M1_CIBERSORT` + Age + Stage + Gender + Race + Purity + `FAM83D` 
236 patients with 58 dying ( 222 missing obs. )
                            coef    HR se(coef) 95%CI_l  95%CI_u      z     p
`Macrophage M1_CIBERSORT`  1.107 3.026    3.250   0.005 1767.507  0.341 0.733
Age                        0.027 1.028    0.013   1.002    1.054  2.141 0.032
Stage2                     0.490 1.632    0.637   0.468    5.692  0.768 0.442
Stage3                     1.073 2.925    0.628   0.854   10.020  1.708 0.088
Stage4                     2.280 9.775    0.634   2.820   33.891  3.594 0.000
Gendermale                 0.333 1.396    0.290   0.791    2.464  1.149 0.250
RaceBlack                 -0.369 0.691    0.843   0.133    3.607 -0.438 0.662
RaceWhite                 -0.328 0.720    0.789   0.153    3.380 -0.416 0.677
Purity                    -0.443 0.642    0.651   0.179    2.298 -0.681 0.496
FAM83D                     0.042 1.043    0.206   0.696    1.563  0.202 0.840
                          signif
`Macrophage M1_CIBERSORT`       
Age                            *
Stage2                          
Stage3                         ·
Stage4                       ***
Gendermale                      
RaceBlack                       
RaceWhite                       
Purity                          
FAM83D                          
Rsquare = 0.126 (max possible = 8.97e-01 )
Likelihood ratio test p = 4.22e-04 
Wald test p = 3.27e-04 
Score (logrank) test p = 4.2e-05 

Macrophage M1_CIBERSORT in DLBC (n=48):
Model: Surv(OS, EVENT) ~ `Macrophage M1_CIBERSORT` + Age + Gender + Race + Purity + `FAM83D` 
41 patients with 5 dying ( 7 missing obs. )
                            coef         HR se(coef) 95%CI_l      95%CI_u
`Macrophage M1_CIBERSORT` 12.085 177116.299   11.463   0.000 1.012715e+15
Age                       -0.002      0.998    0.048   0.909 1.096000e+00
Gendermale                 0.022      1.022    1.346   0.073 1.428700e+01
RaceBlack                  1.484      4.409    2.272   0.051 3.788670e+02
RaceWhite                 -2.395      0.091    1.522   0.005 1.801000e+00
Purity                    -1.630      0.196    2.670   0.001 3.669000e+01
FAM83D                     0.384      1.468    0.890   0.257 8.403000e+00
                               z     p signif
`Macrophage M1_CIBERSORT`  1.054 0.292       
Age                       -0.040 0.968       
Gendermale                 0.016 0.987       
RaceBlack                  0.653 0.514       
RaceWhite                 -1.574 0.116       
Purity                    -0.611 0.541       
FAM83D                     0.432 0.666       
Rsquare = 0.225 (max possible = 5.58e-01 )
Likelihood ratio test p = 1.64e-01 
Wald test p = 2.53e-01 
Score (logrank) test p = 4.62e-02 

Macrophage M1_CIBERSORT in ESCA (n=185):
Model: Surv(OS, EVENT) ~ `Macrophage M1_CIBERSORT` + Age + Stage + Gender + Race + Purity + `FAM83D` 
140 patients with 47 dying ( 45 missing obs. )
                            coef     HR se(coef) 95%CI_l 95%CI_u      z     p
`Macrophage M1_CIBERSORT` -0.276  0.758    2.351   0.008  76.117 -0.118 0.906
Age                        0.007  1.007    0.014   0.979   1.036  0.499 0.618
Stage2                     0.650  1.916    0.658   0.528   6.955  0.989 0.323
Stage3                     1.391  4.018    0.675   1.071  15.078  2.062 0.039
Stage4                     2.850 17.296    0.799   3.612  82.814  3.567 0.000
Gendermale                 0.448  1.565    0.539   0.545   4.499  0.832 0.405
RaceBlack                  0.356  1.427    1.070   0.175  11.630  0.332 0.740
RaceWhite                 -0.158  0.854    0.456   0.350   2.087 -0.346 0.729
Purity                     0.064  1.066    0.802   0.221   5.136  0.079 0.937
FAM83D                    -0.146  0.865    0.158   0.634   1.179 -0.920 0.357
                          signif
`Macrophage M1_CIBERSORT`       
Age                             
Stage2                          
Stage3                         *
Stage4                       ***
Gendermale                      
RaceBlack                       
RaceWhite                       
Purity                          
FAM83D                          
Rsquare = 0.146 (max possible = 9.32e-01 )
Likelihood ratio test p = 1.46e-02 
Wald test p = 7.07e-03 
Score (logrank) test p = 6.24e-04 

Macrophage M1_CIBERSORT in GBM (n=153):
Model: Surv(OS, EVENT) ~ `Macrophage M1_CIBERSORT` + Age + Gender + Race + Purity + `FAM83D` 
135 patients with 108 dying ( 18 missing obs. )
                            coef    HR se(coef) 95%CI_l   95%CI_u      z     p
`Macrophage M1_CIBERSORT`  0.966 2.627    5.365   0.000 96834.675  0.180 0.857
Age                        0.030 1.030    0.008   1.014     1.047  3.683 0.000
Gendermale                -0.094 0.911    0.213   0.600     1.383 -0.439 0.661
RaceBlack                  0.484 1.622    0.734   0.385     6.838  0.659 0.510
RaceWhite                 -0.164 0.849    0.618   0.253     2.848 -0.265 0.791
Purity                    -1.408 0.245    0.559   0.082     0.732 -2.518 0.012
FAM83D                     0.163 1.177    0.108   0.952     1.455  1.504 0.133
                          signif
`Macrophage M1_CIBERSORT`       
Age                          ***
Gendermale                      
RaceBlack                       
RaceWhite                       
Purity                         *
FAM83D                          
Rsquare = 0.144 (max possible = 9.98e-01 )
Likelihood ratio test p = 3.83e-03 
Wald test p = 3.97e-03 
Score (logrank) test p = 3.31e-03 

Macrophage M1_CIBERSORT in HNSC (n=522):
Model: Surv(OS, EVENT) ~ `Macrophage M1_CIBERSORT` + Age + Stage + Gender + Race + Purity + `FAM83D` 
411 patients with 176 dying ( 111 missing obs. )
                            coef    HR se(coef) 95%CI_l 95%CI_u      z     p
`Macrophage M1_CIBERSORT`  1.239 3.450    1.183   0.340  35.044  1.047 0.295
Age                        0.022 1.022    0.008   1.007   1.038  2.879 0.004
Stage2                     0.650 1.915    0.544   0.659   5.563  1.193 0.233
Stage3                     0.912 2.488    0.539   0.865   7.155  1.692 0.091
Stage4                     1.303 3.680    0.512   1.349  10.038  2.544 0.011
Gendermale                -0.261 0.770    0.172   0.550   1.080 -1.515 0.130
RaceBlack                  0.162 1.175    0.562   0.391   3.536  0.287 0.774
RaceWhite                 -0.196 0.822    0.514   0.300   2.254 -0.380 0.704
Purity                     0.017 1.017    0.377   0.486   2.127  0.044 0.965
FAM83D                     0.036 1.037    0.076   0.894   1.204  0.480 0.631
                          signif
`Macrophage M1_CIBERSORT`       
Age                           **
Stage2                          
Stage3                         ·
Stage4                         *
Gendermale                      
RaceBlack                       
RaceWhite                       
Purity                          
FAM83D                          
Rsquare = 0.072 (max possible = 9.89e-01 )
Likelihood ratio test p = 6.07e-04 
Wald test p = 1.56e-03 
Score (logrank) test p = 1.17e-03 

Macrophage M1_CIBERSORT in HNSC-HPV+ (n=98):
Model: Surv(OS, EVENT) ~ `Macrophage M1_CIBERSORT` + Age + Stage + Gender + Race + Purity + `FAM83D` 
65 patients with 23 dying ( 33 missing obs. )
                            coef           HR  se(coef) 95%CI_l   95%CI_u
`Macrophage M1_CIBERSORT`  3.389 2.964800e+01     3.735   0.020 44835.743
Age                        0.014 1.015000e+00     0.026   0.965     1.067
Stage2                    17.625 4.514363e+07  5440.492   0.000       Inf
Stage3                    16.672 1.740508e+07  5440.492   0.000       Inf
Stage4                    17.760 5.166043e+07  5440.492   0.000       Inf
Gendermale                -0.070 9.320000e-01     0.548   0.319     2.729
RaceBlack                 18.999 1.783327e+08 12189.707   0.000       Inf
RaceWhite                 18.165 7.747702e+07 12189.707   0.000       Inf
Purity                    -1.580 2.060000e-01     1.119   0.023     1.845
FAM83D                     0.116 1.123000e+00     0.278   0.651     1.938
                               z     p signif
`Macrophage M1_CIBERSORT`  0.907 0.364       
Age                        0.565 0.572       
Stage2                     0.003 0.997       
Stage3                     0.003 0.998       
Stage4                     0.003 0.997       
Gendermale                -0.128 0.898       
RaceBlack                  0.002 0.999       
RaceWhite                  0.001 0.999       
Purity                    -1.412 0.158       
FAM83D                     0.417 0.677       
Rsquare = 0.105 (max possible = 9.17e-01 )
Likelihood ratio test p = 7.07e-01 
Wald test p = 9.38e-01 
Score (logrank) test p = 8.41e-01 

Macrophage M1_CIBERSORT in HNSC-HPV- (n=422):
Model: Surv(OS, EVENT) ~ `Macrophage M1_CIBERSORT` + Age + Stage + Gender + Race + Purity + `FAM83D` 
346 patients with 153 dying ( 76 missing obs. )
                            coef    HR se(coef) 95%CI_l 95%CI_u      z     p
`Macrophage M1_CIBERSORT`  0.955 2.600    1.267   0.217  31.151  0.754 0.451
Age                        0.026 1.027    0.008   1.010   1.044  3.106 0.002
Stage2                     0.396 1.486    0.555   0.501   4.407  0.713 0.476
Stage3                     0.777 2.174    0.544   0.748   6.318  1.427 0.154
Stage4                     1.182 3.260    0.514   1.190   8.929  2.298 0.022
Gendermale                -0.294 0.745    0.183   0.521   1.067 -1.606 0.108
RaceBlack                  0.017 1.017    0.570   0.333   3.107  0.030 0.976
RaceWhite                 -0.345 0.708    0.518   0.256   1.956 -0.666 0.505
Purity                     0.258 1.295    0.412   0.577   2.905  0.627 0.531
FAM83D                     0.022 1.022    0.080   0.874   1.196  0.277 0.782
                          signif
`Macrophage M1_CIBERSORT`       
Age                           **
Stage2                          
Stage3                          
Stage4                         *
Gendermale                      
RaceBlack                       
RaceWhite                       
Purity                          
FAM83D                          
Rsquare = 0.086 (max possible = 9.89e-01 )
Likelihood ratio test p = 5.24e-04 
Wald test p = 1.35e-03 
Score (logrank) test p = 1.04e-03 

Macrophage M1_CIBERSORT in KICH (n=66):
Model: Surv(OS, EVENT) ~ `Macrophage M1_CIBERSORT` + Age + Stage + Gender + Race + Purity + `FAM83D` 
63 patients with 9 dying ( 3 missing obs. )
                             coef           HR  se(coef)      95%CI_l
`Macrophage M1_CIBERSORT`  10.619 4.092012e+04     7.795        0.009
Age                         0.075 1.078000e+00     0.029        1.019
Stage2                     16.405 1.331999e+07     0.852  2507795.044
Stage3                     18.738 1.373959e+08     0.793 29034598.727
Stage4                     20.097 5.346541e+08     0.889 93554709.563
Gendermale                 -1.170 3.100000e-01     0.737        0.073
RaceBlack                 -17.152 0.000000e+00 11865.348        0.000
RaceWhite                  -1.739 1.760000e-01     1.162        0.018
Purity                      0.747 2.111000e+00     4.416        0.000
FAM83D                      0.643 1.901000e+00     0.263        1.136
                               95%CI_u      z     p signif
`Macrophage M1_CIBERSORT` 1.767290e+11  1.362 0.173       
Age                       1.141000e+00  2.603 0.009     **
Stage2                    7.074829e+07 19.255 0.000    ***
Stage3                    6.501771e+08 23.628 0.000    ***
Stage4                    3.055484e+09 22.598 0.000    ***
Gendermale                1.316000e+00 -1.587 0.112       
RaceBlack                          Inf -0.001 0.999       
RaceWhite                 1.713000e+00 -1.497 0.134       
Purity                    1.211670e+04  0.169 0.866       
FAM83D                    3.184000e+00  2.444 0.015      *
Rsquare = 0.396 (max possible = 6.71e-01 )
Likelihood ratio test p = 4.44e-04 
Wald test p = 1.74e-307 
Score (logrank) test p = 9.68e-10 

Macrophage M1_CIBERSORT in KIRC (n=533):
Model: Surv(OS, EVENT) ~ `Macrophage M1_CIBERSORT` + Age + Stage + Gender + Race + Purity + `FAM83D` 
450 patients with 138 dying ( 83 missing obs. )
                            coef    HR se(coef) 95%CI_l 95%CI_u      z     p
`Macrophage M1_CIBERSORT` -4.811 0.008    2.712   0.000   1.657 -1.774 0.076
Age                        0.037 1.038    0.008   1.021   1.055  4.422 0.000
Stage2                     0.351 1.420    0.348   0.718   2.806  1.008 0.313
Stage3                     0.835 2.306    0.231   1.465   3.629  3.611 0.000
Stage4                     1.790 5.989    0.217   3.914   9.163  8.249 0.000
Gendermale                -0.161 0.852    0.186   0.591   1.226 -0.864 0.388
RaceBlack                  0.483 1.621    1.060   0.203  12.958  0.456 0.649
RaceWhite                  0.508 1.662    1.023   0.224  12.349  0.496 0.620
Purity                     0.105 1.110    0.376   0.532   2.318  0.278 0.781
FAM83D                     0.309 1.362    0.121   1.075   1.726  2.563 0.010
                          signif
`Macrophage M1_CIBERSORT`      ·
Age                          ***
Stage2                          
Stage3                       ***
Stage4                       ***
Gendermale                      
RaceBlack                       
RaceWhite                       
Purity                          
FAM83D                         *
Rsquare = 0.188 (max possible = 9.65e-01 )
Likelihood ratio test p = 9.52e-16 
Wald test p = 4.15e-16 
Score (logrank) test p = 3.46e-19 

Macrophage M1_CIBERSORT in KIRP (n=290):
Model: Surv(OS, EVENT) ~ `Macrophage M1_CIBERSORT` + Age + Stage + Gender + Race + Purity + `FAM83D` 
219 patients with 34 dying ( 71 missing obs. )
                            coef     HR se(coef) 95%CI_l   95%CI_u      z     p
`Macrophage M1_CIBERSORT` -8.684  0.000    9.675   0.000 29109.730 -0.898 0.369
Age                        0.015  1.015    0.015   0.985     1.046  0.991 0.322
Stage2                    -0.700  0.496    1.056   0.063     3.929 -0.664 0.507
Stage3                     1.029  2.797    0.482   1.087     7.200  2.132 0.033
Stage4                     2.490 12.059    0.625   3.545    41.026  3.986 0.000
Gendermale                -0.094  0.911    0.418   0.401     2.066 -0.224 0.823
RaceBlack                 -0.942  0.390    1.352   0.028     5.516 -0.697 0.486
RaceWhite                 -1.317  0.268    1.308   0.021     3.479 -1.007 0.314
Purity                    -0.711  0.491    0.803   0.102     2.369 -0.885 0.376
FAM83D                     0.971  2.641    0.201   1.782     3.913  4.841 0.000
                          signif
`Macrophage M1_CIBERSORT`       
Age                             
Stage2                          
Stage3                         *
Stage4                       ***
Gendermale                      
RaceBlack                       
RaceWhite                       
Purity                          
FAM83D                       ***
Rsquare = 0.236 (max possible = 7.58e-01 )
Likelihood ratio test p = 5.63e-09 
Wald test p = 3.01e-09 
Score (logrank) test p = 5.16e-16 

Macrophage M1_CIBERSORT in LGG (n=516):
Model: Surv(OS, EVENT) ~ `Macrophage M1_CIBERSORT` + Age + Gender + Race + Purity + `FAM83D` 
463 patients with 112 dying ( 53 missing obs. )
                            coef          HR se(coef) 95%CI_l  95%CI_u      z
`Macrophage M1_CIBERSORT` -0.291       0.747    4.135   0.000 2473.078 -0.070
Age                        0.057       1.059    0.008   1.043    1.075  7.304
Gendermale                 0.121       1.129    0.197   0.767    1.662  0.615
RaceBlack                 15.879 7872696.547 2222.265   0.000      Inf  0.007
RaceWhite                 15.891 7968071.816 2222.265   0.000      Inf  0.007
Purity                    -1.201       0.301    0.408   0.135    0.669 -2.946
FAM83D                     0.545       1.724    0.087   1.452    2.047  6.225
                              p signif
`Macrophage M1_CIBERSORT` 0.944       
Age                       0.000    ***
Gendermale                0.538       
RaceBlack                 0.994       
RaceWhite                 0.994       
Purity                    0.003     **
FAM83D                    0.000    ***
Rsquare = 0.203 (max possible = 9.07e-01 )
Likelihood ratio test p = 1.11e-19 
Wald test p = 6.04e-21 
Score (logrank) test p = 2.16e-24 

Macrophage M1_CIBERSORT in LIHC (n=371):
Model: Surv(OS, EVENT) ~ `Macrophage M1_CIBERSORT` + Age + Stage + Gender + Race + Purity + `FAM83D` 
310 patients with 106 dying ( 61 missing obs. )
                            coef    HR se(coef) 95%CI_l 95%CI_u      z     p
`Macrophage M1_CIBERSORT`  0.939 2.558    2.726   0.012 535.261  0.344 0.731
Age                        0.013 1.013    0.008   0.996   1.030  1.540 0.124
Stage2                     0.211 1.235    0.265   0.735   2.075  0.799 0.424
Stage3                     0.805 2.237    0.241   1.394   3.591  3.335 0.001
Stage4                     1.855 6.391    0.630   1.859  21.976  2.944 0.003
Gendermale                -0.143 0.867    0.230   0.553   1.361 -0.620 0.535
RaceBlack                  0.709 2.031    0.497   0.767   5.379  1.426 0.154
RaceWhite                  0.003 1.003    0.239   0.629   1.602  0.014 0.988
Purity                     0.123 1.131    0.467   0.453   2.823  0.265 0.791
FAM83D                     0.291 1.338    0.094   1.112   1.610  3.082 0.002
                          signif
`Macrophage M1_CIBERSORT`       
Age                             
Stage2                          
Stage3                        **
Stage4                        **
Gendermale                      
RaceBlack                       
RaceWhite                       
Purity                          
FAM83D                        **
Rsquare = 0.116 (max possible = 9.66e-01 )
Likelihood ratio test p = 3.71e-05 
Wald test p = 3.1e-05 
Score (logrank) test p = 8.73e-06 

Macrophage M1_CIBERSORT in LUAD (n=515):
Model: Surv(OS, EVENT) ~ `Macrophage M1_CIBERSORT` + Age + Stage + Gender + Race + Purity + `FAM83D` 
421 patients with 150 dying ( 94 missing obs. )
                            coef           HR se(coef) 95%CI_l 95%CI_u      z
`Macrophage M1_CIBERSORT`  0.863        2.369    1.635   0.096  58.406  0.528
Age                        0.014        1.014    0.009   0.995   1.033  1.436
Stage2                     0.861        2.366    0.201   1.595   3.512  4.277
Stage3                     0.913        2.493    0.221   1.615   3.847  4.126
Stage4                     1.001        2.722    0.338   1.403   5.281  2.961
Gendermale                -0.009        0.991    0.171   0.709   1.384 -0.053
RaceBlack                 16.230 11179880.105 1873.651   0.000     Inf  0.009
RaceWhite                 16.376 12942210.726 1873.651   0.000     Inf  0.009
Purity                     0.744        2.105    0.347   1.066   4.157  2.144
FAM83D                     0.219        1.245    0.073   1.080   1.436  3.011
                              p signif
`Macrophage M1_CIBERSORT` 0.598       
Age                       0.151       
Stage2                    0.000    ***
Stage3                    0.000    ***
Stage4                    0.003     **
Gendermale                0.958       
RaceBlack                 0.993       
RaceWhite                 0.993       
Purity                    0.032      *
FAM83D                    0.003     **
Rsquare = 0.118 (max possible = 9.74e-01 )
Likelihood ratio test p = 7.4e-08 
Wald test p = 1.53e-06 
Score (logrank) test p = 1.59e-07 

Macrophage M1_CIBERSORT in LUSC (n=501):
Model: Surv(OS, EVENT) ~ `Macrophage M1_CIBERSORT` + Age + Stage + Gender + Race + Purity + `FAM83D` 
370 patients with 161 dying ( 131 missing obs. )
                            coef    HR se(coef) 95%CI_l 95%CI_u      z     p
`Macrophage M1_CIBERSORT` -3.179 0.042    1.667   0.002   1.093 -1.907 0.057
Age                        0.015 1.015    0.009   0.997   1.033  1.598 0.110
Stage2                     0.264 1.302    0.190   0.897   1.888  1.389 0.165
Stage3                     0.700 2.013    0.218   1.313   3.086  3.209 0.001
Stage4                     0.788 2.198    0.787   0.470  10.282  1.001 0.317
Gendermale                 0.422 1.526    0.197   1.037   2.245  2.144 0.032
RaceBlack                  0.091 1.096    0.606   0.334   3.595  0.151 0.880
RaceWhite                 -0.375 0.687    0.562   0.229   2.066 -0.667 0.504
Purity                    -0.303 0.738    0.372   0.356   1.530 -0.816 0.414
FAM83D                    -0.143 0.867    0.082   0.738   1.018 -1.747 0.081
                          signif
`Macrophage M1_CIBERSORT`      ·
Age                             
Stage2                          
Stage3                        **
Stage4                          
Gendermale                     *
RaceBlack                       
RaceWhite                       
Purity                          
FAM83D                         ·
Rsquare = 0.068 (max possible = 9.87e-01 )
Likelihood ratio test p = 3.89e-03 
Wald test p = 3.24e-03 
Score (logrank) test p = 2.94e-03 

Macrophage M1_CIBERSORT in MESO (n=87):
Model: Surv(OS, EVENT) ~ `Macrophage M1_CIBERSORT` + Age + Stage + Gender + Race + Purity + `FAM83D` 
85 patients with 72 dying ( 2 missing obs. )
                            coef    HR se(coef) 95%CI_l 95%CI_u      z     p
`Macrophage M1_CIBERSORT` -3.362 0.035    4.204   0.000 131.486 -0.800 0.424
Age                        0.038 1.039    0.017   1.004   1.074  2.215 0.027
Stage2                    -0.125 0.882    0.468   0.353   2.206 -0.268 0.789
Stage3                    -0.254 0.776    0.415   0.344   1.749 -0.612 0.541
Stage4                    -0.632 0.531    0.489   0.204   1.386 -1.292 0.196
Gendermale                -0.499 0.607    0.339   0.312   1.181 -1.469 0.142
RaceBlack                  0.553 1.739    1.555   0.083  36.630  0.356 0.722
RaceWhite                 -0.304 0.738    1.053   0.094   5.814 -0.288 0.773
Purity                    -0.213 0.808    0.615   0.242   2.695 -0.347 0.729
FAM83D                     0.459 1.582    0.104   1.290   1.941  4.406 0.000
                          signif
`Macrophage M1_CIBERSORT`       
Age                            *
Stage2                          
Stage3                          
Stage4                          
Gendermale                      
RaceBlack                       
RaceWhite                       
Purity                          
FAM83D                       ***
Rsquare = 0.26 (max possible = 9.98e-01 )
Likelihood ratio test p = 4.25e-03 
Wald test p = 3.62e-03 
Score (logrank) test p = 2.62e-03 

Macrophage M1_CIBERSORT in OV (n=303):
Model: Surv(OS, EVENT) ~ `Macrophage M1_CIBERSORT` + Age + Race + Purity + `FAM83D` 
238 patients with 153 dying ( 65 missing obs. )
                            coef    HR se(coef) 95%CI_l 95%CI_u      z     p
`Macrophage M1_CIBERSORT` -6.600 0.001    2.339   0.000   0.133 -2.821 0.005
Age                        0.036 1.036    0.008   1.020   1.053  4.324 0.000
RaceBlack                 -0.264 0.768    0.582   0.245   2.402 -0.454 0.650
RaceWhite                 -0.312 0.732    0.520   0.264   2.027 -0.601 0.548
Purity                    -1.141 0.320    0.692   0.082   1.242 -1.647 0.100
FAM83D                     0.098 1.103    0.093   0.919   1.324  1.053 0.292
                          signif
`Macrophage M1_CIBERSORT`     **
Age                          ***
RaceBlack                       
RaceWhite                       
Purity                          
FAM83D                          
Rsquare = 0.115 (max possible = 9.97e-01 )
Likelihood ratio test p = 5.6e-05 
Wald test p = 9.1e-05 
Score (logrank) test p = 6.68e-05 

Macrophage M1_CIBERSORT in PAAD (n=179):
Model: Surv(OS, EVENT) ~ `Macrophage M1_CIBERSORT` + Age + Stage + Gender + Race + Purity + `FAM83D` 
165 patients with 89 dying ( 14 missing obs. )
                            coef      HR se(coef) 95%CI_l   95%CI_u      z
`Macrophage M1_CIBERSORT`  6.375 586.938    2.588   3.681 93590.504  2.464
Age                        0.019   1.019    0.011   0.997     1.041  1.726
Stage2                     0.476   1.610    0.440   0.680     3.812  1.083
Stage3                     0.015   1.015    1.094   0.119     8.663  0.014
Stage4                     0.235   1.266    0.826   0.250     6.394  0.285
Gendermale                -0.148   0.862    0.218   0.562     1.323 -0.678
RaceBlack                 -0.069   0.933    0.735   0.221     3.943 -0.094
RaceWhite                  0.177   1.194    0.478   0.468     3.047  0.371
Purity                    -0.362   0.696    0.427   0.302     1.606 -0.849
FAM83D                     0.187   1.206    0.082   1.027     1.415  2.283
                              p signif
`Macrophage M1_CIBERSORT` 0.014      *
Age                       0.084      ·
Stage2                    0.279       
Stage3                    0.989       
Stage4                    0.776       
Gendermale                0.497       
RaceBlack                 0.925       
RaceWhite                 0.711       
Purity                    0.396       
FAM83D                    0.022      *
Rsquare = 0.139 (max possible = 9.91e-01 )
Likelihood ratio test p = 5.93e-03 
Wald test p = 5e-03 
Score (logrank) test p = 4.4e-03 

Macrophage M1_CIBERSORT in PCPG (n=181):
Model: Surv(OS, EVENT) ~ `Macrophage M1_CIBERSORT` + Age + Gender + Race + Purity + `FAM83D` 
164 patients with 7 dying ( 17 missing obs. )
                             coef           HR  se(coef) 95%CI_l      95%CI_u
`Macrophage M1_CIBERSORT` -27.538        0.000    31.045   0.000 2.922299e+14
Age                         0.042        1.043     0.027   0.989 1.099000e+00
Gendermale                  1.246        3.475     0.902   0.593 2.035300e+01
RaceBlack                  -0.636        0.529 26138.981   0.000          Inf
RaceWhite                  17.867 57487262.713 22392.419   0.000          Inf
Purity                      5.218      184.576     3.443   0.216 1.574977e+05
FAM83D                      1.408        4.087     0.559   1.366 1.223000e+01
                               z     p signif
`Macrophage M1_CIBERSORT` -0.887 0.375       
Age                        1.563 0.118       
Gendermale                 1.381 0.167       
RaceBlack                  0.000 1.000   <NA>
RaceWhite                  0.001 0.999       
Purity                     1.515 0.130       
FAM83D                     2.517 0.012      *
Rsquare = 0.091 (max possible = 3.07e-01 )
Likelihood ratio test p = 2.9e-02 
Wald test p = 1.2e-01 
Score (logrank) test p = 2.65e-02 

Macrophage M1_CIBERSORT in PRAD (n=498):
Model: Surv(OS, EVENT) ~ `Macrophage M1_CIBERSORT` + Age + Race + Purity + `FAM83D` 
403 patients with 9 dying ( 95 missing obs. )
                            coef           HR se(coef) 95%CI_l      95%CI_u
`Macrophage M1_CIBERSORT`  3.066       21.446    9.113   0.000 1.226211e+09
Age                        0.006        1.006    0.055   0.903 1.122000e+00
RaceBlack                 15.581  5845078.518 6797.037   0.000          Inf
RaceWhite                 16.599 16178265.990 6797.037   0.000          Inf
Purity                     1.662        5.268    1.498   0.280 9.930400e+01
FAM83D                     0.457        1.580    0.298   0.881 2.833000e+00
                              z     p signif
`Macrophage M1_CIBERSORT` 0.336 0.737       
Age                       0.115 0.908       
RaceBlack                 0.002 0.998       
RaceWhite                 0.002 0.998       
Purity                    1.109 0.267       
FAM83D                    1.533 0.125       
Rsquare = 0.013 (max possible = 1.83e-01 )
Likelihood ratio test p = 5.33e-01 
Wald test p = 6.45e-01 
Score (logrank) test p = 5.68e-01 

Macrophage M1_CIBERSORT in READ (n=166):
Model: Surv(OS, EVENT) ~ `Macrophage M1_CIBERSORT` + Age + Stage + Gender + Race + Purity + `FAM83D` 
72 patients with 13 dying ( 94 missing obs. )
                            coef           HR  se(coef) 95%CI_l      95%CI_u
`Macrophage M1_CIBERSORT` 20.072 5.215746e+08     9.494   4.323 6.292347e+16
Age                        0.100 1.106000e+00     0.048   1.007 1.214000e+00
Stage2                    -2.304 1.000000e-01     1.288   0.008 1.247000e+00
Stage3                    -0.613 5.410000e-01     0.934   0.087 3.376000e+00
Stage4                    -1.156 3.150000e-01     1.245   0.027 3.609000e+00
Gendermale                -1.169 3.110000e-01     0.805   0.064 1.505000e+00
RaceBlack                 -3.806 2.200000e-02 58022.201   0.000          Inf
RaceWhite                 13.742 9.287459e+05 57535.478   0.000          Inf
Purity                     1.147 3.148000e+00     1.617   0.132 7.485500e+01
FAM83D                     0.014 1.014000e+00     0.425   0.441 2.333000e+00
                               z     p signif
`Macrophage M1_CIBERSORT`  2.114 0.035      *
Age                        2.105 0.035      *
Stage2                    -1.789 0.074      ·
Stage3                    -0.657 0.511       
Stage4                    -0.929 0.353       
Gendermale                -1.452 0.146       
RaceBlack                  0.000 1.000   <NA>
RaceWhite                  0.000 1.000   <NA>
Purity                     0.709 0.478       
FAM83D                     0.034 0.973       
Rsquare = 0.276 (max possible = 7.04e-01 )
Likelihood ratio test p = 9.79e-03 
Wald test p = 7.27e-01 
Score (logrank) test p = 3.34e-02 

Macrophage M1_CIBERSORT in SARC (n=260):
Model: Surv(OS, EVENT) ~ `Macrophage M1_CIBERSORT` + Age + Gender + Race + Purity + `FAM83D` 
233 patients with 90 dying ( 27 missing obs. )
                            coef    HR se(coef) 95%CI_l 95%CI_u      z     p
`Macrophage M1_CIBERSORT` -3.727 0.024    2.813   0.000   5.968 -1.325 0.185
Age                        0.024 1.025    0.008   1.008   1.041  2.910 0.004
Gendermale                -0.015 0.985    0.225   0.634   1.533 -0.065 0.948
RaceBlack                 -0.135 0.874    1.087   0.104   7.364 -0.124 0.901
RaceWhite                 -0.447 0.639    1.022   0.086   4.741 -0.437 0.662
Purity                     0.944 2.570    0.597   0.797   8.283  1.581 0.114
FAM83D                     0.006 1.006    0.069   0.879   1.152  0.093 0.926
                          signif
`Macrophage M1_CIBERSORT`       
Age                           **
Gendermale                      
RaceBlack                       
RaceWhite                       
Purity                          
FAM83D                          
Rsquare = 0.051 (max possible = 9.75e-01 )
Likelihood ratio test p = 9.72e-02 
Wald test p = 1.28e-01 
Score (logrank) test p = 1.25e-01 

Macrophage M1_CIBERSORT in SKCM (n=471):
Model: Surv(OS, EVENT) ~ `Macrophage M1_CIBERSORT` + Age + Stage + Gender + Race + Purity + `FAM83D` 
390 patients with 186 dying ( 81 missing obs. )
                            coef    HR se(coef) 95%CI_l 95%CI_u      z     p
`Macrophage M1_CIBERSORT` -3.990 0.019    1.730   0.001   0.550 -2.306 0.021
Age                        0.018 1.018    0.005   1.008   1.028  3.408 0.001
Stage2                     0.292 1.339    0.221   0.868   2.067  1.320 0.187
Stage3                     0.642 1.900    0.206   1.269   2.845  3.119 0.002
Stage4                     1.399 4.052    0.354   2.026   8.103  3.957 0.000
Gendermale                -0.025 0.975    0.158   0.716   1.329 -0.158 0.874
RaceWhite                 -1.202 0.301    0.402   0.137   0.661 -2.991 0.003
Purity                     0.767 2.153    0.350   1.085   4.275  2.192 0.028
FAM83D                     0.119 1.126    0.081   0.961   1.321  1.465 0.143
                          signif
`Macrophage M1_CIBERSORT`      *
Age                           **
Stage2                          
Stage3                        **
Stage4                       ***
Gendermale                      
RaceWhite                     **
Purity                         *
FAM83D                          
Rsquare = 0.14 (max possible = 9.92e-01 )
Likelihood ratio test p = 2.15e-09 
Wald test p = 1.71e-09 
Score (logrank) test p = 1.55e-10 

Macrophage M1_CIBERSORT in SKCM-Primary (n=103):
Model: Surv(OS, EVENT) ~ `Macrophage M1_CIBERSORT` + Age + Stage + Gender + Race + Purity + `FAM83D` 
94 patients with 26 dying ( 9 missing obs. )
                            coef           HR se(coef) 95%CI_l  95%CI_u      z
`Macrophage M1_CIBERSORT` -0.462 6.300000e-01    4.635   0.000 5557.488 -0.100
Age                        0.012 1.012000e+00    0.016   0.980    1.045  0.729
Stage2                    17.426 3.697496e+07 6197.920   0.000      Inf  0.003
Stage3                    17.925 6.094438e+07 6197.920   0.000      Inf  0.003
Stage4                    20.047 5.084267e+08 6197.920   0.000      Inf  0.003
Gendermale                 0.219 1.245000e+00    0.438   0.527    2.938  0.499
RaceWhite                 -1.253 2.860000e-01    0.660   0.078    1.041 -1.899
Purity                     0.250 1.284000e+00    1.008   0.178    9.267  0.248
FAM83D                     0.001 1.001000e+00    0.242   0.623    1.607  0.002
                              p signif
`Macrophage M1_CIBERSORT` 0.921       
Age                       0.466       
Stage2                    0.998       
Stage3                    0.998       
Stage4                    0.997       
Gendermale                0.618       
RaceWhite                 0.058      ·
Purity                    0.804       
FAM83D                    0.998       
Rsquare = 0.147 (max possible = 8.69e-01 )
Likelihood ratio test p = 9.38e-02 
Wald test p = 8.39e-02 
Score (logrank) test p = 8.13e-03 

Macrophage M1_CIBERSORT in SKCM-Metastasis (n=368):
Model: Surv(OS, EVENT) ~ `Macrophage M1_CIBERSORT` + Age + Stage + Gender + Race + Purity + `FAM83D` 
296 patients with 160 dying ( 72 missing obs. )
                            coef    HR se(coef) 95%CI_l 95%CI_u      z     p
`Macrophage M1_CIBERSORT` -3.905 0.020    1.862   0.001   0.774 -2.098 0.036
Age                        0.020 1.020    0.006   1.009   1.031  3.498 0.000
Stage2                     0.181 1.199    0.234   0.758   1.895  0.775 0.438
Stage3                     0.601 1.823    0.211   1.206   2.756  2.849 0.004
Stage4                     1.204 3.334    0.402   1.516   7.333  2.994 0.003
Gendermale                -0.031 0.969    0.173   0.691   1.359 -0.182 0.855
RaceWhite                 -1.006 0.366    0.600   0.113   1.184 -1.678 0.093
Purity                     0.879 2.409    0.382   1.139   5.094  2.301 0.021
FAM83D                     0.133 1.142    0.087   0.963   1.355  1.524 0.127
                          signif
`Macrophage M1_CIBERSORT`      *
Age                          ***
Stage2                          
Stage3                        **
Stage4                        **
Gendermale                      
RaceWhite                      ·
Purity                         *
FAM83D                          
Rsquare = 0.154 (max possible = 9.95e-01 )
Likelihood ratio test p = 1.43e-07 
Wald test p = 3.05e-07 
Score (logrank) test p = 9e-08 

Macrophage M1_CIBERSORT in STAD (n=415):
Model: Surv(OS, EVENT) ~ `Macrophage M1_CIBERSORT` + Age + Stage + Gender + Race + Purity + `FAM83D` 
289 patients with 111 dying ( 126 missing obs. )
                            coef    HR se(coef) 95%CI_l 95%CI_u      z     p
`Macrophage M1_CIBERSORT` -2.834 0.059    2.268   0.001   5.005 -1.250 0.211
Age                        0.030 1.031    0.010   1.010   1.052  2.913 0.004
Stage2                     0.574 1.775    0.393   0.821   3.838  1.458 0.145
Stage3                     1.023 2.782    0.368   1.353   5.723  2.781 0.005
Stage4                     1.549 4.708    0.516   1.713  12.941  3.004 0.003
Gendermale                 0.122 1.129    0.208   0.752   1.697  0.586 0.558
RaceBlack                  0.230 1.258    0.450   0.521   3.038  0.511 0.609
RaceWhite                  0.102 1.108    0.243   0.688   1.785  0.421 0.674
Purity                    -0.559 0.572    0.386   0.268   1.219 -1.447 0.148
FAM83D                     0.171 1.186    0.093   0.989   1.422  1.841 0.066
                          signif
`Macrophage M1_CIBERSORT`       
Age                           **
Stage2                          
Stage3                        **
Stage4                        **
Gendermale                      
RaceBlack                       
RaceWhite                       
Purity                          
FAM83D                         ·
Rsquare = 0.085 (max possible = 9.79e-01 )
Likelihood ratio test p = 4.05e-03 
Wald test p = 6.99e-03 
Score (logrank) test p = 5.11e-03 

Macrophage M1_CIBERSORT in TGCT (n=150):
Model: Surv(OS, EVENT) ~ `Macrophage M1_CIBERSORT` + Age + Stage + Race + Purity + `FAM83D` 
75 patients with 2 dying ( 75 missing obs. )
                              coef           HR    se(coef) 95%CI_l 95%CI_u
`Macrophage M1_CIBERSORT` -262.680 0.000000e+00  432024.125       0     Inf
Age                         -0.223 8.000000e-01    1988.089       0     Inf
Stage2                      46.516 1.591574e+20   49134.688       0     Inf
Stage3                      44.220 1.602176e+19  137336.922       0     Inf
RaceBlack                   46.224 1.187658e+20 2320406.087       0     Inf
RaceWhite                 -163.652 0.000000e+00 2321550.325       0     Inf
Purity                    -145.490 0.000000e+00  269063.250       0     Inf
FAM83D                     -30.339 0.000000e+00   42041.028       0     Inf
                               z     p signif
`Macrophage M1_CIBERSORT` -0.001 1.000   <NA>
Age                        0.000 1.000   <NA>
Stage2                     0.001 0.999       
Stage3                     0.000 1.000   <NA>
RaceBlack                  0.000 1.000   <NA>
RaceWhite                  0.000 1.000   <NA>
Purity                    -0.001 1.000   <NA>
FAM83D                    -0.001 0.999       
Rsquare = 0.14 (max possible = 1.4e-01 )
Likelihood ratio test p = 1.84e-01 
Wald test p = 1e+00 
Score (logrank) test p = 4.12e-03 

Macrophage M1_CIBERSORT in THCA (n=509):
Model: Surv(OS, EVENT) ~ `Macrophage M1_CIBERSORT` + Age + Stage + Gender + Race + Purity + `FAM83D` 
395 patients with 16 dying ( 114 missing obs. )
                             coef           HR se(coef) 95%CI_l  95%CI_u      z
`Macrophage M1_CIBERSORT` -23.174        0.000   16.297   0.000 6425.881 -1.422
Age                         0.143        1.154    0.028   1.092    1.220  5.072
Stage2                     -0.457        0.633    1.104   0.073    5.507 -0.414
Stage3                      0.142        1.153    0.892   0.201    6.620  0.160
Stage4                      1.382        3.984    0.996   0.566   28.038  1.388
Gendermale                 -0.134        0.875    0.673   0.234    3.273 -0.198
RaceBlack                  17.691 48190767.976 9542.869   0.000      Inf  0.002
RaceWhite                  17.841 56011818.950 9542.869   0.000      Inf  0.002
Purity                      1.878        6.543    1.065   0.811   52.771  1.763
FAM83D                      0.575        1.777    0.618   0.530    5.964  0.931
                              p signif
`Macrophage M1_CIBERSORT` 0.155       
Age                       0.000    ***
Stage2                    0.679       
Stage3                    0.873       
Stage4                    0.165       
Gendermale                0.843       
RaceBlack                 0.999       
RaceWhite                 0.999       
Purity                    0.078      ·
FAM83D                    0.352       
Rsquare = 0.154 (max possible = 3.47e-01 )
Likelihood ratio test p = 2.63e-10 
Wald test p = 4.84e-04 
Score (logrank) test p = 4.38e-11 

Macrophage M1_CIBERSORT in THYM (n=120):
Model: Surv(OS, EVENT) ~ `Macrophage M1_CIBERSORT` + Age + Gender + Race + Purity + `FAM83D` 
113 patients with 9 dying ( 7 missing obs. )
                             coef          HR  se(coef) 95%CI_l      95%CI_u
`Macrophage M1_CIBERSORT`  26.263 2.54734e+11    10.179 552.153 1.175206e+20
Age                         0.036 1.03700e+00     0.035   0.968 1.111000e+00
Gendermale                  0.275 1.31700e+00     0.834   0.257 6.755000e+00
RaceBlack                 -15.758 0.00000e+00 12851.435   0.000          Inf
RaceWhite                   0.690 1.99400e+00     1.177   0.199 2.001300e+01
Purity                     -0.412 6.62000e-01     1.274   0.055 8.038000e+00
FAM83D                     -0.525 5.91000e-01     0.398   0.271 1.289000e+00
                               z     p signif
`Macrophage M1_CIBERSORT`  2.580 0.010      *
Age                        1.034 0.301       
Gendermale                 0.330 0.741       
RaceBlack                 -0.001 0.999       
RaceWhite                  0.586 0.558       
Purity                    -0.324 0.746       
FAM83D                    -1.321 0.186       
Rsquare = 0.114 (max possible = 4.51e-01 )
Likelihood ratio test p = 5.82e-02 
Wald test p = 9.5e-02 
Score (logrank) test p = 8.5e-03 

Macrophage M1_CIBERSORT in UCEC (n=545):
Model: Surv(OS, EVENT) ~ `Macrophage M1_CIBERSORT` + Age + Race + Purity + `FAM83D` 
85 patients with 16 dying ( 460 missing obs. )
                            coef     HR se(coef) 95%CI_l     95%CI_u      z
`Macrophage M1_CIBERSORT`  2.566 13.009    5.740   0.000 1000144.775  0.447
Age                       -0.007  0.993    0.029   0.938       1.051 -0.244
RaceWhite                  1.439  4.216    0.685   1.102      16.128  2.102
Purity                     1.484  4.410    1.198   0.421      46.174  1.238
FAM83D                     0.091  1.096    0.251   0.670       1.793  0.363
                              p signif
`Macrophage M1_CIBERSORT` 0.655       
Age                       0.807       
RaceWhite                 0.036      *
Purity                    0.216       
FAM83D                    0.716       
Rsquare = 0.085 (max possible = 7.29e-01 )
Likelihood ratio test p = 1.84e-01 
Wald test p = 3.07e-01 
Score (logrank) test p = 2.44e-01 

Macrophage M1_CIBERSORT in UCS (n=57):
Model: Surv(OS, EVENT) ~ `Macrophage M1_CIBERSORT` + Age + Race + Purity + `FAM83D` 
52 patients with 32 dying ( 5 missing obs. )
                            coef           HR se(coef) 95%CI_l   95%CI_u      z
`Macrophage M1_CIBERSORT` -1.418        0.242    5.919   0.000 26459.020 -0.240
Age                        0.045        1.046    0.025   0.996     1.098  1.802
RaceBlack                 17.560 42266489.511 6475.136   0.000       Inf  0.003
RaceWhite                 17.786 53030062.576 6475.136   0.000       Inf  0.003
Purity                    -0.945        0.388    1.107   0.044     3.399 -0.854
FAM83D                    -0.006        0.994    0.286   0.567     1.740 -0.022
                              p signif
`Macrophage M1_CIBERSORT` 0.811       
Age                       0.071      ·
RaceBlack                 0.998       
RaceWhite                 0.998       
Purity                    0.393       
FAM83D                    0.982       
Rsquare = 0.12 (max possible = 9.83e-01 )
Likelihood ratio test p = 3.55e-01 
Wald test p = 4.88e-01 
Score (logrank) test p = 3.76e-01 

Macrophage M1_CIBERSORT in UVM (n=80):
Model: Surv(OS, EVENT) ~ `Macrophage M1_CIBERSORT` + Age + Stage + Gender + Purity + `FAM83D` 
77 patients with 22 dying ( 3 missing obs. )
                            coef         HR se(coef) 95%CI_l      95%CI_u     z
`Macrophage M1_CIBERSORT` 11.874 143421.999    9.171   0.002 9.181649e+12 1.295
Age                        0.047      1.048    0.020   1.007 1.091000e+00 2.316
Stage3                     0.097      1.102    0.498   0.415 2.926000e+00 0.195
Stage4                     3.799     44.643    1.242   3.915 5.090720e+02 3.059
Gendermale                 0.511      1.666    0.504   0.620 4.476000e+00 1.013
Purity                     1.744      5.720    1.414   0.358 9.144500e+01 1.233
FAM83D                     1.108      3.030    0.395   1.397 6.571000e+00 2.806
                              p signif
`Macrophage M1_CIBERSORT` 0.195       
Age                       0.021      *
Stage3                    0.845       
Stage4                    0.002     **
Gendermale                0.311       
Purity                    0.217       
FAM83D                    0.005     **
Rsquare = 0.353 (max possible = 8.72e-01 )
Likelihood ratio test p = 2.06e-05 
Wald test p = 5.85e-04 
Score (logrank) test p = 1.33e-10 

Macrophage M1_CIBERSORT-ABS in ACC (n=79):
Model: Surv(OS, EVENT) ~ `Macrophage M1_CIBERSORT-ABS` + Age + Gender + Race + Purity + `FAM83D` 
64 patients with 24 dying ( 15 missing obs. )
                                coef           HR  se(coef) 95%CI_l
`Macrophage M1_CIBERSORT-ABS` 14.003  1206690.800    13.017   0.000
Age                           -0.003        0.997     0.014   0.970
Gendermale                     0.641        1.898     0.487   0.731
RaceBlack                      1.201        3.322 20345.756   0.000
RaceWhite                     16.246 11368155.664 18801.569   0.000
Purity                         4.390       80.663     3.324   0.119
FAM83D                         1.084        2.958     0.283   1.700
                                   95%CI_u      z     p signif
`Macrophage M1_CIBERSORT-ABS` 1.450301e+17  1.076 0.282       
Age                           1.025000e+00 -0.192 0.848       
Gendermale                    4.926000e+00  1.317 0.188       
RaceBlack                              Inf  0.000 1.000   <NA>
RaceWhite                              Inf  0.001 0.999       
Purity                        5.446370e+04  1.321 0.187       
FAM83D                        5.146000e+00  3.837 0.000    ***
Rsquare = 0.377 (max possible = 9.38e-01 )
Likelihood ratio test p = 8.35e-05 
Wald test p = 2.33e-03 
Score (logrank) test p = 1.07e-04 

Macrophage M1_CIBERSORT-ABS in BLCA (n=408):
Model: Surv(OS, EVENT) ~ `Macrophage M1_CIBERSORT-ABS` + Age + Stage + Gender + Race + Purity + `FAM83D` 
348 patients with 160 dying ( 60 missing obs. )
                                coef          HR se(coef) 95%CI_l 95%CI_u
`Macrophage M1_CIBERSORT-ABS`  0.021       1.022    2.230   0.013  80.804
Age                            0.034       1.034    0.009   1.017   1.052
Stage2                        14.525 2032148.660 1869.242   0.000     Inf
Stage3                        14.959 3139191.806 1869.242   0.000     Inf
Stage4                        15.508 5434228.100 1869.242   0.000     Inf
Gendermale                    -0.171       0.843    0.180   0.592   1.200
RaceBlack                      0.729       2.073    0.453   0.853   5.035
RaceWhite                      0.125       1.133    0.356   0.564   2.277
Purity                         0.134       1.143    0.379   0.543   2.403
FAM83D                        -0.021       0.979    0.087   0.826   1.160
                                   z     p signif
`Macrophage M1_CIBERSORT-ABS`  0.010 0.992       
Age                            3.841 0.000    ***
Stage2                         0.008 0.994       
Stage3                         0.008 0.994       
Stage4                         0.008 0.993       
Gendermale                    -0.948 0.343       
RaceBlack                      1.610 0.107       
RaceWhite                      0.350 0.726       
Purity                         0.352 0.725       
FAM83D                        -0.242 0.808       
Rsquare = 0.13 (max possible = 9.91e-01 )
Likelihood ratio test p = 4.82e-07 
Wald test p = 2.86e-06 
Score (logrank) test p = 7.68e-07 

Macrophage M1_CIBERSORT-ABS in BRCA (n=1100):
Model: Surv(OS, EVENT) ~ `Macrophage M1_CIBERSORT-ABS` + Age + Stage + Gender + Race + Purity + `FAM83D` 
878 patients with 121 dying ( 222 missing obs. )
                                coef     HR se(coef) 95%CI_l 95%CI_u      z
`Macrophage M1_CIBERSORT-ABS` -4.482  0.011    3.084   0.000   4.774 -1.453
Age                            0.039  1.040    0.008   1.024   1.056  4.947
Stage2                         0.324  1.383    0.306   0.759   2.519  1.058
Stage3                         1.109  3.033    0.315   1.636   5.622  3.523
Stage4                         2.310 10.079    0.401   4.597  22.101  5.767
Gendermale                    -0.004  0.996    1.008   0.138   7.175 -0.004
RaceBlack                     -0.038  0.962    0.620   0.285   3.246 -0.062
RaceWhite                     -0.238  0.788    0.596   0.245   2.535 -0.399
Purity                         0.013  1.013    0.494   0.385   2.665  0.026
FAM83D                         0.146  1.158    0.073   1.003   1.337  1.995
                                  p signif
`Macrophage M1_CIBERSORT-ABS` 0.146       
Age                           0.000    ***
Stage2                        0.290       
Stage3                        0.000    ***
Stage4                        0.000    ***
Gendermale                    0.996       
RaceBlack                     0.951       
RaceWhite                     0.690       
Purity                        0.979       
FAM83D                        0.046      *
Rsquare = 0.086 (max possible = 7.85e-01 )
Likelihood ratio test p = 8.61e-13 
Wald test p = 2.74e-16 
Score (logrank) test p = 3.78e-22 

Macrophage M1_CIBERSORT-ABS in BRCA-Basal (n=191):
Model: Surv(OS, EVENT) ~ `Macrophage M1_CIBERSORT-ABS` + Age + Stage + Race + Purity + `FAM83D` 
163 patients with 24 dying ( 28 missing obs. )
                                coef           HR se(coef) 95%CI_l   95%CI_u
`Macrophage M1_CIBERSORT-ABS` -1.879 1.530000e-01    6.506   0.000 52755.451
Age                            0.017 1.017000e+00    0.017   0.983     1.052
Stage2                        18.717 1.345011e+08 6374.586   0.000       Inf
Stage3                        20.087 5.294805e+08 6374.586   0.000       Inf
Stage4                        21.022 1.348654e+09 6374.586   0.000       Inf
RaceBlack                     -0.942 3.900000e-01    1.132   0.042     3.581
RaceWhite                     -1.256 2.850000e-01    1.136   0.031     2.640
Purity                         0.344 1.411000e+00    1.406   0.090    22.212
FAM83D                        -0.407 6.660000e-01    0.242   0.414     1.071
                                   z     p signif
`Macrophage M1_CIBERSORT-ABS` -0.289 0.773       
Age                            0.962 0.336       
Stage2                         0.003 0.998       
Stage3                         0.003 0.997       
Stage4                         0.003 0.997       
RaceBlack                     -0.833 0.405       
RaceWhite                     -1.106 0.269       
Purity                         0.245 0.806       
FAM83D                        -1.677 0.094      ·
Rsquare = 0.172 (max possible = 7.18e-01 )
Likelihood ratio test p = 3.3e-04 
Wald test p = 5.27e-03 
Score (logrank) test p = 3.24e-06 

Macrophage M1_CIBERSORT-ABS in BRCA-Her2 (n=82):
Model: Surv(OS, EVENT) ~ `Macrophage M1_CIBERSORT-ABS` + Age + Stage + Race + Purity + `FAM83D` 
59 patients with 11 dying ( 23 missing obs. )
                                 coef           HR  se(coef) 95%CI_l    95%CI_u
`Macrophage M1_CIBERSORT-ABS` -27.533 0.000000e+00    20.416   0.000 263635.262
Age                             0.004 1.004000e+00     0.035   0.937      1.076
Stage2                         18.447 1.026247e+08 14812.035   0.000        Inf
Stage3                         20.848 1.132675e+09 14812.035   0.000        Inf
Stage4                             NA           NA     0.000      NA         NA
RaceBlack                      -3.477 3.100000e-02     1.908   0.001      1.300
RaceWhite                      -1.756 1.730000e-01     1.496   0.009      3.242
Purity                          2.136 8.466000e+00     2.361   0.083    866.394
FAM83D                         -0.332 7.180000e-01     0.518   0.260      1.979
                                   z     p signif
`Macrophage M1_CIBERSORT-ABS` -1.349 0.177       
Age                            0.109 0.913       
Stage2                         0.001 0.999       
Stage3                         0.001 0.999       
Stage4                            NA    NA   <NA>
RaceBlack                     -1.822 0.068      ·
RaceWhite                     -1.174 0.240       
Purity                         0.905 0.366       
FAM83D                        -0.641 0.522       
Rsquare = 0.397 (max possible = 6.68e-01 )
Likelihood ratio test p = 2.24e-04 
Wald test p = 3.27e-01 
Score (logrank) test p = 2.93e-14 

Macrophage M1_CIBERSORT-ABS in BRCA-LumA (n=568):
Model: Surv(OS, EVENT) ~ `Macrophage M1_CIBERSORT-ABS` + Age + Stage + Gender + Race + Purity + `FAM83D` 
464 patients with 55 dying ( 104 missing obs. )
                                 coef     HR se(coef) 95%CI_l     95%CI_u
`Macrophage M1_CIBERSORT-ABS`   3.732 41.751    5.237   0.001 1197088.701
Age                             0.052  1.053    0.012   1.028       1.079
Stage2                          0.341  1.406    0.378   0.671       2.947
Stage3                          0.929  2.532    0.400   1.156       5.545
Stage4                          2.313 10.107    0.612   3.046      33.542
Gendermale                    -15.376  0.000 3457.378   0.000         Inf
RaceBlack                      -0.344  0.709    1.178   0.070       7.134
RaceWhite                       0.233  1.263    1.031   0.167       9.523
Purity                          0.367  1.444    0.687   0.375       5.555
FAM83D                          0.159  1.173    0.148   0.877       1.567
                                   z     p signif
`Macrophage M1_CIBERSORT-ABS`  0.713 0.476       
Age                            4.200 0.000    ***
Stage2                         0.903 0.366       
Stage3                         2.322 0.020      *
Stage4                         3.780 0.000    ***
Gendermale                    -0.004 0.996       
RaceBlack                     -0.292 0.770       
RaceWhite                      0.226 0.821       
Purity                         0.535 0.593       
FAM83D                         1.076 0.282       
Rsquare = 0.073 (max possible = 6.81e-01 )
Likelihood ratio test p = 1.08e-04 
Wald test p = 3.02e-05 
Score (logrank) test p = 4.93e-07 

Macrophage M1_CIBERSORT-ABS in BRCA-LumB (n=219):
Model: Surv(OS, EVENT) ~ `Macrophage M1_CIBERSORT-ABS` + Age + Stage + Gender + Race + Purity + `FAM83D` 
157 patients with 25 dying ( 62 missing obs. )
                                 coef           HR se(coef) 95%CI_l 95%CI_u
`Macrophage M1_CIBERSORT-ABS` -49.264        0.000   16.373   0.000   0.000
Age                             0.072        1.075    0.024   1.025   1.127
Stage2                          0.221        1.247    1.110   0.142  10.989
Stage3                          1.481        4.396    1.085   0.525  36.851
Stage4                          0.914        2.495    1.246   0.217  28.671
Gendermale                      0.067        1.069    1.275   0.088  13.015
RaceBlack                      17.063 25722822.220 5835.735   0.000     Inf
RaceWhite                      15.996  8849748.014 5835.735   0.000     Inf
Purity                         -3.297        0.037    1.941   0.001   1.660
FAM83D                          0.673        1.960    0.291   1.109   3.466
                                   z     p signif
`Macrophage M1_CIBERSORT-ABS` -3.009 0.003     **
Age                            3.007 0.003     **
Stage2                         0.199 0.842       
Stage3                         1.365 0.172       
Stage4                         0.734 0.463       
Gendermale                     0.052 0.958       
RaceBlack                      0.003 0.998       
RaceWhite                      0.003 0.998       
Purity                        -1.699 0.089      ·
FAM83D                         2.315 0.021      *
Rsquare = 0.19 (max possible = 6.98e-01 )
Likelihood ratio test p = 2.66e-04 
Wald test p = 1.3e-02 
Score (logrank) test p = 1.01e-03 

Macrophage M1_CIBERSORT-ABS in CESC (n=306):
Model: Surv(OS, EVENT) ~ `Macrophage M1_CIBERSORT-ABS` + Age + Race + Purity + `FAM83D` 
227 patients with 55 dying ( 79 missing obs. )
                                coef    HR se(coef) 95%CI_l 95%CI_u      z
`Macrophage M1_CIBERSORT-ABS` -7.888 0.000    4.453   0.000   2.317 -1.771
Age                            0.014 1.014    0.010   0.994   1.035  1.359
RaceBlack                      0.963 2.620    1.066   0.324  21.192  0.903
RaceWhite                      0.671 1.955    1.018   0.266  14.385  0.659
Purity                        -0.379 0.685    0.886   0.121   3.892 -0.427
FAM83D                         0.039 1.040    0.141   0.788   1.372  0.275
                                  p signif
`Macrophage M1_CIBERSORT-ABS` 0.077      ·
Age                           0.174       
RaceBlack                     0.366       
RaceWhite                     0.510       
Purity                        0.669       
FAM83D                        0.783       
Rsquare = 0.028 (max possible = 8.91e-01 )
Likelihood ratio test p = 3.67e-01 
Wald test p = 4.54e-01 
Score (logrank) test p = 4.45e-01 

Macrophage M1_CIBERSORT-ABS in CHOL (n=36):
Model: Surv(OS, EVENT) ~ `Macrophage M1_CIBERSORT-ABS` + Age + Stage + Gender + Race + Purity + `FAM83D` 
36 patients with 18 dying ( 0 missing obs. )
                                 coef    HR se(coef) 95%CI_l      95%CI_u
`Macrophage M1_CIBERSORT-ABS`  -2.725 0.066   11.890   0.000 8.653551e+08
Age                             0.017 1.017    0.022   0.974 1.063000e+00
Stage2                          0.668 1.950    0.680   0.514 7.393000e+00
Stage3                        -15.172 0.000 6997.619   0.000          Inf
Stage4                          0.785 2.193    0.677   0.582 8.265000e+00
Gendermale                      0.161 1.174    0.570   0.384 3.590000e+00
RaceBlack                      -0.349 0.705    1.659   0.027 1.820500e+01
RaceWhite                      -1.111 0.329    1.032   0.044 2.491000e+00
Purity                          1.925 6.854    2.052   0.123 3.822980e+02
FAM83D                          0.321 1.379    0.364   0.676 2.814000e+00
                                   z     p signif
`Macrophage M1_CIBERSORT-ABS` -0.229 0.819       
Age                            0.777 0.437       
Stage2                         0.982 0.326       
Stage3                        -0.002 0.998       
Stage4                         1.160 0.246       
Gendermale                     0.282 0.778       
RaceBlack                     -0.211 0.833       
RaceWhite                     -1.076 0.282       
Purity                         0.938 0.348       
FAM83D                         0.882 0.378       
Rsquare = 0.231 (max possible = 9.46e-01 )
Likelihood ratio test p = 4.89e-01 
Wald test p = 6.75e-01 
Score (logrank) test p = 5.02e-01 

Macrophage M1_CIBERSORT-ABS in COAD (n=458):
Model: Surv(OS, EVENT) ~ `Macrophage M1_CIBERSORT-ABS` + Age + Stage + Gender + Race + Purity + `FAM83D` 
236 patients with 58 dying ( 222 missing obs. )
                                coef     HR se(coef) 95%CI_l     95%CI_u      z
`Macrophage M1_CIBERSORT-ABS`  3.918 50.286    5.177   0.002 1282104.773  0.757
Age                            0.028  1.028    0.013   1.003       1.054  2.195
Stage2                         0.477  1.611    0.637   0.462       5.620  0.748
Stage3                         1.093  2.984    0.628   0.871      10.224  1.740
Stage4                         2.317 10.148    0.638   2.905      35.448  3.631
Gendermale                     0.344  1.410    0.289   0.800       2.485  1.189
RaceBlack                     -0.420  0.657    0.842   0.126       3.426 -0.498
RaceWhite                     -0.388  0.678    0.789   0.144       3.187 -0.492
Purity                        -0.324  0.723    0.669   0.195       2.687 -0.484
FAM83D                         0.023  1.024    0.208   0.681       1.538  0.113
                                  p signif
`Macrophage M1_CIBERSORT-ABS` 0.449       
Age                           0.028      *
Stage2                        0.454       
Stage3                        0.082      ·
Stage4                        0.000    ***
Gendermale                    0.235       
RaceBlack                     0.618       
RaceWhite                     0.623       
Purity                        0.629       
FAM83D                        0.910       
Rsquare = 0.128 (max possible = 8.97e-01 )
Likelihood ratio test p = 3.58e-04 
Wald test p = 3.33e-04 
Score (logrank) test p = 4.01e-05 

Macrophage M1_CIBERSORT-ABS in DLBC (n=48):
Model: Surv(OS, EVENT) ~ `Macrophage M1_CIBERSORT-ABS` + Age + Gender + Race + Purity + `FAM83D` 
41 patients with 5 dying ( 7 missing obs. )
                                coef      HR se(coef) 95%CI_l    95%CI_u      z
`Macrophage M1_CIBERSORT-ABS`  5.259 192.259    3.650   0.150 245954.393  1.441
Age                            0.013   1.013    0.047   0.924      1.110  0.270
Gendermale                    -0.195   0.823    1.409   0.052     13.009 -0.139
RaceBlack                      1.374   3.951    2.351   0.039    395.807  0.585
RaceWhite                     -2.480   0.084    1.574   0.004      1.832 -1.576
Purity                        -0.251   0.778    3.470   0.001    699.095 -0.072
FAM83D                        -0.102   0.903    1.003   0.127      6.449 -0.101
                                  p signif
`Macrophage M1_CIBERSORT-ABS` 0.150       
Age                           0.787       
Gendermale                    0.890       
RaceBlack                     0.559       
RaceWhite                     0.115       
Purity                        0.942       
FAM83D                        0.919       
Rsquare = 0.253 (max possible = 5.58e-01 )
Likelihood ratio test p = 1.01e-01 
Wald test p = 1.84e-01 
Score (logrank) test p = 1.13e-02 

Macrophage M1_CIBERSORT-ABS in ESCA (n=185):
Model: Surv(OS, EVENT) ~ `Macrophage M1_CIBERSORT-ABS` + Age + Stage + Gender + Race + Purity + `FAM83D` 
140 patients with 47 dying ( 45 missing obs. )
                                coef     HR se(coef) 95%CI_l  95%CI_u      z
`Macrophage M1_CIBERSORT-ABS` -0.794  0.452    5.028   0.000 8603.420 -0.158
Age                            0.007  1.007    0.014   0.979    1.036  0.502
Stage2                         0.654  1.922    0.659   0.529    6.988  0.993
Stage3                         1.395  4.036    0.675   1.074   15.166  2.066
Stage4                         2.846 17.215    0.784   3.704   80.008  3.630
Gendermale                     0.444  1.559    0.540   0.541    4.492  0.823
RaceBlack                      0.351  1.421    1.071   0.174   11.600  0.328
RaceWhite                     -0.155  0.856    0.456   0.350    2.093 -0.341
Purity                         0.011  1.011    0.904   0.172    5.943  0.012
FAM83D                        -0.147  0.864    0.158   0.634    1.177 -0.927
                                  p signif
`Macrophage M1_CIBERSORT-ABS` 0.874       
Age                           0.615       
Stage2                        0.321       
Stage3                        0.039      *
Stage4                        0.000    ***
Gendermale                    0.410       
RaceBlack                     0.743       
RaceWhite                     0.733       
Purity                        0.990       
FAM83D                        0.354       
Rsquare = 0.146 (max possible = 9.32e-01 )
Likelihood ratio test p = 1.45e-02 
Wald test p = 6.97e-03 
Score (logrank) test p = 6.14e-04 

Macrophage M1_CIBERSORT-ABS in GBM (n=153):
Model: Surv(OS, EVENT) ~ `Macrophage M1_CIBERSORT-ABS` + Age + Gender + Race + Purity + `FAM83D` 
135 patients with 108 dying ( 18 missing obs. )
                                coef    HR se(coef) 95%CI_l      95%CI_u      z
`Macrophage M1_CIBERSORT-ABS` -1.526 0.217   15.960   0.000 8.368121e+12 -0.096
Age                            0.030 1.030    0.008   1.014 1.047000e+00  3.679
Gendermale                    -0.090 0.913    0.213   0.602 1.387000e+00 -0.425
RaceBlack                      0.463 1.589    0.734   0.377 6.693000e+00  0.631
RaceWhite                     -0.172 0.842    0.618   0.251 2.827000e+00 -0.279
Purity                        -1.420 0.242    0.577   0.078 7.490000e-01 -2.462
FAM83D                         0.164 1.178    0.109   0.950 1.460000e+00  1.495
                                  p signif
`Macrophage M1_CIBERSORT-ABS` 0.924       
Age                           0.000    ***
Gendermale                    0.671       
RaceBlack                     0.528       
RaceWhite                     0.781       
Purity                        0.014      *
FAM83D                        0.135       
Rsquare = 0.144 (max possible = 9.98e-01 )
Likelihood ratio test p = 3.87e-03 
Wald test p = 4.07e-03 
Score (logrank) test p = 3.44e-03 

Macrophage M1_CIBERSORT-ABS in HNSC (n=522):
Model: Surv(OS, EVENT) ~ `Macrophage M1_CIBERSORT-ABS` + Age + Stage + Gender + Race + Purity + `FAM83D` 
411 patients with 176 dying ( 111 missing obs. )
                                coef    HR se(coef) 95%CI_l 95%CI_u      z
`Macrophage M1_CIBERSORT-ABS` -1.793 0.166    1.607   0.007   3.881 -1.116
Age                            0.022 1.022    0.008   1.007   1.038  2.889
Stage2                         0.598 1.818    0.544   0.626   5.280  1.099
Stage3                         0.832 2.298    0.538   0.800   6.599  1.546
Stage4                         1.213 3.363    0.511   1.235   9.160  2.373
Gendermale                    -0.252 0.777    0.172   0.555   1.089 -1.465
RaceBlack                      0.096 1.100    0.560   0.367   3.297  0.171
RaceWhite                     -0.288 0.749    0.512   0.275   2.045 -0.563
Purity                        -0.201 0.818    0.387   0.383   1.744 -0.521
FAM83D                         0.048 1.050    0.074   0.907   1.214  0.649
                                  p signif
`Macrophage M1_CIBERSORT-ABS` 0.264       
Age                           0.004     **
Stage2                        0.272       
Stage3                        0.122       
Stage4                        0.018      *
Gendermale                    0.143       
RaceBlack                     0.864       
RaceWhite                     0.573       
Purity                        0.602       
FAM83D                        0.516       
Rsquare = 0.073 (max possible = 9.89e-01 )
Likelihood ratio test p = 5.58e-04 
Wald test p = 1.42e-03 
Score (logrank) test p = 1.03e-03 

Macrophage M1_CIBERSORT-ABS in HNSC-HPV+ (n=98):
Model: Surv(OS, EVENT) ~ `Macrophage M1_CIBERSORT-ABS` + Age + Stage + Gender + Race + Purity + `FAM83D` 
65 patients with 23 dying ( 33 missing obs. )
                                coef           HR  se(coef) 95%CI_l 95%CI_u
`Macrophage M1_CIBERSORT-ABS` -3.610 2.700000e-02     4.294   0.000 122.211
Age                            0.005 1.005000e+00     0.026   0.955   1.058
Stage2                        17.276 3.182764e+07  5234.179   0.000     Inf
Stage3                        16.767 1.912566e+07  5234.179   0.000     Inf
Stage4                        17.348 3.422297e+07  5234.179   0.000     Inf
Gendermale                    -0.318 7.280000e-01     0.566   0.240   2.208
RaceBlack                     19.083 1.939726e+08 12151.202   0.000     Inf
RaceWhite                     18.348 9.296799e+07 12151.202   0.000     Inf
Purity                        -1.974 1.390000e-01     1.141   0.015   1.298
FAM83D                         0.209 1.232000e+00     0.260   0.740   2.053
                                   z     p signif
`Macrophage M1_CIBERSORT-ABS` -0.841 0.400       
Age                            0.201 0.841       
Stage2                         0.003 0.997       
Stage3                         0.003 0.997       
Stage4                         0.003 0.997       
Gendermale                    -0.561 0.575       
RaceBlack                      0.002 0.999       
RaceWhite                      0.002 0.999       
Purity                        -1.731 0.083      ·
FAM83D                         0.803 0.422       
Rsquare = 0.104 (max possible = 9.17e-01 )
Likelihood ratio test p = 7.1e-01 
Wald test p = 9.29e-01 
Score (logrank) test p = 8.31e-01 

Macrophage M1_CIBERSORT-ABS in HNSC-HPV- (n=422):
Model: Surv(OS, EVENT) ~ `Macrophage M1_CIBERSORT-ABS` + Age + Stage + Gender + Race + Purity + `FAM83D` 
346 patients with 153 dying ( 76 missing obs. )
                                coef    HR se(coef) 95%CI_l 95%CI_u      z
`Macrophage M1_CIBERSORT-ABS` -1.557 0.211    1.786   0.006   6.981 -0.872
Age                            0.027 1.028    0.008   1.011   1.045  3.241
Stage2                         0.344 1.410    0.555   0.476   4.181  0.620
Stage3                         0.692 1.998    0.544   0.688   5.805  1.272
Stage4                         1.110 3.033    0.514   1.109   8.300  2.161
Gendermale                    -0.283 0.754    0.183   0.527   1.078 -1.549
RaceBlack                     -0.053 0.949    0.566   0.313   2.878 -0.093
RaceWhite                     -0.439 0.645    0.515   0.235   1.768 -0.852
Purity                         0.087 1.090    0.425   0.474   2.506  0.204
FAM83D                         0.028 1.029    0.079   0.882   1.200  0.359
                                  p signif
`Macrophage M1_CIBERSORT-ABS` 0.383       
Age                           0.001     **
Stage2                        0.535       
Stage3                        0.203       
Stage4                        0.031      *
Gendermale                    0.121       
RaceBlack                     0.926       
RaceWhite                     0.394       
Purity                        0.838       
FAM83D                        0.720       
Rsquare = 0.087 (max possible = 9.89e-01 )
Likelihood ratio test p = 4.81e-04 
Wald test p = 1.29e-03 
Score (logrank) test p = 9.64e-04 

Macrophage M1_CIBERSORT-ABS in KICH (n=66):
Model: Surv(OS, EVENT) ~ `Macrophage M1_CIBERSORT-ABS` + Age + Stage + Gender + Race + Purity + `FAM83D` 
63 patients with 9 dying ( 3 missing obs. )
                                 coef           HR  se(coef)      95%CI_l
`Macrophage M1_CIBERSORT-ABS` -19.883 0.000000e+00    34.332        0.000
Age                             0.050 1.051000e+00     0.030        0.992
Stage2                         16.090 9.719210e+06     0.857  1812852.874
Stage3                         17.828 5.530771e+07     0.779 12003734.637
Stage4                         19.830 4.091797e+08     0.904 69598939.471
Gendermale                     -0.696 4.990000e-01     0.744        0.116
RaceBlack                     -15.741 0.000000e+00 11954.004        0.000
RaceWhite                       0.447 1.563000e+00     1.177        0.156
Purity                          0.671 1.955000e+00     4.369        0.000
FAM83D                          0.938 2.555000e+00     0.282        1.471
                                   95%CI_u      z     p signif
`Macrophage M1_CIBERSORT-ABS` 3.873830e+20 -0.579 0.562       
Age                           1.114000e+00  1.678 0.093      ·
Stage2                        5.210739e+07 18.780 0.000    ***
Stage3                        2.548326e+08 22.873 0.000    ***
Stage4                        2.405612e+09 21.940 0.000    ***
Gendermale                    2.145000e+00 -0.935 0.350       
RaceBlack                              Inf -0.001 0.999       
RaceWhite                     1.569900e+01  0.380 0.704       
Purity                        1.024143e+04  0.153 0.878       
FAM83D                        4.436000e+00  3.332 0.001     **
Rsquare = 0.393 (max possible = 6.71e-01 )
Likelihood ratio test p = 5.02e-04 
Wald test p = 8.44e-289 
Score (logrank) test p = 9.99e-10 

Macrophage M1_CIBERSORT-ABS in KIRC (n=533):
Model: Surv(OS, EVENT) ~ `Macrophage M1_CIBERSORT-ABS` + Age + Stage + Gender + Race + Purity + `FAM83D` 
450 patients with 138 dying ( 83 missing obs. )
                                coef    HR se(coef) 95%CI_l 95%CI_u      z
`Macrophage M1_CIBERSORT-ABS` -3.803 0.022    3.388   0.000  17.056 -1.123
Age                            0.035 1.036    0.008   1.019   1.053  4.234
Stage2                         0.337 1.401    0.348   0.708   2.771  0.969
Stage3                         0.815 2.259    0.231   1.437   3.552  3.530
Stage4                         1.776 5.904    0.218   3.854   9.045  8.160
Gendermale                    -0.162 0.851    0.188   0.589   1.230 -0.861
RaceBlack                      0.417 1.517    1.060   0.190  12.104  0.393
RaceWhite                      0.440 1.553    1.023   0.209  11.524  0.430
Purity                         0.021 1.021    0.394   0.471   2.212  0.053
FAM83D                         0.286 1.331    0.119   1.054   1.681  2.399
                                  p signif
`Macrophage M1_CIBERSORT-ABS` 0.262       
Age                           0.000    ***
Stage2                        0.332       
Stage3                        0.000    ***
Stage4                        0.000    ***
Gendermale                    0.389       
RaceBlack                     0.694       
RaceWhite                     0.667       
Purity                        0.958       
FAM83D                        0.016      *
Rsquare = 0.185 (max possible = 9.65e-01 )
Likelihood ratio test p = 2.29e-15 
Wald test p = 8.28e-16 
Score (logrank) test p = 6.43e-19 

Macrophage M1_CIBERSORT-ABS in KIRP (n=290):
Model: Surv(OS, EVENT) ~ `Macrophage M1_CIBERSORT-ABS` + Age + Stage + Gender + Race + Purity + `FAM83D` 
219 patients with 34 dying ( 71 missing obs. )
                                coef        HR se(coef) 95%CI_l      95%CI_u
`Macrophage M1_CIBERSORT-ABS` 11.241 76195.416   15.740   0.000 1.904193e+18
Age                            0.016     1.016    0.016   0.985 1.048000e+00
Stage2                        -0.623     0.536    1.054   0.068 4.235000e+00
Stage3                         0.827     2.287    0.473   0.905 5.779000e+00
Stage4                         2.020     7.535    0.559   2.521 2.251900e+01
Gendermale                    -0.132     0.877    0.416   0.388 1.981000e+00
RaceBlack                     -0.094     0.910    1.437   0.055 1.520500e+01
RaceWhite                     -0.442     0.643    1.421   0.040 1.042500e+01
Purity                        -0.522     0.593    0.823   0.118 2.976000e+00
FAM83D                         0.924     2.520    0.206   1.683 3.774000e+00
                                   z     p signif
`Macrophage M1_CIBERSORT-ABS`  0.714 0.475       
Age                            1.006 0.314       
Stage2                        -0.591 0.555       
Stage3                         1.749 0.080      ·
Stage4                         3.616 0.000    ***
Gendermale                    -0.316 0.752       
RaceBlack                     -0.065 0.948       
RaceWhite                     -0.311 0.756       
Purity                        -0.634 0.526       
FAM83D                         4.487 0.000    ***
Rsquare = 0.235 (max possible = 7.58e-01 )
Likelihood ratio test p = 6.67e-09 
Wald test p = 2.7e-09 
Score (logrank) test p = 3.73e-16 

Macrophage M1_CIBERSORT-ABS in LGG (n=516):
Model: Surv(OS, EVENT) ~ `Macrophage M1_CIBERSORT-ABS` + Age + Gender + Race + Purity + `FAM83D` 
463 patients with 112 dying ( 53 missing obs. )
                                coef           HR se(coef) 95%CI_l     95%CI_u
`Macrophage M1_CIBERSORT-ABS` 21.380 1.929000e+09   15.149   0.000 1.51505e+22
Age                            0.056 1.058000e+00    0.008   1.041 1.07400e+00
Gendermale                     0.143 1.154000e+00    0.198   0.783 1.70000e+00
RaceBlack                     16.058 9.415596e+06 2498.514   0.000         Inf
RaceWhite                     16.058 9.420826e+06 2498.514   0.000         Inf
Purity                        -1.123 3.250000e-01    0.412   0.145 7.29000e-01
FAM83D                         0.510 1.666000e+00    0.088   1.403 1.97700e+00
                                   z     p signif
`Macrophage M1_CIBERSORT-ABS`  1.411 0.158       
Age                            7.077 0.000    ***
Gendermale                     0.724 0.469       
RaceBlack                      0.006 0.995       
RaceWhite                      0.006 0.995       
Purity                        -2.728 0.006     **
FAM83D                         5.826 0.000    ***
Rsquare = 0.206 (max possible = 9.07e-01 )
Likelihood ratio test p = 4.79e-20 
Wald test p = 1.11e-21 
Score (logrank) test p = 7.53e-26 

Macrophage M1_CIBERSORT-ABS in LIHC (n=371):
Model: Surv(OS, EVENT) ~ `Macrophage M1_CIBERSORT-ABS` + Age + Stage + Gender + Race + Purity + `FAM83D` 
310 patients with 106 dying ( 61 missing obs. )
                                coef    HR se(coef) 95%CI_l 95%CI_u      z
`Macrophage M1_CIBERSORT-ABS` -0.408 0.665    2.751   0.003 146.106 -0.148
Age                            0.013 1.013    0.008   0.996   1.029  1.488
Stage2                         0.216 1.241    0.265   0.739   2.085  0.816
Stage3                         0.795 2.214    0.240   1.382   3.546  3.306
Stage4                         1.827 6.216    0.626   1.822  21.202  2.918
Gendermale                    -0.135 0.873    0.229   0.557   1.369 -0.590
RaceBlack                      0.723 2.061    0.503   0.769   5.521  1.438
RaceWhite                      0.013 1.013    0.238   0.636   1.614  0.054
Purity                         0.079 1.083    0.521   0.390   3.004  0.152
FAM83D                         0.301 1.351    0.099   1.113   1.639  3.041
                                  p signif
`Macrophage M1_CIBERSORT-ABS` 0.882       
Age                           0.137       
Stage2                        0.414       
Stage3                        0.001     **
Stage4                        0.004     **
Gendermale                    0.555       
RaceBlack                     0.150       
RaceWhite                     0.957       
Purity                        0.879       
FAM83D                        0.002     **
Rsquare = 0.115 (max possible = 9.66e-01 )
Likelihood ratio test p = 3.85e-05 
Wald test p = 3.11e-05 
Score (logrank) test p = 8.8e-06 

Macrophage M1_CIBERSORT-ABS in LUAD (n=515):
Model: Surv(OS, EVENT) ~ `Macrophage M1_CIBERSORT-ABS` + Age + Stage + Gender + Race + Purity + `FAM83D` 
421 patients with 150 dying ( 94 missing obs. )
                                coef           HR se(coef) 95%CI_l 95%CI_u
`Macrophage M1_CIBERSORT-ABS` -0.859        0.424    2.028   0.008  22.574
Age                            0.015        1.015    0.009   0.996   1.034
Stage2                         0.867        2.380    0.202   1.604   3.533
Stage3                         0.932        2.539    0.220   1.651   3.904
Stage4                         1.051        2.860    0.336   1.481   5.524
Gendermale                    -0.033        0.968    0.170   0.693   1.352
RaceBlack                     16.223 11110617.058 1877.410   0.000     Inf
RaceWhite                     16.364 12783948.856 1877.409   0.000     Inf
Purity                         0.689        1.991    0.358   0.987   4.017
FAM83D                         0.231        1.260    0.073   1.093   1.453
                                   z     p signif
`Macrophage M1_CIBERSORT-ABS` -0.423 0.672       
Age                            1.554 0.120       
Stage2                         4.303 0.000    ***
Stage3                         4.244 0.000    ***
Stage4                         3.130 0.002     **
Gendermale                    -0.193 0.847       
RaceBlack                      0.009 0.993       
RaceWhite                      0.009 0.993       
Purity                         1.924 0.054      ·
FAM83D                         3.182 0.001     **
Rsquare = 0.118 (max possible = 9.74e-01 )
Likelihood ratio test p = 7.69e-08 
Wald test p = 1.89e-06 
Score (logrank) test p = 1.89e-07 

Macrophage M1_CIBERSORT-ABS in LUSC (n=501):
Model: Surv(OS, EVENT) ~ `Macrophage M1_CIBERSORT-ABS` + Age + Stage + Gender + Race + Purity + `FAM83D` 
370 patients with 161 dying ( 131 missing obs. )
                                coef    HR se(coef) 95%CI_l 95%CI_u      z
`Macrophage M1_CIBERSORT-ABS` -3.368 0.034    2.365   0.000   3.552 -1.424
Age                            0.015 1.015    0.009   0.997   1.034  1.627
Stage2                         0.267 1.306    0.190   0.900   1.895  1.407
Stage3                         0.686 1.986    0.218   1.296   3.045  3.149
Stage4                         0.798 2.221    0.784   0.478  10.321  1.018
Gendermale                     0.428 1.534    0.198   1.040   2.264  2.157
RaceBlack                      0.074 1.076    0.604   0.329   3.520  0.122
RaceWhite                     -0.423 0.655    0.559   0.219   1.959 -0.757
Purity                        -0.442 0.643    0.396   0.296   1.397 -1.117
FAM83D                        -0.144 0.866    0.082   0.737   1.018 -1.749
                                  p signif
`Macrophage M1_CIBERSORT-ABS` 0.154       
Age                           0.104       
Stage2                        0.159       
Stage3                        0.002     **
Stage4                        0.309       
Gendermale                    0.031      *
RaceBlack                     0.903       
RaceWhite                     0.449       
Purity                        0.264       
FAM83D                        0.080      ·
Rsquare = 0.063 (max possible = 9.87e-01 )
Likelihood ratio test p = 7.08e-03 
Wald test p = 5.76e-03 
Score (logrank) test p = 5.21e-03 

Macrophage M1_CIBERSORT-ABS in MESO (n=87):
Model: Surv(OS, EVENT) ~ `Macrophage M1_CIBERSORT-ABS` + Age + Stage + Gender + Race + Purity + `FAM83D` 
85 patients with 72 dying ( 2 missing obs. )
                                coef    HR se(coef) 95%CI_l 95%CI_u      z
`Macrophage M1_CIBERSORT-ABS` -5.609 0.004    5.285   0.000 115.546 -1.061
Age                            0.038 1.039    0.017   1.005   1.075  2.227
Stage2                        -0.134 0.874    0.468   0.350   2.186 -0.287
Stage3                        -0.243 0.784    0.412   0.350   1.759 -0.589
Stage4                        -0.632 0.532    0.490   0.204   1.388 -1.291
Gendermale                    -0.469 0.625    0.331   0.327   1.196 -1.418
RaceBlack                      0.573 1.773    1.550   0.085  37.009  0.370
RaceWhite                     -0.264 0.768    1.053   0.097   6.054 -0.251
Purity                        -0.441 0.644    0.679   0.170   2.437 -0.649
FAM83D                         0.458 1.581    0.103   1.292   1.935  4.442
                                  p signif
`Macrophage M1_CIBERSORT-ABS` 0.289       
Age                           0.026      *
Stage2                        0.774       
Stage3                        0.556       
Stage4                        0.197       
Gendermale                    0.156       
RaceBlack                     0.712       
RaceWhite                     0.802       
Purity                        0.516       
FAM83D                        0.000    ***
Rsquare = 0.265 (max possible = 9.98e-01 )
Likelihood ratio test p = 3.49e-03 
Wald test p = 2.57e-03 
Score (logrank) test p = 1.87e-03 

Macrophage M1_CIBERSORT-ABS in OV (n=303):
Model: Surv(OS, EVENT) ~ `Macrophage M1_CIBERSORT-ABS` + Age + Race + Purity + `FAM83D` 
238 patients with 153 dying ( 65 missing obs. )
                                 coef    HR se(coef) 95%CI_l 95%CI_u      z
`Macrophage M1_CIBERSORT-ABS` -12.042 0.000    5.153   0.000   0.143 -2.337
Age                             0.036 1.037    0.008   1.020   1.054  4.429
RaceBlack                      -0.172 0.842    0.579   0.271   2.619 -0.297
RaceWhite                      -0.213 0.808    0.516   0.294   2.224 -0.412
Purity                         -1.425 0.241    0.742   0.056   1.031 -1.919
FAM83D                          0.103 1.108    0.094   0.923   1.332  1.101
                                  p signif
`Macrophage M1_CIBERSORT-ABS` 0.019      *
Age                           0.000    ***
RaceBlack                     0.767       
RaceWhite                     0.680       
Purity                        0.055      ·
FAM83D                        0.271       
Rsquare = 0.105 (max possible = 9.97e-01 )
Likelihood ratio test p = 1.85e-04 
Wald test p = 1.84e-04 
Score (logrank) test p = 1.33e-04 

Macrophage M1_CIBERSORT-ABS in PAAD (n=179):
Model: Surv(OS, EVENT) ~ `Macrophage M1_CIBERSORT-ABS` + Age + Stage + Gender + Race + Purity + `FAM83D` 
165 patients with 89 dying ( 14 missing obs. )
                                coef    HR se(coef) 95%CI_l 95%CI_u      z
`Macrophage M1_CIBERSORT-ABS`  1.898 6.673    2.511   0.049 914.845  0.756
Age                            0.021 1.021    0.011   1.000   1.044  1.919
Stage2                         0.428 1.534    0.443   0.644   3.658  0.966
Stage3                        -0.169 0.844    1.092   0.099   7.180 -0.155
Stage4                         0.099 1.104    0.825   0.219   5.559  0.120
Gendermale                    -0.186 0.830    0.219   0.541   1.275 -0.851
RaceBlack                     -0.082 0.921    0.736   0.218   3.898 -0.112
RaceWhite                      0.257 1.293    0.477   0.507   3.296  0.538
Purity                        -0.494 0.610    0.427   0.265   1.409 -1.157
FAM83D                         0.172 1.187    0.081   1.013   1.392  2.119
                                  p signif
`Macrophage M1_CIBERSORT-ABS` 0.450       
Age                           0.055      ·
Stage2                        0.334       
Stage3                        0.877       
Stage4                        0.904       
Gendermale                    0.395       
RaceBlack                     0.911       
RaceWhite                     0.590       
Purity                        0.247       
FAM83D                        0.034      *
Rsquare = 0.113 (max possible = 9.91e-01 )
Likelihood ratio test p = 3.13e-02 
Wald test p = 3.61e-02 
Score (logrank) test p = 3.24e-02 

Macrophage M1_CIBERSORT-ABS in PCPG (n=181):
Model: Surv(OS, EVENT) ~ `Macrophage M1_CIBERSORT-ABS` + Age + Gender + Race + Purity + `FAM83D` 
164 patients with 7 dying ( 17 missing obs. )
                                 coef           HR  se(coef) 95%CI_l
`Macrophage M1_CIBERSORT-ABS` -25.028        0.000    90.552   0.000
Age                             0.037        1.038     0.026   0.986
Gendermale                      1.151        3.160     0.905   0.536
RaceBlack                      -0.482        0.617 26701.382   0.000
RaceWhite                      17.899 59363332.914 22608.869   0.000
Purity                          4.841      126.622     3.588   0.112
FAM83D                          1.256        3.511     0.558   1.176
                                   95%CI_u      z     p signif
`Macrophage M1_CIBERSORT-ABS` 1.616660e+66 -0.276 0.782       
Age                           1.092000e+00  1.429 0.153       
Gendermale                    1.863300e+01  1.271 0.204       
RaceBlack                              Inf  0.000 1.000   <NA>
RaceWhite                              Inf  0.001 0.999       
Purity                        1.433376e+05  1.349 0.177       
FAM83D                        1.048000e+01  2.251 0.024      *
Rsquare = 0.086 (max possible = 3.07e-01 )
Likelihood ratio test p = 3.88e-02 
Wald test p = 1.06e-01 
Score (logrank) test p = 2.83e-02 

Macrophage M1_CIBERSORT-ABS in PRAD (n=498):
Model: Surv(OS, EVENT) ~ `Macrophage M1_CIBERSORT-ABS` + Age + Race + Purity + `FAM83D` 
403 patients with 9 dying ( 95 missing obs. )
                                coef           HR se(coef) 95%CI_l      95%CI_u
`Macrophage M1_CIBERSORT-ABS` -4.324        0.013   22.732   0.000 2.960212e+17
Age                            0.005        1.005    0.056   0.900 1.122000e+00
RaceBlack                     15.541  5614915.190 6715.193   0.000          Inf
RaceWhite                     16.459 14064176.351 6715.193   0.000          Inf
Purity                         1.631        5.106    1.509   0.265 9.824500e+01
FAM83D                         0.455        1.576    0.297   0.881 2.821000e+00
                                   z     p signif
`Macrophage M1_CIBERSORT-ABS` -0.190 0.849       
Age                            0.095 0.925       
RaceBlack                      0.002 0.998       
RaceWhite                      0.002 0.998       
Purity                         1.081 0.280       
FAM83D                         1.532 0.125       
Rsquare = 0.012 (max possible = 1.83e-01 )
Likelihood ratio test p = 5.42e-01 
Wald test p = 6.61e-01 
Score (logrank) test p = 5.8e-01 

Macrophage M1_CIBERSORT-ABS in READ (n=166):
Model: Surv(OS, EVENT) ~ `Macrophage M1_CIBERSORT-ABS` + Age + Stage + Gender + Race + Purity + `FAM83D` 
72 patients with 13 dying ( 94 missing obs. )
                                coef           HR  se(coef) 95%CI_l
`Macrophage M1_CIBERSORT-ABS` 58.000 1.546130e+25    26.087 962.946
Age                            0.120 1.127000e+00     0.051   1.020
Stage2                        -2.756 6.400000e-02     1.428   0.004
Stage3                        -1.155 3.150000e-01     1.045   0.041
Stage4                        -1.909 1.480000e-01     1.461   0.008
Gendermale                    -0.655 5.190000e-01     0.817   0.105
RaceBlack                     -3.913 2.000000e-02 63408.254   0.000
RaceWhite                     12.985 4.356119e+05 62912.375   0.000
Purity                         6.100 4.458690e+02     3.757   0.283
FAM83D                        -0.237 7.890000e-01     0.471   0.313
                                   95%CI_u      z     p signif
`Macrophage M1_CIBERSORT-ABS` 2.482503e+47  2.223 0.026      *
Age                           1.245000e+00  2.350 0.019      *
Stage2                        1.044000e+00 -1.930 0.054      ·
Stage3                        2.440000e+00 -1.106 0.269       
Stage4                        2.597000e+00 -1.307 0.191       
Gendermale                    2.577000e+00 -0.802 0.423       
RaceBlack                              Inf  0.000 1.000   <NA>
RaceWhite                              Inf  0.000 1.000   <NA>
Purity                        7.028156e+05  1.624 0.104       
FAM83D                        1.987000e+00 -0.502 0.615       
Rsquare = 0.31 (max possible = 7.04e-01 )
Likelihood ratio test p = 2.85e-03 
Wald test p = 6.65e-01 
Score (logrank) test p = 1.37e-02 

Macrophage M1_CIBERSORT-ABS in SARC (n=260):
Model: Surv(OS, EVENT) ~ `Macrophage M1_CIBERSORT-ABS` + Age + Gender + Race + Purity + `FAM83D` 
233 patients with 90 dying ( 27 missing obs. )
                                coef    HR se(coef) 95%CI_l 95%CI_u      z
`Macrophage M1_CIBERSORT-ABS` -3.546 0.029    4.213   0.000 111.265 -0.842
Age                            0.023 1.024    0.008   1.007   1.040  2.800
Gendermale                    -0.016 0.984    0.225   0.633   1.530 -0.072
RaceBlack                     -0.106 0.899    1.087   0.107   7.566 -0.098
RaceWhite                     -0.459 0.632    1.022   0.085   4.688 -0.449
Purity                         0.877 2.403    0.611   0.726   7.952  1.436
FAM83D                        -0.002 0.998    0.069   0.871   1.143 -0.035
                                  p signif
`Macrophage M1_CIBERSORT-ABS` 0.400       
Age                           0.005     **
Gendermale                    0.942       
RaceBlack                     0.922       
RaceWhite                     0.654       
Purity                        0.151       
FAM83D                        0.972       
Rsquare = 0.046 (max possible = 9.75e-01 )
Likelihood ratio test p = 1.41e-01 
Wald test p = 1.84e-01 
Score (logrank) test p = 1.82e-01 

Macrophage M1_CIBERSORT-ABS in SKCM (n=471):
Model: Surv(OS, EVENT) ~ `Macrophage M1_CIBERSORT-ABS` + Age + Stage + Gender + Race + Purity + `FAM83D` 
390 patients with 186 dying ( 81 missing obs. )
                                coef    HR se(coef) 95%CI_l 95%CI_u      z
`Macrophage M1_CIBERSORT-ABS` -5.883 0.003    2.273   0.000   0.240 -2.588
Age                            0.018 1.018    0.005   1.008   1.029  3.430
Stage2                         0.253 1.288    0.223   0.833   1.993  1.138
Stage3                         0.618 1.854    0.206   1.238   2.778  2.994
Stage4                         1.382 3.981    0.353   1.994   7.951  3.915
Gendermale                    -0.044 0.957    0.158   0.703   1.304 -0.276
RaceWhite                     -1.221 0.295    0.402   0.134   0.648 -3.039
Purity                         0.367 1.444    0.402   0.656   3.176  0.913
FAM83D                         0.123 1.131    0.081   0.965   1.325  1.521
                                  p signif
`Macrophage M1_CIBERSORT-ABS` 0.010      *
Age                           0.001     **
Stage2                        0.255       
Stage3                        0.003     **
Stage4                        0.000    ***
Gendermale                    0.783       
RaceWhite                     0.002     **
Purity                        0.361       
FAM83D                        0.128       
Rsquare = 0.144 (max possible = 9.92e-01 )
Likelihood ratio test p = 1.01e-09 
Wald test p = 1.69e-09 
Score (logrank) test p = 1.61e-10 

Macrophage M1_CIBERSORT-ABS in SKCM-Primary (n=103):
Model: Surv(OS, EVENT) ~ `Macrophage M1_CIBERSORT-ABS` + Age + Stage + Gender + Race + Purity + `FAM83D` 
94 patients with 26 dying ( 9 missing obs. )
                                coef           HR se(coef) 95%CI_l     95%CI_u
`Macrophage M1_CIBERSORT-ABS`  1.166 3.210000e+00    7.451   0.000 7062692.203
Age                            0.012 1.012000e+00    0.016   0.980       1.045
Stage2                        17.528 4.096507e+07 6195.187   0.000         Inf
Stage3                        18.027 6.748646e+07 6195.187   0.000         Inf
Stage4                        20.170 5.748284e+08 6195.187   0.000         Inf
Gendermale                     0.201 1.222000e+00    0.440   0.516       2.893
RaceWhite                     -1.278 2.790000e-01    0.652   0.078       1.000
Purity                         0.341 1.406000e+00    1.061   0.176      11.254
FAM83D                        -0.009 9.910000e-01    0.242   0.616       1.594
                                   z     p signif
`Macrophage M1_CIBERSORT-ABS`  0.157 0.876       
Age                            0.705 0.481       
Stage2                         0.003 0.998       
Stage3                         0.003 0.998       
Stage4                         0.003 0.997       
Gendermale                     0.456 0.648       
RaceWhite                     -1.960 0.050      ·
Purity                         0.321 0.748       
FAM83D                        -0.037 0.970       
Rsquare = 0.147 (max possible = 8.69e-01 )
Likelihood ratio test p = 9.34e-02 
Wald test p = 8.5e-02 
Score (logrank) test p = 8.26e-03 

Macrophage M1_CIBERSORT-ABS in SKCM-Metastasis (n=368):
Model: Surv(OS, EVENT) ~ `Macrophage M1_CIBERSORT-ABS` + Age + Stage + Gender + Race + Purity + `FAM83D` 
296 patients with 160 dying ( 72 missing obs. )
                                coef    HR se(coef) 95%CI_l 95%CI_u      z
`Macrophage M1_CIBERSORT-ABS` -5.027 0.007    2.405   0.000   0.731 -2.090
Age                            0.020 1.020    0.006   1.009   1.032  3.537
Stage2                         0.156 1.169    0.235   0.738   1.852  0.664
Stage3                         0.580 1.786    0.211   1.181   2.701  2.748
Stage4                         1.173 3.232    0.401   1.473   7.092  2.926
Gendermale                    -0.056 0.945    0.173   0.674   1.326 -0.326
RaceWhite                     -1.037 0.354    0.600   0.109   1.148 -1.730
Purity                         0.535 1.707    0.445   0.713   4.086  1.201
FAM83D                         0.135 1.144    0.087   0.965   1.357  1.552
                                  p signif
`Macrophage M1_CIBERSORT-ABS` 0.037      *
Age                           0.000    ***
Stage2                        0.506       
Stage3                        0.006     **
Stage4                        0.003     **
Gendermale                    0.744       
RaceWhite                     0.084      ·
Purity                        0.230       
FAM83D                        0.121       
Rsquare = 0.154 (max possible = 9.95e-01 )
Likelihood ratio test p = 1.4e-07 
Wald test p = 4.59e-07 
Score (logrank) test p = 1.46e-07 

Macrophage M1_CIBERSORT-ABS in STAD (n=415):
Model: Surv(OS, EVENT) ~ `Macrophage M1_CIBERSORT-ABS` + Age + Stage + Gender + Race + Purity + `FAM83D` 
289 patients with 111 dying ( 126 missing obs. )
                                coef    HR se(coef) 95%CI_l 95%CI_u      z
`Macrophage M1_CIBERSORT-ABS` -2.978 0.051    2.499   0.000   6.818 -1.192
Age                            0.031 1.031    0.010   1.010   1.052  2.940
Stage2                         0.588 1.800    0.394   0.832   3.895  1.492
Stage3                         1.055 2.872    0.371   1.389   5.937  2.847
Stage4                         1.552 4.722    0.516   1.719  12.972  3.010
Gendermale                     0.128 1.137    0.208   0.757   1.709  0.618
RaceBlack                      0.238 1.269    0.449   0.526   3.059  0.530
RaceWhite                      0.100 1.105    0.244   0.685   1.781  0.409
Purity                        -0.593 0.553    0.394   0.255   1.197 -1.504
FAM83D                         0.179 1.196    0.093   0.997   1.435  1.926
                                  p signif
`Macrophage M1_CIBERSORT-ABS` 0.233       
Age                           0.003     **
Stage2                        0.136       
Stage3                        0.004     **
Stage4                        0.003     **
Gendermale                    0.536       
RaceBlack                     0.596       
RaceWhite                     0.682       
Purity                        0.133       
FAM83D                        0.054      ·
Rsquare = 0.085 (max possible = 9.79e-01 )
Likelihood ratio test p = 4.16e-03 
Wald test p = 7.03e-03 
Score (logrank) test p = 5.23e-03 

Macrophage M1_CIBERSORT-ABS in TGCT (n=150):
Model: Surv(OS, EVENT) ~ `Macrophage M1_CIBERSORT-ABS` + Age + Stage + Race + Purity + `FAM83D` 
75 patients with 2 dying ( 75 missing obs. )
                                  coef           HR    se(coef) 95%CI_l 95%CI_u
`Macrophage M1_CIBERSORT-ABS` -461.345 0.000000e+00  831558.941       0     Inf
Age                             -0.570 5.660000e-01    1775.875       0     Inf
Stage2                          36.923 1.084826e+16   43507.283       0     Inf
Stage3                          37.689 2.333051e+16  111235.702       0     Inf
RaceBlack                       11.313 8.190413e+04 6758692.791       0     Inf
RaceWhite                     -158.096 0.000000e+00 6772359.998       0     Inf
Purity                         -94.720 0.000000e+00  236229.846       0     Inf
FAM83D                         -25.098 0.000000e+00   39521.802       0     Inf
                                   z     p signif
`Macrophage M1_CIBERSORT-ABS` -0.001 1.000   <NA>
Age                            0.000 1.000   <NA>
Stage2                         0.001 0.999       
Stage3                         0.000 1.000   <NA>
RaceBlack                      0.000 1.000   <NA>
RaceWhite                      0.000 1.000   <NA>
Purity                         0.000 1.000   <NA>
FAM83D                        -0.001 0.999       
Rsquare = 0.14 (max possible = 1.4e-01 )
Likelihood ratio test p = 1.84e-01 
Wald test p = 1e+00 
Score (logrank) test p = 5.39e-03 

Macrophage M1_CIBERSORT-ABS in THCA (n=509):
Model: Surv(OS, EVENT) ~ `Macrophage M1_CIBERSORT-ABS` + Age + Stage + Gender + Race + Purity + `FAM83D` 
395 patients with 16 dying ( 114 missing obs. )
                                 coef           HR se(coef) 95%CI_l
`Macrophage M1_CIBERSORT-ABS` -31.440        0.000   30.046   0.000
Age                             0.144        1.155    0.028   1.093
Stage2                         -0.376        0.687    1.100   0.079
Stage3                          0.227        1.254    0.917   0.208
Stage4                          1.492        4.447    1.007   0.617
Gendermale                     -0.279        0.757    0.705   0.190
RaceBlack                      16.851 20801788.263 6387.570   0.000
RaceWhite                      16.825 20283403.337 6387.570   0.000
Purity                          1.960        7.098    1.101   0.820
FAM83D                          0.292        1.339    0.552   0.454
                                   95%CI_u      z     p signif
`Macrophage M1_CIBERSORT-ABS` 8.344635e+11 -1.046 0.295       
Age                           1.221000e+00  5.074 0.000    ***
Stage2                        5.932000e+00 -0.342 0.733       
Stage3                        7.565000e+00  0.247 0.805       
Stage4                        3.202900e+01  1.481 0.139       
Gendermale                    3.013000e+00 -0.395 0.693       
RaceBlack                              Inf  0.003 0.998       
RaceWhite                              Inf  0.003 0.998       
Purity                        6.145400e+01  1.779 0.075      ·
FAM83D                        3.948000e+00  0.528 0.597       
Rsquare = 0.152 (max possible = 3.47e-01 )
Likelihood ratio test p = 3.71e-10 
Wald test p = 3.62e-04 
Score (logrank) test p = 6.35e-11 

Macrophage M1_CIBERSORT-ABS in THYM (n=120):
Model: Surv(OS, EVENT) ~ `Macrophage M1_CIBERSORT-ABS` + Age + Gender + Race + Purity + `FAM83D` 
113 patients with 9 dying ( 7 missing obs. )
                                 coef           HR se(coef) 95%CI_l
`Macrophage M1_CIBERSORT-ABS`  20.336 6.788059e+08   10.016   2.024
Age                             0.035 1.035000e+00    0.034   0.969
Gendermale                      0.385 1.470000e+00    0.826   0.291
RaceBlack                     -15.561 0.000000e+00 9309.440   0.000
RaceWhite                       0.567 1.763000e+00    1.109   0.201
Purity                          0.379 1.461000e+00    1.187   0.143
FAM83D                         -0.500 6.060000e-01    0.406   0.274
                                   95%CI_u      z     p signif
`Macrophage M1_CIBERSORT-ABS` 2.276528e+17  2.030 0.042      *
Age                           1.107000e+00  1.025 0.306       
Gendermale                    7.419000e+00  0.466 0.641       
RaceBlack                              Inf -0.002 0.999       
RaceWhite                     1.548700e+01  0.512 0.609       
Purity                        1.497400e+01  0.319 0.749       
FAM83D                        1.343000e+00 -1.233 0.218       
Rsquare = 0.093 (max possible = 4.51e-01 )
Likelihood ratio test p = 1.35e-01 
Wald test p = 1.66e-01 
Score (logrank) test p = 3.44e-02 

Macrophage M1_CIBERSORT-ABS in UCEC (n=545):
Model: Surv(OS, EVENT) ~ `Macrophage M1_CIBERSORT-ABS` + Age + Race + Purity + `FAM83D` 
85 patients with 16 dying ( 460 missing obs. )
                                coef        HR se(coef) 95%CI_l      95%CI_u
`Macrophage M1_CIBERSORT-ABS`  9.651 15534.362    7.939   0.003 8.891387e+10
Age                           -0.005     0.995    0.029   0.939 1.053000e+00
RaceWhite                      1.377     3.961    0.686   1.032 1.520900e+01
Purity                         1.821     6.181    1.239   0.545 7.010200e+01
FAM83D                         0.104     1.110    0.257   0.671 1.835000e+00
                                   z     p signif
`Macrophage M1_CIBERSORT-ABS`  1.216 0.224       
Age                           -0.181 0.856       
RaceWhite                      2.006 0.045      *
Purity                         1.470 0.142       
FAM83D                         0.407 0.684       
Rsquare = 0.096 (max possible = 7.29e-01 )
Likelihood ratio test p = 1.29e-01 
Wald test p = 2.2e-01 
Score (logrank) test p = 1.75e-01 

Macrophage M1_CIBERSORT-ABS in UCS (n=57):
Model: Surv(OS, EVENT) ~ `Macrophage M1_CIBERSORT-ABS` + Age + Race + Purity + `FAM83D` 
52 patients with 32 dying ( 5 missing obs. )
                                coef           HR se(coef) 95%CI_l      95%CI_u
`Macrophage M1_CIBERSORT-ABS` -1.987        0.137   10.276   0.000 76638448.830
Age                            0.045        1.046    0.025   0.996        1.098
RaceBlack                     17.591 43636216.725 6475.854   0.000          Inf
RaceWhite                     17.829 55321587.233 6475.854   0.000          Inf
Purity                        -0.965        0.381    1.172   0.038        3.786
FAM83D                        -0.010        0.990    0.285   0.566        1.732
                                   z     p signif
`Macrophage M1_CIBERSORT-ABS` -0.193 0.847       
Age                            1.794 0.073      ·
RaceBlack                      0.003 0.998       
RaceWhite                      0.003 0.998       
Purity                        -0.824 0.410       
FAM83D                        -0.035 0.972       
Rsquare = 0.12 (max possible = 9.83e-01 )
Likelihood ratio test p = 3.57e-01 
Wald test p = 4.88e-01 
Score (logrank) test p = 3.76e-01 

Macrophage M1_CIBERSORT-ABS in UVM (n=80):
Model: Surv(OS, EVENT) ~ `Macrophage M1_CIBERSORT-ABS` + Age + Stage + Gender + Purity + `FAM83D` 
77 patients with 22 dying ( 3 missing obs. )
                                coef           HR se(coef) 95%CI_l      95%CI_u
`Macrophage M1_CIBERSORT-ABS` 23.154 1.137171e+10   12.100   0.570 2.266991e+20
Age                            0.050 1.051000e+00    0.021   1.009 1.096000e+00
Stage3                         0.050 1.052000e+00    0.494   0.399 2.770000e+00
Stage4                         3.836 4.633900e+01    1.242   4.060 5.288620e+02
Gendermale                     0.528 1.695000e+00    0.484   0.656 4.379000e+00
Purity                         2.013 7.487000e+00    1.459   0.429 1.306040e+02
FAM83D                         1.109 3.032000e+00    0.387   1.420 6.475000e+00
                                  z     p signif
`Macrophage M1_CIBERSORT-ABS` 1.914 0.056      ·
Age                           2.375 0.018      *
Stage3                        0.102 0.919       
Stage4                        3.088 0.002     **
Gendermale                    1.090 0.276       
Purity                        1.380 0.168       
FAM83D                        2.866 0.004     **
Rsquare = 0.366 (max possible = 8.72e-01 )
Likelihood ratio test p = 1.07e-05 
Wald test p = 4.86e-04 
Score (logrank) test p = 8.13e-11 

Macrophage M1_QUANTISEQ in ACC (n=79):
Model: Surv(OS, EVENT) ~ `Macrophage M1_QUANTISEQ` + Age + Gender + Race + Purity + `FAM83D` 
64 patients with 24 dying ( 15 missing obs. )
                            coef          HR  se(coef) 95%CI_l      95%CI_u
`Macrophage M1_QUANTISEQ` 11.177   71445.418    13.134   0.000 1.081062e+16
Age                       -0.002       0.998     0.014   0.971 1.026000e+00
Gendermale                 0.667       1.948     0.485   0.753 5.041000e+00
RaceBlack                  0.996       2.709 18724.635   0.000          Inf
RaceWhite                 16.005 8934122.653 17052.195   0.000          Inf
Purity                     3.992      54.158     3.095   0.126 2.333346e+04
FAM83D                     1.101       3.008     0.285   1.720 5.261000e+00
                               z     p signif
`Macrophage M1_QUANTISEQ`  0.851 0.395       
Age                       -0.132 0.895       
Gendermale                 1.375 0.169       
RaceBlack                  0.000 1.000   <NA>
RaceWhite                  0.001 0.999       
Purity                     1.290 0.197       
FAM83D                     3.861 0.000    ***
Rsquare = 0.373 (max possible = 9.38e-01 )
Likelihood ratio test p = 1.01e-04 
Wald test p = 2.76e-03 
Score (logrank) test p = 1.55e-04 

Macrophage M1_QUANTISEQ in BLCA (n=408):
Model: Surv(OS, EVENT) ~ `Macrophage M1_QUANTISEQ` + Age + Stage + Gender + Race + Purity + `FAM83D` 
348 patients with 160 dying ( 60 missing obs. )
                            coef          HR se(coef) 95%CI_l 95%CI_u      z
`Macrophage M1_QUANTISEQ` -2.149       0.117    2.759   0.001  26.024 -0.779
Age                        0.032       1.033    0.009   1.015   1.051  3.708
Stage2                    14.568 2122557.889 1872.599   0.000     Inf  0.008
Stage3                    15.010 3302991.894 1872.599   0.000     Inf  0.008
Stage4                    15.545 5636871.112 1872.599   0.000     Inf  0.008
Gendermale                -0.185       0.831    0.179   0.585   1.181 -1.032
RaceBlack                  0.737       2.090    0.452   0.862   5.071  1.630
RaceWhite                  0.144       1.155    0.357   0.574   2.324  0.403
Purity                     0.010       1.010    0.370   0.490   2.086  0.028
FAM83D                    -0.011       0.989    0.086   0.835   1.172 -0.122
                              p signif
`Macrophage M1_QUANTISEQ` 0.436       
Age                       0.000    ***
Stage2                    0.994       
Stage3                    0.994       
Stage4                    0.993       
Gendermale                0.302       
RaceBlack                 0.103       
RaceWhite                 0.687       
Purity                    0.978       
FAM83D                    0.903       
Rsquare = 0.132 (max possible = 9.91e-01 )
Likelihood ratio test p = 3.67e-07 
Wald test p = 1.94e-06 
Score (logrank) test p = 4.97e-07 

Macrophage M1_QUANTISEQ in BRCA (n=1100):
Model: Surv(OS, EVENT) ~ `Macrophage M1_QUANTISEQ` + Age + Stage + Gender + Race + Purity + `FAM83D` 
878 patients with 121 dying ( 222 missing obs. )
                            coef     HR se(coef) 95%CI_l   95%CI_u      z     p
`Macrophage M1_QUANTISEQ`  2.523 12.467    4.319   0.003 59178.360  0.584 0.559
Age                        0.038  1.039    0.008   1.023     1.055  4.909 0.000
Stage2                     0.377  1.457    0.305   0.801     2.652  1.233 0.218
Stage3                     1.180  3.255    0.316   1.754     6.041  3.740 0.000
Stage4                     2.478 11.916    0.394   5.507    25.781  6.293 0.000
Gendermale                 0.058  1.060    1.007   0.147     7.632  0.057 0.954
RaceBlack                 -0.060  0.942    0.620   0.279     3.177 -0.097 0.923
RaceWhite                 -0.251  0.778    0.596   0.242     2.504 -0.421 0.674
Purity                     0.478  1.612    0.461   0.653     3.981  1.036 0.300
FAM83D                     0.097  1.102    0.070   0.962     1.264  1.400 0.162
                          signif
`Macrophage M1_QUANTISEQ`       
Age                          ***
Stage2                          
Stage3                       ***
Stage4                       ***
Gendermale                      
RaceBlack                       
RaceWhite                       
Purity                          
FAM83D                          
Rsquare = 0.084 (max possible = 7.85e-01 )
Likelihood ratio test p = 2.13e-12 
Wald test p = 6.47e-16 
Score (logrank) test p = 8.73e-22 

Macrophage M1_QUANTISEQ in BRCA-Basal (n=191):
Model: Surv(OS, EVENT) ~ `Macrophage M1_QUANTISEQ` + Age + Stage + Race + Purity + `FAM83D` 
163 patients with 24 dying ( 28 missing obs. )
                            coef           HR se(coef) 95%CI_l     95%CI_u
`Macrophage M1_QUANTISEQ`  2.870 1.764100e+01    7.040   0.000 1.73245e+07
Age                        0.015 1.016000e+00    0.018   0.981 1.05100e+00
Stage2                    18.743 1.380800e+08 6300.133   0.000         Inf
Stage3                    20.179 5.801759e+08 6300.133   0.000         Inf
Stage4                    21.290 1.761728e+09 6300.133   0.000         Inf
RaceBlack                 -0.853 4.260000e-01    1.125   0.047 3.86400e+00
RaceWhite                 -1.243 2.880000e-01    1.139   0.031 2.68900e+00
Purity                     0.856 2.353000e+00    1.060   0.295 1.87870e+01
FAM83D                    -0.433 6.490000e-01    0.241   0.405 1.04000e+00
                               z     p signif
`Macrophage M1_QUANTISEQ`  0.408 0.683       
Age                        0.879 0.379       
Stage2                     0.003 0.998       
Stage3                     0.003 0.997       
Stage4                     0.003 0.997       
RaceBlack                 -0.758 0.448       
RaceWhite                 -1.092 0.275       
Purity                     0.807 0.420       
FAM83D                    -1.799 0.072      ·
Rsquare = 0.172 (max possible = 7.18e-01 )
Likelihood ratio test p = 3.21e-04 
Wald test p = 5.01e-03 
Score (logrank) test p = 3.96e-06 

Macrophage M1_QUANTISEQ in BRCA-Her2 (n=82):
Model: Surv(OS, EVENT) ~ `Macrophage M1_QUANTISEQ` + Age + Stage + Race + Purity + `FAM83D` 
59 patients with 11 dying ( 23 missing obs. )
                            coef           HR    se(coef) 95%CI_l      95%CI_u
`Macrophage M1_QUANTISEQ` 14.739 2.519257e+06      30.146   0.000 1.152908e+32
Age                        0.037 1.037000e+00       0.036   0.967 1.112000e+00
Stage2                    17.986 6.475985e+07   15105.638   0.000          Inf
Stage3                    19.558 3.117347e+08   15105.638   0.000          Inf
Stage4                    52.589 6.903629e+22 1801697.107   0.000          Inf
RaceBlack                 -3.219 4.000000e-02       1.829   0.001 1.442000e+00
RaceWhite                 -1.593 2.030000e-01       1.466   0.011 3.597000e+00
Purity                     2.529 1.254200e+01       2.368   0.121 1.299973e+03
FAM83D                    -0.447 6.400000e-01       0.552   0.217 1.887000e+00
                               z     p signif
`Macrophage M1_QUANTISEQ`  0.489 0.625       
Age                        1.029 0.303       
Stage2                     0.001 0.999       
Stage3                     0.001 0.999       
Stage4                     0.000 1.000   <NA>
RaceBlack                 -1.760 0.078      ·
RaceWhite                 -1.087 0.277       
Purity                     1.068 0.285       
FAM83D                    -0.809 0.418       
Rsquare = 0.378 (max possible = 6.68e-01 )
Likelihood ratio test p = 9.35e-04 
Wald test p = 1e+00 
Score (logrank) test p = 1.03e-13 

Macrophage M1_QUANTISEQ in BRCA-LumA (n=568):
Model: Surv(OS, EVENT) ~ `Macrophage M1_QUANTISEQ` + Age + Stage + Gender + Race + Purity + `FAM83D` 
464 patients with 55 dying ( 104 missing obs. )
                             coef       HR se(coef) 95%CI_l      95%CI_u      z
`Macrophage M1_QUANTISEQ`   8.825 6799.145    8.902   0.000 2.570883e+11  0.991
Age                         0.052    1.054    0.012   1.029 1.080000e+00  4.246
Stage2                      0.389    1.475    0.386   0.692 3.143000e+00  1.008
Stage3                      0.979    2.662    0.410   1.192 5.947000e+00  2.387
Stage4                      2.227    9.270    0.597   2.879 2.984800e+01  3.732
Gendermale                -15.467    0.000 3485.014   0.000          Inf -0.004
RaceBlack                  -0.426    0.653    1.176   0.065 6.552000e+00 -0.362
RaceWhite                   0.200    1.221    1.032   0.162 9.235000e+00  0.194
Purity                      0.325    1.384    0.652   0.386 4.968000e+00  0.498
FAM83D                      0.146    1.157    0.149   0.865 1.549000e+00  0.983
                              p signif
`Macrophage M1_QUANTISEQ` 0.322       
Age                       0.000    ***
Stage2                    0.314       
Stage3                    0.017      *
Stage4                    0.000    ***
Gendermale                0.996       
RaceBlack                 0.717       
RaceWhite                 0.846       
Purity                    0.618       
FAM83D                    0.326       
Rsquare = 0.074 (max possible = 6.81e-01 )
Likelihood ratio test p = 9.29e-05 
Wald test p = 2.73e-05 
Score (logrank) test p = 4.73e-07 

Macrophage M1_QUANTISEQ in BRCA-LumB (n=219):
Model: Surv(OS, EVENT) ~ `Macrophage M1_QUANTISEQ` + Age + Stage + Gender + Race + Purity + `FAM83D` 
157 patients with 25 dying ( 62 missing obs. )
                            coef           HR se(coef) 95%CI_l      95%CI_u
`Macrophage M1_QUANTISEQ` 11.746   126207.444   15.323   0.000 1.394385e+18
Age                        0.050        1.051    0.022   1.007 1.098000e+00
Stage2                     0.625        1.867    1.129   0.204 1.708700e+01
Stage3                     1.460        4.305    1.109   0.490 3.785100e+01
Stage4                     2.240        9.394    1.271   0.778 1.134700e+02
Gendermale                 1.187        3.278    1.147   0.346 3.101000e+01
RaceBlack                 16.631 16703710.077 6295.337   0.000          Inf
RaceWhite                 15.931  8294033.984 6295.337   0.000          Inf
Purity                     1.711        5.532    1.570   0.255 1.200130e+02
FAM83D                     0.314        1.369    0.210   0.907 2.066000e+00
                              z     p signif
`Macrophage M1_QUANTISEQ` 0.767 0.443       
Age                       2.286 0.022      *
Stage2                    0.553 0.580       
Stage3                    1.316 0.188       
Stage4                    1.762 0.078      ·
Gendermale                1.035 0.300       
RaceBlack                 0.003 0.998       
RaceWhite                 0.003 0.998       
Purity                    1.090 0.276       
FAM83D                    1.496 0.135       
Rsquare = 0.121 (max possible = 6.98e-01 )
Likelihood ratio test p = 2.72e-02 
Wald test p = 4.9e-02 
Score (logrank) test p = 1.72e-02 

Macrophage M1_QUANTISEQ in CESC (n=306):
Model: Surv(OS, EVENT) ~ `Macrophage M1_QUANTISEQ` + Age + Race + Purity + `FAM83D` 
227 patients with 55 dying ( 79 missing obs. )
                            coef           HR se(coef)  95%CI_l      95%CI_u
`Macrophage M1_QUANTISEQ` 16.385 13061453.479    4.261 3082.233 5.534999e+10
Age                        0.015        1.015    0.010    0.995 1.035000e+00
RaceBlack                  1.035        2.815    1.073    0.344 2.303900e+01
RaceWhite                  0.879        2.408    1.016    0.328 1.765200e+01
Purity                     0.925        2.523    0.735    0.598 1.064900e+01
FAM83D                     0.041        1.042    0.140    0.791 1.372000e+00
                              z     p signif
`Macrophage M1_QUANTISEQ` 3.845 0.000    ***
Age                       1.444 0.149       
RaceBlack                 0.965 0.335       
RaceWhite                 0.864 0.387       
Purity                    1.259 0.208       
FAM83D                    0.290 0.772       
Rsquare = 0.061 (max possible = 8.91e-01 )
Likelihood ratio test p = 2.62e-02 
Wald test p = 6.34e-03 
Score (logrank) test p = 5.56e-03 

Macrophage M1_QUANTISEQ in CHOL (n=36):
Model: Surv(OS, EVENT) ~ `Macrophage M1_QUANTISEQ` + Age + Stage + Gender + Race + Purity + `FAM83D` 
36 patients with 18 dying ( 0 missing obs. )
                             coef    HR se(coef) 95%CI_l      95%CI_u      z
`Macrophage M1_QUANTISEQ`   0.379 1.461    8.301   0.000 17005573.051  0.046
Age                         0.017 1.017    0.023   0.973        1.064  0.751
Stage2                      0.689 1.991    0.693   0.512        7.745  0.994
Stage3                    -14.894 0.000 6995.495   0.000          Inf -0.002
Stage4                      0.814 2.258    0.675   0.602        8.473  1.207
Gendermale                  0.182 1.200    0.577   0.387        3.719  0.316
RaceBlack                  -0.173 0.841    1.508   0.044       16.164 -0.115
RaceWhite                  -0.990 0.372    0.900   0.064        2.169 -1.100
Purity                      2.242 9.413    1.583   0.423      209.694  1.416
FAM83D                      0.326 1.386    0.362   0.682        2.816  0.903
                              p signif
`Macrophage M1_QUANTISEQ` 0.964       
Age                       0.453       
Stage2                    0.320       
Stage3                    0.998       
Stage4                    0.227       
Gendermale                0.752       
RaceBlack                 0.909       
RaceWhite                 0.271       
Purity                    0.157       
FAM83D                    0.367       
Rsquare = 0.23 (max possible = 9.46e-01 )
Likelihood ratio test p = 4.94e-01 
Wald test p = 6.84e-01 
Score (logrank) test p = 5.08e-01 

Macrophage M1_QUANTISEQ in COAD (n=458):
Model: Surv(OS, EVENT) ~ `Macrophage M1_QUANTISEQ` + Age + Stage + Gender + Race + Purity + `FAM83D` 
236 patients with 58 dying ( 222 missing obs. )
                            coef    HR se(coef) 95%CI_l   95%CI_u      z     p
`Macrophage M1_QUANTISEQ` -0.182 0.834    5.913   0.000 90076.752 -0.031 0.975
Age                        0.028 1.028    0.013   1.003     1.055  2.205 0.027
Stage2                     0.504 1.656    0.636   0.476     5.758  0.793 0.428
Stage3                     1.080 2.945    0.628   0.860    10.081  1.720 0.085
Stage4                     2.268 9.659    0.637   2.770    33.675  3.559 0.000
Gendermale                 0.321 1.378    0.292   0.777     2.444  1.097 0.273
RaceBlack                 -0.348 0.706    0.842   0.136     3.679 -0.413 0.680
RaceWhite                 -0.294 0.746    0.783   0.161     3.461 -0.375 0.708
Purity                    -0.449 0.638    0.674   0.170     2.392 -0.666 0.505
FAM83D                     0.045 1.046    0.206   0.699     1.566  0.219 0.827
                          signif
`Macrophage M1_QUANTISEQ`       
Age                            *
Stage2                          
Stage3                         ·
Stage4                       ***
Gendermale                      
RaceBlack                       
RaceWhite                       
Purity                          
FAM83D                          
Rsquare = 0.126 (max possible = 8.97e-01 )
Likelihood ratio test p = 4.41e-04 
Wald test p = 3.26e-04 
Score (logrank) test p = 4.24e-05 

Macrophage M1_QUANTISEQ in DLBC (n=48):
Model: Surv(OS, EVENT) ~ `Macrophage M1_QUANTISEQ` + Age + Gender + Race + Purity + `FAM83D` 
41 patients with 5 dying ( 7 missing obs. )
                            coef          HR se(coef) 95%CI_l      95%CI_u
`Macrophage M1_QUANTISEQ` 14.492 1966480.055   12.122   0.000 4.092242e+16
Age                       -0.008       0.992    0.050   0.899 1.094000e+00
Gendermale                -0.087       0.916    1.487   0.050 1.690300e+01
RaceBlack                  2.378      10.783    2.313   0.116 1.004295e+03
RaceWhite                 -3.468       0.031    1.761   0.001 9.830000e-01
Purity                    -2.048       0.129    2.323   0.001 1.225200e+01
FAM83D                     0.886       2.424    0.659   0.666 8.819000e+00
                               z     p signif
`Macrophage M1_QUANTISEQ`  1.195 0.232       
Age                       -0.167 0.867       
Gendermale                -0.059 0.953       
RaceBlack                  1.028 0.304       
RaceWhite                 -1.970 0.049      *
Purity                    -0.882 0.378       
FAM83D                     1.344 0.179       
Rsquare = 0.233 (max possible = 5.58e-01 )
Likelihood ratio test p = 1.44e-01 
Wald test p = 2.93e-01 
Score (logrank) test p = 1.31e-01 

Macrophage M1_QUANTISEQ in ESCA (n=185):
Model: Surv(OS, EVENT) ~ `Macrophage M1_QUANTISEQ` + Age + Stage + Gender + Race + Purity + `FAM83D` 
140 patients with 47 dying ( 45 missing obs. )
                            coef     HR se(coef) 95%CI_l  95%CI_u      z     p
`Macrophage M1_QUANTISEQ` -1.169  0.311    4.377   0.000 1652.109 -0.267 0.789
Age                        0.008  1.008    0.014   0.980    1.037  0.570 0.569
Stage2                     0.671  1.956    0.663   0.533    7.169  1.012 0.312
Stage3                     1.403  4.066    0.676   1.080   15.308  2.074 0.038
Stage4                     2.876 17.738    0.796   3.727   84.412  3.613 0.000
Gendermale                 0.450  1.568    0.539   0.546    4.509  0.835 0.404
RaceBlack                  0.345  1.412    1.071   0.173   11.512  0.322 0.748
RaceWhite                 -0.157  0.854    0.455   0.350    2.084 -0.346 0.729
Purity                     0.019  1.019    0.817   0.205    5.057  0.023 0.982
FAM83D                    -0.141  0.869    0.158   0.637    1.185 -0.890 0.374
                          signif
`Macrophage M1_QUANTISEQ`       
Age                             
Stage2                          
Stage3                         *
Stage4                       ***
Gendermale                      
RaceBlack                       
RaceWhite                       
Purity                          
FAM83D                          
Rsquare = 0.146 (max possible = 9.32e-01 )
Likelihood ratio test p = 1.43e-02 
Wald test p = 6.99e-03 
Score (logrank) test p = 6.11e-04 

Macrophage M1_QUANTISEQ in GBM (n=153):
Model: Surv(OS, EVENT) ~ `Macrophage M1_QUANTISEQ` + Age + Gender + Race + Purity + `FAM83D` 
135 patients with 108 dying ( 18 missing obs. )
                            coef    HR se(coef) 95%CI_l 95%CI_u      z     p
`Macrophage M1_QUANTISEQ`  0.238 1.268    2.738   0.006 271.559  0.087 0.931
Age                        0.030 1.030    0.008   1.014   1.047  3.676 0.000
Gendermale                -0.092 0.912    0.213   0.601   1.384 -0.432 0.666
RaceBlack                  0.465 1.593    0.732   0.379   6.690  0.635 0.525
RaceWhite                 -0.168 0.845    0.618   0.252   2.836 -0.272 0.786
Purity                    -1.377 0.252    0.665   0.069   0.930 -2.069 0.039
FAM83D                     0.164 1.179    0.111   0.949   1.464  1.485 0.138
                          signif
`Macrophage M1_QUANTISEQ`       
Age                          ***
Gendermale                      
RaceBlack                       
RaceWhite                       
Purity                         *
FAM83D                          
Rsquare = 0.144 (max possible = 9.98e-01 )
Likelihood ratio test p = 3.87e-03 
Wald test p = 4.1e-03 
Score (logrank) test p = 3.44e-03 

Macrophage M1_QUANTISEQ in HNSC (n=522):
Model: Surv(OS, EVENT) ~ `Macrophage M1_QUANTISEQ` + Age + Stage + Gender + Race + Purity + `FAM83D` 
411 patients with 176 dying ( 111 missing obs. )
                            coef     HR se(coef) 95%CI_l 95%CI_u      z     p
`Macrophage M1_QUANTISEQ`  3.417 30.488    1.661   1.175 791.339  2.057 0.040
Age                        0.023  1.023    0.008   1.008   1.039  3.018 0.003
Stage2                     0.638  1.892    0.544   0.651   5.497  1.171 0.241
Stage3                     0.887  2.427    0.537   0.847   6.955  1.650 0.099
Stage4                     1.258  3.518    0.510   1.295   9.558  2.466 0.014
Gendermale                -0.258  0.773    0.172   0.551   1.083 -1.497 0.134
RaceBlack                  0.144  1.155    0.560   0.385   3.463  0.257 0.797
RaceWhite                 -0.247  0.781    0.511   0.287   2.127 -0.483 0.629
Purity                     0.012  1.012    0.370   0.490   2.091  0.033 0.974
FAM83D                     0.033  1.033    0.076   0.890   1.200  0.429 0.668
                          signif
`Macrophage M1_QUANTISEQ`      *
Age                           **
Stage2                          
Stage3                         ·
Stage4                         *
Gendermale                      
RaceBlack                       
RaceWhite                       
Purity                          
FAM83D                          
Rsquare = 0.079 (max possible = 9.89e-01 )
Likelihood ratio test p = 2.15e-04 
Wald test p = 5.02e-04 
Score (logrank) test p = 3.68e-04 

Macrophage M1_QUANTISEQ in HNSC-HPV+ (n=98):
Model: Surv(OS, EVENT) ~ `Macrophage M1_QUANTISEQ` + Age + Stage + Gender + Race + Purity + `FAM83D` 
65 patients with 23 dying ( 33 missing obs. )
                            coef           HR  se(coef) 95%CI_l   95%CI_u
`Macrophage M1_QUANTISEQ`  2.050 7.772000e+00     4.141   0.002 26022.451
Age                        0.010 1.010000e+00     0.025   0.961     1.061
Stage2                    17.338 3.387112e+07  5415.899   0.000       Inf
Stage3                    16.509 1.478142e+07  5415.899   0.000       Inf
Stage4                    17.478 3.896535e+07  5415.899   0.000       Inf
Gendermale                -0.194 8.240000e-01     0.538   0.287     2.363
RaceBlack                 19.063 1.900439e+08 12162.264   0.000       Inf
RaceWhite                 18.306 8.918512e+07 12162.264   0.000       Inf
Purity                    -1.537 2.150000e-01     1.188   0.021     2.206
FAM83D                     0.197 1.218000e+00     0.268   0.721     2.060
                               z     p signif
`Macrophage M1_QUANTISEQ`  0.495 0.620       
Age                        0.394 0.693       
Stage2                     0.003 0.997       
Stage3                     0.003 0.998       
Stage4                     0.003 0.997       
Gendermale                -0.361 0.718       
RaceBlack                  0.002 0.999       
RaceWhite                  0.002 0.999       
Purity                    -1.294 0.196       
FAM83D                     0.737 0.461       
Rsquare = 0.097 (max possible = 9.17e-01 )
Likelihood ratio test p = 7.61e-01 
Wald test p = 9.56e-01 
Score (logrank) test p = 8.79e-01 

Macrophage M1_QUANTISEQ in HNSC-HPV- (n=422):
Model: Surv(OS, EVENT) ~ `Macrophage M1_QUANTISEQ` + Age + Stage + Gender + Race + Purity + `FAM83D` 
346 patients with 153 dying ( 76 missing obs. )
                            coef     HR se(coef) 95%CI_l  95%CI_u      z     p
`Macrophage M1_QUANTISEQ`  3.314 27.486    1.847   0.736 1027.175  1.794 0.073
Age                        0.028  1.028    0.008   1.011    1.045  3.285 0.001
Stage2                     0.406  1.501    0.555   0.506    4.454  0.732 0.464
Stage3                     0.782  2.186    0.543   0.755    6.332  1.442 0.149
Stage4                     1.161  3.194    0.512   1.171    8.716  2.267 0.023
Gendermale                -0.289  0.749    0.183   0.523    1.072 -1.580 0.114
RaceBlack                  0.023  1.023    0.567   0.337    3.109  0.041 0.968
RaceWhite                 -0.396  0.673    0.513   0.246    1.841 -0.771 0.441
Purity                     0.249  1.283    0.406   0.579    2.842  0.614 0.539
FAM83D                     0.013  1.013    0.081   0.865    1.187  0.163 0.870
                          signif
`Macrophage M1_QUANTISEQ`      ·
Age                           **
Stage2                          
Stage3                          
Stage4                         *
Gendermale                      
RaceBlack                       
RaceWhite                       
Purity                          
FAM83D                          
Rsquare = 0.093 (max possible = 9.89e-01 )
Likelihood ratio test p = 2.12e-04 
Wald test p = 5.64e-04 
Score (logrank) test p = 4.31e-04 

Macrophage M1_QUANTISEQ in KICH (n=66):
Model: Surv(OS, EVENT) ~ `Macrophage M1_QUANTISEQ` + Age + Stage + Gender + Race + Purity + `FAM83D` 
63 patients with 9 dying ( 3 missing obs. )
                             coef           HR  se(coef)      95%CI_l
`Macrophage M1_QUANTISEQ`  28.457 2.284214e+12    54.544        0.000
Age                         0.055 1.056000e+00     0.029        0.997
Stage2                     16.202 1.087200e+07     0.855  2035373.514
Stage3                     18.066 7.012795e+07     0.785 15053457.784
Stage4                     19.805 3.992615e+08     0.906 67632536.206
Gendermale                 -0.816 4.420000e-01     0.743        0.103
RaceBlack                 -16.265 0.000000e+00 11691.858        0.000
RaceWhite                  -0.234 7.910000e-01     1.179        0.079
Purity                      2.436 1.142400e+01     4.425        0.002
FAM83D                      0.830 2.294000e+00     0.277        1.333
                               95%CI_u      z     p signif
`Macrophage M1_QUANTISEQ` 6.121160e+58  0.522 0.602       
Age                       1.119000e+00  1.865 0.062      ·
Stage2                    5.807311e+07 18.952 0.000    ***
Stage3                    3.266976e+08 23.012 0.000    ***
Stage4                    2.356998e+09 21.862 0.000    ***
Gendermale                1.895000e+00 -1.099 0.272       
RaceBlack                          Inf -0.001 0.999       
RaceWhite                 7.969000e+00 -0.199 0.842       
Purity                    6.675064e+04  0.550 0.582       
FAM83D                    3.947000e+00  2.998 0.003     **
Rsquare = 0.393 (max possible = 6.71e-01 )
Likelihood ratio test p = 4.93e-04 
Wald test p = 1.27e-290 
Score (logrank) test p = 8.82e-10 

Macrophage M1_QUANTISEQ in KIRC (n=533):
Model: Surv(OS, EVENT) ~ `Macrophage M1_QUANTISEQ` + Age + Stage + Gender + Race + Purity + `FAM83D` 
450 patients with 138 dying ( 83 missing obs. )
                            coef        HR se(coef) 95%CI_l     95%CI_u      z
`Macrophage M1_QUANTISEQ`  9.640 15366.255    2.993  43.559 5420758.502  3.221
Age                        0.035     1.035    0.008   1.018       1.052  4.151
Stage2                     0.315     1.371    0.346   0.696       2.700  0.911
Stage3                     0.761     2.141    0.231   1.362       3.364  3.300
Stage4                     1.622     5.063    0.220   3.291       7.789  7.381
Gendermale                -0.124     0.883    0.185   0.614       1.270 -0.669
RaceBlack                  0.704     2.022    1.071   0.248      16.491  0.658
RaceWhite                  0.589     1.802    1.027   0.241      13.500  0.573
Purity                     0.404     1.498    0.375   0.718       3.126  1.076
FAM83D                     0.235     1.264    0.120   1.000       1.598  1.963
                              p signif
`Macrophage M1_QUANTISEQ` 0.001     **
Age                       0.000    ***
Stage2                    0.362       
Stage3                    0.001     **
Stage4                    0.000    ***
Gendermale                0.504       
RaceBlack                 0.511       
RaceWhite                 0.566       
Purity                    0.282       
FAM83D                    0.050      ·
Rsquare = 0.198 (max possible = 9.65e-01 )
Likelihood ratio test p = 6.99e-17 
Wald test p = 3.39e-17 
Score (logrank) test p = 7.82e-21 

Macrophage M1_QUANTISEQ in KIRP (n=290):
Model: Surv(OS, EVENT) ~ `Macrophage M1_QUANTISEQ` + Age + Stage + Gender + Race + Purity + `FAM83D` 
219 patients with 34 dying ( 71 missing obs. )
                            coef           HR se(coef) 95%CI_l      95%CI_u
`Macrophage M1_QUANTISEQ` 19.476 2.871956e+08   11.783   0.027 3.076988e+18
Age                        0.014 1.015000e+00    0.015   0.985 1.045000e+00
Stage2                    -0.678 5.080000e-01    1.053   0.064 4.002000e+00
Stage3                     0.883 2.419000e+00    0.462   0.977 5.988000e+00
Stage4                     1.926 6.862000e+00    0.530   2.429 1.938700e+01
Gendermale                -0.225 7.980000e-01    0.419   0.351 1.815000e+00
RaceBlack                 -0.538 5.840000e-01    1.283   0.047 7.217000e+00
RaceWhite                 -0.828 4.370000e-01    1.242   0.038 4.984000e+00
Purity                    -0.152 8.590000e-01    0.840   0.166 4.457000e+00
FAM83D                     0.962 2.618000e+00    0.207   1.744 3.928000e+00
                               z     p signif
`Macrophage M1_QUANTISEQ`  1.653 0.098      ·
Age                        0.950 0.342       
Stage2                    -0.643 0.520       
Stage3                     1.910 0.056      ·
Stage4                     3.635 0.000    ***
Gendermale                -0.537 0.591       
RaceBlack                 -0.419 0.675       
RaceWhite                 -0.667 0.505       
Purity                    -0.181 0.857       
FAM83D                     4.646 0.000    ***
Rsquare = 0.242 (max possible = 7.58e-01 )
Likelihood ratio test p = 2.75e-09 
Wald test p = 1.31e-09 
Score (logrank) test p = 1.38e-16 

Macrophage M1_QUANTISEQ in LGG (n=516):
Model: Surv(OS, EVENT) ~ `Macrophage M1_QUANTISEQ` + Age + Gender + Race + Purity + `FAM83D` 
463 patients with 112 dying ( 53 missing obs. )
                            coef          HR se(coef) 95%CI_l   95%CI_u      z
`Macrophage M1_QUANTISEQ`  4.078      59.052    3.699   0.042 83113.010  1.103
Age                        0.059       1.061    0.008   1.044     1.077  7.362
Gendermale                 0.127       1.135    0.197   0.771     1.670  0.642
RaceBlack                 15.850 7648673.514 2204.749   0.000       Inf  0.007
RaceWhite                 15.841 7578711.111 2204.749   0.000       Inf  0.007
Purity                    -1.154       0.315    0.412   0.140     0.708 -2.798
FAM83D                     0.535       1.708    0.084   1.449     2.014  6.374
                              p signif
`Macrophage M1_QUANTISEQ` 0.270       
Age                       0.000    ***
Gendermale                0.521       
RaceBlack                 0.994       
RaceWhite                 0.994       
Purity                    0.005     **
FAM83D                    0.000    ***
Rsquare = 0.204 (max possible = 9.07e-01 )
Likelihood ratio test p = 6.71e-20 
Wald test p = 5.8e-21 
Score (logrank) test p = 1.63e-24 

Macrophage M1_QUANTISEQ in LIHC (n=371):
Model: Surv(OS, EVENT) ~ `Macrophage M1_QUANTISEQ` + Age + Stage + Gender + Race + Purity + `FAM83D` 
310 patients with 106 dying ( 61 missing obs. )
                            coef       HR se(coef) 95%CI_l     95%CI_u      z
`Macrophage M1_QUANTISEQ`  7.406 1646.631    3.889   0.805 3366668.098  1.904
Age                        0.013    1.013    0.009   0.996       1.030  1.512
Stage2                     0.198    1.219    0.264   0.726       2.047  0.749
Stage3                     0.761    2.141    0.242   1.333       3.440  3.147
Stage4                     1.822    6.183    0.625   1.815      21.066  2.913
Gendermale                -0.103    0.902    0.230   0.575       1.415 -0.450
RaceBlack                  0.713    2.041    0.498   0.768       5.421  1.431
RaceWhite                 -0.039    0.961    0.241   0.599       1.542 -0.164
Purity                     0.423    1.526    0.506   0.566       4.114  0.836
FAM83D                     0.284    1.328    0.093   1.106       1.595  3.042
                              p signif
`Macrophage M1_QUANTISEQ` 0.057      ·
Age                       0.130       
Stage2                    0.454       
Stage3                    0.002     **
Stage4                    0.004     **
Gendermale                0.653       
RaceBlack                 0.152       
RaceWhite                 0.870       
Purity                    0.403       
FAM83D                    0.002     **
Rsquare = 0.124 (max possible = 9.66e-01 )
Likelihood ratio test p = 1.07e-05 
Wald test p = 6.07e-06 
Score (logrank) test p = 1.56e-06 

Macrophage M1_QUANTISEQ in LUAD (n=515):
Model: Surv(OS, EVENT) ~ `Macrophage M1_QUANTISEQ` + Age + Stage + Gender + Race + Purity + `FAM83D` 
421 patients with 150 dying ( 94 missing obs. )
                            coef           HR se(coef) 95%CI_l 95%CI_u      z
`Macrophage M1_QUANTISEQ` -0.411        0.663    1.180   0.066   6.694 -0.349
Age                        0.014        1.014    0.009   0.996   1.033  1.498
Stage2                     0.867        2.381    0.201   1.604   3.534  4.305
Stage3                     0.936        2.549    0.221   1.655   3.927  4.244
Stage4                     1.039        2.825    0.334   1.469   5.433  3.113
Gendermale                -0.033        0.967    0.172   0.691   1.354 -0.194
RaceBlack                 16.203 10882033.352 1864.932   0.000     Inf  0.009
RaceWhite                 16.348 12587293.064 1864.932   0.000     Inf  0.009
Purity                     0.695        2.003    0.359   0.991   4.047  1.935
FAM83D                     0.224        1.251    0.072   1.087   1.440  3.128
                              p signif
`Macrophage M1_QUANTISEQ` 0.727       
Age                       0.134       
Stage2                    0.000    ***
Stage3                    0.000    ***
Stage4                    0.002     **
Gendermale                0.846       
RaceBlack                 0.993       
RaceWhite                 0.993       
Purity                    0.053      ·
FAM83D                    0.002     **
Rsquare = 0.118 (max possible = 9.74e-01 )
Likelihood ratio test p = 7.89e-08 
Wald test p = 1.77e-06 
Score (logrank) test p = 1.91e-07 

Macrophage M1_QUANTISEQ in LUSC (n=501):
Model: Surv(OS, EVENT) ~ `Macrophage M1_QUANTISEQ` + Age + Stage + Gender + Race + Purity + `FAM83D` 
370 patients with 161 dying ( 131 missing obs. )
                            coef    HR se(coef) 95%CI_l 95%CI_u      z     p
`Macrophage M1_QUANTISEQ`  1.340 3.817    1.526   0.192  75.948  0.878 0.380
Age                        0.017 1.017    0.009   0.999   1.036  1.802 0.072
Stage2                     0.266 1.304    0.189   0.900   1.890  1.404 0.160
Stage3                     0.644 1.904    0.217   1.245   2.913  2.970 0.003
Stage4                     0.846 2.330    0.788   0.497  10.918  1.073 0.283
Gendermale                 0.494 1.639    0.196   1.117   2.406  2.525 0.012
RaceBlack                  0.147 1.159    0.606   0.353   3.801  0.243 0.808
RaceWhite                 -0.411 0.663    0.561   0.221   1.990 -0.733 0.464
Purity                    -0.151 0.860    0.381   0.407   1.815 -0.397 0.691
FAM83D                    -0.120 0.887    0.087   0.748   1.053 -1.372 0.170
                          signif
`Macrophage M1_QUANTISEQ`       
Age                            ·
Stage2                          
Stage3                        **
Stage4                          
Gendermale                     *
RaceBlack                       
RaceWhite                       
Purity                          
FAM83D                          
Rsquare = 0.06 (max possible = 9.87e-01 )
Likelihood ratio test p = 1.15e-02 
Wald test p = 1.02e-02 
Score (logrank) test p = 8.79e-03 

Macrophage M1_QUANTISEQ in MESO (n=87):
Model: Surv(OS, EVENT) ~ `Macrophage M1_QUANTISEQ` + Age + Stage + Gender + Race + Purity + `FAM83D` 
85 patients with 72 dying ( 2 missing obs. )
                            coef     HR se(coef) 95%CI_l 95%CI_u      z     p
`Macrophage M1_QUANTISEQ`  2.351 10.495    1.403   0.670 164.295  1.675 0.094
Age                        0.035  1.036    0.017   1.002   1.071  2.061 0.039
Stage2                     0.007  1.007    0.463   0.406   2.497  0.015 0.988
Stage3                    -0.219  0.803    0.406   0.362   1.780 -0.540 0.589
Stage4                    -0.678  0.508    0.493   0.193   1.335 -1.374 0.169
Gendermale                -0.496  0.609    0.335   0.316   1.174 -1.481 0.139
RaceBlack                  0.169  1.184    1.542   0.058  24.310  0.109 0.913
RaceWhite                 -0.602  0.548    1.056   0.069   4.340 -0.570 0.569
Purity                     0.131  1.140    0.585   0.362   3.587  0.224 0.823
FAM83D                     0.507  1.660    0.112   1.333   2.069  4.521 0.000
                          signif
`Macrophage M1_QUANTISEQ`      ·
Age                            *
Stage2                          
Stage3                          
Stage4                          
Gendermale                      
RaceBlack                       
RaceWhite                       
Purity                          
FAM83D                       ***
Rsquare = 0.275 (max possible = 9.98e-01 )
Likelihood ratio test p = 2.28e-03 
Wald test p = 3.3e-03 
Score (logrank) test p = 1.84e-03 

Macrophage M1_QUANTISEQ in OV (n=303):
Model: Surv(OS, EVENT) ~ `Macrophage M1_QUANTISEQ` + Age + Race + Purity + `FAM83D` 
238 patients with 153 dying ( 65 missing obs. )
                            coef     HR se(coef) 95%CI_l  95%CI_u      z     p
`Macrophage M1_QUANTISEQ`  2.635 13.938    3.047   0.036 5469.259  0.865 0.387
Age                        0.036  1.037    0.008   1.020    1.054  4.375 0.000
RaceBlack                 -0.035  0.966    0.579   0.311    3.001 -0.060 0.952
RaceWhite                 -0.145  0.865    0.517   0.314    2.381 -0.281 0.778
Purity                    -0.383  0.682    0.735   0.161    2.881 -0.520 0.603
FAM83D                     0.049  1.050    0.093   0.876    1.260  0.531 0.595
                          signif
`Macrophage M1_QUANTISEQ`       
Age                          ***
RaceBlack                       
RaceWhite                       
Purity                          
FAM83D                          
Rsquare = 0.085 (max possible = 9.97e-01 )
Likelihood ratio test p = 1.71e-03 
Wald test p = 1.54e-03 
Score (logrank) test p = 1.29e-03 

Macrophage M1_QUANTISEQ in PAAD (n=179):
Model: Surv(OS, EVENT) ~ `Macrophage M1_QUANTISEQ` + Age + Stage + Gender + Race + Purity + `FAM83D` 
165 patients with 89 dying ( 14 missing obs. )
                            coef       HR se(coef) 95%CI_l     95%CI_u      z
`Macrophage M1_QUANTISEQ`  7.083 1191.551    3.824   0.663 2141703.638  1.852
Age                        0.023    1.023    0.011   1.002       1.046  2.105
Stage2                     0.295    1.343    0.449   0.558       3.236  0.658
Stage3                    -0.261    0.771    1.091   0.091       6.545 -0.239
Stage4                    -0.081    0.922    0.828   0.182       4.673 -0.098
Gendermale                -0.127    0.881    0.221   0.571       1.359 -0.573
RaceBlack                 -0.235    0.791    0.750   0.182       3.437 -0.314
RaceWhite                  0.282    1.325    0.476   0.521       3.373  0.591
Purity                    -0.418    0.658    0.425   0.286       1.513 -0.985
FAM83D                     0.165    1.180    0.083   1.003       1.388  1.995
                              p signif
`Macrophage M1_QUANTISEQ` 0.064      ·
Age                       0.035      *
Stage2                    0.511       
Stage3                    0.811       
Stage4                    0.922       
Gendermale                0.567       
RaceBlack                 0.754       
RaceWhite                 0.554       
Purity                    0.325       
FAM83D                    0.046      *
Rsquare = 0.127 (max possible = 9.91e-01 )
Likelihood ratio test p = 1.32e-02 
Wald test p = 1.93e-02 
Score (logrank) test p = 1.65e-02 

Macrophage M1_QUANTISEQ in PCPG (n=181):
Model: Surv(OS, EVENT) ~ `Macrophage M1_QUANTISEQ` + Age + Gender + Race + Purity + `FAM83D` 
164 patients with 7 dying ( 17 missing obs. )
                                coef           HR    se(coef) 95%CI_l   95%CI_u
`Macrophage M1_QUANTISEQ` -17920.457 0.000000e+00 2104569.197   0.000       Inf
Age                            0.048 1.050000e+00       0.028   0.993     1.110
Gendermale                     0.779 2.179000e+00       0.894   0.378    12.564
RaceBlack                     -0.727 4.830000e-01   45231.333   0.000       Inf
RaceWhite                     20.052 5.112518e+08   37947.067   0.000       Inf
Purity                         2.579 1.319000e+01       3.515   0.013 12957.433
FAM83D                         1.264 3.540000e+00       0.478   1.387     9.036
                               z     p signif
`Macrophage M1_QUANTISEQ` -0.009 0.993       
Age                        1.705 0.088      ·
Gendermale                 0.871 0.384       
RaceBlack                  0.000 1.000   <NA>
RaceWhite                  0.001 1.000   <NA>
Purity                     0.734 0.463       
FAM83D                     2.644 0.008     **
Rsquare = 0.102 (max possible = 3.07e-01 )
Likelihood ratio test p = 1.33e-02 
Wald test p = 9.99e-01 
Score (logrank) test p = 1.59e-02 

Macrophage M1_QUANTISEQ in PRAD (n=498):
Model: Surv(OS, EVENT) ~ `Macrophage M1_QUANTISEQ` + Age + Race + Purity + `FAM83D` 
403 patients with 9 dying ( 95 missing obs. )
                            coef           HR se(coef) 95%CI_l      95%CI_u
`Macrophage M1_QUANTISEQ`  2.619       13.725   24.788   0.000 1.724743e+22
Age                        0.007        1.007    0.057   0.901 1.126000e+00
RaceBlack                 15.527  5538549.175 6713.793   0.000          Inf
RaceWhite                 16.468 14195085.691 6713.793   0.000          Inf
Purity                     1.694        5.442    1.514   0.280 1.058140e+02
FAM83D                     0.439        1.550    0.304   0.855 2.813000e+00
                              z     p signif
`Macrophage M1_QUANTISEQ` 0.106 0.916       
Age                       0.123 0.902       
RaceBlack                 0.002 0.998       
RaceWhite                 0.002 0.998       
Purity                    1.119 0.263       
FAM83D                    1.443 0.149       
Rsquare = 0.012 (max possible = 1.83e-01 )
Likelihood ratio test p = 5.45e-01 
Wald test p = 6.61e-01 
Score (logrank) test p = 5.8e-01 

Macrophage M1_QUANTISEQ in READ (n=166):
Model: Surv(OS, EVENT) ~ `Macrophage M1_QUANTISEQ` + Age + Stage + Gender + Race + Purity + `FAM83D` 
72 patients with 13 dying ( 94 missing obs. )
                            coef           HR  se(coef) 95%CI_l      95%CI_u
`Macrophage M1_QUANTISEQ` 32.904 1.949519e+14    22.610   0.000 3.432804e+33
Age                        0.106 1.112000e+00     0.046   1.017 1.216000e+00
Stage2                    -1.815 1.630000e-01     1.326   0.012 2.189000e+00
Stage3                     0.356 1.427000e+00     1.093   0.168 1.215300e+01
Stage4                     0.091 1.095000e+00     1.155   0.114 1.052500e+01
Gendermale                -0.872 4.180000e-01     0.817   0.084 2.075000e+00
RaceBlack                 -3.047 4.700000e-02 56070.852   0.000          Inf
RaceWhite                 14.282 1.594077e+06 55561.169   0.000          Inf
Purity                     1.355 3.879000e+00     1.784   0.118 1.279000e+02
FAM83D                     0.047 1.049000e+00     0.436   0.446 2.466000e+00
                               z     p signif
`Macrophage M1_QUANTISEQ`  1.455 0.146       
Age                        2.335 0.020      *
Stage2                    -1.369 0.171       
Stage3                     0.325 0.745       
Stage4                     0.079 0.937       
Gendermale                -1.067 0.286       
RaceBlack                  0.000 1.000   <NA>
RaceWhite                  0.000 1.000   <NA>
Purity                     0.760 0.447       
FAM83D                     0.109 0.913       
Rsquare = 0.249 (max possible = 7.04e-01 )
Likelihood ratio test p = 2.37e-02 
Wald test p = 9.33e-01 
Score (logrank) test p = 5.05e-02 

Macrophage M1_QUANTISEQ in SARC (n=260):
Model: Surv(OS, EVENT) ~ `Macrophage M1_QUANTISEQ` + Age + Gender + Race + Purity + `FAM83D` 
233 patients with 90 dying ( 27 missing obs. )
                             coef    HR se(coef) 95%CI_l 95%CI_u      z     p
`Macrophage M1_QUANTISEQ` -14.069 0.000    4.577   0.000   0.006 -3.074 0.002
Age                         0.026 1.026    0.008   1.010   1.043  3.172 0.002
Gendermale                 -0.037 0.964    0.230   0.614   1.512 -0.159 0.873
RaceBlack                   0.195 1.215    1.090   0.143  10.296  0.179 0.858
RaceWhite                  -0.270 0.764    1.022   0.103   5.663 -0.264 0.792
Purity                      0.159 1.172    0.602   0.361   3.812  0.264 0.792
FAM83D                      0.002 1.002    0.068   0.878   1.144  0.027 0.978
                          signif
`Macrophage M1_QUANTISEQ`     **
Age                           **
Gendermale                      
RaceBlack                       
RaceWhite                       
Purity                          
FAM83D                          
Rsquare = 0.09 (max possible = 9.75e-01 )
Likelihood ratio test p = 2.44e-03 
Wald test p = 9.62e-03 
Score (logrank) test p = 8.4e-03 

Macrophage M1_QUANTISEQ in SKCM (n=471):
Model: Surv(OS, EVENT) ~ `Macrophage M1_QUANTISEQ` + Age + Stage + Gender + Race + Purity + `FAM83D` 
390 patients with 186 dying ( 81 missing obs. )
                             coef    HR se(coef) 95%CI_l 95%CI_u      z     p
`Macrophage M1_QUANTISEQ` -10.433 0.000    2.336   0.000   0.003 -4.466 0.000
Age                         0.017 1.017    0.005   1.006   1.028  3.101 0.002
Stage2                      0.296 1.344    0.223   0.869   2.079  1.328 0.184
Stage3                      0.686 1.985    0.207   1.323   2.979  3.310 0.001
Stage4                      1.385 3.994    0.351   2.006   7.951  3.941 0.000
Gendermale                 -0.061 0.941    0.158   0.690   1.282 -0.388 0.698
RaceWhite                  -1.152 0.316    0.402   0.144   0.695 -2.864 0.004
Purity                      0.235 1.265    0.363   0.621   2.577  0.647 0.518
FAM83D                      0.102 1.107    0.082   0.942   1.301  1.239 0.215
                          signif
`Macrophage M1_QUANTISEQ`    ***
Age                           **
Stage2                          
Stage3                        **
Stage4                       ***
Gendermale                      
RaceWhite                     **
Purity                          
FAM83D                          
Rsquare = 0.181 (max possible = 9.92e-01 )
Likelihood ratio test p = 4.62e-13 
Wald test p = 4.64e-12 
Score (logrank) test p = 2.67e-13 

Macrophage M1_QUANTISEQ in SKCM-Primary (n=103):
Model: Surv(OS, EVENT) ~ `Macrophage M1_QUANTISEQ` + Age + Stage + Gender + Race + Purity + `FAM83D` 
94 patients with 26 dying ( 9 missing obs. )
                            coef           HR se(coef) 95%CI_l    95%CI_u
`Macrophage M1_QUANTISEQ` -2.782 6.200000e-02    7.567   0.000 170927.316
Age                        0.012 1.013000e+00    0.016   0.980      1.046
Stage2                    17.423 3.688395e+07 6199.941   0.000        Inf
Stage3                    17.942 6.194512e+07 6199.941   0.000        Inf
Stage4                    19.991 4.806801e+08 6199.941   0.000        Inf
Gendermale                 0.232 1.261000e+00    0.438   0.535      2.975
RaceWhite                 -1.250 2.860000e-01    0.648   0.080      1.020
Purity                     0.177 1.194000e+00    1.009   0.165      8.627
FAM83D                     0.012 1.012000e+00    0.238   0.634      1.614
                               z     p signif
`Macrophage M1_QUANTISEQ` -0.368 0.713       
Age                        0.757 0.449       
Stage2                     0.003 0.998       
Stage3                     0.003 0.998       
Stage4                     0.003 0.997       
Gendermale                 0.530 0.596       
RaceWhite                 -1.930 0.054      ·
Purity                     0.176 0.860       
FAM83D                     0.049 0.961       
Rsquare = 0.148 (max possible = 8.69e-01 )
Likelihood ratio test p = 9.01e-02 
Wald test p = 8.35e-02 
Score (logrank) test p = 7.95e-03 

Macrophage M1_QUANTISEQ in SKCM-Metastasis (n=368):
Model: Surv(OS, EVENT) ~ `Macrophage M1_QUANTISEQ` + Age + Stage + Gender + Race + Purity + `FAM83D` 
296 patients with 160 dying ( 72 missing obs. )
                             coef    HR se(coef) 95%CI_l 95%CI_u      z     p
`Macrophage M1_QUANTISEQ` -10.093 0.000    2.459   0.000   0.005 -4.105 0.000
Age                         0.019 1.019    0.006   1.007   1.031  3.213 0.001
Stage2                      0.184 1.202    0.235   0.759   1.905  0.785 0.433
Stage3                      0.641 1.898    0.212   1.252   2.876  3.021 0.003
Stage4                      1.180 3.256    0.398   1.492   7.107  2.964 0.003
Gendermale                 -0.073 0.930    0.173   0.662   1.305 -0.422 0.673
RaceWhite                  -0.908 0.404    0.600   0.124   1.308 -1.512 0.130
Purity                      0.346 1.414    0.396   0.651   3.069  0.875 0.382
FAM83D                      0.114 1.121    0.089   0.941   1.334  1.281 0.200
                          signif
`Macrophage M1_QUANTISEQ`    ***
Age                           **
Stage2                          
Stage3                        **
Stage4                        **
Gendermale                      
RaceWhite                       
Purity                          
FAM83D                          
Rsquare = 0.198 (max possible = 9.95e-01 )
Likelihood ratio test p = 1.33e-10 
Wald test p = 2.13e-09 
Score (logrank) test p = 4.48e-10 

Macrophage M1_QUANTISEQ in STAD (n=415):
Model: Surv(OS, EVENT) ~ `Macrophage M1_QUANTISEQ` + Age + Stage + Gender + Race + Purity + `FAM83D` 
289 patients with 111 dying ( 126 missing obs. )
                            coef    HR se(coef) 95%CI_l 95%CI_u      z     p
`Macrophage M1_QUANTISEQ` -2.073 0.126    2.254   0.002  10.430 -0.920 0.358
Age                        0.028 1.029    0.010   1.008   1.050  2.708 0.007
Stage2                     0.566 1.761    0.393   0.814   3.808  1.438 0.150
Stage3                     0.985 2.679    0.367   1.304   5.502  2.683 0.007
Stage4                     1.482 4.404    0.514   1.608  12.060  2.884 0.004
Gendermale                 0.110 1.116    0.207   0.743   1.675  0.529 0.597
RaceBlack                  0.268 1.308    0.448   0.543   3.149  0.598 0.550
RaceWhite                  0.119 1.126    0.244   0.698   1.818  0.487 0.626
Purity                    -0.544 0.580    0.390   0.270   1.246 -1.397 0.163
FAM83D                     0.157 1.170    0.094   0.974   1.405  1.675 0.094
                          signif
`Macrophage M1_QUANTISEQ`       
Age                           **
Stage2                          
Stage3                        **
Stage4                        **
Gendermale                      
RaceBlack                       
RaceWhite                       
Purity                          
FAM83D                         ·
Rsquare = 0.083 (max possible = 9.79e-01 )
Likelihood ratio test p = 5.09e-03 
Wald test p = 8.96e-03 
Score (logrank) test p = 6.89e-03 

Macrophage M1_QUANTISEQ in TGCT (n=150):
Model: Surv(OS, EVENT) ~ `Macrophage M1_QUANTISEQ` + Age + Stage + Race + Purity + `FAM83D` 
75 patients with 2 dying ( 75 missing obs. )
                              coef           HR     se(coef) 95%CI_l 95%CI_u
`Macrophage M1_QUANTISEQ` -151.438 0.000000e+00  2045592.905       0     Inf
Age                         -1.464 2.310000e-01     1802.085       0     Inf
Stage2                      16.589 1.601564e+07    40356.030       0     Inf
Stage3                      18.064 7.001800e+07   110252.645       0     Inf
RaceBlack                   23.712 1.985553e+10 54205425.091       0     Inf
RaceWhite                  -34.454 0.000000e+00 56366211.263       0     Inf
Purity                       5.874 3.557120e+02   228968.917       0     Inf
FAM83D                     -14.267 0.000000e+00    37430.712       0     Inf
                               z     p signif
`Macrophage M1_QUANTISEQ`  0.000 1.000   <NA>
Age                       -0.001 0.999       
Stage2                     0.000 1.000   <NA>
Stage3                     0.000 1.000   <NA>
RaceBlack                  0.000 1.000   <NA>
RaceWhite                  0.000 1.000   <NA>
Purity                     0.000 1.000   <NA>
FAM83D                     0.000 1.000   <NA>
Rsquare = 0.14 (max possible = 1.4e-01 )
Likelihood ratio test p = 1.84e-01 
Wald test p = 1e+00 
Score (logrank) test p = 2.63e-03 

Macrophage M1_QUANTISEQ in THCA (n=509):
Model: Surv(OS, EVENT) ~ `Macrophage M1_QUANTISEQ` + Age + Stage + Gender + Race + Purity + `FAM83D` 
395 patients with 16 dying ( 114 missing obs. )
                            coef           HR se(coef) 95%CI_l      95%CI_u
`Macrophage M1_QUANTISEQ` -1.043        0.352   16.477   0.000 3.733034e+13
Age                        0.145        1.157    0.028   1.094 1.223000e+00
Stage2                    -0.153        0.858    1.101   0.099 7.426000e+00
Stage3                     0.182        1.199    0.890   0.209 6.868000e+00
Stage4                     1.658        5.251    0.982   0.767 3.595700e+01
Gendermale                -0.124        0.883    0.682   0.232 3.362000e+00
RaceBlack                 17.021 24663175.794 6381.428   0.000          Inf
RaceWhite                 16.811 20000481.819 6381.427   0.000          Inf
Purity                     2.127        8.388    1.104   0.963 7.308100e+01
FAM83D                     0.143        1.154    0.539   0.401 3.319000e+00
                               z     p signif
`Macrophage M1_QUANTISEQ` -0.063 0.950       
Age                        5.119 0.000    ***
Stage2                    -0.139 0.889       
Stage3                     0.204 0.838       
Stage4                     1.690 0.091      ·
Gendermale                -0.182 0.855       
RaceBlack                  0.003 0.998       
RaceWhite                  0.003 0.998       
Purity                     1.926 0.054      ·
FAM83D                     0.265 0.791       
Rsquare = 0.149 (max possible = 3.47e-01 )
Likelihood ratio test p = 6.84e-10 
Wald test p = 5.43e-04 
Score (logrank) test p = 1.09e-10 

Macrophage M1_QUANTISEQ in THYM (n=120):
Model: Surv(OS, EVENT) ~ `Macrophage M1_QUANTISEQ` + Age + Gender + Race + Purity + `FAM83D` 
113 patients with 9 dying ( 7 missing obs. )
                             coef           HR  se(coef) 95%CI_l      95%CI_u
`Macrophage M1_QUANTISEQ`  27.519 8.936782e+11    19.301   0.000 2.398862e+28
Age                         0.040 1.041000e+00     0.034   0.974 1.112000e+00
Gendermale                  0.199 1.220000e+00     0.794   0.257 5.782000e+00
RaceBlack                 -16.079 0.000000e+00 11980.987   0.000          Inf
RaceWhite                   0.711 2.036000e+00     1.237   0.180 2.301300e+01
Purity                      0.496 1.642000e+00     1.193   0.158 1.702400e+01
FAM83D                     -0.508 6.020000e-01     0.371   0.291 1.244000e+00
                               z     p signif
`Macrophage M1_QUANTISEQ`  1.426 0.154       
Age                        1.172 0.241       
Gendermale                 0.251 0.802       
RaceBlack                 -0.001 0.999       
RaceWhite                  0.575 0.566       
Purity                     0.416 0.678       
FAM83D                    -1.371 0.170       
Rsquare = 0.079 (max possible = 4.51e-01 )
Likelihood ratio test p = 2.29e-01 
Wald test p = 2.95e-01 
Score (logrank) test p = 1.21e-01 

Macrophage M1_QUANTISEQ in UCEC (n=545):
Model: Surv(OS, EVENT) ~ `Macrophage M1_QUANTISEQ` + Age + Race + Purity + `FAM83D` 
85 patients with 16 dying ( 460 missing obs. )
                            coef        HR se(coef) 95%CI_l      95%CI_u      z
`Macrophage M1_QUANTISEQ` 11.426 91693.113   16.229   0.000 5.972963e+18  0.704
Age                       -0.002     0.998    0.030   0.941 1.058000e+00 -0.063
RaceWhite                  1.373     3.946    0.686   1.029 1.514100e+01  2.001
Purity                     1.590     4.906    1.213   0.456 5.283000e+01  1.312
FAM83D                     0.126     1.134    0.258   0.684 1.881000e+00  0.488
                              p signif
`Macrophage M1_QUANTISEQ` 0.481       
Age                       0.950       
RaceWhite                 0.045      *
Purity                    0.190       
FAM83D                    0.625       
Rsquare = 0.088 (max possible = 7.29e-01 )
Likelihood ratio test p = 1.67e-01 
Wald test p = 2.81e-01 
Score (logrank) test p = 2.26e-01 

Macrophage M1_QUANTISEQ in UCS (n=57):
Model: Surv(OS, EVENT) ~ `Macrophage M1_QUANTISEQ` + Age + Race + Purity + `FAM83D` 
52 patients with 32 dying ( 5 missing obs. )
                            coef           HR se(coef) 95%CI_l      95%CI_u
`Macrophage M1_QUANTISEQ` -0.526        0.591   14.356   0.000 9.808647e+11
Age                        0.044        1.045    0.026   0.993 1.100000e+00
RaceBlack                 17.577 42994713.194 6483.263   0.000          Inf
RaceWhite                 17.822 54935434.638 6483.263   0.000          Inf
Purity                    -0.878        0.416    1.130   0.045 3.803000e+00
FAM83D                    -0.014        0.986    0.290   0.558 1.740000e+00
                               z     p signif
`Macrophage M1_QUANTISEQ` -0.037 0.971       
Age                        1.701 0.089      ·
RaceBlack                  0.003 0.998       
RaceWhite                  0.003 0.998       
Purity                    -0.777 0.437       
FAM83D                    -0.049 0.961       
Rsquare = 0.119 (max possible = 9.83e-01 )
Likelihood ratio test p = 3.61e-01 
Wald test p = 4.85e-01 
Score (logrank) test p = 3.74e-01 

Macrophage M1_QUANTISEQ in UVM (n=80):
Model: Surv(OS, EVENT) ~ `Macrophage M1_QUANTISEQ` + Age + Stage + Gender + Purity + `FAM83D` 
77 patients with 22 dying ( 3 missing obs. )
                            coef           HR se(coef) 95%CI_l      95%CI_u
`Macrophage M1_QUANTISEQ` 20.616 8.986777e+08   28.052   0.000 6.779934e+32
Age                        0.043 1.043000e+00    0.019   1.005 1.084000e+00
Stage3                     0.011 1.011000e+00    0.504   0.377 2.714000e+00
Stage4                     3.970 5.296600e+01    1.237   4.691 5.980860e+02
Gendermale                 0.569 1.766000e+00    0.496   0.668 4.667000e+00
Purity                     1.785 5.960000e+00    1.388   0.393 9.042200e+01
FAM83D                     1.132 3.102000e+00    0.400   1.416 6.794000e+00
                              z     p signif
`Macrophage M1_QUANTISEQ` 0.735 0.462       
Age                       2.201 0.028      *
Stage3                    0.022 0.982       
Stage4                    3.210 0.001     **
Gendermale                1.146 0.252       
Purity                    1.286 0.198       
FAM83D                    2.830 0.005     **
Rsquare = 0.345 (max possible = 8.72e-01 )
Likelihood ratio test p = 3.22e-05 
Wald test p = 9.43e-04 
Score (logrank) test p = 2.16e-10 

Macrophage M1_XCELL in ACC (n=79):
Model: Surv(OS, EVENT) ~ `Macrophage M1_XCELL` + Age + Gender + Race + Purity + `FAM83D` 
64 patients with 24 dying ( 15 missing obs. )
                        coef          HR  se(coef) 95%CI_l      95%CI_u     z
`Macrophage M1_XCELL`  5.294     199.048    21.413   0.000 3.355460e+20 0.247
Age                    0.001       1.001     0.014   0.974 1.027000e+00 0.039
Gendermale             0.763       2.145     0.472   0.851 5.404000e+00 1.618
RaceBlack              0.540       1.716 15365.760   0.000          Inf 0.000
RaceWhite             15.376 4760186.493 13410.812   0.000          Inf 0.001
Purity                 2.935      18.821     2.961   0.057 6.237064e+03 0.991
FAM83D                 1.183       3.265     0.273   1.912 5.576000e+00 4.334
                          p signif
`Macrophage M1_XCELL` 0.805       
Age                   0.969       
Gendermale            0.106       
RaceBlack             1.000   <NA>
RaceWhite             0.999       
Purity                0.322       
FAM83D                0.000    ***
Rsquare = 0.366 (max possible = 9.38e-01 )
Likelihood ratio test p = 1.33e-04 
Wald test p = 5.11e-03 
Score (logrank) test p = 4.16e-04 

Macrophage M1_XCELL in BLCA (n=408):
Model: Surv(OS, EVENT) ~ `Macrophage M1_XCELL` + Age + Stage + Gender + Race + Purity + `FAM83D` 
348 patients with 160 dying ( 60 missing obs. )
                        coef          HR se(coef) 95%CI_l 95%CI_u      z     p
`Macrophage M1_XCELL` -4.253       0.014    2.984   0.000   4.932 -1.425 0.154
Age                    0.033       1.034    0.009   1.016   1.051  3.837 0.000
Stage2                14.554 2092267.414 1896.899   0.000     Inf  0.008 0.994
Stage3                15.016 3322968.215 1896.899   0.000     Inf  0.008 0.994
Stage4                15.528 5545407.024 1896.899   0.000     Inf  0.008 0.993
Gendermale            -0.186       0.830    0.179   0.585   1.179 -1.038 0.299
RaceBlack              0.757       2.132    0.453   0.878   5.179  1.672 0.095
RaceWhite              0.168       1.183    0.357   0.587   2.384  0.471 0.637
Purity                -0.141       0.869    0.382   0.411   1.836 -0.369 0.712
FAM83D                -0.024       0.977    0.086   0.825   1.156 -0.276 0.782
                      signif
`Macrophage M1_XCELL`       
Age                      ***
Stage2                      
Stage3                      
Stage4                      
Gendermale                  
RaceBlack                  ·
RaceWhite                   
Purity                      
FAM83D                      
Rsquare = 0.136 (max possible = 9.91e-01 )
Likelihood ratio test p = 1.97e-07 
Wald test p = 9.04e-07 
Score (logrank) test p = 2.21e-07 

Macrophage M1_XCELL in BRCA (n=1100):
Model: Surv(OS, EVENT) ~ `Macrophage M1_XCELL` + Age + Stage + Gender + Race + Purity + `FAM83D` 
878 patients with 121 dying ( 222 missing obs. )
                        coef     HR se(coef) 95%CI_l  95%CI_u      z     p
`Macrophage M1_XCELL`  0.079  1.082    4.273   0.000 4693.463  0.019 0.985
Age                    0.038  1.039    0.008   1.023    1.055  4.945 0.000
Stage2                 0.369  1.447    0.305   0.796    2.631  1.210 0.226
Stage3                 1.163  3.198    0.314   1.728    5.921  3.700 0.000
Stage4                 2.450 11.593    0.391   5.389   24.940  6.269 0.000
Gendermale             0.045  1.046    1.008   0.145    7.546  0.045 0.964
RaceBlack             -0.056  0.946    0.621   0.280    3.197 -0.089 0.929
RaceWhite             -0.245  0.783    0.596   0.243    2.517 -0.411 0.681
Purity                 0.388  1.474    0.460   0.598    3.633  0.842 0.400
FAM83D                 0.106  1.112    0.071   0.967    1.278  1.490 0.136
                      signif
`Macrophage M1_XCELL`       
Age                      ***
Stage2                      
Stage3                   ***
Stage4                   ***
Gendermale                  
RaceBlack                   
RaceWhite                   
Purity                      
FAM83D                      
Rsquare = 0.083 (max possible = 7.85e-01 )
Likelihood ratio test p = 2.47e-12 
Wald test p = 7.06e-16 
Score (logrank) test p = 9.56e-22 

Macrophage M1_XCELL in BRCA-Basal (n=191):
Model: Surv(OS, EVENT) ~ `Macrophage M1_XCELL` + Age + Stage + Race + Purity + `FAM83D` 
163 patients with 24 dying ( 28 missing obs. )
                        coef           HR se(coef) 95%CI_l     95%CI_u      z
`Macrophage M1_XCELL` 12.740 3.411312e+05    7.636   0.108 1.07879e+12  1.668
Age                    0.011 1.011000e+00    0.017   0.978 1.04600e+00  0.640
Stage2                18.708 1.333513e+08 6167.363   0.000         Inf  0.003
Stage3                20.352 6.901322e+08 6167.363   0.000         Inf  0.003
Stage4                21.817 2.984095e+09 6167.363   0.000         Inf  0.004
RaceBlack             -0.935 3.920000e-01    1.121   0.044 3.53000e+00 -0.835
RaceWhite             -1.355 2.580000e-01    1.132   0.028 2.37100e+00 -1.197
Purity                 1.771 5.874000e+00    1.162   0.602 5.72870e+01  1.524
FAM83D                -0.404 6.670000e-01    0.238   0.419 1.06400e+00 -1.699
                          p signif
`Macrophage M1_XCELL` 0.095      ·
Age                   0.522       
Stage2                0.998       
Stage3                0.997       
Stage4                0.997       
RaceBlack             0.404       
RaceWhite             0.231       
Purity                0.128       
FAM83D                0.089      ·
Rsquare = 0.184 (max possible = 7.18e-01 )
Likelihood ratio test p = 1.26e-04 
Wald test p = 2.65e-03 
Score (logrank) test p = 1.98e-06 

Macrophage M1_XCELL in BRCA-Her2 (n=82):
Model: Surv(OS, EVENT) ~ `Macrophage M1_XCELL` + Age + Stage + Race + Purity + `FAM83D` 
59 patients with 11 dying ( 23 missing obs. )
                         coef           HR    se(coef) 95%CI_l    95%CI_u
`Macrophage M1_XCELL` -53.880 0.000000e+00      33.871   0.000 269720.094
Age                    -0.016 9.840000e-01       0.038   0.913      1.061
Stage2                 19.093 1.958560e+08   14853.896   0.000        Inf
Stage3                 21.856 3.103115e+09   14853.896   0.000        Inf
Stage4                 55.415 1.164958e+24 2453070.566   0.000        Inf
RaceBlack              -4.104 1.700000e-02       2.054   0.000      0.924
RaceWhite              -2.503 8.200000e-02       1.673   0.003      2.173
Purity                  3.858 4.738600e+01       2.449   0.390   5755.255
FAM83D                 -0.522 5.930000e-01       0.513   0.217      1.622
                           z     p signif
`Macrophage M1_XCELL` -1.591 0.112       
Age                   -0.419 0.675       
Stage2                 0.001 0.999       
Stage3                 0.001 0.999       
Stage4                 0.000 1.000   <NA>
RaceBlack             -1.998 0.046      *
RaceWhite             -1.496 0.135       
Purity                 1.576 0.115       
FAM83D                -1.017 0.309       
Rsquare = 0.409 (max possible = 6.68e-01 )
Likelihood ratio test p = 2.87e-04 
Wald test p = 9.8e-01 
Score (logrank) test p = 7.71e-14 

Macrophage M1_XCELL in BRCA-LumA (n=568):
Model: Surv(OS, EVENT) ~ `Macrophage M1_XCELL` + Age + Stage + Gender + Race + Purity + `FAM83D` 
464 patients with 55 dying ( 104 missing obs. )
                         coef    HR se(coef) 95%CI_l      95%CI_u      z     p
`Macrophage M1_XCELL`  -2.731 0.065   12.077   0.000 1.242264e+09 -0.226 0.821
Age                     0.052 1.054    0.012   1.028 1.080000e+00  4.213 0.000
Stage2                  0.307 1.360    0.376   0.651 2.842000e+00  0.817 0.414
Stage3                  0.890 2.436    0.397   1.118 5.307000e+00  2.241 0.025
Stage4                  2.244 9.428    0.605   2.880 3.086800e+01  3.708 0.000
Gendermale            -15.402 0.000 3477.162   0.000          Inf -0.004 0.996
RaceBlack              -0.401 0.670    1.175   0.067 6.701000e+00 -0.341 0.733
RaceWhite               0.208 1.232    1.031   0.163 9.292000e+00  0.202 0.840
Purity                  0.137 1.147    0.656   0.317 4.153000e+00  0.209 0.834
FAM83D                  0.170 1.186    0.150   0.884 1.590000e+00  1.139 0.255
                      signif
`Macrophage M1_XCELL`       
Age                      ***
Stage2                      
Stage3                     *
Stage4                   ***
Gendermale                  
RaceBlack                   
RaceWhite                   
Purity                      
FAM83D                      
Rsquare = 0.073 (max possible = 6.81e-01 )
Likelihood ratio test p = 1.28e-04 
Wald test p = 3.75e-05 
Score (logrank) test p = 6.93e-07 

Macrophage M1_XCELL in BRCA-LumB (n=219):
Model: Surv(OS, EVENT) ~ `Macrophage M1_XCELL` + Age + Stage + Gender + Race + Purity + `FAM83D` 
157 patients with 25 dying ( 62 missing obs. )
                        coef           HR se(coef) 95%CI_l      95%CI_u      z
`Macrophage M1_XCELL` -0.571        0.565   12.387   0.000 1.975932e+10 -0.046
Age                    0.055        1.057    0.022   1.012 1.104000e+00  2.476
Stage2                 0.428        1.535    1.100   0.178 1.324900e+01  0.389
Stage3                 1.305        3.687    1.080   0.444 3.064400e+01  1.208
Stage4                 1.901        6.691    1.198   0.640 6.999700e+01  1.587
Gendermale             1.013        2.754    1.199   0.263 2.886100e+01  0.845
RaceBlack             16.738 18583629.068 6368.043   0.000          Inf  0.003
RaceWhite             15.969  8613266.700 6368.043   0.000          Inf  0.003
Purity                 1.103        3.014    1.773   0.093 9.731000e+01  0.622
FAM83D                 0.306        1.358    0.209   0.901 2.047000e+00  1.463
                          p signif
`Macrophage M1_XCELL` 0.963       
Age                   0.013      *
Stage2                0.697       
Stage3                0.227       
Stage4                0.113       
Gendermale            0.398       
RaceBlack             0.998       
RaceWhite             0.998       
Purity                0.534       
FAM83D                0.144       
Rsquare = 0.118 (max possible = 6.98e-01 )
Likelihood ratio test p = 3.27e-02 
Wald test p = 6.36e-02 
Score (logrank) test p = 1.89e-02 

Macrophage M1_XCELL in CESC (n=306):
Model: Surv(OS, EVENT) ~ `Macrophage M1_XCELL` + Age + Race + Purity + `FAM83D` 
227 patients with 55 dying ( 79 missing obs. )
                        coef    HR se(coef) 95%CI_l 95%CI_u      z     p signif
`Macrophage M1_XCELL` -7.088 0.001    6.663   0.000 392.281 -1.064 0.287       
Age                    0.013 1.013    0.010   0.993   1.033  1.271 0.204       
RaceBlack              1.093 2.983    1.068   0.368  24.179  1.024 0.306       
RaceWhite              0.707 2.029    1.021   0.274  14.997  0.693 0.488       
Purity                 0.250 1.284    0.786   0.275   5.998  0.318 0.750       
FAM83D                -0.046 0.955    0.139   0.727   1.254 -0.333 0.739       
Rsquare = 0.019 (max possible = 8.91e-01 )
Likelihood ratio test p = 6.24e-01 
Wald test p = 6.64e-01 
Score (logrank) test p = 6.53e-01 

Macrophage M1_XCELL in CHOL (n=36):
Model: Surv(OS, EVENT) ~ `Macrophage M1_XCELL` + Age + Stage + Gender + Race + Purity + `FAM83D` 
36 patients with 18 dying ( 0 missing obs. )
                         coef           HR se(coef) 95%CI_l      95%CI_u      z
`Macrophage M1_XCELL`  61.169 3.675015e+26   70.515   0.000 3.868220e+86  0.867
Age                     0.017 1.017000e+00    0.023   0.973 1.063000e+00  0.761
Stage2                  0.846 2.330000e+00    0.697   0.595 9.127000e+00  1.215
Stage3                -14.059 0.000000e+00 7113.545   0.000          Inf -0.002
Stage4                  0.900 2.459000e+00    0.682   0.646 9.369000e+00  1.319
Gendermale              0.275 1.316000e+00    0.582   0.421 4.117000e+00  0.472
RaceBlack               0.310 1.363000e+00    1.599   0.059 3.128600e+01  0.194
RaceWhite              -0.709 4.920000e-01    0.949   0.077 3.160000e+00 -0.747
Purity                  3.366 2.895900e+01    2.100   0.473 1.774568e+03  1.603
FAM83D                  0.389 1.475000e+00    0.373   0.710 3.065000e+00  1.041
                          p signif
`Macrophage M1_XCELL` 0.386       
Age                   0.447       
Stage2                0.225       
Stage3                0.998       
Stage4                0.187       
Gendermale            0.637       
RaceBlack             0.846       
RaceWhite             0.455       
Purity                0.109       
FAM83D                0.298       
Rsquare = 0.246 (max possible = 9.46e-01 )
Likelihood ratio test p = 4.27e-01 
Wald test p = 6.13e-01 
Score (logrank) test p = 4.35e-01 

Macrophage M1_XCELL in COAD (n=458):
Model: Surv(OS, EVENT) ~ `Macrophage M1_XCELL` + Age + Stage + Gender + Race + Purity + `FAM83D` 
236 patients with 58 dying ( 222 missing obs. )
                        coef      HR se(coef) 95%CI_l      95%CI_u      z     p
`Macrophage M1_XCELL`  5.647 283.531    7.996   0.000 1.815268e+09  0.706 0.480
Age                    0.028   1.029    0.013   1.003 1.055000e+00  2.235 0.025
Stage2                 0.479   1.614    0.637   0.463 5.626000e+00  0.752 0.452
Stage3                 1.083   2.953    0.628   0.862 1.011700e+01  1.724 0.085
Stage4                 2.317  10.144    0.639   2.901 3.547400e+01  3.627 0.000
Gendermale             0.330   1.392    0.288   0.791 2.448000e+00  1.147 0.251
RaceBlack             -0.448   0.639    0.850   0.121 3.383000e+00 -0.526 0.599
RaceWhite             -0.398   0.672    0.794   0.142 3.188000e+00 -0.501 0.617
Purity                -0.317   0.728    0.676   0.194 2.737000e+00 -0.470 0.638
FAM83D                 0.041   1.041    0.206   0.696 1.558000e+00  0.197 0.844
                      signif
`Macrophage M1_XCELL`       
Age                        *
Stage2                      
Stage3                     ·
Stage4                   ***
Gendermale                  
RaceBlack                   
RaceWhite                   
Purity                      
FAM83D                      
Rsquare = 0.128 (max possible = 8.97e-01 )
Likelihood ratio test p = 3.68e-04 
Wald test p = 3.17e-04 
Score (logrank) test p = 3.99e-05 

Macrophage M1_XCELL in DLBC (n=48):
Model: Surv(OS, EVENT) ~ `Macrophage M1_XCELL` + Age + Gender + Race + Purity + `FAM83D` 
41 patients with 5 dying ( 7 missing obs. )
                        coef          HR se(coef) 95%CI_l      95%CI_u      z
`Macrophage M1_XCELL` 13.971 1168161.858   26.810   0.000 7.735078e+28  0.521
Age                   -0.019       0.981    0.047   0.896 1.075000e+00 -0.409
Gendermale             0.280       1.323    1.228   0.119 1.468300e+01  0.228
RaceBlack              2.460      11.708    2.249   0.143 9.615370e+02  1.094
RaceWhite             -2.789       0.061    1.561   0.003 1.311000e+00 -1.786
Purity                -1.918       0.147    2.394   0.001 1.601100e+01 -0.801
FAM83D                 1.057       2.877    0.686   0.750 1.104000e+01  1.541
                          p signif
`Macrophage M1_XCELL` 0.602       
Age                   0.683       
Gendermale            0.819       
RaceBlack             0.274       
RaceWhite             0.074      ·
Purity                0.423       
FAM83D                0.123       
Rsquare = 0.207 (max possible = 5.58e-01 )
Likelihood ratio test p = 2.19e-01 
Wald test p = 3.62e-01 
Score (logrank) test p = 1.52e-01 

Macrophage M1_XCELL in ESCA (n=185):
Model: Surv(OS, EVENT) ~ `Macrophage M1_XCELL` + Age + Stage + Gender + Race + Purity + `FAM83D` 
140 patients with 47 dying ( 45 missing obs. )
                        coef     HR se(coef) 95%CI_l     95%CI_u      z     p
`Macrophage M1_XCELL` -2.068  0.126    9.106   0.000 7128607.298 -0.227 0.820
Age                    0.008  1.008    0.014   0.980       1.036  0.539 0.590
Stage2                 0.649  1.915    0.657   0.528       6.937  0.989 0.323
Stage3                 1.406  4.078    0.679   1.079      15.420  2.071 0.038
Stage4                 2.841 17.139    0.778   3.732      78.715  3.653 0.000
Gendermale             0.450  1.569    0.539   0.545       4.514  0.835 0.404
RaceBlack              0.353  1.423    1.070   0.175      11.588  0.330 0.741
RaceWhite             -0.161  0.852    0.456   0.348       2.081 -0.353 0.724
Purity                -0.025  0.975    0.914   0.163       5.849 -0.027 0.978
FAM83D                -0.150  0.861    0.159   0.630       1.176 -0.944 0.345
                      signif
`Macrophage M1_XCELL`       
Age                         
Stage2                      
Stage3                     *
Stage4                   ***
Gendermale                  
RaceBlack                   
RaceWhite                   
Purity                      
FAM83D                      
Rsquare = 0.146 (max possible = 9.32e-01 )
Likelihood ratio test p = 1.44e-02 
Wald test p = 6.83e-03 
Score (logrank) test p = 5.98e-04 

Macrophage M1_XCELL in GBM (n=153):
Model: Surv(OS, EVENT) ~ `Macrophage M1_XCELL` + Age + Gender + Race + Purity + `FAM83D` 
135 patients with 108 dying ( 18 missing obs. )
                        coef     HR se(coef) 95%CI_l     95%CI_u      z     p
`Macrophage M1_XCELL`  4.523 92.128    5.070   0.004 1904949.031  0.892 0.372
Age                    0.030  1.031    0.008   1.014       1.047  3.644 0.000
Gendermale            -0.096  0.909    0.213   0.599       1.379 -0.450 0.652
RaceBlack              0.478  1.612    0.734   0.383       6.795  0.651 0.515
RaceWhite             -0.144  0.866    0.620   0.257       2.920 -0.233 0.816
Purity                -1.074  0.342    0.684   0.089       1.306 -1.570 0.116
FAM83D                 0.175  1.192    0.108   0.964       1.473  1.623 0.105
                      signif
`Macrophage M1_XCELL`       
Age                      ***
Gendermale                  
RaceBlack                   
RaceWhite                   
Purity                      
FAM83D                      
Rsquare = 0.149 (max possible = 9.98e-01 )
Likelihood ratio test p = 2.84e-03 
Wald test p = 3.16e-03 
Score (logrank) test p = 2.71e-03 

Macrophage M1_XCELL in HNSC (n=522):
Model: Surv(OS, EVENT) ~ `Macrophage M1_XCELL` + Age + Stage + Gender + Race + Purity + `FAM83D` 
411 patients with 176 dying ( 111 missing obs. )
                        coef    HR se(coef) 95%CI_l 95%CI_u      z     p signif
`Macrophage M1_XCELL` -1.372 0.254    3.282   0.000 157.597 -0.418 0.676       
Age                    0.022 1.023    0.008   1.007   1.038  2.914 0.004     **
Stage2                 0.625 1.868    0.544   0.644   5.423  1.149 0.250       
Stage3                 0.868 2.383    0.537   0.832   6.830  1.617 0.106       
Stage4                 1.263 3.536    0.510   1.301   9.615  2.475 0.013      *
Gendermale            -0.258 0.773    0.172   0.552   1.083 -1.496 0.135       
RaceBlack              0.113 1.120    0.560   0.374   3.353  0.202 0.840       
RaceWhite             -0.267 0.766    0.512   0.281   2.088 -0.521 0.602       
Purity                -0.108 0.897    0.379   0.427   1.886 -0.286 0.775       
FAM83D                 0.040 1.040    0.075   0.898   1.205  0.527 0.599       
Rsquare = 0.07 (max possible = 9.89e-01 )
Likelihood ratio test p = 8.54e-04 
Wald test p = 2.19e-03 
Score (logrank) test p = 1.6e-03 

Macrophage M1_XCELL in HNSC-HPV+ (n=98):
Model: Surv(OS, EVENT) ~ `Macrophage M1_XCELL` + Age + Stage + Gender + Race + Purity + `FAM83D` 
65 patients with 23 dying ( 33 missing obs. )
                         coef           HR  se(coef) 95%CI_l     95%CI_u      z
`Macrophage M1_XCELL` -10.121        0.000    13.869   0.000 2.56812e+07 -0.730
Age                     0.011        1.011     0.026   0.962 1.06300e+00  0.448
Stage2                 17.452 37954059.856  5301.622   0.000         Inf  0.003
Stage3                 16.886 21549917.908  5301.622   0.000         Inf  0.003
Stage4                 17.592 43670157.807  5301.622   0.000         Inf  0.003
Gendermale             -0.197        0.821     0.541   0.284 2.37000e+00 -0.365
RaceBlack              18.304 88996675.048 12199.669   0.000         Inf  0.002
RaceWhite              17.571 42756370.388 12199.669   0.000         Inf  0.001
Purity                 -2.075        0.126     1.202   0.012 1.32400e+00 -1.726
FAM83D                  0.128        1.137     0.267   0.674 1.91800e+00  0.481
                          p signif
`Macrophage M1_XCELL` 0.466       
Age                   0.654       
Stage2                0.997       
Stage3                0.997       
Stage4                0.997       
Gendermale            0.715       
RaceBlack             0.999       
RaceWhite             0.999       
Purity                0.084      ·
FAM83D                0.631       
Rsquare = 0.102 (max possible = 9.17e-01 )
Likelihood ratio test p = 7.27e-01 
Wald test p = 9.34e-01 
Score (logrank) test p = 8.37e-01 

Macrophage M1_XCELL in HNSC-HPV- (n=422):
Model: Surv(OS, EVENT) ~ `Macrophage M1_XCELL` + Age + Stage + Gender + Race + Purity + `FAM83D` 
346 patients with 153 dying ( 76 missing obs. )
                        coef    HR se(coef) 95%CI_l 95%CI_u      z     p signif
`Macrophage M1_XCELL` -0.567 0.567    3.451   0.001 491.092 -0.164 0.870       
Age                    0.027 1.027    0.008   1.010   1.044  3.173 0.002     **
Stage2                 0.372 1.450    0.554   0.490   4.293  0.671 0.502       
Stage3                 0.736 2.088    0.542   0.722   6.037  1.358 0.174       
Stage4                 1.150 3.157    0.512   1.157   8.619  2.244 0.025      *
Gendermale            -0.289 0.749    0.183   0.523   1.072 -1.579 0.114       
RaceBlack             -0.027 0.973    0.566   0.321   2.952 -0.048 0.961       
RaceWhite             -0.404 0.668    0.513   0.244   1.824 -0.787 0.431       
Purity                 0.182 1.199    0.412   0.535   2.687  0.441 0.659       
FAM83D                 0.023 1.023    0.079   0.876   1.195  0.292 0.771       
Rsquare = 0.085 (max possible = 9.89e-01 )
Likelihood ratio test p = 6.42e-04 
Wald test p = 1.72e-03 
Score (logrank) test p = 1.29e-03 

Macrophage M1_XCELL in KICH (n=66):
Model: Surv(OS, EVENT) ~ `Macrophage M1_XCELL` + Age + Stage + Gender + Race + Purity + `FAM83D` 
63 patients with 9 dying ( 3 missing obs. )
                         coef           HR  se(coef)      95%CI_l      95%CI_u
`Macrophage M1_XCELL`  22.274 4.717281e+09    21.598        0.000 1.143158e+28
Age                     0.058 1.060000e+00     0.030        1.000 1.123000e+00
Stage2                 16.458 1.404875e+07     0.856  2626228.863 7.515235e+07
Stage3                 18.378 9.580963e+07     0.786 20527803.399 4.471733e+08
Stage4                 19.785 3.913593e+08     0.917 64812124.515 2.363170e+09
Gendermale             -0.663 5.150000e-01     0.748        0.119 2.231000e+00
RaceBlack             -16.594 0.000000e+00 12068.252        0.000          Inf
RaceWhite              -0.460 6.310000e-01     1.195        0.061 6.563000e+00
Purity                  4.077 5.894100e+01     5.107        0.003 1.311735e+06
FAM83D                  0.751 2.119000e+00     0.282        1.219 3.685000e+00
                           z     p signif
`Macrophage M1_XCELL`  1.031 0.302       
Age                    1.951 0.051      ·
Stage2                19.235 0.000    ***
Stage3                23.381 0.000    ***
Stage4                21.566 0.000    ***
Gendermale            -0.887 0.375       
RaceBlack             -0.001 0.999       
RaceWhite             -0.385 0.700       
Purity                 0.798 0.425       
FAM83D                 2.661 0.008     **
Rsquare = 0.396 (max possible = 6.71e-01 )
Likelihood ratio test p = 4.3e-04 
Wald test p = 1.05e-293 
Score (logrank) test p = 3.07e-10 

Macrophage M1_XCELL in KIRC (n=533):
Model: Surv(OS, EVENT) ~ `Macrophage M1_XCELL` + Age + Stage + Gender + Race + Purity + `FAM83D` 
450 patients with 138 dying ( 83 missing obs. )
                        coef     HR se(coef) 95%CI_l    95%CI_u      z     p
`Macrophage M1_XCELL`  4.429 83.862    3.942   0.037 190179.454  1.124 0.261
Age                    0.035  1.035    0.008   1.018      1.052  4.149 0.000
Stage2                 0.302  1.352    0.346   0.686      2.664  0.871 0.384
Stage3                 0.758  2.133    0.233   1.352      3.366  3.256 0.001
Stage4                 1.699  5.467    0.219   3.557      8.403  7.746 0.000
Gendermale            -0.134  0.874    0.185   0.608      1.257 -0.724 0.469
RaceBlack              0.551  1.734    1.073   0.212     14.212  0.513 0.608
RaceWhite              0.477  1.611    1.029   0.215     12.098  0.464 0.643
Purity                 0.275  1.316    0.384   0.620      2.793  0.715 0.474
FAM83D                 0.249  1.283    0.119   1.017      1.619  2.103 0.036
                      signif
`Macrophage M1_XCELL`       
Age                      ***
Stage2                      
Stage3                    **
Stage4                   ***
Gendermale                  
RaceBlack                   
RaceWhite                   
Purity                      
FAM83D                     *
Rsquare = 0.184 (max possible = 9.65e-01 )
Likelihood ratio test p = 2.39e-15 
Wald test p = 8.85e-16 
Score (logrank) test p = 6.66e-19 

Macrophage M1_XCELL in KIRP (n=290):
Model: Surv(OS, EVENT) ~ `Macrophage M1_XCELL` + Age + Stage + Gender + Race + Purity + `FAM83D` 
219 patients with 34 dying ( 71 missing obs. )
                        coef    HR se(coef) 95%CI_l    95%CI_u      z     p
`Macrophage M1_XCELL` -1.888 0.151    7.152   0.000 185186.053 -0.264 0.792
Age                    0.015 1.015    0.016   0.984      1.046  0.939 0.348
Stage2                -0.647 0.524    1.054   0.066      4.134 -0.614 0.539
Stage3                 0.934 2.545    0.475   1.002      6.460  1.965 0.049
Stage4                 2.192 8.950    0.522   3.217     24.897  4.198 0.000
Gendermale            -0.094 0.910    0.420   0.399      2.074 -0.224 0.823
RaceBlack             -0.615 0.541    1.300   0.042      6.904 -0.473 0.636
RaceWhite             -0.963 0.382    1.252   0.033      4.442 -0.769 0.442
Purity                -0.854 0.426    0.938   0.068      2.676 -0.910 0.363
FAM83D                 0.940 2.561    0.204   1.717      3.819  4.611 0.000
                      signif
`Macrophage M1_XCELL`       
Age                         
Stage2                      
Stage3                     *
Stage4                   ***
Gendermale                  
RaceBlack                   
RaceWhite                   
Purity                      
FAM83D                   ***
Rsquare = 0.233 (max possible = 7.58e-01 )
Likelihood ratio test p = 7.91e-09 
Wald test p = 3.5e-09 
Score (logrank) test p = 7.84e-16 

Macrophage M1_XCELL in LGG (n=516):
Model: Surv(OS, EVENT) ~ `Macrophage M1_XCELL` + Age + Gender + Race + Purity + `FAM83D` 
463 patients with 112 dying ( 53 missing obs. )
                        coef          HR se(coef) 95%CI_l      95%CI_u      z
`Macrophage M1_XCELL` 10.707   44681.703    4.142  13.331 1.497642e+08  2.585
Age                    0.059       1.060    0.008   1.044 1.077000e+00  7.395
Gendermale             0.155       1.168    0.198   0.793 1.722000e+00  0.786
RaceBlack             15.776 7101057.579 2180.640   0.000          Inf  0.007
RaceWhite             15.742 6868281.189 2180.640   0.000          Inf  0.007
Purity                -0.959       0.383    0.431   0.165 8.920000e-01 -2.224
FAM83D                 0.525       1.690    0.084   1.433 1.993000e+00  6.235
                          p signif
`Macrophage M1_XCELL` 0.010      *
Age                   0.000    ***
Gendermale            0.432       
RaceBlack             0.994       
RaceWhite             0.994       
Purity                0.026      *
FAM83D                0.000    ***
Rsquare = 0.213 (max possible = 9.07e-01 )
Likelihood ratio test p = 6.05e-21 
Wald test p = 8.81e-22 
Score (logrank) test p = 9.9e-26 

Macrophage M1_XCELL in LIHC (n=371):
Model: Surv(OS, EVENT) ~ `Macrophage M1_XCELL` + Age + Stage + Gender + Race + Purity + `FAM83D` 
310 patients with 106 dying ( 61 missing obs. )
                        coef          HR se(coef) 95%CI_l      95%CI_u      z
`Macrophage M1_XCELL` 13.820 1004494.827    5.421  24.388 4.137276e+10  2.549
Age                    0.014       1.014    0.009   0.997 1.031000e+00  1.592
Stage2                 0.285       1.330    0.267   0.788 2.244000e+00  1.068
Stage3                 0.869       2.385    0.245   1.476 3.854000e+00  3.551
Stage4                 1.657       5.244    0.627   1.535 1.791300e+01  2.644
Gendermale            -0.181       0.834    0.230   0.531 1.309000e+00 -0.789
RaceBlack              0.695       2.004    0.497   0.757 5.307000e+00  1.399
RaceWhite             -0.019       0.982    0.238   0.615 1.566000e+00 -0.078
Purity                 0.510       1.665    0.485   0.644 4.304000e+00  1.052
FAM83D                 0.287       1.333    0.093   1.112 1.598000e+00  3.105
                          p signif
`Macrophage M1_XCELL` 0.011      *
Age                   0.111       
Stage2                0.286       
Stage3                0.000    ***
Stage4                0.008     **
Gendermale            0.430       
RaceBlack             0.162       
RaceWhite             0.938       
Purity                0.293       
FAM83D                0.002     **
Rsquare = 0.129 (max possible = 9.66e-01 )
Likelihood ratio test p = 5.15e-06 
Wald test p = 3.14e-06 
Score (logrank) test p = 7.99e-07 

Macrophage M1_XCELL in LUAD (n=515):
Model: Surv(OS, EVENT) ~ `Macrophage M1_XCELL` + Age + Stage + Gender + Race + Purity + `FAM83D` 
421 patients with 150 dying ( 94 missing obs. )
                        coef           HR se(coef) 95%CI_l 95%CI_u      z     p
`Macrophage M1_XCELL` -1.689        0.185    2.911   0.001  55.464 -0.580 0.562
Age                    0.015        1.015    0.009   0.996   1.034  1.565 0.117
Stage2                 0.871        2.389    0.202   1.609   3.548  4.317 0.000
Stage3                 0.923        2.517    0.220   1.637   3.870  4.205 0.000
Stage4                 1.052        2.862    0.334   1.486   5.512  3.145 0.002
Gendermale            -0.028        0.973    0.169   0.699   1.355 -0.163 0.870
RaceBlack             16.227 11149346.071 1876.534   0.000     Inf  0.009 0.993
RaceWhite             16.358 12714346.313 1876.534   0.000     Inf  0.009 0.993
Purity                 0.638        1.892    0.380   0.899   3.982  1.679 0.093
FAM83D                 0.235        1.265    0.073   1.096   1.461  3.210 0.001
                      signif
`Macrophage M1_XCELL`       
Age                         
Stage2                   ***
Stage3                   ***
Stage4                    **
Gendermale                  
RaceBlack                   
RaceWhite                   
Purity                     ·
FAM83D                    **
Rsquare = 0.118 (max possible = 9.74e-01 )
Likelihood ratio test p = 7.19e-08 
Wald test p = 1.8e-06 
Score (logrank) test p = 1.79e-07 

Macrophage M1_XCELL in LUSC (n=501):
Model: Surv(OS, EVENT) ~ `Macrophage M1_XCELL` + Age + Stage + Gender + Race + Purity + `FAM83D` 
370 patients with 161 dying ( 131 missing obs. )
                        coef    HR se(coef) 95%CI_l 95%CI_u      z     p signif
`Macrophage M1_XCELL`  0.171 1.187    3.203   0.002 632.366  0.053 0.957       
Age                    0.016 1.016    0.009   0.997   1.035  1.672 0.094      ·
Stage2                 0.264 1.303    0.190   0.898   1.890  1.392 0.164       
Stage3                 0.649 1.913    0.217   1.251   2.928  2.990 0.003     **
Stage4                 0.811 2.250    0.786   0.482  10.504  1.031 0.302       
Gendermale             0.488 1.629    0.197   1.108   2.395  2.482 0.013      *
RaceBlack              0.109 1.115    0.604   0.341   3.643  0.180 0.857       
RaceWhite             -0.427 0.653    0.562   0.217   1.963 -0.759 0.448       
Purity                -0.225 0.799    0.419   0.351   1.817 -0.536 0.592       
FAM83D                -0.143 0.867    0.084   0.735   1.022 -1.701 0.089      ·
Rsquare = 0.058 (max possible = 9.87e-01 )
Likelihood ratio test p = 1.46e-02 
Wald test p = 1.32e-02 
Score (logrank) test p = 1.14e-02 

Macrophage M1_XCELL in MESO (n=87):
Model: Surv(OS, EVENT) ~ `Macrophage M1_XCELL` + Age + Stage + Gender + Race + Purity + `FAM83D` 
85 patients with 72 dying ( 2 missing obs. )
                        coef    HR se(coef) 95%CI_l   95%CI_u      z     p
`Macrophage M1_XCELL` -0.629 0.533    5.806   0.000 46670.429 -0.108 0.914
Age                    0.037 1.038    0.017   1.004     1.073  2.172 0.030
Stage2                -0.066 0.936    0.463   0.378     2.320 -0.142 0.887
Stage3                -0.192 0.826    0.408   0.371     1.838 -0.469 0.639
Stage4                -0.602 0.548    0.504   0.204     1.470 -1.195 0.232
Gendermale            -0.425 0.653    0.331   0.342     1.250 -1.286 0.198
RaceBlack              0.369 1.446    1.536   0.071    29.351  0.240 0.810
RaceWhite             -0.393 0.675    1.047   0.087     5.254 -0.375 0.707
Purity                -0.050 0.952    0.600   0.293     3.086 -0.083 0.934
FAM83D                 0.445 1.561    0.105   1.270     1.920  4.223 0.000
                      signif
`Macrophage M1_XCELL`       
Age                        *
Stage2                      
Stage3                      
Stage4                      
Gendermale                  
RaceBlack                   
RaceWhite                   
Purity                      
FAM83D                   ***
Rsquare = 0.255 (max possible = 9.98e-01 )
Likelihood ratio test p = 5.35e-03 
Wald test p = 4.65e-03 
Score (logrank) test p = 3.19e-03 

Macrophage M1_XCELL in OV (n=303):
Model: Surv(OS, EVENT) ~ `Macrophage M1_XCELL` + Age + Race + Purity + `FAM83D` 
238 patients with 153 dying ( 65 missing obs. )
                        coef    HR se(coef) 95%CI_l  95%CI_u      z     p
`Macrophage M1_XCELL`  1.168 3.215    3.053   0.008 1277.170  0.383 0.702
Age                    0.037 1.038    0.008   1.021    1.055  4.485 0.000
RaceBlack             -0.072 0.930    0.577   0.300    2.883 -0.125 0.900
RaceWhite             -0.184 0.832    0.517   0.302    2.292 -0.356 0.722
Purity                -0.463 0.629    0.790   0.134    2.961 -0.586 0.558
FAM83D                 0.046 1.048    0.093   0.874    1.256  0.501 0.616
                      signif
`Macrophage M1_XCELL`       
Age                      ***
RaceBlack                   
RaceWhite                   
Purity                      
FAM83D                      
Rsquare = 0.083 (max possible = 9.97e-01 )
Likelihood ratio test p = 2.17e-03 
Wald test p = 1.86e-03 
Score (logrank) test p = 1.56e-03 

Macrophage M1_XCELL in PAAD (n=179):
Model: Surv(OS, EVENT) ~ `Macrophage M1_XCELL` + Age + Stage + Gender + Race + Purity + `FAM83D` 
165 patients with 89 dying ( 14 missing obs. )
                        coef    HR se(coef) 95%CI_l 95%CI_u      z     p signif
`Macrophage M1_XCELL` -6.212 0.002    6.211   0.000 388.499 -1.000 0.317       
Age                    0.023 1.023    0.011   1.001   1.046  2.089 0.037      *
Stage2                 0.492 1.635    0.448   0.679   3.936  1.097 0.273       
Stage3                -0.217 0.805    1.091   0.095   6.832 -0.199 0.842       
Stage4                 0.101 1.106    0.826   0.219   5.581  0.122 0.903       
Gendermale            -0.244 0.783    0.219   0.510   1.204 -1.114 0.265       
RaceBlack             -0.066 0.936    0.737   0.221   3.968 -0.089 0.929       
RaceWhite              0.297 1.346    0.476   0.530   3.420  0.625 0.532       
Purity                -0.704 0.495    0.446   0.207   1.185 -1.580 0.114       
FAM83D                 0.156 1.169    0.082   0.995   1.372  1.905 0.057      ·
Rsquare = 0.116 (max possible = 9.91e-01 )
Likelihood ratio test p = 2.62e-02 
Wald test p = 3.61e-02 
Score (logrank) test p = 3.08e-02 

Macrophage M1_XCELL in PCPG (n=181):
Model: Surv(OS, EVENT) ~ `Macrophage M1_XCELL` + Age + Gender + Race + Purity + `FAM83D` 
164 patients with 7 dying ( 17 missing obs. )
                          coef           HR  se(coef) 95%CI_l    95%CI_u      z
`Macrophage M1_XCELL` -105.906        0.000    52.786   0.000      0.087 -2.006
Age                      0.058        1.059     0.033   0.992      1.131  1.720
Gendermale               0.964        2.622     0.989   0.377     18.217  0.974
RaceBlack               -1.021        0.360 32685.651   0.000        Inf  0.000
RaceWhite               18.248 84163750.857 30191.137   0.000        Inf  0.001
Purity                   4.133       62.336     4.202   0.017 235345.555  0.983
FAM83D                   1.908        6.740     0.611   2.034     22.328  3.122
                          p signif
`Macrophage M1_XCELL` 0.045      *
Age                   0.085      ·
Gendermale            0.330       
RaceBlack             1.000   <NA>
RaceWhite             1.000   <NA>
Purity                0.325       
FAM83D                0.002     **
Rsquare = 0.119 (max possible = 3.07e-01 )
Likelihood ratio test p = 4.04e-03 
Wald test p = 4.66e-02 
Score (logrank) test p = 4.98e-03 

Macrophage M1_XCELL in PRAD (n=498):
Model: Surv(OS, EVENT) ~ `Macrophage M1_XCELL` + Age + Race + Purity + `FAM83D` 
403 patients with 9 dying ( 95 missing obs. )
                         coef           HR se(coef) 95%CI_l      95%CI_u      z
`Macrophage M1_XCELL` -61.221        0.000   85.394   0.000 1.258337e+46 -0.717
Age                     0.003        1.003    0.055   0.900 1.118000e+00  0.051
RaceBlack              15.669  6380013.302 6806.744   0.000          Inf  0.002
RaceWhite              16.523 14990022.039 6806.744   0.000          Inf  0.002
Purity                  1.481        4.398    1.525   0.222 8.731200e+01  0.972
FAM83D                  0.506        1.659    0.310   0.903 3.046000e+00  1.631
                          p signif
`Macrophage M1_XCELL` 0.473       
Age                   0.959       
RaceBlack             0.998       
RaceWhite             0.998       
Purity                0.331       
FAM83D                0.103       
Rsquare = 0.014 (max possible = 1.83e-01 )
Likelihood ratio test p = 4.62e-01 
Wald test p = 6.03e-01 
Score (logrank) test p = 5.29e-01 

Macrophage M1_XCELL in READ (n=166):
Model: Surv(OS, EVENT) ~ `Macrophage M1_XCELL` + Age + Stage + Gender + Race + Purity + `FAM83D` 
72 patients with 13 dying ( 94 missing obs. )
                        coef           HR   se(coef)   95%CI_l      95%CI_u
`Macrophage M1_XCELL` 90.455 1.922627e+39     40.752 39433.527 9.373987e+73
Age                    0.099 1.104000e+00      0.048     1.006 1.213000e+00
Stage2                -2.402 9.100000e-02      1.482     0.005 1.654000e+00
Stage3                -0.688 5.030000e-01      1.014     0.069 3.664000e+00
Stage4                -1.849 1.570000e-01      1.376     0.011 2.334000e+00
Gendermale             0.280 1.324000e+00      1.037     0.173 1.011000e+01
RaceBlack              0.132 1.141000e+00 104806.561     0.000          Inf
RaceWhite             17.223 3.018943e+07 104455.435     0.000          Inf
Purity                 6.122 4.557400e+02      3.789     0.271 7.655196e+05
FAM83D                -0.160 8.520000e-01      0.467     0.341 2.128000e+00
                           z     p signif
`Macrophage M1_XCELL`  2.220 0.026      *
Age                    2.076 0.038      *
Stage2                -1.620 0.105       
Stage3                -0.679 0.497       
Stage4                -1.344 0.179       
Gendermale             0.270 0.787       
RaceBlack              0.000 1.000   <NA>
RaceWhite              0.000 1.000   <NA>
Purity                 1.616 0.106       
FAM83D                -0.342 0.732       
Rsquare = 0.306 (max possible = 7.04e-01 )
Likelihood ratio test p = 3.33e-03 
Wald test p = 6.08e-01 
Score (logrank) test p = 4.16e-03 

Macrophage M1_XCELL in SARC (n=260):
Model: Surv(OS, EVENT) ~ `Macrophage M1_XCELL` + Age + Gender + Race + Purity + `FAM83D` 
233 patients with 90 dying ( 27 missing obs. )
                        coef    HR se(coef) 95%CI_l 95%CI_u      z     p signif
`Macrophage M1_XCELL` -4.991 0.007    3.504   0.000   6.538 -1.424 0.154       
Age                    0.024 1.025    0.008   1.008   1.041  2.934 0.003     **
Gendermale            -0.022 0.978    0.226   0.627   1.525 -0.098 0.922       
RaceBlack             -0.089 0.915    1.088   0.109   7.713 -0.082 0.935       
RaceWhite             -0.468 0.626    1.023   0.084   4.651 -0.457 0.648       
Purity                 0.504 1.655    0.662   0.452   6.059  0.761 0.447       
FAM83D                -0.028 0.972    0.067   0.852   1.110 -0.416 0.678       
Rsquare = 0.051 (max possible = 9.75e-01 )
Likelihood ratio test p = 9.17e-02 
Wald test p = 1.16e-01 
Score (logrank) test p = 1.12e-01 

Macrophage M1_XCELL in SKCM (n=471):
Model: Surv(OS, EVENT) ~ `Macrophage M1_XCELL` + Age + Stage + Gender + Race + Purity + `FAM83D` 
390 patients with 186 dying ( 81 missing obs. )
                         coef    HR se(coef) 95%CI_l 95%CI_u      z     p
`Macrophage M1_XCELL` -11.639 0.000    2.748   0.000   0.002 -4.235 0.000
Age                     0.018 1.018    0.005   1.008   1.029  3.449 0.001
Stage2                  0.268 1.307    0.223   0.844   2.023  1.200 0.230
Stage3                  0.628 1.874    0.207   1.250   2.808  3.040 0.002
Stage4                  1.532 4.629    0.356   2.304   9.301  4.305 0.000
Gendermale             -0.093 0.911    0.158   0.668   1.243 -0.586 0.558
RaceWhite              -1.206 0.299    0.403   0.136   0.659 -2.995 0.003
Purity                 -0.015 0.985    0.391   0.458   2.119 -0.039 0.969
FAM83D                  0.087 1.091    0.081   0.931   1.280  1.076 0.282
                      signif
`Macrophage M1_XCELL`    ***
Age                       **
Stage2                      
Stage3                    **
Stage4                   ***
Gendermale                  
RaceWhite                 **
Purity                      
FAM83D                      
Rsquare = 0.17 (max possible = 9.92e-01 )
Likelihood ratio test p = 4.24e-12 
Wald test p = 1.11e-11 
Score (logrank) test p = 1.38e-12 

Macrophage M1_XCELL in SKCM-Primary (n=103):
Model: Surv(OS, EVENT) ~ `Macrophage M1_XCELL` + Age + Stage + Gender + Race + Purity + `FAM83D` 
94 patients with 26 dying ( 9 missing obs. )
                        coef           HR se(coef) 95%CI_l    95%CI_u      z
`Macrophage M1_XCELL` -4.930 7.000000e-03    9.184   0.000 474191.202 -0.537
Age                    0.014 1.014000e+00    0.017   0.981      1.048  0.834
Stage2                17.476 3.888127e+07 6206.114   0.000        Inf  0.003
Stage3                18.039 6.827513e+07 6206.114   0.000        Inf  0.003
Stage4                20.136 5.560512e+08 6206.114   0.000        Inf  0.003
Gendermale             0.296 1.345000e+00    0.460   0.545      3.316  0.643
RaceWhite             -1.272 2.800000e-01    0.649   0.078      1.001 -1.959
Purity                -0.037 9.640000e-01    1.124   0.107      8.719 -0.033
FAM83D                -0.017 9.830000e-01    0.237   0.618      1.563 -0.073
                          p signif
`Macrophage M1_XCELL` 0.591       
Age                   0.405       
Stage2                0.998       
Stage3                0.998       
Stage4                0.997       
Gendermale            0.520       
RaceWhite             0.050      ·
Purity                0.974       
FAM83D                0.942       
Rsquare = 0.149 (max possible = 8.69e-01 )
Likelihood ratio test p = 8.57e-02 
Wald test p = 7.88e-02 
Score (logrank) test p = 7.39e-03 

Macrophage M1_XCELL in SKCM-Metastasis (n=368):
Model: Surv(OS, EVENT) ~ `Macrophage M1_XCELL` + Age + Stage + Gender + Race + Purity + `FAM83D` 
296 patients with 160 dying ( 72 missing obs. )
                         coef    HR se(coef) 95%CI_l 95%CI_u      z     p
`Macrophage M1_XCELL` -11.187 0.000    2.967   0.000   0.005 -3.770 0.000
Age                     0.021 1.021    0.006   1.009   1.032  3.582 0.000
Stage2                  0.168 1.182    0.235   0.745   1.876  0.711 0.477
Stage3                  0.578 1.783    0.211   1.178   2.698  2.734 0.006
Stage4                  1.326 3.765    0.404   1.705   8.312  3.280 0.001
Gendermale             -0.120 0.887    0.174   0.631   1.246 -0.694 0.488
RaceWhite              -1.000 0.368    0.600   0.114   1.193 -1.666 0.096
Purity                  0.093 1.098    0.432   0.470   2.562  0.216 0.829
FAM83D                  0.104 1.109    0.087   0.935   1.317  1.186 0.235
                      signif
`Macrophage M1_XCELL`    ***
Age                      ***
Stage2                      
Stage3                    **
Stage4                    **
Gendermale                  
RaceWhite                  ·
Purity                      
FAM83D                      
Rsquare = 0.183 (max possible = 9.95e-01 )
Likelihood ratio test p = 1.34e-09 
Wald test p = 7.44e-09 
Score (logrank) test p = 3.21e-09 

Macrophage M1_XCELL in STAD (n=415):
Model: Surv(OS, EVENT) ~ `Macrophage M1_XCELL` + Age + Stage + Gender + Race + Purity + `FAM83D` 
289 patients with 111 dying ( 126 missing obs. )
                        coef    HR se(coef) 95%CI_l 95%CI_u      z     p signif
`Macrophage M1_XCELL` -1.326 0.265    3.633   0.000 328.354 -0.365 0.715       
Age                    0.029 1.029    0.010   1.009   1.050  2.781 0.005     **
Stage2                 0.565 1.759    0.394   0.812   3.808  1.432 0.152       
Stage3                 0.996 2.707    0.368   1.316   5.569  2.706 0.007     **
Stage4                 1.504 4.500    0.513   1.647  12.295  2.932 0.003     **
Gendermale             0.108 1.114    0.208   0.741   1.674  0.519 0.604       
RaceBlack              0.258 1.294    0.448   0.538   3.115  0.575 0.565       
RaceWhite              0.105 1.110    0.244   0.688   1.791  0.428 0.669       
Purity                -0.485 0.616    0.385   0.290   1.309 -1.260 0.208       
FAM83D                 0.169 1.185    0.094   0.986   1.424  1.805 0.071      ·
Rsquare = 0.081 (max possible = 9.79e-01 )
Likelihood ratio test p = 6.82e-03 
Wald test p = 9.62e-03 
Score (logrank) test p = 7.55e-03 

Macrophage M1_XCELL in TGCT (n=150):
Model: Surv(OS, EVENT) ~ `Macrophage M1_XCELL` + Age + Stage + Race + Purity + `FAM83D` 
75 patients with 2 dying ( 75 missing obs. )
                          coef           HR     se(coef) 95%CI_l 95%CI_u      z
`Macrophage M1_XCELL` -264.327 0.000000e+00  1889946.139       0     Inf  0.000
Age                     -1.465 2.310000e-01     1735.861       0     Inf -0.001
Stage2                  26.179 2.341931e+11    42243.749       0     Inf  0.001
Stage3                  19.216 2.215991e+08   163807.614       0     Inf  0.000
RaceBlack               38.089 3.483719e+16 25592219.850       0     Inf  0.000
RaceWhite              -38.486 0.000000e+00 26573049.247       0     Inf  0.000
Purity                 -15.929 0.000000e+00   234501.588       0     Inf  0.000
FAM83D                 -18.361 0.000000e+00    39247.249       0     Inf  0.000
                          p signif
`Macrophage M1_XCELL` 1.000   <NA>
Age                   0.999       
Stage2                1.000   <NA>
Stage3                1.000   <NA>
RaceBlack             1.000   <NA>
RaceWhite             1.000   <NA>
Purity                1.000   <NA>
FAM83D                1.000   <NA>
Rsquare = 0.14 (max possible = 1.4e-01 )
Likelihood ratio test p = 1.84e-01 
Wald test p = 1e+00 
Score (logrank) test p = 3.87e-03 

Macrophage M1_XCELL in THCA (n=509):
Model: Surv(OS, EVENT) ~ `Macrophage M1_XCELL` + Age + Stage + Gender + Race + Purity + `FAM83D` 
395 patients with 16 dying ( 114 missing obs. )
                         coef           HR se(coef) 95%CI_l      95%CI_u      z
`Macrophage M1_XCELL` -13.156        0.000   25.820   0.000 1.838556e+16 -0.510
Age                     0.147        1.159    0.029   1.095 1.226000e+00  5.103
Stage2                  0.023        1.023    1.138   0.110 9.524000e+00  0.020
Stage3                  0.185        1.203    0.892   0.209 6.905000e+00  0.207
Stage4                  1.647        5.192    0.989   0.747 3.607200e+01  1.665
Gendermale             -0.130        0.878    0.677   0.233 3.307000e+00 -0.192
RaceBlack              17.087 26349484.560 6519.854   0.000          Inf  0.003
RaceWhite              16.808 19930842.720 6519.854   0.000          Inf  0.003
Purity                  2.147        8.563    1.106   0.980 7.479900e+01  1.942
FAM83D                  0.174        1.190    0.535   0.417 3.397000e+00  0.325
                          p signif
`Macrophage M1_XCELL` 0.610       
Age                   0.000    ***
Stage2                0.984       
Stage3                0.836       
Stage4                0.096      ·
Gendermale            0.847       
RaceBlack             0.998       
RaceWhite             0.998       
Purity                0.052      ·
FAM83D                0.745       
Rsquare = 0.15 (max possible = 3.47e-01 )
Likelihood ratio test p = 6.03e-10 
Wald test p = 6.02e-04 
Score (logrank) test p = 1.01e-10 

Macrophage M1_XCELL in THYM (n=120):
Model: Surv(OS, EVENT) ~ `Macrophage M1_XCELL` + Age + Gender + Race + Purity + `FAM83D` 
113 patients with 9 dying ( 7 missing obs. )
                         coef          HR  se(coef) 95%CI_l      95%CI_u      z
`Macrophage M1_XCELL`  37.805 2.62091e+16    16.979  92.536 7.423219e+30  2.227
Age                     0.044 1.04500e+00     0.034   0.978 1.116000e+00  1.302
Gendermale              0.093 1.09800e+00     0.772   0.242 4.982000e+00  0.121
RaceBlack             -15.960 0.00000e+00 10560.537   0.000          Inf -0.002
RaceWhite               0.456 1.57700e+00     1.107   0.180 1.381200e+01  0.412
Purity                  0.276 1.31700e+00     1.225   0.119 1.453800e+01  0.225
FAM83D                 -0.410 6.64000e-01     0.367   0.323 1.363000e+00 -1.116
                          p signif
`Macrophage M1_XCELL` 0.026      *
Age                   0.193       
Gendermale            0.904       
RaceBlack             0.999       
RaceWhite             0.681       
Purity                0.822       
FAM83D                0.264       
Rsquare = 0.097 (max possible = 4.51e-01 )
Likelihood ratio test p = 1.18e-01 
Wald test p = 1.25e-01 
Score (logrank) test p = 1.97e-02 

Macrophage M1_XCELL in UCEC (n=545):
Model: Surv(OS, EVENT) ~ `Macrophage M1_XCELL` + Age + Race + Purity + `FAM83D` 
85 patients with 16 dying ( 460 missing obs. )
                        coef    HR se(coef) 95%CI_l      95%CI_u      z     p
`Macrophage M1_XCELL` -2.523 0.080    9.786   0.000 17129154.442 -0.258 0.797
Age                   -0.005 0.995    0.029   0.940        1.053 -0.183 0.855
RaceWhite              1.436 4.202    0.686   1.096       16.112  2.094 0.036
Purity                 1.134 3.109    1.202   0.294       32.821  0.943 0.346
FAM83D                 0.076 1.079    0.255   0.654        1.780  0.298 0.766
                      signif
`Macrophage M1_XCELL`       
Age                         
RaceWhite                  *
Purity                      
FAM83D                      
Rsquare = 0.083 (max possible = 7.29e-01 )
Likelihood ratio test p = 1.92e-01 
Wald test p = 2.95e-01 
Score (logrank) test p = 2.33e-01 

Macrophage M1_XCELL in UCS (n=57):
Model: Surv(OS, EVENT) ~ `Macrophage M1_XCELL` + Age + Race + Purity + `FAM83D` 
52 patients with 32 dying ( 5 missing obs. )
                         coef           HR se(coef) 95%CI_l   95%CI_u      z
`Macrophage M1_XCELL` -14.926        0.000   12.377   0.000 11308.504 -1.206
Age                     0.050        1.052    0.025   1.001     1.105  1.989
RaceBlack              17.758 51532689.905 6606.418   0.000       Inf  0.003
RaceWhite              17.933 61429651.988 6606.418   0.000       Inf  0.003
Purity                 -0.994        0.370    1.040   0.048     2.843 -0.955
FAM83D                 -0.086        0.917    0.295   0.515     1.634 -0.293
                          p signif
`Macrophage M1_XCELL` 0.228       
Age                   0.047      *
RaceBlack             0.998       
RaceWhite             0.998       
Purity                0.339       
FAM83D                0.769       
Rsquare = 0.146 (max possible = 9.83e-01 )
Likelihood ratio test p = 2.25e-01 
Wald test p = 3.3e-01 
Score (logrank) test p = 2.31e-01 

Macrophage M1_XCELL in UVM (n=80):
Model: Surv(OS, EVENT) ~ `Macrophage M1_XCELL` + Age + Stage + Gender + Purity + `FAM83D` 
77 patients with 22 dying ( 3 missing obs. )
                        coef           HR se(coef) 95%CI_l      95%CI_u     z
`Macrophage M1_XCELL` 81.479 2.432426e+35   56.098   0.000 1.369496e+83 1.452
Age                    0.050 1.051000e+00    0.021   1.009 1.096000e+00 2.362
Stage3                 0.008 1.008000e+00    0.502   0.377 2.698000e+00 0.017
Stage4                 3.956 5.226500e+01    1.241   4.591 5.949440e+02 3.188
Gendermale             0.668 1.951000e+00    0.495   0.739 5.150000e+00 1.350
Purity                 1.732 5.651000e+00    1.387   0.373 8.568900e+01 1.249
FAM83D                 1.149 3.157000e+00    0.392   1.464 6.805000e+00 2.933
                          p signif
`Macrophage M1_XCELL` 0.146       
Age                   0.018      *
Stage3                0.987       
Stage4                0.001     **
Gendermale            0.177       
Purity                0.212       
FAM83D                0.003     **
Rsquare = 0.357 (max possible = 8.72e-01 )
Likelihood ratio test p = 1.75e-05 
Wald test p = 6.21e-04 
Score (logrank) test p = 1.35e-10 

Macrophage M2_CIBERSORT in ACC (n=79):
Model: Surv(OS, EVENT) ~ `Macrophage M2_CIBERSORT` + Age + Gender + Race + Purity + `FAM83D` 
64 patients with 24 dying ( 15 missing obs. )
                            coef          HR  se(coef) 95%CI_l 95%CI_u      z
`Macrophage M2_CIBERSORT` -1.755       0.173     1.687   0.006   4.717 -1.040
Age                        0.006       1.006     0.015   0.978   1.036  0.432
Gendermale                 0.863       2.371     0.478   0.929   6.055  1.805
RaceBlack                  1.153       3.167 16503.327   0.000     Inf  0.000
RaceWhite                 15.468 5220820.455 14605.707   0.000     Inf  0.001
Purity                     1.775       5.899     2.340   0.060 579.423  0.758
FAM83D                     1.123       3.075     0.271   1.809   5.226  4.150
                              p signif
`Macrophage M2_CIBERSORT` 0.298       
Age                       0.666       
Gendermale                0.071      ·
RaceBlack                 1.000   <NA>
RaceWhite                 0.999       
Purity                    0.448       
FAM83D                    0.000    ***
Rsquare = 0.377 (max possible = 9.38e-01 )
Likelihood ratio test p = 8.53e-05 
Wald test p = 2.05e-03 
Score (logrank) test p = 9.91e-05 

Macrophage M2_CIBERSORT in BLCA (n=408):
Model: Surv(OS, EVENT) ~ `Macrophage M2_CIBERSORT` + Age + Stage + Gender + Race + Purity + `FAM83D` 
348 patients with 160 dying ( 60 missing obs. )
                            coef          HR se(coef) 95%CI_l 95%CI_u      z
`Macrophage M2_CIBERSORT`  1.523       4.587    0.737   1.082  19.437  2.067
Age                        0.032       1.033    0.009   1.016   1.051  3.770
Stage2                    14.881 2901483.013 1818.165   0.000     Inf  0.008
Stage3                    15.240 4156842.399 1818.165   0.000     Inf  0.008
Stage4                    15.828 7480320.604 1818.165   0.000     Inf  0.009
Gendermale                -0.182       0.833    0.179   0.587   1.183 -1.019
RaceBlack                  0.705       2.023    0.453   0.832   4.918  1.555
RaceWhite                  0.085       1.088    0.358   0.539   2.197  0.236
Purity                     0.180       1.198    0.345   0.609   2.354  0.523
FAM83D                    -0.024       0.976    0.085   0.826   1.154 -0.282
                              p signif
`Macrophage M2_CIBERSORT` 0.039      *
Age                       0.000    ***
Stage2                    0.993       
Stage3                    0.993       
Stage4                    0.993       
Gendermale                0.308       
RaceBlack                 0.120       
RaceWhite                 0.813       
Purity                    0.601       
FAM83D                    0.778       
Rsquare = 0.141 (max possible = 9.91e-01 )
Likelihood ratio test p = 8.12e-08 
Wald test p = 4.53e-07 
Score (logrank) test p = 1.3e-07 

Macrophage M2_CIBERSORT in BRCA (n=1100):
Model: Surv(OS, EVENT) ~ `Macrophage M2_CIBERSORT` + Age + Stage + Gender + Race + Purity + `FAM83D` 
878 patients with 121 dying ( 222 missing obs. )
                            coef     HR se(coef) 95%CI_l 95%CI_u      z     p
`Macrophage M2_CIBERSORT`  2.607 13.554    0.864   2.492  73.733  3.016 0.003
Age                        0.036  1.037    0.008   1.021   1.053  4.566 0.000
Stage2                     0.423  1.527    0.305   0.839   2.778  1.386 0.166
Stage3                     1.139  3.123    0.315   1.684   5.792  3.615 0.000
Stage4                     2.601 13.480    0.394   6.225  29.191  6.599 0.000
Gendermale                -0.168  0.845    1.010   0.117   6.120 -0.167 0.868
RaceBlack                 -0.082  0.921    0.622   0.272   3.116 -0.132 0.895
RaceWhite                 -0.366  0.693    0.599   0.214   2.242 -0.612 0.541
Purity                     0.112  1.118    0.442   0.470   2.660  0.253 0.800
FAM83D                     0.127  1.136    0.069   0.992   1.300  1.845 0.065
                          signif
`Macrophage M2_CIBERSORT`     **
Age                          ***
Stage2                          
Stage3                       ***
Stage4                       ***
Gendermale                      
RaceBlack                       
RaceWhite                       
Purity                          
FAM83D                         ·
Rsquare = 0.093 (max possible = 7.85e-01 )
Likelihood ratio test p = 4.57e-14 
Wald test p = 5.32e-17 
Score (logrank) test p = 3.79e-23 

Macrophage M2_CIBERSORT in BRCA-Basal (n=191):
Model: Surv(OS, EVENT) ~ `Macrophage M2_CIBERSORT` + Age + Stage + Race + Purity + `FAM83D` 
163 patients with 24 dying ( 28 missing obs. )
                            coef           HR se(coef) 95%CI_l 95%CI_u      z
`Macrophage M2_CIBERSORT`  1.863 6.445000e+00    2.044   0.117 353.843  0.912
Age                        0.011 1.011000e+00    0.019   0.974   1.049  0.563
Stage2                    18.744 1.381172e+08 6370.139   0.000     Inf  0.003
Stage3                    20.080 5.255917e+08 6370.139   0.000     Inf  0.003
Stage4                    21.293 1.767606e+09 6370.139   0.000     Inf  0.003
RaceBlack                 -1.159 3.140000e-01    1.162   0.032   3.058 -0.998
RaceWhite                 -1.564 2.090000e-01    1.191   0.020   2.159 -1.314
Purity                     0.409 1.506000e+00    0.961   0.229   9.896  0.426
FAM83D                    -0.361 6.970000e-01    0.239   0.436   1.114 -1.508
                              p signif
`Macrophage M2_CIBERSORT` 0.362       
Age                       0.573       
Stage2                    0.998       
Stage3                    0.997       
Stage4                    0.997       
RaceBlack                 0.318       
RaceWhite                 0.189       
Purity                    0.670       
FAM83D                    0.131       
Rsquare = 0.175 (max possible = 7.18e-01 )
Likelihood ratio test p = 2.48e-04 
Wald test p = 3.86e-03 
Score (logrank) test p = 1.62e-06 

Macrophage M2_CIBERSORT in BRCA-Her2 (n=82):
Model: Surv(OS, EVENT) ~ `Macrophage M2_CIBERSORT` + Age + Stage + Race + Purity + `FAM83D` 
59 patients with 11 dying ( 23 missing obs. )
                            coef           HR    se(coef) 95%CI_l  95%CI_u
`Macrophage M2_CIBERSORT`  0.807 2.241000e+00       2.750   0.010  491.002
Age                        0.026 1.027000e+00       0.029   0.971    1.086
Stage2                    18.056 6.946619e+07   15081.355   0.000      Inf
Stage3                    19.894 4.361883e+08   15081.355   0.000      Inf
Stage4                    52.591 6.919897e+22 1752340.500   0.000      Inf
RaceBlack                 -2.962 5.200000e-02       1.802   0.002    1.768
RaceWhite                 -1.542 2.140000e-01       1.480   0.012    3.895
Purity                     2.439 1.146600e+01       2.437   0.097 1360.452
FAM83D                    -0.382 6.830000e-01       0.524   0.245    1.906
                               z     p signif
`Macrophage M2_CIBERSORT`  0.293 0.769       
Age                        0.921 0.357       
Stage2                     0.001 0.999       
Stage3                     0.001 0.999       
Stage4                     0.000 1.000   <NA>
RaceBlack                 -1.644 0.100       
RaceWhite                 -1.042 0.298       
Purity                     1.001 0.317       
FAM83D                    -0.729 0.466       
Rsquare = 0.377 (max possible = 6.68e-01 )
Likelihood ratio test p = 9.91e-04 
Wald test p = 1e+00 
Score (logrank) test p = 1.03e-13 

Macrophage M2_CIBERSORT in BRCA-LumA (n=568):
Model: Surv(OS, EVENT) ~ `Macrophage M2_CIBERSORT` + Age + Stage + Gender + Race + Purity + `FAM83D` 
464 patients with 55 dying ( 104 missing obs. )
                             coef     HR se(coef) 95%CI_l 95%CI_u      z     p
`Macrophage M2_CIBERSORT`   2.294  9.915    1.461   0.566 173.677  1.570 0.116
Age                         0.051  1.052    0.013   1.026   1.078  4.036 0.000
Stage2                      0.380  1.462    0.378   0.697   3.068  1.004 0.316
Stage3                      0.918  2.504    0.400   1.142   5.488  2.292 0.022
Stage4                      2.315 10.126    0.599   3.130  32.756  3.865 0.000
Gendermale                -15.646  0.000 3492.122   0.000     Inf -0.004 0.996
RaceBlack                  -0.623  0.536    1.187   0.052   5.493 -0.525 0.600
RaceWhite                   0.060  1.062    1.039   0.139   8.137  0.058 0.954
Purity                      0.055  1.057    0.634   0.305   3.663  0.087 0.930
FAM83D                      0.140  1.150    0.149   0.858   1.542  0.938 0.348
                          signif
`Macrophage M2_CIBERSORT`       
Age                          ***
Stage2                          
Stage3                         *
Stage4                       ***
Gendermale                      
RaceBlack                       
RaceWhite                       
Purity                          
FAM83D                          
Rsquare = 0.077 (max possible = 6.81e-01 )
Likelihood ratio test p = 5.03e-05 
Wald test p = 2.86e-05 
Score (logrank) test p = 4.03e-07 

Macrophage M2_CIBERSORT in BRCA-LumB (n=219):
Model: Surv(OS, EVENT) ~ `Macrophage M2_CIBERSORT` + Age + Stage + Gender + Race + Purity + `FAM83D` 
157 patients with 25 dying ( 62 missing obs. )
                            coef           HR se(coef) 95%CI_l    95%CI_u
`Macrophage M2_CIBERSORT`  7.537     1876.291    2.603  11.416 308385.246
Age                        0.051        1.053    0.022   1.008      1.099
Stage2                     0.427        1.533    1.088   0.182     12.935
Stage3                     1.141        3.129    1.097   0.364     26.873
Stage4                     2.428       11.340    1.185   1.112    115.689
Gendermale                 0.558        1.748    1.155   0.182     16.826
RaceBlack                 16.824 20247609.488 7089.288   0.000        Inf
RaceWhite                 15.825  7462400.517 7089.288   0.000        Inf
Purity                    -0.370        0.691    1.631   0.028     16.880
FAM83D                     0.301        1.351    0.233   0.856      2.133
                               z     p signif
`Macrophage M2_CIBERSORT`  2.895 0.004     **
Age                        2.324 0.020      *
Stage2                     0.393 0.695       
Stage3                     1.039 0.299       
Stage4                     2.049 0.040      *
Gendermale                 0.483 0.629       
RaceBlack                  0.002 0.998       
RaceWhite                  0.002 0.998       
Purity                    -0.227 0.820       
FAM83D                     1.291 0.197       
Rsquare = 0.169 (max possible = 6.98e-01 )
Likelihood ratio test p = 1.22e-03 
Wald test p = 7.32e-03 
Score (logrank) test p = 1.3e-03 

Macrophage M2_CIBERSORT in CESC (n=306):
Model: Surv(OS, EVENT) ~ `Macrophage M2_CIBERSORT` + Age + Race + Purity + `FAM83D` 
227 patients with 55 dying ( 79 missing obs. )
                            coef    HR se(coef) 95%CI_l 95%CI_u      z     p
`Macrophage M2_CIBERSORT`  0.266 1.304    1.745   0.043  39.856  0.152 0.879
Age                        0.011 1.011    0.010   0.992   1.031  1.134 0.257
RaceBlack                  1.039 2.825    1.069   0.348  22.955  0.972 0.331
RaceWhite                  0.817 2.264    1.016   0.309  16.579  0.804 0.421
Purity                     0.587 1.798    0.737   0.424   7.624  0.796 0.426
FAM83D                    -0.024 0.976    0.136   0.747   1.275 -0.180 0.857
                          signif
`Macrophage M2_CIBERSORT`       
Age                             
RaceBlack                       
RaceWhite                       
Purity                          
FAM83D                          
Rsquare = 0.014 (max possible = 8.91e-01 )
Likelihood ratio test p = 7.86e-01 
Wald test p = 8.15e-01 
Score (logrank) test p = 8.09e-01 

Macrophage M2_CIBERSORT in CHOL (n=36):
Model: Surv(OS, EVENT) ~ `Macrophage M2_CIBERSORT` + Age + Stage + Gender + Race + Purity + `FAM83D` 
36 patients with 18 dying ( 0 missing obs. )
                             coef    HR se(coef) 95%CI_l 95%CI_u      z     p
`Macrophage M2_CIBERSORT`  -0.377 0.686    3.415   0.001 554.083 -0.110 0.912
Age                         0.017 1.017    0.022   0.974   1.061  0.754 0.451
Stage2                      0.657 1.929    0.709   0.481   7.738  0.927 0.354
Stage3                    -15.058 0.000 6996.421   0.000     Inf -0.002 0.998
Stage4                      0.839 2.314    0.718   0.567   9.447  1.169 0.243
Gendermale                  0.173 1.189    0.570   0.389   3.636  0.303 0.762
RaceBlack                  -0.128 0.880    1.574   0.040  19.230 -0.081 0.935
RaceWhite                  -0.991 0.371    0.900   0.064   2.165 -1.102 0.271
Purity                      2.202 9.043    1.588   0.402 203.346  1.386 0.166
FAM83D                      0.302 1.353    0.418   0.596   3.070  0.723 0.469
                          signif
`Macrophage M2_CIBERSORT`       
Age                             
Stage2                          
Stage3                          
Stage4                          
Gendermale                      
RaceBlack                       
RaceWhite                       
Purity                          
FAM83D                          
Rsquare = 0.23 (max possible = 9.46e-01 )
Likelihood ratio test p = 4.93e-01 
Wald test p = 6.82e-01 
Score (logrank) test p = 5.07e-01 

Macrophage M2_CIBERSORT in COAD (n=458):
Model: Surv(OS, EVENT) ~ `Macrophage M2_CIBERSORT` + Age + Stage + Gender + Race + Purity + `FAM83D` 
236 patients with 58 dying ( 222 missing obs. )
                            coef    HR se(coef) 95%CI_l 95%CI_u      z     p
`Macrophage M2_CIBERSORT` -0.168 0.845    1.563   0.039  18.090 -0.108 0.914
Age                        0.028 1.028    0.013   1.003   1.054  2.214 0.027
Stage2                     0.507 1.660    0.636   0.477   5.776  0.797 0.426
Stage3                     1.083 2.955    0.629   0.862  10.129  1.724 0.085
Stage4                     2.276 9.740    0.636   2.801  33.875  3.579 0.000
Gendermale                 0.319 1.376    0.290   0.780   2.427  1.103 0.270
RaceBlack                 -0.340 0.712    0.846   0.136   3.736 -0.402 0.688
RaceWhite                 -0.290 0.748    0.784   0.161   3.478 -0.370 0.711
Purity                    -0.448 0.639    0.653   0.177   2.299 -0.686 0.493
FAM83D                     0.047 1.048    0.207   0.699   1.572  0.228 0.820
                          signif
`Macrophage M2_CIBERSORT`       
Age                            *
Stage2                          
Stage3                         ·
Stage4                       ***
Gendermale                      
RaceBlack                       
RaceWhite                       
Purity                          
FAM83D                          
Rsquare = 0.126 (max possible = 8.97e-01 )
Likelihood ratio test p = 4.39e-04 
Wald test p = 3.23e-04 
Score (logrank) test p = 4.17e-05 

Macrophage M2_CIBERSORT in DLBC (n=48):
Model: Surv(OS, EVENT) ~ `Macrophage M2_CIBERSORT` + Age + Gender + Race + Purity + `FAM83D` 
41 patients with 5 dying ( 7 missing obs. )
                            coef        HR se(coef) 95%CI_l     95%CI_u      z
`Macrophage M2_CIBERSORT` 11.082 64980.984   19.427   0.000 2.23480e+21  0.570
Age                       -0.028     0.972    0.047   0.887 1.06700e+00 -0.593
Gendermale                 0.165     1.179    1.257   0.100 1.38630e+01  0.131
RaceBlack                  1.587     4.890    2.423   0.042 5.64723e+02  0.655
RaceWhite                 -2.616     0.073    1.672   0.003 1.93600e+00 -1.565
Purity                    -2.361     0.094    2.310   0.001 8.72500e+00 -1.022
FAM83D                     1.067     2.906    0.710   0.723 1.16860e+01  1.503
                              p signif
`Macrophage M2_CIBERSORT` 0.568       
Age                       0.553       
Gendermale                0.896       
RaceBlack                 0.512       
RaceWhite                 0.118       
Purity                    0.307       
FAM83D                    0.133       
Rsquare = 0.208 (max possible = 5.58e-01 )
Likelihood ratio test p = 2.14e-01 
Wald test p = 3.96e-01 
Score (logrank) test p = 1.56e-01 

Macrophage M2_CIBERSORT in ESCA (n=185):
Model: Surv(OS, EVENT) ~ `Macrophage M2_CIBERSORT` + Age + Stage + Gender + Race + Purity + `FAM83D` 
140 patients with 47 dying ( 45 missing obs. )
                            coef     HR se(coef) 95%CI_l 95%CI_u      z     p
`Macrophage M2_CIBERSORT`  0.558  1.747    1.817   0.050  61.467  0.307 0.759
Age                        0.007  1.007    0.014   0.979   1.035  0.468 0.640
Stage2                     0.663  1.942    0.660   0.532   7.081  1.005 0.315
Stage3                     1.385  3.995    0.675   1.065  14.994  2.053 0.040
Stage4                     2.819 16.765    0.776   3.666  76.670  3.635 0.000
Gendermale                 0.421  1.524    0.546   0.522   4.446  0.771 0.441
RaceBlack                  0.364  1.439    1.069   0.177  11.688  0.341 0.733
RaceWhite                 -0.136  0.872    0.462   0.353   2.159 -0.295 0.768
Purity                     0.107  1.112    0.792   0.236   5.250  0.135 0.893
FAM83D                    -0.154  0.858    0.161   0.626   1.175 -0.955 0.339
                          signif
`Macrophage M2_CIBERSORT`       
Age                             
Stage2                          
Stage3                         *
Stage4                       ***
Gendermale                      
RaceBlack                       
RaceWhite                       
Purity                          
FAM83D                          
Rsquare = 0.147 (max possible = 9.32e-01 )
Likelihood ratio test p = 1.42e-02 
Wald test p = 6.9e-03 
Score (logrank) test p = 6.1e-04 

Macrophage M2_CIBERSORT in GBM (n=153):
Model: Surv(OS, EVENT) ~ `Macrophage M2_CIBERSORT` + Age + Gender + Race + Purity + `FAM83D` 
135 patients with 108 dying ( 18 missing obs. )
                            coef    HR se(coef) 95%CI_l 95%CI_u      z     p
`Macrophage M2_CIBERSORT` -3.043 0.048    1.148   0.005   0.453 -2.650 0.008
Age                        0.031 1.032    0.008   1.015   1.049  3.744 0.000
Gendermale                -0.013 0.987    0.217   0.645   1.511 -0.060 0.952
RaceBlack                  0.018 1.019    0.748   0.235   4.412  0.025 0.980
RaceWhite                 -0.513 0.599    0.632   0.174   2.065 -0.812 0.417
Purity                    -1.816 0.163    0.573   0.053   0.500 -3.171 0.002
FAM83D                     0.190 1.209    0.108   0.979   1.495  1.759 0.079
                          signif
`Macrophage M2_CIBERSORT`     **
Age                          ***
Gendermale                      
RaceBlack                       
RaceWhite                       
Purity                        **
FAM83D                         ·
Rsquare = 0.187 (max possible = 9.98e-01 )
Likelihood ratio test p = 2.2e-04 
Wald test p = 4.02e-04 
Score (logrank) test p = 2.81e-04 

Macrophage M2_CIBERSORT in HNSC (n=522):
Model: Surv(OS, EVENT) ~ `Macrophage M2_CIBERSORT` + Age + Stage + Gender + Race + Purity + `FAM83D` 
411 patients with 176 dying ( 111 missing obs. )
                            coef    HR se(coef) 95%CI_l 95%CI_u      z     p
`Macrophage M2_CIBERSORT` -0.235 0.791    1.014   0.108   5.772 -0.232 0.817
Age                        0.022 1.022    0.008   1.007   1.038  2.897 0.004
Stage2                     0.622 1.862    0.544   0.642   5.405  1.144 0.253
Stage3                     0.865 2.375    0.537   0.829   6.807  1.610 0.107
Stage4                     1.258 3.520    0.510   1.295   9.568  2.466 0.014
Gendermale                -0.253 0.776    0.172   0.554   1.088 -1.471 0.141
RaceBlack                  0.117 1.124    0.560   0.375   3.368  0.209 0.835
RaceWhite                 -0.258 0.773    0.511   0.284   2.104 -0.505 0.614
Purity                    -0.072 0.931    0.367   0.454   1.910 -0.195 0.845
FAM83D                     0.039 1.040    0.075   0.897   1.205  0.518 0.604
                          signif
`Macrophage M2_CIBERSORT`       
Age                           **
Stage2                          
Stage3                          
Stage4                         *
Gendermale                      
RaceBlack                       
RaceWhite                       
Purity                          
FAM83D                          
Rsquare = 0.07 (max possible = 9.89e-01 )
Likelihood ratio test p = 8.95e-04 
Wald test p = 2.27e-03 
Score (logrank) test p = 1.66e-03 

Macrophage M2_CIBERSORT in HNSC-HPV+ (n=98):
Model: Surv(OS, EVENT) ~ `Macrophage M2_CIBERSORT` + Age + Stage + Gender + Race + Purity + `FAM83D` 
65 patients with 23 dying ( 33 missing obs. )
                            coef           HR  se(coef) 95%CI_l      95%CI_u
`Macrophage M2_CIBERSORT` 10.625 4.115874e+04     3.360  56.827 29810266.912
Age                       -0.009 9.910000e-01     0.025   0.943        1.042
Stage2                    18.678 1.293177e+08  7609.946   0.000          Inf
Stage3                    17.385 3.549311e+07  7609.946   0.000          Inf
Stage4                    18.699 1.320290e+08  7609.946   0.000          Inf
Gendermale                -0.634 5.310000e-01     0.554   0.179        1.570
RaceBlack                 21.701 2.657968e+09 21996.860   0.000          Inf
RaceWhite                 19.862 4.224203e+08 21996.860   0.000          Inf
Purity                    -2.618 7.300000e-02     1.273   0.006        0.884
FAM83D                     0.395 1.485000e+00     0.337   0.767        2.875
                               z     p signif
`Macrophage M2_CIBERSORT`  3.162 0.002     **
Age                       -0.349 0.727       
Stage2                     0.002 0.998       
Stage3                     0.002 0.998       
Stage4                     0.002 0.998       
Gendermale                -1.145 0.252       
RaceBlack                  0.001 0.999       
RaceWhite                  0.001 0.999       
Purity                    -2.056 0.040      *
FAM83D                     1.173 0.241       
Rsquare = 0.232 (max possible = 9.17e-01 )
Likelihood ratio test p = 7.13e-02 
Wald test p = 2.95e-01 
Score (logrank) test p = 2.27e-01 

Macrophage M2_CIBERSORT in HNSC-HPV- (n=422):
Model: Surv(OS, EVENT) ~ `Macrophage M2_CIBERSORT` + Age + Stage + Gender + Race + Purity + `FAM83D` 
346 patients with 153 dying ( 76 missing obs. )
                            coef    HR se(coef) 95%CI_l 95%CI_u      z     p
`Macrophage M2_CIBERSORT` -1.390 0.249    1.112   0.028   2.202 -1.250 0.211
Age                        0.027 1.028    0.009   1.011   1.045  3.233 0.001
Stage2                     0.382 1.466    0.554   0.495   4.339  0.690 0.490
Stage3                     0.740 2.095    0.542   0.725   6.056  1.365 0.172
Stage4                     1.183 3.265    0.513   1.195   8.916  2.308 0.021
Gendermale                -0.291 0.748    0.183   0.523   1.070 -1.590 0.112
RaceBlack                 -0.013 0.987    0.566   0.326   2.993 -0.023 0.982
RaceWhite                 -0.425 0.654    0.513   0.239   1.789 -0.827 0.408
Purity                     0.164 1.178    0.401   0.537   2.588  0.409 0.683
FAM83D                     0.014 1.014    0.079   0.868   1.185  0.178 0.859
                          signif
`Macrophage M2_CIBERSORT`       
Age                           **
Stage2                          
Stage3                          
Stage4                         *
Gendermale                      
RaceBlack                       
RaceWhite                       
Purity                          
FAM83D                          
Rsquare = 0.089 (max possible = 9.89e-01 )
Likelihood ratio test p = 3.55e-04 
Wald test p = 1.13e-03 
Score (logrank) test p = 8.78e-04 

Macrophage M2_CIBERSORT in KICH (n=66):
Model: Surv(OS, EVENT) ~ `Macrophage M2_CIBERSORT` + Age + Stage + Gender + Race + Purity + `FAM83D` 
63 patients with 9 dying ( 3 missing obs. )
                             coef           HR  se(coef)      95%CI_l
`Macrophage M2_CIBERSORT`  -0.658 5.180000e-01     2.259        0.006
Age                         0.057 1.059000e+00     0.029        1.000
Stage2                     16.083 9.653871e+06     0.856  1803468.116
Stage3                     18.039 6.827741e+07     0.784 14695181.443
Stage4                     19.933 4.535488e+08     0.898 78028199.687
Gendermale                 -0.864 4.210000e-01     0.741        0.099
RaceBlack                 -16.061 0.000000e+00 11882.118        0.000
RaceWhite                  -0.142 8.680000e-01     1.169        0.088
Purity                      0.516 1.675000e+00     4.148        0.000
FAM83D                      0.832 2.297000e+00     0.273        1.346
                               95%CI_u      z     p signif
`Macrophage M2_CIBERSORT` 4.336800e+01 -0.291 0.771       
Age                       1.121000e+00  1.947 0.052      ·
Stage2                    5.167667e+07 18.789 0.000    ***
Stage3                    3.172336e+08 23.017 0.000    ***
Stage4                    2.636310e+09 22.197 0.000    ***
Gendermale                1.801000e+00 -1.166 0.244       
RaceBlack                          Inf -0.001 0.999       
RaceWhite                 8.576000e+00 -0.122 0.903       
Purity                    5.686689e+03  0.124 0.901       
FAM83D                    3.919000e+00  3.051 0.002     **
Rsquare = 0.392 (max possible = 6.71e-01 )
Likelihood ratio test p = 5.08e-04 
Wald test p = 1.35e-292 
Score (logrank) test p = 8.48e-10 

Macrophage M2_CIBERSORT in KIRC (n=533):
Model: Surv(OS, EVENT) ~ `Macrophage M2_CIBERSORT` + Age + Stage + Gender + Race + Purity + `FAM83D` 
450 patients with 138 dying ( 83 missing obs. )
                            coef    HR se(coef) 95%CI_l 95%CI_u      z     p
`Macrophage M2_CIBERSORT`  0.019 1.019    0.788   0.217   4.776  0.024 0.981
Age                        0.035 1.036    0.008   1.019   1.053  4.217 0.000
Stage2                     0.303 1.354    0.348   0.685   2.675  0.872 0.383
Stage3                     0.794 2.213    0.234   1.398   3.502  3.391 0.001
Stage4                     1.744 5.719    0.219   3.722   8.787  7.957 0.000
Gendermale                -0.124 0.883    0.185   0.614   1.270 -0.671 0.502
RaceBlack                  0.391 1.478    1.060   0.185  11.804  0.369 0.712
RaceWhite                  0.354 1.425    1.023   0.192  10.577  0.347 0.729
Purity                     0.155 1.168    0.373   0.562   2.426  0.415 0.678
FAM83D                     0.259 1.296    0.119   1.025   1.637  2.170 0.030
                          signif
`Macrophage M2_CIBERSORT`       
Age                          ***
Stage2                          
Stage3                        **
Stage4                       ***
Gendermale                      
RaceBlack                       
RaceWhite                       
Purity                          
FAM83D                         *
Rsquare = 0.182 (max possible = 9.65e-01 )
Likelihood ratio test p = 4.16e-15 
Wald test p = 2.33e-15 
Score (logrank) test p = 1.68e-18 

Macrophage M2_CIBERSORT in KIRP (n=290):
Model: Surv(OS, EVENT) ~ `Macrophage M2_CIBERSORT` + Age + Stage + Gender + Race + Purity + `FAM83D` 
219 patients with 34 dying ( 71 missing obs. )
                            coef    HR se(coef) 95%CI_l 95%CI_u      z     p
`Macrophage M2_CIBERSORT` -1.111 0.329    1.267   0.027   3.948 -0.877 0.381
Age                        0.014 1.014    0.016   0.983   1.046  0.879 0.379
Stage2                    -0.588 0.556    1.056   0.070   4.404 -0.556 0.578
Stage3                     0.909 2.483    0.457   1.014   6.079  1.990 0.047
Stage4                     2.109 8.238    0.519   2.978  22.785  4.063 0.000
Gendermale                -0.046 0.955    0.425   0.415   2.198 -0.107 0.915
RaceBlack                 -0.440 0.644    1.294   0.051   8.135 -0.340 0.734
RaceWhite                 -0.784 0.457    1.254   0.039   5.330 -0.625 0.532
Purity                    -0.777 0.460    0.790   0.098   2.163 -0.983 0.325
FAM83D                     0.923 2.517    0.200   1.701   3.725  4.617 0.000
                          signif
`Macrophage M2_CIBERSORT`       
Age                             
Stage2                          
Stage3                         *
Stage4                       ***
Gendermale                      
RaceBlack                       
RaceWhite                       
Purity                          
FAM83D                       ***
Rsquare = 0.236 (max possible = 7.58e-01 )
Likelihood ratio test p = 5.83e-09 
Wald test p = 2.22e-09 
Score (logrank) test p = 5.64e-16 

Macrophage M2_CIBERSORT in LGG (n=516):
Model: Surv(OS, EVENT) ~ `Macrophage M2_CIBERSORT` + Age + Gender + Race + Purity + `FAM83D` 
463 patients with 112 dying ( 53 missing obs. )
                            coef          HR se(coef) 95%CI_l 95%CI_u      z
`Macrophage M2_CIBERSORT`  0.515       1.674    0.662   0.457   6.126  0.778
Age                        0.056       1.058    0.008   1.042   1.074  7.087
Gendermale                 0.139       1.149    0.199   0.779   1.696  0.700
RaceBlack                 15.881 7891721.370 2152.815   0.000     Inf  0.007
RaceWhite                 15.889 7949575.172 2152.815   0.000     Inf  0.007
Purity                    -1.175       0.309    0.408   0.139   0.687 -2.880
FAM83D                     0.532       1.702    0.085   1.441   2.010  6.264
                              p signif
`Macrophage M2_CIBERSORT` 0.436       
Age                       0.000    ***
Gendermale                0.484       
RaceBlack                 0.994       
RaceWhite                 0.994       
Purity                    0.004     **
FAM83D                    0.000    ***
Rsquare = 0.204 (max possible = 9.07e-01 )
Likelihood ratio test p = 8.37e-20 
Wald test p = 5.02e-21 
Score (logrank) test p = 1.62e-24 

Macrophage M2_CIBERSORT in LIHC (n=371):
Model: Surv(OS, EVENT) ~ `Macrophage M2_CIBERSORT` + Age + Stage + Gender + Race + Purity + `FAM83D` 
310 patients with 106 dying ( 61 missing obs. )
                            coef    HR se(coef) 95%CI_l 95%CI_u      z     p
`Macrophage M2_CIBERSORT`  1.529 4.613    0.902   0.788  27.022  1.695 0.090
Age                        0.012 1.013    0.008   0.996   1.029  1.493 0.135
Stage2                     0.224 1.251    0.264   0.746   2.098  0.848 0.396
Stage3                     0.787 2.196    0.240   1.372   3.516  3.276 0.001
Stage4                     1.738 5.687    0.626   1.668  19.392  2.777 0.005
Gendermale                -0.128 0.880    0.230   0.560   1.382 -0.555 0.579
RaceBlack                  0.775 2.171    0.493   0.825   5.710  1.571 0.116
RaceWhite                 -0.035 0.966    0.240   0.603   1.547 -0.144 0.885
Purity                     0.114 1.121    0.468   0.448   2.802  0.244 0.807
FAM83D                     0.308 1.360    0.093   1.134   1.632  3.314 0.001
                          signif
`Macrophage M2_CIBERSORT`      ·
Age                             
Stage2                          
Stage3                        **
Stage4                        **
Gendermale                      
RaceBlack                       
RaceWhite                       
Purity                          
FAM83D                        **
Rsquare = 0.123 (max possible = 9.66e-01 )
Likelihood ratio test p = 1.24e-05 
Wald test p = 7.46e-06 
Score (logrank) test p = 2.32e-06 

Macrophage M2_CIBERSORT in LUAD (n=515):
Model: Surv(OS, EVENT) ~ `Macrophage M2_CIBERSORT` + Age + Stage + Gender + Race + Purity + `FAM83D` 
421 patients with 150 dying ( 94 missing obs. )
                            coef           HR se(coef) 95%CI_l 95%CI_u      z
`Macrophage M2_CIBERSORT`  0.369        1.446    0.784   0.311   6.724  0.471
Age                        0.013        1.014    0.009   0.995   1.033  1.417
Stage2                     0.857        2.356    0.202   1.586   3.501  4.241
Stage3                     0.925        2.522    0.220   1.639   3.879  4.210
Stage4                     1.032        2.807    0.333   1.461   5.392  3.098
Gendermale                -0.023        0.977    0.169   0.702   1.359 -0.139
RaceBlack                 16.234 11227881.331 1887.466   0.000     Inf  0.009
RaceWhite                 16.376 12947968.623 1887.466   0.000     Inf  0.009
Purity                     0.713        2.039    0.347   1.034   4.024  2.056
FAM83D                     0.223        1.249    0.072   1.085   1.439  3.091
                              p signif
`Macrophage M2_CIBERSORT` 0.638       
Age                       0.157       
Stage2                    0.000    ***
Stage3                    0.000    ***
Stage4                    0.002     **
Gendermale                0.889       
RaceBlack                 0.993       
RaceWhite                 0.993       
Purity                    0.040      *
FAM83D                    0.002     **
Rsquare = 0.118 (max possible = 9.74e-01 )
Likelihood ratio test p = 7.57e-08 
Wald test p = 1.58e-06 
Score (logrank) test p = 1.56e-07 

Macrophage M2_CIBERSORT in LUSC (n=501):
Model: Surv(OS, EVENT) ~ `Macrophage M2_CIBERSORT` + Age + Stage + Gender + Race + Purity + `FAM83D` 
370 patients with 161 dying ( 131 missing obs. )
                            coef    HR se(coef) 95%CI_l 95%CI_u      z     p
`Macrophage M2_CIBERSORT`  1.500 4.480    0.822   0.895  22.419  1.825 0.068
Age                        0.015 1.015    0.009   0.997   1.033  1.580 0.114
Stage2                     0.306 1.357    0.190   0.935   1.970  1.607 0.108
Stage3                     0.681 1.976    0.218   1.289   3.030  3.125 0.002
Stage4                     0.709 2.032    0.791   0.431   9.571  0.897 0.370
Gendermale                 0.479 1.615    0.195   1.103   2.365  2.463 0.014
RaceBlack                  0.094 1.098    0.604   0.336   3.591  0.155 0.877
RaceWhite                 -0.469 0.626    0.562   0.208   1.883 -0.834 0.404
Purity                    -0.255 0.775    0.372   0.374   1.607 -0.685 0.493
FAM83D                    -0.156 0.855    0.082   0.728   1.005 -1.900 0.057
                          signif
`Macrophage M2_CIBERSORT`      ·
Age                             
Stage2                          
Stage3                        **
Stage4                          
Gendermale                     *
RaceBlack                       
RaceWhite                       
Purity                          
FAM83D                         ·
Rsquare = 0.066 (max possible = 9.87e-01 )
Likelihood ratio test p = 4.66e-03 
Wald test p = 3.57e-03 
Score (logrank) test p = 3.17e-03 

Macrophage M2_CIBERSORT in MESO (n=87):
Model: Surv(OS, EVENT) ~ `Macrophage M2_CIBERSORT` + Age + Stage + Gender + Race + Purity + `FAM83D` 
85 patients with 72 dying ( 2 missing obs. )
                            coef    HR se(coef) 95%CI_l 95%CI_u      z     p
`Macrophage M2_CIBERSORT`  1.371 3.940    1.327   0.292  53.130  1.033 0.302
Age                        0.037 1.037    0.017   1.003   1.073  2.164 0.030
Stage2                    -0.092 0.912    0.467   0.365   2.280 -0.197 0.844
Stage3                    -0.186 0.830    0.411   0.371   1.859 -0.453 0.651
Stage4                    -0.758 0.469    0.517   0.170   1.291 -1.466 0.143
Gendermale                -0.444 0.641    0.329   0.336   1.223 -1.349 0.177
RaceBlack                  0.135 1.145    1.552   0.055  23.992  0.087 0.931
RaceWhite                 -0.533 0.587    1.056   0.074   4.647 -0.505 0.614
Purity                    -0.288 0.750    0.634   0.217   2.594 -0.455 0.649
FAM83D                     0.440 1.553    0.105   1.265   1.907  4.199 0.000
                          signif
`Macrophage M2_CIBERSORT`       
Age                            *
Stage2                          
Stage3                          
Stage4                          
Gendermale                      
RaceBlack                       
RaceWhite                       
Purity                          
FAM83D                       ***
Rsquare = 0.264 (max possible = 9.98e-01 )
Likelihood ratio test p = 3.69e-03 
Wald test p = 3.88e-03 
Score (logrank) test p = 2.65e-03 

Macrophage M2_CIBERSORT in OV (n=303):
Model: Surv(OS, EVENT) ~ `Macrophage M2_CIBERSORT` + Age + Race + Purity + `FAM83D` 
238 patients with 153 dying ( 65 missing obs. )
                            coef    HR se(coef) 95%CI_l 95%CI_u      z     p
`Macrophage M2_CIBERSORT`  1.766 5.849    0.710   1.455  23.513  2.488 0.013
Age                        0.039 1.040    0.008   1.024   1.057  4.797 0.000
RaceBlack                 -0.190 0.827    0.579   0.266   2.571 -0.328 0.743
RaceWhite                 -0.351 0.704    0.521   0.254   1.955 -0.673 0.501
Purity                    -0.454 0.635    0.694   0.163   2.475 -0.655 0.513
FAM83D                     0.047 1.048    0.090   0.878   1.252  0.523 0.601
                          signif
`Macrophage M2_CIBERSORT`      *
Age                          ***
RaceBlack                       
RaceWhite                       
Purity                          
FAM83D                          
Rsquare = 0.106 (max possible = 9.97e-01 )
Likelihood ratio test p = 1.75e-04 
Wald test p = 1.49e-04 
Score (logrank) test p = 1.17e-04 

Macrophage M2_CIBERSORT in PAAD (n=179):
Model: Surv(OS, EVENT) ~ `Macrophage M2_CIBERSORT` + Age + Stage + Gender + Race + Purity + `FAM83D` 
165 patients with 89 dying ( 14 missing obs. )
                            coef    HR se(coef) 95%CI_l 95%CI_u      z     p
`Macrophage M2_CIBERSORT` -1.161 0.313    1.253   0.027   3.652 -0.926 0.354
Age                        0.022 1.022    0.011   1.000   1.044  1.980 0.048
Stage2                     0.414 1.513    0.443   0.635   3.610  0.934 0.350
Stage3                    -0.213 0.808    1.090   0.095   6.849 -0.195 0.845
Stage4                     0.130 1.139    0.826   0.226   5.748  0.158 0.874
Gendermale                -0.188 0.828    0.217   0.541   1.268 -0.868 0.385
RaceBlack                 -0.103 0.902    0.737   0.213   3.825 -0.140 0.889
RaceWhite                  0.306 1.358    0.476   0.534   3.452  0.644 0.520
Purity                    -0.699 0.497    0.448   0.207   1.196 -1.560 0.119
FAM83D                     0.187 1.206    0.085   1.022   1.423  2.215 0.027
                          signif
`Macrophage M2_CIBERSORT`       
Age                            *
Stage2                          
Stage3                          
Stage4                          
Gendermale                      
RaceBlack                       
RaceWhite                       
Purity                          
FAM83D                         *
Rsquare = 0.115 (max possible = 9.91e-01 )
Likelihood ratio test p = 2.81e-02 
Wald test p = 4.29e-02 
Score (logrank) test p = 3.79e-02 

Macrophage M2_CIBERSORT in PCPG (n=181):
Model: Surv(OS, EVENT) ~ `Macrophage M2_CIBERSORT` + Age + Gender + Race + Purity + `FAM83D` 
164 patients with 7 dying ( 17 missing obs. )
                            coef           HR  se(coef) 95%CI_l    95%CI_u
`Macrophage M2_CIBERSORT` -5.959        0.003     4.523   0.000     18.256
Age                        0.036        1.037     0.027   0.984      1.092
Gendermale                 1.050        2.859     0.939   0.454     18.015
RaceBlack                  0.276        1.318 28872.073   0.000        Inf
RaceWhite                 18.261 85209714.075 24187.971   0.000        Inf
Purity                     5.893      362.626     3.510   0.373 352510.410
FAM83D                     1.642        5.168     0.646   1.456     18.338
                               z     p signif
`Macrophage M2_CIBERSORT` -1.318 0.188       
Age                        1.358 0.175       
Gendermale                 1.118 0.263       
RaceBlack                  0.000 1.000   <NA>
RaceWhite                  0.001 0.999       
Purity                     1.679 0.093      ·
FAM83D                     2.542 0.011      *
Rsquare = 0.097 (max possible = 3.07e-01 )
Likelihood ratio test p = 1.96e-02 
Wald test p = 1.32e-01 
Score (logrank) test p = 2.48e-02 

Macrophage M2_CIBERSORT in PRAD (n=498):
Model: Surv(OS, EVENT) ~ `Macrophage M2_CIBERSORT` + Age + Race + Purity + `FAM83D` 
403 patients with 9 dying ( 95 missing obs. )
                            coef           HR se(coef) 95%CI_l 95%CI_u      z
`Macrophage M2_CIBERSORT` -7.347        0.001    4.932   0.000  10.182 -1.489
Age                        0.004        1.004    0.055   0.902   1.117  0.073
RaceBlack                 15.721  6722163.202 7138.557   0.000     Inf  0.002
RaceWhite                 16.499 14642826.706 7138.557   0.000     Inf  0.002
Purity                     1.508        4.519    1.531   0.225  90.841  0.985
FAM83D                     0.498        1.646    0.300   0.914   2.963  1.661
                              p signif
`Macrophage M2_CIBERSORT` 0.136       
Age                       0.942       
RaceBlack                 0.998       
RaceWhite                 0.998       
Purity                    0.325       
FAM83D                    0.097      ·
Rsquare = 0.019 (max possible = 1.83e-01 )
Likelihood ratio test p = 2.72e-01 
Wald test p = 3.8e-01 
Score (logrank) test p = 2.95e-01 

Macrophage M2_CIBERSORT in READ (n=166):
Model: Surv(OS, EVENT) ~ `Macrophage M2_CIBERSORT` + Age + Stage + Gender + Race + Purity + `FAM83D` 
72 patients with 13 dying ( 94 missing obs. )
                            coef           HR  se(coef) 95%CI_l      95%CI_u
`Macrophage M2_CIBERSORT`  9.843    18826.989     4.807   1.523 2.327036e+08
Age                        0.083        1.086     0.041   1.002 1.178000e+00
Stage2                    -1.981        0.138     1.310   0.011 1.799000e+00
Stage3                    -0.061        0.941     0.947   0.147 6.018000e+00
Stage4                    -1.049        0.350     1.116   0.039 3.123000e+00
Gendermale                -0.324        0.723     0.795   0.152 3.437000e+00
RaceBlack                  0.198        1.219 60602.952   0.000          Inf
RaceWhite                 18.112 73416822.824 59956.040   0.000          Inf
Purity                     0.856        2.354     1.559   0.111 5.002900e+01
FAM83D                    -0.528        0.590     0.527   0.210 1.655000e+00
                               z     p signif
`Macrophage M2_CIBERSORT`  2.048 0.041      *
Age                        2.015 0.044      *
Stage2                    -1.512 0.131       
Stage3                    -0.064 0.949       
Stage4                    -0.940 0.347       
Gendermale                -0.408 0.684       
RaceBlack                  0.000 1.000   <NA>
RaceWhite                  0.000 1.000   <NA>
Purity                     0.549 0.583       
FAM83D                    -1.003 0.316       
Rsquare = 0.28 (max possible = 7.04e-01 )
Likelihood ratio test p = 8.48e-03 
Wald test p = 7.47e-01 
Score (logrank) test p = 1.26e-02 

Macrophage M2_CIBERSORT in SARC (n=260):
Model: Surv(OS, EVENT) ~ `Macrophage M2_CIBERSORT` + Age + Gender + Race + Purity + `FAM83D` 
233 patients with 90 dying ( 27 missing obs. )
                            coef    HR se(coef) 95%CI_l 95%CI_u      z     p
`Macrophage M2_CIBERSORT` -0.202 0.817    0.720   0.199   3.347 -0.281 0.779
Age                        0.023 1.023    0.008   1.007   1.040  2.748 0.006
Gendermale                -0.016 0.984    0.226   0.632   1.531 -0.071 0.943
RaceBlack                 -0.154 0.857    1.096   0.100   7.341 -0.141 0.888
RaceWhite                 -0.484 0.616    1.027   0.082   4.615 -0.471 0.638
Purity                     0.975 2.652    0.601   0.817   8.609  1.623 0.105
FAM83D                    -0.020 0.980    0.068   0.858   1.120 -0.293 0.770
                          signif
`Macrophage M2_CIBERSORT`       
Age                           **
Gendermale                      
RaceBlack                       
RaceWhite                       
Purity                          
FAM83D                          
Rsquare = 0.043 (max possible = 9.75e-01 )
Likelihood ratio test p = 1.74e-01 
Wald test p = 2.23e-01 
Score (logrank) test p = 2.23e-01 

Macrophage M2_CIBERSORT in SKCM (n=471):
Model: Surv(OS, EVENT) ~ `Macrophage M2_CIBERSORT` + Age + Stage + Gender + Race + Purity + `FAM83D` 
390 patients with 186 dying ( 81 missing obs. )
                            coef    HR se(coef) 95%CI_l 95%CI_u      z     p
`Macrophage M2_CIBERSORT` -0.348 0.706    0.624   0.208   2.401 -0.557 0.577
Age                        0.019 1.019    0.005   1.008   1.029  3.537 0.000
Stage2                     0.325 1.384    0.221   0.897   2.133  1.470 0.142
Stage3                     0.640 1.897    0.206   1.267   2.840  3.111 0.002
Stage4                     1.379 3.971    0.352   1.991   7.919  3.914 0.000
Gendermale                -0.055 0.946    0.158   0.694   1.291 -0.350 0.726
RaceWhite                 -1.245 0.288    0.402   0.131   0.633 -3.095 0.002
Purity                     0.995 2.704    0.356   1.346   5.433  2.794 0.005
FAM83D                     0.114 1.121    0.081   0.956   1.314  1.410 0.159
                          signif
`Macrophage M2_CIBERSORT`       
Age                          ***
Stage2                          
Stage3                        **
Stage4                       ***
Gendermale                      
RaceWhite                     **
Purity                        **
FAM83D                          
Rsquare = 0.128 (max possible = 9.92e-01 )
Likelihood ratio test p = 2.23e-08 
Wald test p = 1.23e-08 
Score (logrank) test p = 1.36e-09 

Macrophage M2_CIBERSORT in SKCM-Primary (n=103):
Model: Surv(OS, EVENT) ~ `Macrophage M2_CIBERSORT` + Age + Stage + Gender + Race + Purity + `FAM83D` 
94 patients with 26 dying ( 9 missing obs. )
                            coef           HR se(coef) 95%CI_l 95%CI_u      z
`Macrophage M2_CIBERSORT`  0.270 1.310000e+00    1.829   0.036  47.230  0.147
Age                        0.012 1.012000e+00    0.016   0.980   1.045  0.725
Stage2                    17.433 3.724720e+07 6191.437   0.000     Inf  0.003
Stage3                    17.950 6.246450e+07 6191.437   0.000     Inf  0.003
Stage4                    20.084 5.276933e+08 6191.437   0.000     Inf  0.003
Gendermale                 0.206 1.229000e+00    0.436   0.523   2.890  0.473
RaceWhite                 -1.223 2.940000e-01    0.710   0.073   1.183 -1.723
Purity                     0.273 1.313000e+00    0.978   0.193   8.934  0.279
FAM83D                     0.002 1.002000e+00    0.241   0.624   1.608  0.009
                              p signif
`Macrophage M2_CIBERSORT` 0.883       
Age                       0.469       
Stage2                    0.998       
Stage3                    0.998       
Stage4                    0.997       
Gendermale                0.636       
RaceWhite                 0.085      ·
Purity                    0.781       
FAM83D                    0.993       
Rsquare = 0.147 (max possible = 8.69e-01 )
Likelihood ratio test p = 9.34e-02 
Wald test p = 8.65e-02 
Score (logrank) test p = 8.29e-03 

Macrophage M2_CIBERSORT in SKCM-Metastasis (n=368):
Model: Surv(OS, EVENT) ~ `Macrophage M2_CIBERSORT` + Age + Stage + Gender + Race + Purity + `FAM83D` 
296 patients with 160 dying ( 72 missing obs. )
                            coef    HR se(coef) 95%CI_l 95%CI_u      z     p
`Macrophage M2_CIBERSORT` -0.537 0.585    0.693   0.150   2.272 -0.775 0.438
Age                        0.021 1.021    0.006   1.010   1.033  3.680 0.000
Stage2                     0.209 1.233    0.233   0.781   1.947  0.897 0.370
Stage3                     0.596 1.814    0.211   1.200   2.742  2.826 0.005
Stage4                     1.179 3.253    0.401   1.483   7.133  2.944 0.003
Gendermale                -0.065 0.938    0.173   0.668   1.316 -0.373 0.709
RaceWhite                 -0.953 0.385    0.606   0.118   1.264 -1.573 0.116
Purity                     1.145 3.143    0.389   1.466   6.740  2.943 0.003
FAM83D                     0.132 1.141    0.087   0.963   1.354  1.521 0.128
                          signif
`Macrophage M2_CIBERSORT`       
Age                          ***
Stage2                          
Stage3                        **
Stage4                        **
Gendermale                      
RaceWhite                       
Purity                        **
FAM83D                          
Rsquare = 0.142 (max possible = 9.95e-01 )
Likelihood ratio test p = 8.17e-07 
Wald test p = 1.47e-06 
Score (logrank) test p = 4.98e-07 

Macrophage M2_CIBERSORT in STAD (n=415):
Model: Surv(OS, EVENT) ~ `Macrophage M2_CIBERSORT` + Age + Stage + Gender + Race + Purity + `FAM83D` 
289 patients with 111 dying ( 126 missing obs. )
                            coef    HR se(coef) 95%CI_l 95%CI_u      z     p
`Macrophage M2_CIBERSORT`  1.583 4.867    1.188   0.475  49.919  1.332 0.183
Age                        0.030 1.030    0.010   1.010   1.051  2.924 0.003
Stage2                     0.498 1.645    0.395   0.759   3.566  1.262 0.207
Stage3                     0.956 2.601    0.368   1.264   5.353  2.596 0.009
Stage4                     1.438 4.212    0.513   1.540  11.517  2.802 0.005
Gendermale                 0.069 1.071    0.210   0.710   1.616  0.329 0.742
RaceBlack                  0.337 1.401    0.451   0.579   3.393  0.748 0.455
RaceWhite                  0.060 1.062    0.245   0.657   1.718  0.245 0.806
Purity                    -0.508 0.602    0.381   0.285   1.270 -1.332 0.183
FAM83D                     0.150 1.162    0.093   0.968   1.395  1.608 0.108
                          signif
`Macrophage M2_CIBERSORT`       
Age                           **
Stage2                          
Stage3                        **
Stage4                        **
Gendermale                      
RaceBlack                       
RaceWhite                       
Purity                          
FAM83D                          
Rsquare = 0.086 (max possible = 9.79e-01 )
Likelihood ratio test p = 3.84e-03 
Wald test p = 5.06e-03 
Score (logrank) test p = 3.79e-03 

Macrophage M2_CIBERSORT in TGCT (n=150):
Model: Surv(OS, EVENT) ~ `Macrophage M2_CIBERSORT` + Age + Stage + Race + Purity + `FAM83D` 
75 patients with 2 dying ( 75 missing obs. )
                             coef           HR     se(coef) 95%CI_l 95%CI_u
`Macrophage M2_CIBERSORT`  37.596 2.125964e+16   196727.732       0     Inf
Age                        -1.254 2.850000e-01     2184.006       0     Inf
[truncated: 436,041 more chars]
