# Supplementary material for: Comprehensive Analysis and Identification of Prognostic Biomarkers and Therapeutic Targets Among FAM83 Family Members for Gastric Cancer
Source: Front Cell Dev Biol. 2021 Nov 19;9:719613. doi: 10.3389/fcell.2021.719613 (PMC8640971; doi:10.3389/fcell.2021.719613)
Supplement: Supplementary file 12 [file Data_Sheet_12.ZIP › Supplementary materials fig.11,12úa13/Supplementary materials fig.13/FAM83G/NK/outcome_coxtable(3).txt]

NK cell activated_CIBERSORT in ACC (n=79):
Model: Surv(OS, EVENT) ~ `NK cell activated_CIBERSORT` + Age + Gender + Race + Purity + `FAM83G` 
64 patients with 24 dying ( 15 missing obs. )
                                 coef           HR  se(coef) 95%CI_l  95%CI_u
`NK cell activated_CIBERSORT` -15.740        0.000     7.287   0.000    0.233
Age                             0.006        1.006     0.014   0.979    1.035
Gendermale                      0.042        1.043     0.452   0.430    2.530
RaceBlack                      -0.764        0.466 12596.469   0.000      Inf
RaceWhite                      16.342 12510193.885 10699.415   0.000      Inf
Purity                          3.611       37.015     2.409   0.330 4158.036
FAM83G                         -0.103        0.902     0.241   0.563    1.445
                                   z     p signif
`NK cell activated_CIBERSORT` -2.160 0.031      *
Age                            0.448 0.654       
Gendermale                     0.094 0.925       
RaceBlack                      0.000 1.000   <NA>
RaceWhite                      0.002 0.999       
Purity                         1.499 0.134       
FAM83G                        -0.428 0.668       
Rsquare = 0.135 (max possible = 9.38e-01 )
Likelihood ratio test p = 2.35e-01 
Wald test p = 4.59e-01 
Score (logrank) test p = 2.92e-01 

NK cell activated_CIBERSORT in BLCA (n=408):
Model: Surv(OS, EVENT) ~ `NK cell activated_CIBERSORT` + Age + Stage + Gender + Race + Purity + `FAM83G` 
348 patients with 160 dying ( 60 missing obs. )
                                coef          HR se(coef) 95%CI_l 95%CI_u
`NK cell activated_CIBERSORT` -2.117       0.120    2.361   0.001  12.298
Age                            0.032       1.033    0.009   1.015   1.050
Stage2                        14.566 2119091.845 1837.870   0.000     Inf
Stage3                        15.024 3348567.991 1837.870   0.000     Inf
Stage4                        15.508 5432203.927 1837.870   0.000     Inf
Gendermale                    -0.147       0.864    0.180   0.607   1.228
RaceBlack                      0.615       1.850    0.453   0.762   4.493
RaceWhite                      0.091       1.095    0.356   0.545   2.200
Purity                         0.112       1.118    0.342   0.572   2.185
FAM83G                         0.098       1.104    0.082   0.940   1.295
                                   z     p signif
`NK cell activated_CIBERSORT` -0.897 0.370       
Age                            3.739 0.000    ***
Stage2                         0.008 0.994       
Stage3                         0.008 0.993       
Stage4                         0.008 0.993       
Gendermale                    -0.817 0.414       
RaceBlack                      1.359 0.174       
RaceWhite                      0.255 0.798       
Purity                         0.326 0.744       
FAM83G                         1.204 0.229       
Rsquare = 0.136 (max possible = 9.91e-01 )
Likelihood ratio test p = 1.89e-07 
Wald test p = 7.77e-07 
Score (logrank) test p = 2.53e-07 

NK cell activated_CIBERSORT in BRCA (n=1100):
Model: Surv(OS, EVENT) ~ `NK cell activated_CIBERSORT` + Age + Stage + Gender + Race + Purity + `FAM83G` 
878 patients with 121 dying ( 222 missing obs. )
                                coef     HR se(coef) 95%CI_l 95%CI_u      z
`NK cell activated_CIBERSORT` -2.284  0.102    3.841   0.000 189.468 -0.595
Age                            0.036  1.037    0.008   1.022   1.052  4.785
Stage2                         0.405  1.499    0.304   0.826   2.719  1.331
Stage3                         1.188  3.280    0.313   1.776   6.060  3.793
Stage4                         2.593 13.367    0.398   6.129  29.155  6.517
Gendermale                     0.023  1.024    1.008   0.142   7.387  0.023
RaceBlack                     -0.057  0.945    0.622   0.279   3.197 -0.091
RaceWhite                     -0.295  0.744    0.600   0.230   2.411 -0.492
Purity                         0.485  1.625    0.420   0.714   3.697  1.157
FAM83G                         0.091  1.095    0.108   0.887   1.353  0.846
                                  p signif
`NK cell activated_CIBERSORT` 0.552       
Age                           0.000    ***
Stage2                        0.183       
Stage3                        0.000    ***
Stage4                        0.000    ***
Gendermale                    0.982       
RaceBlack                     0.928       
RaceWhite                     0.622       
Purity                        0.247       
FAM83G                        0.397       
Rsquare = 0.082 (max possible = 7.85e-01 )
Likelihood ratio test p = 4.38e-12 
Wald test p = 2.14e-15 
Score (logrank) test p = 2.47e-21 

NK cell activated_CIBERSORT in BRCA-Basal (n=191):
Model: Surv(OS, EVENT) ~ `NK cell activated_CIBERSORT` + Age + Stage + Race + Purity + `FAM83G` 
163 patients with 24 dying ( 28 missing obs. )
                                 coef           HR se(coef) 95%CI_l 95%CI_u
`NK cell activated_CIBERSORT` -16.209 0.000000e+00    9.063   0.000   4.734
Age                             0.017 1.017000e+00    0.018   0.982   1.054
Stage2                         18.561 1.150309e+08 6344.102   0.000     Inf
Stage3                         20.242 6.178978e+08 6344.103   0.000     Inf
Stage4                         21.482 2.135344e+09 6344.103   0.000     Inf
RaceBlack                      -0.397 6.730000e-01    1.155   0.070   6.474
RaceWhite                      -0.908 4.030000e-01    1.151   0.042   3.846
Purity                          0.415 1.515000e+00    0.956   0.232   9.873
FAM83G                         -0.207 8.130000e-01    0.223   0.526   1.258
                                   z     p signif
`NK cell activated_CIBERSORT` -1.788 0.074      ·
Age                            0.948 0.343       
Stage2                         0.003 0.998       
Stage3                         0.003 0.997       
Stage4                         0.003 0.997       
RaceBlack                     -0.343 0.731       
RaceWhite                     -0.789 0.430       
Purity                         0.434 0.664       
FAM83G                        -0.928 0.353       
Rsquare = 0.178 (max possible = 7.18e-01 )
Likelihood ratio test p = 2e-04 
Wald test p = 6.69e-03 
Score (logrank) test p = 3.31e-06 

NK cell activated_CIBERSORT in BRCA-Her2 (n=82):
Model: Surv(OS, EVENT) ~ `NK cell activated_CIBERSORT` + Age + Stage + Race + Purity + `FAM83G` 
59 patients with 11 dying ( 23 missing obs. )
                                coef           HR  se(coef) 95%CI_l
`NK cell activated_CIBERSORT`  3.489 3.276700e+01    16.079   0.000
Age                            0.043 1.044000e+00     0.030   0.984
Stage2                        18.035 6.797237e+07 14509.624   0.000
Stage3                        19.769 3.849853e+08 14509.624   0.000
Stage4                            NA           NA     0.000      NA
RaceBlack                     -3.620 2.700000e-02     1.951   0.001
RaceWhite                     -1.597 2.020000e-01     1.458   0.012
Purity                         3.312 2.743900e+01     2.329   0.286
FAM83G                        -0.639 5.280000e-01     0.483   0.205
                                   95%CI_u      z     p signif
`NK cell activated_CIBERSORT` 1.591481e+15  0.217 0.828       
Age                           1.107000e+00  1.411 0.158       
Stage2                                 Inf  0.001 0.999       
Stage3                                 Inf  0.001 0.999       
Stage4                                  NA     NA    NA   <NA>
RaceBlack                     1.226000e+00 -1.855 0.064      ·
RaceWhite                     3.529000e+00 -1.095 0.273       
Purity                        2.636314e+03  1.422 0.155       
FAM83G                        1.360000e+00 -1.323 0.186       
Rsquare = 0.39 (max possible = 6.68e-01 )
Likelihood ratio test p = 2.98e-04 
Wald test p = 3.38e-01 
Score (logrank) test p = 3.51e-14 

NK cell activated_CIBERSORT in BRCA-LumA (n=568):
Model: Surv(OS, EVENT) ~ `NK cell activated_CIBERSORT` + Age + Stage + Gender + Race + Purity + `FAM83G` 
464 patients with 55 dying ( 104 missing obs. )
                                 coef    HR se(coef) 95%CI_l    95%CI_u      z
`NK cell activated_CIBERSORT`  -0.272 0.762    6.290   0.000 172038.989 -0.043
Age                             0.048 1.049    0.012   1.025      1.074  4.006
Stage2                          0.342 1.408    0.375   0.675      2.937  0.911
Stage3                          0.887 2.428    0.396   1.118      5.275  2.241
Stage4                          2.279 9.763    0.610   2.954     32.268  3.736
Gendermale                    -15.411 0.000 3474.045   0.000        Inf -0.004
RaceBlack                      -0.475 0.622    1.178   0.062      6.261 -0.403
RaceWhite                       0.154 1.167    1.043   0.151      9.004  0.148
Purity                          0.305 1.356    0.616   0.405      4.540  0.494
FAM83G                          0.169 1.184    0.191   0.814      1.721  0.883
                                  p signif
`NK cell activated_CIBERSORT` 0.965       
Age                           0.000    ***
Stage2                        0.362       
Stage3                        0.025      *
Stage4                        0.000    ***
Gendermale                    0.996       
RaceBlack                     0.687       
RaceWhite                     0.882       
Purity                        0.621       
FAM83G                        0.377       
Rsquare = 0.072 (max possible = 6.81e-01 )
Likelihood ratio test p = 1.56e-04 
Wald test p = 3.69e-05 
Score (logrank) test p = 7.42e-07 

NK cell activated_CIBERSORT in BRCA-LumB (n=219):
Model: Surv(OS, EVENT) ~ `NK cell activated_CIBERSORT` + Age + Stage + Gender + Race + Purity + `FAM83G` 
157 patients with 25 dying ( 62 missing obs. )
                                coef           HR se(coef) 95%CI_l      95%CI_u
`NK cell activated_CIBERSORT`  8.706     6038.947   10.183   0.000 2.807594e+12
Age                            0.049        1.051    0.022   1.007 1.097000e+00
Stage2                         0.630        1.878    1.084   0.225 1.570400e+01
Stage3                         1.568        4.795    1.063   0.597 3.854900e+01
Stage4                         1.713        5.544    1.252   0.477 6.446200e+01
Gendermale                     1.081        2.949    1.130   0.322 2.701700e+01
RaceBlack                     16.672 17405033.975 6219.796   0.000          Inf
RaceWhite                     16.042  9266074.454 6219.796   0.000          Inf
Purity                         1.059        2.883    1.356   0.202 4.113300e+01
FAM83G                        -0.026        0.974    0.243   0.605 1.570000e+00
                                   z     p signif
`NK cell activated_CIBERSORT`  0.855 0.393       
Age                            2.262 0.024      *
Stage2                         0.582 0.561       
Stage3                         1.474 0.140       
Stage4                         1.368 0.171       
Gendermale                     0.957 0.339       
RaceBlack                      0.003 0.998       
RaceWhite                      0.003 0.998       
Purity                         0.781 0.435       
FAM83G                        -0.107 0.915       
Rsquare = 0.109 (max possible = 6.98e-01 )
Likelihood ratio test p = 5.22e-02 
Wald test p = 9.72e-02 
Score (logrank) test p = 3.28e-02 

NK cell activated_CIBERSORT in CESC (n=306):
Model: Surv(OS, EVENT) ~ `NK cell activated_CIBERSORT` + Age + Race + Purity + `FAM83G` 
227 patients with 55 dying ( 79 missing obs. )
                               coef     HR se(coef) 95%CI_l   95%CI_u     z
`NK cell activated_CIBERSORT` 4.039 56.768    2.926   0.183 17571.503 1.380
Age                           0.011  1.011    0.010   0.992     1.031 1.113
RaceBlack                     1.002  2.723    1.073   0.332    22.319 0.933
RaceWhite                     0.722  2.059    1.020   0.279    15.203 0.708
Purity                        0.681  1.976    0.751   0.454     8.605 0.908
FAM83G                        0.123  1.131    0.116   0.901     1.420 1.063
                                  p signif
`NK cell activated_CIBERSORT` 0.167       
Age                           0.266       
RaceBlack                     0.351       
RaceWhite                     0.479       
Purity                        0.364       
FAM83G                        0.288       
Rsquare = 0.025 (max possible = 8.91e-01 )
Likelihood ratio test p = 4.45e-01 
Wald test p = 4.7e-01 
Score (logrank) test p = 4.56e-01 

NK cell activated_CIBERSORT in CHOL (n=36):
Model: Surv(OS, EVENT) ~ `NK cell activated_CIBERSORT` + Age + Stage + Gender + Race + Purity + `FAM83G` 
36 patients with 18 dying ( 0 missing obs. )
                                 coef     HR se(coef) 95%CI_l 95%CI_u      z
`NK cell activated_CIBERSORT`  -9.449  0.000    6.595   0.000  32.346 -1.433
Age                             0.006  1.006    0.025   0.959   1.056  0.248
Stage2                          1.377  3.963    0.793   0.838  18.739  1.737
Stage3                        -16.018  0.000 7184.410   0.000     Inf -0.002
Stage4                          0.638  1.893    0.760   0.427   8.395  0.839
Gendermale                      0.073  1.076    0.607   0.327   3.537  0.120
RaceBlack                      -0.463  0.630    1.533   0.031  12.700 -0.302
RaceWhite                      -0.600  0.549    0.931   0.088   3.403 -0.645
Purity                          3.227 25.215    1.835   0.691 920.230  1.759
FAM83G                         -0.339  0.713    0.372   0.343   1.478 -0.910
                                  p signif
`NK cell activated_CIBERSORT` 0.152       
Age                           0.804       
Stage2                        0.082      ·
Stage3                        0.998       
Stage4                        0.401       
Gendermale                    0.904       
RaceBlack                     0.763       
RaceWhite                     0.519       
Purity                        0.079      ·
FAM83G                        0.363       
Rsquare = 0.262 (max possible = 9.46e-01 )
Likelihood ratio test p = 3.61e-01 
Wald test p = 5.57e-01 
Score (logrank) test p = 3.68e-01 

NK cell activated_CIBERSORT in COAD (n=458):
Model: Surv(OS, EVENT) ~ `NK cell activated_CIBERSORT` + Age + Stage + Gender + Race + Purity + `FAM83G` 
236 patients with 58 dying ( 222 missing obs. )
                                coef    HR se(coef) 95%CI_l  95%CI_u      z
`NK cell activated_CIBERSORT`  1.331 3.785    3.566   0.003 4103.735  0.373
Age                            0.028 1.029    0.013   1.003    1.055  2.199
Stage2                         0.426 1.532    0.639   0.437    5.364  0.667
Stage3                         1.070 2.915    0.629   0.849   10.001  1.701
Stage4                         2.278 9.753    0.634   2.814   33.807  3.591
Gendermale                     0.323 1.381    0.288   0.785    2.430  1.121
RaceBlack                     -0.379 0.684    0.849   0.130    3.613 -0.447
RaceWhite                     -0.366 0.694    0.793   0.147    3.279 -0.462
Purity                        -0.608 0.544    0.665   0.148    2.004 -0.915
FAM83G                        -0.253 0.777    0.204   0.521    1.157 -1.243
                                  p signif
`NK cell activated_CIBERSORT` 0.709       
Age                           0.028      *
Stage2                        0.505       
Stage3                        0.089      ·
Stage4                        0.000    ***
Gendermale                    0.262       
RaceBlack                     0.655       
RaceWhite                     0.644       
Purity                        0.360       
FAM83G                        0.214       
Rsquare = 0.132 (max possible = 8.97e-01 )
Likelihood ratio test p = 2.38e-04 
Wald test p = 1.85e-04 
Score (logrank) test p = 2.17e-05 

NK cell activated_CIBERSORT in DLBC (n=48):
Model: Surv(OS, EVENT) ~ `NK cell activated_CIBERSORT` + Age + Gender + Race + Purity + `FAM83G` 
41 patients with 5 dying ( 7 missing obs. )
                                  coef      HR se(coef) 95%CI_l      95%CI_u
`NK cell activated_CIBERSORT` -122.112   0.000   96.662   0.000 1.763166e+29
Age                             -0.152   0.859    0.111   0.691 1.067000e+00
Gendermale                      -2.167   0.115    2.002   0.002 5.793000e+00
RaceBlack                        2.544  12.727    3.373   0.017 9.460460e+03
RaceWhite                       -7.835   0.000    3.582   0.000 4.430000e-01
Purity                         -13.472   0.000    8.349   0.000 1.803200e+01
FAM83G                           5.565 261.202    2.876   0.930 7.334608e+04
                                   z     p signif
`NK cell activated_CIBERSORT` -1.263 0.206       
Age                           -1.374 0.169       
Gendermale                    -1.082 0.279       
RaceBlack                      0.754 0.451       
RaceWhite                     -2.188 0.029      *
Purity                        -1.614 0.107       
FAM83G                         1.935 0.053      ·
Rsquare = 0.373 (max possible = 5.58e-01 )
Likelihood ratio test p = 7.77e-03 
Wald test p = 4.33e-01 
Score (logrank) test p = 1.61e-01 

NK cell activated_CIBERSORT in ESCA (n=185):
Model: Surv(OS, EVENT) ~ `NK cell activated_CIBERSORT` + Age + Stage + Gender + Race + Purity + `FAM83G` 
140 patients with 47 dying ( 45 missing obs. )
                                coef     HR se(coef) 95%CI_l 95%CI_u      z
`NK cell activated_CIBERSORT` -5.269  0.005    5.921   0.000 564.458 -0.890
Age                            0.008  1.008    0.014   0.981   1.036  0.598
Stage2                         0.703  2.020    0.652   0.563   7.251  1.079
Stage3                         1.454  4.282    0.670   1.151  15.929  2.170
Stage4                         2.845 17.208    0.776   3.761  78.724  3.668
Gendermale                     0.398  1.489    0.546   0.511   4.337  0.729
RaceBlack                      0.268  1.307    1.073   0.160  10.698  0.249
RaceWhite                     -0.135  0.874    0.456   0.357   2.136 -0.296
Purity                         0.538  1.712    0.849   0.324   9.037  0.633
FAM83G                        -0.090  0.914    0.176   0.648   1.290 -0.512
                                  p signif
`NK cell activated_CIBERSORT` 0.374       
Age                           0.550       
Stage2                        0.281       
Stage3                        0.030      *
Stage4                        0.000    ***
Gendermale                    0.466       
RaceBlack                     0.803       
RaceWhite                     0.767       
Purity                        0.527       
FAM83G                        0.608       
Rsquare = 0.147 (max possible = 9.32e-01 )
Likelihood ratio test p = 1.41e-02 
Wald test p = 7.37e-03 
Score (logrank) test p = 6.53e-04 

NK cell activated_CIBERSORT in GBM (n=153):
Model: Surv(OS, EVENT) ~ `NK cell activated_CIBERSORT` + Age + Gender + Race + Purity + `FAM83G` 
135 patients with 108 dying ( 18 missing obs. )
                                coef    HR se(coef) 95%CI_l   95%CI_u      z
`NK cell activated_CIBERSORT`  0.626 1.871    5.014   0.000 34667.602  0.125
Age                            0.031 1.031    0.009   1.014     1.049  3.509
Gendermale                    -0.107 0.899    0.218   0.586     1.378 -0.489
RaceBlack                      0.547 1.727    0.728   0.415     7.192  0.751
RaceWhite                     -0.233 0.792    0.620   0.235     2.672 -0.375
Purity                        -1.113 0.329    0.555   0.111     0.975 -2.005
FAM83G                        -0.130 0.878    0.217   0.574     1.344 -0.597
                                  p signif
`NK cell activated_CIBERSORT` 0.901       
Age                           0.000    ***
Gendermale                    0.625       
RaceBlack                     0.453       
RaceWhite                     0.707       
Purity                        0.045      *
FAM83G                        0.550       
Rsquare = 0.132 (max possible = 9.98e-01 )
Likelihood ratio test p = 7.79e-03 
Wald test p = 1.18e-02 
Score (logrank) test p = 9.81e-03 

NK cell activated_CIBERSORT in HNSC (n=522):
Model: Surv(OS, EVENT) ~ `NK cell activated_CIBERSORT` + Age + Stage + Gender + Race + Purity + `FAM83G` 
411 patients with 176 dying ( 111 missing obs. )
                                coef     HR se(coef) 95%CI_l  95%CI_u      z
`NK cell activated_CIBERSORT`  3.300 27.108    2.434   0.230 3196.703  1.356
Age                            0.022  1.023    0.008   1.008    1.038  2.967
Stage2                         0.611  1.843    0.545   0.633    5.365  1.122
Stage3                         0.862  2.369    0.539   0.823    6.817  1.599
Stage4                         1.284  3.611    0.514   1.319    9.887  2.499
Gendermale                    -0.230  0.795    0.173   0.566    1.115 -1.332
RaceBlack                      0.199  1.220    0.560   0.407    3.656  0.355
RaceWhite                     -0.184  0.832    0.512   0.305    2.271 -0.359
Purity                        -0.069  0.934    0.365   0.457    1.909 -0.188
FAM83G                         0.019  1.019    0.067   0.894    1.162  0.288
                                  p signif
`NK cell activated_CIBERSORT` 0.175       
Age                           0.003     **
Stage2                        0.262       
Stage3                        0.110       
Stage4                        0.012      *
Gendermale                    0.183       
RaceBlack                     0.722       
RaceWhite                     0.720       
Purity                        0.851       
FAM83G                        0.774       
Rsquare = 0.073 (max possible = 9.89e-01 )
Likelihood ratio test p = 5.2e-04 
Wald test p = 1.28e-03 
Score (logrank) test p = 9.73e-04 

NK cell activated_CIBERSORT in HNSC-HPV+ (n=98):
Model: Surv(OS, EVENT) ~ `NK cell activated_CIBERSORT` + Age + Stage + Gender + Race + Purity + `FAM83G` 
65 patients with 23 dying ( 33 missing obs. )
                                coef           HR  se(coef) 95%CI_l    95%CI_u
`NK cell activated_CIBERSORT`  1.129 3.094000e+00     6.381   0.000 834812.104
Age                            0.010 1.010000e+00     0.026   0.959      1.064
Stage2                        17.519 4.058841e+07  5293.005   0.000        Inf
Stage3                        16.702 1.793436e+07  5293.005   0.000        Inf
Stage4                        17.566 4.256190e+07  5293.005   0.000        Inf
Gendermale                    -0.143 8.670000e-01     0.553   0.294      2.561
RaceBlack                     18.907 1.626769e+08 12036.714   0.000        Inf
RaceWhite                     18.137 7.528853e+07 12036.714   0.000        Inf
Purity                        -1.669 1.890000e-01     1.124   0.021      1.708
FAM83G                         0.050 1.051000e+00     0.179   0.741      1.492
                                   z     p signif
`NK cell activated_CIBERSORT`  0.177 0.860       
Age                            0.384 0.701       
Stage2                         0.003 0.997       
Stage3                         0.003 0.997       
Stage4                         0.003 0.997       
Gendermale                    -0.258 0.796       
RaceBlack                      0.002 0.999       
RaceWhite                      0.002 0.999       
Purity                        -1.484 0.138       
FAM83G                         0.280 0.780       
Rsquare = 0.088 (max possible = 9.17e-01 )
Likelihood ratio test p = 8.15e-01 
Wald test p = 9.74e-01 
Score (logrank) test p = 9.14e-01 

NK cell activated_CIBERSORT in HNSC-HPV- (n=422):
Model: Surv(OS, EVENT) ~ `NK cell activated_CIBERSORT` + Age + Stage + Gender + Race + Purity + `FAM83G` 
346 patients with 153 dying ( 76 missing obs. )
                                coef     HR se(coef) 95%CI_l  95%CI_u      z
`NK cell activated_CIBERSORT`  3.955 52.220    2.669   0.279 9757.015  1.482
Age                            0.027  1.027    0.008   1.010    1.044  3.183
Stage2                         0.363  1.437    0.555   0.485    4.262  0.654
Stage3                         0.741  2.098    0.542   0.725    6.075  1.366
Stage4                         1.182  3.260    0.515   1.187    8.951  2.293
Gendermale                    -0.264  0.768    0.184   0.535    1.101 -1.436
RaceBlack                      0.074  1.076    0.566   0.355    3.267  0.130
RaceWhite                     -0.309  0.734    0.515   0.268    2.014 -0.600
Purity                         0.186  1.205    0.403   0.547    2.655  0.462
FAM83G                         0.031  1.031    0.075   0.890    1.195  0.407
                                  p signif
`NK cell activated_CIBERSORT` 0.138       
Age                           0.001     **
Stage2                        0.513       
Stage3                        0.172       
Stage4                        0.022      *
Gendermale                    0.151       
RaceBlack                     0.897       
RaceWhite                     0.549       
Purity                        0.644       
FAM83G                        0.684       
Rsquare = 0.09 (max possible = 9.89e-01 )
Likelihood ratio test p = 2.99e-04 
Wald test p = 6.45e-04 
Score (logrank) test p = 5.19e-04 

NK cell activated_CIBERSORT in KICH (n=66):
Model: Surv(OS, EVENT) ~ `NK cell activated_CIBERSORT` + Age + Stage + Gender + Race + Purity + `FAM83G` 
63 patients with 9 dying ( 3 missing obs. )
                                 coef           HR se(coef)      95%CI_l
`NK cell activated_CIBERSORT` -45.240 0.000000e+00   15.841        0.000
Age                             0.079 1.082000e+00    0.030        1.020
Stage2                         14.589 2.166795e+06    0.848   411473.460
Stage3                         15.868 7.787981e+06    0.779  1693315.693
Stage4                         19.030 1.838330e+08    0.894 31861581.454
Gendermale                     -1.223 2.940000e-01    0.739        0.069
RaceBlack                     -15.232 0.000000e+00 2594.899        0.000
RaceWhite                      -0.180 8.360000e-01    1.176        0.083
Purity                          6.049 4.237140e+02    4.165        0.121
FAM83G                          1.100 3.006000e+00    0.725        0.726
                                   95%CI_u      z     p signif
`NK cell activated_CIBERSORT` 0.000000e+00 -2.856 0.004     **
Age                           1.148000e+00  2.611 0.009     **
Stage2                        1.141022e+07 17.212 0.000    ***
Stage3                        3.581886e+07 20.382 0.000    ***
Stage4                        1.060669e+09 21.281 0.000    ***
Gendermale                    1.252000e+00 -1.655 0.098      ·
RaceBlack                              Inf -0.006 0.995       
RaceWhite                     8.371000e+00 -0.153 0.879       
Purity                        1.487442e+06  1.452 0.146       
FAM83G                        1.243600e+01  1.519 0.129       
Rsquare = 0.4 (max possible = 6.71e-01 )
Likelihood ratio test p = 3.71e-04 
Wald test p = 1.07e-248 
Score (logrank) test p = 1.27e-08 

NK cell activated_CIBERSORT in KIRC (n=533):
Model: Surv(OS, EVENT) ~ `NK cell activated_CIBERSORT` + Age + Stage + Gender + Race + Purity + `FAM83G` 
450 patients with 138 dying ( 83 missing obs. )
                                coef     HR se(coef) 95%CI_l  95%CI_u      z
`NK cell activated_CIBERSORT`  3.069 21.516    2.525   0.153 3034.094  1.215
Age                            0.035  1.035    0.009   1.018    1.053  4.019
Stage2                         0.184  1.202    0.345   0.611    2.364  0.533
Stage3                         0.804  2.233    0.230   1.422    3.508  3.488
Stage4                         1.731  5.648    0.217   3.692    8.639  7.983
Gendermale                    -0.067  0.935    0.184   0.652    1.340 -0.366
RaceBlack                      0.328  1.388    1.068   0.171   11.255  0.307
RaceWhite                      0.323  1.382    1.027   0.185   10.335  0.315
Purity                         0.015  1.015    0.366   0.495    2.082  0.041
FAM83G                         0.060  1.061    0.111   0.854    1.319  0.538
                                  p signif
`NK cell activated_CIBERSORT` 0.224       
Age                           0.000    ***
Stage2                        0.594       
Stage3                        0.000    ***
Stage4                        0.000    ***
Gendermale                    0.714       
RaceBlack                     0.759       
RaceWhite                     0.753       
Purity                        0.967       
FAM83G                        0.591       
Rsquare = 0.177 (max possible = 9.65e-01 )
Likelihood ratio test p = 1.56e-14 
Wald test p = 1.75e-14 
Score (logrank) test p = 9.39e-18 

NK cell activated_CIBERSORT in KIRP (n=290):
Model: Surv(OS, EVENT) ~ `NK cell activated_CIBERSORT` + Age + Stage + Gender + Race + Purity + `FAM83G` 
219 patients with 34 dying ( 71 missing obs. )
                                coef      HR se(coef) 95%CI_l     95%CI_u
`NK cell activated_CIBERSORT`  4.839 126.391    4.588   0.016 1016113.501
Age                            0.013   1.013    0.015   0.983       1.044
Stage2                        -0.088   0.916    1.063   0.114       7.348
Stage3                         1.502   4.491    0.431   1.928      10.462
Stage4                         3.008  20.249    0.538   7.051      58.155
Gendermale                    -0.143   0.867    0.403   0.393       1.911
RaceBlack                     -1.389   0.249    1.218   0.023       2.714
RaceWhite                     -1.651   0.192    1.187   0.019       1.966
Purity                        -0.400   0.670    0.723   0.162       2.766
FAM83G                         0.384   1.468    0.148   1.100       1.961
                                   z     p signif
`NK cell activated_CIBERSORT`  1.055 0.292       
Age                            0.836 0.403       
Stage2                        -0.083 0.934       
Stage3                         3.481 0.000    ***
Stage4                         5.589 0.000    ***
Gendermale                    -0.354 0.723       
RaceBlack                     -1.140 0.254       
RaceWhite                     -1.391 0.164       
Purity                        -0.553 0.580       
FAM83G                         2.603 0.009     **
Rsquare = 0.191 (max possible = 7.58e-01 )
Likelihood ratio test p = 1.26e-06 
Wald test p = 8.79e-07 
Score (logrank) test p = 3.76e-11 

NK cell activated_CIBERSORT in LGG (n=516):
Model: Surv(OS, EVENT) ~ `NK cell activated_CIBERSORT` + Age + Gender + Race + Purity + `FAM83G` 
463 patients with 112 dying ( 53 missing obs. )
                                coef          HR se(coef) 95%CI_l 95%CI_u
`NK cell activated_CIBERSORT` -4.625       0.010    3.741   0.000  14.986
Age                            0.063       1.065    0.008   1.048   1.081
Gendermale                     0.096       1.100    0.196   0.750   1.615
RaceBlack                     15.809 7344252.378 2499.538   0.000     Inf
RaceWhite                     15.683 6474221.824 2499.538   0.000     Inf
Purity                        -0.757       0.469    0.415   0.208   1.058
FAM83G                         1.510       4.529    0.359   2.241   9.153
                                   z     p signif
`NK cell activated_CIBERSORT` -1.236 0.216       
Age                            7.984 0.000    ***
Gendermale                     0.489 0.625       
RaceBlack                      0.006 0.995       
RaceWhite                      0.006 0.995       
Purity                        -1.824 0.068      ·
FAM83G                         4.208 0.000    ***
Rsquare = 0.164 (max possible = 9.07e-01 )
Likelihood ratio test p = 3.34e-15 
Wald test p = 2.54e-15 
Score (logrank) test p = 1.11e-17 

NK cell activated_CIBERSORT in LIHC (n=371):
Model: Surv(OS, EVENT) ~ `NK cell activated_CIBERSORT` + Age + Stage + Gender + Race + Purity + `FAM83G` 
310 patients with 106 dying ( 61 missing obs. )
                                coef    HR se(coef) 95%CI_l 95%CI_u      z
`NK cell activated_CIBERSORT` -1.952 0.142    2.731   0.001  29.965 -0.715
Age                            0.012 1.012    0.008   0.996   1.029  1.497
Stage2                         0.336 1.399    0.261   0.839   2.335  1.286
Stage3                         0.945 2.574    0.236   1.619   4.091  3.999
Stage4                         1.715 5.558    0.625   1.632  18.925  2.744
Gendermale                    -0.092 0.912    0.232   0.579   1.439 -0.394
RaceBlack                      0.951 2.587    0.496   0.978   6.841  1.916
RaceWhite                     -0.032 0.968    0.238   0.607   1.544 -0.136
Purity                         0.518 1.679    0.463   0.678   4.159  1.120
FAM83G                         0.114 1.121    0.093   0.934   1.345  1.226
                                  p signif
`NK cell activated_CIBERSORT` 0.475       
Age                           0.134       
Stage2                        0.199       
Stage3                        0.000    ***
Stage4                        0.006     **
Gendermale                    0.694       
RaceBlack                     0.055      ·
RaceWhite                     0.891       
Purity                        0.263       
FAM83G                        0.220       
Rsquare = 0.091 (max possible = 9.66e-01 )
Likelihood ratio test p = 9.57e-04 
Wald test p = 5.93e-04 
Score (logrank) test p = 2.26e-04 

NK cell activated_CIBERSORT in LUAD (n=515):
Model: Surv(OS, EVENT) ~ `NK cell activated_CIBERSORT` + Age + Stage + Gender + Race + Purity + `FAM83G` 
421 patients with 150 dying ( 94 missing obs. )
                                coef           HR se(coef) 95%CI_l 95%CI_u
`NK cell activated_CIBERSORT` -0.615        0.541    2.990   0.002 189.519
Age                            0.007        1.007    0.009   0.989   1.025
Stage2                         0.858        2.358    0.203   1.585   3.507
Stage3                         1.004        2.730    0.220   1.773   4.204
Stage4                         0.991        2.694    0.338   1.389   5.222
Gendermale                     0.014        1.014    0.170   0.726   1.416
RaceBlack                     16.097  9794493.540 1882.490   0.000     Inf
RaceWhite                     16.274 11687007.489 1882.490   0.000     Inf
Purity                         0.589        1.801    0.344   0.918   3.534
FAM83G                         0.022        1.023    0.099   0.843   1.241
                                   z     p signif
`NK cell activated_CIBERSORT` -0.206 0.837       
Age                            0.759 0.448       
Stage2                         4.236 0.000    ***
Stage3                         4.561 0.000    ***
Stage4                         2.934 0.003     **
Gendermale                     0.082 0.935       
RaceBlack                      0.009 0.993       
RaceWhite                      0.009 0.993       
Purity                         1.712 0.087      ·
FAM83G                         0.226 0.821       
Rsquare = 0.097 (max possible = 9.74e-01 )
Likelihood ratio test p = 5.31e-06 
Wald test p = 6.29e-05 
Score (logrank) test p = 7.87e-06 

NK cell activated_CIBERSORT in LUSC (n=501):
Model: Surv(OS, EVENT) ~ `NK cell activated_CIBERSORT` + Age + Stage + Gender + Race + Purity + `FAM83G` 
370 patients with 161 dying ( 131 missing obs. )
                                coef    HR se(coef) 95%CI_l 95%CI_u      z
`NK cell activated_CIBERSORT` -0.330 0.719    2.524   0.005 101.257 -0.131
Age                            0.015 1.016    0.009   0.997   1.034  1.650
Stage2                         0.182 1.200    0.188   0.830   1.734  0.968
Stage3                         0.564 1.758    0.216   1.151   2.684  2.613
Stage4                         0.907 2.476    0.787   0.529  11.583  1.152
Gendermale                     0.407 1.502    0.194   1.027   2.197  2.095
RaceBlack                     -0.009 0.991    0.598   0.307   3.202 -0.014
RaceWhite                     -0.477 0.620    0.555   0.209   1.841 -0.860
Purity                        -0.504 0.604    0.382   0.286   1.277 -1.320
FAM83G                         0.179 1.196    0.090   1.003   1.426  1.999
                                  p signif
`NK cell activated_CIBERSORT` 0.896       
Age                           0.099      ·
Stage2                        0.333       
Stage3                        0.009     **
Stage4                        0.249       
Gendermale                    0.036      *
RaceBlack                     0.989       
RaceWhite                     0.390       
Purity                        0.187       
FAM83G                        0.046      *
Rsquare = 0.061 (max possible = 9.87e-01 )
Likelihood ratio test p = 9.86e-03 
Wald test p = 8.65e-03 
Score (logrank) test p = 7.06e-03 

NK cell activated_CIBERSORT in MESO (n=87):
Model: Surv(OS, EVENT) ~ `NK cell activated_CIBERSORT` + Age + Stage + Gender + Race + Purity + `FAM83G` 
85 patients with 72 dying ( 2 missing obs. )
                                coef    HR se(coef) 95%CI_l 95%CI_u      z
`NK cell activated_CIBERSORT` -1.860 0.156    3.019   0.000  57.777 -0.616
Age                            0.019 1.019    0.016   0.988   1.051  1.206
Stage2                        -0.247 0.781    0.488   0.300   2.035 -0.505
Stage3                        -0.114 0.892    0.436   0.380   2.096 -0.262
Stage4                        -0.134 0.875    0.500   0.329   2.329 -0.268
Gendermale                    -0.256 0.774    0.337   0.400   1.499 -0.759
RaceBlack                     -0.445 0.641    1.602   0.028  14.815 -0.278
RaceWhite                     -0.754 0.470    1.068   0.058   3.817 -0.706
Purity                        -0.644 0.525    0.563   0.174   1.584 -1.144
FAM83G                         0.183 1.201    0.178   0.847   1.701  1.029
                                  p signif
`NK cell activated_CIBERSORT` 0.538       
Age                           0.228       
Stage2                        0.613       
Stage3                        0.793       
Stage4                        0.789       
Gendermale                    0.448       
RaceBlack                     0.781       
RaceWhite                     0.480       
Purity                        0.253       
FAM83G                        0.304       
Rsquare = 0.077 (max possible = 9.98e-01 )
Likelihood ratio test p = 7.46e-01 
Wald test p = 7.35e-01 
Score (logrank) test p = 7.25e-01 

NK cell activated_CIBERSORT in OV (n=303):
Model: Surv(OS, EVENT) ~ `NK cell activated_CIBERSORT` + Age + Race + Purity + `FAM83G` 
238 patients with 153 dying ( 65 missing obs. )
                                coef     HR se(coef) 95%CI_l  95%CI_u      z
`NK cell activated_CIBERSORT`  2.480 11.941    2.324   0.126 1135.668  1.067
Age                            0.036  1.037    0.008   1.020    1.053  4.370
RaceBlack                     -0.045  0.956    0.578   0.308    2.967 -0.079
RaceWhite                     -0.123  0.884    0.518   0.321    2.438 -0.238
Purity                        -0.488  0.614    0.669   0.165    2.278 -0.730
FAM83G                         0.074  1.077    0.117   0.856    1.356  0.631
                                  p signif
`NK cell activated_CIBERSORT` 0.286       
Age                           0.000    ***
RaceBlack                     0.937       
RaceWhite                     0.812       
Purity                        0.466       
FAM83G                        0.528       
Rsquare = 0.087 (max possible = 9.97e-01 )
Likelihood ratio test p = 1.45e-03 
Wald test p = 1.37e-03 
Score (logrank) test p = 1.13e-03 

NK cell activated_CIBERSORT in PAAD (n=179):
Model: Surv(OS, EVENT) ~ `NK cell activated_CIBERSORT` + Age + Stage + Gender + Race + Purity + `FAM83G` 
165 patients with 89 dying ( 14 missing obs. )
                                coef     HR se(coef) 95%CI_l   95%CI_u      z
`NK cell activated_CIBERSORT`  3.274 26.416    3.968   0.011 63023.656  0.825
Age                            0.021  1.021    0.011   0.999     1.043  1.866
Stage2                         0.639  1.895    0.464   0.763     4.708  1.376
Stage3                        -0.228  0.796    1.092   0.094     6.770 -0.209
Stage4                         0.302  1.352    0.858   0.252     7.266  0.352
Gendermale                    -0.191  0.826    0.218   0.539     1.268 -0.874
RaceBlack                     -0.080  0.923    0.741   0.216     3.941 -0.109
RaceWhite                      0.293  1.341    0.481   0.522     3.442  0.610
Purity                        -0.768  0.464    0.427   0.201     1.071 -1.800
FAM83G                         0.069  1.071    0.148   0.802     1.431  0.464
                                  p signif
`NK cell activated_CIBERSORT` 0.409       
Age                           0.062      ·
Stage2                        0.169       
Stage3                        0.834       
Stage4                        0.725       
Gendermale                    0.382       
RaceBlack                     0.914       
RaceWhite                     0.542       
Purity                        0.072      ·
FAM83G                        0.643       
Rsquare = 0.093 (max possible = 9.91e-01 )
Likelihood ratio test p = 9.72e-02 
Wald test p = 1.35e-01 
Score (logrank) test p = 1.29e-01 

NK cell activated_CIBERSORT in PCPG (n=181):
Model: Surv(OS, EVENT) ~ `NK cell activated_CIBERSORT` + Age + Gender + Race + Purity + `FAM83G` 
164 patients with 7 dying ( 17 missing obs. )
                                 coef           HR  se(coef) 95%CI_l    95%CI_u
`NK cell activated_CIBERSORT` -31.287        0.000    13.308   0.000      0.005
Age                             0.040        1.041     0.033   0.976      1.110
Gendermale                      1.270        3.561     0.959   0.543     23.336
RaceBlack                      -1.774        0.170 22177.811   0.000        Inf
RaceWhite                      16.369 12847529.722 17252.766   0.000        Inf
Purity                          6.573      715.207     3.097   1.652 309690.849
FAM83G                         -0.726        0.484     0.706   0.121      1.931
                                   z     p signif
`NK cell activated_CIBERSORT` -2.351 0.019      *
Age                            1.222 0.222       
Gendermale                     1.324 0.185       
RaceBlack                      0.000 1.000   <NA>
RaceWhite                      0.001 0.999       
Purity                         2.122 0.034      *
FAM83G                        -1.028 0.304       
Rsquare = 0.098 (max possible = 3.07e-01 )
Likelihood ratio test p = 1.81e-02 
Wald test p = 8.17e-02 
Score (logrank) test p = 3.7e-02 

NK cell activated_CIBERSORT in PRAD (n=498):
Model: Surv(OS, EVENT) ~ `NK cell activated_CIBERSORT` + Age + Race + Purity + `FAM83G` 
403 patients with 9 dying ( 95 missing obs. )
                                coef           HR se(coef) 95%CI_l      95%CI_u
`NK cell activated_CIBERSORT`  0.575        1.777   12.977   0.000 1.975953e+11
Age                            0.009        1.009    0.058   0.900 1.131000e+00
RaceBlack                     14.979  3202098.680 6750.396   0.000          Inf
RaceWhite                     16.233 11220382.095 6750.396   0.000          Inf
Purity                         1.072        2.920    1.403   0.187 4.563000e+01
FAM83G                        -0.049        0.952    0.426   0.413 2.193000e+00
                                   z     p signif
`NK cell activated_CIBERSORT`  0.044 0.965       
Age                            0.155 0.877       
RaceBlack                      0.002 0.998       
RaceWhite                      0.002 0.998       
Purity                         0.764 0.445       
FAM83G                        -0.115 0.908       
Rsquare = 0.007 (max possible = 1.83e-01 )
Likelihood ratio test p = 8.42e-01 
Wald test p = 9.3e-01 
Score (logrank) test p = 8.94e-01 

NK cell activated_CIBERSORT in READ (n=166):
Model: Surv(OS, EVENT) ~ `NK cell activated_CIBERSORT` + Age + Stage + Gender + Race + Purity + `FAM83G` 
72 patients with 13 dying ( 94 missing obs. )
                                coef           HR  se(coef) 95%CI_l
`NK cell activated_CIBERSORT` -3.310        0.037    14.835   0.000
Age                            0.078        1.081     0.044   0.992
Stage2                        -2.127        0.119     1.340   0.009
Stage3                        -0.953        0.386     1.066   0.048
Stage4                        -0.872        0.418     1.066   0.052
Gendermale                    -0.463        0.629     0.728   0.151
RaceBlack                     -0.415        0.660 64360.115   0.000
RaceWhite                     17.024 24729506.911 63688.125   0.000
Purity                        -0.832        0.435     1.511   0.023
FAM83G                        -0.579        0.561     0.480   0.219
                                   95%CI_u      z     p signif
`NK cell activated_CIBERSORT` 1.548171e+11 -0.223 0.823       
Age                           1.179000e+00  1.780 0.075      ·
Stage2                        1.648000e+00 -1.587 0.113       
Stage3                        3.115000e+00 -0.894 0.371       
Stage4                        3.382000e+00 -0.817 0.414       
Gendermale                    2.620000e+00 -0.636 0.525       
RaceBlack                              Inf  0.000 1.000   <NA>
RaceWhite                              Inf  0.000 1.000   <NA>
Purity                        8.410000e+00 -0.551 0.582       
FAM83G                        1.435000e+00 -1.207 0.227       
Rsquare = 0.246 (max possible = 7.04e-01 )
Likelihood ratio test p = 2.67e-02 
Wald test p = 9.28e-01 
Score (logrank) test p = 1.81e-02 

NK cell activated_CIBERSORT in SARC (n=260):
Model: Surv(OS, EVENT) ~ `NK cell activated_CIBERSORT` + Age + Gender + Race + Purity + `FAM83G` 
233 patients with 90 dying ( 27 missing obs. )
                                 coef    HR se(coef) 95%CI_l 95%CI_u      z
`NK cell activated_CIBERSORT` -10.878 0.000    4.259   0.000   0.080 -2.554
Age                             0.022 1.022    0.008   1.005   1.039  2.581
Gendermale                     -0.084 0.919    0.224   0.592   1.427 -0.376
RaceBlack                       0.006 1.006    1.089   0.119   8.496  0.005
RaceWhite                      -0.459 0.632    1.022   0.085   4.681 -0.449
Purity                          1.158 3.183    0.583   1.014   9.988  1.984
FAM83G                         -0.102 0.903    0.097   0.747   1.091 -1.057
                                  p signif
`NK cell activated_CIBERSORT` 0.011      *
Age                           0.010      *
Gendermale                    0.707       
RaceBlack                     0.996       
RaceWhite                     0.653       
Purity                        0.047      *
FAM83G                        0.291       
Rsquare = 0.076 (max possible = 9.75e-01 )
Likelihood ratio test p = 1.02e-02 
Wald test p = 1.93e-02 
Score (logrank) test p = 2.07e-02 

NK cell activated_CIBERSORT in SKCM (n=471):
Model: Surv(OS, EVENT) ~ `NK cell activated_CIBERSORT` + Age + Stage + Gender + Race + Purity + `FAM83G` 
390 patients with 186 dying ( 81 missing obs. )
                                coef    HR se(coef) 95%CI_l 95%CI_u      z
`NK cell activated_CIBERSORT` -3.087 0.046    2.440   0.000   5.445 -1.265
Age                            0.018 1.018    0.005   1.008   1.029  3.457
Stage2                         0.246 1.279    0.220   0.832   1.967  1.120
Stage3                         0.565 1.760    0.206   1.175   2.635  2.743
Stage4                         1.271 3.563    0.358   1.767   7.187  3.550
Gendermale                    -0.055 0.947    0.158   0.695   1.289 -0.348
RaceWhite                     -1.175 0.309    0.405   0.140   0.683 -2.901
Purity                         0.938 2.555    0.357   1.269   5.141  2.628
FAM83G                         0.092 1.096    0.072   0.952   1.261  1.280
                                  p signif
`NK cell activated_CIBERSORT` 0.206       
Age                           0.001     **
Stage2                        0.263       
Stage3                        0.006     **
Stage4                        0.000    ***
Gendermale                    0.728       
RaceWhite                     0.004     **
Purity                        0.009     **
FAM83G                        0.201       
Rsquare = 0.133 (max possible = 9.92e-01 )
Likelihood ratio test p = 8.4e-09 
Wald test p = 7.67e-09 
Score (logrank) test p = 8.17e-10 

NK cell activated_CIBERSORT in SKCM-Primary (n=103):
Model: Surv(OS, EVENT) ~ `NK cell activated_CIBERSORT` + Age + Stage + Gender + Race + Purity + `FAM83G` 
94 patients with 26 dying ( 9 missing obs. )
                                 coef           HR se(coef) 95%CI_l 95%CI_u
`NK cell activated_CIBERSORT` -12.584 0.000000e+00    7.384   0.000   6.607
Age                             0.017 1.018000e+00    0.016   0.987   1.050
Stage2                         17.326 3.345176e+07 6354.838   0.000     Inf
Stage3                         17.738 5.050355e+07 6354.838   0.000     Inf
Stage4                         19.885 4.325153e+08 6354.838   0.000     Inf
Gendermale                      0.385 1.470000e+00    0.459   0.598   3.616
RaceWhite                      -0.799 4.500000e-01    0.673   0.120   1.683
Purity                          0.398 1.488000e+00    1.024   0.200  11.072
FAM83G                          0.201 1.223000e+00    0.169   0.878   1.705
                                   z     p signif
`NK cell activated_CIBERSORT` -1.704 0.088      ·
Age                            1.105 0.269       
Stage2                         0.003 0.998       
Stage3                         0.003 0.998       
Stage4                         0.003 0.998       
Gendermale                     0.839 0.401       
RaceWhite                     -1.187 0.235       
Purity                         0.388 0.698       
FAM83G                         1.189 0.235       
Rsquare = 0.193 (max possible = 8.69e-01 )
Likelihood ratio test p = 1.68e-02 
Wald test p = 2.63e-02 
Score (logrank) test p = 1.36e-03 

NK cell activated_CIBERSORT in SKCM-Metastasis (n=368):
Model: Surv(OS, EVENT) ~ `NK cell activated_CIBERSORT` + Age + Stage + Gender + Race + Purity + `FAM83G` 
296 patients with 160 dying ( 72 missing obs. )
                                coef    HR se(coef) 95%CI_l 95%CI_u      z
`NK cell activated_CIBERSORT` -2.869 0.057    2.628   0.000   9.793 -1.092
Age                            0.021 1.021    0.006   1.010   1.032  3.635
Stage2                         0.118 1.126    0.233   0.713   1.778  0.508
Stage3                         0.524 1.689    0.211   1.117   2.553  2.484
Stage4                         1.055 2.873    0.406   1.298   6.361  2.602
Gendermale                    -0.063 0.939    0.173   0.670   1.318 -0.363
RaceWhite                     -1.011 0.364    0.601   0.112   1.182 -1.681
Purity                         1.025 2.787    0.386   1.308   5.936  2.656
FAM83G                         0.012 1.012    0.082   0.862   1.188  0.147
                                  p signif
`NK cell activated_CIBERSORT` 0.275       
Age                           0.000    ***
Stage2                        0.611       
Stage3                        0.013      *
Stage4                        0.009     **
Gendermale                    0.717       
RaceWhite                     0.093      ·
Purity                        0.008     **
FAM83G                        0.883       
Rsquare = 0.138 (max possible = 9.95e-01 )
Likelihood ratio test p = 1.46e-06 
Wald test p = 2.66e-06 
Score (logrank) test p = 1.05e-06 

NK cell activated_CIBERSORT in STAD (n=415):
Model: Surv(OS, EVENT) ~ `NK cell activated_CIBERSORT` + Age + Stage + Gender + Race + Purity + `FAM83G` 
289 patients with 111 dying ( 126 missing obs. )
                                coef    HR se(coef) 95%CI_l  95%CI_u      z
`NK cell activated_CIBERSORT`  2.002 7.401    2.582   0.047 1166.644  0.775
Age                            0.027 1.028    0.010   1.007    1.049  2.637
Stage2                         0.551 1.735    0.391   0.806    3.735  1.407
Stage3                         0.951 2.587    0.363   1.270    5.269  2.619
Stage4                         1.325 3.763    0.506   1.395   10.151  2.617
Gendermale                     0.200 1.221    0.208   0.813    1.835  0.962
RaceBlack                      0.436 1.546    0.456   0.633    3.777  0.956
RaceWhite                      0.190 1.209    0.248   0.744    1.966  0.765
Purity                        -0.528 0.590    0.383   0.278    1.249 -1.379
FAM83G                        -0.362 0.697    0.113   0.558    0.870 -3.190
                                  p signif
`NK cell activated_CIBERSORT` 0.438       
Age                           0.008     **
Stage2                        0.159       
Stage3                        0.009     **
Stage4                        0.009     **
Gendermale                    0.336       
RaceBlack                     0.339       
RaceWhite                     0.444       
Purity                        0.168       
FAM83G                        0.001     **
Rsquare = 0.109 (max possible = 9.79e-01 )
Likelihood ratio test p = 2.25e-04 
Wald test p = 2.13e-04 
Score (logrank) test p = 1.58e-04 

NK cell activated_CIBERSORT in TGCT (n=150):
Model: Surv(OS, EVENT) ~ `NK cell activated_CIBERSORT` + Age + Stage + Race + Purity + `FAM83G` 
75 patients with 2 dying ( 75 missing obs. )
                                 coef          HR     se(coef) 95%CI_l 95%CI_u
`NK cell activated_CIBERSORT` -11.266       0.000   548714.483       0     Inf
Age                            -1.586       0.205     2421.423       0     Inf
Stage2                         -6.768       0.001    60749.635       0     Inf
Stage3                         13.414  669452.813   110900.632       0     Inf
RaceBlack                       8.970    7865.198 21567626.330       0     Inf
RaceWhite                     -30.284       0.000 21859500.941       0     Inf
Purity                         13.828 1012346.819   316718.940       0     Inf
FAM83G                          3.274      26.413    21749.102       0     Inf
                                   z     p signif
`NK cell activated_CIBERSORT`  0.000 1.000   <NA>
Age                           -0.001 0.999       
Stage2                         0.000 1.000   <NA>
Stage3                         0.000 1.000   <NA>
RaceBlack                      0.000 1.000   <NA>
RaceWhite                      0.000 1.000   <NA>
Purity                         0.000 1.000   <NA>
FAM83G                         0.000 1.000   <NA>
Rsquare = 0.14 (max possible = 1.4e-01 )
Likelihood ratio test p = 1.84e-01 
Wald test p = 1e+00 
Score (logrank) test p = 3.16e-03 

NK cell activated_CIBERSORT in THCA (n=509):
Model: Surv(OS, EVENT) ~ `NK cell activated_CIBERSORT` + Age + Stage + Gender + Race + Purity + `FAM83G` 
395 patients with 16 dying ( 114 missing obs. )
                                coef           HR se(coef) 95%CI_l      95%CI_u
`NK cell activated_CIBERSORT` -7.500        0.001   12.352   0.000 18049758.724
Age                            0.152        1.164    0.028   1.101        1.231
Stage2                         0.925        2.522    1.194   0.243       26.171
Stage3                         0.759        2.136    0.923   0.350       13.047
Stage4                         2.021        7.548    1.031   1.000       56.955
Gendermale                    -0.034        0.967    0.629   0.282        3.314
RaceBlack                     16.661 17215647.488 6060.319   0.000          Inf
RaceWhite                     16.341 12495543.049 6060.319   0.000          Inf
Purity                         2.747       15.589    1.144   1.656      146.797
FAM83G                         0.562        1.754    0.425   0.763        4.034
                                   z     p signif
`NK cell activated_CIBERSORT` -0.607 0.544       
Age                            5.342 0.000    ***
Stage2                         0.775 0.438       
Stage3                         0.822 0.411       
Stage4                         1.960 0.050      ·
Gendermale                    -0.054 0.957       
RaceBlack                      0.003 0.998       
RaceWhite                      0.003 0.998       
Purity                         2.401 0.016      *
FAM83G                         1.322 0.186       
Rsquare = 0.159 (max possible = 3.47e-01 )
Likelihood ratio test p = 8.66e-11 
Wald test p = 2.12e-04 
Score (logrank) test p = 1.25e-10 

NK cell activated_CIBERSORT in THYM (n=120):
Model: Surv(OS, EVENT) ~ `NK cell activated_CIBERSORT` + Age + Gender + Race + Purity + `FAM83G` 
113 patients with 9 dying ( 7 missing obs. )
                                 coef         HR  se(coef) 95%CI_l      95%CI_u
`NK cell activated_CIBERSORT`  12.341 228879.480     8.419   0.016 3.358031e+12
Age                             0.048      1.049     0.033   0.984 1.118000e+00
Gendermale                     -0.316      0.729     0.741   0.170 3.116000e+00
RaceBlack                     -16.851      0.000 12329.118   0.000          Inf
RaceWhite                       0.259      1.296     1.156   0.135 1.248600e+01
Purity                          0.162      1.176     1.095   0.137 1.005900e+01
FAM83G                         -0.315      0.730     0.437   0.310 1.717000e+00
                                   z     p signif
`NK cell activated_CIBERSORT`  1.466 0.143       
Age                            1.474 0.140       
Gendermale                    -0.427 0.670       
RaceBlack                     -0.001 0.999       
RaceWhite                      0.224 0.823       
Purity                         0.148 0.882       
FAM83G                        -0.722 0.471       
Rsquare = 0.061 (max possible = 4.51e-01 )
Likelihood ratio test p = 4.21e-01 
Wald test p = 5.07e-01 
Score (logrank) test p = 3.45e-01 

NK cell activated_CIBERSORT in UCEC (n=545):
Model: Surv(OS, EVENT) ~ `NK cell activated_CIBERSORT` + Age + Race + Purity + `FAM83G` 
85 patients with 16 dying ( 460 missing obs. )
                                coef    HR se(coef) 95%CI_l 95%CI_u      z
`NK cell activated_CIBERSORT` -9.921 0.000    5.734   0.000   3.731 -1.730
Age                            0.002 1.002    0.029   0.947   1.060  0.060
RaceWhite                      1.468 4.343    0.691   1.121  16.822  2.125
Purity                         1.256 3.512    1.033   0.464  26.604  1.216
FAM83G                        -0.040 0.961    0.293   0.541   1.707 -0.137
                                  p signif
`NK cell activated_CIBERSORT` 0.084      ·
Age                           0.952       
RaceWhite                     0.034      *
Purity                        0.224       
FAM83G                        0.891       
Rsquare = 0.116 (max possible = 7.29e-01 )
Likelihood ratio test p = 6.38e-02 
Wald test p = 9.8e-02 
Score (logrank) test p = 7.44e-02 

NK cell activated_CIBERSORT in UCS (n=57):
Model: Surv(OS, EVENT) ~ `NK cell activated_CIBERSORT` + Age + Race + Purity + `FAM83G` 
52 patients with 32 dying ( 5 missing obs. )
                                coef           HR se(coef) 95%CI_l  95%CI_u
`NK cell activated_CIBERSORT` -2.912        0.054    5.075   0.000 1135.493
Age                            0.051        1.053    0.026   1.000    1.108
RaceBlack                     16.757 18949736.718 6513.753   0.000      Inf
RaceWhite                     17.007 24333124.211 6513.753   0.000      Inf
Purity                        -1.277        0.279    1.125   0.031    2.529
FAM83G                        -0.292        0.747    0.280   0.431    1.294
                                   z     p signif
`NK cell activated_CIBERSORT` -0.574 0.566       
Age                            1.951 0.051      ·
RaceBlack                      0.003 0.998       
RaceWhite                      0.003 0.998       
Purity                        -1.135 0.256       
FAM83G                        -1.041 0.298       
Rsquare = 0.14 (max possible = 9.83e-01 )
Likelihood ratio test p = 2.49e-01 
Wald test p = 3.68e-01 
Score (logrank) test p = 2.82e-01 

NK cell activated_CIBERSORT in UVM (n=80):
Model: Surv(OS, EVENT) ~ `NK cell activated_CIBERSORT` + Age + Stage + Gender + Purity + `FAM83G` 
77 patients with 22 dying ( 3 missing obs. )
                                coef           HR se(coef) 95%CI_l      95%CI_u
`NK cell activated_CIBERSORT` 19.402 2.667899e+08    6.441 877.838 8.108196e+13
Age                            0.059 1.061000e+00    0.022   1.015 1.108000e+00
Stage3                         0.509 1.664000e+00    0.542   0.575 4.816000e+00
Stage4                         3.590 3.623200e+01    1.231   3.248 4.041130e+02
Gendermale                     0.408 1.503000e+00    0.510   0.553 4.085000e+00
Purity                         2.122 8.348000e+00    1.341   0.603 1.156080e+02
FAM83G                         0.604 1.829000e+00    0.373   0.880 3.803000e+00
                                  z     p signif
`NK cell activated_CIBERSORT` 3.012 0.003     **
Age                           2.648 0.008     **
Stage3                        0.939 0.348       
Stage4                        2.917 0.004     **
Gendermale                    0.799 0.424       
Purity                        1.583 0.114       
FAM83G                        1.617 0.106       
Rsquare = 0.356 (max possible = 8.72e-01 )
Likelihood ratio test p = 1.83e-05 
Wald test p = 3.38e-04 
Score (logrank) test p = 3.82e-11 

NK cell activated_CIBERSORT-ABS in ACC (n=79):
Model: Surv(OS, EVENT) ~ `NK cell activated_CIBERSORT-ABS` + Age + Gender + Race + Purity + `FAM83G` 
64 patients with 24 dying ( 15 missing obs. )
                                    coef           HR  se(coef) 95%CI_l
`NK cell activated_CIBERSORT-ABS` -8.420        0.000    29.458   0.000
Age                                0.005        1.005     0.014   0.978
Gendermale                         0.357        1.429     0.437   0.607
RaceBlack                         -0.076        0.927 11963.266   0.000
RaceWhite                         16.788 19534174.491 10186.362   0.000
Purity                             2.621       13.748     2.664   0.074
FAM83G                             0.015        1.015     0.231   0.646
                                       95%CI_u      z     p signif
`NK cell activated_CIBERSORT-ABS` 2.616622e+21 -0.286 0.775       
Age                               1.032000e+00  0.340 0.734       
Gendermale                        3.368000e+00  0.817 0.414       
RaceBlack                                  Inf  0.000 1.000   <NA>
RaceWhite                                  Inf  0.002 0.999       
Purity                            2.544144e+03  0.984 0.325       
FAM83G                            1.596000e+00  0.065 0.948       
Rsquare = 0.068 (max possible = 9.38e-01 )
Likelihood ratio test p = 7.23e-01 
Wald test p = 9.47e-01 
Score (logrank) test p = 8.47e-01 

NK cell activated_CIBERSORT-ABS in BLCA (n=408):
Model: Surv(OS, EVENT) ~ `NK cell activated_CIBERSORT-ABS` + Age + Stage + Gender + Race + Purity + `FAM83G` 
348 patients with 160 dying ( 60 missing obs. )
                                    coef          HR se(coef) 95%CI_l 95%CI_u
`NK cell activated_CIBERSORT-ABS` -5.067       0.006    4.270   0.000  27.158
Age                                0.032       1.033    0.009   1.015   1.050
Stage2                            14.591 2171576.709 1865.063   0.000     Inf
Stage3                            15.073 3516511.236 1865.063   0.000     Inf
Stage4                            15.526 5529707.443 1865.063   0.000     Inf
Gendermale                        -0.149       0.862    0.180   0.606   1.225
RaceBlack                          0.609       1.838    0.452   0.758   4.461
RaceWhite                          0.088       1.092    0.356   0.544   2.191
Purity                            -0.073       0.929    0.380   0.442   1.956
FAM83G                             0.104       1.110    0.082   0.945   1.303
                                       z     p signif
`NK cell activated_CIBERSORT-ABS` -1.187 0.235       
Age                                3.748 0.000    ***
Stage2                             0.008 0.994       
Stage3                             0.008 0.994       
Stage4                             0.008 0.993       
Gendermale                        -0.829 0.407       
RaceBlack                          1.346 0.178       
RaceWhite                          0.246 0.805       
Purity                            -0.193 0.847       
FAM83G                             1.273 0.203       
Rsquare = 0.137 (max possible = 9.91e-01 )
Likelihood ratio test p = 1.44e-07 
Wald test p = 6.03e-07 
Score (logrank) test p = 1.86e-07 

NK cell activated_CIBERSORT-ABS in BRCA (n=1100):
Model: Surv(OS, EVENT) ~ `NK cell activated_CIBERSORT-ABS` + Age + Stage + Gender + Race + Purity + `FAM83G` 
878 patients with 121 dying ( 222 missing obs. )
                                    coef     HR se(coef) 95%CI_l    95%CI_u
`NK cell activated_CIBERSORT-ABS`  0.241  1.273    6.095   0.000 196360.254
Age                                0.036  1.036    0.008   1.021      1.052
Stage2                             0.407  1.502    0.304   0.828      2.725
Stage3                             1.188  3.281    0.313   1.776      6.061
Stage4                             2.546 12.756    0.390   5.935     27.416
Gendermale                         0.052  1.054    1.008   0.146      7.605
RaceBlack                         -0.050  0.951    0.622   0.281      3.221
RaceWhite                         -0.266  0.766    0.600   0.237      2.482
Purity                             0.501  1.650    0.442   0.694      3.923
FAM83G                             0.097  1.102    0.107   0.893      1.359
                                       z     p signif
`NK cell activated_CIBERSORT-ABS`  0.040 0.968       
Age                                4.744 0.000    ***
Stage2                             1.339 0.181       
Stage3                             3.795 0.000    ***
Stage4                             6.522 0.000    ***
Gendermale                         0.052 0.959       
RaceBlack                         -0.081 0.935       
RaceWhite                         -0.444 0.657       
Purity                             1.133 0.257       
FAM83G                             0.905 0.365       
Rsquare = 0.082 (max possible = 7.85e-01 )
Likelihood ratio test p = 5.14e-12 
Wald test p = 2.15e-15 
Score (logrank) test p = 2.5e-21 

NK cell activated_CIBERSORT-ABS in BRCA-Basal (n=191):
Model: Surv(OS, EVENT) ~ `NK cell activated_CIBERSORT-ABS` + Age + Stage + Race + Purity + `FAM83G` 
163 patients with 24 dying ( 28 missing obs. )
                                     coef           HR se(coef) 95%CI_l
`NK cell activated_CIBERSORT-ABS` -19.905 0.000000e+00   15.952   0.000
Age                                 0.014 1.014000e+00    0.018   0.979
Stage2                             18.669 1.282117e+08 6394.966   0.000
Stage3                             20.140 5.580981e+08 6394.966   0.000
Stage4                             21.724 2.718961e+09 6394.966   0.000
RaceBlack                          -0.837 4.330000e-01    1.124   0.048
RaceWhite                          -1.239 2.900000e-01    1.130   0.032
Purity                             -0.164 8.490000e-01    1.103   0.098
FAM83G                             -0.166 8.470000e-01    0.225   0.545
                                    95%CI_u      z     p signif
`NK cell activated_CIBERSORT-ABS` 85935.019 -1.248 0.212       
Age                                   1.051  0.779 0.436       
Stage2                                  Inf  0.003 0.998       
Stage3                                  Inf  0.003 0.997       
Stage4                                  Inf  0.003 0.997       
RaceBlack                             3.918 -0.745 0.456       
RaceWhite                             2.654 -1.096 0.273       
Purity                                7.370 -0.149 0.882       
FAM83G                                1.316 -0.739 0.460       
Rsquare = 0.169 (max possible = 7.18e-01 )
Likelihood ratio test p = 4.14e-04 
Wald test p = 8.71e-03 
Score (logrank) test p = 4.93e-06 

NK cell activated_CIBERSORT-ABS in BRCA-Her2 (n=82):
Model: Surv(OS, EVENT) ~ `NK cell activated_CIBERSORT-ABS` + Age + Stage + Race + Purity + `FAM83G` 
59 patients with 11 dying ( 23 missing obs. )
                                    coef           HR  se(coef) 95%CI_l
`NK cell activated_CIBERSORT-ABS`  9.575 1.439386e+04    43.846   0.000
Age                                0.043 1.044000e+00     0.030   0.984
Stage2                            18.090 7.182587e+07 15069.232   0.000
Stage3                            19.817 4.042141e+08 15069.232   0.000
Stage4                                NA           NA     0.000      NA
RaceBlack                         -3.582 2.800000e-02     1.944   0.001
RaceWhite                         -1.580 2.060000e-01     1.458   0.012
Purity                             3.396 2.984700e+01     2.398   0.272
FAM83G                            -0.653 5.200000e-01     0.478   0.204
                                       95%CI_u      z     p signif
`NK cell activated_CIBERSORT-ABS` 3.019229e+41  0.218 0.827       
Age                               1.108000e+00  1.429 0.153       
Stage2                                     Inf  0.001 0.999       
Stage3                                     Inf  0.001 0.999       
Stage4                                      NA     NA    NA   <NA>
RaceBlack                         1.256000e+00 -1.843 0.065      ·
RaceWhite                         3.586000e+00 -1.084 0.278       
Purity                            3.279975e+03  1.416 0.157       
FAM83G                            1.327000e+00 -1.368 0.171       
Rsquare = 0.39 (max possible = 6.68e-01 )
Likelihood ratio test p = 2.98e-04 
Wald test p = 3.31e-01 
Score (logrank) test p = 3.12e-14 

NK cell activated_CIBERSORT-ABS in BRCA-LumA (n=568):
Model: Surv(OS, EVENT) ~ `NK cell activated_CIBERSORT-ABS` + Age + Stage + Gender + Race + Purity + `FAM83G` 
464 patients with 55 dying ( 104 missing obs. )
                                     coef    HR se(coef) 95%CI_l      95%CI_u
`NK cell activated_CIBERSORT-ABS`   1.634 5.124    9.010   0.000 2.392076e+08
Age                                 0.047 1.049    0.012   1.024 1.073000e+00
Stage2                              0.340 1.405    0.375   0.673 2.932000e+00
Stage3                              0.882 2.416    0.396   1.112 5.248000e+00
Stage4                              2.274 9.715    0.609   2.942 3.207700e+01
Gendermale                        -15.399 0.000 3474.663   0.000          Inf
RaceBlack                          -0.449 0.638    1.182   0.063 6.477000e+00
RaceWhite                           0.180 1.197    1.042   0.155 9.226000e+00
Purity                              0.328 1.388    0.631   0.403 4.784000e+00
FAM83G                              0.172 1.188    0.189   0.821 1.720000e+00
                                       z     p signif
`NK cell activated_CIBERSORT-ABS`  0.181 0.856       
Age                                3.996 0.000    ***
Stage2                             0.906 0.365       
Stage3                             2.229 0.026      *
Stage4                             3.731 0.000    ***
Gendermale                        -0.004 0.996       
RaceBlack                         -0.380 0.704       
RaceWhite                          0.172 0.863       
Purity                             0.519 0.604       
FAM83G                             0.913 0.361       
Rsquare = 0.072 (max possible = 6.81e-01 )
Likelihood ratio test p = 1.54e-04 
Wald test p = 3.7e-05 
Score (logrank) test p = 7.32e-07 

NK cell activated_CIBERSORT-ABS in BRCA-LumB (n=219):
Model: Surv(OS, EVENT) ~ `NK cell activated_CIBERSORT-ABS` + Age + Stage + Gender + Race + Purity + `FAM83G` 
157 patients with 25 dying ( 62 missing obs. )
                                    coef           HR se(coef) 95%CI_l
`NK cell activated_CIBERSORT-ABS` 15.169  3869912.318   25.190   0.000
Age                                0.048        1.050    0.022   1.006
Stage2                             0.651        1.918    1.081   0.231
Stage3                             1.573        4.823    1.062   0.601
Stage4                             2.013        7.485    1.182   0.739
Gendermale                         1.060        2.888    1.130   0.315
RaceBlack                         16.716 18180920.192 6222.633   0.000
RaceWhite                         16.074  9571073.088 6222.633   0.000
Purity                             1.259        3.521    1.402   0.226
FAM83G                            -0.020        0.980    0.242   0.611
                                       95%CI_u      z     p signif
`NK cell activated_CIBERSORT-ABS` 1.070217e+28  0.602 0.547       
Age                               1.095000e+00  2.242 0.025      *
Stage2                            1.596000e+01  0.603 0.547       
Stage3                            3.868100e+01  1.481 0.139       
Stage4                            7.585600e+01  1.704 0.088      ·
Gendermale                        2.646000e+01  0.938 0.348       
RaceBlack                                  Inf  0.003 0.998       
RaceWhite                                  Inf  0.003 0.998       
Purity                            5.493100e+01  0.898 0.369       
FAM83G                            1.574000e+00 -0.082 0.935       
Rsquare = 0.107 (max possible = 6.98e-01 )
Likelihood ratio test p = 5.85e-02 
Wald test p = 9.69e-02 
Score (logrank) test p = 3.42e-02 

NK cell activated_CIBERSORT-ABS in CESC (n=306):
Model: Surv(OS, EVENT) ~ `NK cell activated_CIBERSORT-ABS` + Age + Race + Purity + `FAM83G` 
227 patients with 55 dying ( 79 missing obs. )
                                    coef    HR se(coef) 95%CI_l   95%CI_u
`NK cell activated_CIBERSORT-ABS` -0.681 0.506    5.413   0.000 20523.555
Age                                0.010 1.010    0.010   0.991     1.030
RaceBlack                          0.954 2.596    1.074   0.316    21.321
RaceWhite                          0.734 2.082    1.020   0.282    15.379
Purity                             0.627 1.872    0.791   0.397     8.821
FAM83G                             0.104 1.110    0.115   0.886     1.390
                                       z     p signif
`NK cell activated_CIBERSORT-ABS` -0.126 0.900       
Age                                1.052 0.293       
RaceBlack                          0.888 0.375       
RaceWhite                          0.719 0.472       
Purity                             0.792 0.428       
FAM83G                             0.906 0.365       
Rsquare = 0.017 (max possible = 8.91e-01 )
Likelihood ratio test p = 6.79e-01 
Wald test p = 7.04e-01 
Score (logrank) test p = 6.94e-01 

NK cell activated_CIBERSORT-ABS in CHOL (n=36):
Model: Surv(OS, EVENT) ~ `NK cell activated_CIBERSORT-ABS` + Age + Stage + Gender + Race + Purity + `FAM83G` 
36 patients with 18 dying ( 0 missing obs. )
                                     coef    HR se(coef) 95%CI_l      95%CI_u
`NK cell activated_CIBERSORT-ABS`  -6.555 0.001   13.109   0.000 2.047216e+08
Age                                 0.013 1.013    0.024   0.967 1.062000e+00
Stage2                              0.824 2.279    0.728   0.547 9.497000e+00
Stage3                            -15.681 0.000 6978.566   0.000          Inf
Stage4                              0.820 2.271    0.805   0.469 1.099200e+01
Gendermale                          0.104 1.110    0.611   0.335 3.678000e+00
RaceBlack                          -0.537 0.584    1.675   0.022 1.558800e+01
RaceWhite                          -1.130 0.323    0.934   0.052 2.016000e+00
Purity                              2.012 7.480    1.618   0.314 1.783000e+02
FAM83G                             -0.144 0.866    0.344   0.441 1.699000e+00
                                       z     p signif
`NK cell activated_CIBERSORT-ABS` -0.500 0.617       
Age                                0.552 0.581       
Stage2                             1.131 0.258       
Stage3                            -0.002 0.998       
Stage4                             1.020 0.308       
Gendermale                         0.171 0.865       
RaceBlack                         -0.321 0.749       
RaceWhite                         -1.209 0.227       
Purity                             1.244 0.214       
FAM83G                            -0.419 0.675       
Rsquare = 0.223 (max possible = 9.46e-01 )
Likelihood ratio test p = 5.26e-01 
Wald test p = 7.31e-01 
Score (logrank) test p = 5.48e-01 

NK cell activated_CIBERSORT-ABS in COAD (n=458):
Model: Surv(OS, EVENT) ~ `NK cell activated_CIBERSORT-ABS` + Age + Stage + Gender + Race + Purity + `FAM83G` 
236 patients with 58 dying ( 222 missing obs. )
                                    coef          HR se(coef) 95%CI_l
`NK cell activated_CIBERSORT-ABS` 15.626 6112637.678    8.857   0.177
Age                                0.029       1.029    0.013   1.003
Stage2                             0.347       1.414    0.643   0.401
Stage3                             1.107       3.025    0.628   0.883
Stage4                             2.337      10.345    0.634   2.983
Gendermale                         0.319       1.376    0.288   0.782
RaceBlack                         -0.538       0.584    0.850   0.110
RaceWhite                         -0.563       0.569    0.792   0.121
Purity                            -0.435       0.647    0.672   0.173
FAM83G                            -0.315       0.730    0.207   0.486
                                       95%CI_u      z     p signif
`NK cell activated_CIBERSORT-ABS` 2.114229e+14  1.764 0.078      ·
Age                               1.055000e+00  2.226 0.026      *
Stage2                            4.985000e+00  0.540 0.589       
Stage3                            1.036000e+01  1.762 0.078      ·
Stage4                            3.587300e+01  3.683 0.000    ***
Gendermale                        2.421000e+00  1.106 0.269       
RaceBlack                         3.090000e+00 -0.633 0.527       
RaceWhite                         2.690000e+00 -0.711 0.477       
Purity                            2.417000e+00 -0.647 0.517       
FAM83G                            1.095000e+00 -1.523 0.128       
Rsquare = 0.141 (max possible = 8.97e-01 )
Likelihood ratio test p = 9.08e-05 
Wald test p = 1.02e-04 
Score (logrank) test p = 1.02e-05 

NK cell activated_CIBERSORT-ABS in DLBC (n=48):
Model: Surv(OS, EVENT) ~ `NK cell activated_CIBERSORT-ABS` + Age + Gender + Race + Purity + `FAM83G` 
41 patients with 5 dying ( 7 missing obs. )
                                     coef      HR se(coef) 95%CI_l    95%CI_u
`NK cell activated_CIBERSORT-ABS` -19.581   0.000   16.939   0.000 821494.969
Age                                -0.144   0.866    0.099   0.714      1.050
Gendermale                         -1.514   0.220    1.565   0.010      4.724
RaceBlack                          -1.149   0.317    2.200   0.004     23.654
RaceWhite                          -7.140   0.001    3.155   0.000      0.384
Purity                            -10.248   0.000    5.763   0.000      2.850
FAM83G                              5.181 177.872    2.522   1.269  24938.074
                                       z     p signif
`NK cell activated_CIBERSORT-ABS` -1.156 0.248       
Age                               -1.463 0.143       
Gendermale                        -0.968 0.333       
RaceBlack                         -0.522 0.601       
RaceWhite                         -2.263 0.024      *
Purity                            -1.778 0.075      ·
FAM83G                             2.054 0.040      *
Rsquare = 0.334 (max possible = 5.58e-01 )
Likelihood ratio test p = 1.98e-02 
Wald test p = 3.68e-01 
Score (logrank) test p = 1.68e-01 

NK cell activated_CIBERSORT-ABS in ESCA (n=185):
Model: Surv(OS, EVENT) ~ `NK cell activated_CIBERSORT-ABS` + Age + Stage + Gender + Race + Purity + `FAM83G` 
140 patients with 47 dying ( 45 missing obs. )
                                    coef     HR se(coef) 95%CI_l      95%CI_u
`NK cell activated_CIBERSORT-ABS` -4.368  0.013   13.560   0.000 4.416472e+09
Age                                0.009  1.009    0.014   0.982 1.038000e+00
Stage2                             0.710  2.034    0.659   0.559 7.403000e+00
Stage3                             1.453  4.277    0.672   1.145 1.597900e+01
Stage4                             2.877 17.768    0.775   3.888 8.119300e+01
Gendermale                         0.429  1.536    0.549   0.524 4.504000e+00
RaceBlack                          0.311  1.364    1.076   0.166 1.123100e+01
RaceWhite                         -0.128  0.880    0.459   0.358 2.161000e+00
Purity                             0.308  1.360    0.802   0.283 6.547000e+00
FAM83G                            -0.076  0.927    0.178   0.654 1.314000e+00
                                       z     p signif
`NK cell activated_CIBERSORT-ABS` -0.322 0.747       
Age                                0.674 0.500       
Stage2                             1.077 0.282       
Stage3                             2.161 0.031      *
Stage4                             3.712 0.000    ***
Gendermale                         0.781 0.435       
RaceBlack                          0.289 0.773       
RaceWhite                         -0.280 0.780       
Purity                             0.384 0.701       
FAM83G                            -0.426 0.670       
Rsquare = 0.142 (max possible = 9.32e-01 )
Likelihood ratio test p = 1.79e-02 
Wald test p = 9.03e-03 
Score (logrank) test p = 8.18e-04 

NK cell activated_CIBERSORT-ABS in GBM (n=153):
Model: Surv(OS, EVENT) ~ `NK cell activated_CIBERSORT-ABS` + Age + Gender + Race + Purity + `FAM83G` 
135 patients with 108 dying ( 18 missing obs. )
                                    coef       HR se(coef) 95%CI_l     95%CI_u
`NK cell activated_CIBERSORT-ABS`  7.232 1382.595   16.354   0.000 1.15056e+17
Age                                0.030    1.031    0.009   1.013 1.04800e+00
Gendermale                        -0.116    0.891    0.216   0.583 1.36100e+00
RaceBlack                          0.564    1.758    0.728   0.422 7.31800e+00
RaceWhite                         -0.203    0.817    0.621   0.242 2.76000e+00
Purity                            -1.043    0.352    0.575   0.114 1.08700e+00
FAM83G                            -0.117    0.890    0.210   0.589 1.34400e+00
                                       z     p signif
`NK cell activated_CIBERSORT-ABS`  0.442 0.658       
Age                                3.449 0.001     **
Gendermale                        -0.536 0.592       
RaceBlack                          0.775 0.438       
RaceWhite                         -0.326 0.744       
Purity                            -1.815 0.069      ·
FAM83G                            -0.554 0.579       
Rsquare = 0.133 (max possible = 9.98e-01 )
Likelihood ratio test p = 7.28e-03 
Wald test p = 1.09e-02 
Score (logrank) test p = 8.85e-03 

NK cell activated_CIBERSORT-ABS in HNSC (n=522):
Model: Surv(OS, EVENT) ~ `NK cell activated_CIBERSORT-ABS` + Age + Stage + Gender + Race + Purity + `FAM83G` 
411 patients with 176 dying ( 111 missing obs. )
                                    coef    HR se(coef) 95%CI_l  95%CI_u      z
`NK cell activated_CIBERSORT-ABS` -0.969 0.379    4.152   0.000 1296.900 -0.233
Age                                0.022 1.022    0.008   1.007    1.038  2.886
Stage2                             0.613 1.845    0.545   0.634    5.371  1.124
Stage3                             0.839 2.314    0.540   0.803    6.666  1.554
Stage4                             1.241 3.458    0.514   1.263    9.465  2.415
Gendermale                        -0.253 0.776    0.173   0.553    1.089 -1.466
RaceBlack                          0.129 1.138    0.559   0.380    3.405  0.231
RaceWhite                         -0.255 0.775    0.512   0.284    2.114 -0.498
Purity                            -0.057 0.945    0.366   0.461    1.935 -0.155
FAM83G                            -0.011 0.989    0.066   0.869    1.125 -0.173
                                      p signif
`NK cell activated_CIBERSORT-ABS` 0.815       
Age                               0.004     **
Stage2                            0.261       
Stage3                            0.120       
Stage4                            0.016      *
Gendermale                        0.143       
RaceBlack                         0.817       
RaceWhite                         0.618       
Purity                            0.877       
FAM83G                            0.862       
Rsquare = 0.069 (max possible = 9.89e-01 )
Likelihood ratio test p = 9.95e-04 
Wald test p = 2.56e-03 
Score (logrank) test p = 1.9e-03 

NK cell activated_CIBERSORT-ABS in HNSC-HPV+ (n=98):
Model: Surv(OS, EVENT) ~ `NK cell activated_CIBERSORT-ABS` + Age + Stage + Gender + Race + Purity + `FAM83G` 
65 patients with 23 dying ( 33 missing obs. )
                                     coef           HR  se(coef) 95%CI_l
`NK cell activated_CIBERSORT-ABS` -10.141 0.000000e+00    10.026   0.000
Age                                 0.004 1.004000e+00     0.027   0.952
Stage2                             17.237 3.061404e+07  5194.390   0.000
Stage3                             16.457 1.402718e+07  5194.390   0.000
Stage4                             17.251 3.103805e+07  5194.390   0.000
Gendermale                         -0.363 6.960000e-01     0.585   0.221
RaceBlack                          18.903 1.619043e+08 12207.681   0.000
RaceWhite                          17.995 6.530991e+07 12207.681   0.000
Purity                             -1.630 1.960000e-01     1.065   0.024
FAM83G                             -0.034 9.670000e-01     0.170   0.693
                                    95%CI_u      z     p signif
`NK cell activated_CIBERSORT-ABS` 13483.308 -1.011 0.312       
Age                                   1.058  0.130 0.896       
Stage2                                  Inf  0.003 0.997       
Stage3                                  Inf  0.003 0.997       
Stage4                                  Inf  0.003 0.997       
Gendermale                            2.190 -0.620 0.535       
RaceBlack                               Inf  0.002 0.999       
RaceWhite                               Inf  0.001 0.999       
Purity                                1.579 -1.531 0.126       
FAM83G                                1.348 -0.200 0.841       
Rsquare = 0.104 (max possible = 9.17e-01 )
Likelihood ratio test p = 7.11e-01 
Wald test p = 9.23e-01 
Score (logrank) test p = 8.3e-01 

NK cell activated_CIBERSORT-ABS in HNSC-HPV- (n=422):
Model: Surv(OS, EVENT) ~ `NK cell activated_CIBERSORT-ABS` + Age + Stage + Gender + Race + Purity + `FAM83G` 
346 patients with 153 dying ( 76 missing obs. )
                                    coef    HR se(coef) 95%CI_l   95%CI_u
`NK cell activated_CIBERSORT-ABS`  1.605 4.977    4.711   0.000 50922.775
Age                                0.027 1.027    0.008   1.010     1.044
Stage2                             0.367 1.443    0.555   0.486     4.279
Stage3                             0.738 2.091    0.543   0.721     6.061
Stage4                             1.161 3.193    0.516   1.163     8.771
Gendermale                        -0.279 0.756    0.184   0.527     1.084
RaceBlack                         -0.007 0.993    0.565   0.328     3.003
RaceWhite                         -0.382 0.683    0.514   0.249     1.869
Purity                             0.222 1.248    0.404   0.566     2.754
FAM83G                             0.010 1.010    0.075   0.872     1.169
                                       z     p signif
`NK cell activated_CIBERSORT-ABS`  0.341 0.733       
Age                                3.171 0.002     **
Stage2                             0.661 0.509       
Stage3                             1.358 0.174       
Stage4                             2.252 0.024      *
Gendermale                        -1.520 0.129       
RaceBlack                         -0.013 0.990       
RaceWhite                         -0.743 0.457       
Purity                             0.549 0.583       
FAM83G                             0.128 0.898       
Rsquare = 0.085 (max possible = 9.89e-01 )
Likelihood ratio test p = 6.42e-04 
Wald test p = 1.67e-03 
Score (logrank) test p = 1.27e-03 

NK cell activated_CIBERSORT-ABS in KICH (n=66):
Model: Surv(OS, EVENT) ~ `NK cell activated_CIBERSORT-ABS` + Age + Stage + Gender + Race + Purity + `FAM83G` 
63 patients with 9 dying ( 3 missing obs. )
                                     coef           HR se(coef)      95%CI_l
`NK cell activated_CIBERSORT-ABS` -91.583 0.000000e+00   65.246        0.000
Age                                 0.062 1.064000e+00    0.029        1.004
Stage2                             15.380 4.778945e+06    0.849   905749.426
Stage3                             16.156 1.038209e+07    0.776  2266452.015
Stage4                             19.154 2.081720e+08    0.899 35770453.892
Gendermale                         -1.063 3.460000e-01    0.729        0.083
RaceBlack                         -16.811 0.000000e+00 5303.094        0.000
RaceWhite                          -0.896 4.080000e-01    1.166        0.042
Purity                             -0.451 6.370000e-01    4.145        0.000
FAM83G                              0.443 1.557000e+00    0.696        0.398
                                       95%CI_u      z     p signif
`NK cell activated_CIBERSORT-ABS` 5.802242e+15 -1.404 0.160       
Age                               1.127000e+00  2.088 0.037      *
Stage2                            2.521483e+07 18.124 0.000    ***
Stage3                            4.755795e+07 20.806 0.000    ***
Stage4                            1.211490e+09 21.315 0.000    ***
Gendermale                        1.443000e+00 -1.457 0.145       
RaceBlack                                  Inf -0.003 0.997       
RaceWhite                         4.012000e+00 -0.768 0.442       
Purity                            2.151353e+03 -0.109 0.913       
FAM83G                            6.092000e+00  0.636 0.525       
Rsquare = 0.356 (max possible = 6.71e-01 )
Likelihood ratio test p = 1.97e-03 
Wald test p = 5.37e-257 
Score (logrank) test p = 1.63e-08 

NK cell activated_CIBERSORT-ABS in KIRC (n=533):
Model: Surv(OS, EVENT) ~ `NK cell activated_CIBERSORT-ABS` + Age + Stage + Gender + Race + Purity + `FAM83G` 
450 patients with 138 dying ( 83 missing obs. )
                                    coef    HR se(coef) 95%CI_l   95%CI_u
`NK cell activated_CIBERSORT-ABS`  2.100 8.169    4.048   0.003 22806.121
Age                                0.035 1.036    0.009   1.019     1.054
Stage2                             0.200 1.221    0.345   0.621     2.400
Stage3                             0.809 2.245    0.231   1.428     3.528
Stage4                             1.745 5.727    0.217   3.744     8.760
Gendermale                        -0.068 0.934    0.185   0.650     1.343
RaceBlack                          0.293 1.341    1.068   0.165    10.874
RaceWhite                          0.230 1.258    1.023   0.169     9.349
Purity                             0.064 1.066    0.386   0.500     2.272
FAM83G                             0.046 1.047    0.112   0.841     1.303
                                       z     p signif
`NK cell activated_CIBERSORT-ABS`  0.519 0.604       
Age                                4.163 0.000    ***
Stage2                             0.579 0.562       
Stage3                             3.506 0.000    ***
Stage4                             8.050 0.000    ***
Gendermale                        -0.369 0.712       
RaceBlack                          0.275 0.784       
RaceWhite                          0.224 0.822       
Purity                             0.166 0.868       
FAM83G                             0.410 0.682       
Rsquare = 0.175 (max possible = 9.65e-01 )
Likelihood ratio test p = 2.68e-14 
Wald test p = 3.31e-14 
Score (logrank) test p = 1.77e-17 

NK cell activated_CIBERSORT-ABS in KIRP (n=290):
Model: Surv(OS, EVENT) ~ `NK cell activated_CIBERSORT-ABS` + Age + Stage + Gender + Race + Purity + `FAM83G` 
219 patients with 34 dying ( 71 missing obs. )
                                    coef           HR se(coef) 95%CI_l
`NK cell activated_CIBERSORT-ABS` 27.698 1.069075e+12   13.161   6.710
Age                                0.017 1.017000e+00    0.016   0.987
Stage2                             0.048 1.049000e+00    1.067   0.130
Stage3                             1.430 4.178000e+00    0.426   1.812
Stage4                             2.945 1.901900e+01    0.530   6.726
Gendermale                        -0.121 8.860000e-01    0.395   0.408
RaceBlack                         -0.844 4.300000e-01    1.263   0.036
RaceWhite                         -1.073 3.420000e-01    1.228   0.031
Purity                             0.198 1.219000e+00    0.769   0.270
FAM83G                             0.373 1.452000e+00    0.148   1.087
                                       95%CI_u      z     p signif
`NK cell activated_CIBERSORT-ABS` 1.703357e+23  2.105 0.035      *
Age                               1.049000e+00  1.103 0.270       
Stage2                            8.487000e+00  0.045 0.964       
Stage3                            9.633000e+00  3.355 0.001     **
Stage4                            5.378000e+01  5.554 0.000    ***
Gendermale                        1.923000e+00 -0.307 0.759       
RaceBlack                         5.106000e+00 -0.669 0.504       
RaceWhite                         3.797000e+00 -0.874 0.382       
Purity                            5.499000e+00  0.258 0.797       
FAM83G                            1.939000e+00  2.524 0.012      *
Rsquare = 0.202 (max possible = 7.58e-01 )
Likelihood ratio test p = 3.43e-07 
Wald test p = 2.16e-07 
Score (logrank) test p = 6.49e-12 

NK cell activated_CIBERSORT-ABS in LGG (n=516):
Model: Surv(OS, EVENT) ~ `NK cell activated_CIBERSORT-ABS` + Age + Gender + Race + Purity + `FAM83G` 
463 patients with 112 dying ( 53 missing obs. )
                                    coef          HR se(coef) 95%CI_l
`NK cell activated_CIBERSORT-ABS`  1.619       5.049   17.894   0.000
Age                                0.061       1.063    0.008   1.047
Gendermale                         0.083       1.086    0.196   0.740
RaceBlack                         15.808 7337426.359 2472.496   0.000
RaceWhite                         15.655 6294512.661 2472.496   0.000
Purity                            -0.681       0.506    0.423   0.221
FAM83G                             1.502       4.490    0.386   2.106
                                       95%CI_u      z     p signif
`NK cell activated_CIBERSORT-ABS` 8.602908e+15  0.090 0.928       
Age                               1.080000e+00  7.907 0.000    ***
Gendermale                        1.595000e+00  0.423 0.672       
RaceBlack                                  Inf  0.006 0.995       
RaceWhite                                  Inf  0.006 0.995       
Purity                            1.160000e+00 -1.610 0.107       
FAM83G                            9.572000e+00  3.889 0.000    ***
Rsquare = 0.161 (max possible = 9.07e-01 )
Likelihood ratio test p = 6.99e-15 
Wald test p = 5.3e-15 
Score (logrank) test p = 2.48e-17 

NK cell activated_CIBERSORT-ABS in LIHC (n=371):
Model: Surv(OS, EVENT) ~ `NK cell activated_CIBERSORT-ABS` + Age + Stage + Gender + Race + Purity + `FAM83G` 
310 patients with 106 dying ( 61 missing obs. )
                                    coef    HR se(coef) 95%CI_l   95%CI_u
`NK cell activated_CIBERSORT-ABS`  0.940 2.560    4.313   0.001 12004.861
Age                                0.012 1.012    0.008   0.996     1.029
Stage2                             0.322 1.379    0.262   0.825     2.305
Stage3                             0.926 2.525    0.235   1.593     4.003
Stage4                             1.695 5.444    0.625   1.601    18.515
Gendermale                        -0.064 0.938    0.238   0.588     1.496
RaceBlack                          0.883 2.418    0.498   0.912     6.411
RaceWhite                         -0.021 0.979    0.238   0.614     1.562
Purity                             0.586 1.796    0.515   0.655     4.924
FAM83G                             0.123 1.131    0.092   0.943     1.355
                                       z     p signif
`NK cell activated_CIBERSORT-ABS`  0.218 0.827       
Age                                1.464 0.143       
Stage2                             1.227 0.220       
Stage3                             3.941 0.000    ***
Stage4                             2.713 0.007     **
Gendermale                        -0.268 0.789       
RaceBlack                          1.774 0.076      ·
RaceWhite                         -0.087 0.930       
Purity                             1.138 0.255       
FAM83G                             1.327 0.184       
Rsquare = 0.09 (max possible = 9.66e-01 )
Likelihood ratio test p = 1.14e-03 
Wald test p = 6.45e-04 
Score (logrank) test p = 2.55e-04 

NK cell activated_CIBERSORT-ABS in LUAD (n=515):
Model: Surv(OS, EVENT) ~ `NK cell activated_CIBERSORT-ABS` + Age + Stage + Gender + Race + Purity + `FAM83G` 
421 patients with 150 dying ( 94 missing obs. )
                                    coef           HR se(coef) 95%CI_l 95%CI_u
`NK cell activated_CIBERSORT-ABS` -5.512        0.004    4.644   0.000  36.265
Age                                0.007        1.007    0.009   0.990   1.025
Stage2                             0.853        2.347    0.203   1.578   3.490
Stage3                             0.977        2.655    0.221   1.721   4.097
Stage4                             0.990        2.692    0.336   1.394   5.199
Gendermale                         0.001        1.001    0.170   0.716   1.397
RaceBlack                         16.161 10435135.047 1879.217   0.000     Inf
RaceWhite                         16.319 12225569.801 1879.217   0.000     Inf
Purity                             0.455        1.576    0.362   0.775   3.205
FAM83G                             0.036        1.037    0.099   0.854   1.258
                                       z     p signif
`NK cell activated_CIBERSORT-ABS` -1.187 0.235       
Age                                0.808 0.419       
Stage2                             4.211 0.000    ***
Stage3                             4.412 0.000    ***
Stage4                             2.949 0.003     **
Gendermale                         0.003 0.997       
RaceBlack                          0.009 0.993       
RaceWhite                          0.009 0.993       
Purity                             1.255 0.209       
FAM83G                             0.365 0.715       
Rsquare = 0.1 (max possible = 9.74e-01 )
Likelihood ratio test p = 2.95e-06 
Wald test p = 4.07e-05 
Score (logrank) test p = 5.02e-06 

NK cell activated_CIBERSORT-ABS in LUSC (n=501):
Model: Surv(OS, EVENT) ~ `NK cell activated_CIBERSORT-ABS` + Age + Stage + Gender + Race + Purity + `FAM83G` 
370 patients with 161 dying ( 131 missing obs. )
                                    coef     HR se(coef) 95%CI_l    95%CI_u
`NK cell activated_CIBERSORT-ABS`  3.158 23.534    4.266   0.005 100725.737
Age                                0.016  1.016    0.009   0.998      1.035
Stage2                             0.189  1.208    0.188   0.836      1.744
Stage3                             0.559  1.748    0.216   1.146      2.668
Stage4                             0.954  2.596    0.784   0.558     12.071
Gendermale                         0.412  1.510    0.194   1.033      2.207
RaceBlack                          0.006  1.006    0.596   0.313      3.236
RaceWhite                         -0.488  0.614    0.552   0.208      1.813
Purity                            -0.484  0.616    0.381   0.292      1.301
FAM83G                             0.189  1.208    0.090   1.013      1.440
                                       z     p signif
`NK cell activated_CIBERSORT-ABS`  0.740 0.459       
Age                                1.712 0.087      ·
Stage2                             1.007 0.314       
Stage3                             2.591 0.010      *
Stage4                             1.216 0.224       
Gendermale                         2.126 0.034      *
RaceBlack                          0.011 0.992       
RaceWhite                         -0.883 0.377       
Purity                            -1.270 0.204       
FAM83G                             2.100 0.036      *
Rsquare = 0.062 (max possible = 9.87e-01 )
Likelihood ratio test p = 8.25e-03 
Wald test p = 6.86e-03 
Score (logrank) test p = 5.76e-03 

NK cell activated_CIBERSORT-ABS in MESO (n=87):
Model: Surv(OS, EVENT) ~ `NK cell activated_CIBERSORT-ABS` + Age + Stage + Gender + Race + Purity + `FAM83G` 
85 patients with 72 dying ( 2 missing obs. )
                                    coef    HR se(coef) 95%CI_l 95%CI_u      z
`NK cell activated_CIBERSORT-ABS` -7.934 0.000    5.061   0.000   7.290 -1.567
Age                                0.015 1.015    0.016   0.984   1.048  0.956
Stage2                            -0.429 0.651    0.499   0.245   1.731 -0.860
Stage3                            -0.198 0.821    0.434   0.350   1.922 -0.455
Stage4                            -0.244 0.783    0.495   0.297   2.065 -0.493
Gendermale                        -0.265 0.767    0.335   0.398   1.478 -0.793
RaceBlack                         -0.734 0.480    1.602   0.021  11.094 -0.458
RaceWhite                         -0.829 0.436    1.069   0.054   3.548 -0.776
Purity                            -1.089 0.336    0.629   0.098   1.154 -1.733
FAM83G                             0.200 1.221    0.177   0.864   1.726  1.132
                                      p signif
`NK cell activated_CIBERSORT-ABS` 0.117       
Age                               0.339       
Stage2                            0.390       
Stage3                            0.649       
Stage4                            0.622       
Gendermale                        0.428       
RaceBlack                         0.647       
RaceWhite                         0.438       
Purity                            0.083      ·
FAM83G                            0.257       
Rsquare = 0.1 (max possible = 9.98e-01 )
Likelihood ratio test p = 5.39e-01 
Wald test p = 5.09e-01 
Score (logrank) test p = 5e-01 

NK cell activated_CIBERSORT-ABS in OV (n=303):
Model: Surv(OS, EVENT) ~ `NK cell activated_CIBERSORT-ABS` + Age + Race + Purity + `FAM83G` 
238 patients with 153 dying ( 65 missing obs. )
                                    coef    HR se(coef) 95%CI_l    95%CI_u
`NK cell activated_CIBERSORT-ABS` -0.258 0.772    6.636   0.000 344135.110
Age                                0.035 1.036    0.008   1.020      1.053
RaceBlack                         -0.072 0.931    0.578   0.300      2.889
RaceWhite                         -0.170 0.844    0.517   0.306      2.323
Purity                            -0.515 0.598    0.740   0.140      2.549
FAM83G                             0.061 1.063    0.116   0.847      1.334
                                       z     p signif
`NK cell activated_CIBERSORT-ABS` -0.039 0.969       
Age                                4.320 0.000    ***
RaceBlack                         -0.124 0.901       
RaceWhite                         -0.329 0.742       
Purity                            -0.696 0.487       
FAM83G                             0.525 0.600       
Rsquare = 0.082 (max possible = 9.97e-01 )
Likelihood ratio test p = 2.3e-03 
Wald test p = 2.07e-03 
Score (logrank) test p = 1.69e-03 

NK cell activated_CIBERSORT-ABS in PAAD (n=179):
Model: Surv(OS, EVENT) ~ `NK cell activated_CIBERSORT-ABS` + Age + Stage + Gender + Race + Purity + `FAM83G` 
165 patients with 89 dying ( 14 missing obs. )
                                    coef    HR se(coef) 95%CI_l      95%CI_u
`NK cell activated_CIBERSORT-ABS`  1.882 6.564    8.228   0.000 66186781.055
Age                                0.022 1.022    0.011   1.000        1.044
Stage2                             0.577 1.781    0.455   0.731        4.342
Stage3                            -0.267 0.766    1.104   0.088        6.659
Stage4                             0.196 1.217    0.846   0.232        6.383
Gendermale                        -0.196 0.822    0.224   0.530        1.274
RaceBlack                         -0.071 0.931    0.746   0.216        4.022
RaceWhite                          0.316 1.371    0.483   0.532        3.536
Purity                            -0.676 0.509    0.408   0.229        1.133
FAM83G                             0.056 1.058    0.148   0.792        1.413
                                       z     p signif
`NK cell activated_CIBERSORT-ABS`  0.229 0.819       
Age                                1.959 0.050      ·
Stage2                             1.270 0.204       
Stage3                            -0.242 0.809       
Stage4                             0.232 0.816       
Gendermale                        -0.876 0.381       
RaceBlack                         -0.095 0.924       
RaceWhite                          0.654 0.513       
Purity                            -1.655 0.098      ·
FAM83G                             0.381 0.704       
Rsquare = 0.09 (max possible = 9.91e-01 )
Likelihood ratio test p = 1.16e-01 
Wald test p = 1.55e-01 
Score (logrank) test p = 1.44e-01 

NK cell activated_CIBERSORT-ABS in PCPG (n=181):
Model: Surv(OS, EVENT) ~ `NK cell activated_CIBERSORT-ABS` + Age + Gender + Race + Purity + `FAM83G` 
164 patients with 7 dying ( 17 missing obs. )
                                     coef           HR  se(coef) 95%CI_l
`NK cell activated_CIBERSORT-ABS` -54.458        0.000    55.572   0.000
Age                                 0.047        1.048     0.033   0.983
Gendermale                          1.556        4.740     0.947   0.741
RaceBlack                          -0.833        0.435 22373.342   0.000
RaceWhite                          16.819 20163837.066 18166.404   0.000
Purity                              4.385       80.209     3.203   0.151
FAM83G                             -0.493        0.611     0.694   0.157
                                       95%CI_u      z     p signif
`NK cell activated_CIBERSORT-ABS` 4.490945e+23 -0.980 0.327       
Age                               1.117000e+00  1.436 0.151       
Gendermale                        3.033400e+01  1.643 0.100       
RaceBlack                                  Inf  0.000 1.000   <NA>
RaceWhite                                  Inf  0.001 0.999       
Purity                            4.269654e+04  1.369 0.171       
FAM83G                            2.382000e+00 -0.710 0.478       
Rsquare = 0.067 (max possible = 3.07e-01 )
Likelihood ratio test p = 1.23e-01 
Wald test p = 3.23e-01 
Score (logrank) test p = 2.29e-01 

NK cell activated_CIBERSORT-ABS in PRAD (n=498):
Model: Surv(OS, EVENT) ~ `NK cell activated_CIBERSORT-ABS` + Age + Race + Purity + `FAM83G` 
403 patients with 9 dying ( 95 missing obs. )
                                    coef           HR se(coef) 95%CI_l
`NK cell activated_CIBERSORT-ABS`  1.755        5.786   34.367   0.000
Age                                0.009        1.009    0.057   0.902
RaceBlack                         14.975  3189562.468 6748.488   0.000
RaceWhite                         16.226 11142638.500 6748.488   0.000
Purity                             1.100        3.004    1.468   0.169
FAM83G                            -0.056        0.946    0.415   0.419
                                       95%CI_u      z     p signif
`NK cell activated_CIBERSORT-ABS` 1.036795e+30  0.051 0.959       
Age                               1.129000e+00  0.161 0.872       
RaceBlack                                  Inf  0.002 0.998       
RaceWhite                                  Inf  0.002 0.998       
Purity                            5.340000e+01  0.749 0.454       
FAM83G                            2.133000e+00 -0.134 0.893       
Rsquare = 0.007 (max possible = 1.83e-01 )
Likelihood ratio test p = 8.42e-01 
Wald test p = 9.3e-01 
Score (logrank) test p = 8.94e-01 

NK cell activated_CIBERSORT-ABS in READ (n=166):
Model: Surv(OS, EVENT) ~ `NK cell activated_CIBERSORT-ABS` + Age + Stage + Gender + Race + Purity + `FAM83G` 
72 patients with 13 dying ( 94 missing obs. )
                                    coef           HR  se(coef) 95%CI_l
`NK cell activated_CIBERSORT-ABS` 89.201 5.490990e+38    48.967   0.001
Age                                0.082 1.085000e+00     0.045   0.994
Stage2                            -3.006 5.000000e-02     1.442   0.003
Stage3                            -1.733 1.770000e-01     1.105   0.020
Stage4                            -1.500 2.230000e-01     1.265   0.019
Gendermale                        -0.074 9.280000e-01     0.824   0.185
RaceBlack                         -0.537 5.850000e-01 77252.969   0.000
RaceWhite                         17.139 2.777022e+07 76672.390   0.000
Purity                             1.507 4.512000e+00     2.187   0.062
FAM83G                            -0.462 6.300000e-01     0.479   0.247
                                       95%CI_u      z     p signif
`NK cell activated_CIBERSORT-ABS` 2.631265e+80  1.822 0.069      ·
Age                               1.185000e+00  1.835 0.067      ·
Stage2                            8.360000e-01 -2.085 0.037      *
Stage3                            1.542000e+00 -1.568 0.117       
Stage4                            2.662000e+00 -1.186 0.236       
Gendermale                        4.670000e+00 -0.090 0.928       
RaceBlack                                  Inf  0.000 1.000   <NA>
RaceWhite                                  Inf  0.000 1.000   <NA>
Purity                            3.283200e+02  0.689 0.491       
FAM83G                            1.610000e+00 -0.965 0.335       
Rsquare = 0.282 (max possible = 7.04e-01 )
Likelihood ratio test p = 8.01e-03 
Wald test p = 7.41e-01 
Score (logrank) test p = 4.3e-03 

NK cell activated_CIBERSORT-ABS in SARC (n=260):
Model: Surv(OS, EVENT) ~ `NK cell activated_CIBERSORT-ABS` + Age + Gender + Race + Purity + `FAM83G` 
233 patients with 90 dying ( 27 missing obs. )
                                     coef    HR se(coef) 95%CI_l 95%CI_u      z
`NK cell activated_CIBERSORT-ABS` -19.851 0.000    7.738   0.000   0.009 -2.566
Age                                 0.024 1.024    0.008   1.007   1.041  2.857
Gendermale                         -0.072 0.930    0.224   0.599   1.444 -0.323
RaceBlack                          -0.045 0.956    1.087   0.114   8.047 -0.042
RaceWhite                          -0.528 0.590    1.022   0.080   4.369 -0.517
Purity                              0.836 2.307    0.569   0.756   7.040  1.469
FAM83G                             -0.111 0.895    0.096   0.741   1.081 -1.151
                                      p signif
`NK cell activated_CIBERSORT-ABS` 0.010      *
Age                               0.004     **
Gendermale                        0.747       
RaceBlack                         0.967       
RaceWhite                         0.605       
Purity                            0.142       
FAM83G                            0.250       
Rsquare = 0.081 (max possible = 9.75e-01 )
Likelihood ratio test p = 6.26e-03 
Wald test p = 2.01e-02 
Score (logrank) test p = 2.04e-02 

NK cell activated_CIBERSORT-ABS in SKCM (n=471):
Model: Surv(OS, EVENT) ~ `NK cell activated_CIBERSORT-ABS` + Age + Stage + Gender + Race + Purity + `FAM83G` 
390 patients with 186 dying ( 81 missing obs. )
                                    coef    HR se(coef) 95%CI_l 95%CI_u      z
`NK cell activated_CIBERSORT-ABS` -7.263 0.001    3.229   0.000   0.393 -2.249
Age                                0.018 1.018    0.005   1.008   1.029  3.412
Stage2                             0.196 1.216    0.222   0.788   1.877  0.882
Stage3                             0.538 1.712    0.206   1.144   2.563  2.615
Stage4                             1.219 3.384    0.357   1.682   6.808  3.418
Gendermale                        -0.082 0.921    0.158   0.676   1.256 -0.518
RaceWhite                         -1.177 0.308    0.405   0.139   0.681 -2.909
Purity                             0.553 1.739    0.404   0.788   3.836  1.370
FAM83G                             0.075 1.077    0.070   0.939   1.236  1.064
                                      p signif
`NK cell activated_CIBERSORT-ABS` 0.024      *
Age                               0.001     **
Stage2                            0.378       
Stage3                            0.009     **
Stage4                            0.001     **
Gendermale                        0.604       
RaceWhite                         0.004     **
Purity                            0.171       
FAM83G                            0.287       
Rsquare = 0.142 (max possible = 9.92e-01 )
Likelihood ratio test p = 1.5e-09 
Wald test p = 4.16e-09 
Score (logrank) test p = 3.24e-10 

NK cell activated_CIBERSORT-ABS in SKCM-Primary (n=103):
Model: Surv(OS, EVENT) ~ `NK cell activated_CIBERSORT-ABS` + Age + Stage + Gender + Race + Purity + `FAM83G` 
94 patients with 26 dying ( 9 missing obs. )
                                    coef           HR se(coef) 95%CI_l
`NK cell activated_CIBERSORT-ABS` -9.856 0.000000e+00   13.823   0.000
Age                                0.015 1.015000e+00    0.016   0.983
Stage2                            17.384 3.547276e+07 6255.784   0.000
Stage3                            17.885 5.854277e+07 6255.784   0.000
Stage4                            20.007 4.886460e+08 6255.784   0.000
Gendermale                         0.344 1.410000e+00    0.449   0.585
RaceWhite                         -0.946 3.880000e-01    0.667   0.105
Purity                             0.469 1.598000e+00    1.119   0.178
FAM83G                             0.226 1.253000e+00    0.172   0.894
                                       95%CI_u      z     p signif
`NK cell activated_CIBERSORT-ABS` 30609979.738 -0.713 0.476       
Age                                      1.048  0.920 0.358       
Stage2                                     Inf  0.003 0.998       
Stage3                                     Inf  0.003 0.998       
Stage4                                     Inf  0.003 0.997       
Gendermale                               3.401  0.766 0.444       
RaceWhite                                1.435 -1.418 0.156       
Purity                                  14.330  0.419 0.675       
FAM83G                                   1.756  1.312 0.190       
Rsquare = 0.171 (max possible = 8.69e-01 )
Likelihood ratio test p = 3.95e-02 
Wald test p = 3.45e-02 
Score (logrank) test p = 2.36e-03 

NK cell activated_CIBERSORT-ABS in SKCM-Metastasis (n=368):
Model: Surv(OS, EVENT) ~ `NK cell activated_CIBERSORT-ABS` + Age + Stage + Gender + Race + Purity + `FAM83G` 
296 patients with 160 dying ( 72 missing obs. )
                                    coef    HR se(coef) 95%CI_l 95%CI_u      z
`NK cell activated_CIBERSORT-ABS` -6.560 0.001    3.361   0.000   1.027 -1.952
Age                                0.020 1.021    0.006   1.009   1.032  3.598
Stage2                             0.078 1.081    0.234   0.683   1.712  0.333
Stage3                             0.504 1.655    0.210   1.096   2.499  2.394
Stage4                             1.005 2.732    0.404   1.237   6.033  2.487
Gendermale                        -0.096 0.908    0.174   0.646   1.276 -0.556
RaceWhite                         -1.031 0.356    0.601   0.110   1.157 -1.717
Purity                             0.655 1.925    0.439   0.814   4.552  1.491
FAM83G                             0.002 1.002    0.079   0.858   1.171  0.024
                                      p signif
`NK cell activated_CIBERSORT-ABS` 0.051      ·
Age                               0.000    ***
Stage2                            0.739       
Stage3                            0.017      *
Stage4                            0.013      *
Gendermale                        0.578       
RaceWhite                         0.086      ·
Purity                            0.136       
FAM83G                            0.981       
Rsquare = 0.146 (max possible = 9.95e-01 )
Likelihood ratio test p = 4.22e-07 
Wald test p = 1.77e-06 
Score (logrank) test p = 5.51e-07 

NK cell activated_CIBERSORT-ABS in STAD (n=415):
Model: Surv(OS, EVENT) ~ `NK cell activated_CIBERSORT-ABS` + Age + Stage + Gender + Race + Purity + `FAM83G` 
289 patients with 111 dying ( 126 missing obs. )
                                    coef       HR se(coef) 95%CI_l     95%CI_u
`NK cell activated_CIBERSORT-ABS`  7.124 1241.730    4.531   0.173 8928672.429
Age                                0.028    1.029    0.010   1.008       1.050
Stage2                             0.520    1.682    0.392   0.780       3.625
Stage3                             0.942    2.566    0.363   1.259       5.226
Stage4                             1.373    3.947    0.506   1.466      10.632
Gendermale                         0.206    1.228    0.207   0.818       1.844
RaceBlack                          0.482    1.619    0.456   0.663       3.955
RaceWhite                          0.200    1.221    0.248   0.751       1.985
Purity                            -0.482    0.617    0.381   0.292       1.304
FAM83G                            -0.389    0.678    0.110   0.547       0.840
                                       z     p signif
`NK cell activated_CIBERSORT-ABS`  1.572 0.116       
Age                                2.772 0.006     **
Stage2                             1.326 0.185       
Stage3                             2.595 0.009     **
Stage4                             2.716 0.007     **
Gendermale                         0.993 0.321       
RaceBlack                          1.058 0.290       
RaceWhite                          0.805 0.421       
Purity                            -1.264 0.206       
FAM83G                            -3.547 0.000    ***
Rsquare = 0.115 (max possible = 9.79e-01 )
Likelihood ratio test p = 1.13e-04 
Wald test p = 1.59e-04 
Score (logrank) test p = 1.12e-04 

NK cell activated_CIBERSORT-ABS in TGCT (n=150):
Model: Surv(OS, EVENT) ~ `NK cell activated_CIBERSORT-ABS` + Age + Stage + Race + Purity + `FAM83G` 
75 patients with 2 dying ( 75 missing obs. )
                                     coef         HR     se(coef) 95%CI_l
`NK cell activated_CIBERSORT-ABS` -13.632      0.000  1024299.352       0
Age                                -1.588      0.204     2181.829       0
Stage2                             -6.998      0.001    55384.025       0
Stage3                             12.881 392653.338    76081.919       0
RaceBlack                           8.170   3532.342 23778401.313       0
RaceWhite                         -31.151      0.000 24702735.339       0
Purity                             12.524 274747.970   267665.298       0
FAM83G                              3.340     28.226    20666.360       0
                                  95%CI_u      z     p signif
`NK cell activated_CIBERSORT-ABS`     Inf  0.000 1.000   <NA>
Age                                   Inf -0.001 0.999       
Stage2                                Inf  0.000 1.000   <NA>
Stage3                                Inf  0.000 1.000   <NA>
RaceBlack                             Inf  0.000 1.000   <NA>
RaceWhite                             Inf  0.000 1.000   <NA>
Purity                                Inf  0.000 1.000   <NA>
FAM83G                                Inf  0.000 1.000   <NA>
Rsquare = 0.14 (max possible = 1.4e-01 )
Likelihood ratio test p = 1.84e-01 
Wald test p = 1e+00 
Score (logrank) test p = 3.73e-03 

NK cell activated_CIBERSORT-ABS in THCA (n=509):
Model: Surv(OS, EVENT) ~ `NK cell activated_CIBERSORT-ABS` + Age + Stage + Gender + Race + Purity + `FAM83G` 
395 patients with 16 dying ( 114 missing obs. )
                                     coef           HR se(coef) 95%CI_l
`NK cell activated_CIBERSORT-ABS` -15.946        0.000   19.358   0.000
Age                                 0.156        1.169    0.030   1.103
Stage2                              1.001        2.720    1.215   0.252
Stage3                              0.934        2.545    1.003   0.357
Stage4                              2.195        8.976    1.089   1.062
Gendermale                         -0.281        0.755    0.688   0.196
RaceBlack                          17.612 44565811.598 8649.250   0.000
RaceWhite                          17.285 32106207.678 8649.250   0.000
Purity                              2.843       17.165    1.174   1.720
FAM83G                              0.669        1.953    0.354   0.976
                                       95%CI_u      z     p signif
`NK cell activated_CIBERSORT-ABS` 3.571057e+09 -0.824 0.410       
Age                               1.238000e+00  5.271 0.000    ***
Stage2                            2.941300e+01  0.824 0.410       
Stage3                            1.817200e+01  0.932 0.352       
Stage4                            7.585400e+01  2.015 0.044      *
Gendermale                        2.912000e+00 -0.407 0.684       
RaceBlack                                  Inf  0.002 0.998       
RaceWhite                                  Inf  0.002 0.998       
Purity                            1.712930e+02  2.422 0.015      *
FAM83G                            3.907000e+00  1.891 0.059      ·
Rsquare = 0.16 (max possible = 3.47e-01 )
Likelihood ratio test p = 7.26e-11 
Wald test p = 2.63e-04 
Score (logrank) test p = 1.39e-10 

NK cell activated_CIBERSORT-ABS in THYM (n=120):
Model: Surv(OS, EVENT) ~ `NK cell activated_CIBERSORT-ABS` + Age + Gender + Race + Purity + `FAM83G` 
113 patients with 9 dying ( 7 missing obs. )
                                     coef           HR se(coef) 95%CI_l
`NK cell activated_CIBERSORT-ABS`  17.974 63990863.191   10.602   0.060
Age                                 0.051        1.053    0.033   0.987
Gendermale                          0.020        1.021    0.767   0.227
RaceBlack                         -15.976        0.000 7986.396   0.000
RaceWhite                           0.279        1.322    1.172   0.133
Purity                              0.357        1.429    1.120   0.159
FAM83G                             -0.318        0.727    0.439   0.307
                                       95%CI_u      z     p signif
`NK cell activated_CIBERSORT-ABS` 6.774226e+16  1.695 0.090      ·
Age                               1.123000e+00  1.566 0.117       
Gendermale                        4.588000e+00  0.027 0.979       
RaceBlack                                  Inf -0.002 0.998       
RaceWhite                         1.315600e+01  0.238 0.812       
Purity                            1.282400e+01  0.319 0.750       
FAM83G                            1.721000e+00 -0.724 0.469       
Rsquare = 0.066 (max possible = 4.51e-01 )
Likelihood ratio test p = 3.59e-01 
Wald test p = 4.14e-01 
Score (logrank) test p = 2.65e-01 

NK cell activated_CIBERSORT-ABS in UCEC (n=545):
Model: Surv(OS, EVENT) ~ `NK cell activated_CIBERSORT-ABS` + Age + Race + Purity + `FAM83G` 
85 patients with 16 dying ( 460 missing obs. )
                                    coef    HR se(coef) 95%CI_l     95%CI_u
`NK cell activated_CIBERSORT-ABS` -4.584 0.010   10.253   0.000 5453150.978
Age                               -0.003 0.997    0.029   0.943       1.055
RaceWhite                          1.444 4.236    0.685   1.107      16.210
Purity                             1.069 2.912    1.179   0.289      29.341
FAM83G                            -0.061 0.941    0.282   0.541       1.637
                                       z     p signif
`NK cell activated_CIBERSORT-ABS` -0.447 0.655       
Age                               -0.099 0.921       
RaceWhite                          2.108 0.035      *
Purity                             0.907 0.365       
FAM83G                            -0.215 0.830       
Rsquare = 0.084 (max possible = 7.29e-01 )
Likelihood ratio test p = 1.91e-01 
Wald test p = 2.92e-01 
Score (logrank) test p = 2.31e-01 

NK cell activated_CIBERSORT-ABS in UCS (n=57):
Model: Surv(OS, EVENT) ~ `NK cell activated_CIBERSORT-ABS` + Age + Race + Purity + `FAM83G` 
52 patients with 32 dying ( 5 missing obs. )
                                    coef           HR se(coef) 95%CI_l
`NK cell activated_CIBERSORT-ABS` -6.700        0.001   14.364   0.000
Age                                0.053        1.054    0.026   1.001
RaceBlack                         16.928 22486758.239 6508.957   0.000
RaceWhite                         17.168 28559669.465 6508.957   0.000
Purity                            -1.309        0.270    1.127   0.030
FAM83G                            -0.268        0.765    0.274   0.447
                                       95%CI_u      z     p signif
`NK cell activated_CIBERSORT-ABS` 2.076002e+09 -0.466 0.641       
Age                               1.110000e+00  1.999 0.046      *
RaceBlack                                  Inf  0.003 0.998       
RaceWhite                                  Inf  0.003 0.998       
Purity                            2.462000e+00 -1.161 0.246       
FAM83G                            1.309000e+00 -0.977 0.328       
Rsquare = 0.138 (max possible = 9.83e-01 )
Likelihood ratio test p = 2.57e-01 
Wald test p = 3.88e-01 
Score (logrank) test p = 2.95e-01 

NK cell activated_CIBERSORT-ABS in UVM (n=80):
Model: Surv(OS, EVENT) ~ `NK cell activated_CIBERSORT-ABS` + Age + Stage + Gender + Purity + `FAM83G` 
77 patients with 22 dying ( 3 missing obs. )
                                    coef           HR se(coef) 95%CI_l
`NK cell activated_CIBERSORT-ABS` 20.241 6.171871e+08    7.487 261.745
Age                                0.054 1.056000e+00    0.022   1.012
Stage3                             0.233 1.263000e+00    0.505   0.470
Stage4                             3.323 2.775400e+01    1.286   2.232
Gendermale                         0.377 1.458000e+00    0.488   0.560
Purity                             2.687 1.468300e+01    1.398   0.948
FAM83G                             0.452 1.571000e+00    0.393   0.727
                                       95%CI_u     z     p signif
`NK cell activated_CIBERSORT-ABS` 1.455309e+15 2.704 0.007     **
Age                               1.102000e+00 2.501 0.012      *
Stage3                            3.396000e+00 0.462 0.644       
Stage4                            3.451660e+02 2.584 0.010      *
Gendermale                        3.791000e+00 0.773 0.440       
Purity                            2.273490e+02 1.922 0.055      ·
FAM83G                            3.397000e+00 1.149 0.251       
Rsquare = 0.337 (max possible = 8.72e-01 )
Likelihood ratio test p = 4.69e-05 
Wald test p = 7.62e-04 
Score (logrank) test p = 4.91e-11 

NK cell resting_CIBERSORT in ACC (n=79):
Model: Surv(OS, EVENT) ~ `NK cell resting_CIBERSORT` + Age + Gender + Race + Purity + `FAM83G` 
64 patients with 24 dying ( 15 missing obs. )
                              coef           HR  se(coef) 95%CI_l      95%CI_u
`NK cell resting_CIBERSORT`  8.730     6187.493     7.160   0.005 7.698454e+09
Age                          0.002        1.002     0.014   0.975 1.031000e+00
Gendermale                   0.380        1.463     0.438   0.620 3.448000e+00
RaceBlack                    0.055        1.056 12527.038   0.000          Inf
RaceWhite                   16.877 21369230.639 10769.635   0.000          Inf
Purity                       2.282        9.796     2.406   0.088 1.094944e+03
FAM83G                      -0.007        0.993     0.240   0.620 1.591000e+00
                                 z     p signif
`NK cell resting_CIBERSORT`  1.219 0.223       
Age                          0.161 0.872       
Gendermale                   0.869 0.385       
RaceBlack                    0.000 1.000   <NA>
RaceWhite                    0.002 0.999       
Purity                       0.948 0.343       
FAM83G                      -0.029 0.977       
Rsquare = 0.084 (max possible = 9.38e-01 )
Likelihood ratio test p = 5.87e-01 
Wald test p = 8.13e-01 
Score (logrank) test p = 6.33e-01 

NK cell resting_CIBERSORT in BLCA (n=408):
Model: Surv(OS, EVENT) ~ `NK cell resting_CIBERSORT` + Age + Stage + Gender + Race + Purity + `FAM83G` 
348 patients with 160 dying ( 60 missing obs. )
                              coef          HR se(coef) 95%CI_l  95%CI_u      z
`NK cell resting_CIBERSORT` -0.260       0.771    4.753   0.000 8564.360 -0.055
Age                          0.033       1.034    0.009   1.017    1.051  3.878
Stage2                      14.486 1954389.938 1860.657   0.000      Inf  0.008
Stage3                      14.955 3124830.029 1860.657   0.000      Inf  0.008
Stage4                      15.469 5224916.221 1860.657   0.000      Inf  0.008
Gendermale                  -0.152       0.859    0.181   0.602    1.224 -0.842
RaceBlack                    0.621       1.861    0.456   0.761    4.552  1.361
RaceWhite                    0.080       1.084    0.360   0.536    2.192  0.224
Purity                       0.144       1.155    0.346   0.586    2.277  0.416
FAM83G                       0.099       1.105    0.084   0.937    1.302  1.187
                                p signif
`NK cell resting_CIBERSORT` 0.956       
Age                         0.000    ***
Stage2                      0.994       
Stage3                      0.994       
Stage4                      0.993       
Gendermale                  0.400       
RaceBlack                   0.174       
RaceWhite                   0.823       
Purity                      0.677       
FAM83G                      0.235       
Rsquare = 0.134 (max possible = 9.91e-01 )
Likelihood ratio test p = 2.67e-07 
Wald test p = 1.27e-06 
Score (logrank) test p = 3.7e-07 

NK cell resting_CIBERSORT in BRCA (n=1100):
Model: Surv(OS, EVENT) ~ `NK cell resting_CIBERSORT` + Age + Stage + Gender + Race + Purity + `FAM83G` 
878 patients with 121 dying ( 222 missing obs. )
                              coef     HR se(coef) 95%CI_l     95%CI_u      z
`NK cell resting_CIBERSORT`  3.285 26.702    6.445   0.000 8180518.169  0.510
Age                          0.036  1.037    0.008   1.021       1.052  4.775
Stage2                       0.407  1.502    0.304   0.828       2.723  1.338
Stage3                       1.194  3.300    0.313   1.786       6.098  3.812
Stage4                       2.559 12.917    0.391   6.004      27.793  6.545
Gendermale                   0.058  1.060    1.007   0.147       7.634  0.058
RaceBlack                   -0.058  0.944    0.622   0.279       3.195 -0.093
RaceWhite                   -0.278  0.757    0.598   0.234       2.446 -0.465
Purity                       0.465  1.593    0.424   0.693       3.658  1.097
FAM83G                       0.096  1.101    0.107   0.892       1.358  0.896
                                p signif
`NK cell resting_CIBERSORT` 0.610       
Age                         0.000    ***
Stage2                      0.181       
Stage3                      0.000    ***
Stage4                      0.000    ***
Gendermale                  0.954       
RaceBlack                   0.926       
RaceWhite                   0.642       
Purity                      0.273       
FAM83G                      0.370       
Rsquare = 0.082 (max possible = 7.85e-01 )
Likelihood ratio test p = 4.62e-12 
Wald test p = 1.91e-15 
Score (logrank) test p = 2.15e-21 

NK cell resting_CIBERSORT in BRCA-Basal (n=191):
Model: Surv(OS, EVENT) ~ `NK cell resting_CIBERSORT` + Age + Stage + Race + Purity + `FAM83G` 
163 patients with 24 dying ( 28 missing obs. )
                               coef           HR se(coef) 95%CI_l      95%CI_u
`NK cell resting_CIBERSORT` -14.254 0.000000e+00   21.139   0.000 6.351784e+11
Age                           0.016 1.016000e+00    0.018   0.980 1.053000e+00
Stage2                       18.765 1.410724e+08 6509.874   0.000          Inf
Stage3                       20.162 5.703278e+08 6509.874   0.000          Inf
Stage4                       21.580 2.356514e+09 6509.874   0.000          Inf
RaceBlack                    -0.819 4.410000e-01    1.123   0.049 3.979000e+00
RaceWhite                    -1.124 3.250000e-01    1.134   0.035 3.001000e+00
Purity                        0.747 2.110000e+00    0.957   0.323 1.377800e+01
FAM83G                       -0.164 8.490000e-01    0.232   0.539 1.337000e+00
                                 z     p signif
`NK cell resting_CIBERSORT` -0.674 0.500       
Age                          0.857 0.391       
Stage2                       0.003 0.998       
Stage3                       0.003 0.998       
Stage4                       0.003 0.997       
RaceBlack                   -0.730 0.466       
RaceWhite                   -0.991 0.322       
Purity                       0.780 0.436       
FAM83G                      -0.706 0.480       
Rsquare = 0.162 (max possible = 7.18e-01 )
Likelihood ratio test p = 6.73e-04 
Wald test p = 9.28e-03 
Score (logrank) test p = 6.39e-06 

NK cell resting_CIBERSORT in BRCA-Her2 (n=82):
Model: Surv(OS, EVENT) ~ `NK cell resting_CIBERSORT` + Age + Stage + Race + Purity + `FAM83G` 
59 patients with 11 dying ( 23 missing obs. )
                               coef           HR  se(coef) 95%CI_l      95%CI_u
`NK cell resting_CIBERSORT` -30.568 0.000000e+00    49.565   0.000 8.219738e+28
Age                           0.041 1.042000e+00     0.030   0.982 1.105000e+00
Stage2                       17.810 5.430701e+07 14023.025   0.000          Inf
Stage3                       19.801 3.976595e+08 14023.025   0.000          Inf
Stage4                           NA           NA     0.000      NA           NA
RaceBlack                    -3.366 3.500000e-02     1.941   0.001 1.552000e+00
RaceWhite                    -1.317 2.680000e-01     1.469   0.015 4.767000e+00
Purity                        3.583 3.599100e+01     2.431   0.307 4.219054e+03
FAM83G                       -0.628 5.340000e-01     0.472   0.212 1.345000e+00
                                 z     p signif
`NK cell resting_CIBERSORT` -0.617 0.537       
Age                          1.367 0.172       
Stage2                       0.001 0.999       
Stage3                       0.001 0.999       
Stage4                          NA    NA   <NA>
RaceBlack                   -1.734 0.083      ·
RaceWhite                   -0.897 0.370       
Purity                       1.474 0.140       
FAM83G                      -1.331 0.183       
Rsquare = 0.395 (max possible = 6.68e-01 )
Likelihood ratio test p = 2.4e-04 
Wald test p = 2.95e-01 
Score (logrank) test p = 3.04e-14 

NK cell resting_CIBERSORT in BRCA-LumA (n=568):
Model: Surv(OS, EVENT) ~ `NK cell resting_CIBERSORT` + Age + Stage + Gender + Race + Purity + `FAM83G` 
464 patients with 55 dying ( 104 missing obs. )
                               coef           HR se(coef) 95%CI_l      95%CI_u
`NK cell resting_CIBERSORT`  16.786 19507147.123    6.970  22.758 1.672077e+13
Age                           0.051        1.052    0.012   1.028 1.076000e+00
Stage2                        0.267        1.306    0.380   0.620 2.750000e+00
Stage3                        0.901        2.462    0.394   1.137 5.334000e+00
Stage4                        2.250        9.489    0.609   2.875 3.131500e+01
Gendermale                  -15.336        0.000 3506.032   0.000          Inf
RaceBlack                    -0.527        0.591    1.174   0.059 5.891000e+00
RaceWhite                     0.090        1.094    1.036   0.144 8.329000e+00
Purity                        0.180        1.197    0.620   0.355 4.033000e+00
FAM83G                        0.141        1.152    0.189   0.795 1.670000e+00
                                 z     p signif
`NK cell resting_CIBERSORT`  2.408 0.016      *
Age                          4.347 0.000    ***
Stage2                       0.702 0.483       
Stage3                       2.285 0.022      *
Stage4                       3.694 0.000    ***
Gendermale                  -0.004 0.997       
RaceBlack                   -0.449 0.654       
RaceWhite                    0.087 0.931       
Purity                       0.290 0.772       
FAM83G                       0.746 0.456       
Rsquare = 0.079 (max possible = 6.81e-01 )
Likelihood ratio test p = 3.29e-05 
Wald test p = 3.09e-06 
Score (logrank) test p = 6.96e-08 

NK cell resting_CIBERSORT in BRCA-LumB (n=219):
Model: Surv(OS, EVENT) ~ `NK cell resting_CIBERSORT` + Age + Stage + Gender + Race + Purity + `FAM83G` 
157 patients with 25 dying ( 62 missing obs. )
                              coef           HR se(coef) 95%CI_l      95%CI_u
`NK cell resting_CIBERSORT` -8.403        0.000   22.723   0.000 4.928657e+15
Age                          0.051        1.052    0.022   1.008 1.098000e+00
Stage2                       0.576        1.778    1.106   0.204 1.553100e+01
Stage3                       1.548        4.700    1.065   0.582 3.792500e+01
Stage4                       1.982        7.254    1.194   0.699 7.524500e+01
Gendermale                   1.014        2.755    1.124   0.304 2.495300e+01
RaceBlack                   16.662 17218877.790 6495.590   0.000          Inf
RaceWhite                   16.029  9151275.269 6495.590   0.000          Inf
Purity                       1.166        3.210    1.369   0.219 4.695600e+01
FAM83G                      -0.005        0.995    0.246   0.615 1.611000e+00
                                 z     p signif
`NK cell resting_CIBERSORT` -0.370 0.712       
Age                          2.302 0.021      *
Stage2                       0.521 0.603       
Stage3                       1.453 0.146       
Stage4                       1.660 0.097      ·
Gendermale                   0.902 0.367       
RaceBlack                    0.003 0.998       
RaceWhite                    0.002 0.998       
Purity                       0.852 0.394       
FAM83G                      -0.019 0.985       
Rsquare = 0.106 (max possible = 6.98e-01 )
Likelihood ratio test p = 6.18e-02 
Wald test p = 1.08e-01 
Score (logrank) test p = 3.88e-02 

NK cell resting_CIBERSORT in CESC (n=306):
Model: Surv(OS, EVENT) ~ `NK cell resting_CIBERSORT` + Age + Race + Purity + `FAM83G` 
227 patients with 55 dying ( 79 missing obs. )
                              coef    HR se(coef) 95%CI_l   95%CI_u      z
`NK cell resting_CIBERSORT` -0.155 0.857    5.930   0.000 95627.010 -0.026
Age                          0.010 1.010    0.010   0.991     1.031  1.026
RaceBlack                    0.965 2.625    1.071   0.322    21.421  0.901
RaceWhite                    0.741 2.098    1.020   0.284    15.479  0.727
Purity                       0.666 1.946    0.761   0.438     8.653  0.874
FAM83G                       0.104 1.110    0.115   0.886     1.391  0.909
                                p signif
`NK cell resting_CIBERSORT` 0.979       
Age                         0.305       
RaceBlack                   0.367       
RaceWhite                   0.468       
Purity                      0.382       
FAM83G                      0.363       
Rsquare = 0.017 (max possible = 8.91e-01 )
Likelihood ratio test p = 6.81e-01 
Wald test p = 7.07e-01 
Score (logrank) test p = 6.97e-01 

NK cell resting_CIBERSORT in CHOL (n=36):
Model: Surv(OS, EVENT) ~ `NK cell resting_CIBERSORT` + Age + Stage + Gender + Race + Purity + `FAM83G` 
36 patients with 18 dying ( 0 missing obs. )
                               coef           HR se(coef) 95%CI_l      95%CI_u
`NK cell resting_CIBERSORT`  31.429 4.461605e+13   18.021   0.020 9.752109e+28
Age                           0.006 1.006000e+00    0.023   0.961 1.053000e+00
Stage2                        0.399 1.490000e+00    0.765   0.333 6.670000e+00
Stage3                      -17.050 0.000000e+00 9813.612   0.000          Inf
Stage4                        0.983 2.673000e+00    0.736   0.632 1.130700e+01
Gendermale                   -0.128 8.800000e-01    0.646   0.248 3.121000e+00
RaceBlack                    -1.934 1.450000e-01    1.873   0.004 5.677000e+00
RaceWhite                    -1.534 2.160000e-01    0.958   0.033 1.410000e+00
Purity                        1.752 5.767000e+00    1.621   0.241 1.381660e+02
FAM83G                       -0.201 8.180000e-01    0.343   0.417 1.603000e+00
                                 z     p signif
`NK cell resting_CIBERSORT`  1.744 0.081      ·
Age                          0.252 0.801       
Stage2                       0.521 0.602       
Stage3                      -0.002 0.999       
Stage4                       1.337 0.181       
Gendermale                  -0.197 0.843       
RaceBlack                   -1.033 0.302       
RaceWhite                   -1.601 0.109       
Purity                       1.081 0.280       
FAM83G                      -0.585 0.558       
Rsquare = 0.275 (max possible = 9.46e-01 )
Likelihood ratio test p = 3.15e-01 
Wald test p = 3.78e-01 
Score (logrank) test p = 1.47e-01 

NK cell resting_CIBERSORT in COAD (n=458):
Model: Surv(OS, EVENT) ~ `NK cell resting_CIBERSORT` + Age + Stage + Gender + Race + Purity + `FAM83G` 
236 patients with 58 dying ( 222 missing obs. )
                              coef    HR se(coef) 95%CI_l    95%CI_u      z
`NK cell resting_CIBERSORT`  1.848 6.347    5.221   0.000 176386.697  0.354
Age                          0.029 1.030    0.013   1.004      1.056  2.278
Stage2                       0.451 1.569    0.638   0.449      5.483  0.706
Stage3                       1.089 2.972    0.628   0.868     10.174  1.735
Stage4                       2.299 9.968    0.632   2.886     34.427  3.636
Gendermale                   0.312 1.366    0.290   0.773      2.412  1.075
RaceBlack                   -0.334 0.716    0.850   0.135      3.786 -0.393
RaceWhite                   -0.293 0.746    0.790   0.158      3.510 -0.371
Purity                      -0.633 0.531    0.670   0.143      1.975 -0.944
FAM83G                      -0.237 0.789    0.208   0.525      1.187 -1.138
                                p signif
`NK cell resting_CIBERSORT` 0.723       
Age                         0.023      *
Stage2                      0.480       
Stage3                      0.083      ·
Stage4                      0.000    ***
Gendermale                  0.283       
RaceBlack                   0.694       
RaceWhite                   0.711       
Purity                      0.345       
FAM83G                      0.255       
Rsquare = 0.132 (max possible = 8.97e-01 )
Likelihood ratio test p = 2.4e-04 
Wald test p = 1.87e-04 
Score (logrank) test p = 2.11e-05 

NK cell resting_CIBERSORT in DLBC (n=48):
Model: Surv(OS, EVENT) ~ `NK cell resting_CIBERSORT` + Age + Gender + Race + Purity + `FAM83G` 
41 patients with 5 dying ( 7 missing obs. )
                                 coef     HR    se(coef) 95%CI_l 95%CI_u      z
`NK cell resting_CIBERSORT` -4304.149  0.000 2442250.842   0.000     Inf -0.002
Age                            -0.064  0.938       0.050   0.851   1.033 -1.297
Gendermale                     -0.421  0.657       1.011   0.090   4.766 -0.416
RaceBlack                      -0.369  0.691       1.383   0.046  10.395 -0.267
RaceWhite                      -5.658  0.003       1.173   0.000   0.035 -4.823
Purity                         -4.352  0.013       2.220   0.000   1.000 -1.960
FAM83G                          3.156 23.483       0.723   5.696  96.810  4.367
                                p signif
`NK cell resting_CIBERSORT` 0.999       
Age                         0.194       
Gendermale                  0.677       
RaceBlack                   0.789       
RaceWhite                   0.000    ***
Purity                      0.050      ·
FAM83G                      0.000    ***
Rsquare = 0.345 (max possible = 5.58e-01 )
Likelihood ratio test p = 1.54e-02 
Wald test p = 1e+00 
Score (logrank) test p = 8.14e-02 

NK cell resting_CIBERSORT in ESCA (n=185):
Model: Surv(OS, EVENT) ~ `NK cell resting_CIBERSORT` + Age + Stage + Gender + Race + Purity + `FAM83G` 
140 patients with 47 dying ( 45 missing obs. )
                              coef         HR se(coef) 95%CI_l      95%CI_u
`NK cell resting_CIBERSORT` 12.108 181385.772    6.830   0.278 1.181718e+11
Age                          0.012      1.012    0.014   0.984 1.041000e+00
Stage2                       0.762      2.143    0.655   0.593 7.743000e+00
Stage3                       1.586      4.884    0.677   1.296 1.840500e+01
Stage4                       2.977     19.623    0.779   4.266 9.027000e+01
Gendermale                   0.518      1.678    0.544   0.578 4.873000e+00
RaceBlack                    0.016      1.016    1.119   0.113 9.105000e+00
RaceWhite                   -0.012      0.988    0.463   0.399 2.446000e+00
Purity                       0.563      1.756    0.796   0.369 8.362000e+00
FAM83G                      -0.085      0.919    0.166   0.664 1.271000e+00
                                 z     p signif
`NK cell resting_CIBERSORT`  1.773 0.076      ·
Age                          0.810 0.418       
Stage2                       1.163 0.245       
Stage3                       2.343 0.019      *
Stage4                       3.823 0.000    ***
Gendermale                   0.952 0.341       
RaceBlack                    0.014 0.988       
RaceWhite                   -0.027 0.979       
Purity                       0.707 0.479       
FAM83G                      -0.511 0.609       
Rsquare = 0.159 (max possible = 9.32e-01 )
Likelihood ratio test p = 6.95e-03 
Wald test p = 3.96e-03 
Score (logrank) test p = 2.95e-04 

NK cell resting_CIBERSORT in GBM (n=153):
Model: Surv(OS, EVENT) ~ `NK cell resting_CIBERSORT` + Age + Gender + Race + Purity + `FAM83G` 
135 patients with 108 dying ( 18 missing obs. )
                              coef    HR se(coef) 95%CI_l  95%CI_u      z     p
`NK cell resting_CIBERSORT`  1.594 4.922    2.725   0.024 1027.084  0.585 0.559
Age                          0.031 1.032    0.009   1.015    1.050  3.645 0.000
Gendermale                  -0.078 0.925    0.217   0.605    1.415 -0.359 0.719
RaceBlack                    0.548 1.731    0.726   0.417    7.179  0.756 0.450
RaceWhite                   -0.290 0.748    0.619   0.222    2.519 -0.468 0.639
Purity                      -1.185 0.306    0.542   0.106    0.885 -2.186 0.029
FAM83G                      -0.170 0.844    0.217   0.551    1.291 -0.784 0.433
                            signif
`NK cell resting_CIBERSORT`       
Age                            ***
Gendermale                        
RaceBlack                         
RaceWhite                         
Purity                           *
FAM83G                            
Rsquare = 0.134 (max possible = 9.98e-01 )
Likelihood ratio test p = 6.88e-03 
Wald test p = 1.09e-02 
Score (logrank) test p = 9.01e-03 

NK cell resting_CIBERSORT in HNSC (n=522):
Model: Surv(OS, EVENT) ~ `NK cell resting_CIBERSORT` + Age + Stage + Gender + Race + Purity + `FAM83G` 
411 patients with 176 dying ( 111 missing obs. )
                              coef     HR se(coef) 95%CI_l   95%CI_u      z
`NK cell resting_CIBERSORT`  3.178 24.004    3.278   0.039 14796.401  0.970
Age                          0.023  1.023    0.008   1.008     1.038  2.933
Stage2                       0.608  1.837    0.545   0.631     5.348  1.115
Stage3                       0.824  2.281    0.540   0.791     6.572  1.527
Stage4                       1.236  3.441    0.513   1.259     9.404  2.409
Gendermale                  -0.246  0.782    0.172   0.559     1.096 -1.429
RaceBlack                    0.111  1.117    0.559   0.373     3.343  0.198
RaceWhite                   -0.292  0.747    0.513   0.273     2.042 -0.568
Purity                      -0.104  0.901    0.369   0.437     1.857 -0.282
FAM83G                      -0.019  0.981    0.065   0.864     1.114 -0.297
                                p signif
`NK cell resting_CIBERSORT` 0.332       
Age                         0.003     **
Stage2                      0.265       
Stage3                      0.127       
Stage4                      0.016      *
Gendermale                  0.153       
RaceBlack                   0.843       
RaceWhite                   0.570       
Purity                      0.778       
FAM83G                      0.766       
Rsquare = 0.071 (max possible = 9.89e-01 )
Likelihood ratio test p = 7.2e-04 
Wald test p = 2e-03 
Score (logrank) test p = 1.49e-03 

NK cell resting_CIBERSORT in HNSC-HPV+ (n=98):
Model: Surv(OS, EVENT) ~ `NK cell resting_CIBERSORT` + Age + Stage + Gender + Race + Purity + `FAM83G` 
65 patients with 23 dying ( 33 missing obs. )
                              coef           HR  se(coef) 95%CI_l     95%CI_u
`NK cell resting_CIBERSORT` 12.338 2.281111e+05    11.030   0.000 5.58771e+14
Age                          0.003 1.003000e+00     0.028   0.950 1.05900e+00
Stage2                      17.058 2.558871e+07  5359.412   0.000         Inf
Stage3                      16.262 1.154919e+07  5359.412   0.000         Inf
Stage4                      17.037 2.505598e+07  5359.412   0.000         Inf
Gendermale                  -0.198 8.200000e-01     0.563   0.272 2.47100e+00
RaceBlack                   18.676 1.291011e+08 12260.897   0.000         Inf
RaceWhite                   17.747 5.097685e+07 12260.897   0.000         Inf
Purity                      -1.431 2.390000e-01     1.107   0.027 2.09300e+00
FAM83G                      -0.041 9.600000e-01     0.167   0.692 1.33200e+00
                                 z     p signif
`NK cell resting_CIBERSORT`  1.119 0.263       
Age                          0.110 0.913       
Stage2                       0.003 0.997       
Stage3                       0.003 0.998       
Stage4                       0.003 0.997       
Gendermale                  -0.352 0.725       
RaceBlack                    0.002 0.999       
RaceWhite                    0.001 0.999       
Purity                      -1.293 0.196       
FAM83G                      -0.245 0.807       
Rsquare = 0.105 (max possible = 9.17e-01 )
Likelihood ratio test p = 7.05e-01 
Wald test p = 9.21e-01 
Score (logrank) test p = 8.18e-01 

NK cell resting_CIBERSORT in HNSC-HPV- (n=422):
Model: Surv(OS, EVENT) ~ `NK cell resting_CIBERSORT` + Age + Stage + Gender + Race + Purity + `FAM83G` 
346 patients with 153 dying ( 76 missing obs. )
                              coef    HR se(coef) 95%CI_l  95%CI_u      z     p
`NK cell resting_CIBERSORT`  2.131 8.425    3.521   0.008 8365.354  0.605 0.545
Age                          0.027 1.028    0.009   1.011    1.045  3.213 0.001
Stage2                       0.370 1.448    0.555   0.488    4.296  0.668 0.504
Stage3                       0.722 2.058    0.543   0.710    5.964  1.329 0.184
Stage4                       1.153 3.167    0.515   1.155    8.683  2.240 0.025
Gendermale                  -0.285 0.752    0.183   0.525    1.075 -1.562 0.118
RaceBlack                   -0.038 0.963    0.565   0.318    2.915 -0.066 0.947
RaceWhite                   -0.429 0.651    0.515   0.237    1.789 -0.832 0.406
Purity                       0.178 1.195    0.409   0.536    2.663  0.436 0.663
FAM83G                       0.000 1.000    0.074   0.864    1.156 -0.007 0.995
                            signif
`NK cell resting_CIBERSORT`       
Age                             **
Stage2                            
Stage3                            
Stage4                           *
Gendermale                        
RaceBlack                         
RaceWhite                         
Purity                            
FAM83G                            
Rsquare = 0.086 (max possible = 9.89e-01 )
Likelihood ratio test p = 5.85e-04 
Wald test p = 1.73e-03 
Score (logrank) test p = 1.3e-03 

NK cell resting_CIBERSORT in KICH (n=66):
Model: Surv(OS, EVENT) ~ `NK cell resting_CIBERSORT` + Age + Stage + Gender + Race + Purity + `FAM83G` 
63 patients with 9 dying ( 3 missing obs. )
                               coef           HR se(coef)      95%CI_l
`NK cell resting_CIBERSORT`  -5.512 4.000000e-03   13.462        0.000
Age                           0.072 1.075000e+00    0.029        1.016
Stage2                       16.175 1.058641e+07    0.846  2017359.123
Stage3                       17.246 3.088313e+07    0.779  6703711.497
Stage4                       19.575 3.173324e+08    0.898 54583917.660
Gendermale                   -0.898 4.070000e-01    0.727        0.098
RaceBlack                   -17.165 0.000000e+00 6319.751        0.000
RaceWhite                    -1.912 1.480000e-01    1.158        0.015
Purity                        1.617 5.037000e+00    3.703        0.004
FAM83G                        0.081 1.085000e+00    0.666        0.294
                                 95%CI_u      z     p signif
`NK cell resting_CIBERSORT` 1.160399e+09 -0.409 0.682       
Age                         1.138000e+00  2.494 0.013      *
Stage2                      5.555391e+07 19.123 0.000    ***
Stage3                      1.422746e+08 22.128 0.000    ***
Stage4                      1.844863e+09 21.797 0.000    ***
Gendermale                  1.692000e+00 -1.236 0.216       
RaceBlack                            Inf -0.003 0.998       
RaceWhite                   1.430000e+00 -1.651 0.099      ·
Purity                      7.152393e+03  0.437 0.662       
FAM83G                      3.999000e+00  0.122 0.903       
Rsquare = 0.347 (max possible = 6.71e-01 )
Likelihood ratio test p = 2.72e-03 
Wald test p = 4.69e-282 
Score (logrank) test p = 2.62e-08 

NK cell resting_CIBERSORT in KIRC (n=533):
Model: Surv(OS, EVENT) ~ `NK cell resting_CIBERSORT` + Age + Stage + Gender + Race + Purity + `FAM83G` 
450 patients with 138 dying ( 83 missing obs. )
                              coef    HR se(coef) 95%CI_l   95%CI_u      z
`NK cell resting_CIBERSORT`  0.589 1.802    4.566   0.000 13872.653  0.129
Age                          0.036 1.036    0.009   1.019     1.054  4.182
Stage2                       0.212 1.237    0.345   0.629     2.431  0.616
Stage3                       0.819 2.268    0.230   1.443     3.563  3.552
Stage4                       1.759 5.809    0.218   3.791     8.901  8.080
Gendermale                  -0.084 0.920    0.184   0.641     1.319 -0.454
RaceBlack                    0.264 1.302    1.067   0.161    10.542  0.247
RaceWhite                    0.206 1.229    1.023   0.166     9.127  0.202
Purity                      -0.006 0.994    0.371   0.480     2.057 -0.017
FAM83G                       0.051 1.053    0.111   0.848     1.307  0.466
                                p signif
`NK cell resting_CIBERSORT` 0.897       
Age                         0.000    ***
Stage2                      0.538       
Stage3                      0.000    ***
Stage4                      0.000    ***
Gendermale                  0.650       
RaceBlack                   0.805       
RaceWhite                   0.840       
Purity                      0.987       
FAM83G                      0.641       
Rsquare = 0.174 (max possible = 9.65e-01 )
Likelihood ratio test p = 3.01e-14 
Wald test p = 3.58e-14 
Score (logrank) test p = 1.98e-17 

NK cell resting_CIBERSORT in KIRP (n=290):
Model: Surv(OS, EVENT) ~ `NK cell resting_CIBERSORT` + Age + Stage + Gender + Race + Purity + `FAM83G` 
219 patients with 34 dying ( 71 missing obs. )
                               coef     HR se(coef) 95%CI_l      95%CI_u      z
`NK cell resting_CIBERSORT` -20.248  0.000   21.142   0.000 1.592976e+09 -0.958
Age                           0.010  1.010    0.016   0.979 1.042000e+00  0.628
Stage2                       -0.114  0.892    1.062   0.111 7.146000e+00 -0.108
Stage3                        1.548  4.702    0.435   2.004 1.103000e+01  3.558
Stage4                        3.026 20.615    0.538   7.177 5.921400e+01  5.621
Gendermale                   -0.133  0.875    0.408   0.394 1.946000e+00 -0.327
RaceBlack                    -1.224  0.294    1.223   0.027 3.235000e+00 -1.000
RaceWhite                    -1.544  0.213    1.198   0.020 2.232000e+00 -1.290
Purity                       -0.219  0.803    0.721   0.196 3.298000e+00 -0.304
FAM83G                        0.398  1.489    0.148   1.115 1.988000e+00  2.697
                                p signif
`NK cell resting_CIBERSORT` 0.338       
Age                         0.530       
Stage2                      0.914       
Stage3                      0.000    ***
Stage4                      0.000    ***
Gendermale                  0.744       
RaceBlack                   0.317       
RaceWhite                   0.197       
Purity                      0.761       
FAM83G                      0.007     **
Rsquare = 0.191 (max possible = 7.58e-01 )
Likelihood ratio test p = 1.19e-06 
Wald test p = 1.01e-06 
Score (logrank) test p = 4.38e-11 

NK cell resting_CIBERSORT in LGG (n=516):
Model: Surv(OS, EVENT) ~ `NK cell resting_CIBERSORT` + Age + Gender + Race + Purity + `FAM83G` 
463 patients with 112 dying ( 53 missing obs. )
                              coef          HR se(coef) 95%CI_l   95%CI_u
`NK cell resting_CIBERSORT`  3.938      51.303    3.454   0.059 44696.492
Age                          0.062       1.064    0.008   1.048     1.080
Gendermale                   0.086       1.090    0.196   0.742     1.601
RaceBlack                   15.798 7262286.916 2495.873   0.000       Inf
RaceWhite                   15.660 6326946.630 2495.873   0.000       Inf
Purity                      -0.772       0.462    0.419   0.203     1.050
FAM83G                       1.511       4.530    0.360   2.237     9.176
                                 z     p signif
`NK cell resting_CIBERSORT`  1.140 0.254       
Age                          7.921 0.000    ***
Gendermale                   0.439 0.661       
RaceBlack                    0.006 0.995       
RaceWhite                    0.006 0.995       
Purity                      -1.843 0.065      ·
FAM83G                       4.196 0.000    ***
Rsquare = 0.163 (max possible = 9.07e-01 )
Likelihood ratio test p = 3.98e-15 
Wald test p = 3.74e-15 
Score (logrank) test p = 1.64e-17 

NK cell resting_CIBERSORT in LIHC (n=371):
Model: Surv(OS, EVENT) ~ `NK cell resting_CIBERSORT` + Age + Stage + Gender + Race + Purity + `FAM83G` 
310 patients with 106 dying ( 61 missing obs. )
                              coef    HR se(coef) 95%CI_l   95%CI_u      z
`NK cell resting_CIBERSORT`  1.944 6.988    4.088   0.002 21086.278  0.476
Age                          0.012 1.012    0.008   0.996     1.028  1.418
Stage2                       0.324 1.383    0.262   0.828     2.310  1.239
Stage3                       0.938 2.555    0.236   1.608     4.060  3.969
Stage4                       1.713 5.544    0.626   1.625    18.918  2.735
Gendermale                  -0.079 0.924    0.232   0.586     1.456 -0.342
RaceBlack                    0.917 2.502    0.492   0.954     6.561  1.864
RaceWhite                   -0.020 0.980    0.238   0.614     1.563 -0.085
Purity                       0.498 1.645    0.468   0.658     4.116  1.065
FAM83G                       0.125 1.133    0.092   0.946     1.358  1.357
                                p signif
`NK cell resting_CIBERSORT` 0.634       
Age                         0.156       
Stage2                      0.215       
Stage3                      0.000    ***
Stage4                      0.006     **
Gendermale                  0.733       
RaceBlack                   0.062      ·
RaceWhite                   0.933       
Purity                      0.287       
FAM83G                      0.175       
Rsquare = 0.09 (max possible = 9.66e-01 )
Likelihood ratio test p = 1.07e-03 
Wald test p = 6.15e-04 
Score (logrank) test p = 2.41e-04 

NK cell resting_CIBERSORT in LUAD (n=515):
Model: Surv(OS, EVENT) ~ `NK cell resting_CIBERSORT` + Age + Stage + Gender + Race + Purity + `FAM83G` 
421 patients with 150 dying ( 94 missing obs. )
                              coef           HR se(coef) 95%CI_l      95%CI_u
`NK cell resting_CIBERSORT` 13.635   835175.455    6.768   1.448 4.817694e+11
Age                          0.008        1.008    0.009   0.991 1.027000e+00
Stage2                       0.873        2.394    0.203   1.608 3.563000e+00
Stage3                       1.024        2.784    0.220   1.810 4.284000e+00
Stage4                       1.055        2.873    0.337   1.485 5.557000e+00
Gendermale                   0.018        1.018    0.170   0.730 1.421000e+00
RaceBlack                   16.189 10735903.820 1844.895   0.000          Inf
RaceWhite                   16.352 12635794.768 1844.895   0.000          Inf
Purity                       0.580        1.786    0.341   0.915 3.486000e+00
FAM83G                      -0.005        0.995    0.099   0.819 1.209000e+00
                                 z     p signif
`NK cell resting_CIBERSORT`  2.015 0.044      *
Age                          0.926 0.355       
Stage2                       4.303 0.000    ***
Stage3                       4.659 0.000    ***
Stage4                       3.135 0.002     **
Gendermale                   0.105 0.916       
RaceBlack                    0.009 0.993       
RaceWhite                    0.009 0.993       
Purity                       1.699 0.089      ·
FAM83G                      -0.051 0.960       
Rsquare = 0.104 (max possible = 9.74e-01 )
Likelihood ratio test p = 1.34e-06 
Wald test p = 1.73e-05 
Score (logrank) test p = 2.02e-06 

NK cell resting_CIBERSORT in LUSC (n=501):
Model: Surv(OS, EVENT) ~ `NK cell resting_CIBERSORT` + Age + Stage + Gender + Race + Purity + `FAM83G` 
370 patients with 161 dying ( 131 missing obs. )
                              coef    HR se(coef) 95%CI_l    95%CI_u      z
`NK cell resting_CIBERSORT` -0.336 0.715    6.453   0.000 222244.243 -0.052
Age                          0.015 1.016    0.009   0.997      1.035  1.632
Stage2                       0.185 1.203    0.187   0.833      1.737  0.985
Stage3                       0.565 1.760    0.216   1.153      2.687  2.619
Stage4                       0.912 2.490    0.785   0.534     11.605  1.162
Gendermale                   0.405 1.500    0.194   1.025      2.195  2.087
RaceBlack                   -0.013 0.987    0.598   0.306      3.189 -0.021
RaceWhite                   -0.481 0.618    0.554   0.208      1.832 -0.868
Purity                      -0.512 0.599    0.378   0.286      1.257 -1.354
FAM83G                       0.181 1.198    0.089   1.005      1.428  2.021
                                p signif
`NK cell resting_CIBERSORT` 0.959       
Age                         0.103       
Stage2                      0.325       
Stage3                      0.009     **
Stage4                      0.245       
Gendermale                  0.037      *
RaceBlack                   0.983       
RaceWhite                   0.385       
Purity                      0.176       
FAM83G                      0.043      *
Rsquare = 0.061 (max possible = 9.87e-01 )
Likelihood ratio test p = 9.91e-03 
Wald test p = 8.59e-03 
Score (logrank) test p = 7.03e-03 

NK cell resting_CIBERSORT in MESO (n=87):
Model: Surv(OS, EVENT) ~ `NK cell resting_CIBERSORT` + Age + Stage + Gender + Race + Purity + `FAM83G` 
85 patients with 72 dying ( 2 missing obs. )
                              coef      HR se(coef) 95%CI_l      95%CI_u      z
`NK cell resting_CIBERSORT`  6.127 457.869   11.882   0.000 5.958239e+12  0.516
Age                          0.019   1.019    0.016   0.988 1.052000e+00  1.207
Stage2                      -0.154   0.857    0.471   0.341 2.157000e+00 -0.327
Stage3                      -0.060   0.942    0.421   0.413 2.148000e+00 -0.142
Stage4                      -0.054   0.948    0.483   0.368 2.443000e+00 -0.111
Gendermale                  -0.262   0.769    0.341   0.394 1.502000e+00 -0.768
RaceBlack                   -0.328   0.720    1.581   0.033 1.595500e+01 -0.208
RaceWhite                   -0.765   0.465    1.071   0.057 3.800000e+00 -0.714
Purity                      -0.694   0.499    0.577   0.161 1.546000e+00 -1.204
FAM83G                       0.200   1.222    0.180   0.859 1.738000e+00  1.113
                                p signif
`NK cell resting_CIBERSORT` 0.606       
Age                         0.227       
Stage2                      0.743       
Stage3                      0.887       
Stage4                      0.912       
Gendermale                  0.442       
RaceBlack                   0.836       
RaceWhite                   0.475       
Purity                      0.229       
FAM83G                      0.266       
Rsquare = 0.075 (max possible = 9.98e-01 )
Likelihood ratio test p = 7.58e-01 
Wald test p = 7.58e-01 
Score (logrank) test p = 7.47e-01 

NK cell resting_CIBERSORT in OV (n=303):
Model: Surv(OS, EVENT) ~ `NK cell resting_CIBERSORT` + Age + Race + Purity + `FAM83G` 
238 patients with 153 dying ( 65 missing obs. )
                              coef       HR se(coef) 95%CI_l      95%CI_u
`NK cell resting_CIBERSORT`  7.999 2976.912   14.334   0.000 4.725773e+15
Age                          0.036    1.036    0.008   1.020 1.053000e+00
RaceBlack                   -0.065    0.937    0.578   0.302 2.908000e+00
RaceWhite                   -0.171    0.843    0.516   0.307 2.318000e+00
Purity                      -0.579    0.560    0.686   0.146 2.148000e+00
FAM83G                       0.049    1.050    0.118   0.833 1.323000e+00
                                 z     p signif
`NK cell resting_CIBERSORT`  0.558 0.577       
Age                          4.360 0.000    ***
RaceBlack                   -0.112 0.911       
RaceWhite                   -0.331 0.741       
Purity                      -0.845 0.398       
FAM83G                       0.412 0.681       
Rsquare = 0.083 (max possible = 9.97e-01 )
Likelihood ratio test p = 2.04e-03 
Wald test p = 1.83e-03 
Score (logrank) test p = 1.49e-03 

NK cell resting_CIBERSORT in PAAD (n=179):
Model: Surv(OS, EVENT) ~ `NK cell resting_CIBERSORT` + Age + Stage + Gender + Race + Purity + `FAM83G` 
165 patients with 89 dying ( 14 missing obs. )
                              coef    HR se(coef) 95%CI_l   95%CI_u      z
`NK cell resting_CIBERSORT`  0.248 1.281    5.581   0.000 72178.575  0.044
Age                          0.022 1.023    0.011   1.001     1.045  2.044
Stage2                       0.577 1.780    0.455   0.729     4.344  1.267
Stage3                      -0.232 0.793    1.091   0.093     6.735 -0.212
Stage4                       0.174 1.190    0.840   0.229     6.179  0.207
Gendermale                  -0.210 0.811    0.221   0.525     1.251 -0.948
RaceBlack                   -0.048 0.953    0.741   0.223     4.073 -0.065
RaceWhite                    0.330 1.391    0.480   0.543     3.560  0.688
Purity                      -0.679 0.507    0.417   0.224     1.148 -1.629
FAM83G                       0.054 1.055    0.147   0.790     1.409  0.364
                                p signif
`NK cell resting_CIBERSORT` 0.965       
Age                         0.041      *
Stage2                      0.205       
Stage3                      0.832       
Stage4                      0.836       
Gendermale                  0.343       
RaceBlack                   0.948       
RaceWhite                   0.491       
Purity                      0.103       
FAM83G                      0.716       
Rsquare = 0.089 (max possible = 9.91e-01 )
Likelihood ratio test p = 1.17e-01 
Wald test p = 1.64e-01 
Score (logrank) test p = 1.56e-01 

NK cell resting_CIBERSORT in PCPG (n=181):
Model: Surv(OS, EVENT) ~ `NK cell resting_CIBERSORT` + Age + Gender + Race + Purity + `FAM83G` 
164 patients with 7 dying ( 17 missing obs. )
                              coef           HR  se(coef) 95%CI_l      95%CI_u
`NK cell resting_CIBERSORT` -8.522        0.000    23.481   0.000 1.931201e+16
Age                          0.048        1.049     0.032   0.985 1.117000e+00
Gendermale                   1.676        5.344     0.948   0.834 3.423600e+01
RaceBlack                   -0.255        0.775 19394.824   0.000          Inf
RaceWhite                   17.169 28608334.684 15362.459   0.000          Inf
Purity                       5.730      308.085     3.451   0.356 2.667982e+05
FAM83G                      -0.703        0.495     0.725   0.120 2.051000e+00
                                 z     p signif
`NK cell resting_CIBERSORT` -0.363 0.717       
Age                          1.500 0.134       
Gendermale                   1.768 0.077      ·
RaceBlack                    0.000 1.000   <NA>
RaceWhite                    0.001 0.999       
Purity                       1.660 0.097      ·
FAM83G                      -0.969 0.332       
Rsquare = 0.062 (max possible = 3.07e-01 )
Likelihood ratio test p = 1.63e-01 
Wald test p = 4.67e-01 
Score (logrank) test p = 3.43e-01 

NK cell resting_CIBERSORT in PRAD (n=498):
Model: Surv(OS, EVENT) ~ `NK cell resting_CIBERSORT` + Age + Race + Purity + `FAM83G` 
403 patients with 9 dying ( 95 missing obs. )
                              coef           HR  se(coef)     95%CI_l
`NK cell resting_CIBERSORT` 62.671 1.651177e+27    24.411 2749202.284
Age                          0.012 1.012000e+00     0.061       0.898
RaceBlack                   16.577 1.581673e+07 10301.290       0.000
RaceWhite                   17.469 3.861975e+07 10301.290       0.000
Purity                       0.591 1.807000e+00     1.355       0.127
FAM83G                      -0.174 8.400000e-01     0.438       0.356
                                 95%CI_u      z     p signif
`NK cell resting_CIBERSORT` 9.917004e+47  2.567 0.010      *
Age                         1.140000e+00  0.198 0.843       
RaceBlack                            Inf  0.002 0.999       
RaceWhite                            Inf  0.002 0.999       
Purity                      2.570800e+01  0.437 0.662       
FAM83G                      1.982000e+00 -0.398 0.691       
Rsquare = 0.018 (max possible = 1.83e-01 )
Likelihood ratio test p = 2.94e-01 
Wald test p = 1.88e-01 
Score (logrank) test p = 4.83e-02 

NK cell resting_CIBERSORT in READ (n=166):
Model: Surv(OS, EVENT) ~ `NK cell resting_CIBERSORT` + Age + Stage + Gender + Race + Purity + `FAM83G` 
72 patients with 13 dying ( 94 missing obs. )
                               coef           HR  se(coef) 95%CI_l   95%CI_u
`NK cell resting_CIBERSORT` -22.498        0.000    17.283   0.000 87090.901
Age                           0.075        1.078     0.048   0.982     1.184
Stage2                       -2.769        0.063     1.379   0.004     0.935
Stage3                       -1.294        0.274     1.009   0.038     1.980
Stage4                       -1.324        0.266     1.169   0.027     2.629
Gendermale                   -0.579        0.560     0.743   0.131     2.401
RaceBlack                    -0.623        0.537 64239.712   0.000       Inf
RaceWhite                    17.063 25730426.223 63608.124   0.000       Inf
Purity                       -0.542        0.581     1.492   0.031    10.826
FAM83G                       -0.722        0.486     0.485   0.188     1.255
                                 z     p signif
`NK cell resting_CIBERSORT` -1.302 0.193       
Age                          1.569 0.117       
Stage2                      -2.008 0.045      *
Stage3                      -1.283 0.200       
Stage4                      -1.133 0.257       
Gendermale                  -0.780 0.435       
RaceBlack                    0.000 1.000   <NA>
RaceWhite                    0.000 1.000   <NA>
Purity                      -0.364 0.716       
FAM83G                      -1.491 0.136       
Rsquare = 0.266 (max possible = 7.04e-01 )
Likelihood ratio test p = 1.38e-02 
Wald test p = 8.24e-01 
Score (logrank) test p = 1.61e-02 

NK cell resting_CIBERSORT in SARC (n=260):
Model: Surv(OS, EVENT) ~ `NK cell resting_CIBERSORT` + Age + Gender + Race + Purity + `FAM83G` 
233 patients with 90 dying ( 27 missing obs. )
                              coef        HR se(coef) 95%CI_l     95%CI_u
`NK cell resting_CIBERSORT`  9.471 12972.024    4.770   1.129 1.49058e+08
Age                          0.021     1.021    0.008   1.004 1.03800e+00
Gendermale                  -0.071     0.932    0.225   0.600 1.44800e+00
RaceBlack                   -0.046     0.955    1.090   0.113 8.08000e+00
RaceWhite                   -0.388     0.678    1.023   0.091 5.03500e+00
Purity                       0.872     2.391    0.595   0.745 7.67900e+00
FAM83G                      -0.110     0.896    0.099   0.738 1.08800e+00
                                 z     p signif
`NK cell resting_CIBERSORT`  1.985 0.047      *
Age                          2.490 0.013      *
Gendermale                  -0.314 0.753       
RaceBlack                   -0.042 0.966       
RaceWhite                   -0.380 0.704       
Purity                       1.465 0.143       
FAM83G                      -1.108 0.268       
Rsquare = 0.062 (max possible = 9.75e-01 )
Likelihood ratio test p = 3.74e-02 
Wald test p = 3.14e-02 
Score (logrank) test p = 2.83e-02 

NK cell resting_CIBERSORT in SKCM (n=471):
Model: Surv(OS, EVENT) ~ `NK cell resting_CIBERSORT` + Age + Stage + Gender + Race + Purity + `FAM83G` 
390 patients with 186 dying ( 81 missing obs. )
                              coef      HR se(coef) 95%CI_l   95%CI_u      z
`NK cell resting_CIBERSORT`  5.895 363.236    2.597   2.238 58942.836  2.270
Age                          0.018   1.019    0.005   1.008     1.029  3.544
Stage2                       0.234   1.264    0.220   0.822     1.944  1.065
Stage3                       0.565   1.759    0.205   1.177     2.628  2.755
Stage4                       1.336   3.802    0.353   1.903     7.595  3.783
Gendermale                  -0.034   0.967    0.158   0.709     1.318 -0.215
RaceWhite                   -1.198   0.302    0.406   0.136     0.669 -2.950
Purity                       0.914   2.495    0.349   1.259     4.947  2.619
FAM83G                       0.084   1.088    0.071   0.947     1.249  1.193
                                p signif
`NK cell resting_CIBERSORT` 0.023      *
Age                         0.000    ***
Stage2                      0.287       
Stage3                      0.006     **
Stage4                      0.000    ***
Gendermale                  0.829       
RaceWhite                   0.003     **
Purity                      0.009     **
FAM83G                      0.233       
Rsquare = 0.14 (max possible = 9.92e-01 )
Likelihood ratio test p = 2.27e-09 
Wald test p = 7.76e-10 
Score (logrank) test p = 6.3e-11 

NK cell resting_CIBERSORT in SKCM-Primary (n=103):
Model: Surv(OS, EVENT) ~ `NK cell resting_CIBERSORT` + Age + Stage + Gender + Race + Purity + `FAM83G` 
94 patients with 26 dying ( 9 missing obs. )
                              coef           HR se(coef) 95%CI_l      95%CI_u
`NK cell resting_CIBERSORT`  4.950 1.412260e+02    7.821   0.000 6.411755e+08
Age                          0.016 1.016000e+00    0.016   0.984 1.049000e+00
Stage2                      17.527 4.091215e+07 6283.190   0.000          Inf
Stage3                      17.996 6.540624e+07 6283.190   0.000          Inf
Stage4                      20.187 5.848790e+08 6283.190   0.000          Inf
Gendermale                   0.417 1.518000e+00    0.484   0.588 3.919000e+00
RaceWhite                   -1.037 3.540000e-01    0.682   0.093 1.348000e+00
Purity                       0.502 1.652000e+00    1.156   0.172 1.590300e+01
FAM83G                       0.204 1.227000e+00    0.186   0.852 1.767000e+00
                                 z     p signif
`NK cell resting_CIBERSORT`  0.633 0.527       
Age                          0.958 0.338       
Stage2                       0.003 0.998       
Stage3                       0.003 0.998       
Stage4                       0.003 0.997       
Gendermale                   0.862 0.389       
RaceWhite                   -1.521 0.128       
Purity                       0.434 0.664       
FAM83G                       1.097 0.273       
Rsquare = 0.169 (max possible = 8.69e-01 )
Likelihood ratio test p = 4.21e-02 
Wald test p = 2.8e-02 
Score (logrank) test p = 1.82e-03 

NK cell resting_CIBERSORT in SKCM-Metastasis (n=368):
Model: Surv(OS, EVENT) ~ `NK cell resting_CIBERSORT` + Age + Stage + Gender + Race + Purity + `FAM83G` 
296 patients with 160 dying ( 72 missing obs. )
                              coef      HR se(coef) 95%CI_l    95%CI_u      z
`NK cell resting_CIBERSORT`  5.815 335.243    2.933   1.068 105244.045  1.982
Age                          0.021   1.021    0.006   1.010      1.032  3.691
Stage2                       0.106   1.112    0.233   0.705      1.755  0.456
Stage3                       0.525   1.690    0.210   1.121      2.549  2.504
Stage4                       1.126   3.084    0.400   1.408      6.756  2.814
Gendermale                  -0.055   0.946    0.173   0.674      1.329 -0.319
RaceWhite                   -1.047   0.351    0.601   0.108      1.139 -1.743
Purity                       1.001   2.722    0.377   1.299      5.703  2.654
FAM83G                       0.011   1.011    0.080   0.864      1.182  0.134
                                p signif
`NK cell resting_CIBERSORT` 0.047      *
Age                         0.000    ***
Stage2                      0.648       
Stage3                      0.012      *
Stage4                      0.005     **
Gendermale                  0.750       
RaceWhite                   0.081      ·
Purity                      0.008     **
FAM83G                      0.894       
Rsquare = 0.145 (max possible = 9.95e-01 )
Likelihood ratio test p = 5.49e-07 
Wald test p = 4.85e-07 
Score (logrank) test p = 1.79e-07 

NK cell resting_CIBERSORT in STAD (n=415):
Model: Surv(OS, EVENT) ~ `NK cell resting_CIBERSORT` + Age + Stage + Gender + Race + Purity + `FAM83G` 
289 patients with 111 dying ( 126 missing obs. )
                               coef    HR se(coef) 95%CI_l 95%CI_u      z     p
`NK cell resting_CIBERSORT` -14.510 0.000    7.554   0.000   1.344 -1.921 0.055
Age                           0.029 1.029    0.010   1.008   1.050  2.775 0.006
Stage2                        0.460 1.584    0.393   0.733   3.423  1.170 0.242
Stage3                        0.892 2.440    0.364   1.196   4.978  2.452 0.014
Stage4                        1.256 3.510    0.505   1.304   9.444  2.486 0.013
Gendermale                    0.214 1.238    0.208   0.824   1.860  1.030 0.303
RaceBlack                     0.675 1.964    0.465   0.789   4.892  1.451 0.147
RaceWhite                     0.157 1.170    0.248   0.719   1.903  0.631 0.528
Purity                       -0.515 0.597    0.382   0.283   1.263 -1.349 0.177
FAM83G                       -0.324 0.723    0.112   0.580   0.901 -2.888 0.004
                            signif
`NK cell resting_CIBERSORT`      ·
Age                             **
Stage2                            
Stage3                           *
Stage4                           *
Gendermale                        
RaceBlack                         
RaceWhite                         
Purity                            
FAM83G                          **
Rsquare = 0.121 (max possible = 9.79e-01 )
Likelihood ratio test p = 5.06e-05 
Wald test p = 1.26e-04 
Score (logrank) test p = 7.23e-05 

NK cell resting_CIBERSORT in TGCT (n=150):
Model: Surv(OS, EVENT) ~ `NK cell resting_CIBERSORT` + Age + Stage + Race + Purity + `FAM83G` 
75 patients with 2 dying ( 75 missing obs. )
                               coef           HR     se(coef) 95%CI_l 95%CI_u
`NK cell resting_CIBERSORT` -19.375        0.000   776789.429       0     Inf
Age                          -1.546        0.213     1895.258       0     Inf
Stage2                       -8.239        0.000    49073.538       0     Inf
Stage3                       13.008   445983.846    98964.799       0     Inf
RaceBlack                    14.943  3087428.056 21148779.594       0     Inf
RaceWhite                   -23.959        0.000 21191859.156       0     Inf
Purity                       16.908 22039290.676   236338.290       0     Inf
FAM83G                        3.851       47.045    20078.344       0     Inf
                                 z     p signif
`NK cell resting_CIBERSORT`  0.000 1.000   <NA>
Age                         -0.001 0.999       
Stage2                       0.000 1.000   <NA>
Stage3                       0.000 1.000   <NA>
RaceBlack                    0.000 1.000   <NA>
RaceWhite                    0.000 1.000   <NA>
Purity                       0.000 1.000   <NA>
FAM83G                       0.000 1.000   <NA>
Rsquare = 0.14 (max possible = 1.4e-01 )
Likelihood ratio test p = 1.84e-01 
Wald test p = 1e+00 
Score (logrank) test p = 4.56e-03 

NK cell resting_CIBERSORT in THCA (n=509):
Model: Surv(OS, EVENT) ~ `NK cell resting_CIBERSORT` + Age + Stage + Gender + Race + Purity + `FAM83G` 
395 patients with 16 dying ( 114 missing obs. )
                              coef           HR se(coef) 95%CI_l      95%CI_u
`NK cell resting_CIBERSORT` 28.869 3.449018e+12   19.340   0.000 9.994673e+28
Age                          0.151 1.162000e+00    0.028   1.100 1.228000e+00
Stage2                       1.349 3.853000e+00    1.281   0.313 4.742300e+01
Stage3                       1.171 3.227000e+00    1.058   0.406 2.565200e+01
Stage4                       2.222 9.223000e+00    1.108   1.051 8.096400e+01
Gendermale                  -0.124 8.840000e-01    0.640   0.252 3.096000e+00
RaceBlack                   17.255 3.117611e+07 9580.940   0.000          Inf
RaceWhite                   17.650 4.626973e+07 9580.940   0.000          Inf
Purity                       2.143 8.525000e+00    1.181   0.843 8.625300e+01
FAM83G                       0.641 1.898000e+00    0.352   0.951 3.787000e+00
                                 z     p signif
`NK cell resting_CIBERSORT`  1.493 0.136       
Age                          5.381 0.000    ***
Stage2                       1.053 0.292       
Stage3                       1.107 0.268       
Stage4                       2.005 0.045      *
Gendermale                  -0.193 0.847       
RaceBlack                    0.002 0.999       
RaceWhite                    0.002 0.999       
Purity                       1.815 0.070      ·
FAM83G                       1.819 0.069      ·
Rsquare = 0.163 (max possible = 3.47e-01 )
Likelihood ratio test p = 3.91e-11 
Wald test p = 9.41e-05 
Score (logrank) test p = 3.78e-11 

NK cell resting_CIBERSORT in THYM (n=120):
Model: Surv(OS, EVENT) ~ `NK cell resting_CIBERSORT` + Age + Gender + Race + Purity + `FAM83G` 
113 patients with 9 dying ( 7 missing obs. )
                               coef    HR  se(coef) 95%CI_l      95%CI_u      z
`NK cell resting_CIBERSORT` -73.608 0.000    89.569   0.000 1.876787e+44 -0.822
Age                           0.049 1.050     0.032   0.987 1.117000e+00  1.542
Gendermale                   -0.379 0.685     0.777   0.149 3.138000e+00 -0.488
RaceBlack                   -16.631 0.000 10270.837   0.000          Inf -0.002
RaceWhite                     0.360 1.433     1.183   0.141 1.456500e+01  0.304
Purity                        0.469 1.599     1.119   0.178 1.433100e+01  0.420
FAM83G                       -0.186 0.831     0.428   0.359 1.920000e+00 -0.434
                                p signif
`NK cell resting_CIBERSORT` 0.411       
Age                         0.123       
Gendermale                  0.626       
RaceBlack                   0.999       
RaceWhite                   0.761       
Purity                      0.675       
FAM83G                      0.664       
Rsquare = 0.053 (max possible = 4.51e-01 )
Likelihood ratio test p = 5.27e-01 
Wald test p = 6.4e-01 
Score (logrank) test p = 5.54e-01 

NK cell resting_CIBERSORT in UCEC (n=545):
Model: Surv(OS, EVENT) ~ `NK cell resting_CIBERSORT` + Age + Race + Purity + `FAM83G` 
85 patients with 16 dying ( 460 missing obs. )
                              coef    HR se(coef) 95%CI_l      95%CI_u      z
`NK cell resting_CIBERSORT` -0.506 0.603   18.912   0.000 7.556053e+15 -0.027
Age                         -0.003 0.997    0.029   0.943 1.055000e+00 -0.092
RaceWhite                    1.428 4.171    0.685   1.090 1.596400e+01  2.085
Purity                       1.347 3.844    1.108   0.438 3.374900e+01  1.215
FAM83G                      -0.036 0.965    0.279   0.559 1.665000e+00 -0.129
                                p signif
`NK cell resting_CIBERSORT` 0.979       
Age                         0.927       
RaceWhite                   0.037      *
Purity                      0.224       
FAM83G                      0.897       
Rsquare = 0.081 (max possible = 7.29e-01 )
Likelihood ratio test p = 2.06e-01 
Wald test p = 3.18e-01 
Score (logrank) test p = 2.57e-01 

NK cell resting_CIBERSORT in UCS (n=57):
Model: Surv(OS, EVENT) ~ `NK cell resting_CIBERSORT` + Age + Race + Purity + `FAM83G` 
52 patients with 32 dying ( 5 missing obs. )
                              coef           HR se(coef) 95%CI_l      95%CI_u
`NK cell resting_CIBERSORT`  1.929        6.884   11.340   0.000 3.095038e+10
Age                          0.053        1.055    0.026   1.002 1.111000e+00
RaceBlack                   17.223 30194965.548 6499.235   0.000          Inf
RaceWhite                   17.469 38623705.880 6499.235   0.000          Inf
Purity                      -1.204        0.300    1.120   0.033 2.694000e+00
FAM83G                      -0.264        0.768    0.277   0.447 1.321000e+00
                                 z     p signif
`NK cell resting_CIBERSORT`  0.170 0.865       
Age                          2.022 0.043      *
RaceBlack                    0.003 0.998       
RaceWhite                    0.003 0.998       
Purity                      -1.075 0.282       
FAM83G                      -0.954 0.340       
Rsquare = 0.135 (max possible = 9.83e-01 )
Likelihood ratio test p = 2.73e-01 
Wald test p = 3.99e-01 
Score (logrank) test p = 3.06e-01 

NK cell resting_CIBERSORT in UVM (n=80):
Model: Surv(OS, EVENT) ~ `NK cell resting_CIBERSORT` + Age + Stage + Gender + Purity + `FAM83G` 
77 patients with 22 dying ( 3 missing obs. )
                               coef     HR se(coef) 95%CI_l  95%CI_u      z
`NK cell resting_CIBERSORT` -37.189  0.000   13.808   0.000    0.000 -2.693
Age                           0.072  1.075    0.023   1.026    1.125  3.077
Stage3                        1.030  2.802    0.592   0.877    8.946  1.739
Stage4                        4.560 95.548    1.270   7.925 1152.024  3.590
Gendermale                    0.026  1.026    0.487   0.395    2.663  0.053
Purity                        2.885 17.904    1.531   0.891  359.840  1.884
FAM83G                        0.723  2.061    0.394   0.953    4.460  1.837
                                p signif
`NK cell resting_CIBERSORT` 0.007     **
Age                         0.002     **
Stage3                      0.082      ·
Stage4                      0.000    ***
Gendermale                  0.958       
Purity                      0.060      ·
FAM83G                      0.066      ·
Rsquare = 0.367 (max possible = 8.72e-01 )
Likelihood ratio test p = 1.02e-05 
Wald test p = 1.55e-03 
Score (logrank) test p = 5.54e-10 

NK cell resting_CIBERSORT-ABS in ACC (n=79):
Model: Surv(OS, EVENT) ~ `NK cell resting_CIBERSORT-ABS` + Age + Gender + Race + Purity + `FAM83G` 
64 patients with 24 dying ( 15 missing obs. )
                                   coef           HR  se(coef)      95%CI_l
`NK cell resting_CIBERSORT-ABS` 113.700 2.395010e+49    37.497 2.894621e+17
Age                              -0.002 9.980000e-01     0.015 9.700000e-01
Gendermale                        0.512 1.668000e+00     0.451 6.900000e-01
RaceBlack                         0.007 1.007000e+00 15983.330 0.000000e+00
RaceWhite                        17.182 2.898776e+07 13730.959 0.000000e+00
Purity                            3.364 2.890300e+01     1.953 6.290000e-01
FAM83G                           -0.030 9.700000e-01     0.248 5.970000e-01
                                     95%CI_u      z     p signif
`NK cell resting_CIBERSORT-ABS` 1.981632e+81  3.032 0.002     **
Age                             1.028000e+00 -0.116 0.908       
Gendermale                      4.035000e+00  1.135 0.256       
RaceBlack                                Inf  0.000 1.000   <NA>
RaceWhite                                Inf  0.001 0.999       
Purity                          1.328224e+03  1.723 0.085      ·
FAM83G                          1.578000e+00 -0.122 0.903       
Rsquare = 0.157 (max possible = 9.38e-01 )
Likelihood ratio test p = 1.43e-01 
Wald test p = 1.99e-01 
Score (logrank) test p = 7.09e-02 

NK cell resting_CIBERSORT-ABS in BLCA (n=408):
Model: Surv(OS, EVENT) ~ `NK cell resting_CIBERSORT-ABS` + Age + Stage + Gender + Race + Purity + `FAM83G` 
348 patients with 160 dying ( 60 missing obs. )
                                  coef          HR se(coef) 95%CI_l     95%CI_u
`NK cell resting_CIBERSORT-ABS` -0.390       0.677   17.266   0.000 3.37067e+14
Age                              0.033       1.034    0.009   1.017 1.05100e+00
Stage2                          14.496 1974409.403 1864.219   0.000         Inf
Stage3                          14.965 3155865.216 1864.219   0.000         Inf
Stage4                          15.478 5270333.930 1864.219   0.000         Inf
Gendermale                      -0.154       0.858    0.180   0.603 1.22100e+00
RaceBlack                        0.624       1.867    0.453   0.769 4.53400e+00
RaceWhite                        0.083       1.087    0.356   0.541 2.18200e+00
Purity                           0.141       1.151    0.341   0.591 2.24400e+00
FAM83G                           0.099       1.104    0.084   0.936 1.30200e+00
                                     z     p signif
`NK cell resting_CIBERSORT-ABS` -0.023 0.982       
Age                              3.897 0.000    ***
Stage2                           0.008 0.994       
Stage3                           0.008 0.994       
Stage4                           0.008 0.993       
Gendermale                      -0.853 0.394       
RaceBlack                        1.379 0.168       
RaceWhite                        0.234 0.815       
Purity                           0.413 0.679       
FAM83G                           1.174 0.241       
Rsquare = 0.134 (max possible = 9.91e-01 )
Likelihood ratio test p = 2.68e-07 
Wald test p = 1.26e-06 
Score (logrank) test p = 3.8e-07 

NK cell resting_CIBERSORT-ABS in BRCA (n=1100):
Model: Surv(OS, EVENT) ~ `NK cell resting_CIBERSORT-ABS` + Age + Stage + Gender + Race + Purity + `FAM83G` 
878 patients with 121 dying ( 222 missing obs. )
                                  coef          HR se(coef) 95%CI_l
`NK cell resting_CIBERSORT-ABS` 14.270 1575456.540   22.482   0.000
Age                              0.036       1.037    0.008   1.021
Stage2                           0.419       1.521    0.305   0.837
Stage3                           1.204       3.335    0.315   1.799
Stage4                           2.567      13.025    0.392   6.038
Gendermale                       0.060       1.062    1.007   0.147
RaceBlack                       -0.062       0.940    0.623   0.278
RaceWhite                       -0.274       0.761    0.598   0.236
Purity                           0.498       1.645    0.421   0.721
FAM83G                           0.092       1.096    0.108   0.888
                                     95%CI_u      z     p signif
`NK cell resting_CIBERSORT-ABS` 2.156518e+25  0.635 0.526       
Age                             1.052000e+00  4.771 0.000    ***
Stage2                          2.763000e+00  1.376 0.169       
Stage3                          6.180000e+00  3.826 0.000    ***
Stage4                          2.809900e+01  6.543 0.000    ***
Gendermale                      7.653000e+00  0.060 0.952       
RaceBlack                       3.185000e+00 -0.099 0.921       
RaceWhite                       2.456000e+00 -0.457 0.647       
Purity                          3.753000e+00  1.183 0.237       
FAM83G                          1.353000e+00  0.855 0.392       
Rsquare = 0.082 (max possible = 7.85e-01 )
Likelihood ratio test p = 4.39e-12 
Wald test p = 1.95e-15 
Score (logrank) test p = 2.17e-21 

NK cell resting_CIBERSORT-ABS in BRCA-Basal (n=191):
Model: Surv(OS, EVENT) ~ `NK cell resting_CIBERSORT-ABS` + Age + Stage + Race + Purity + `FAM83G` 
163 patients with 24 dying ( 28 missing obs. )
                                  coef           HR se(coef) 95%CI_l
`NK cell resting_CIBERSORT-ABS`  7.723 2.259560e+03   46.676   0.000
Age                              0.014 1.014000e+00    0.018   0.979
Stage2                          18.748 1.386667e+08 6458.677   0.000
Stage3                          20.210 5.982879e+08 6458.677   0.000
Stage4                          21.594 2.388413e+09 6458.677   0.000
RaceBlack                       -0.836 4.340000e-01    1.124   0.048
RaceWhite                       -1.209 2.990000e-01    1.132   0.032
Purity                           0.695 2.003000e+00    0.965   0.302
FAM83G                          -0.169 8.450000e-01    0.232   0.536
                                     95%CI_u      z     p signif
`NK cell resting_CIBERSORT-ABS` 1.216262e+43  0.165 0.869       
Age                             1.051000e+00  0.766 0.444       
Stage2                                   Inf  0.003 0.998       
Stage3                                   Inf  0.003 0.998       
Stage4                                   Inf  0.003 0.997       
RaceBlack                       3.924000e+00 -0.744 0.457       
RaceWhite                       2.743000e+00 -1.068 0.285       
Purity                          1.327500e+01  0.720 0.471       
FAM83G                          1.331000e+00 -0.728 0.467       
Rsquare = 0.159 (max possible = 7.18e-01 )
Likelihood ratio test p = 8.45e-04 
Wald test p = 1.1e-02 
Score (logrank) test p = 8.72e-06 

NK cell resting_CIBERSORT-ABS in BRCA-Her2 (n=82):
Model: Surv(OS, EVENT) ~ `NK cell resting_CIBERSORT-ABS` + Age + Stage + Race + Purity + `FAM83G` 
59 patients with 11 dying ( 23 missing obs. )
                                    coef           HR    se(coef) 95%CI_l
`NK cell resting_CIBERSORT-ABS` -252.941 0.000000e+00     242.195   0.000
Age                                0.033 1.033000e+00       0.031   0.973
Stage2                            17.830 5.537954e+07   14424.551   0.000
Stage3                            20.172 5.761622e+08   14424.551   0.000
Stage4                            54.413 4.277498e+23 2972620.071   0.000
RaceBlack                         -3.338 3.600000e-02       1.914   0.001
RaceWhite                         -1.164 3.120000e-01       1.459   0.018
Purity                             3.586 3.607800e+01       2.435   0.305
FAM83G                            -0.644 5.250000e-01       0.466   0.210
                                     95%CI_u      z     p signif
`NK cell resting_CIBERSORT-ABS` 2.023037e+96 -1.044 0.296       
Age                             1.097000e+00  1.070 0.285       
Stage2                                   Inf  0.001 0.999       
Stage3                                   Inf  0.001 0.999       
Stage4                                   Inf  0.000 1.000   <NA>
RaceBlack                       1.513000e+00 -1.744 0.081      ·
RaceWhite                       5.449000e+00 -0.798 0.425       
Purity                          4.262418e+03  1.473 0.141       
FAM83G                          1.310000e+00 -1.382 0.167       
Rsquare = 0.409 (max possible = 6.68e-01 )
Likelihood ratio test p = 2.97e-04 
Wald test p = 9.99e-01 
Score (logrank) test p = 6.19e-14 

NK cell resting_CIBERSORT-ABS in BRCA-LumA (n=568):
Model: Surv(OS, EVENT) ~ `NK cell resting_CIBERSORT-ABS` + Age + Stage + Gender + Race + Purity + `FAM83G` 
464 patients with 55 dying ( 104 missing obs. )
                                   coef          HR se(coef)    95%CI_l
`NK cell resting_CIBERSORT-ABS` 101.637 1.38189e+44   36.004 3.1153e+13
Age                               0.050 1.05200e+00    0.012 1.0280e+00
Stage2                            0.281 1.32500e+00    0.378 6.3200e-01
Stage3                            0.911 2.48700e+00    0.394 1.1490e+00
Stage4                            2.248 9.47300e+00    0.609 2.8710e+00
Gendermale                      -15.317 0.00000e+00 3505.696 0.0000e+00
RaceBlack                        -0.544 5.80000e-01    1.173 5.8000e-02
RaceWhite                         0.112 1.11900e+00    1.036 1.4700e-01
Purity                            0.267 1.30700e+00    0.623 3.8500e-01
FAM83G                            0.109 1.11500e+00    0.193 7.6300e-01
                                     95%CI_u      z     p signif
`NK cell resting_CIBERSORT-ABS` 6.129808e+74  2.823 0.005     **
Age                             1.076000e+00  4.342 0.000    ***
Stage2                          2.778000e+00  0.744 0.457       
Stage3                          5.383000e+00  2.312 0.021      *
Stage4                          3.125600e+01  3.691 0.000    ***
Gendermale                               Inf -0.004 0.997       
RaceBlack                       5.785000e+00 -0.464 0.643       
RaceWhite                       8.521000e+00  0.108 0.914       
Purity                          4.433000e+00  0.429 0.668       
FAM83G                          1.629000e+00  0.562 0.574       
Rsquare = 0.082 (max possible = 6.81e-01 )
Likelihood ratio test p = 2e-05 
Wald test p = 8.24e-07 
Score (logrank) test p = 2.12e-08 

NK cell resting_CIBERSORT-ABS in BRCA-LumB (n=219):
Model: Surv(OS, EVENT) ~ `NK cell resting_CIBERSORT-ABS` + Age + Stage + Gender + Race + Purity + `FAM83G` 
157 patients with 25 dying ( 62 missing obs. )
                                  coef           HR se(coef) 95%CI_l
`NK cell resting_CIBERSORT-ABS` -1.437        0.238  101.367   0.000
Age                              0.049        1.051    0.022   1.007
Stage2                           0.687        1.988    1.093   0.233
Stage3                           1.601        4.959    1.061   0.619
Stage4                           2.088        8.072    1.187   0.789
Gendermale                       0.965        2.625    1.117   0.294
RaceBlack                       16.573 15763482.844 6461.207   0.000
RaceWhite                       15.952  8469854.291 6461.207   0.000
Purity                           1.043        2.838    1.334   0.208
FAM83G                          -0.021        0.979    0.250   0.600
                                     95%CI_u      z     p signif
`NK cell resting_CIBERSORT-ABS` 4.569668e+85 -0.014 0.989       
Age                             1.096000e+00  2.280 0.023      *
Stage2                          1.693300e+01  0.629 0.530       
Stage3                          3.970000e+01  1.509 0.131       
Stage4                          8.264200e+01  1.760 0.078      ·
Gendermale                      2.344200e+01  0.864 0.388       
RaceBlack                                Inf  0.003 0.998       
RaceWhite                                Inf  0.002 0.998       
Purity                          3.876000e+01  0.782 0.434       
FAM83G                          1.597000e+00 -0.085 0.932       
Rsquare = 0.105 (max possible = 6.98e-01 )
Likelihood ratio test p = 6.47e-02 
Wald test p = 1.05e-01 
Score (logrank) test p = 3.93e-02 

NK cell resting_CIBERSORT-ABS in CESC (n=306):
Model: Surv(OS, EVENT) ~ `NK cell resting_CIBERSORT-ABS` + Age + Race + Purity + `FAM83G` 
227 patients with 55 dying ( 79 missing obs. )
                                  coef         HR se(coef) 95%CI_l      95%CI_u
`NK cell resting_CIBERSORT-ABS` 12.328 225948.954   19.510   0.000 9.132749e+21
Age                              0.012      1.012    0.010   0.992 1.032000e+00
RaceBlack                        0.973      2.646    1.071   0.324 2.160700e+01
RaceWhite                        0.726      2.066    1.020   0.280 1.524100e+01
Purity                           0.573      1.774    0.758   0.401 7.842000e+00
FAM83G                           0.102      1.107    0.116   0.883 1.389000e+00
                                    z     p signif
`NK cell resting_CIBERSORT-ABS` 0.632 0.527       
Age                             1.156 0.247       
RaceBlack                       0.908 0.364       
RaceWhite                       0.712 0.477       
Purity                          0.756 0.449       
FAM83G                          0.883 0.377       
Rsquare = 0.019 (max possible = 8.91e-01 )
Likelihood ratio test p = 6.31e-01 
Wald test p = 6.52e-01 
Score (logrank) test p = 6.42e-01 

NK cell resting_CIBERSORT-ABS in CHOL (n=36):
Model: Surv(OS, EVENT) ~ `NK cell resting_CIBERSORT-ABS` + Age + Stage + Gender + Race + Purity + `FAM83G` 
36 patients with 18 dying ( 0 missing obs. )
                                   coef           HR se(coef) 95%CI_l
`NK cell resting_CIBERSORT-ABS` 229.443 4.423614e+99  113.952 446.066
Age                               0.000 1.000000e+00    0.024   0.953
Stage2                            0.863 2.370000e+00    0.695   0.607
Stage3                          -16.429 0.000000e+00 7261.454   0.000
Stage4                            1.236 3.443000e+00    0.749   0.794
Gendermale                        0.097 1.102000e+00    0.631   0.320
RaceBlack                        -4.005 1.800000e-02    2.491   0.000
RaceWhite                        -1.351 2.590000e-01    0.940   0.041
Purity                            1.775 5.898000e+00    1.694   0.213
FAM83G                           -0.321 7.250000e-01    0.353   0.363
                                      95%CI_u      z     p signif
`NK cell resting_CIBERSORT-ABS` 4.386881e+196  2.013 0.044      *
Age                              1.049000e+00  0.001 0.999       
Stage2                           9.248000e+00  1.242 0.214       
Stage3                                    Inf -0.002 0.998       
Stage4                           1.493400e+01  1.651 0.099      ·
Gendermale                       3.797000e+00  0.154 0.878       
RaceBlack                        2.403000e+00 -1.608 0.108       
RaceWhite                        1.635000e+00 -1.437 0.151       
Purity                           1.632570e+02  1.047 0.295       
FAM83G                           1.449000e+00 -0.909 0.363       
Rsquare = 0.298 (max possible = 9.46e-01 )
Likelihood ratio test p = 2.37e-01 
Wald test p = 4.39e-01 
Score (logrank) test p = 2.86e-01 

NK cell resting_CIBERSORT-ABS in COAD (n=458):
Model: Surv(OS, EVENT) ~ `NK cell resting_CIBERSORT-ABS` + Age + Stage + Gender + Race + Purity + `FAM83G` 
236 patients with 58 dying ( 222 missing obs. )
                                  coef      HR se(coef) 95%CI_l      95%CI_u
`NK cell resting_CIBERSORT-ABS`  5.383 217.763   13.948   0.000 1.623845e+14
Age                              0.030   1.030    0.013   1.004 1.057000e+00
Stage2                           0.449   1.567    0.638   0.449 5.470000e+00
Stage3                           1.099   3.001    0.629   0.874 1.029800e+01
Stage4                           2.312  10.096    0.634   2.914 3.497800e+01
Gendermale                       0.318   1.374    0.289   0.780 2.420000e+00
RaceBlack                       -0.373   0.689    0.848   0.131 3.627000e+00
RaceWhite                       -0.330   0.719    0.786   0.154 3.352000e+00
Purity                          -0.585   0.557    0.675   0.148 2.090000e+00
FAM83G                          -0.250   0.779    0.204   0.522 1.162000e+00
                                     z     p signif
`NK cell resting_CIBERSORT-ABS`  0.386 0.700       
Age                              2.288 0.022      *
Stage2                           0.704 0.481       
Stage3                           1.747 0.081      ·
Stage4                           3.647 0.000    ***
Gendermale                       1.100 0.272       
RaceBlack                       -0.440 0.660       
RaceWhite                       -0.420 0.674       
Purity                          -0.867 0.386       
FAM83G                          -1.225 0.221       
Rsquare = 0.132 (max possible = 8.97e-01 )
Likelihood ratio test p = 2.38e-04 
Wald test p = 1.78e-04 
Score (logrank) test p = 2.21e-05 

NK cell resting_CIBERSORT-ABS in DLBC (n=48):
Model: Surv(OS, EVENT) ~ `NK cell resting_CIBERSORT-ABS` + Age + Gender + Race + Purity + `FAM83G` 
41 patients with 5 dying ( 7 missing obs. )
                                     coef     HR    se(coef) 95%CI_l 95%CI_u
`NK cell resting_CIBERSORT-ABS` -3603.319  0.000 1317080.763   0.000     Inf
Age                                -0.064  0.938       0.050   0.851   1.033
Gendermale                         -0.421  0.657       1.011   0.090   4.766
RaceBlack                          -0.369  0.691       1.383   0.046  10.395
RaceWhite                          -5.658  0.003       1.173   0.000   0.035
Purity                             -4.352  0.013       2.220   0.000   1.000
FAM83G                              3.156 23.483       0.723   5.696  96.810
                                     z     p signif
`NK cell resting_CIBERSORT-ABS` -0.003 0.998       
Age                             -1.297 0.194       
Gendermale                      -0.416 0.677       
RaceBlack                       -0.267 0.789       
RaceWhite                       -4.823 0.000    ***
Purity                          -1.960 0.050      ·
FAM83G                           4.367 0.000    ***
Rsquare = 0.345 (max possible = 5.58e-01 )
Likelihood ratio test p = 1.54e-02 
Wald test p = 7.98e-01 
Score (logrank) test p = 9.3e-02 

NK cell resting_CIBERSORT-ABS in ESCA (n=185):
Model: Surv(OS, EVENT) ~ `NK cell resting_CIBERSORT-ABS` + Age + Stage + Gender + Race + Purity + `FAM83G` 
140 patients with 47 dying ( 45 missing obs. )
                                  coef      HR se(coef) 95%CI_l      95%CI_u
`NK cell resting_CIBERSORT-ABS`  6.009 406.939   17.029   0.000 1.273429e+17
Age                              0.010   1.010    0.014   0.982 1.039000e+00
Stage2                           0.699   2.012    0.657   0.556 7.287000e+00
Stage3                           1.451   4.266    0.673   1.141 1.594700e+01
Stage4                           2.876  17.747    0.776   3.880 8.116400e+01
Gendermale                       0.461   1.586    0.541   0.549 4.582000e+00
RaceBlack                        0.318   1.374    1.074   0.168 1.127200e+01
RaceWhite                       -0.097   0.907    0.458   0.370 2.226000e+00
Purity                           0.368   1.445    0.830   0.284 7.358000e+00
FAM83G                          -0.050   0.952    0.173   0.678 1.335000e+00
                                     z     p signif
`NK cell resting_CIBERSORT-ABS`  0.353 0.724       
Age                              0.704 0.482       
Stage2                           1.065 0.287       
Stage3                           2.156 0.031      *
Stage4                           3.708 0.000    ***
Gendermale                       0.853 0.394       
RaceBlack                        0.296 0.767       
RaceWhite                       -0.212 0.832       
Purity                           0.444 0.657       
FAM83G                          -0.288 0.774       
Rsquare = 0.142 (max possible = 9.32e-01 )
Likelihood ratio test p = 1.78e-02 
Wald test p = 8.9e-03 
Score (logrank) test p = 8.05e-04 

NK cell resting_CIBERSORT-ABS in GBM (n=153):
Model: Surv(OS, EVENT) ~ `NK cell resting_CIBERSORT-ABS` + Age + Gender + Race + Purity + `FAM83G` 
135 patients with 108 dying ( 18 missing obs. )
                                  coef       HR se(coef) 95%CI_l      95%CI_u
`NK cell resting_CIBERSORT-ABS`  8.851 6979.726   10.391   0.000 4.886621e+12
Age                              0.032    1.032    0.009   1.015 1.050000e+00
Gendermale                      -0.082    0.922    0.214   0.605 1.403000e+00
RaceBlack                        0.558    1.748    0.726   0.421 7.249000e+00
RaceWhite                       -0.300    0.741    0.618   0.221 2.487000e+00
Purity                          -1.151    0.316    0.535   0.111 9.020000e-01
FAM83G                          -0.203    0.816    0.227   0.523 1.274000e+00
                                     z     p signif
`NK cell resting_CIBERSORT-ABS`  0.852 0.394       
Age                              3.669 0.000    ***
Gendermale                      -0.381 0.703       
RaceBlack                        0.769 0.442       
RaceWhite                       -0.485 0.628       
Purity                          -2.153 0.031      *
FAM83G                          -0.894 0.371       
Rsquare = 0.137 (max possible = 9.98e-01 )
Likelihood ratio test p = 5.95e-03 
Wald test p = 9.61e-03 
Score (logrank) test p = 7.87e-03 

NK cell resting_CIBERSORT-ABS in HNSC (n=522):
Model: Surv(OS, EVENT) ~ `NK cell resting_CIBERSORT-ABS` + Age + Stage + Gender + Race + Purity + `FAM83G` 
411 patients with 176 dying ( 111 missing obs. )
                                  coef    HR se(coef) 95%CI_l    95%CI_u      z
`NK cell resting_CIBERSORT-ABS` -1.076 0.341    6.561   0.000 131047.091 -0.164
Age                              0.022 1.022    0.008   1.007      1.038  2.886
Stage2                           0.611 1.843    0.545   0.633      5.364  1.121
Stage3                           0.844 2.327    0.539   0.808      6.696  1.566
Stage4                           1.249 3.488    0.513   1.276      9.531  2.436
Gendermale                      -0.248 0.780    0.172   0.557      1.093 -1.443
RaceBlack                        0.139 1.150    0.559   0.384      3.442  0.249
RaceWhite                       -0.238 0.788    0.513   0.288      2.155 -0.465
Purity                          -0.051 0.951    0.364   0.465      1.941 -0.139
FAM83G                          -0.006 0.994    0.064   0.876      1.128 -0.093
                                    p signif
`NK cell resting_CIBERSORT-ABS` 0.870       
Age                             0.004     **
Stage2                          0.262       
Stage3                          0.117       
Stage4                          0.015      *
Gendermale                      0.149       
RaceBlack                       0.803       
RaceWhite                       0.642       
Purity                          0.890       
FAM83G                          0.926       
Rsquare = 0.069 (max possible = 9.89e-01 )
Likelihood ratio test p = 1.01e-03 
Wald test p = 2.54e-03 
Score (logrank) test p = 1.87e-03 

NK cell resting_CIBERSORT-ABS in HNSC-HPV+ (n=98):
Model: Surv(OS, EVENT) ~ `NK cell resting_CIBERSORT-ABS` + Age + Stage + Gender + Race + Purity + `FAM83G` 
65 patients with 23 dying ( 33 missing obs. )
                                  coef           HR  se(coef) 95%CI_l
`NK cell resting_CIBERSORT-ABS`  0.011 1.011000e+00    15.050   0.000
Age                              0.009 1.009000e+00     0.026   0.959
Stage2                          17.470 3.863348e+07  5278.023   0.000
Stage3                          16.660 1.718565e+07  5278.023   0.000
Stage4                          17.519 4.060010e+07  5278.023   0.000
Gendermale                      -0.164 8.490000e-01     0.549   0.290
RaceBlack                       18.896 1.608715e+08 12040.628   0.000
RaceWhite                       18.120 7.406753e+07 12040.628   0.000
Purity                          -1.624 1.970000e-01     1.141   0.021
FAM83G                           0.036 1.037000e+00     0.169   0.744
                                     95%CI_u      z     p signif
`NK cell resting_CIBERSORT-ABS` 6.537917e+12  0.001 0.999       
Age                             1.062000e+00  0.357 0.721       
Stage2                                   Inf  0.003 0.997       
Stage3                                   Inf  0.003 0.997       
Stage4                                   Inf  0.003 0.997       
Gendermale                      2.489000e+00 -0.298 0.766       
RaceBlack                                Inf  0.002 0.999       
RaceWhite                                Inf  0.002 0.999       
Purity                          1.845000e+00 -1.423 0.155       
FAM83G                          1.445000e+00  0.214 0.831       
Rsquare = 0.088 (max possible = 9.17e-01 )
Likelihood ratio test p = 8.17e-01 
Wald test p = 9.74e-01 
Score (logrank) test p = 9.15e-01 

NK cell resting_CIBERSORT-ABS in HNSC-HPV- (n=422):
Model: Surv(OS, EVENT) ~ `NK cell resting_CIBERSORT-ABS` + Age + Stage + Gender + Race + Purity + `FAM83G` 
346 patients with 153 dying ( 76 missing obs. )
                                  coef    HR se(coef) 95%CI_l    95%CI_u      z
`NK cell resting_CIBERSORT-ABS` -2.527 0.080    7.589   0.000 230229.832 -0.333
Age                              0.027 1.027    0.008   1.010      1.044  3.158
Stage2                           0.364 1.440    0.555   0.485      4.270  0.657
Stage3                           0.724 2.063    0.543   0.712      5.977  1.334
Stage4                           1.148 3.151    0.515   1.149      8.642  2.230
Gendermale                      -0.285 0.752    0.183   0.526      1.076 -1.559
RaceBlack                       -0.004 0.996    0.565   0.329      3.017 -0.007
RaceWhite                       -0.377 0.686    0.515   0.250      1.882 -0.733
Purity                           0.217 1.242    0.403   0.563      2.739  0.537
FAM83G                           0.008 1.008    0.074   0.873      1.165  0.115
                                    p signif
`NK cell resting_CIBERSORT-ABS` 0.739       
Age                             0.002     **
Stage2                          0.511       
Stage3                          0.182       
Stage4                          0.026      *
Gendermale                      0.119       
RaceBlack                       0.994       
RaceWhite                       0.464       
Purity                          0.591       
FAM83G                          0.909       
Rsquare = 0.085 (max possible = 9.89e-01 )
Likelihood ratio test p = 6.42e-04 
Wald test p = 1.67e-03 
Score (logrank) test p = 1.26e-03 

NK cell resting_CIBERSORT-ABS in KICH (n=66):
Model: Surv(OS, EVENT) ~ `NK cell resting_CIBERSORT-ABS` + Age + Stage + Gender + Race + Purity + `FAM83G` 
63 patients with 9 dying ( 3 missing obs. )
                                   coef           HR se(coef)      95%CI_l
`NK cell resting_CIBERSORT-ABS`  28.425 2.213123e+12   70.391        0.000
Age                               0.077 1.080000e+00    0.029        1.020
Stage2                           15.927 8.259796e+06    0.851  1558490.642
Stage3                           16.988 2.386199e+07    0.777  5206052.825
Stage4                           19.612 3.290469e+08    0.906 55757255.009
Gendermale                       -0.761 4.670000e-01    0.730        0.112
RaceBlack                       -16.909 0.000000e+00 6287.416        0.000
RaceWhite                        -1.743 1.750000e-01    1.161        0.018
Purity                            1.059 2.883000e+00    3.462        0.003
FAM83G                            0.142 1.153000e+00    0.652        0.321
                                     95%CI_u      z     p signif
`NK cell resting_CIBERSORT-ABS` 1.828083e+72  0.404 0.686       
Age                             1.143000e+00  2.656 0.008     **
Stage2                          4.377583e+07 18.718 0.000    ***
Stage3                          1.093717e+08 21.869 0.000    ***
Stage4                          1.941843e+09 21.653 0.000    ***
Gendermale                      1.953000e+00 -1.043 0.297       
RaceBlack                                Inf -0.003 0.998       
RaceWhite                       1.702000e+00 -1.502 0.133       
Purity                          2.549163e+03  0.306 0.760       
FAM83G                          4.136000e+00  0.218 0.828       
Rsquare = 0.347 (max possible = 6.71e-01 )
Likelihood ratio test p = 2.73e-03 
Wald test p = 6.5e-275 
Score (logrank) test p = 2.69e-08 

NK cell resting_CIBERSORT-ABS in KIRC (n=533):
Model: Surv(OS, EVENT) ~ `NK cell resting_CIBERSORT-ABS` + Age + Stage + Gender + Race + Purity + `FAM83G` 
450 patients with 138 dying ( 83 missing obs. )
                                  coef    HR se(coef) 95%CI_l      95%CI_u
`NK cell resting_CIBERSORT-ABS` -2.255 0.105   11.804   0.000 1.170824e+09
Age                              0.036 1.036    0.009   1.019 1.054000e+00
Stage2                           0.207 1.230    0.345   0.626 2.417000e+00
Stage3                           0.813 2.255    0.231   1.434 3.546000e+00
Stage4                           1.750 5.757    0.218   3.758 8.818000e+00
Gendermale                      -0.079 0.924    0.184   0.644 1.325000e+00
RaceBlack                        0.271 1.311    1.067   0.162 1.061100e+01
RaceWhite                        0.213 1.237    1.023   0.167 9.182000e+00
Purity                           0.009 1.009    0.368   0.490 2.077000e+00
FAM83G                           0.052 1.053    0.111   0.848 1.308000e+00
                                     z     p signif
`NK cell resting_CIBERSORT-ABS` -0.191 0.848       
Age                              4.165 0.000    ***
Stage2                           0.601 0.548       
Stage3                           3.521 0.000    ***
Stage4                           8.045 0.000    ***
Gendermale                      -0.432 0.666       
RaceBlack                        0.254 0.799       
RaceWhite                        0.208 0.835       
Purity                           0.024 0.980       
FAM83G                           0.467 0.641       
Rsquare = 0.174 (max possible = 9.65e-01 )
Likelihood ratio test p = 2.98e-14 
Wald test p = 3.33e-14 
Score (logrank) test p = 1.91e-17 

NK cell resting_CIBERSORT-ABS in KIRP (n=290):
Model: Surv(OS, EVENT) ~ `NK cell resting_CIBERSORT-ABS` + Age + Stage + Gender + Race + Purity + `FAM83G` 
219 patients with 34 dying ( 71 missing obs. )
                                    coef     HR se(coef) 95%CI_l      95%CI_u
`NK cell resting_CIBERSORT-ABS` -104.632  0.000   96.277   0.000 3.235346e+36
Age                                0.009  1.009    0.016   0.977 1.041000e+00
Stage2                            -0.106  0.899    1.062   0.112 7.215000e+00
Stage3                             1.534  4.635    0.437   1.969 1.090700e+01
Stage4                             3.024 20.582    0.538   7.168 5.910100e+01
Gendermale                        -0.125  0.882    0.407   0.397 1.959000e+00
RaceBlack                         -1.170  0.310    1.222   0.028 3.407000e+00
RaceWhite                         -1.485  0.227    1.202   0.021 2.390000e+00
Purity                            -0.219  0.803    0.719   0.196 3.290000e+00
FAM83G                             0.410  1.506    0.148   1.128 2.012000e+00
                                     z     p signif
`NK cell resting_CIBERSORT-ABS` -1.087 0.277       
Age                              0.541 0.589       
Stage2                          -0.100 0.920       
Stage3                           3.512 0.000    ***
Stage4                           5.620 0.000    ***
Gendermale                      -0.308 0.758       
RaceBlack                       -0.957 0.339       
RaceWhite                       -1.235 0.217       
Purity                          -0.304 0.761       
FAM83G                           2.772 0.006     **
Rsquare = 0.194 (max possible = 7.58e-01 )
Likelihood ratio test p = 8.8e-07 
Wald test p = 9.79e-07 
Score (logrank) test p = 3.46e-11 

NK cell resting_CIBERSORT-ABS in LGG (n=516):
Model: Surv(OS, EVENT) ~ `NK cell resting_CIBERSORT-ABS` + Age + Gender + Race + Purity + `FAM83G` 
463 patients with 112 dying ( 53 missing obs. )
                                  coef           HR se(coef) 95%CI_l
`NK cell resting_CIBERSORT-ABS` 41.041 6.664110e+17   21.609   0.269
Age                              0.063 1.065000e+00    0.008   1.048
Gendermale                       0.077 1.080000e+00    0.196   0.735
RaceBlack                       15.801 7.285751e+06 2523.334   0.000
RaceWhite                       15.686 6.491973e+06 2523.334   0.000
Purity                          -0.772 4.620000e-01    0.416   0.205
FAM83G                           1.435 4.199000e+00    0.366   2.047
                                     95%CI_u      z     p signif
`NK cell resting_CIBERSORT-ABS` 1.649288e+36  1.899 0.058      ·
Age                             1.081000e+00  7.970 0.000    ***
Gendermale                      1.586000e+00  0.390 0.696       
RaceBlack                                Inf  0.006 0.995       
RaceWhite                                Inf  0.006 0.995       
Purity                          1.043000e+00 -1.858 0.063      ·
FAM83G                          8.610000e+00  3.916 0.000    ***
Rsquare = 0.167 (max possible = 9.07e-01 )
Likelihood ratio test p = 1.62e-15 
Wald test p = 1.54e-15 
Score (logrank) test p = 5.62e-18 

NK cell resting_CIBERSORT-ABS in LIHC (n=371):
Model: Surv(OS, EVENT) ~ `NK cell resting_CIBERSORT-ABS` + Age + Stage + Gender + Race + Purity + `FAM83G` 
310 patients with 106 dying ( 61 missing obs. )
                                  coef     HR se(coef) 95%CI_l      95%CI_u
`NK cell resting_CIBERSORT-ABS`  2.819 16.767   22.637   0.000 3.112449e+20
Age                              0.012  1.012    0.008   0.996 1.029000e+00
Stage2                           0.325  1.384    0.262   0.829 2.311000e+00
Stage3                           0.930  2.535    0.236   1.595 4.028000e+00
Stage4                           1.696  5.452    0.626   1.600 1.858200e+01
Gendermale                      -0.077  0.926    0.232   0.587 1.459000e+00
RaceBlack                        0.905  2.471    0.491   0.944 6.471000e+00
RaceWhite                       -0.024  0.977    0.238   0.613 1.558000e+00
Purity                           0.528  1.696    0.465   0.682 4.216000e+00
FAM83G                           0.123  1.131    0.092   0.944 1.356000e+00
                                     z     p signif
`NK cell resting_CIBERSORT-ABS`  0.125 0.901       
Age                              1.448 0.148       
Stage2                           1.244 0.214       
Stage3                           3.936 0.000    ***
Stage4                           2.711 0.007     **
Gendermale                      -0.332 0.740       
RaceBlack                        1.842 0.065      ·
RaceWhite                       -0.099 0.921       
Purity                           1.137 0.255       
FAM83G                           1.335 0.182       
Rsquare = 0.09 (max possible = 9.66e-01 )
Likelihood ratio test p = 1.16e-03 
Wald test p = 6.49e-04 
Score (logrank) test p = 2.58e-04 

NK cell resting_CIBERSORT-ABS in LUAD (n=515):
Model: Surv(OS, EVENT) ~ `NK cell resting_CIBERSORT-ABS` + Age + Stage + Gender + Race + Purity + `FAM83G` 
421 patients with 150 dying ( 94 missing obs. )
                                  coef           HR se(coef) 95%CI_l
`NK cell resting_CIBERSORT-ABS` 22.866 8.522996e+09   11.414   1.642
Age                              0.009 1.009000e+00    0.009   0.991
Stage2                           0.876 2.402000e+00    0.203   1.614
Stage3                           1.029 2.798000e+00    0.220   1.817
Stage4                           1.045 2.842000e+00    0.336   1.470
Gendermale                       0.007 1.007000e+00    0.170   0.721
RaceBlack                       16.181 1.065382e+07 1858.395   0.000
RaceWhite                       16.327 1.232284e+07 1858.395   0.000
Purity                           0.667 1.948000e+00    0.346   0.990
FAM83G                           0.004 1.004000e+00    0.099   0.826
                                     95%CI_u     z     p signif
`NK cell resting_CIBERSORT-ABS` 4.424284e+19 2.003 0.045      *
Age                             1.027000e+00 0.968 0.333       
Stage2                          3.574000e+00 4.318 0.000    ***
Stage3                          4.309000e+00 4.672 0.000    ***
Stage4                          5.497000e+00 3.104 0.002     **
Gendermale                      1.406000e+00 0.040 0.968       
RaceBlack                                Inf 0.009 0.993       
RaceWhite                                Inf 0.009 0.993       
Purity                          3.836000e+00 1.930 0.054      ·
FAM83G                          1.219000e+00 0.036 0.971       
Rsquare = 0.104 (max possible = 9.74e-01 )
Likelihood ratio test p = 1.35e-06 
Wald test p = 1.88e-05 
Score (logrank) test p = 2.25e-06 

NK cell resting_CIBERSORT-ABS in LUSC (n=501):
Model: Surv(OS, EVENT) ~ `NK cell resting_CIBERSORT-ABS` + Age + Stage + Gender + Race + Purity + `FAM83G` 
370 patients with 161 dying ( 131 missing obs. )
                                   coef    HR se(coef) 95%CI_l  95%CI_u      z
`NK cell resting_CIBERSORT-ABS` -21.774 0.000   15.721   0.000 8430.313 -1.385
Age                               0.013 1.013    0.009   0.995    1.032  1.393
Stage2                            0.179 1.196    0.188   0.828    1.729  0.955
Stage3                            0.551 1.734    0.215   1.137    2.646  2.556
Stage4                            0.874 2.397    0.784   0.516   11.145  1.115
Gendermale                        0.378 1.459    0.194   0.998    2.135  1.949
RaceBlack                        -0.063 0.939    0.596   0.292    3.020 -0.106
RaceWhite                        -0.539 0.583    0.554   0.197    1.729 -0.973
Purity                           -0.604 0.547    0.382   0.258    1.157 -1.579
FAM83G                            0.199 1.220    0.090   1.023    1.455  2.219
                                    p signif
`NK cell resting_CIBERSORT-ABS` 0.166       
Age                             0.164       
Stage2                          0.340       
Stage3                          0.011      *
Stage4                          0.265       
Gendermale                      0.051      ·
RaceBlack                       0.916       
RaceWhite                       0.331       
Purity                          0.114       
FAM83G                          0.027      *
Rsquare = 0.066 (max possible = 9.87e-01 )
Likelihood ratio test p = 4.67e-03 
Wald test p = 4.33e-03 
Score (logrank) test p = 3.5e-03 

NK cell resting_CIBERSORT-ABS in MESO (n=87):
Model: Surv(OS, EVENT) ~ `NK cell resting_CIBERSORT-ABS` + Age + Stage + Gender + Race + Purity + `FAM83G` 
85 patients with 72 dying ( 2 missing obs. )
                                  coef      HR se(coef) 95%CI_l      95%CI_u
`NK cell resting_CIBERSORT-ABS`  4.900 134.252   33.761   0.000 7.327661e+30
Age                              0.020   1.020    0.016   0.989 1.052000e+00
Stage2                          -0.162   0.851    0.470   0.338 2.139000e+00
Stage3                          -0.047   0.954    0.421   0.418 2.176000e+00
Stage4                          -0.051   0.951    0.483   0.369 2.448000e+00
Gendermale                      -0.237   0.789    0.340   0.405 1.536000e+00
RaceBlack                       -0.277   0.758    1.579   0.034 1.672300e+01
RaceWhite                       -0.725   0.484    1.070   0.060 3.945000e+00
Purity                          -0.658   0.518    0.573   0.168 1.592000e+00
FAM83G                           0.191   1.211    0.179   0.853 1.718000e+00
                                     z     p signif
`NK cell resting_CIBERSORT-ABS`  0.145 0.885       
Age                              1.241 0.215       
Stage2                          -0.344 0.731       
Stage3                          -0.112 0.911       
Stage4                          -0.105 0.917       
Gendermale                      -0.698 0.485       
RaceBlack                       -0.176 0.860       
RaceWhite                       -0.677 0.498       
Purity                          -1.149 0.251       
FAM83G                           1.070 0.285       
Rsquare = 0.073 (max possible = 9.98e-01 )
Likelihood ratio test p = 7.79e-01 
Wald test p = 7.74e-01 
Score (logrank) test p = 7.64e-01 

NK cell resting_CIBERSORT-ABS in OV (n=303):
Model: Surv(OS, EVENT) ~ `NK cell resting_CIBERSORT-ABS` + Age + Race + Purity + `FAM83G` 
238 patients with 153 dying ( 65 missing obs. )
                                  coef           HR se(coef) 95%CI_l
`NK cell resting_CIBERSORT-ABS` 38.596 5.782763e+16   62.084   0.000
Age                              0.036 1.037000e+00    0.008   1.020
RaceBlack                       -0.063 9.390000e-01    0.578   0.303
RaceWhite                       -0.172 8.420000e-01    0.516   0.306
Purity                          -0.559 5.720000e-01    0.678   0.151
FAM83G                           0.049 1.050000e+00    0.117   0.834
                                     95%CI_u      z     p signif
`NK cell resting_CIBERSORT-ABS` 4.058923e+69  0.622 0.534       
Age                             1.054000e+00  4.378 0.000    ***
RaceBlack                       2.914000e+00 -0.109 0.913       
RaceWhite                       2.316000e+00 -0.332 0.740       
Purity                          2.160000e+00 -0.825 0.409       
FAM83G                          1.322000e+00  0.415 0.678       
Rsquare = 0.084 (max possible = 9.97e-01 )
Likelihood ratio test p = 1.98e-03 
Wald test p = 1.79e-03 
Score (logrank) test p = 1.45e-03 

NK cell resting_CIBERSORT-ABS in PAAD (n=179):
Model: Surv(OS, EVENT) ~ `NK cell resting_CIBERSORT-ABS` + Age + Stage + Gender + Race + Purity + `FAM83G` 
165 patients with 89 dying ( 14 missing obs. )
                                  coef     HR se(coef) 95%CI_l     95%CI_u
`NK cell resting_CIBERSORT-ABS`  3.519 33.755   18.231   0.000 1.11336e+17
Age                              0.022  1.023    0.011   1.001 1.04500e+00
Stage2                           0.574  1.775    0.455   0.728 4.32900e+00
Stage3                          -0.232  0.793    1.091   0.093 6.73100e+00
Stage4                           0.173  1.189    0.840   0.229 6.17000e+00
Gendermale                      -0.213  0.808    0.219   0.527 1.24100e+00
RaceBlack                       -0.040  0.961    0.742   0.224 4.11700e+00
RaceWhite                        0.332  1.394    0.480   0.545 3.56900e+00
Purity                          -0.680  0.507    0.409   0.227 1.13100e+00
FAM83G                           0.050  1.051    0.149   0.785 1.40700e+00
                                     z     p signif
`NK cell resting_CIBERSORT-ABS`  0.193 0.847       
Age                              2.049 0.040      *
Stage2                           1.262 0.207       
Stage3                          -0.213 0.831       
Stage4                           0.206 0.837       
Gendermale                      -0.972 0.331       
RaceBlack                       -0.054 0.957       
RaceWhite                        0.693 0.488       
Purity                          -1.660 0.097      ·
FAM83G                           0.334 0.739       
Rsquare = 0.089 (max possible = 9.91e-01 )
Likelihood ratio test p = 1.16e-01 
Wald test p = 1.63e-01 
Score (logrank) test p = 1.55e-01 

NK cell resting_CIBERSORT-ABS in PCPG (n=181):
Model: Surv(OS, EVENT) ~ `NK cell resting_CIBERSORT-ABS` + Age + Gender + Race + Purity + `FAM83G` 
164 patients with 7 dying ( 17 missing obs. )
                                    coef           HR  se(coef) 95%CI_l
`NK cell resting_CIBERSORT-ABS` -152.591        0.000   315.299   0.000
Age                                0.049        1.051     0.032   0.986
Gendermale                         1.672        5.320     0.947   0.832
RaceBlack                         -0.183        0.832 19601.616   0.000
RaceWhite                         17.248 30947243.404 15523.752   0.000
Purity                             5.338      208.020     3.529   0.206
FAM83G                            -0.714        0.490     0.722   0.119
                                     95%CI_u      z     p signif
`NK cell resting_CIBERSORT-ABS` 1.29756e+202 -0.484 0.628       
Age                              1.12000e+00  1.523 0.128       
Gendermale                       3.40250e+01  1.766 0.077      ·
RaceBlack                                Inf  0.000 1.000   <NA>
RaceWhite                                Inf  0.001 0.999       
Purity                           2.09764e+05  1.513 0.130       
FAM83G                           2.01400e+00 -0.990 0.322       
Rsquare = 0.064 (max possible = 3.07e-01 )
Likelihood ratio test p = 1.43e-01 
Wald test p = 4.68e-01 
Score (logrank) test p = 3.16e-01 

NK cell resting_CIBERSORT-ABS in PRAD (n=498):
Model: Surv(OS, EVENT) ~ `NK cell resting_CIBERSORT-ABS` + Age + Race + Purity + `FAM83G` 
403 patients with 9 dying ( 95 missing obs. )
                                   coef           HR se(coef) 95%CI_l
`NK cell resting_CIBERSORT-ABS` 144.885 8.369563e+62   86.736   0.000
Age                               0.022 1.023000e+00    0.059   0.911
RaceBlack                        15.266 4.263242e+06 7343.391   0.000
RaceWhite                        16.378 1.297002e+07 7343.391   0.000
Purity                            0.911 2.488000e+00    1.415   0.155
FAM83G                           -0.127 8.810000e-01    0.432   0.378
                                      95%CI_u      z     p signif
`NK cell resting_CIBERSORT-ABS` 5.651637e+136  1.670 0.095      ·
Age                              1.148000e+00  0.378 0.706       
RaceBlack                                 Inf  0.002 0.998       
RaceWhite                                 Inf  0.002 0.998       
Purity                           3.985700e+01  0.644 0.520       
FAM83G                           2.052000e+00 -0.294 0.768       
Rsquare = 0.011 (max possible = 1.83e-01 )
Likelihood ratio test p = 6.23e-01 
Wald test p = 5.49e-01 
Score (logrank) test p = 3.32e-01 

NK cell resting_CIBERSORT-ABS in READ (n=166):
Model: Surv(OS, EVENT) ~ `NK cell resting_CIBERSORT-ABS` + Age + Stage + Gender + Race + Purity + `FAM83G` 
72 patients with 13 dying ( 94 missing obs. )
                                   coef           HR  se(coef) 95%CI_l
`NK cell resting_CIBERSORT-ABS` -56.202        0.000    84.058   0.000
Age                               0.073        1.076     0.046   0.983
Stage2                           -2.411        0.090     1.333   0.007
Stage3                           -1.132        0.322     0.991   0.046
Stage4                           -1.027        0.358     1.105   0.041
Gendermale                       -0.476        0.621     0.725   0.150
RaceBlack                        -0.544        0.581 64195.516   0.000
RaceWhite                        17.130 27502047.978 63521.885   0.000
Purity                           -0.698        0.498     1.494   0.027
FAM83G                           -0.564        0.569     0.468   0.227
                                     95%CI_u      z     p signif
`NK cell resting_CIBERSORT-ABS` 1.385841e+47 -0.669 0.504       
Age                             1.177000e+00  1.588 0.112       
Stage2                          1.223000e+00 -1.809 0.070      ·
Stage3                          2.248000e+00 -1.143 0.253       
Stage4                          3.126000e+00 -0.929 0.353       
Gendermale                      2.570000e+00 -0.657 0.511       
RaceBlack                                Inf  0.000 1.000   <NA>
RaceWhite                                Inf  0.000 1.000   <NA>
Purity                          9.308000e+00 -0.467 0.641       
FAM83G                          1.424000e+00 -1.205 0.228       
Rsquare = 0.251 (max possible = 7.04e-01 )
Likelihood ratio test p = 2.24e-02 
Wald test p = 9.19e-01 
Score (logrank) test p = 1.79e-02 

NK cell resting_CIBERSORT-ABS in SARC (n=260):
Model: Surv(OS, EVENT) ~ `NK cell resting_CIBERSORT-ABS` + Age + Gender + Race + Purity + `FAM83G` 
233 patients with 90 dying ( 27 missing obs. )
                                  coef       HR se(coef) 95%CI_l      95%CI_u
`NK cell resting_CIBERSORT-ABS`  7.267 1431.733   20.320   0.000 2.831929e+20
Age                              0.022    1.022    0.008   1.005 1.039000e+00
Gendermale                      -0.056    0.946    0.226   0.608 1.471000e+00
RaceBlack                       -0.151    0.860    1.087   0.102 7.241000e+00
RaceWhite                       -0.462    0.630    1.023   0.085 4.678000e+00
Purity                           1.034    2.814    0.590   0.886 8.935000e+00
FAM83G                          -0.108    0.898    0.099   0.740 1.089000e+00
                                     z     p signif
`NK cell resting_CIBERSORT-ABS`  0.358 0.721       
Age                              2.585 0.010      *
Gendermale                      -0.248 0.804       
RaceBlack                       -0.139 0.890       
RaceWhite                       -0.451 0.652       
Purity                           1.755 0.079      ·
FAM83G                          -1.092 0.275       
Rsquare = 0.048 (max possible = 9.75e-01 )
Likelihood ratio test p = 1.17e-01 
Wald test p = 1.48e-01 
Score (logrank) test p = 1.49e-01 

NK cell resting_CIBERSORT-ABS in SKCM (n=471):
Model: Surv(OS, EVENT) ~ `NK cell resting_CIBERSORT-ABS` + Age + Stage + Gender + Race + Purity + `FAM83G` 
390 patients with 186 dying ( 81 missing obs. )
                                  coef      HR se(coef) 95%CI_l      95%CI_u
`NK cell resting_CIBERSORT-ABS`  4.702 110.172   14.530   0.000 2.570985e+14
Age                              0.018   1.018    0.005   1.008 1.029000e+00
Stage2                           0.274   1.316    0.219   0.857 2.020000e+00
Stage3                           0.601   1.824    0.204   1.221 2.723000e+00
Stage4                           1.351   3.860    0.353   1.932 7.710000e+00
Gendermale                      -0.049   0.952    0.158   0.699 1.297000e+00
RaceWhite                       -1.205   0.300    0.405   0.136 6.620000e-01
Purity                           1.068   2.910    0.344   1.484 5.706000e+00
FAM83G                           0.113   1.120    0.070   0.976 1.285000e+00
                                     z     p signif
`NK cell resting_CIBERSORT-ABS`  0.324 0.746       
Age                              3.426 0.001     **
Stage2                           1.255 0.210       
Stage3                           2.938 0.003     **
Stage4                           3.826 0.000    ***
Gendermale                      -0.311 0.756       
RaceWhite                       -2.977 0.003     **
Purity                           3.109 0.002     **
FAM83G                           1.617 0.106       
Rsquare = 0.13 (max possible = 9.92e-01 )
Likelihood ratio test p = 1.64e-08 
Wald test p = 1.25e-08 
Score (logrank) test p = 1.39e-09 

NK cell resting_CIBERSORT-ABS in SKCM-Primary (n=103):
Model: Surv(OS, EVENT) ~ `NK cell resting_CIBERSORT-ABS` + Age + Stage + Gender + Race + Purity + `FAM83G` 
94 patients with 26 dying ( 9 missing obs. )
                                  coef           HR se(coef) 95%CI_l
`NK cell resting_CIBERSORT-ABS` 27.755 1.132325e+12   39.835   0.000
Age                              0.018 1.018000e+00    0.017   0.984
Stage2                          17.543 4.155448e+07 6278.884   0.000
Stage3                          18.044 6.862094e+07 6278.884   0.000
Stage4                          20.302 6.560263e+08 6278.884   0.000
Gendermale                       0.399 1.490000e+00    0.468   0.595
RaceWhite                       -0.982 3.740000e-01    0.687   0.098
Purity                           0.518 1.678000e+00    1.123   0.186
FAM83G                           0.205 1.227000e+00    0.184   0.855
                                     95%CI_u      z     p signif
`NK cell resting_CIBERSORT-ABS` 9.159318e+45  0.697 0.486       
Age                             1.054000e+00  1.030 0.303       
Stage2                                   Inf  0.003 0.998       
Stage3                                   Inf  0.003 0.998       
Stage4                                   Inf  0.003 0.997       
Gendermale                      3.727000e+00  0.852 0.394       
RaceWhite                       1.438000e+00 -1.431 0.153       
Purity                          1.515800e+01  0.461 0.645       
FAM83G                          1.761000e+00  1.112 0.266       
Rsquare = 0.17 (max possible = 8.69e-01 )
Likelihood ratio test p = 4.1e-02 
Wald test p = 2.63e-02 
Score (logrank) test p = 1.69e-03 

NK cell resting_CIBERSORT-ABS in SKCM-Metastasis (n=368):
Model: Surv(OS, EVENT) ~ `NK cell resting_CIBERSORT-ABS` + Age + Stage + Gender + Race + Purity + `FAM83G` 
296 patients with 160 dying ( 72 missing obs. )
                                  coef    HR se(coef) 95%CI_l      95%CI_u
`NK cell resting_CIBERSORT-ABS` -0.364 0.695   16.450   0.000 6.987301e+13
Age                              0.020 1.021    0.006   1.009 1.032000e+00
Stage2                           0.156 1.169    0.231   0.743 1.839000e+00
Stage3                           0.560 1.751    0.209   1.161 2.639000e+00
Stage4                           1.133 3.105    0.400   1.417 6.803000e+00
Gendermale                      -0.061 0.940    0.173   0.671 1.319000e+00
RaceWhite                       -1.039 0.354    0.601   0.109 1.148000e+00
Purity                           1.154 3.170    0.371   1.531 6.563000e+00
FAM83G                           0.039 1.040    0.079   0.890 1.215000e+00
                                     z     p signif
`NK cell resting_CIBERSORT-ABS` -0.022 0.982       
Age                              3.602 0.000    ***
Stage2                           0.677 0.499       
Stage3                           2.674 0.007     **
Stage4                           2.832 0.005     **
Gendermale                      -0.357 0.721       
RaceWhite                       -1.730 0.084      ·
Purity                           3.106 0.002     **
FAM83G                           0.490 0.624       
Rsquare = 0.134 (max possible = 9.95e-01 )
Likelihood ratio test p = 2.43e-06 
Wald test p = 4.12e-06 
Score (logrank) test p = 1.58e-06 

NK cell resting_CIBERSORT-ABS in STAD (n=415):
Model: Surv(OS, EVENT) ~ `NK cell resting_CIBERSORT-ABS` + Age + Stage + Gender + Race + Purity + `FAM83G` 
289 patients with 111 dying ( 126 missing obs. )
                                   coef    HR se(coef) 95%CI_l 95%CI_u      z
`NK cell resting_CIBERSORT-ABS` -34.475 0.000   15.152   0.000   0.008 -2.275
Age                               0.029 1.029    0.010   1.008   1.050  2.775
Stage2                            0.494 1.639    0.393   0.758   3.541  1.256
Stage3                            0.967 2.630    0.364   1.288   5.367  2.656
Stage4                            1.246 3.477    0.506   1.290   9.373  2.463
Gendermale                        0.252 1.287    0.208   0.857   1.934  1.215
RaceBlack                         0.724 2.064    0.471   0.820   5.193  1.539
RaceWhite                         0.158 1.171    0.248   0.720   1.903  0.635
Purity                           -0.650 0.522    0.386   0.245   1.112 -1.685
FAM83G                           -0.323 0.724    0.111   0.582   0.900 -2.906
                                    p signif
`NK cell resting_CIBERSORT-ABS` 0.023      *
Age                             0.006     **
Stage2                          0.209       
Stage3                          0.008     **
Stage4                          0.014      *
Gendermale                      0.224       
RaceBlack                       0.124       
RaceWhite                       0.525       
Purity                          0.092      ·
FAM83G                          0.004     **
Rsquare = 0.129 (max possible = 9.79e-01 )
Likelihood ratio test p = 1.65e-05 
Wald test p = 6.17e-05 
Score (logrank) test p = 3.9e-05 

NK cell resting_CIBERSORT-ABS in TGCT (n=150):
Model: Surv(OS, EVENT) ~ `NK cell resting_CIBERSORT-ABS` + Age + Stage + Race + Purity + `FAM83G` 
75 patients with 2 dying ( 75 missing obs. )
                                   coef           HR     se(coef) 95%CI_l
`NK cell resting_CIBERSORT-ABS` -71.969        0.000  2859560.334       0
Age                              -1.546        0.213     1895.537       0
Stage2                           -8.244        0.000    49137.897       0
Stage3                           13.005   444736.541    98872.199       0
RaceBlack                         3.843       46.683 16297462.936       0
RaceWhite                       -35.042        0.000 21436608.815       0
Purity                           16.930 22523212.139   236442.384       0
FAM83G                            3.851       47.022    20043.245       0
                                95%CI_u      z     p signif
`NK cell resting_CIBERSORT-ABS`     Inf  0.000 1.000   <NA>
Age                                 Inf -0.001 0.999       
Stage2                              Inf  0.000 1.000   <NA>
Stage3                              Inf  0.000 1.000   <NA>
RaceBlack                           Inf  0.000 1.000   <NA>
RaceWhite                           Inf  0.000 1.000   <NA>
Purity                              Inf  0.000 1.000   <NA>
FAM83G                              Inf  0.000 1.000   <NA>
Rsquare = 0.14 (max possible = 1.4e-01 )
Likelihood ratio test p = 1.84e-01 
Wald test p = 1e+00 
Score (logrank) test p = 4.57e-03 

NK cell resting_CIBERSORT-ABS in THCA (n=509):
Model: Surv(OS, EVENT) ~ `NK cell resting_CIBERSORT-ABS` + Age + Stage + Gender + Race + Purity + `FAM83G` 
395 patients with 16 dying ( 114 missing obs. )
                                   coef           HR se(coef) 95%CI_l
`NK cell resting_CIBERSORT-ABS` 139.062 2.477484e+60   97.252   0.000
Age                               0.152 1.164000e+00    0.028   1.102
Stage2                            1.138 3.120000e+00    1.215   0.289
Stage3                            0.949 2.584000e+00    0.958   0.395
Stage4                            2.049 7.761000e+00    1.056   0.979
Gendermale                       -0.139 8.710000e-01    0.633   0.252
RaceBlack                        17.388 3.560687e+07 9470.547   0.000
RaceWhite                        17.623 4.503215e+07 9470.547   0.000
Purity                            2.247 9.462000e+00    1.177   0.943
FAM83G                            0.650 1.916000e+00    0.354   0.957
                                      95%CI_u      z     p signif
`NK cell resting_CIBERSORT-ABS` 1.496537e+143  1.430 0.153       
Age                              1.230000e+00  5.442 0.000    ***
Stage2                           3.373500e+01  0.937 0.349       
Stage3                           1.688900e+01  0.991 0.322       
Stage4                           6.151800e+01  1.940 0.052      ·
Gendermale                       3.008000e+00 -0.219 0.827       
RaceBlack                                 Inf  0.002 0.999       
RaceWhite                                 Inf  0.002 0.999       
Purity                           9.493800e+01  1.910 0.056      ·
FAM83G                           3.837000e+00  1.837 0.066      ·
Rsquare = 0.162 (max possible = 3.47e-01 )
Likelihood ratio test p = 4.72e-11 
Wald test p = 8.95e-05 
Score (logrank) test p = 5.67e-11 

NK cell resting_CIBERSORT-ABS in THYM (n=120):
Model: Surv(OS, EVENT) ~ `NK cell resting_CIBERSORT-ABS` + Age + Gender + Race + Purity + `FAM83G` 
113 patients with 9 dying ( 7 missing obs. )
                                   coef    HR  se(coef) 95%CI_l      95%CI_u
`NK cell resting_CIBERSORT-ABS` -93.121 0.000   144.184   0.000 1.937522e+82
Age                               0.049 1.050     0.032   0.987 1.118000e+00
Gendermale                       -0.346 0.707     0.782   0.153 3.274000e+00
RaceBlack                       -16.616 0.000 10264.279   0.000          Inf
RaceWhite                         0.399 1.490     1.181   0.147 1.508900e+01
Purity                            0.450 1.568     1.118   0.175 1.402100e+01
FAM83G                           -0.153 0.858     0.419   0.377 1.952000e+00
                                     z     p signif
`NK cell resting_CIBERSORT-ABS` -0.646 0.518       
Age                              1.543 0.123       
Gendermale                      -0.443 0.658       
RaceBlack                       -0.002 0.999       
RaceWhite                        0.338 0.735       
Purity                           0.402 0.687       
FAM83G                          -0.365 0.715       
Rsquare = 0.049 (max possible = 4.51e-01 )
Likelihood ratio test p = 5.71e-01 
Wald test p = 6.84e-01 
Score (logrank) test p = 6.15e-01 

NK cell resting_CIBERSORT-ABS in UCEC (n=545):
Model: Surv(OS, EVENT) ~ `NK cell resting_CIBERSORT-ABS` + Age + Race + Purity + `FAM83G` 
85 patients with 16 dying ( 460 missing obs. )
                                  coef           HR se(coef) 95%CI_l
`NK cell resting_CIBERSORT-ABS` 46.003 9.526594e+19   76.934   0.000
Age                             -0.006 9.940000e-01    0.029   0.939
RaceWhite                        1.404 4.071000e+00    0.686   1.061
Purity                           1.222 3.394000e+00    1.097   0.395
FAM83G                          -0.059 9.430000e-01    0.285   0.540
                                    95%CI_u      z     p signif
`NK cell resting_CIBERSORT-ABS` 2.91693e+85  0.598 0.550       
Age                             1.05300e+00 -0.190 0.849       
RaceWhite                       1.56170e+01  2.046 0.041      *
Purity                          2.91380e+01  1.114 0.265       
FAM83G                          1.64800e+00 -0.206 0.837       
Rsquare = 0.085 (max possible = 7.29e-01 )
Likelihood ratio test p = 1.84e-01 
Wald test p = 2.64e-01 
Score (logrank) test p = 1.97e-01 

NK cell resting_CIBERSORT-ABS in UCS (n=57):
Model: Surv(OS, EVENT) ~ `NK cell resting_CIBERSORT-ABS` + Age + Race + Purity + `FAM83G` 
52 patients with 32 dying ( 5 missing obs. )
                                  coef           HR se(coef) 95%CI_l
`NK cell resting_CIBERSORT-ABS` 20.665 9.430992e+08   39.538   0.000
Age                              0.054 1.056000e+00    0.027   1.002
RaceBlack                       17.207 2.972221e+07 6501.880   0.000
RaceWhite                       17.435 3.732292e+07 6501.880   0.000
Purity                          -1.270 2.810000e-01    1.123   0.031
FAM83G                          -0.279 7.570000e-01    0.280   0.437
                                     95%CI_u      z     p signif
`NK cell resting_CIBERSORT-ABS` 4.256257e+42  0.523 0.601       
Age                             1.112000e+00  2.042 0.041      *
RaceBlack                                Inf  0.003 0.998       
RaceWhite                                Inf  0.003 0.998       
Purity                          2.535000e+00 -1.131 0.258       
FAM83G                          1.310000e+00 -0.995 0.320       
Rsquare = 0.139 (max possible = 9.83e-01 )
Likelihood ratio test p = 2.56e-01 
Wald test p = 3.86e-01 
Score (logrank) test p = 2.95e-01 

NK cell resting_CIBERSORT-ABS in UVM (n=80):
Model: Surv(OS, EVENT) ~ `NK cell resting_CIBERSORT-ABS` + Age + Stage + Gender + Purity + `FAM83G` 
77 patients with 22 dying ( 3 missing obs. )
                                    coef     HR se(coef) 95%CI_l 95%CI_u      z
`NK cell resting_CIBERSORT-ABS` -248.481  0.000  126.419   0.000   0.494 -1.966
Age                                0.065  1.068    0.023   1.021   1.116  2.873
Stage3                             0.849  2.337    0.602   0.719   7.597  1.411
Stage4                             4.103 60.505    1.220   5.534 661.533  3.362
Gendermale                         0.019  1.020    0.505   0.379   2.742  0.038
Purity                             2.513 12.345    1.422   0.760 200.527  1.767
FAM83G                             0.725  2.064    0.384   0.972   4.383  1.886
                                    p signif
`NK cell resting_CIBERSORT-ABS` 0.049      *
Age                             0.004     **
Stage3                          0.158       
Stage4                          0.001     **
Gendermale                      0.969       
Purity                          0.077      ·
FAM83G                          0.059      ·
Rsquare = 0.327 (max possible = 8.72e-01 )
Likelihood ratio test p = 7.65e-05 
Wald test p = 2.41e-03 
Score (logrank) test p = 1.04e-09 

NK cell_EPIC in ACC (n=79):
Model: Surv(OS, EVENT) ~ `NK cell_EPIC` + Age + Gender + Race + Purity + `FAM83G` 
64 patients with 24 dying ( 15 missing obs. )
                  coef           HR  se(coef)    95%CI_l       95%CI_u     z
`NK cell_EPIC` 213.959 8.339739e+92   102.863 231142.684 3.009018e+180 2.080
Age              0.004 1.004000e+00     0.014      0.977  1.032000e+00 0.282
Gendermale       0.302 1.352000e+00     0.446      0.564  3.241000e+00 0.676
RaceBlack        0.113 1.120000e+00 15942.447      0.000           Inf 0.000
RaceWhite       17.478 3.895344e+07 13710.363      0.000           Inf 0.001
Purity           3.812 4.523900e+01     2.592      0.281  7.277195e+03 1.471
FAM83G           0.015 1.015000e+00     0.235      0.640  1.610000e+00 0.063
                   p signif
`NK cell_EPIC` 0.038      *
Age            0.778       
Gendermale     0.499       
RaceBlack      1.000   <NA>
RaceWhite      0.999       
Purity         0.141       
FAM83G         0.950       
Rsquare = 0.107 (max possible = 9.38e-01 )
Likelihood ratio test p = 4.04e-01 
Wald test p = 5.39e-01 
Score (logrank) test p = 2.64e-01 

NK cell_EPIC in BLCA (n=408):
Model: Surv(OS, EVENT) ~ `NK cell_EPIC` + Age + Stage + Gender + Race + Purity + `FAM83G` 
348 patients with 160 dying ( 60 missing obs. )
                  coef          HR se(coef) 95%CI_l 95%CI_u      z     p signif
`NK cell_EPIC` -65.555       0.000   34.249   0.000   4.810 -1.914 0.056      ·
Age              0.031       1.032    0.009   1.015   1.049  3.663 0.000    ***
Stage2          14.580 2148826.165 1883.389   0.000     Inf  0.008 0.994       
Stage3          15.081 3546167.225 1883.389   0.000     Inf  0.008 0.994       
Stage4          15.542 5618337.320 1883.389   0.000     Inf  0.008 0.993       
Gendermale      -0.150       0.860    0.180   0.605   1.224 -0.836 0.403       
RaceBlack        0.609       1.838    0.453   0.757   4.465  1.344 0.179       
RaceWhite        0.111       1.118    0.357   0.556   2.248  0.312 0.755       
Purity          -0.134       0.875    0.354   0.437   1.750 -0.378 0.705       
FAM83G           0.109       1.115    0.082   0.949   1.309  1.328 0.184       
Rsquare = 0.146 (max possible = 9.91e-01 )
Likelihood ratio test p = 3.21e-08 
Wald test p = 4.43e-07 
Score (logrank) test p = 1.83e-07 

NK cell_EPIC in BRCA (n=1100):
Model: Surv(OS, EVENT) ~ `NK cell_EPIC` + Age + Stage + Gender + Race + Purity + `FAM83G` 
878 patients with 121 dying ( 222 missing obs. )
                 coef           HR se(coef)   95%CI_l      95%CI_u      z     p
`NK cell_EPIC` 31.303 3.932341e+13   11.125 13338.938 1.159261e+23  2.814 0.005
Age             0.037 1.038000e+00    0.008     1.023 1.054000e+00  4.935 0.000
Stage2          0.480 1.617000e+00    0.312     0.877 2.980000e+00  1.540 0.124
Stage3          1.268 3.554000e+00    0.321     1.893 6.673000e+00  3.945 0.000
Stage4          2.617 1.369900e+01    0.397     6.294 2.981600e+01  6.596 0.000
Gendermale      0.062 1.064000e+00    1.007     0.148 7.663000e+00  0.062 0.951
RaceBlack      -0.068 9.350000e-01    0.622     0.276 3.165000e+00 -0.109 0.913
RaceWhite      -0.284 7.520000e-01    0.598     0.233 2.430000e+00 -0.476 0.634
Purity          0.485 1.624000e+00    0.420     0.713 3.702000e+00  1.154 0.249
FAM83G          0.103 1.109000e+00    0.107     0.898 1.368000e+00  0.960 0.337
               signif
`NK cell_EPIC`     **
Age               ***
Stage2               
Stage3            ***
Stage4            ***
Gendermale           
RaceBlack            
RaceWhite            
Purity               
FAM83G               
Rsquare = 0.086 (max possible = 7.85e-01 )
Likelihood ratio test p = 8.98e-13 
Wald test p = 4.44e-16 
Score (logrank) test p = 2.79e-22 

NK cell_EPIC in BRCA-Basal (n=191):
Model: Surv(OS, EVENT) ~ `NK cell_EPIC` + Age + Stage + Race + Purity + `FAM83G` 
163 patients with 24 dying ( 28 missing obs. )
                   coef           HR se(coef) 95%CI_l       95%CI_u      z
`NK cell_EPIC` -347.825 0.000000e+00  305.940   0.000 2.281015e+109 -1.137
Age               0.018 1.019000e+00    0.018   0.982  1.056000e+00  0.997
Stage2           18.426 1.005265e+08 6179.359   0.000           Inf  0.003
Stage3           19.803 3.983055e+08 6179.359   0.000           Inf  0.003
Stage4           20.921 1.218299e+09 6179.359   0.000           Inf  0.003
RaceBlack        -1.025 3.590000e-01    1.131   0.039  3.292000e+00 -0.906
RaceWhite        -1.320 2.670000e-01    1.133   0.029  2.458000e+00 -1.166
Purity            0.069 1.071000e+00    1.052   0.136  8.418000e+00  0.065
FAM83G           -0.203 8.160000e-01    0.234   0.516  1.291000e+00 -0.869
                   p signif
`NK cell_EPIC` 0.256       
Age            0.319       
Stage2         0.998       
Stage3         0.997       
Stage4         0.997       
RaceBlack      0.365       
RaceWhite      0.244       
Purity         0.948       
FAM83G         0.385       
Rsquare = 0.17 (max possible = 7.18e-01 )
Likelihood ratio test p = 3.88e-04 
Wald test p = 9.56e-03 
Score (logrank) test p = 6.53e-06 

NK cell_EPIC in BRCA-Her2 (n=82):
Model: Surv(OS, EVENT) ~ `NK cell_EPIC` + Age + Stage + Race + Purity + `FAM83G` 
59 patients with 11 dying ( 23 missing obs. )
                   coef           HR  se(coef) 95%CI_l  95%CI_u      z     p
`NK cell_EPIC` -860.527 0.000000e+00  1358.101   0.000      Inf -0.634 0.526
Age               0.040 1.041000e+00     0.030   0.981    1.104  1.336 0.182
Stage2           17.808 5.417497e+07 13827.762   0.000      Inf  0.001 0.999
Stage3           19.436 2.759974e+08 13827.762   0.000      Inf  0.001 0.999
Stage4               NA           NA     0.000      NA       NA     NA    NA
RaceBlack        -3.631 2.600000e-02     1.945   0.001    1.199 -1.866 0.062
RaceWhite        -1.659 1.900000e-01     1.442   0.011    3.214 -1.151 0.250
Purity            3.442 3.126200e+01     2.296   0.347 2815.276  1.499 0.134
FAM83G           -0.886 4.120000e-01     0.604   0.126    1.348 -1.466 0.143
               signif
`NK cell_EPIC`       
Age                  
Stage2               
Stage3               
Stage4           <NA>
RaceBlack           ·
RaceWhite            
Purity               
FAM83G               
Rsquare = 0.396 (max possible = 6.68e-01 )
Likelihood ratio test p = 2.31e-04 
Wald test p = 3.41e-01 
Score (logrank) test p = 3.59e-14 

NK cell_EPIC in BRCA-LumA (n=568):
Model: Surv(OS, EVENT) ~ `NK cell_EPIC` + Age + Stage + Gender + Race + Purity + `FAM83G` 
464 patients with 55 dying ( 104 missing obs. )
                   coef     HR se(coef) 95%CI_l       95%CI_u      z     p
`NK cell_EPIC` -184.744  0.000  397.466   0.000 1.230915e+258 -0.465 0.642
Age               0.048  1.049    0.012   1.025  1.074000e+00  4.013 0.000
Stage2            0.342  1.408    0.375   0.675  2.937000e+00  0.911 0.362
Stage3            0.890  2.436    0.396   1.121  5.293000e+00  2.249 0.025
Stage4            2.311 10.086    0.613   3.036  3.351200e+01  3.773 0.000
Gendermale      -15.416  0.000 3477.131   0.000           Inf -0.004 0.996
RaceBlack        -0.509  0.601    1.178   0.060  6.040000e+00 -0.433 0.665
RaceWhite         0.123  1.131    1.038   0.148  8.654000e+00  0.119 0.905
Purity            0.248  1.281    0.625   0.376  4.360000e+00  0.396 0.692
FAM83G            0.159  1.172    0.191   0.807  1.702000e+00  0.832 0.405
               signif
`NK cell_EPIC`       
Age               ***
Stage2               
Stage3              *
Stage4            ***
Gendermale           
RaceBlack            
RaceWhite            
Purity               
FAM83G               
Rsquare = 0.072 (max possible = 6.81e-01 )
Likelihood ratio test p = 1.4e-04 
Wald test p = 3.53e-05 
Score (logrank) test p = 7.29e-07 

NK cell_EPIC in BRCA-LumB (n=219):
Model: Surv(OS, EVENT) ~ `NK cell_EPIC` + Age + Stage + Gender + Race + Purity + `FAM83G` 
157 patients with 25 dying ( 62 missing obs. )
                  coef            HR se(coef) 95%CI_l 95%CI_u     z     p
`NK cell_EPIC` 427.230 3.496649e+185  274.311   0.000     Inf 1.557 0.119
Age              0.050  1.051000e+00    0.022   1.007   1.098 2.257 0.024
Stage2           0.635  1.888000e+00    1.080   0.227  15.672 0.589 0.556
Stage3           1.509  4.520000e+00    1.067   0.559  36.558 1.414 0.157
Stage4           2.133  8.437000e+00    1.175   0.844  84.327 1.816 0.069
Gendermale       1.128  3.090000e+00    1.126   0.340  28.057 1.002 0.316
RaceBlack       16.797  1.972023e+07 5420.873   0.000     Inf 0.003 0.998
RaceWhite       16.112  9.934693e+06 5420.873   0.000     Inf 0.003 0.998
Purity           1.715  5.558000e+00    1.472   0.310  99.563 1.165 0.244
FAM83G           0.007  1.007000e+00    0.244   0.625   1.625 0.030 0.976
               signif
`NK cell_EPIC`       
Age                 *
Stage2               
Stage3               
Stage4              ·
Gendermale           
RaceBlack            
RaceWhite            
Purity               
FAM83G               
Rsquare = 0.116 (max possible = 6.98e-01 )
Likelihood ratio test p = 3.57e-02 
Wald test p = 6.81e-02 
Score (logrank) test p = 2.24e-02 

NK cell_EPIC in CESC (n=306):
Model: Surv(OS, EVENT) ~ `NK cell_EPIC` + Age + Race + Purity + `FAM83G` 
227 patients with 55 dying ( 79 missing obs. )
                 coef           HR se(coef) 95%CI_l      95%CI_u     z     p
`NK cell_EPIC` 16.531 15117737.898   13.853   0.000 9.349373e+18 1.193 0.233
Age             0.012        1.013    0.010   0.993 1.033000e+00 1.235 0.217
RaceBlack       0.916        2.498    1.072   0.305 2.044400e+01 0.854 0.393
RaceWhite       0.676        1.966    1.021   0.266 1.454700e+01 0.662 0.508
Purity          0.708        2.030    0.736   0.479 8.599000e+00 0.961 0.336
FAM83G          0.121        1.129    0.116   0.899 1.417000e+00 1.044 0.297
               signif
`NK cell_EPIC`       
Age                  
RaceBlack            
RaceWhite            
Purity               
FAM83G               
Rsquare = 0.022 (max possible = 8.91e-01 )
Likelihood ratio test p = 5.4e-01 
Wald test p = 5.28e-01 
Score (logrank) test p = 5.14e-01 

NK cell_EPIC in CHOL (n=36):
Model: Surv(OS, EVENT) ~ `NK cell_EPIC` + Age + Stage + Gender + Race + Purity + `FAM83G` 
36 patients with 18 dying ( 0 missing obs. )
                   coef     HR se(coef) 95%CI_l      95%CI_u      z     p
`NK cell_EPIC` -268.996  0.000  221.105   0.000 2.406353e+71 -1.217 0.224
Age               0.000  1.000    0.026   0.950 1.053000e+00  0.006 0.996
Stage2            1.025  2.787    0.720   0.680 1.142600e+01  1.424 0.154
Stage3          -16.495  0.000 7144.386   0.000          Inf -0.002 0.998
Stage4            0.793  2.211    0.737   0.521 9.379000e+00  1.076 0.282
Gendermale        0.411  1.509    0.623   0.445 5.115000e+00  0.660 0.509
RaceBlack         0.067  1.069    1.560   0.050 2.274600e+01  0.043 0.966
RaceWhite        -0.652  0.521    0.920   0.086 3.160000e+00 -0.709 0.479
Purity            2.461 11.713    1.611   0.498 2.754530e+02  1.527 0.127
FAM83G           -0.413  0.662    0.425   0.288 1.521000e+00 -0.973 0.331
               signif
`NK cell_EPIC`       
Age                  
Stage2               
Stage3               
Stage4               
Gendermale           
RaceBlack            
RaceWhite            
Purity               
FAM83G               
Rsquare = 0.282 (max possible = 9.46e-01 )
Likelihood ratio test p = 2.91e-01 
Wald test p = 6.66e-01 
Score (logrank) test p = 4.47e-01 

NK cell_EPIC in COAD (n=458):
Model: Surv(OS, EVENT) ~ `NK cell_EPIC` + Age + Stage + Gender + Race + Purity + `FAM83G` 
236 patients with 58 dying ( 222 missing obs. )
                  coef           HR se(coef)   95%CI_l       95%CI_u      z
`NK cell_EPIC` 136.242 1.476591e+59   64.076 42437.744 5.137692e+113  2.126
Age              0.027 1.028000e+00    0.013     1.002  1.054000e+00  2.123
Stage2           0.440 1.553000e+00    0.638     0.445  5.422000e+00  0.690
Stage3           1.232 3.428000e+00    0.636     0.986  1.191800e+01  1.937
Stage4           2.473 1.186200e+01    0.645     3.348  4.203300e+01  3.832
Gendermale       0.345 1.412000e+00    0.289     0.802  2.487000e+00  1.194
RaceBlack       -0.510 6.000000e-01    0.849     0.114  3.173000e+00 -0.601
RaceWhite       -0.533 5.870000e-01    0.792     0.124  2.771000e+00 -0.673
Purity          -0.449 6.380000e-01    0.669     0.172  2.368000e+00 -0.671
FAM83G          -0.296 7.440000e-01    0.208     0.495  1.118000e+00 -1.423
                   p signif
`NK cell_EPIC` 0.033      *
Age            0.034      *
Stage2         0.490       
Stage3         0.053      ·
Stage4         0.000    ***
Gendermale     0.232       
RaceBlack      0.548       
RaceWhite      0.501       
Purity         0.502       
FAM83G         0.155       
Rsquare = 0.144 (max possible = 8.97e-01 )
Likelihood ratio test p = 6.22e-05 
Wald test p = 8.94e-05 
Score (logrank) test p = 7.2e-06 

NK cell_EPIC in DLBC (n=48):
Model: Surv(OS, EVENT) ~ `NK cell_EPIC` + Age + Gender + Race + Purity + `FAM83G` 
41 patients with 5 dying ( 7 missing obs. )
                  coef     HR se(coef) 95%CI_l      95%CI_u      z     p signif
`NK cell_EPIC` -34.702  0.000   71.449   0.000 5.577588e+45 -0.486 0.627       
Age             -0.112  0.894    0.092   0.746 1.071000e+00 -1.214 0.225       
Gendermale      -0.776  0.460    1.370   0.031 6.748000e+00 -0.567 0.571       
RaceBlack       -1.320  0.267    2.521   0.002 3.735800e+01 -0.524 0.601       
RaceWhite       -7.108  0.001    3.619   0.000 9.850000e-01 -1.964 0.050      ·
Purity          -6.492  0.002    4.217   0.000 5.894000e+00 -1.539 0.124       
FAM83G           3.925 50.639    2.036   0.937 2.736733e+03  1.928 0.054      ·
Rsquare = 0.307 (max possible = 5.58e-01 )
Likelihood ratio test p = 3.59e-02 
Wald test p = 5.04e-01 
Score (logrank) test p = 1.39e-01 

NK cell_EPIC in ESCA (n=185):
Model: Surv(OS, EVENT) ~ `NK cell_EPIC` + Age + Stage + Gender + Race + Purity + `FAM83G` 
140 patients with 47 dying ( 45 missing obs. )
                 coef       HR se(coef) 95%CI_l      95%CI_u      z     p
`NK cell_EPIC`  7.764 2354.981   60.289   0.000 4.900102e+54  0.129 0.898
Age             0.009    1.009    0.014   0.982 1.037000e+00  0.640 0.522
Stage2          0.679    1.971    0.656   0.545 7.129000e+00  1.035 0.301
Stage3          1.438    4.213    0.672   1.129 1.571600e+01  2.141 0.032
Stage4          2.880   17.811    0.776   3.891 8.153100e+01  3.711 0.000
Gendermale      0.464    1.591    0.541   0.550 4.596000e+00  0.857 0.391
RaceBlack       0.347    1.415    1.069   0.174 1.150300e+01  0.324 0.746
RaceWhite      -0.108    0.897    0.456   0.367 2.192000e+00 -0.238 0.812
Purity          0.309    1.362    0.812   0.277 6.687000e+00  0.380 0.704
FAM83G         -0.056    0.946    0.172   0.675 1.325000e+00 -0.324 0.746
               signif
`NK cell_EPIC`       
Age                  
Stage2               
Stage3              *
Stage4            ***
Gendermale           
RaceBlack            
RaceWhite            
Purity               
FAM83G               
Rsquare = 0.142 (max possible = 9.32e-01 )
Likelihood ratio test p = 1.85e-02 
Wald test p = 9.36e-03 
Score (logrank) test p = 8.49e-04 

NK cell_EPIC in GBM (n=153):
Model: Surv(OS, EVENT) ~ `NK cell_EPIC` + Age + Gender + Race + Purity + `FAM83G` 
135 patients with 108 dying ( 18 missing obs. )
                  coef            HR se(coef)      95%CI_l       95%CI_u      z
`NK cell_EPIC` 387.039 1.227461e+168  140.265 4.959485e+48 3.037937e+287  2.759
Age              0.032  1.033000e+00    0.009 1.015000e+00  1.050000e+00  3.722
Gendermale      -0.112  8.940000e-01    0.214 5.880000e-01  1.360000e+00 -0.522
RaceBlack        0.537  1.712000e+00    0.726 4.130000e-01  7.101000e+00  0.740
RaceWhite       -0.322  7.250000e-01    0.616 2.170000e-01  2.422000e+00 -0.523
Purity          -0.925  3.970000e-01    0.546 1.360000e-01  1.155000e+00 -1.695
FAM83G          -0.085  9.180000e-01    0.205 6.140000e-01  1.373000e+00 -0.415
                   p signif
`NK cell_EPIC` 0.006     **
Age            0.000    ***
Gendermale     0.602       
RaceBlack      0.459       
RaceWhite      0.601       
Purity         0.090      ·
FAM83G         0.678       
Rsquare = 0.166 (max possible = 9.98e-01 )
Likelihood ratio test p = 9.34e-04 
Wald test p = 8.64e-04 
Score (logrank) test p = 6.85e-04 

NK cell_EPIC in HNSC (n=522):
Model: Surv(OS, EVENT) ~ `NK cell_EPIC` + Age + Stage + Gender + Race + Purity + `FAM83G` 
411 patients with 176 dying ( 111 missing obs. )
                  coef    HR se(coef) 95%CI_l      95%CI_u      z     p signif
`NK cell_EPIC` -14.011 0.000   19.123   0.000 1.558083e+10 -0.733 0.464       
Age              0.022 1.023    0.008   1.008 1.038000e+00  2.939 0.003     **
Stage2           0.637 1.891    0.546   0.648 5.515000e+00  1.167 0.243       
Stage3           0.848 2.335    0.539   0.811 6.721000e+00  1.573 0.116       
Stage4           1.253 3.499    0.513   1.281 9.561000e+00  2.442 0.015      *
Gendermale      -0.251 0.778    0.172   0.556 1.089000e+00 -1.461 0.144       
RaceBlack        0.136 1.146    0.559   0.383 3.424000e+00  0.243 0.808       
RaceWhite       -0.261 0.770    0.511   0.283 2.098000e+00 -0.511 0.610       
Purity          -0.062 0.940    0.366   0.459 1.924000e+00 -0.170 0.865       
FAM83G          -0.026 0.974    0.068   0.853 1.113000e+00 -0.381 0.703       
Rsquare = 0.071 (max possible = 9.89e-01 )
Likelihood ratio test p = 8.19e-04 
Wald test p = 2.05e-03 
Score (logrank) test p = 1.52e-03 

NK cell_EPIC in HNSC-HPV+ (n=98):
Model: Surv(OS, EVENT) ~ `NK cell_EPIC` + Age + Stage + Gender + Race + Purity + `FAM83G` 
65 patients with 23 dying ( 33 missing obs. )
                  coef           HR  se(coef) 95%CI_l      95%CI_u      z     p
`NK cell_EPIC` -25.073 0.000000e+00    48.442   0.000 2.212997e+30 -0.518 0.605
Age              0.012 1.012000e+00     0.026   0.962 1.065000e+00  0.452 0.651
Stage2          17.543 4.157301e+07  5283.773   0.000          Inf  0.003 0.997
Stage3          16.639 1.683633e+07  5283.773   0.000          Inf  0.003 0.997
Stage4          17.562 4.239112e+07  5283.773   0.000          Inf  0.003 0.997
Gendermale      -0.199 8.200000e-01     0.548   0.280 2.399000e+00 -0.363 0.717
RaceBlack       19.060 1.895440e+08 12078.307   0.000          Inf  0.002 0.999
RaceWhite       18.283 8.714560e+07 12078.307   0.000          Inf  0.002 0.999
Purity          -1.733 1.770000e-01     1.111   0.020 1.560000e+00 -1.560 0.119
FAM83G          -0.017 9.830000e-01     0.187   0.681 1.417000e+00 -0.093 0.926
               signif
`NK cell_EPIC`       
Age                  
Stage2               
Stage3               
Stage4               
Gendermale           
RaceBlack            
RaceWhite            
Purity               
FAM83G               
Rsquare = 0.092 (max possible = 9.17e-01 )
Likelihood ratio test p = 7.91e-01 
Wald test p = 9.66e-01 
Score (logrank) test p = 8.98e-01 

NK cell_EPIC in HNSC-HPV- (n=422):
Model: Surv(OS, EVENT) ~ `NK cell_EPIC` + Age + Stage + Gender + Race + Purity + `FAM83G` 
346 patients with 153 dying ( 76 missing obs. )
                  coef    HR se(coef) 95%CI_l      95%CI_u      z     p signif
`NK cell_EPIC` -14.585 0.000   21.582   0.000 1.086898e+12 -0.676 0.499       
Age              0.027 1.028    0.009   1.011 1.045000e+00  3.225 0.001     **
Stage2           0.398 1.489    0.556   0.501 4.429000e+00  0.716 0.474       
Stage3           0.740 2.096    0.543   0.724 6.073000e+00  1.364 0.173       
Stage4           1.157 3.181    0.515   1.160 8.722000e+00  2.248 0.025      *
Gendermale      -0.287 0.751    0.183   0.525 1.074000e+00 -1.571 0.116       
RaceBlack       -0.020 0.980    0.564   0.324 2.961000e+00 -0.036 0.972       
RaceWhite       -0.421 0.656    0.514   0.240 1.797000e+00 -0.820 0.412       
Purity           0.208 1.231    0.405   0.556 2.723000e+00  0.513 0.608       
FAM83G          -0.010 0.990    0.076   0.853 1.150000e+00 -0.129 0.898       
Rsquare = 0.086 (max possible = 9.89e-01 )
Likelihood ratio test p = 5.57e-04 
Wald test p = 1.51e-03 
Score (logrank) test p = 1.14e-03 

NK cell_EPIC in KICH (n=66):
Model: Surv(OS, EVENT) ~ `NK cell_EPIC` + Age + Stage + Gender + Race + Purity + `FAM83G` 
63 patients with 9 dying ( 3 missing obs. )
                   coef           HR se(coef)      95%CI_l      95%CI_u      z
`NK cell_EPIC` -276.899 0.000000e+00  765.316        0.000          Inf -0.362
Age               0.073 1.076000e+00    0.029        1.016 1.139000e+00  2.493
Stage2           16.140 1.022520e+07    0.847  1943741.099 5.379044e+07 19.054
Stage3           17.127 2.743312e+07    0.778  5973696.882 1.259816e+08 22.021
Stage4           19.582 3.194946e+08    0.898 55008976.421 1.855639e+09 21.816
Gendermale       -0.878 4.160000e-01    0.727        0.100 1.728000e+00 -1.208
RaceBlack       -17.209 0.000000e+00 6291.614        0.000          Inf -0.003
RaceWhite        -1.857 1.560000e-01    1.158        0.016 1.511000e+00 -1.604
Purity            1.025 2.787000e+00    3.502        0.003 2.665328e+03  0.293
FAM83G            0.004 1.004000e+00    0.670        0.270 3.729000e+00  0.006
                   p signif
`NK cell_EPIC` 0.717       
Age            0.013      *
Stage2         0.000    ***
Stage3         0.000    ***
Stage4         0.000    ***
Gendermale     0.227       
RaceBlack      0.998       
RaceWhite      0.109       
Purity         0.770       
FAM83G         0.995       
Rsquare = 0.348 (max possible = 6.71e-01 )
Likelihood ratio test p = 2.63e-03 
Wald test p = 1.43e-280 
Score (logrank) test p = 2.61e-08 

NK cell_EPIC in KIRC (n=533):
Model: Surv(OS, EVENT) ~ `NK cell_EPIC` + Age + Stage + Gender + Race + Purity + `FAM83G` 
450 patients with 138 dying ( 83 missing obs. )
                 coef     HR se(coef) 95%CI_l      95%CI_u      z     p signif
`NK cell_EPIC`  3.131 22.903   47.910   0.000 1.384664e+42  0.065 0.948       
Age             0.035  1.036    0.009   1.019 1.054000e+00  4.131 0.000    ***
Stage2          0.212  1.236    0.345   0.628 2.430000e+00  0.613 0.540       
Stage3          0.817  2.263    0.230   1.442 3.554000e+00  3.549 0.000    ***
Stage4          1.756  5.787    0.216   3.790 8.835000e+00  8.132 0.000    ***
Gendermale     -0.083  0.920    0.184   0.642 1.321000e+00 -0.450 0.652       
RaceBlack       0.277  1.319    1.076   0.160 1.087300e+01  0.257 0.797       
RaceWhite       0.219  1.245    1.033   0.164 9.430000e+00  0.212 0.832       
Purity          0.001  1.001    0.366   0.488 2.052000e+00  0.003 0.998       
FAM83G          0.052  1.054    0.111   0.847 1.311000e+00  0.470 0.638       
Rsquare = 0.174 (max possible = 9.65e-01 )
Likelihood ratio test p = 3.02e-14 
Wald test p = 3.46e-14 
Score (logrank) test p = 1.98e-17 

NK cell_EPIC in KIRP (n=290):
Model: Surv(OS, EVENT) ~ `NK cell_EPIC` + Age + Stage + Gender + Race + Purity + `FAM83G` 
219 patients with 34 dying ( 71 missing obs. )
                  coef           HR se(coef) 95%CI_l       95%CI_u      z     p
`NK cell_EPIC` 133.087 6.296567e+57  204.895   0.000 1.606988e+232  0.650 0.516
Age              0.016 1.016000e+00    0.015   0.986  1.047000e+00  1.016 0.310
Stage2          -0.179 8.360000e-01    1.060   0.105  6.679000e+00 -0.169 0.866
Stage3           1.485 4.416000e+00    0.435   1.881  1.036700e+01  3.410 0.001
Stage4           2.981 1.970000e+01    0.545   6.766  5.736000e+01  5.466 0.000
Gendermale      -0.233 7.920000e-01    0.410   0.355  1.768000e+00 -0.568 0.570
RaceBlack       -1.514 2.200000e-01    1.222   0.020  2.414000e+00 -1.239 0.215
RaceWhite       -1.746 1.750000e-01    1.193   0.017  1.809000e+00 -1.463 0.143
Purity          -0.175 8.400000e-01    0.756   0.191  3.694000e+00 -0.231 0.817
FAM83G           0.379 1.460000e+00    0.148   1.093  1.952000e+00  2.559 0.010
               signif
`NK cell_EPIC`       
Age                  
Stage2               
Stage3             **
Stage4            ***
Gendermale           
RaceBlack            
RaceWhite            
Purity               
FAM83G              *
Rsquare = 0.188 (max possible = 7.58e-01 )
Likelihood ratio test p = 1.65e-06 
Wald test p = 8.27e-07 
Score (logrank) test p = 3.78e-11 

NK cell_EPIC in LGG (n=516):
Model: Surv(OS, EVENT) ~ `NK cell_EPIC` + Age + Gender + Race + Purity + `FAM83G` 
463 patients with 112 dying ( 53 missing obs. )
                 coef           HR se(coef) 95%CI_l      95%CI_u      z     p
`NK cell_EPIC` 32.392 1.168255e+14   55.904   0.000 4.497043e+61  0.579 0.562
Age             0.062 1.063000e+00    0.008   1.047 1.080000e+00  7.924 0.000
Gendermale      0.078 1.081000e+00    0.196   0.736 1.588000e+00  0.397 0.691
RaceBlack      15.809 7.341705e+06 2472.587   0.000          Inf  0.006 0.995
RaceWhite      15.650 6.262131e+06 2472.587   0.000          Inf  0.006 0.995
Purity         -0.684 5.040000e-01    0.414   0.224 1.135000e+00 -1.654 0.098
FAM83G          1.521 4.576000e+00    0.363   2.248 9.315000e+00  4.194 0.000
               signif
`NK cell_EPIC`       
Age               ***
Gendermale           
RaceBlack            
RaceWhite            
Purity              ·
FAM83G            ***
Rsquare = 0.162 (max possible = 9.07e-01 )
Likelihood ratio test p = 6.17e-15 
Wald test p = 5.13e-15 
Score (logrank) test p = 2.2e-17 

NK cell_EPIC in LIHC (n=371):
Model: Surv(OS, EVENT) ~ `NK cell_EPIC` + Age + Stage + Gender + Race + Purity + `FAM83G` 
310 patients with 106 dying ( 61 missing obs. )
                 coef           HR se(coef) 95%CI_l      95%CI_u      z     p
`NK cell_EPIC` 23.426 1.491669e+10   20.930   0.000 9.764015e+27  1.119 0.263
Age             0.012 1.012000e+00    0.008   0.996 1.029000e+00  1.469 0.142
Stage2          0.343 1.409000e+00    0.262   0.842 2.356000e+00  1.305 0.192
Stage3          0.932 2.541000e+00    0.235   1.602 4.029000e+00  3.965 0.000
Stage4          1.705 5.500000e+00    0.625   1.617 1.870800e+01  2.729 0.006
Gendermale     -0.062 9.400000e-01    0.233   0.595 1.483000e+00 -0.267 0.789
RaceBlack       0.934 2.545000e+00    0.492   0.971 6.674000e+00  1.900 0.057
RaceWhite       0.005 1.005000e+00    0.240   0.627 1.609000e+00  0.019 0.985
Purity          0.553 1.738000e+00    0.460   0.706 4.279000e+00  1.202 0.229
FAM83G          0.135 1.145000e+00    0.093   0.954 1.374000e+00  1.455 0.146
               signif
`NK cell_EPIC`       
Age                  
Stage2               
Stage3            ***
Stage4             **
Gendermale           
RaceBlack           ·
RaceWhite            
Purity               
FAM83G               
Rsquare = 0.093 (max possible = 9.66e-01 )
Likelihood ratio test p = 8.08e-04 
Wald test p = 4.34e-04 
Score (logrank) test p = 1.74e-04 

NK cell_EPIC in LUAD (n=515):
Model: Surv(OS, EVENT) ~ `NK cell_EPIC` + Age + Stage + Gender + Race + Purity + `FAM83G` 
421 patients with 150 dying ( 94 missing obs. )
                 coef           HR se(coef) 95%CI_l 95%CI_u     z     p signif
`NK cell_EPIC`  0.381        1.464    3.174   0.003 737.215 0.120 0.904       
Age             0.007        1.007    0.009   0.989   1.025 0.762 0.446       
Stage2          0.860        2.363    0.202   1.589   3.515 4.249 0.000    ***
Stage3          1.009        2.742    0.220   1.782   4.219 4.587 0.000    ***
Stage4          0.999        2.717    0.335   1.409   5.239 2.983 0.003     **
Gendermale      0.013        1.013    0.170   0.726   1.414 0.076 0.940       
RaceBlack      16.089  9717950.719 1883.988   0.000     Inf 0.009 0.993       
RaceWhite      16.263 11556922.453 1883.988   0.000     Inf 0.009 0.993       
Purity          0.592        1.808    0.346   0.917   3.562 1.711 0.087      ·
FAM83G          0.023        1.023    0.099   0.843   1.242 0.234 0.815       
Rsquare = 0.097 (max possible = 9.74e-01 )
Likelihood ratio test p = 5.37e-06 
Wald test p = 6.37e-05 
Score (logrank) test p = 7.92e-06 

NK cell_EPIC in LUSC (n=501):
Model: Surv(OS, EVENT) ~ `NK cell_EPIC` + Age + Stage + Gender + Race + Purity + `FAM83G` 
370 patients with 161 dying ( 131 missing obs. )
                  coef    HR se(coef) 95%CI_l      95%CI_u      z     p signif
`NK cell_EPIC` -42.100 0.000   42.121   0.000 3.715754e+17 -0.999 0.318       
Age              0.015 1.015    0.009   0.997 1.034000e+00  1.647 0.099      ·
Stage2           0.183 1.201    0.187   0.832 1.734000e+00  0.979 0.328       
Stage3           0.565 1.759    0.215   1.153 2.683000e+00  2.622 0.009     **
Stage4           0.885 2.423    0.784   0.521 1.126300e+01  1.129 0.259       
Gendermale       0.379 1.461    0.196   0.995 2.144000e+00  1.937 0.053      ·
RaceBlack       -0.045 0.956    0.599   0.296 3.090000e+00 -0.075 0.940       
RaceWhite       -0.468 0.627    0.554   0.212 1.855000e+00 -0.844 0.398       
Purity          -0.566 0.568    0.381   0.269 1.198000e+00 -1.486 0.137       
FAM83G           0.168 1.182    0.090   0.991 1.411000e+00  1.862 0.063      ·
Rsquare = 0.064 (max possible = 9.87e-01 )
Likelihood ratio test p = 6.73e-03 
Wald test p = 6.65e-03 
Score (logrank) test p = 5.25e-03 

NK cell_EPIC in MESO (n=87):
Model: Surv(OS, EVENT) ~ `NK cell_EPIC` + Age + Stage + Gender + Race + Purity + `FAM83G` 
85 patients with 72 dying ( 2 missing obs. )
                  coef    HR se(coef) 95%CI_l     95%CI_u      z     p signif
`NK cell_EPIC` -19.416 0.000   17.129   0.000 1406747.252 -1.133 0.257       
Age              0.019 1.019    0.016   0.988       1.051  1.204 0.228       
Stage2          -0.180 0.836    0.469   0.333       2.096 -0.383 0.702       
Stage3          -0.050 0.951    0.418   0.419       2.161 -0.119 0.905       
Stage4          -0.069 0.934    0.481   0.364       2.395 -0.143 0.886       
Gendermale      -0.212 0.809    0.335   0.419       1.560 -0.632 0.527       
RaceBlack       -0.223 0.800    1.571   0.037      17.402 -0.142 0.887       
RaceWhite       -0.614 0.541    1.066   0.067       4.370 -0.576 0.564       
Purity          -0.613 0.542    0.554   0.183       1.605 -1.106 0.269       
FAM83G           0.165 1.179    0.177   0.833       1.670  0.929 0.353       
Rsquare = 0.091 (max possible = 9.98e-01 )
Likelihood ratio test p = 6.22e-01 
Wald test p = 6.73e-01 
Score (logrank) test p = 6.48e-01 

NK cell_EPIC in OV (n=303):
Model: Surv(OS, EVENT) ~ `NK cell_EPIC` + Age + Race + Purity + `FAM83G` 
238 patients with 153 dying ( 65 missing obs. )
                  coef    HR se(coef) 95%CI_l      95%CI_u      z     p signif
`NK cell_EPIC` -17.175 0.000   41.557   0.000 8.202516e+27 -0.413 0.679       
Age              0.036 1.036    0.008   1.020 1.053000e+00  4.332 0.000    ***
RaceBlack       -0.077 0.926    0.578   0.299 2.873000e+00 -0.133 0.894       
RaceWhite       -0.164 0.849    0.516   0.309 2.333000e+00 -0.318 0.750       
Purity          -0.512 0.599    0.671   0.161 2.231000e+00 -0.764 0.445       
FAM83G           0.061 1.063    0.116   0.847 1.334000e+00  0.529 0.597       
Rsquare = 0.083 (max possible = 9.97e-01 )
Likelihood ratio test p = 2.13e-03 
Wald test p = 1.95e-03 
Score (logrank) test p = 1.6e-03 

NK cell_EPIC in PAAD (n=179):
Model: Surv(OS, EVENT) ~ `NK cell_EPIC` + Age + Stage + Gender + Race + Purity + `FAM83G` 
165 patients with 89 dying ( 14 missing obs. )
                 coef    HR se(coef) 95%CI_l      95%CI_u      z     p signif
`NK cell_EPIC` -2.206 0.110  192.006   0.000 3.00281e+162 -0.011 0.991       
Age             0.022 1.023    0.011   1.001  1.04500e+00  2.022 0.043      *
Stage2          0.578 1.783    0.454   0.732  4.34200e+00  1.272 0.203       
Stage3         -0.231 0.794    1.091   0.093  6.73800e+00 -0.212 0.832       
Stage4          0.175 1.191    0.841   0.229  6.18600e+00  0.208 0.835       
Gendermale     -0.208 0.812    0.217   0.530  1.24400e+00 -0.957 0.339       
RaceBlack      -0.050 0.951    0.742   0.222  4.07300e+00 -0.068 0.946       
RaceWhite       0.330 1.390    0.480   0.543  3.55900e+00  0.687 0.492       
Purity         -0.676 0.509    0.410   0.228  1.13700e+00 -1.647 0.100       
FAM83G          0.054 1.056    0.147   0.791  1.40900e+00  0.370 0.712       
Rsquare = 0.089 (max possible = 9.91e-01 )
Likelihood ratio test p = 1.17e-01 
Wald test p = 1.64e-01 
Score (logrank) test p = 1.55e-01 

NK cell_EPIC in PCPG (n=181):
Model: Surv(OS, EVENT) ~ `NK cell_EPIC` + Age + Gender + Race + Purity + `FAM83G` 
164 patients with 7 dying ( 17 missing obs. )
                        coef         HR     se(coef) 95%CI_l    95%CI_u      z
`NK cell_EPIC` -17433441.431      0.000 34869997.970   0.000        Inf -0.500
Age                    0.049      1.050        0.031   0.989      1.115  1.594
Gendermale             1.630      5.104        0.862   0.942     27.672  1.890
RaceBlack             -1.275      0.279     1800.865   0.000        Inf -0.001
RaceWhite             12.410 245184.382     1357.644   0.000        Inf  0.009
Purity                 5.791    327.439        3.669   0.246 434992.580  1.578
FAM83G                -0.552      0.576        0.658   0.159      2.089 -0.840
                   p signif
`NK cell_EPIC` 0.617       
Age            0.111       
Gendermale     0.059      ·
RaceBlack      0.999       
RaceWhite      0.993       
Purity         0.114       
FAM83G         0.401       
Rsquare = 0.073 (max possible = 3.07e-01 )
Likelihood ratio test p = 8.86e-02 
Wald test p = 1e+00 
Score (logrank) test p = 3.19e-01 

NK cell_EPIC in PRAD (n=498):
Model: Surv(OS, EVENT) ~ `NK cell_EPIC` + Age + Race + Purity + `FAM83G` 
403 patients with 9 dying ( 95 missing obs. )
                       coef           HR    se(coef) 95%CI_l 95%CI_u      z
`NK cell_EPIC` -1713325.739        0.000 6756452.122   0.000     Inf -0.254
Age                   0.012        1.012       0.057   0.905   1.132  0.204
RaceBlack            15.856  7694988.573   10874.607   0.000     Inf  0.001
RaceWhite            17.078 26124251.348   10874.607   0.000     Inf  0.002
Purity                1.106        3.022       1.405   0.192  47.493  0.787
FAM83G               -0.068        0.934       0.416   0.414   2.111 -0.163
                   p signif
`NK cell_EPIC` 0.800       
Age            0.838       
RaceBlack      0.999       
RaceWhite      0.999       
Purity         0.431       
FAM83G         0.870       
Rsquare = 0.008 (max possible = 1.83e-01 )
Likelihood ratio test p = 8.04e-01 
Wald test p = 1e+00 
Score (logrank) test p = 8.88e-01 

NK cell_EPIC in READ (n=166):
Model: Surv(OS, EVENT) ~ `NK cell_EPIC` + Age + Stage + Gender + Race + Purity + `FAM83G` 
72 patients with 13 dying ( 94 missing obs. )
                  coef            HR  se(coef) 95%CI_l 95%CI_u      z     p
`NK cell_EPIC` 535.038 2.313065e+232  2778.493   0.000     Inf  0.193 0.847
Age              0.079  1.082000e+00     0.045   0.991   1.181  1.758 0.079
Stage2          -2.237  1.070000e-01     1.302   0.008   1.371 -1.718 0.086
Stage3          -1.067  3.440000e-01     1.006   0.048   2.472 -1.060 0.289
Stage4          -0.931  3.940000e-01     1.078   0.048   3.262 -0.863 0.388
Gendermale      -0.460  6.320000e-01     0.728   0.151   2.633 -0.631 0.528
RaceBlack       -0.472  6.240000e-01 64214.856   0.000     Inf  0.000 1.000
RaceWhite       16.986  2.381335e+07 63528.479   0.000     Inf  0.000 1.000
Purity          -0.818  4.410000e-01     1.514   0.023   8.575 -0.540 0.589
FAM83G          -0.542  5.820000e-01     0.466   0.233   1.451 -1.162 0.245
               signif
`NK cell_EPIC`       
Age                 ·
Stage2              ·
Stage3               
Stage4               
Gendermale           
RaceBlack        <NA>
RaceWhite        <NA>
Purity               
FAM83G               
Rsquare = 0.245 (max possible = 7.04e-01 )
Likelihood ratio test p = 2.68e-02 
Wald test p = 9.31e-01 
Score (logrank) test p = 1.69e-02 

NK cell_EPIC in SARC (n=260):
Model: Surv(OS, EVENT) ~ `NK cell_EPIC` + Age + Gender + Race + Purity + `FAM83G` 
233 patients with 90 dying ( 27 missing obs. )
                   coef    HR se(coef) 95%CI_l      95%CI_u      z     p signif
`NK cell_EPIC` -223.852 0.000  186.322   0.000 2.400079e+61 -1.201 0.230       
Age               0.022 1.022    0.008   1.006 1.039000e+00  2.675 0.007     **
Gendermale       -0.046 0.955    0.224   0.616 1.481000e+00 -0.205 0.837       
RaceBlack        -0.129 0.879    1.087   0.104 7.393000e+00 -0.119 0.905       
RaceWhite        -0.429 0.651    1.022   0.088 4.830000e+00 -0.420 0.675       
Purity            0.985 2.677    0.583   0.854 8.388000e+00  1.689 0.091      ·
FAM83G           -0.135 0.874    0.100   0.718 1.064000e+00 -1.341 0.180       
Rsquare = 0.055 (max possible = 9.75e-01 )
Likelihood ratio test p = 6.64e-02 
Wald test p = 9.1e-02 
Score (logrank) test p = 9.4e-02 

NK cell_EPIC in SKCM (n=471):
Model: Surv(OS, EVENT) ~ `NK cell_EPIC` + Age + Stage + Gender + Race + Purity + `FAM83G` 
390 patients with 186 dying ( 81 missing obs. )
                  coef    HR se(coef) 95%CI_l     95%CI_u      z     p signif
`NK cell_EPIC` -20.678 0.000   34.963   0.000 6.03216e+20 -0.591 0.554       
Age              0.018 1.018    0.005   1.008 1.02900e+00  3.411 0.001     **
Stage2           0.272 1.313    0.219   0.855 2.01700e+00  1.245 0.213       
Stage3           0.598 1.818    0.205   1.218 2.71500e+00  2.923 0.003     **
Stage4           1.367 3.922    0.354   1.961 7.84300e+00  3.865 0.000    ***
Gendermale      -0.053 0.949    0.157   0.697 1.29200e+00 -0.334 0.738       
RaceWhite       -1.216 0.296    0.405   0.134 6.55000e-01 -3.003 0.003     **
Purity           1.000 2.717    0.365   1.329 5.55800e+00  2.738 0.006     **
FAM83G           0.115 1.122    0.069   0.980 1.28400e+00  1.667 0.095      ·
Rsquare = 0.131 (max possible = 9.92e-01 )
Likelihood ratio test p = 1.44e-08 
Wald test p = 1.22e-08 
Score (logrank) test p = 1.31e-09 

NK cell_EPIC in SKCM-Primary (n=103):
Model: Surv(OS, EVENT) ~ `NK cell_EPIC` + Age + Stage + Gender + Race + Purity + `FAM83G` 
94 patients with 26 dying ( 9 missing obs. )
                  coef           HR se(coef) 95%CI_l      95%CI_u      z     p
`NK cell_EPIC` 176.766 5.866670e+76  132.314   0.000 2.47942e+189  1.336 0.182
Age              0.016 1.016000e+00    0.017   0.984  1.05000e+00  0.967 0.334
Stage2          17.658 4.663393e+07 6313.302   0.000          Inf  0.003 0.998
Stage3          18.131 7.484906e+07 6313.302   0.000          Inf  0.003 0.998
Stage4          20.455 7.648040e+08 6313.302   0.000          Inf  0.003 0.997
Gendermale       0.304 1.356000e+00    0.439   0.574  3.20400e+00  0.694 0.488
RaceWhite       -1.119 3.270000e-01    0.661   0.089  1.19300e+00 -1.693 0.091
Purity           1.376 3.960000e+00    1.159   0.408  3.84110e+01  1.187 0.235
FAM83G           0.266 1.304000e+00    0.175   0.925  1.83900e+00  1.516 0.130
               signif
`NK cell_EPIC`       
Age                  
Stage2               
Stage3               
Stage4               
Gendermale           
RaceWhite           ·
Purity               
FAM83G               
Rsquare = 0.178 (max possible = 8.69e-01 )
Likelihood ratio test p = 3.03e-02 
Wald test p = 2.03e-02 
Score (logrank) test p = 1.3e-03 

NK cell_EPIC in SKCM-Metastasis (n=368):
Model: Surv(OS, EVENT) ~ `NK cell_EPIC` + Age + Stage + Gender + Race + Purity + `FAM83G` 
296 patients with 160 dying ( 72 missing obs. )
                  coef    HR se(coef) 95%CI_l      95%CI_u      z     p signif
`NK cell_EPIC` -21.109 0.000   37.135   0.000 2.769673e+22 -0.568 0.570       
Age              0.020 1.021    0.006   1.009 1.032000e+00  3.600 0.000    ***
Stage2           0.152 1.165    0.231   0.741 1.831000e+00  0.660 0.509       
Stage3           0.552 1.737    0.210   1.152 2.618000e+00  2.634 0.008     **
Stage4           1.146 3.146    0.401   1.435 6.900000e+00  2.861 0.004     **
Gendermale      -0.062 0.940    0.172   0.670 1.317000e+00 -0.361 0.718       
RaceWhite       -1.059 0.347    0.602   0.107 1.128000e+00 -1.760 0.078      ·
Purity           1.076 2.932    0.394   1.354 6.347000e+00  2.729 0.006     **
FAM83G           0.037 1.038    0.078   0.890 1.210000e+00  0.472 0.637       
Rsquare = 0.135 (max possible = 9.95e-01 )
Likelihood ratio test p = 2.07e-06 
Wald test p = 3.77e-06 
Score (logrank) test p = 1.43e-06 

NK cell_EPIC in STAD (n=415):
Model: Surv(OS, EVENT) ~ `NK cell_EPIC` + Age + Stage + Gender + Race + Purity + `FAM83G` 
289 patients with 111 dying ( 126 missing obs. )
                 coef     HR se(coef) 95%CI_l      95%CI_u      z     p signif
`NK cell_EPIC`  4.123 61.764   28.645   0.000 1.491572e+26  0.144 0.886       
Age             0.029  1.029    0.010   1.008 1.050000e+00  2.765 0.006     **
Stage2          0.559  1.749    0.392   0.811 3.771000e+00  1.426 0.154       
Stage3          0.952  2.590    0.363   1.271 5.278000e+00  2.619 0.009     **
Stage4          1.284  3.612    0.504   1.345 9.700000e+00  2.548 0.011      *
Gendermale      0.190  1.209    0.209   0.803 1.820000e+00  0.908 0.364       
RaceBlack       0.390  1.477    0.451   0.610 3.577000e+00  0.864 0.388       
RaceWhite       0.201  1.223    0.248   0.752 1.989000e+00  0.811 0.417       
Purity         -0.524  0.592    0.383   0.279 1.255000e+00 -1.368 0.171       
FAM83G         -0.388  0.678    0.108   0.549 8.380000e-01 -3.590 0.000    ***
Rsquare = 0.108 (max possible = 9.79e-01 )
Likelihood ratio test p = 2.8e-04 
Wald test p = 3.3e-04 
Score (logrank) test p = 2.41e-04 

NK cell_EPIC in TGCT (n=150):
Model: Surv(OS, EVENT) ~ `NK cell_EPIC` + Age + Stage + Race + Purity + `FAM83G` 
75 patients with 2 dying ( 75 missing obs. )
                  coef         HR     se(coef) 95%CI_l 95%CI_u      z     p
`NK cell_EPIC` -27.521      0.000 11037899.452       0     Inf  0.000 1.000
Age             -1.606      0.201     2096.891       0     Inf -0.001 0.999
Stage2          -6.933      0.001    51096.314       0     Inf  0.000 1.000
Stage3          13.236 559955.922   106437.874       0     Inf  0.000 1.000
RaceBlack        9.490  13230.332 24852199.891       0     Inf  0.000 1.000
RaceWhite      -29.923      0.000 23375765.381       0     Inf  0.000 1.000
Purity          13.590 798263.098   264971.033       0     Inf  0.000 1.000
FAM83G           3.161     23.593    19401.780       0     Inf  0.000 1.000
               signif
`NK cell_EPIC`   <NA>
Age                  
Stage2           <NA>
Stage3           <NA>
RaceBlack        <NA>
RaceWhite        <NA>
Purity           <NA>
FAM83G           <NA>
Rsquare = 0.14 (max possible = 1.4e-01 )
Likelihood ratio test p = 1.84e-01 
Wald test p = 1e+00 
Score (logrank) test p = 3.83e-03 

NK cell_EPIC in THCA (n=509):
Model: Surv(OS, EVENT) ~ `NK cell_EPIC` + Age + Stage + Gender + Race + Purity + `FAM83G` 
395 patients with 16 dying ( 114 missing obs. )
                  coef           HR se(coef) 95%CI_l      95%CI_u      z     p
`NK cell_EPIC` -72.450        0.000   87.828   0.000 1.971579e+43 -0.825 0.409
Age              0.151        1.163    0.027   1.102 1.227000e+00  5.486 0.000
Stage2           0.713        2.040    1.185   0.200 2.080200e+01  0.602 0.547
Stage3           0.572        1.771    0.873   0.320 9.801000e+00  0.655 0.512
Stage4           1.996        7.359    1.016   1.005 5.387100e+01  1.965 0.049
Gendermale      -0.123        0.885    0.613   0.266 2.944000e+00 -0.200 0.841
RaceBlack       16.909 22043798.193 6374.217   0.000          Inf  0.003 0.998
RaceWhite       16.566 15642790.932 6374.217   0.000          Inf  0.003 0.998
Purity           2.715       15.110    1.130   1.651 1.382980e+02  2.404 0.016
FAM83G           0.580        1.786    0.371   0.864 3.694000e+00  1.565 0.118
               signif
`NK cell_EPIC`       
Age               ***
Stage2               
Stage3               
Stage4              *
Gendermale           
RaceBlack            
RaceWhite            
Purity              *
FAM83G               
Rsquare = 0.161 (max possible = 3.47e-01 )
Likelihood ratio test p = 6.22e-11 
Wald test p = 9.49e-05 
Score (logrank) test p = 5.65e-11 

NK cell_EPIC in THYM (n=120):
Model: Surv(OS, EVENT) ~ `NK cell_EPIC` + Age + Gender + Race + Purity + `FAM83G` 
113 patients with 9 dying ( 7 missing obs. )
                  coef           HR  se(coef) 95%CI_l       95%CI_u      z
`NK cell_EPIC` 222.416 3.925284e+96   195.823   0.000 1.900113e+263  1.136
Age              0.051 1.052000e+00     0.033   0.986  1.123000e+00  1.524
Gendermale      -0.126 8.810000e-01     0.743   0.205  3.783000e+00 -0.170
RaceBlack      -16.806 0.000000e+00 10785.864   0.000           Inf -0.002
RaceWhite        0.363 1.438000e+00     1.165   0.146  1.411500e+01  0.312
Purity           0.284 1.329000e+00     1.114   0.150  1.179800e+01  0.255
FAM83G          -0.108 8.970000e-01     0.406   0.405  1.990000e+00 -0.266
                   p signif
`NK cell_EPIC` 0.256       
Age            0.128       
Gendermale     0.865       
RaceBlack      0.999       
RaceWhite      0.755       
Purity         0.799       
FAM83G         0.790       
Rsquare = 0.053 (max possible = 4.51e-01 )
Likelihood ratio test p = 5.25e-01 
Wald test p = 5.47e-01 
Score (logrank) test p = 2.6e-01 

NK cell_EPIC in UCEC (n=545):
Model: Surv(OS, EVENT) ~ `NK cell_EPIC` + Age + Race + Purity + `FAM83G` 
85 patients with 16 dying ( 460 missing obs. )
                  coef    HR se(coef) 95%CI_l      95%CI_u      z     p signif
`NK cell_EPIC` -44.785 0.000   71.828   0.000 4.901512e+41 -0.624 0.533       
Age             -0.003 0.997    0.029   0.943 1.055000e+00 -0.102 0.919       
RaceWhite        1.470 4.349    0.685   1.136 1.665600e+01  2.146 0.032      *
Purity           0.906 2.475    1.099   0.287 2.132100e+01  0.825 0.410       
FAM83G          -0.108 0.898    0.286   0.512 1.574000e+00 -0.376 0.707       
Rsquare = 0.095 (max possible = 7.29e-01 )
Likelihood ratio test p = 1.3e-01 
Wald test p = 2.9e-01 
Score (logrank) test p = 1.78e-01 

NK cell_EPIC in UCS (n=57):
Model: Surv(OS, EVENT) ~ `NK cell_EPIC` + Age + Race + Purity + `FAM83G` 
52 patients with 32 dying ( 5 missing obs. )
                    coef          HR se(coef) 95%CI_l      95%CI_u      z     p
`NK cell_EPIC` -1266.112       0.000  864.724   0.000 1.54364e+186 -1.464 0.143
Age                0.053       1.055    0.025   1.004  1.10800e+00  2.103 0.035
RaceBlack         14.234 1520390.844 6729.670   0.000          Inf  0.002 0.998
RaceWhite         14.044 1257260.626 6729.670   0.000          Inf  0.002 0.998
Purity            -1.486       0.226    1.109   0.026  1.98800e+00 -1.340 0.180
FAM83G            -0.252       0.777    0.266   0.461  1.30800e+00 -0.950 0.342
               signif
`NK cell_EPIC`       
Age                 *
RaceBlack            
RaceWhite            
Purity               
FAM83G               
Rsquare = 0.214 (max possible = 9.83e-01 )
Likelihood ratio test p = 5.18e-02 
Wald test p = 1.95e-01 
Score (logrank) test p = 9.48e-02 

NK cell_EPIC in UVM (n=80):
Model: Surv(OS, EVENT) ~ `NK cell_EPIC` + Age + Stage + Gender + Purity + `FAM83G` 
77 patients with 22 dying ( 3 missing obs. )
                  coef            HR se(coef) 95%CI_l 95%CI_u     z     p
`NK cell_EPIC` 601.609 1.885962e+261  417.224   0.000     Inf 1.442 0.149
Age              0.048  1.049000e+00    0.020   1.009   1.090 2.414 0.016
Stage3           0.100  1.106000e+00    0.520   0.399   3.061 0.193 0.847
Stage4           3.932  5.102500e+01    1.214   4.725 550.981 3.239 0.001
Gendermale       0.430  1.537000e+00    0.514   0.561   4.211 0.836 0.403
Purity           2.084  8.034000e+00    1.293   0.638 101.219 1.612 0.107
FAM83G           0.619  1.857000e+00    0.381   0.881   3.914 1.626 0.104
               signif
`NK cell_EPIC`       
Age                 *
Stage3               
Stage4             **
Gendermale           
Purity               
FAM83G               
Rsquare = 0.293 (max possible = 8.72e-01 )
Likelihood ratio test p = 3.86e-04 
Wald test p = 2.73e-03 
Score (logrank) test p = 1.67e-09 

NK cell_MCPCOUNTER in ACC (n=79):
Model: Surv(OS, EVENT) ~ `NK cell_MCPCOUNTER` + Age + Gender + Race + Purity + `FAM83G` 
64 patients with 24 dying ( 15 missing obs. )
                       coef           HR  se(coef) 95%CI_l  95%CI_u      z
`NK cell_MCPCOUNTER` -0.042        0.958     0.085   0.811    1.133 -0.497
Age                   0.004        1.004     0.014   0.978    1.032  0.308
Gendermale            0.411        1.508     0.437   0.640    3.552  0.939
RaceBlack             0.025        1.025 11993.146   0.000      Inf  0.000
RaceWhite            16.905 21965743.403 10213.306   0.000      Inf  0.002
Purity                2.674       14.491     2.418   0.127 1655.697  1.106
FAM83G                0.007        1.007     0.231   0.640    1.585  0.030
                         p signif
`NK cell_MCPCOUNTER` 0.619       
Age                  0.758       
Gendermale           0.348       
RaceBlack            1.000   <NA>
RaceWhite            0.999       
Purity               0.269       
FAM83G               0.976       
Rsquare = 0.07 (max possible = 9.38e-01 )
Likelihood ratio test p = 7e-01 
Wald test p = 9.33e-01 
Score (logrank) test p = 8.24e-01 

NK cell_MCPCOUNTER in BLCA (n=408):
Model: Surv(OS, EVENT) ~ `NK cell_MCPCOUNTER` + Age + Stage + Gender + Race + Purity + `FAM83G` 
348 patients with 160 dying ( 60 missing obs. )
                       coef          HR se(coef) 95%CI_l 95%CI_u      z     p
`NK cell_MCPCOUNTER` -0.052       0.949    0.031   0.894   1.008 -1.690 0.091
Age                   0.032       1.033    0.009   1.016   1.050  3.764 0.000
Stage2               14.616 2227004.099 1885.040   0.000     Inf  0.008 0.994
Stage3               15.088 3567950.374 1885.040   0.000     Inf  0.008 0.994
Stage4               15.528 5541077.063 1885.040   0.000     Inf  0.008 0.993
Gendermale           -0.144       0.865    0.180   0.609   1.231 -0.804 0.421
RaceBlack             0.584       1.793    0.453   0.738   4.354  1.289 0.197
RaceWhite             0.104       1.109    0.356   0.552   2.229  0.291 0.771
Purity               -0.061       0.941    0.352   0.472   1.874 -0.174 0.862
FAM83G                0.121       1.129    0.082   0.961   1.326  1.479 0.139
                     signif
`NK cell_MCPCOUNTER`      ·
Age                     ***
Stage2                     
Stage3                     
Stage4                     
Gendermale                 
RaceBlack                  
RaceWhite                  
Purity                     
FAM83G                     
Rsquare = 0.143 (max possible = 9.91e-01 )
Likelihood ratio test p = 5.64e-08 
Wald test p = 3.6e-07 
Score (logrank) test p = 9.77e-08 

NK cell_MCPCOUNTER in BRCA (n=1100):
Model: Surv(OS, EVENT) ~ `NK cell_MCPCOUNTER` + Age + Stage + Gender + Race + Purity + `FAM83G` 
878 patients with 121 dying ( 222 missing obs. )
                       coef     HR se(coef) 95%CI_l 95%CI_u      z     p signif
`NK cell_MCPCOUNTER` -0.002  0.998    0.031   0.939   1.061 -0.052 0.958       
Age                   0.036  1.036    0.008   1.021   1.052  4.742 0.000    ***
Stage2                0.407  1.502    0.304   0.828   2.725  1.339 0.181       
Stage3                1.187  3.278    0.313   1.774   6.057  3.790 0.000    ***
Stage4                2.545 12.741    0.391   5.915  27.445  6.500 0.000    ***
Gendermale            0.049  1.051    1.007   0.146   7.569  0.049 0.961       
RaceBlack            -0.051  0.950    0.622   0.281   3.216 -0.082 0.934       
RaceWhite            -0.267  0.765    0.598   0.237   2.471 -0.447 0.655       
Purity                0.489  1.630    0.438   0.690   3.850  1.115 0.265       
FAM83G                0.098  1.103    0.108   0.892   1.362  0.905 0.365       
Rsquare = 0.082 (max possible = 7.85e-01 )
Likelihood ratio test p = 5.14e-12 
Wald test p = 2.16e-15 
Score (logrank) test p = 2.49e-21 

NK cell_MCPCOUNTER in BRCA-Basal (n=191):
Model: Surv(OS, EVENT) ~ `NK cell_MCPCOUNTER` + Age + Stage + Race + Purity + `FAM83G` 
163 patients with 24 dying ( 28 missing obs. )
                       coef           HR se(coef) 95%CI_l 95%CI_u      z     p
`NK cell_MCPCOUNTER` -0.169 8.450000e-01    0.122   0.664   1.074 -1.380 0.168
Age                   0.017 1.017000e+00    0.018   0.981   1.054  0.912 0.362
Stage2               18.669 1.282000e+08 6426.986   0.000     Inf  0.003 0.998
Stage3               20.022 4.960284e+08 6426.986   0.000     Inf  0.003 0.998
Stage4               21.374 1.917185e+09 6426.986   0.000     Inf  0.003 0.997
RaceBlack            -1.152 3.160000e-01    1.145   0.034   2.981 -1.006 0.314
RaceWhite            -1.281 2.780000e-01    1.134   0.030   2.562 -1.130 0.258
Purity               -0.613 5.410000e-01    1.215   0.050   5.863 -0.505 0.614
FAM83G               -0.152 8.590000e-01    0.229   0.548   1.344 -0.667 0.505
                     signif
`NK cell_MCPCOUNTER`       
Age                        
Stage2                     
Stage3                     
Stage4                     
RaceBlack                  
RaceWhite                  
Purity                     
FAM83G                     
Rsquare = 0.174 (max possible = 7.18e-01 )
Likelihood ratio test p = 2.69e-04 
Wald test p = 8.46e-03 
Score (logrank) test p = 3.55e-06 

NK cell_MCPCOUNTER in BRCA-Her2 (n=82):
Model: Surv(OS, EVENT) ~ `NK cell_MCPCOUNTER` + Age + Stage + Race + Purity + `FAM83G` 
59 patients with 11 dying ( 23 missing obs. )
                       coef           HR    se(coef) 95%CI_l  95%CI_u      z
`NK cell_MCPCOUNTER` -1.154 3.160000e-01       0.657   0.087    1.143 -1.756
Age                   0.008 1.008000e+00       0.035   0.942    1.079  0.239
Stage2               18.005 6.596574e+07   13208.311   0.000      Inf  0.001
Stage3               20.369 7.014841e+08   13208.311   0.000      Inf  0.002
Stage4               56.208 2.574681e+24 2297738.011   0.000      Inf  0.000
RaceBlack            -4.609 1.000000e-02       2.383   0.000    1.064 -1.934
RaceWhite            -1.854 1.570000e-01       1.460   0.009    2.740 -1.270
Purity                2.907 1.830500e+01       2.643   0.103 3255.644  1.100
FAM83G               -0.723 4.850000e-01       0.646   0.137    1.721 -1.120
                         p signif
`NK cell_MCPCOUNTER` 0.079      ·
Age                  0.811       
Stage2               0.999       
Stage3               0.999       
Stage4               1.000   <NA>
RaceBlack            0.053      ·
RaceWhite            0.204       
Purity               0.271       
FAM83G               0.263       
Rsquare = 0.441 (max possible = 6.68e-01 )
Likelihood ratio test p = 8.03e-05 
Wald test p = 1e+00 
Score (logrank) test p = 7.24e-14 

NK cell_MCPCOUNTER in BRCA-LumA (n=568):
Model: Surv(OS, EVENT) ~ `NK cell_MCPCOUNTER` + Age + Stage + Gender + Race + Purity + `FAM83G` 
464 patients with 55 dying ( 104 missing obs. )
                        coef    HR se(coef) 95%CI_l 95%CI_u      z     p signif
`NK cell_MCPCOUNTER`   0.015 1.015    0.037   0.944   1.092  0.401 0.689       
Age                    0.048 1.049    0.012   1.025   1.074  4.036 0.000    ***
Stage2                 0.344 1.410    0.375   0.676   2.942  0.917 0.359       
Stage3                 0.882 2.417    0.395   1.114   5.243  2.233 0.026      *
Stage4                 2.291 9.883    0.610   2.990  32.669  3.756 0.000    ***
Gendermale           -15.411 0.000 3474.385   0.000     Inf -0.004 0.996       
RaceBlack             -0.461 0.630    1.176   0.063   6.318 -0.392 0.695       
RaceWhite              0.160 1.173    1.036   0.154   8.935  0.154 0.877       
Purity                 0.338 1.403    0.623   0.414   4.754  0.544 0.587       
FAM83G                 0.166 1.181    0.189   0.816   1.709  0.882 0.378       
Rsquare = 0.072 (max possible = 6.81e-01 )
Likelihood ratio test p = 1.47e-04 
Wald test p = 3.37e-05 
Score (logrank) test p = 6.35e-07 

NK cell_MCPCOUNTER in BRCA-LumB (n=219):
Model: Surv(OS, EVENT) ~ `NK cell_MCPCOUNTER` + Age + Stage + Gender + Race + Purity + `FAM83G` 
157 patients with 25 dying ( 62 missing obs. )
                       coef           HR se(coef) 95%CI_l 95%CI_u      z     p
`NK cell_MCPCOUNTER` -0.155        0.856    0.218   0.558   1.313 -0.712 0.477
Age                   0.048        1.049    0.022   1.005   1.095  2.202 0.028
Stage2                0.723        2.060    1.075   0.250  16.944  0.672 0.502
Stage3                1.646        5.186    1.063   0.646  41.631  1.549 0.121
Stage4                2.001        7.394    1.173   0.742  73.624  1.706 0.088
Gendermale            0.729        2.073    1.167   0.210  20.413  0.625 0.532
RaceBlack            16.426 13611446.529 6371.904   0.000     Inf  0.003 0.998
RaceWhite            15.821  7426550.216 6371.904   0.000     Inf  0.002 0.998
Purity                0.209        1.233    1.744   0.040  37.584  0.120 0.905
FAM83G                0.000        1.000    0.246   0.618   1.618  0.000 1.000
                     signif
`NK cell_MCPCOUNTER`       
Age                       *
Stage2                     
Stage3                     
Stage4                    ·
Gendermale                 
RaceBlack                  
RaceWhite                  
Purity                     
FAM83G                 <NA>
Rsquare = 0.108 (max possible = 6.98e-01 )
Likelihood ratio test p = 5.45e-02 
Wald test p = 1.05e-01 
Score (logrank) test p = 3.5e-02 

NK cell_MCPCOUNTER in CESC (n=306):
Model: Surv(OS, EVENT) ~ `NK cell_MCPCOUNTER` + Age + Race + Purity + `FAM83G` 
227 patients with 55 dying ( 79 missing obs. )
                      coef    HR se(coef) 95%CI_l 95%CI_u     z     p signif
`NK cell_MCPCOUNTER` 0.010 1.010    0.007   0.998   1.023 1.578 0.115       
Age                  0.011 1.011    0.010   0.991   1.031 1.077 0.281       
RaceBlack            0.976 2.653    1.071   0.325  21.656 0.911 0.362       
RaceWhite            0.717 2.049    1.020   0.278  15.111 0.703 0.482       
Purity               0.700 2.015    0.740   0.473   8.591 0.947 0.344       
FAM83G               0.112 1.119    0.116   0.891   1.405 0.968 0.333       
Rsquare = 0.025 (max possible = 8.91e-01 )
Likelihood ratio test p = 4.61e-01 
Wald test p = 3.83e-01 
Score (logrank) test p = 3.31e-01 

NK cell_MCPCOUNTER in CHOL (n=36):
Model: Surv(OS, EVENT) ~ `NK cell_MCPCOUNTER` + Age + Stage + Gender + Race + Purity + `FAM83G` 
36 patients with 18 dying ( 0 missing obs. )
                       coef    HR se(coef) 95%CI_l 95%CI_u      z     p signif
`NK cell_MCPCOUNTER` -0.477 0.621    0.262   0.372   1.037 -1.822 0.068      ·
Age                   0.029 1.029    0.028   0.974   1.088  1.017 0.309       
Stage2                1.250 3.490    0.783   0.752  16.194  1.596 0.110       
Stage3               -9.950 0.000 7214.817   0.000     Inf -0.001 0.999       
Stage4                0.773 2.166    0.713   0.536   8.755  1.085 0.278       
Gendermale            0.703 2.019    0.659   0.554   7.354  1.065 0.287       
RaceBlack            -0.530 0.589    1.517   0.030  11.506 -0.349 0.727       
RaceWhite            -1.285 0.277    0.916   0.046   1.667 -1.402 0.161       
Purity                1.436 4.206    1.590   0.186  94.930  0.903 0.366       
FAM83G               -0.009 0.992    0.330   0.519   1.894 -0.026 0.979       
Rsquare = 0.323 (max possible = 9.46e-01 )
Likelihood ratio test p = 1.72e-01 
Wald test p = 5.86e-01 
Score (logrank) test p = 3.58e-01 

NK cell_MCPCOUNTER in COAD (n=458):
Model: Surv(OS, EVENT) ~ `NK cell_MCPCOUNTER` + Age + Stage + Gender + Race + Purity + `FAM83G` 
236 patients with 58 dying ( 222 missing obs. )
                       coef     HR se(coef) 95%CI_l 95%CI_u      z     p signif
`NK cell_MCPCOUNTER`  0.023  1.023    0.016   0.992   1.056  1.468 0.142       
Age                   0.031  1.031    0.013   1.006   1.058  2.392 0.017      *
Stage2                0.421  1.524    0.638   0.436   5.322  0.660 0.509       
Stage3                1.093  2.984    0.628   0.872  10.220  1.741 0.082      ·
Stage4                2.359 10.579    0.635   3.045  36.749  3.713 0.000    ***
Gendermale            0.345  1.412    0.290   0.800   2.494  1.189 0.234       
RaceBlack            -0.410  0.664    0.848   0.126   3.497 -0.483 0.629       
RaceWhite            -0.391  0.676    0.788   0.144   3.166 -0.497 0.619       
Purity               -0.587  0.556    0.670   0.149   2.067 -0.876 0.381       
FAM83G               -0.248  0.780    0.203   0.524   1.162 -1.221 0.222       
Rsquare = 0.137 (max possible = 8.97e-01 )
Likelihood ratio test p = 1.41e-04 
Wald test p = 1.32e-04 
Score (logrank) test p = 1.48e-05 

NK cell_MCPCOUNTER in DLBC (n=48):
Model: Surv(OS, EVENT) ~ `NK cell_MCPCOUNTER` + Age + Gender + Race + Purity + `FAM83G` 
41 patients with 5 dying ( 7 missing obs. )
                       coef      HR se(coef) 95%CI_l   95%CI_u      z     p
`NK cell_MCPCOUNTER`  0.098   1.103    0.058   0.984     1.236  1.678 0.093
Age                  -0.168   0.845    0.147   0.634     1.127 -1.146 0.252
Gendermale           -0.647   0.524    1.708   0.018    14.880 -0.379 0.705
RaceBlack            -0.591   0.554    4.158   0.000  1917.305 -0.142 0.887
RaceWhite            -9.872   0.000    5.994   0.000     6.519 -1.647 0.100
Purity               -6.253   0.002    5.172   0.000    48.624 -1.209 0.227
FAM83G                4.808 122.488    2.673   0.650 23067.171  1.799 0.072
                     signif
`NK cell_MCPCOUNTER`      ·
Age                        
Gendermale                 
RaceBlack                  
RaceWhite                  
Purity                     
FAM83G                    ·
Rsquare = 0.367 (max possible = 5.58e-01 )
Likelihood ratio test p = 9.12e-03 
Wald test p = 6.13e-01 
Score (logrank) test p = 1.1e-02 

NK cell_MCPCOUNTER in ESCA (n=185):
Model: Surv(OS, EVENT) ~ `NK cell_MCPCOUNTER` + Age + Stage + Gender + Race + Purity + `FAM83G` 
140 patients with 47 dying ( 45 missing obs. )
                       coef     HR se(coef) 95%CI_l 95%CI_u      z     p signif
`NK cell_MCPCOUNTER`  0.083  1.087    0.041   1.003   1.177  2.045 0.041      *
Age                   0.009  1.009    0.014   0.981   1.037  0.631 0.528       
Stage2                0.565  1.759    0.665   0.477   6.483  0.849 0.396       
Stage3                1.436  4.205    0.677   1.117  15.835  2.123 0.034      *
Stage4                2.919 18.515    0.783   3.992  85.867  3.728 0.000    ***
Gendermale            0.546  1.726    0.543   0.596   5.001  1.006 0.314       
RaceBlack             0.274  1.315    1.069   0.162  10.695  0.256 0.798       
RaceWhite            -0.138  0.871    0.456   0.356   2.129 -0.303 0.762       
Purity                0.667  1.949    0.868   0.356  10.685  0.769 0.442       
FAM83G                0.024  1.024    0.177   0.725   1.447  0.135 0.893       
Rsquare = 0.163 (max possible = 9.32e-01 )
Likelihood ratio test p = 5.37e-03 
Wald test p = 3.04e-03 
Score (logrank) test p = 2.05e-04 

NK cell_MCPCOUNTER in GBM (n=153):
Model: Surv(OS, EVENT) ~ `NK cell_MCPCOUNTER` + Age + Gender + Race + Purity + `FAM83G` 
135 patients with 108 dying ( 18 missing obs. )
                       coef    HR se(coef) 95%CI_l 95%CI_u      z     p signif
`NK cell_MCPCOUNTER`  0.156 1.169    0.120   0.924   1.479  1.304 0.192       
Age                   0.031 1.031    0.009   1.014   1.049  3.584 0.000    ***
Gendermale           -0.113 0.893    0.214   0.587   1.358 -0.528 0.597       
RaceBlack             0.669 1.952    0.732   0.465   8.205  0.913 0.361       
RaceWhite            -0.161 0.852    0.618   0.254   2.860 -0.260 0.795       
Purity               -1.077 0.341    0.533   0.120   0.967 -2.023 0.043      *
FAM83G               -0.131 0.877    0.207   0.584   1.317 -0.632 0.527       
Rsquare = 0.142 (max possible = 9.98e-01 )
Likelihood ratio test p = 4.18e-03 
Wald test p = 6.39e-03 
Score (logrank) test p = 5.24e-03 

NK cell_MCPCOUNTER in HNSC (n=522):
Model: Surv(OS, EVENT) ~ `NK cell_MCPCOUNTER` + Age + Stage + Gender + Race + Purity + `FAM83G` 
411 patients with 176 dying ( 111 missing obs. )
                       coef    HR se(coef) 95%CI_l 95%CI_u      z     p signif
`NK cell_MCPCOUNTER` -0.067 0.935    0.031   0.880   0.994 -2.157 0.031      *
Age                   0.023 1.023    0.008   1.008   1.039  2.992 0.003     **
Stage2                0.636 1.888    0.545   0.649   5.494  1.167 0.243       
Stage3                0.800 2.226    0.540   0.772   6.415  1.481 0.138       
Stage4                1.236 3.443    0.513   1.260   9.412  2.410 0.016      *
Gendermale           -0.226 0.798    0.172   0.570   1.117 -1.315 0.188       
RaceBlack             0.143 1.154    0.559   0.386   3.451  0.256 0.798       
RaceWhite            -0.203 0.816    0.511   0.300   2.223 -0.397 0.691       
Purity               -0.205 0.815    0.370   0.394   1.682 -0.554 0.579       
FAM83G               -0.022 0.978    0.063   0.864   1.106 -0.356 0.721       
Rsquare = 0.082 (max possible = 9.89e-01 )
Likelihood ratio test p = 1.18e-04 
Wald test p = 4.26e-04 
Score (logrank) test p = 2.95e-04 

NK cell_MCPCOUNTER in HNSC-HPV+ (n=98):
Model: Surv(OS, EVENT) ~ `NK cell_MCPCOUNTER` + Age + Stage + Gender + Race + Purity + `FAM83G` 
65 patients with 23 dying ( 33 missing obs. )
                       coef           HR  se(coef) 95%CI_l 95%CI_u      z     p
`NK cell_MCPCOUNTER` -0.196 8.220000e-01     0.089   0.690   0.978 -2.205 0.027
Age                   0.013 1.013000e+00     0.029   0.958   1.071  0.446 0.656
Stage2               18.804 1.466963e+08  8327.669   0.000     Inf  0.002 0.998
Stage3               18.219 8.175690e+07  8327.669   0.000     Inf  0.002 0.998
Stage4               18.901 1.615919e+08  8327.669   0.000     Inf  0.002 0.998
Gendermale           -0.190 8.270000e-01     0.568   0.272   2.520 -0.334 0.739
RaceBlack            20.151 5.640200e+08 21563.405   0.000     Inf  0.001 0.999
RaceWhite            19.533 3.040045e+08 21563.405   0.000     Inf  0.001 0.999
Purity               -2.675 6.900000e-02     1.131   0.008   0.633 -2.364 0.018
FAM83G               -0.095 9.090000e-01     0.163   0.661   1.251 -0.585 0.559
                     signif
`NK cell_MCPCOUNTER`      *
Age                        
Stage2                     
Stage3                     
Stage4                     
Gendermale                 
RaceBlack                  
RaceWhite                  
Purity                    *
FAM83G                     
Rsquare = 0.178 (max possible = 9.17e-01 )
Likelihood ratio test p = 2.37e-01 
Wald test p = 5.34e-01 
Score (logrank) test p = 4.12e-01 

NK cell_MCPCOUNTER in HNSC-HPV- (n=422):
Model: Surv(OS, EVENT) ~ `NK cell_MCPCOUNTER` + Age + Stage + Gender + Race + Purity + `FAM83G` 
346 patients with 153 dying ( 76 missing obs. )
                       coef    HR se(coef) 95%CI_l 95%CI_u      z     p signif
`NK cell_MCPCOUNTER` -0.053 0.948    0.034   0.887   1.014 -1.550 0.121       
Age                   0.029 1.029    0.009   1.012   1.046  3.369 0.001     **
Stage2                0.379 1.461    0.554   0.493   4.329  0.683 0.494       
Stage3                0.677 1.968    0.544   0.678   5.715  1.245 0.213       
Stage4                1.132 3.102    0.515   1.131   8.511  2.198 0.028      *
Gendermale           -0.270 0.764    0.183   0.534   1.093 -1.476 0.140       
RaceBlack            -0.010 0.990    0.565   0.327   2.993 -0.018 0.986       
RaceWhite            -0.368 0.692    0.513   0.253   1.891 -0.717 0.473       
Purity                0.133 1.143    0.408   0.514   2.540  0.327 0.743       
FAM83G                0.005 1.005    0.072   0.872   1.157  0.065 0.948       
Rsquare = 0.092 (max possible = 9.89e-01 )
Likelihood ratio test p = 2.34e-04 
Wald test p = 6.98e-04 
Score (logrank) test p = 5.16e-04 

NK cell_MCPCOUNTER in KICH (n=66):
Model: Surv(OS, EVENT) ~ `NK cell_MCPCOUNTER` + Age + Stage + Gender + Race + Purity + `FAM83G` 
63 patients with 9 dying ( 3 missing obs. )
                        coef           HR se(coef)      95%CI_l      95%CI_u
`NK cell_MCPCOUNTER`  -1.062 3.460000e-01    0.329 1.810000e-01 6.590000e-01
Age                    0.031 1.031000e+00    0.030 9.720000e-01 1.094000e+00
Stage2                16.611 1.637009e+07    0.846 3.119804e+06 8.589641e+07
Stage3                17.219 3.007415e+07    0.775 6.590270e+06 1.372409e+08
Stage4                20.759 1.036576e+09    0.885 1.827615e+08 5.879194e+09
Gendermale            -0.808 4.460000e-01    0.729 1.070000e-01 1.860000e+00
RaceBlack            -19.547 0.000000e+00 6588.233 0.000000e+00          Inf
RaceWhite             -3.034 4.800000e-02    1.158 5.000000e-03 4.660000e-01
Purity                 2.165 8.712000e+00    4.505 1.000000e-03 5.950111e+04
FAM83G                 0.004 1.004000e+00    0.741 2.350000e-01 4.293000e+00
                          z     p signif
`NK cell_MCPCOUNTER` -3.230 0.001     **
Age                   1.027 0.305       
Stage2               19.640 0.000    ***
Stage3               22.231 0.000    ***
Stage4               23.444 0.000    ***
Gendermale           -1.108 0.268       
RaceBlack            -0.003 0.998       
RaceWhite            -2.619 0.009     **
Purity                0.481 0.631       
FAM83G                0.006 0.996       
Rsquare = 0.376 (max possible = 6.71e-01 )
Likelihood ratio test p = 9.39e-04 
Wald test p = 2.13e-305 
Score (logrank) test p = 1.36e-08 

NK cell_MCPCOUNTER in KIRC (n=533):
Model: Surv(OS, EVENT) ~ `NK cell_MCPCOUNTER` + Age + Stage + Gender + Race + Purity + `FAM83G` 
450 patients with 138 dying ( 83 missing obs. )
                       coef    HR se(coef) 95%CI_l 95%CI_u      z     p signif
`NK cell_MCPCOUNTER` -0.023 0.977    0.026   0.929   1.027 -0.911 0.362       
Age                   0.036 1.037    0.009   1.019   1.054  4.227 0.000    ***
Stage2                0.202 1.224    0.345   0.623   2.404  0.586 0.558       
Stage3                0.821 2.272    0.230   1.447   3.569  3.564 0.000    ***
Stage4                1.759 5.805    0.216   3.803   8.862  8.150 0.000    ***
Gendermale           -0.069 0.933    0.184   0.651   1.338 -0.377 0.706       
RaceBlack             0.243 1.275    1.070   0.156  10.383  0.227 0.821       
RaceWhite             0.230 1.259    1.025   0.169   9.389  0.225 0.822       
Purity               -0.086 0.918    0.379   0.437   1.928 -0.227 0.821       
FAM83G                0.045 1.046    0.110   0.843   1.297  0.408 0.684       
Rsquare = 0.176 (max possible = 9.65e-01 )
Likelihood ratio test p = 2.05e-14 
Wald test p = 2.29e-14 
Score (logrank) test p = 1.34e-17 

NK cell_MCPCOUNTER in KIRP (n=290):
Model: Surv(OS, EVENT) ~ `NK cell_MCPCOUNTER` + Age + Stage + Gender + Race + Purity + `FAM83G` 
219 patients with 34 dying ( 71 missing obs. )
                       coef     HR se(coef) 95%CI_l 95%CI_u      z     p signif
`NK cell_MCPCOUNTER`  0.033  1.033    0.026   0.981   1.088  1.244 0.213       
Age                   0.015  1.015    0.016   0.985   1.047  0.972 0.331       
Stage2               -0.200  0.819    1.061   0.102   6.543 -0.189 0.850       
Stage3                1.464  4.324    0.439   1.829  10.226  3.334 0.001     **
Stage4                3.021 20.508    0.538   7.146  58.853  5.616 0.000    ***
Gendermale           -0.258  0.773    0.410   0.346   1.725 -0.629 0.529       
RaceBlack            -1.455  0.233    1.220   0.021   2.547 -1.193 0.233       
RaceWhite            -1.706  0.182    1.190   0.018   1.872 -1.433 0.152       
Purity               -0.280  0.756    0.729   0.181   3.156 -0.384 0.701       
FAM83G                0.360  1.433    0.150   1.067   1.925  2.392 0.017      *
Rsquare = 0.191 (max possible = 7.58e-01 )
Likelihood ratio test p = 1.16e-06 
Wald test p = 4.45e-07 
Score (logrank) test p = 8.72e-12 

NK cell_MCPCOUNTER in LGG (n=516):
Model: Surv(OS, EVENT) ~ `NK cell_MCPCOUNTER` + Age + Gender + Race + Purity + `FAM83G` 
463 patients with 112 dying ( 53 missing obs. )
                       coef          HR se(coef) 95%CI_l 95%CI_u      z     p
`NK cell_MCPCOUNTER` -0.071       0.931    0.091   0.779   1.112 -0.787 0.431
Age                   0.061       1.063    0.008   1.047   1.079  7.848 0.000
Gendermale            0.081       1.085    0.196   0.739   1.593  0.416 0.678
RaceBlack            15.777 7113353.110 2494.842   0.000     Inf  0.006 0.995
RaceWhite            15.645 6230038.789 2494.842   0.000     Inf  0.006 0.995
Purity               -0.786       0.456    0.429   0.196   1.057 -1.831 0.067
FAM83G                1.513       4.540    0.361   2.237   9.217  4.188 0.000
                     signif
`NK cell_MCPCOUNTER`       
Age                     ***
Gendermale                 
RaceBlack                  
RaceWhite                  
Purity                    ·
FAM83G                  ***
Rsquare = 0.162 (max possible = 9.07e-01 )
Likelihood ratio test p = 5.2e-15 
Wald test p = 3.71e-15 
Score (logrank) test p = 1.35e-17 

NK cell_MCPCOUNTER in LIHC (n=371):
Model: Surv(OS, EVENT) ~ `NK cell_MCPCOUNTER` + Age + Stage + Gender + Race + Purity + `FAM83G` 
310 patients with 106 dying ( 61 missing obs. )
                       coef    HR se(coef) 95%CI_l 95%CI_u      z     p signif
`NK cell_MCPCOUNTER` -0.018 0.983    0.059   0.876   1.102 -0.299 0.765       
Age                   0.012 1.012    0.008   0.996   1.028  1.441 0.150       
Stage2                0.326 1.386    0.261   0.830   2.313  1.249 0.212       
Stage3                0.928 2.528    0.235   1.595   4.007  3.949 0.000    ***
Stage4                1.674 5.333    0.627   1.562  18.210  2.672 0.008     **
Gendermale           -0.088 0.916    0.235   0.578   1.452 -0.373 0.709       
RaceBlack             0.910 2.484    0.491   0.949   6.505  1.853 0.064      ·
RaceWhite            -0.021 0.979    0.238   0.614   1.562 -0.089 0.929       
Purity                0.487 1.628    0.487   0.627   4.226  1.001 0.317       
FAM83G                0.122 1.130    0.092   0.943   1.355  1.324 0.185       
Rsquare = 0.09 (max possible = 9.66e-01 )
Likelihood ratio test p = 1.12e-03 
Wald test p = 6.53e-04 
Score (logrank) test p = 2.57e-04 

NK cell_MCPCOUNTER in LUAD (n=515):
Model: Surv(OS, EVENT) ~ `NK cell_MCPCOUNTER` + Age + Stage + Gender + Race + Purity + `FAM83G` 
421 patients with 150 dying ( 94 missing obs. )
                       coef           HR se(coef) 95%CI_l 95%CI_u      z     p
`NK cell_MCPCOUNTER` -0.011        0.989    0.011   0.967   1.011 -1.008 0.313
Age                   0.005        1.005    0.009   0.987   1.023  0.542 0.588
Stage2                0.834        2.302    0.203   1.548   3.424  4.115 0.000
Stage3                0.964        2.621    0.221   1.700   4.041  4.362 0.000
Stage4                0.968        2.633    0.336   1.362   5.088  2.879 0.004
Gendermale            0.009        1.009    0.171   0.722   1.409  0.050 0.960
RaceBlack            16.117  9985526.376 1886.961   0.000     Inf  0.009 0.993
RaceWhite            16.311 12132056.240 1886.961   0.000     Inf  0.009 0.993
Purity                0.591        1.805    0.346   0.916   3.556  1.707 0.088
FAM83G                0.042        1.043    0.099   0.859   1.267  0.428 0.668
                     signif
`NK cell_MCPCOUNTER`       
Age                        
Stage2                  ***
Stage3                  ***
Stage4                   **
Gendermale                 
RaceBlack                  
RaceWhite                  
Purity                    ·
FAM83G                     
Rsquare = 0.103 (max possible = 9.74e-01 )
Likelihood ratio test p = 1.5e-06 
Wald test p = 5.33e-05 
Score (logrank) test p = 4.54e-06 

NK cell_MCPCOUNTER in LUSC (n=501):
Model: Surv(OS, EVENT) ~ `NK cell_MCPCOUNTER` + Age + Stage + Gender + Race + Purity + `FAM83G` 
370 patients with 161 dying ( 131 missing obs. )
                       coef    HR se(coef) 95%CI_l 95%CI_u      z     p signif
`NK cell_MCPCOUNTER`  0.001 1.001    0.022   0.959   1.044  0.038 0.969       
Age                   0.016 1.016    0.009   0.997   1.034  1.662 0.097      ·
Stage2                0.184 1.203    0.187   0.833   1.736  0.984 0.325       
Stage3                0.566 1.761    0.216   1.154   2.687  2.623 0.009     **
Stage4                0.916 2.499    0.785   0.536  11.649  1.166 0.243       
Gendermale            0.407 1.502    0.195   1.025   2.200  2.088 0.037      *
RaceBlack            -0.010 0.990    0.598   0.306   3.201 -0.016 0.987       
RaceWhite            -0.479 0.619    0.554   0.209   1.836 -0.864 0.388       
Purity               -0.508 0.602    0.394   0.278   1.303 -1.289 0.197       
FAM83G                0.181 1.198    0.089   1.005   1.428  2.019 0.043      *
Rsquare = 0.061 (max possible = 9.87e-01 )
Likelihood ratio test p = 9.91e-03 
Wald test p = 8.61e-03 
Score (logrank) test p = 7.06e-03 

NK cell_MCPCOUNTER in MESO (n=87):
Model: Surv(OS, EVENT) ~ `NK cell_MCPCOUNTER` + Age + Stage + Gender + Race + Purity + `FAM83G` 
85 patients with 72 dying ( 2 missing obs. )
                       coef    HR se(coef) 95%CI_l 95%CI_u      z     p signif
`NK cell_MCPCOUNTER` -0.031 0.969    0.033   0.909   1.034 -0.950 0.342       
Age                   0.019 1.019    0.016   0.988   1.051  1.220 0.223       
Stage2               -0.102 0.903    0.475   0.355   2.292 -0.215 0.829       
Stage3                0.046 1.047    0.429   0.452   2.426  0.107 0.915       
Stage4               -0.001 0.999    0.483   0.388   2.574 -0.001 0.999       
Gendermale           -0.196 0.822    0.333   0.428   1.581 -0.587 0.557       
RaceBlack            -0.118 0.888    1.576   0.040  19.506 -0.075 0.940       
RaceWhite            -0.568 0.567    1.072   0.069   4.632 -0.530 0.596       
Purity               -0.826 0.438    0.597   0.136   1.410 -1.384 0.166       
FAM83G                0.183 1.201    0.175   0.852   1.693  1.046 0.295       
Rsquare = 0.083 (max possible = 9.98e-01 )
Likelihood ratio test p = 6.87e-01 
Wald test p = 6.94e-01 
Score (logrank) test p = 6.85e-01 

NK cell_MCPCOUNTER in OV (n=303):
Model: Surv(OS, EVENT) ~ `NK cell_MCPCOUNTER` + Age + Race + Purity + `FAM83G` 
238 patients with 153 dying ( 65 missing obs. )
                       coef    HR se(coef) 95%CI_l 95%CI_u      z     p signif
`NK cell_MCPCOUNTER`  0.036 1.037    0.052   0.936   1.149  0.692 0.489       
Age                   0.036 1.037    0.008   1.020   1.054  4.365 0.000    ***
RaceBlack            -0.075 0.927    0.578   0.299   2.876 -0.131 0.896       
RaceWhite            -0.167 0.846    0.516   0.308   2.326 -0.324 0.746       
Purity               -0.380 0.684    0.698   0.174   2.684 -0.545 0.586       
FAM83G                0.061 1.063    0.116   0.847   1.334  0.525 0.599       
Rsquare = 0.084 (max possible = 9.97e-01 )
Likelihood ratio test p = 1.91e-03 
Wald test p = 1.85e-03 
Score (logrank) test p = 1.51e-03 

NK cell_MCPCOUNTER in PAAD (n=179):
Model: Surv(OS, EVENT) ~ `NK cell_MCPCOUNTER` + Age + Stage + Gender + Race + Purity + `FAM83G` 
165 patients with 89 dying ( 14 missing obs. )
                       coef    HR se(coef) 95%CI_l 95%CI_u      z     p signif
`NK cell_MCPCOUNTER` -0.105 0.900    0.087   0.759   1.068 -1.208 0.227       
Age                   0.022 1.022    0.011   1.001   1.044  2.034 0.042      *
Stage2                0.598 1.819    0.454   0.747   4.433  1.317 0.188       
Stage3               -0.220 0.803    1.090   0.095   6.804 -0.201 0.840       
Stage4                0.113 1.119    0.842   0.215   5.827  0.134 0.894       
Gendermale           -0.268 0.765    0.222   0.495   1.182 -1.206 0.228       
RaceBlack             0.107 1.113    0.751   0.255   4.852  0.142 0.887       
RaceWhite             0.419 1.521    0.484   0.589   3.926  0.867 0.386       
Purity               -0.719 0.487    0.415   0.216   1.099 -1.733 0.083      ·
FAM83G                0.072 1.075    0.147   0.805   1.435  0.492 0.623       
Rsquare = 0.098 (max possible = 9.91e-01 )
Likelihood ratio test p = 7.45e-02 
Wald test p = 1.15e-01 
Score (logrank) test p = 1.08e-01 

NK cell_MCPCOUNTER in PCPG (n=181):
Model: Surv(OS, EVENT) ~ `NK cell_MCPCOUNTER` + Age + Gender + Race + Purity + `FAM83G` 
164 patients with 7 dying ( 17 missing obs. )
                       coef           HR  se(coef) 95%CI_l     95%CI_u      z
`NK cell_MCPCOUNTER`  0.348        1.417     0.347   0.718       2.796  1.004
Age                   0.046        1.048     0.033   0.982       1.117  1.411
Gendermale            1.689        5.413     0.958   0.828      35.373  1.763
RaceBlack            -0.084        0.920 18727.532   0.000         Inf  0.000
RaceWhite            17.258 31271848.706 14632.370   0.000         Inf  0.001
Purity                7.564     1927.666     3.999   0.760 4889166.739  1.891
FAM83G               -0.695        0.499     0.736   0.118       2.113 -0.944
                         p signif
`NK cell_MCPCOUNTER` 0.315       
Age                  0.158       
Gendermale           0.078      ·
RaceBlack            1.000   <NA>
RaceWhite            0.999       
Purity               0.059      ·
FAM83G               0.345       
Rsquare = 0.065 (max possible = 3.07e-01 )
Likelihood ratio test p = 1.37e-01 
Wald test p = 4.86e-01 
Score (logrank) test p = 3.48e-01 

NK cell_MCPCOUNTER in PRAD (n=498):
Model: Surv(OS, EVENT) ~ `NK cell_MCPCOUNTER` + Age + Race + Purity + `FAM83G` 
403 patients with 9 dying ( 95 missing obs. )
                       coef           HR se(coef) 95%CI_l 95%CI_u      z     p
`NK cell_MCPCOUNTER`  0.021        1.021    0.278   0.592   1.762  0.076 0.939
Age                   0.010        1.010    0.057   0.903   1.130  0.172 0.864
RaceBlack            14.985  3220066.372 6747.620   0.000     Inf  0.002 0.998
RaceWhite            16.227 11153488.444 6747.620   0.000     Inf  0.002 0.998
Purity                1.091        2.978    1.410   0.188  47.186  0.774 0.439
FAM83G               -0.054        0.947    0.414   0.421   2.130 -0.132 0.895
                     signif
`NK cell_MCPCOUNTER`       
Age                        
RaceBlack                  
RaceWhite                  
Purity                     
FAM83G                     
Rsquare = 0.007 (max possible = 1.83e-01 )
Likelihood ratio test p = 8.42e-01 
Wald test p = 9.29e-01 
Score (logrank) test p = 8.93e-01 

NK cell_MCPCOUNTER in READ (n=166):
Model: Surv(OS, EVENT) ~ `NK cell_MCPCOUNTER` + Age + Stage + Gender + Race + Purity + `FAM83G` 
72 patients with 13 dying ( 94 missing obs. )
                       coef           HR  se(coef) 95%CI_l 95%CI_u      z     p
`NK cell_MCPCOUNTER` -0.197        0.821     0.424   0.358   1.886 -0.464 0.642
Age                   0.075        1.078     0.044   0.990   1.174  1.733 0.083
Stage2               -2.207        0.110     1.301   0.009   1.408 -1.697 0.090
Stage3               -1.026        0.358     0.996   0.051   2.526 -1.030 0.303
Stage4               -0.571        0.565     1.120   0.063   5.068 -0.510 0.610
Gendermale           -0.633        0.531     0.789   0.113   2.494 -0.802 0.423
RaceBlack            -0.674        0.509 65146.343   0.000     Inf  0.000 1.000
RaceWhite            17.001 24180138.051 64470.095   0.000     Inf  0.000 1.000
Purity               -1.676        0.187     1.943   0.004   8.429 -0.863 0.388
FAM83G               -0.524        0.592     0.454   0.243   1.442 -1.154 0.249
                     signif
`NK cell_MCPCOUNTER`       
Age                       ·
Stage2                    ·
Stage3                     
Stage4                     
Gendermale                 
RaceBlack              <NA>
RaceWhite              <NA>
Purity                     
FAM83G                     
Rsquare = 0.253 (max possible = 7.04e-01 )
Likelihood ratio test p = 2.12e-02 
Wald test p = 9.25e-01 
Score (logrank) test p = 1.81e-02 

NK cell_MCPCOUNTER in SARC (n=260):
Model: Surv(OS, EVENT) ~ `NK cell_MCPCOUNTER` + Age + Gender + Race + Purity + `FAM83G` 
233 patients with 90 dying ( 27 missing obs. )
                       coef    HR se(coef) 95%CI_l 95%CI_u      z     p signif
`NK cell_MCPCOUNTER` -0.082 0.922    0.036   0.859   0.989 -2.264 0.024      *
Age                   0.024 1.025    0.008   1.008   1.041  2.975 0.003     **
Gendermale           -0.012 0.988    0.224   0.636   1.533 -0.054 0.957       
RaceBlack            -0.166 0.847    1.086   0.101   7.126 -0.153 0.879       
RaceWhite            -0.638 0.528    1.025   0.071   3.936 -0.623 0.533       
Purity                0.988 2.686    0.581   0.861   8.380  1.702 0.089      ·
FAM83G               -0.105 0.900    0.098   0.744   1.090 -1.078 0.281       
Rsquare = 0.074 (max possible = 9.75e-01 )
Likelihood ratio test p = 1.18e-02 
Wald test p = 2.33e-02 
Score (logrank) test p = 2.12e-02 

NK cell_MCPCOUNTER in SKCM (n=471):
Model: Surv(OS, EVENT) ~ `NK cell_MCPCOUNTER` + Age + Stage + Gender + Race + Purity + `FAM83G` 
390 patients with 186 dying ( 81 missing obs. )
                       coef    HR se(coef) 95%CI_l 95%CI_u      z     p signif
`NK cell_MCPCOUNTER` -0.028 0.973    0.019   0.937   1.010 -1.460 0.144       
Age                   0.017 1.018    0.005   1.007   1.028  3.301 0.001     **
Stage2                0.277 1.319    0.219   0.859   2.024  1.266 0.206       
Stage3                0.594 1.812    0.204   1.214   2.703  2.912 0.004     **
Stage4                1.365 3.916    0.353   1.961   7.818  3.869 0.000    ***
Gendermale           -0.068 0.934    0.158   0.686   1.273 -0.430 0.667       
RaceWhite            -1.205 0.300    0.405   0.136   0.663 -2.976 0.003     **
Purity                0.808 2.244    0.383   1.060   4.750  2.112 0.035      *
FAM83G                0.104 1.109    0.069   0.968   1.271  1.491 0.136       
Rsquare = 0.136 (max possible = 9.92e-01 )
Likelihood ratio test p = 5.03e-09 
Wald test p = 1.33e-08 
Score (logrank) test p = 1.26e-09 

NK cell_MCPCOUNTER in SKCM-Primary (n=103):
Model: Surv(OS, EVENT) ~ `NK cell_MCPCOUNTER` + Age + Stage + Gender + Race + Purity + `FAM83G` 
94 patients with 26 dying ( 9 missing obs. )
                       coef           HR se(coef) 95%CI_l 95%CI_u      z     p
`NK cell_MCPCOUNTER`  0.040 1.041000e+00    0.107   0.843   1.284  0.373 0.710
Age                   0.013 1.013000e+00    0.017   0.981   1.047  0.789 0.430
Stage2               17.803 5.390489e+07 6289.681   0.000     Inf  0.003 0.998
Stage3               18.328 9.118055e+07 6289.681   0.000     Inf  0.003 0.998
Stage4               20.539 8.317061e+08 6289.681   0.000     Inf  0.003 0.997
Gendermale            0.272 1.313000e+00    0.450   0.543   3.173  0.605 0.545
RaceWhite            -1.049 3.500000e-01    0.673   0.094   1.311 -1.558 0.119
Purity                1.067 2.905000e+00    1.213   0.270  31.287  0.880 0.379
FAM83G                0.260 1.297000e+00    0.175   0.921   1.827  1.486 0.137
                     signif
`NK cell_MCPCOUNTER`       
Age                        
Stage2                     
Stage3                     
Stage4                     
Gendermale                 
RaceWhite                  
Purity                     
FAM83G                     
Rsquare = 0.167 (max possible = 8.69e-01 )
Likelihood ratio test p = 4.56e-02 
Wald test p = 3.06e-02 
Score (logrank) test p = 2.32e-03 

NK cell_MCPCOUNTER in SKCM-Metastasis (n=368):
Model: Surv(OS, EVENT) ~ `NK cell_MCPCOUNTER` + Age + Stage + Gender + Race + Purity + `FAM83G` 
296 patients with 160 dying ( 72 missing obs. )
                       coef    HR se(coef) 95%CI_l 95%CI_u      z     p signif
`NK cell_MCPCOUNTER` -0.023 0.977    0.019   0.941   1.015 -1.201 0.230       
Age                   0.020 1.020    0.006   1.009   1.032  3.493 0.000    ***
Stage2                0.159 1.172    0.231   0.746   1.843  0.689 0.491       
Stage3                0.550 1.733    0.209   1.150   2.609  2.631 0.009     **
Stage4                1.136 3.115    0.400   1.423   6.821  2.842 0.004     **
Gendermale           -0.077 0.926    0.173   0.659   1.300 -0.446 0.656       
RaceWhite            -1.059 0.347    0.601   0.107   1.125 -1.763 0.078      ·
Purity                0.908 2.480    0.414   1.101   5.586  2.192 0.028      *
FAM83G                0.030 1.030    0.079   0.883   1.202  0.375 0.707       
Rsquare = 0.14 (max possible = 9.95e-01 )
Likelihood ratio test p = 1.06e-06 
Wald test p = 4.57e-06 
Score (logrank) test p = 1.41e-06 

NK cell_MCPCOUNTER in STAD (n=415):
Model: Surv(OS, EVENT) ~ `NK cell_MCPCOUNTER` + Age + Stage + Gender + Race + Purity + `FAM83G` 
289 patients with 111 dying ( 126 missing obs. )
                       coef    HR se(coef) 95%CI_l 95%CI_u      z     p signif
`NK cell_MCPCOUNTER`  0.004 1.004    0.020   0.964   1.045  0.172 0.863       
Age                   0.029 1.029    0.010   1.008   1.050  2.767 0.006     **
Stage2                0.558 1.747    0.392   0.810   3.767  1.423 0.155       
Stage3                0.951 2.587    0.363   1.269   5.273  2.617 0.009     **
Stage4                1.285 3.616    0.504   1.346   9.709  2.550 0.011      *
Gendermale            0.184 1.203    0.208   0.800   1.807  0.888 0.374       
RaceBlack             0.394 1.483    0.453   0.611   3.602  0.871 0.384       
RaceWhite             0.203 1.225    0.247   0.755   1.988  0.821 0.412       
Purity               -0.513 0.599    0.388   0.280   1.280 -1.323 0.186       
FAM83G               -0.390 0.677    0.108   0.548   0.838 -3.592 0.000    ***
Rsquare = 0.108 (max possible = 9.79e-01 )
Likelihood ratio test p = 2.79e-04 
Wald test p = 3.36e-04 
Score (logrank) test p = 2.47e-04 

NK cell_MCPCOUNTER in TGCT (n=150):
Model: Surv(OS, EVENT) ~ `NK cell_MCPCOUNTER` + Age + Stage + Race + Purity + `FAM83G` 
75 patients with 2 dying ( 75 missing obs. )
                        coef           HR     se(coef) 95%CI_l 95%CI_u      z
`NK cell_MCPCOUNTER`   0.913 2.492000e+00     8836.457       0     Inf  0.000
Age                   -1.806 1.640000e-01     1943.917       0     Inf -0.001
Stage2                -8.890 0.000000e+00    50446.657       0     Inf  0.000
Stage3                13.980 1.178974e+06    91920.300       0     Inf  0.000
RaceBlack             10.530 3.742840e+04 19624727.340       0     Inf  0.000
RaceWhite            -30.317 0.000000e+00 19533268.516       0     Inf  0.000
Purity                19.686 3.545476e+08   241220.551       0     Inf  0.000
FAM83G                 2.083 8.029000e+00    19348.840       0     Inf  0.000
                         p signif
`NK cell_MCPCOUNTER` 1.000   <NA>
Age                  0.999       
Stage2               1.000   <NA>
Stage3               1.000   <NA>
RaceBlack            1.000   <NA>
RaceWhite            1.000   <NA>
Purity               1.000   <NA>
FAM83G               1.000   <NA>
Rsquare = 0.14 (max possible = 1.4e-01 )
Likelihood ratio test p = 1.84e-01 
Wald test p = 1e+00 
Score (logrank) test p = 4.64e-03 

NK cell_MCPCOUNTER in THCA (n=509):
Model: Surv(OS, EVENT) ~ `NK cell_MCPCOUNTER` + Age + Stage + Gender + Race + Purity + `FAM83G` 
395 patients with 16 dying ( 114 missing obs. )
                       coef           HR se(coef) 95%CI_l 95%CI_u      z     p
`NK cell_MCPCOUNTER` -0.058        0.943    0.237   0.592   1.502 -0.245 0.806
Age                   0.151        1.163    0.028   1.101   1.229  5.382 0.000
Stage2                0.962        2.617    1.184   0.257  26.650  0.812 0.417
Stage3                0.638        1.892    0.897   0.326  10.972  0.711 0.477
Stage4                2.025        7.574    1.029   1.007  56.955  1.967 0.049
Gendermale           -0.062        0.940    0.625   0.276   3.198 -0.099 0.921
RaceBlack            17.832 55483820.959 8478.151   0.000     Inf  0.002 0.998
RaceWhite            17.497 39717240.655 8478.151   0.000     Inf  0.002 0.998
Purity                2.716       15.119    1.147   1.596 143.211  2.368 0.018
FAM83G                0.736        2.089    0.370   1.011   4.313  1.990 0.047
                     signif
`NK cell_MCPCOUNTER`       
Age                     ***
Stage2                     
Stage3                     
Stage4                    *
Gendermale                 
RaceBlack                  
RaceWhite                  
Purity                    *
FAM83G                    *
Rsquare = 0.159 (max possible = 3.47e-01 )
Likelihood ratio test p = 9.91e-11 
Wald test p = 1.88e-04 
Score (logrank) test p = 1.32e-10 

NK cell_MCPCOUNTER in THYM (n=120):
Model: Surv(OS, EVENT) ~ `NK cell_MCPCOUNTER` + Age + Gender + Race + Purity + `FAM83G` 
113 patients with 9 dying ( 7 missing obs. )
                        coef    HR  se(coef) 95%CI_l 95%CI_u      z     p
`NK cell_MCPCOUNTER`   0.089 1.093     0.067   0.958   1.246  1.322 0.186
Age                    0.042 1.043     0.036   0.972   1.119  1.176 0.240
Gendermale             0.334 1.397     0.873   0.252   7.729  0.383 0.702
RaceBlack            -17.283 0.000 12186.954   0.000     Inf -0.001 0.999
RaceWhite              0.096 1.101     1.152   0.115  10.537  0.083 0.934
Purity                -0.287 0.751     1.241   0.066   8.554 -0.231 0.817
FAM83G                -0.205 0.815     0.429   0.351   1.889 -0.478 0.633
                     signif
`NK cell_MCPCOUNTER`       
Age                        
Gendermale                 
RaceBlack                  
RaceWhite                  
Purity                     
FAM83G                     
Rsquare = 0.061 (max possible = 4.51e-01 )
Likelihood ratio test p = 4.22e-01 
Wald test p = 4.99e-01 
Score (logrank) test p = 2.87e-01 

NK cell_MCPCOUNTER in UCEC (n=545):
Model: Surv(OS, EVENT) ~ `NK cell_MCPCOUNTER` + Age + Race + Purity + `FAM83G` 
85 patients with 16 dying ( 460 missing obs. )
                       coef    HR se(coef) 95%CI_l 95%CI_u      z     p signif
`NK cell_MCPCOUNTER` -0.228 0.796    0.228   0.509   1.246 -0.998 0.318       
Age                  -0.003 0.997    0.028   0.943   1.054 -0.108 0.914       
RaceWhite             1.489 4.430    0.691   1.144  17.157  2.155 0.031      *
Purity                0.801 2.227    1.106   0.255  19.447  0.724 0.469       
FAM83G               -0.077 0.926    0.291   0.523   1.638 -0.264 0.791       
Rsquare = 0.096 (max possible = 7.29e-01 )
Likelihood ratio test p = 1.27e-01 
Wald test p = 2.44e-01 
Score (logrank) test p = 1.71e-01 

NK cell_MCPCOUNTER in UCS (n=57):
Model: Surv(OS, EVENT) ~ `NK cell_MCPCOUNTER` + Age + Race + Purity + `FAM83G` 
52 patients with 32 dying ( 5 missing obs. )
                       coef           HR se(coef) 95%CI_l 95%CI_u      z     p
`NK cell_MCPCOUNTER` -0.297        0.743    0.322   0.395   1.396 -0.923 0.356
Age                   0.057        1.058    0.027   1.004   1.116  2.094 0.036
RaceBlack            16.690 17708799.753 6546.092   0.000     Inf  0.003 0.998
RaceWhite            16.911 22092944.214 6546.092   0.000     Inf  0.003 0.998
Purity               -1.334        0.263    1.086   0.031   2.214 -1.228 0.219
FAM83G               -0.295        0.745    0.272   0.437   1.270 -1.083 0.279
                     signif
`NK cell_MCPCOUNTER`       
Age                       *
RaceBlack                  
RaceWhite                  
Purity                     
FAM83G                     
Rsquare = 0.15 (max possible = 9.83e-01 )
Likelihood ratio test p = 2.07e-01 
Wald test p = 3.3e-01 
Score (logrank) test p = 2.48e-01 

NK cell_MCPCOUNTER in UVM (n=80):
Model: Surv(OS, EVENT) ~ `NK cell_MCPCOUNTER` + Age + Stage + Gender + Purity + `FAM83G` 
77 patients with 22 dying ( 3 missing obs. )
                      coef     HR se(coef) 95%CI_l 95%CI_u     z     p signif
`NK cell_MCPCOUNTER` 0.535  1.707    0.219   1.111   2.622 2.439 0.015      *
Age                  0.050  1.051    0.020   1.010   1.094 2.453 0.014      *
Stage3               0.049  1.050    0.515   0.383   2.881 0.095 0.924       
Stage4               3.765 43.153    1.228   3.886 479.142 3.065 0.002     **
Gendermale           0.403  1.497    0.479   0.586   3.826 0.843 0.399       
Purity               2.584 13.244    1.398   0.855 205.245 1.848 0.065      ·
FAM83G               0.598  1.818    0.380   0.863   3.830 1.572 0.116       
Rsquare = 0.325 (max possible = 8.72e-01 )
Likelihood ratio test p = 8.59e-05 
Wald test p = 1.23e-03 
Score (logrank) test p = 3.41e-10 

NK cell_QUANTISEQ in ACC (n=79):
Model: Surv(OS, EVENT) ~ `NK cell_QUANTISEQ` + Age + Gender + Race + Purity + `FAM83G` 
64 patients with 24 dying ( 15 missing obs. )
                       coef           HR  se(coef) 95%CI_l  95%CI_u      z
`NK cell_QUANTISEQ` -82.504        0.000    44.839   0.000  216.793 -1.840
Age                   0.009        1.009     0.014   0.981    1.038  0.595
Gendermale            0.266        1.304     0.440   0.550    3.092  0.603
RaceBlack            -0.423        0.655 12374.885   0.000      Inf  0.000
RaceWhite            16.609 16336390.892 10552.000   0.000      Inf  0.002
Purity                3.107       22.363     2.301   0.246 2034.898  1.350
FAM83G               -0.051        0.950     0.234   0.600    1.504 -0.219
                        p signif
`NK cell_QUANTISEQ` 0.066      ·
Age                 0.552       
Gendermale          0.546       
RaceBlack           1.000   <NA>
RaceWhite           0.999       
Purity              0.177       
FAM83G              0.827       
Rsquare = 0.122 (max possible = 9.38e-01 )
Likelihood ratio test p = 3.08e-01 
Wald test p = 6.02e-01 
Score (logrank) test p = 4.4e-01 

NK cell_QUANTISEQ in BLCA (n=408):
Model: Surv(OS, EVENT) ~ `NK cell_QUANTISEQ` + Age + Stage + Gender + Race + Purity + `FAM83G` 
348 patients with 160 dying ( 60 missing obs. )
                      coef          HR se(coef) 95%CI_l      95%CI_u      z
`NK cell_QUANTISEQ` -0.004       0.996   10.958   0.000 2.115841e+09  0.000
Age                  0.033       1.034    0.009   1.017 1.051000e+00  3.884
Stage2              14.501 1983846.374 1866.626   0.000          Inf  0.008
Stage3              14.969 3170666.548 1866.626   0.000          Inf  0.008
Stage4              15.482 5293666.353 1866.626   0.000          Inf  0.008
Gendermale          -0.154       0.857    0.179   0.603 1.218000e+00 -0.858
RaceBlack            0.624       1.867    0.453   0.768 4.537000e+00  1.378
RaceWhite            0.083       1.087    0.356   0.541 2.182000e+00  0.234
Purity               0.141       1.151    0.341   0.590 2.246000e+00  0.412
FAM83G               0.098       1.103    0.082   0.940 1.296000e+00  1.203
                        p signif
`NK cell_QUANTISEQ` 1.000   <NA>
Age                 0.000    ***
Stage2              0.994       
Stage3              0.994       
Stage4              0.993       
Gendermale          0.391       
RaceBlack           0.168       
RaceWhite           0.815       
Purity              0.680       
FAM83G              0.229       
Rsquare = 0.134 (max possible = 9.91e-01 )
Likelihood ratio test p = 2.68e-07 
Wald test p = 1.26e-06 
Score (logrank) test p = 3.85e-07 

NK cell_QUANTISEQ in BRCA (n=1100):
Model: Surv(OS, EVENT) ~ `NK cell_QUANTISEQ` + Age + Stage + Gender + Race + Purity + `FAM83G` 
878 patients with 121 dying ( 222 missing obs. )
                       coef     HR se(coef) 95%CI_l  95%CI_u      z     p
`NK cell_QUANTISEQ` -31.208  0.000   20.233   0.000 4664.401 -1.542 0.123
Age                   0.036  1.037    0.008   1.022    1.052  4.797 0.000
Stage2                0.408  1.504    0.304   0.829    2.728  1.344 0.179
Stage3                1.199  3.317    0.313   1.795    6.128  3.828 0.000
Stage4                2.523 12.460    0.390   5.799   26.776  6.463 0.000
Gendermale            0.008  1.008    1.007   0.140    7.262  0.008 0.994
RaceBlack             0.052  1.053    0.623   0.310    3.574  0.083 0.934
RaceWhite            -0.262  0.770    0.598   0.238    2.485 -0.438 0.661
Purity                0.490  1.632    0.425   0.710    3.753  1.153 0.249
FAM83G                0.135  1.144    0.109   0.925    1.416  1.241 0.215
                    signif
`NK cell_QUANTISEQ`       
Age                    ***
Stage2                    
Stage3                 ***
Stage4                 ***
Gendermale                
RaceBlack                 
RaceWhite                 
Purity                    
FAM83G                    
Rsquare = 0.085 (max possible = 7.85e-01 )
Likelihood ratio test p = 1.5e-12 
Wald test p = 8.44e-16 
Score (logrank) test p = 7.5e-22 

NK cell_QUANTISEQ in BRCA-Basal (n=191):
Model: Surv(OS, EVENT) ~ `NK cell_QUANTISEQ` + Age + Stage + Race + Purity + `FAM83G` 
163 patients with 24 dying ( 28 missing obs. )
                       coef           HR se(coef) 95%CI_l      95%CI_u      z
`NK cell_QUANTISEQ` -39.961 0.000000e+00   30.951   0.000 9.790624e+08 -1.291
Age                   0.019 1.019000e+00    0.018   0.984 1.056000e+00  1.043
Stage2               18.733 1.366676e+08 6496.725   0.000          Inf  0.003
Stage3               20.286 6.460153e+08 6496.725   0.000          Inf  0.003
Stage4               21.465 2.100537e+09 6496.725   0.000          Inf  0.003
RaceBlack            -0.413 6.620000e-01    1.178   0.066 6.656000e+00 -0.351
RaceWhite            -0.950 3.870000e-01    1.172   0.039 3.847000e+00 -0.811
Purity                0.989 2.689000e+00    1.003   0.377 1.919400e+01  0.987
FAM83G               -0.170 8.440000e-01    0.231   0.537 1.326000e+00 -0.736
                        p signif
`NK cell_QUANTISEQ` 0.197       
Age                 0.297       
Stage2              0.998       
Stage3              0.998       
Stage4              0.997       
RaceBlack           0.726       
RaceWhite           0.418       
Purity              0.324       
FAM83G              0.462       
Rsquare = 0.17 (max possible = 7.18e-01 )
Likelihood ratio test p = 3.91e-04 
Wald test p = 6.33e-03 
Score (logrank) test p = 4.33e-06 

NK cell_QUANTISEQ in BRCA-Her2 (n=82):
Model: Surv(OS, EVENT) ~ `NK cell_QUANTISEQ` + Age + Stage + Race + Purity + `FAM83G` 
59 patients with 11 dying ( 23 missing obs. )
                        coef           HR    se(coef) 95%CI_l      95%CI_u
`NK cell_QUANTISEQ` -243.581 0.000000e+00     195.351   0.000 3.137520e+60
Age                    0.031 1.031000e+00       0.032   0.969 1.098000e+00
Stage2                17.635 4.556033e+07   13905.461   0.000          Inf
Stage3                19.573 3.164900e+08   13905.461   0.000          Inf
Stage4                54.590 5.105137e+23 3067427.865   0.000          Inf
RaceBlack             -3.858 2.100000e-02       2.048   0.000 1.168000e+00
RaceWhite             -1.669 1.880000e-01       1.468   0.011 3.348000e+00
Purity                 3.493 3.289600e+01       2.559   0.218 4.956499e+03
FAM83G                -0.544 5.800000e-01       0.492   0.221 1.522000e+00
                         z     p signif
`NK cell_QUANTISEQ` -1.247 0.212       
Age                  0.963 0.335       
Stage2               0.001 0.999       
Stage3               0.001 0.999       
Stage4               0.000 1.000   <NA>
RaceBlack           -1.884 0.060      ·
RaceWhite           -1.137 0.256       
Purity               1.365 0.172       
FAM83G              -1.106 0.269       
Rsquare = 0.41 (max possible = 6.68e-01 )
Likelihood ratio test p = 2.81e-04 
Wald test p = 9.97e-01 
Score (logrank) test p = 7.68e-14 

NK cell_QUANTISEQ in BRCA-LumA (n=568):
Model: Surv(OS, EVENT) ~ `NK cell_QUANTISEQ` + Age + Stage + Gender + Race + Purity + `FAM83G` 
464 patients with 55 dying ( 104 missing obs. )
                       coef         HR se(coef) 95%CI_l      95%CI_u      z
`NK cell_QUANTISEQ`  12.526 275527.154   38.391   0.000 1.314289e+38  0.326
Age                   0.048      1.049    0.012   1.025 1.074000e+00  4.040
Stage2                0.339      1.404    0.375   0.673 2.929000e+00  0.904
Stage3                0.875      2.398    0.397   1.102 5.220000e+00  2.205
Stage4                2.293      9.905    0.611   2.993 3.278000e+01  3.755
Gendermale          -15.367      0.000 3479.888   0.000          Inf -0.004
RaceBlack            -0.505      0.604    1.181   0.060 6.109000e+00 -0.427
RaceWhite             0.147      1.159    1.037   0.152 8.844000e+00  0.142
Purity                0.330      1.391    0.621   0.412 4.696000e+00  0.532
FAM83G                0.160      1.174    0.191   0.807 1.707000e+00  0.837
                        p signif
`NK cell_QUANTISEQ` 0.744       
Age                 0.000    ***
Stage2              0.366       
Stage3              0.027      *
Stage4              0.000    ***
Gendermale          0.996       
RaceBlack           0.669       
RaceWhite           0.887       
Purity              0.595       
FAM83G              0.403       
Rsquare = 0.072 (max possible = 6.81e-01 )
Likelihood ratio test p = 1.49e-04 
Wald test p = 3.82e-05 
Score (logrank) test p = 7.38e-07 

NK cell_QUANTISEQ in BRCA-LumB (n=219):
Model: Surv(OS, EVENT) ~ `NK cell_QUANTISEQ` + Age + Stage + Gender + Race + Purity + `FAM83G` 
157 patients with 25 dying ( 62 missing obs. )
                        coef           HR se(coef) 95%CI_l     95%CI_u      z
`NK cell_QUANTISEQ` -121.882        0.000   76.317   0.000 1.06753e+12 -1.597
Age                    0.050        1.051    0.022   1.007 1.09700e+00  2.285
Stage2                 0.510        1.665    1.081   0.200 1.38570e+01  0.471
Stage3                 1.262        3.532    1.079   0.426 2.92660e+01  1.170
Stage4                 1.889        6.615    1.188   0.644 6.79260e+01  1.590
Gendermale             1.380        3.973    1.156   0.412 3.83020e+01  1.193
RaceBlack             16.362 12763009.488 6809.589   0.000         Inf  0.002
RaceWhite             15.659  6321225.886 6809.589   0.000         Inf  0.002
Purity                 1.339        3.815    1.400   0.245 5.93700e+01  0.956
FAM83G                 0.005        1.005    0.246   0.621 1.62700e+00  0.021
                        p signif
`NK cell_QUANTISEQ` 0.110       
Age                 0.022      *
Stage2              0.637       
Stage3              0.242       
Stage4              0.112       
Gendermale          0.233       
RaceBlack           0.998       
RaceWhite           0.998       
Purity              0.339       
FAM83G              0.983       
Rsquare = 0.121 (max possible = 6.98e-01 )
Likelihood ratio test p = 2.68e-02 
Wald test p = 5.54e-02 
Score (logrank) test p = 1.94e-02 

NK cell_QUANTISEQ in CESC (n=306):
Model: Surv(OS, EVENT) ~ `NK cell_QUANTISEQ` + Age + Race + Purity + `FAM83G` 
227 patients with 55 dying ( 79 missing obs. )
                       coef    HR se(coef) 95%CI_l      95%CI_u      z     p
`NK cell_QUANTISEQ` -11.328 0.000   17.212   0.000 5.383026e+09 -0.658 0.510
Age                   0.011 1.011    0.010   0.991 1.031000e+00  1.074 0.283
RaceBlack             0.971 2.640    1.071   0.323 2.155300e+01  0.906 0.365
RaceWhite             0.761 2.141    1.020   0.290 1.579500e+01  0.747 0.455
Purity                0.698 2.009    0.738   0.473 8.538000e+00  0.945 0.345
FAM83G                0.116 1.123    0.116   0.895 1.409000e+00  1.000 0.317
                    signif
`NK cell_QUANTISEQ`       
Age                       
RaceBlack                 
RaceWhite                 
Purity                    
FAM83G                    
Rsquare = 0.02 (max possible = 8.91e-01 )
Likelihood ratio test p = 6.11e-01 
Wald test p = 6.51e-01 
Score (logrank) test p = 6.45e-01 

NK cell_QUANTISEQ in CHOL (n=36):
Model: Surv(OS, EVENT) ~ `NK cell_QUANTISEQ` + Age + Stage + Gender + Race + Purity + `FAM83G` 
36 patients with 18 dying ( 0 missing obs. )
                       coef     HR se(coef) 95%CI_l      95%CI_u      z     p
`NK cell_QUANTISEQ` -57.039  0.000   45.891   0.000 1.953734e+14 -1.243 0.214
Age                   0.023  1.024    0.023   0.979 1.070000e+00  1.024 0.306
Stage2                1.200  3.320    0.777   0.724 1.521600e+01  1.545 0.122
Stage3              -15.622  0.000 7171.774   0.000          Inf -0.002 0.998
Stage4                1.096  2.992    0.751   0.686 1.305100e+01  1.459 0.145
Gendermale            0.221  1.247    0.610   0.377 4.125000e+00  0.362 0.717
RaceBlack             0.331  1.392    1.550   0.067 2.901900e+01  0.214 0.831
RaceWhite            -0.654  0.520    0.935   0.083 3.250000e+00 -0.699 0.484
Purity                2.591 13.339    1.700   0.476 3.735150e+02  1.524 0.128
FAM83G               -0.042  0.959    0.365   0.469 1.961000e+00 -0.116 0.908
                    signif
`NK cell_QUANTISEQ`       
Age                       
Stage2                    
Stage3                    
Stage4                    
Gendermale                
RaceBlack                 
RaceWhite                 
Purity                    
FAM83G                    
Rsquare = 0.253 (max possible = 9.46e-01 )
Likelihood ratio test p = 3.99e-01 
Wald test p = 6.19e-01 
Score (logrank) test p = 4.12e-01 

NK cell_QUANTISEQ in COAD (n=458):
Model: Surv(OS, EVENT) ~ `NK cell_QUANTISEQ` + Age + Stage + Gender + Race + Purity + `FAM83G` 
236 patients with 58 dying ( 222 missing obs. )
                      coef         HR se(coef) 95%CI_l      95%CI_u      z
`NK cell_QUANTISEQ` 13.678 871901.048   17.947   0.000 1.648543e+21  0.762
Age                  0.029      1.030    0.013   1.004 1.056000e+00  2.301
Stage2               0.440      1.552    0.638   0.444 5.422000e+00  0.689
Stage3               1.107      3.025    0.629   0.883 1.037100e+01  1.761
Stage4               2.308     10.050    0.632   2.909 3.471700e+01  3.648
Gendermale           0.347      1.415    0.290   0.802 2.497000e+00  1.199
RaceBlack           -0.396      0.673    0.850   0.127 3.559000e+00 -0.466
RaceWhite           -0.332      0.717    0.785   0.154 3.341000e+00 -0.423
Purity              -0.694      0.500    0.677   0.132 1.886000e+00 -1.024
FAM83G              -0.250      0.779    0.203   0.523 1.160000e+00 -1.229
                        p signif
`NK cell_QUANTISEQ` 0.446       
Age                 0.021      *
Stage2              0.491       
Stage3              0.078      ·
Stage4              0.000    ***
Gendermale          0.231       
RaceBlack           0.641       
RaceWhite           0.672       
Purity              0.306       
FAM83G              0.219       
Rsquare = 0.133 (max possible = 8.97e-01 )
Likelihood ratio test p = 2.05e-04 
Wald test p = 1.59e-04 
Score (logrank) test p = 1.87e-05 

NK cell_QUANTISEQ in DLBC (n=48):
Model: Surv(OS, EVENT) ~ `NK cell_QUANTISEQ` + Age + Gender + Race + Purity + `FAM83G` 
41 patients with 5 dying ( 7 missing obs. )
                       coef            HR se(coef) 95%CI_l  95%CI_u      z
`NK cell_QUANTISEQ` 501.584 6.838526e+217  317.955   0.000      Inf  1.578
Age                   0.003  1.003000e+00    0.086   0.848    1.187  0.036
Gendermale           -0.142  8.680000e-01    1.643   0.035   21.716 -0.086
RaceBlack             0.332  1.393000e+00    3.471   0.002 1255.238  0.096
RaceWhite            -7.953  0.000000e+00    4.745   0.000    3.843 -1.676
Purity               -3.425  3.300000e-02    3.574   0.000   35.888 -0.958
FAM83G                2.683  1.463000e+01    1.253   1.256  170.389  2.142
                        p signif
`NK cell_QUANTISEQ` 0.115       
Age                 0.971       
Gendermale          0.931       
RaceBlack           0.924       
RaceWhite           0.094      ·
Purity              0.338       
FAM83G              0.032      *
Rsquare = 0.368 (max possible = 5.58e-01 )
Likelihood ratio test p = 8.78e-03 
Wald test p = 4.15e-01 
Score (logrank) test p = 6.03e-02 

NK cell_QUANTISEQ in ESCA (n=185):
Model: Surv(OS, EVENT) ~ `NK cell_QUANTISEQ` + Age + Stage + Gender + Race + Purity + `FAM83G` 
140 patients with 47 dying ( 45 missing obs. )
                      coef     HR se(coef) 95%CI_l      95%CI_u      z     p
`NK cell_QUANTISEQ` -8.378  0.000   26.563   0.000 9.380589e+18 -0.315 0.752
Age                  0.010  1.010    0.014   0.982 1.038000e+00  0.682 0.495
Stage2               0.670  1.954    0.656   0.540 7.067000e+00  1.021 0.307
Stage3               1.457  4.294    0.674   1.147 1.608100e+01  2.163 0.031
Stage4               2.875 17.731    0.774   3.888 8.086300e+01  3.714 0.000
Gendermale           0.449  1.566    0.541   0.542 4.525000e+00  0.829 0.407
RaceBlack            0.398  1.489    1.078   0.180 1.231000e+01  0.369 0.712
RaceWhite           -0.139  0.870    0.463   0.351 2.156000e+00 -0.300 0.764
Purity               0.287  1.332    0.806   0.275 6.464000e+00  0.356 0.722
FAM83G              -0.069  0.933    0.172   0.667 1.306000e+00 -0.402 0.688
                    signif
`NK cell_QUANTISEQ`       
Age                       
Stage2                    
Stage3                   *
Stage4                 ***
Gendermale                
RaceBlack                 
RaceWhite                 
Purity                    
FAM83G                    
Rsquare = 0.142 (max possible = 9.32e-01 )
Likelihood ratio test p = 1.79e-02 
Wald test p = 9.32e-03 
Score (logrank) test p = 8.3e-04 

NK cell_QUANTISEQ in GBM (n=153):
Model: Surv(OS, EVENT) ~ `NK cell_QUANTISEQ` + Age + Gender + Race + Purity + `FAM83G` 
135 patients with 108 dying ( 18 missing obs. )
                      coef    HR se(coef) 95%CI_l  95%CI_u      z     p signif
`NK cell_QUANTISEQ` -0.421 0.657    4.878   0.000 9312.250 -0.086 0.931       
Age                  0.031 1.032    0.009   1.014    1.049  3.628 0.000    ***
Gendermale          -0.106 0.899    0.222   0.582    1.389 -0.479 0.632       
RaceBlack            0.534 1.706    0.730   0.408    7.127  0.732 0.464       
RaceWhite           -0.248 0.780    0.616   0.233    2.611 -0.402 0.687       
Purity              -1.120 0.326    0.550   0.111    0.959 -2.035 0.042      *
FAM83G              -0.136 0.873    0.208   0.581    1.311 -0.656 0.512       
Rsquare = 0.132 (max possible = 9.98e-01 )
Likelihood ratio test p = 7.81e-03 
Wald test p = 1.18e-02 
Score (logrank) test p = 9.97e-03 

NK cell_QUANTISEQ in HNSC (n=522):
Model: Surv(OS, EVENT) ~ `NK cell_QUANTISEQ` + Age + Stage + Gender + Race + Purity + `FAM83G` 
411 patients with 176 dying ( 111 missing obs. )
                       coef    HR se(coef) 95%CI_l 95%CI_u      z     p signif
`NK cell_QUANTISEQ` -43.227 0.000   16.677   0.000   0.000 -2.592 0.010      *
Age                   0.020 1.020    0.008   1.005   1.035  2.578 0.010      *
Stage2                0.605 1.831    0.545   0.629   5.332  1.109 0.268       
Stage3                0.821 2.272    0.539   0.789   6.540  1.521 0.128       
Stage4                1.246 3.476    0.513   1.272   9.497  2.430 0.015      *
Gendermale           -0.195 0.823    0.172   0.587   1.153 -1.132 0.257       
RaceBlack             0.319 1.376    0.563   0.457   4.145  0.567 0.571       
RaceWhite            -0.173 0.841    0.511   0.309   2.291 -0.339 0.735       
Purity               -0.054 0.947    0.364   0.464   1.935 -0.149 0.882       
FAM83G               -0.061 0.940    0.065   0.827   1.069 -0.940 0.347       
Rsquare = 0.086 (max possible = 9.89e-01 )
Likelihood ratio test p = 5.38e-05 
Wald test p = 2.39e-04 
Score (logrank) test p = 1.6e-04 

NK cell_QUANTISEQ in HNSC-HPV+ (n=98):
Model: Surv(OS, EVENT) ~ `NK cell_QUANTISEQ` + Age + Stage + Gender + Race + Purity + `FAM83G` 
65 patients with 23 dying ( 33 missing obs. )
                       coef           HR  se(coef) 95%CI_l 95%CI_u      z     p
`NK cell_QUANTISEQ` -77.979 0.000000e+00    42.766   0.000 343.776 -1.823 0.068
Age                   0.009 1.009000e+00     0.028   0.956   1.065  0.321 0.748
Stage2               17.492 3.949148e+07  5545.354   0.000     Inf  0.003 0.997
Stage3               17.036 2.504220e+07  5545.354   0.000     Inf  0.003 0.998
Stage4               17.520 4.061273e+07  5545.354   0.000     Inf  0.003 0.997
Gendermale           -0.314 7.310000e-01     0.573   0.238   2.248 -0.547 0.584
RaceBlack            19.446 2.789172e+08 12554.027   0.000     Inf  0.002 0.999
RaceWhite            18.298 8.848078e+07 12554.027   0.000     Inf  0.001 0.999
Purity               -1.390 2.490000e-01     1.067   0.031   2.017 -1.303 0.193
FAM83G               -0.120 8.870000e-01     0.172   0.634   1.242 -0.698 0.485
                    signif
`NK cell_QUANTISEQ`      ·
Age                       
Stage2                    
Stage3                    
Stage4                    
Gendermale                
RaceBlack                 
RaceWhite                 
Purity                    
FAM83G                    
Rsquare = 0.141 (max possible = 9.17e-01 )
Likelihood ratio test p = 4.53e-01 
Wald test p = 7.43e-01 
Score (logrank) test p = 6.02e-01 

NK cell_QUANTISEQ in HNSC-HPV- (n=422):
Model: Surv(OS, EVENT) ~ `NK cell_QUANTISEQ` + Age + Stage + Gender + Race + Purity + `FAM83G` 
346 patients with 153 dying ( 76 missing obs. )
                       coef    HR se(coef) 95%CI_l 95%CI_u      z     p signif
`NK cell_QUANTISEQ` -34.628 0.000   18.959   0.000  12.581 -1.826 0.068      ·
Age                   0.025 1.025    0.008   1.008   1.043  2.958 0.003     **
Stage2                0.357 1.429    0.555   0.482   4.241  0.643 0.520       
Stage3                0.694 2.002    0.543   0.690   5.804  1.278 0.201       
Stage4                1.143 3.137    0.515   1.144   8.601  2.222 0.026      *
Gendermale           -0.229 0.795    0.184   0.554   1.141 -1.243 0.214       
RaceBlack             0.121 1.128    0.569   0.370   3.442  0.212 0.832       
RaceWhite            -0.331 0.718    0.513   0.263   1.963 -0.646 0.518       
Purity                0.156 1.169    0.403   0.531   2.576  0.388 0.698       
FAM83G               -0.034 0.967    0.075   0.835   1.119 -0.452 0.651       
Rsquare = 0.095 (max possible = 9.89e-01 )
Likelihood ratio test p = 1.61e-04 
Wald test p = 5.73e-04 
Score (logrank) test p = 4.26e-04 

NK cell_QUANTISEQ in KICH (n=66):
Model: Surv(OS, EVENT) ~ `NK cell_QUANTISEQ` + Age + Stage + Gender + Race + Purity + `FAM83G` 
63 patients with 9 dying ( 3 missing obs. )
                       coef            HR se(coef)       95%CI_l       95%CI_u
`NK cell_QUANTISEQ` 471.497 5.867805e+204   79.636 9.607417e+136 3.583807e+272
Age                   0.075  1.078000e+00    0.029  1.018000e+00  1.142000e+00
Stage2               17.155  2.821075e+07    0.848  5.353739e+06  1.486525e+08
Stage3               20.032  5.008463e+08    0.792  1.061089e+08  2.364052e+09
Stage4               24.579  4.726908e+10    0.926  7.705079e+09  2.899861e+11
Gendermale           -0.046  9.550000e-01    0.742  2.230000e-01  4.089000e+00
RaceBlack            -8.706  0.000000e+00 2979.233  0.000000e+00           Inf
RaceWhite             2.649  1.414700e+01    1.183  1.391000e+00  1.438460e+02
Purity                0.503  1.653000e+00    4.481  0.000000e+00  1.078818e+04
FAM83G               -0.636  5.290000e-01    0.719  1.290000e-01  2.166000e+00
                         z     p signif
`NK cell_QUANTISEQ`  5.921 0.000    ***
Age                  2.564 0.010      *
Stage2              20.232 0.000    ***
Stage3              25.300 0.000    ***
Stage4              26.557 0.000    ***
Gendermale          -0.063 0.950       
RaceBlack           -0.003 0.998       
RaceWhite            2.239 0.025      *
Purity               0.112 0.911       
FAM83G              -0.885 0.376       
Rsquare = 0.404 (max possible = 6.71e-01 )
Likelihood ratio test p = 3.22e-04 
Wald test p = 0e+00 
Score (logrank) test p = 1.65e-08 

NK cell_QUANTISEQ in KIRC (n=533):
Model: Surv(OS, EVENT) ~ `NK cell_QUANTISEQ` + Age + Stage + Gender + Race + Purity + `FAM83G` 
450 patients with 138 dying ( 83 missing obs. )
                       coef    HR se(coef) 95%CI_l      95%CI_u      z     p
`NK cell_QUANTISEQ` -14.663 0.000   16.716   0.000 72513475.685 -0.877 0.380
Age                   0.035 1.036    0.009   1.019        1.053  4.151 0.000
Stage2                0.194 1.215    0.345   0.618        2.388  0.564 0.573
Stage3                0.796 2.218    0.231   1.409        3.490  3.442 0.001
Stage4                1.726 5.617    0.219   3.660        8.620  7.896 0.000
Gendermale           -0.079 0.924    0.183   0.645        1.325 -0.428 0.669
RaceBlack             0.262 1.300    1.068   0.160       10.534  0.245 0.806
RaceWhite             0.174 1.190    1.024   0.160        8.854  0.170 0.865
Purity                0.059 1.060    0.372   0.511        2.198  0.158 0.875
FAM83G                0.035 1.036    0.112   0.831        1.291  0.315 0.753
                    signif
`NK cell_QUANTISEQ`       
Age                    ***
Stage2                    
Stage3                  **
Stage4                 ***
Gendermale                
RaceBlack                 
RaceWhite                 
Purity                    
FAM83G                    
Rsquare = 0.176 (max possible = 9.65e-01 )
Likelihood ratio test p = 2.12e-14 
Wald test p = 2.03e-14 
Score (logrank) test p = 1.09e-17 

NK cell_QUANTISEQ in KIRP (n=290):
Model: Surv(OS, EVENT) ~ `NK cell_QUANTISEQ` + Age + Stage + Gender + Race + Purity + `FAM83G` 
219 patients with 34 dying ( 71 missing obs. )
                       coef     HR se(coef) 95%CI_l      95%CI_u      z     p
`NK cell_QUANTISEQ` -37.566  0.000   37.987   0.000 1.046311e+16 -0.989 0.323
Age                   0.013  1.013    0.015   0.984 1.044000e+00  0.874 0.382
Stage2               -0.218  0.804    1.061   0.100 6.440000e+00 -0.205 0.838
Stage3                1.471  4.353    0.434   1.859 1.019400e+01  3.388 0.001
Stage4                2.911 18.378    0.554   6.204 5.444200e+01  5.254 0.000
Gendermale           -0.101  0.904    0.417   0.399 2.049000e+00 -0.241 0.809
RaceBlack            -1.391  0.249    1.211   0.023 2.672000e+00 -1.148 0.251
RaceWhite            -1.666  0.189    1.187   0.018 1.935000e+00 -1.404 0.160
Purity               -0.262  0.769    0.714   0.190 3.116000e+00 -0.368 0.713
FAM83G                0.369  1.447    0.146   1.087 1.924000e+00  2.535 0.011
                    signif
`NK cell_QUANTISEQ`       
Age                       
Stage2                    
Stage3                  **
Stage4                 ***
Gendermale                
RaceBlack                 
RaceWhite                 
Purity                    
FAM83G                   *
Rsquare = 0.191 (max possible = 7.58e-01 )
Likelihood ratio test p = 1.24e-06 
Wald test p = 1e-06 
Score (logrank) test p = 4.56e-11 

NK cell_QUANTISEQ in LGG (n=516):
Model: Surv(OS, EVENT) ~ `NK cell_QUANTISEQ` + Age + Gender + Race + Purity + `FAM83G` 
463 patients with 112 dying ( 53 missing obs. )
                      coef          HR se(coef) 95%CI_l 95%CI_u      z     p
`NK cell_QUANTISEQ` -3.748       0.024    3.821   0.000  42.176 -0.981 0.327
Age                  0.061       1.063    0.008   1.047   1.079  7.849 0.000
Gendermale           0.056       1.057    0.197   0.718   1.557  0.281 0.778
RaceBlack           15.871 7810960.782 2544.047   0.000     Inf  0.006 0.995
RaceWhite           15.687 6494983.432 2544.047   0.000     Inf  0.006 0.995
Purity              -0.783       0.457    0.424   0.199   1.049 -1.848 0.065
FAM83G               1.458       4.297    0.363   2.108   8.759  4.013 0.000
                    signif
`NK cell_QUANTISEQ`       
Age                    ***
Gendermale                
RaceBlack                 
RaceWhite                 
Purity                   ·
FAM83G                 ***
Rsquare = 0.163 (max possible = 9.07e-01 )
Likelihood ratio test p = 4.43e-15 
Wald test p = 3.13e-15 
Score (logrank) test p = 1.17e-17 

NK cell_QUANTISEQ in LIHC (n=371):
Model: Surv(OS, EVENT) ~ `NK cell_QUANTISEQ` + Age + Stage + Gender + Race + Purity + `FAM83G` 
310 patients with 106 dying ( 61 missing obs. )
                       coef    HR se(coef) 95%CI_l    95%CI_u      z     p
`NK cell_QUANTISEQ` -16.886 0.000   14.944   0.000 243618.687 -1.130 0.258
Age                   0.012 1.012    0.008   0.996      1.029  1.452 0.147
Stage2                0.310 1.364    0.262   0.815      2.280  1.182 0.237
Stage3                0.924 2.520    0.236   1.586      4.004  3.912 0.000
Stage4                1.701 5.479    0.625   1.608     18.664  2.720 0.007
Gendermale           -0.040 0.961    0.234   0.607      1.521 -0.170 0.865
RaceBlack             0.959 2.608    0.492   0.994      6.842  1.948 0.051
RaceWhite            -0.017 0.983    0.240   0.614      1.574 -0.071 0.943
Purity                0.555 1.742    0.463   0.704      4.313  1.200 0.230
FAM83G                0.122 1.130    0.092   0.944      1.352  1.335 0.182
                    signif
`NK cell_QUANTISEQ`       
Age                       
Stage2                    
Stage3                 ***
Stage4                  **
Gendermale                
RaceBlack                ·
RaceWhite                 
Purity                    
FAM83G                    
Rsquare = 0.094 (max possible = 9.66e-01 )
Likelihood ratio test p = 6.98e-04 
Wald test p = 3.81e-04 
Score (logrank) test p = 1.44e-04 

NK cell_QUANTISEQ in LUAD (n=515):
Model: Surv(OS, EVENT) ~ `NK cell_QUANTISEQ` + Age + Stage + Gender + Race + Purity + `FAM83G` 
421 patients with 150 dying ( 94 missing obs. )
                       coef           HR se(coef) 95%CI_l  95%CI_u      z     p
`NK cell_QUANTISEQ` -29.469        0.000   18.956   0.000 2172.682 -1.555 0.120
Age                   0.008        1.008    0.009   0.990    1.026  0.824 0.410
Stage2                0.854        2.349    0.202   1.579    3.492  4.217 0.000
Stage3                1.016        2.762    0.220   1.794    4.254  4.612 0.000
Stage4                1.045        2.844    0.336   1.472    5.493  3.111 0.002
Gendermale           -0.036        0.965    0.173   0.688    1.353 -0.208 0.835
RaceBlack            16.200 10853238.016 1870.563   0.000      Inf  0.009 0.993
RaceWhite            16.267 11609122.558 1870.563   0.000      Inf  0.009 0.993
Purity                0.648        1.911    0.347   0.968    3.771  1.867 0.062
FAM83G                0.038        1.038    0.098   0.857    1.258  0.385 0.700
                    signif
`NK cell_QUANTISEQ`       
Age                       
Stage2                 ***
Stage3                 ***
Stage4                  **
Gendermale                
RaceBlack                 
RaceWhite                 
Purity                   ·
FAM83G                    
Rsquare = 0.102 (max possible = 9.74e-01 )
Likelihood ratio test p = 1.92e-06 
Wald test p = 2.71e-05 
Score (logrank) test p = 3.32e-06 

NK cell_QUANTISEQ in LUSC (n=501):
Model: Surv(OS, EVENT) ~ `NK cell_QUANTISEQ` + Age + Stage + Gender + Race + Purity + `FAM83G` 
370 patients with 161 dying ( 131 missing obs. )
                      coef    HR se(coef) 95%CI_l      95%CI_u      z     p
`NK cell_QUANTISEQ` -5.652 0.004   12.986   0.000 3.974149e+08 -0.435 0.663
Age                  0.016 1.016    0.009   0.998 1.035000e+00  1.698 0.089
Stage2               0.189 1.208    0.188   0.836 1.745000e+00  1.007 0.314
Stage3               0.581 1.788    0.218   1.166 2.743000e+00  2.664 0.008
Stage4               0.919 2.508    0.786   0.537 1.170900e+01  1.169 0.242
Gendermale           0.407 1.502    0.194   1.026 2.197000e+00  2.095 0.036
RaceBlack            0.011 1.011    0.600   0.312 3.280000e+00  0.019 0.985
RaceWhite           -0.472 0.624    0.555   0.210 1.853000e+00 -0.850 0.396
Purity              -0.488 0.614    0.381   0.291 1.295000e+00 -1.281 0.200
FAM83G               0.182 1.200    0.089   1.008 1.429000e+00  2.051 0.040
                    signif
`NK cell_QUANTISEQ`       
Age                      ·
Stage2                    
Stage3                  **
Stage4                    
Gendermale               *
RaceBlack                 
RaceWhite                 
Purity                    
FAM83G                   *
Rsquare = 0.061 (max possible = 9.87e-01 )
Likelihood ratio test p = 9.27e-03 
Wald test p = 7.97e-03 
Score (logrank) test p = 6.5e-03 

NK cell_QUANTISEQ in MESO (n=87):
Model: Surv(OS, EVENT) ~ `NK cell_QUANTISEQ` + Age + Stage + Gender + Race + Purity + `FAM83G` 
85 patients with 72 dying ( 2 missing obs. )
                       coef    HR se(coef) 95%CI_l     95%CI_u      z     p
`NK cell_QUANTISEQ` -18.331 0.000   17.457   0.000 7908090.054 -1.050 0.294
Age                   0.019 1.019    0.016   0.988       1.052  1.204 0.228
Stage2               -0.056 0.946    0.482   0.367       2.434 -0.116 0.908
Stage3                0.013 1.013    0.422   0.443       2.316  0.031 0.975
Stage4                0.012 1.012    0.486   0.391       2.621  0.024 0.981
Gendermale           -0.336 0.714    0.346   0.362       1.408 -0.972 0.331
RaceBlack            -0.261 0.770    1.568   0.036      16.633 -0.166 0.868
RaceWhite            -0.768 0.464    1.065   0.058       3.740 -0.721 0.471
Purity               -0.507 0.602    0.575   0.195       1.860 -0.881 0.378
FAM83G                0.188 1.207    0.173   0.860       1.693  1.089 0.276
                    signif
`NK cell_QUANTISEQ`       
Age                       
Stage2                    
Stage3                    
Stage4                    
Gendermale                
RaceBlack                 
RaceWhite                 
Purity                    
FAM83G                    
Rsquare = 0.085 (max possible = 9.98e-01 )
Likelihood ratio test p = 6.73e-01 
Wald test p = 6.67e-01 
Score (logrank) test p = 6.58e-01 

NK cell_QUANTISEQ in OV (n=303):
Model: Surv(OS, EVENT) ~ `NK cell_QUANTISEQ` + Age + Race + Purity + `FAM83G` 
238 patients with 153 dying ( 65 missing obs. )
                      coef           HR se(coef) 95%CI_l      95%CI_u      z
`NK cell_QUANTISEQ` 18.786 1.440768e+08   11.412   0.028 7.458004e+17  1.646
Age                  0.036 1.037000e+00    0.008   1.021 1.054000e+00  4.432
RaceBlack            0.019 1.020000e+00    0.583   0.325 3.198000e+00  0.033
RaceWhite           -0.052 9.490000e-01    0.524   0.340 2.649000e+00 -0.100
Purity              -0.666 5.140000e-01    0.680   0.136 1.947000e+00 -0.980
FAM83G               0.021 1.021000e+00    0.119   0.809 1.288000e+00  0.173
                        p signif
`NK cell_QUANTISEQ` 0.100       
Age                 0.000    ***
RaceBlack           0.973       
RaceWhite           0.920       
Purity              0.327       
FAM83G              0.862       
Rsquare = 0.092 (max possible = 9.97e-01 )
Likelihood ratio test p = 8.29e-04 
Wald test p = 6.58e-04 
Score (logrank) test p = 5.47e-04 

NK cell_QUANTISEQ in PAAD (n=179):
Model: Surv(OS, EVENT) ~ `NK cell_QUANTISEQ` + Age + Stage + Gender + Race + Purity + `FAM83G` 
165 patients with 89 dying ( 14 missing obs. )
                       coef    HR se(coef) 95%CI_l 95%CI_u      z     p signif
`NK cell_QUANTISEQ` -49.240 0.000   26.007   0.000   5.653 -1.893 0.058      ·
Age                   0.019 1.019    0.011   0.997   1.041  1.714 0.087      ·
Stage2                0.218 1.244    0.464   0.501   3.090  0.470 0.638       
Stage3               -0.670 0.512    1.103   0.059   4.444 -0.607 0.544       
Stage4               -0.267 0.766    0.853   0.144   4.079 -0.313 0.755       
Gendermale           -0.265 0.768    0.218   0.500   1.178 -1.212 0.226       
RaceBlack            -0.082 0.922    0.745   0.214   3.966 -0.110 0.913       
RaceWhite             0.209 1.233    0.484   0.477   3.184  0.432 0.666       
Purity               -0.557 0.573    0.415   0.254   1.291 -1.344 0.179       
FAM83G                0.064 1.066    0.148   0.797   1.425  0.431 0.667       
Rsquare = 0.112 (max possible = 9.91e-01 )
Likelihood ratio test p = 3.34e-02 
Wald test p = 8.91e-02 
Score (logrank) test p = 7.34e-02 

NK cell_QUANTISEQ in PCPG (n=181):
Model: Surv(OS, EVENT) ~ `NK cell_QUANTISEQ` + Age + Gender + Race + Purity + `FAM83G` 
164 patients with 7 dying ( 17 missing obs. )
                        coef           HR  se(coef) 95%CI_l     95%CI_u      z
`NK cell_QUANTISEQ` -128.307        0.000    66.898   0.000      16.607 -1.918
Age                    0.035        1.035     0.032   0.973       1.102  1.095
Gendermale             1.106        3.021     0.931   0.487      18.725  1.188
RaceBlack             -0.609        0.544 26728.509   0.000         Inf  0.000
RaceWhite             17.962 63239112.419 22207.084   0.000         Inf  0.001
Purity                 7.170     1299.836     3.428   1.570 1075922.830  2.092
FAM83G                -0.656        0.519     0.788   0.111       2.430 -0.833
                        p signif
`NK cell_QUANTISEQ` 0.055      ·
Age                 0.274       
Gendermale          0.235       
RaceBlack           1.000   <NA>
RaceWhite           0.999       
Purity              0.036      *
FAM83G              0.405       
Rsquare = 0.084 (max possible = 3.07e-01 )
Likelihood ratio test p = 4.44e-02 
Wald test p = 1.95e-01 
Score (logrank) test p = 1.75e-01 

NK cell_QUANTISEQ in PRAD (n=498):
Model: Surv(OS, EVENT) ~ `NK cell_QUANTISEQ` + Age + Race + Purity + `FAM83G` 
403 patients with 9 dying ( 95 missing obs. )
                       coef           HR se(coef) 95%CI_l     95%CI_u      z
`NK cell_QUANTISEQ` -33.598        0.000   54.019   0.000 2.45031e+31 -0.622
Age                   0.008        1.008    0.057   0.902 1.12700e+00  0.138
RaceBlack            15.249  4191491.412 6685.737   0.000         Inf  0.002
RaceWhite            16.348 12589248.618 6685.737   0.000         Inf  0.002
Purity                1.259        3.523    1.438   0.210 5.89770e+01  0.876
FAM83G               -0.043        0.958    0.414   0.425 2.15500e+00 -0.105
                        p signif
`NK cell_QUANTISEQ` 0.534       
Age                 0.890       
RaceBlack           0.998       
RaceWhite           0.998       
Purity              0.381       
FAM83G              0.916       
Rsquare = 0.008 (max possible = 1.83e-01 )
Likelihood ratio test p = 7.93e-01 
Wald test p = 8.95e-01 
Score (logrank) test p = 8.53e-01 

NK cell_QUANTISEQ in READ (n=166):
Model: Surv(OS, EVENT) ~ `NK cell_QUANTISEQ` + Age + Stage + Gender + Race + Purity + `FAM83G` 
72 patients with 13 dying ( 94 missing obs. )
                       coef           HR  se(coef) 95%CI_l      95%CI_u      z
`NK cell_QUANTISEQ` -80.624        0.000    84.233   0.000 4.841551e+36 -0.957
Age                   0.076        1.079     0.043   0.991 1.174000e+00  1.762
Stage2               -1.690        0.185     1.346   0.013 2.583000e+00 -1.255
Stage3               -0.591        0.554     1.100   0.064 4.777000e+00 -0.538
Stage4               -0.328        0.720     1.241   0.063 8.203000e+00 -0.264
Gendermale           -0.630        0.533     0.756   0.121 2.347000e+00 -0.832
RaceBlack            -0.501        0.606 63403.165   0.000          Inf  0.000
RaceWhite            16.762 19042656.592 62781.553   0.000          Inf  0.000
Purity               -1.660        0.190     1.782   0.006 6.251000e+00 -0.931
FAM83G               -0.491        0.612     0.501   0.229 1.634000e+00 -0.980
                        p signif
`NK cell_QUANTISEQ` 0.338       
Age                 0.078      ·
Stage2              0.209       
Stage3              0.591       
Stage4              0.791       
Gendermale          0.405       
RaceBlack           1.000   <NA>
RaceWhite           1.000   <NA>
Purity              0.352       
FAM83G              0.327       
Rsquare = 0.256 (max possible = 7.04e-01 )
Likelihood ratio test p = 1.9e-02 
Wald test p = 8.86e-01 
Score (logrank) test p = 1.53e-02 

NK cell_QUANTISEQ in SARC (n=260):
Model: Surv(OS, EVENT) ~ `NK cell_QUANTISEQ` + Age + Gender + Race + Purity + `FAM83G` 
233 patients with 90 dying ( 27 missing obs. )
                      coef      HR se(coef) 95%CI_l      95%CI_u      z     p
`NK cell_QUANTISEQ`  5.872 355.107    8.147   0.000 3.057353e+09  0.721 0.471
Age                  0.022   1.023    0.008   1.006 1.039000e+00  2.681 0.007
Gendermale          -0.047   0.954    0.224   0.615 1.480000e+00 -0.211 0.833
RaceBlack           -0.118   0.889    1.091   0.105 7.538000e+00 -0.108 0.914
RaceWhite           -0.395   0.674    1.031   0.089 5.079000e+00 -0.383 0.701
Purity               0.989   2.689    0.587   0.850 8.501000e+00  1.684 0.092
FAM83G              -0.099   0.906    0.099   0.745 1.100000e+00 -1.000 0.317
                    signif
`NK cell_QUANTISEQ`       
Age                     **
Gendermale                
RaceBlack                 
RaceWhite                 
Purity                   ·
FAM83G                    
Rsquare = 0.05 (max possible = 9.75e-01 )
Likelihood ratio test p = 1.03e-01 
Wald test p = 1.28e-01 
Score (logrank) test p = 1.31e-01 

NK cell_QUANTISEQ in SKCM (n=471):
Model: Surv(OS, EVENT) ~ `NK cell_QUANTISEQ` + Age + Stage + Gender + Race + Purity + `FAM83G` 
390 patients with 186 dying ( 81 missing obs. )
                      coef    HR se(coef) 95%CI_l 95%CI_u      z     p signif
`NK cell_QUANTISEQ` -3.822 0.022    4.981   0.000 380.227 -0.767 0.443       
Age                  0.018 1.018    0.005   1.008   1.029  3.408 0.001     **
Stage2               0.281 1.324    0.219   0.863   2.033  1.285 0.199       
Stage3               0.609 1.838    0.204   1.232   2.743  2.982 0.003     **
Stage4               1.359 3.893    0.353   1.950   7.773  3.852 0.000    ***
Gendermale          -0.050 0.951    0.157   0.699   1.295 -0.318 0.750       
RaceWhite           -1.191 0.304    0.405   0.138   0.672 -2.944 0.003     **
Purity               1.128 3.088    0.348   1.560   6.112  3.237 0.001     **
FAM83G               0.113 1.120    0.069   0.978   1.283  1.634 0.102       
Rsquare = 0.131 (max possible = 9.92e-01 )
Likelihood ratio test p = 1.31e-08 
Wald test p = 1.03e-08 
Score (logrank) test p = 1.07e-09 

NK cell_QUANTISEQ in SKCM-Primary (n=103):
Model: Surv(OS, EVENT) ~ `NK cell_QUANTISEQ` + Age + Stage + Gender + Race + Purity + `FAM83G` 
94 patients with 26 dying ( 9 missing obs. )
                      coef           HR se(coef) 95%CI_l      95%CI_u      z
`NK cell_QUANTISEQ` 22.185 4.312144e+09   17.163   0.000 1.753744e+24  1.293
Age                  0.014 1.014000e+00    0.016   0.982 1.047000e+00  0.879
Stage2              17.588 4.348181e+07 6332.436   0.000          Inf  0.003
Stage3              18.043 6.852681e+07 6332.436   0.000          Inf  0.003
Stage4              20.700 9.769268e+08 6332.436   0.000          Inf  0.003
Gendermale           0.294 1.341000e+00    0.434   0.573 3.141000e+00  0.676
RaceWhite           -1.099 3.330000e-01    0.675   0.089 1.250000e+00 -1.630
Purity               0.377 1.458000e+00    1.072   0.178 1.193100e+01  0.352
FAM83G               0.290 1.337000e+00    0.179   0.941 1.898000e+00  1.621
                        p signif
`NK cell_QUANTISEQ` 0.196       
Age                 0.380       
Stage2              0.998       
Stage3              0.998       
Stage4              0.997       
Gendermale          0.499       
RaceWhite           0.103       
Purity              0.725       
FAM83G              0.105       
Rsquare = 0.18 (max possible = 8.69e-01 )
Likelihood ratio test p = 2.84e-02 
Wald test p = 2.05e-02 
Score (logrank) test p = 1.39e-03 

NK cell_QUANTISEQ in SKCM-Metastasis (n=368):
Model: Surv(OS, EVENT) ~ `NK cell_QUANTISEQ` + Age + Stage + Gender + Race + Purity + `FAM83G` 
296 patients with 160 dying ( 72 missing obs. )
                      coef    HR se(coef) 95%CI_l 95%CI_u      z     p signif
`NK cell_QUANTISEQ` -5.529 0.004    5.399   0.000 156.546 -1.024 0.306       
Age                  0.020 1.021    0.006   1.009   1.032  3.598 0.000    ***
Stage2               0.161 1.175    0.231   0.747   1.846  0.697 0.486       
Stage3               0.562 1.753    0.209   1.164   2.641  2.686 0.007     **
Stage4               1.146 3.145    0.400   1.436   6.887  2.865 0.004     **
Gendermale          -0.059 0.943    0.172   0.673   1.322 -0.340 0.734       
RaceWhite           -1.004 0.366    0.601   0.113   1.191 -1.669 0.095      ·
Purity               1.232 3.427    0.378   1.635   7.183  3.262 0.001     **
FAM83G               0.032 1.033    0.079   0.885   1.205  0.408 0.684       
Rsquare = 0.138 (max possible = 9.95e-01 )
Likelihood ratio test p = 1.52e-06 
Wald test p = 2.55e-06 
Score (logrank) test p = 9.18e-07 

NK cell_QUANTISEQ in STAD (n=415):
Model: Surv(OS, EVENT) ~ `NK cell_QUANTISEQ` + Age + Stage + Gender + Race + Purity + `FAM83G` 
289 patients with 111 dying ( 126 missing obs. )
                      coef    HR se(coef) 95%CI_l      95%CI_u      z     p
`NK cell_QUANTISEQ` -8.857 0.000   18.824   0.000 1.501718e+12 -0.471 0.638
Age                  0.029 1.029    0.010   1.009 1.050000e+00  2.806 0.005
Stage2               0.579 1.785    0.393   0.826 3.858000e+00  1.473 0.141
Stage3               0.969 2.634    0.365   1.288 5.385000e+00  2.654 0.008
Stage4               1.279 3.595    0.504   1.339 9.650000e+00  2.539 0.011
Gendermale           0.197 1.218    0.209   0.809 1.833000e+00  0.945 0.345
RaceBlack            0.427 1.533    0.459   0.623 3.771000e+00  0.930 0.352
RaceWhite            0.205 1.228    0.247   0.757 1.992000e+00  0.830 0.406
Purity              -0.532 0.587    0.383   0.277 1.246000e+00 -1.387 0.165
FAM83G              -0.375 0.687    0.111   0.553 8.550000e-01 -3.371 0.001
                    signif
`NK cell_QUANTISEQ`       
Age                     **
Stage2                    
Stage3                  **
Stage4                   *
Gendermale                
RaceBlack                 
RaceWhite                 
Purity                    
FAM83G                  **
Rsquare = 0.108 (max possible = 9.79e-01 )
Likelihood ratio test p = 2.59e-04 
Wald test p = 3.25e-04 
Score (logrank) test p = 2.38e-04 

NK cell_QUANTISEQ in TGCT (n=150):
Model: Surv(OS, EVENT) ~ `NK cell_QUANTISEQ` + Age + Stage + Race + Purity + `FAM83G` 
75 patients with 2 dying ( 75 missing obs. )
                        coef           HR     se(coef) 95%CI_l 95%CI_u      z
`NK cell_QUANTISEQ` -131.537        0.000  3444417.675       0     Inf  0.000
Age                   -1.574        0.207     1949.298       0     Inf -0.001
Stage2               -10.197        0.000    45871.482       0     Inf  0.000
Stage3                13.106   492115.335   100538.645       0     Inf  0.000
RaceBlack             13.862  1047340.203 18601223.711       0     Inf  0.000
RaceWhite            -24.247        0.000 19342722.683       0     Inf  0.000
Purity                18.202 80328837.527   235276.005       0     Inf  0.000
FAM83G                 5.004      149.008    22493.646       0     Inf  0.000
                        p signif
`NK cell_QUANTISEQ` 1.000   <NA>
Age                 0.999       
Stage2              1.000   <NA>
Stage3              1.000   <NA>
RaceBlack           1.000   <NA>
RaceWhite           1.000   <NA>
Purity              1.000   <NA>
FAM83G              1.000   <NA>
Rsquare = 0.14 (max possible = 1.4e-01 )
Likelihood ratio test p = 1.84e-01 
Wald test p = 1e+00 
Score (logrank) test p = 3.77e-03 

NK cell_QUANTISEQ in THCA (n=509):
Model: Surv(OS, EVENT) ~ `NK cell_QUANTISEQ` + Age + Stage + Gender + Race + Purity + `FAM83G` 
395 patients with 16 dying ( 114 missing obs. )
                      coef           HR se(coef) 95%CI_l       95%CI_u      z
`NK cell_QUANTISEQ` 97.571 2.369915e+42  128.036   0.000 2.285066e+151  0.762
Age                  0.148 1.160000e+00    0.028   1.098  1.225000e+00  5.327
Stage2               1.063 2.895000e+00    1.184   0.284  2.948900e+01  0.898
Stage3               0.519 1.681000e+00    0.881   0.299  9.452000e+00  0.589
Stage4               2.040 7.690000e+00    1.024   1.034  5.722100e+01  1.992
Gendermale          -0.310 7.330000e-01    0.703   0.185  2.911000e+00 -0.441
RaceBlack           16.979 2.364703e+07 6060.734   0.000           Inf  0.003
RaceWhite           16.485 1.442617e+07 6060.734   0.000           Inf  0.003
Purity               3.050 2.110600e+01    1.246   1.836  2.425580e+02  2.448
FAM83G               0.745 2.106000e+00    0.352   1.056  4.202000e+00  2.114
                        p signif
`NK cell_QUANTISEQ` 0.446       
Age                 0.000    ***
Stage2              0.369       
Stage3              0.556       
Stage4              0.046      *
Gendermale          0.659       
RaceBlack           0.998       
RaceWhite           0.998       
Purity              0.014      *
FAM83G              0.035      *
Rsquare = 0.16 (max possible = 3.47e-01 )
Likelihood ratio test p = 7.99e-11 
Wald test p = 1.5e-04 
Score (logrank) test p = 7.42e-11 

NK cell_QUANTISEQ in THYM (n=120):
Model: Surv(OS, EVENT) ~ `NK cell_QUANTISEQ` + Age + Gender + Race + Purity + `FAM83G` 
113 patients with 9 dying ( 7 missing obs. )
                       coef           HR  se(coef) 95%CI_l       95%CI_u      z
`NK cell_QUANTISEQ` 143.685 2.520377e+62   106.537   0.000 1.217769e+153  1.349
Age                   0.056 1.058000e+00     0.033   0.991  1.129000e+00  1.688
Gendermale           -0.031 9.690000e-01     0.775   0.212  4.430000e+00 -0.040
RaceBlack           -17.035 0.000000e+00 11860.196   0.000           Inf -0.001
RaceWhite             0.226 1.253000e+00     1.163   0.128  1.224600e+01  0.194
Purity                0.146 1.158000e+00     1.174   0.116  1.156100e+01  0.125
FAM83G               -0.396 6.730000e-01     0.467   0.270  1.680000e+00 -0.849
                        p signif
`NK cell_QUANTISEQ` 0.177       
Age                 0.091      ·
Gendermale          0.968       
RaceBlack           0.999       
RaceWhite           0.846       
Purity              0.901       
FAM83G              0.396       
Rsquare = 0.058 (max possible = 4.51e-01 )
Likelihood ratio test p = 4.6e-01 
Wald test p = 5.97e-01 
Score (logrank) test p = 4.36e-01 

NK cell_QUANTISEQ in UCEC (n=545):
Model: Surv(OS, EVENT) ~ `NK cell_QUANTISEQ` + Age + Race + Purity + `FAM83G` 
85 patients with 16 dying ( 460 missing obs. )
                      coef           HR se(coef) 95%CI_l      95%CI_u     z
`NK cell_QUANTISEQ` 27.991 1.432993e+12   21.735   0.000 4.539623e+30 1.288
Age                  0.000 1.000000e+00    0.027   0.949 1.054000e+00 0.016
RaceWhite            1.475 4.371000e+00    0.677   1.160 1.647100e+01 2.179
Purity               1.071 2.920000e+00    1.111   0.331 2.578700e+01 0.964
FAM83G               0.034 1.035000e+00    0.282   0.595 1.799000e+00 0.121
                        p signif
`NK cell_QUANTISEQ` 0.198       
Age                 0.988       
RaceWhite           0.029      *
Purity              0.335       
FAM83G              0.904       
Rsquare = 0.095 (max possible = 7.29e-01 )
Likelihood ratio test p = 1.3e-01 
Wald test p = 1.66e-01 
Score (logrank) test p = 1.17e-01 

NK cell_QUANTISEQ in UCS (n=57):
Model: Surv(OS, EVENT) ~ `NK cell_QUANTISEQ` + Age + Race + Purity + `FAM83G` 
52 patients with 32 dying ( 5 missing obs. )
                      coef           HR se(coef) 95%CI_l      95%CI_u      z
`NK cell_QUANTISEQ` 27.785 1.166949e+12   33.224   0.000 2.226336e+40  0.836
Age                  0.052 1.053000e+00    0.027   1.000 1.110000e+00  1.955
RaceBlack           16.976 2.359195e+07 6520.620   0.000          Inf  0.003
RaceWhite           17.240 3.069224e+07 6520.620   0.000          Inf  0.003
Purity              -1.055 3.480000e-01    1.131   0.038 3.193000e+00 -0.933
FAM83G              -0.289 7.490000e-01    0.282   0.431 1.302000e+00 -1.025
                        p signif
`NK cell_QUANTISEQ` 0.403       
Age                 0.051      ·
RaceBlack           0.998       
RaceWhite           0.998       
Purity              0.351       
FAM83G              0.305       
Rsquare = 0.146 (max possible = 9.83e-01 )
Likelihood ratio test p = 2.24e-01 
Wald test p = 3.5e-01 
Score (logrank) test p = 2.61e-01 

NK cell_QUANTISEQ in UVM (n=80):
Model: Surv(OS, EVENT) ~ `NK cell_QUANTISEQ` + Age + Stage + Gender + Purity + `FAM83G` 
77 patients with 22 dying ( 3 missing obs. )
                      coef           HR se(coef)      95%CI_l      95%CI_u
`NK cell_QUANTISEQ` 73.933 1.283771e+32   26.116 7.553973e+09 2.181724e+54
Age                  0.043 1.044000e+00    0.020 1.004000e+00 1.084000e+00
Stage3              -0.175 8.390000e-01    0.548 2.870000e-01 2.454000e+00
Stage4               4.002 5.471900e+01    1.215 5.060000e+00 5.917450e+02
Gendermale           0.195 1.216000e+00    0.505 4.520000e-01 3.269000e+00
[truncated: 50,493 more chars]
