# Supplementary material for: Comprehensive Analysis and Identification of Prognostic Biomarkers and Therapeutic Targets Among FAM83 Family Members for Gastric Cancer
Source: Front Cell Dev Biol. 2021 Nov 19;9:719613. doi: 10.3389/fcell.2021.719613 (PMC8640971; doi:10.3389/fcell.2021.719613)
Supplement: Supplementary file 12 [file Data_Sheet_12.ZIP › Supplementary materials fig.11,12úa13/Supplementary materials fig.13/FAM83G/macrophage/outcome_coxtable(3).txt]

Macrophage M0_CIBERSORT in ACC (n=79):
Model: Surv(OS, EVENT) ~ `Macrophage M0_CIBERSORT` + Age + Gender + Race + Purity + `FAM83G` 
64 patients with 24 dying ( 15 missing obs. )
                            coef           HR  se(coef) 95%CI_l     95%CI_u
`Macrophage M0_CIBERSORT` 11.932   152018.913     2.978 443.907 5.20599e+07
Age                        0.027        1.027     0.017   0.993 1.06300e+00
Gendermale                 0.750        2.117     0.482   0.824 5.44100e+00
RaceBlack                 -0.094        0.910 17805.633   0.000         Inf
RaceWhite                 16.573 15752682.975 15540.812   0.000         Inf
Purity                     1.381        3.980     2.050   0.072 2.21279e+02
FAM83G                    -0.002        0.998     0.259   0.601 1.65700e+00
                               z     p signif
`Macrophage M0_CIBERSORT`  4.007 0.000    ***
Age                        1.552 0.121       
Gendermale                 1.558 0.119       
RaceBlack                  0.000 1.000   <NA>
RaceWhite                  0.001 0.999       
Purity                     0.674 0.500       
FAM83G                    -0.008 0.994       
Rsquare = 0.251 (max possible = 9.38e-01 )
Likelihood ratio test p = 9.83e-03 
Wald test p = 1.04e-02 
Score (logrank) test p = 2.81e-04 

Macrophage M0_CIBERSORT in BLCA (n=408):
Model: Surv(OS, EVENT) ~ `Macrophage M0_CIBERSORT` + Age + Stage + Gender + Race + Purity + `FAM83G` 
348 patients with 160 dying ( 60 missing obs. )
                            coef          HR se(coef) 95%CI_l 95%CI_u      z
`Macrophage M0_CIBERSORT`  0.544       1.722    0.733   0.410   7.243  0.742
Age                        0.033       1.033    0.009   1.016   1.051  3.803
Stage2                    14.472 1927310.932 1869.990   0.000     Inf  0.008
Stage3                    14.939 3075282.717 1869.990   0.000     Inf  0.008
Stage4                    15.439 5069076.216 1869.990   0.000     Inf  0.008
Gendermale                -0.144       0.866    0.180   0.609   1.231 -0.803
RaceBlack                  0.604       1.829    0.453   0.752   4.446  1.332
RaceWhite                  0.081       1.085    0.355   0.541   2.176  0.229
Purity                     0.155       1.168    0.342   0.598   2.281  0.454
FAM83G                     0.094       1.098    0.082   0.936   1.289  1.146
                              p signif
`Macrophage M0_CIBERSORT` 0.458       
Age                       0.000    ***
Stage2                    0.994       
Stage3                    0.994       
Stage4                    0.993       
Gendermale                0.422       
RaceBlack                 0.183       
RaceWhite                 0.819       
Purity                    0.650       
FAM83G                    0.252       
Rsquare = 0.135 (max possible = 9.91e-01 )
Likelihood ratio test p = 2.13e-07 
Wald test p = 1.07e-06 
Score (logrank) test p = 3.14e-07 

Macrophage M0_CIBERSORT in BRCA (n=1100):
Model: Surv(OS, EVENT) ~ `Macrophage M0_CIBERSORT` + Age + Stage + Gender + Race + Purity + `FAM83G` 
878 patients with 121 dying ( 222 missing obs. )
                            coef     HR se(coef) 95%CI_l 95%CI_u      z     p
`Macrophage M0_CIBERSORT`  0.737  2.089    0.698   0.532   8.207  1.055 0.291
Age                        0.037  1.038    0.008   1.022   1.053  4.856 0.000
Stage2                     0.385  1.469    0.305   0.808   2.670  1.262 0.207
Stage3                     1.210  3.353    0.314   1.813   6.200  3.856 0.000
Stage4                     2.542 12.700    0.390   5.911  27.287  6.513 0.000
Gendermale                 0.018  1.018    1.008   0.141   7.341  0.018 0.986
RaceBlack                 -0.095  0.909    0.623   0.268   3.086 -0.153 0.879
RaceWhite                 -0.291  0.748    0.598   0.232   2.414 -0.486 0.627
Purity                     0.417  1.518    0.425   0.660   3.489  0.982 0.326
FAM83G                     0.099  1.104    0.107   0.894   1.362  0.920 0.358
                          signif
`Macrophage M0_CIBERSORT`       
Age                          ***
Stage2                          
Stage3                       ***
Stage4                       ***
Gendermale                      
RaceBlack                       
RaceWhite                       
Purity                          
FAM83G                          
Rsquare = 0.083 (max possible = 7.85e-01 )
Likelihood ratio test p = 3.19e-12 
Wald test p = 1.56e-15 
Score (logrank) test p = 1.7e-21 

Macrophage M0_CIBERSORT in BRCA-Basal (n=191):
Model: Surv(OS, EVENT) ~ `Macrophage M0_CIBERSORT` + Age + Stage + Race + Purity + `FAM83G` 
163 patients with 24 dying ( 28 missing obs. )
                            coef           HR se(coef) 95%CI_l 95%CI_u      z
`Macrophage M0_CIBERSORT`  0.457 1.579000e+00    1.440   0.094  26.535  0.318
Age                        0.015 1.015000e+00    0.018   0.979   1.051  0.802
Stage2                    18.713 1.339644e+08 6461.496   0.000     Inf  0.003
Stage3                    20.199 5.920283e+08 6461.496   0.000     Inf  0.003
Stage4                    21.556 2.300223e+09 6461.496   0.000     Inf  0.003
RaceBlack                 -0.791 4.530000e-01    1.135   0.049   4.196 -0.697
RaceWhite                 -1.161 3.130000e-01    1.140   0.034   2.928 -1.018
Purity                     0.573 1.774000e+00    1.015   0.243  12.980  0.565
FAM83G                    -0.159 8.530000e-01    0.233   0.540   1.348 -0.681
                              p signif
`Macrophage M0_CIBERSORT` 0.751       
Age                       0.423       
Stage2                    0.998       
Stage3                    0.998       
Stage4                    0.997       
RaceBlack                 0.486       
RaceWhite                 0.309       
Purity                    0.572       
FAM83G                    0.496       
Rsquare = 0.16 (max possible = 7.18e-01 )
Likelihood ratio test p = 8.22e-04 
Wald test p = 1.1e-02 
Score (logrank) test p = 8.64e-06 

Macrophage M0_CIBERSORT in BRCA-Her2 (n=82):
Model: Surv(OS, EVENT) ~ `Macrophage M0_CIBERSORT` + Age + Stage + Race + Purity + `FAM83G` 
59 patients with 11 dying ( 23 missing obs. )
                            coef           HR  se(coef) 95%CI_l  95%CI_u      z
`Macrophage M0_CIBERSORT` -0.861 4.230000e-01     3.747   0.000  653.799 -0.230
Age                        0.045 1.046000e+00     0.031   0.984    1.112  1.440
Stage2                    17.893 5.899097e+07 14872.551   0.000      Inf  0.001
Stage3                    19.623 3.328905e+08 14872.551   0.000      Inf  0.001
Stage4                        NA           NA     0.000      NA       NA     NA
RaceBlack                 -3.580 2.800000e-02     1.939   0.001    1.247 -1.846
RaceWhite                 -1.624 1.970000e-01     1.465   0.011    3.483 -1.108
Purity                     3.209 2.476000e+01     2.319   0.263 2332.576  1.384
FAM83G                    -0.664 5.150000e-01     0.482   0.200    1.324 -1.377
                              p signif
`Macrophage M0_CIBERSORT` 0.818       
Age                       0.150       
Stage2                    0.999       
Stage3                    0.999       
Stage4                       NA   <NA>
RaceBlack                 0.065      ·
RaceWhite                 0.268       
Purity                    0.166       
FAM83G                    0.169       
Rsquare = 0.39 (max possible = 6.68e-01 )
Likelihood ratio test p = 2.97e-04 
Wald test p = 3.47e-01 
Score (logrank) test p = 3.43e-14 

Macrophage M0_CIBERSORT in BRCA-LumA (n=568):
Model: Surv(OS, EVENT) ~ `Macrophage M0_CIBERSORT` + Age + Stage + Gender + Race + Purity + `FAM83G` 
464 patients with 55 dying ( 104 missing obs. )
                             coef     HR se(coef) 95%CI_l 95%CI_u      z     p
`Macrophage M0_CIBERSORT`   1.343  3.831    1.132   0.416  35.243  1.186 0.236
Age                         0.049  1.050    0.012   1.026   1.075  4.145 0.000
Stage2                      0.307  1.359    0.378   0.648   2.850  0.811 0.417
Stage3                      0.925  2.522    0.398   1.156   5.501  2.325 0.020
Stage4                      2.348 10.460    0.611   3.160  34.628  3.844 0.000
Gendermale                -15.539  0.000 3501.130   0.000     Inf -0.004 0.996
RaceBlack                  -0.687  0.503    1.194   0.048   5.228 -0.575 0.565
RaceWhite                   0.075  1.077    1.038   0.141   8.238  0.072 0.943
Purity                      0.275  1.317    0.611   0.397   4.366  0.450 0.652
FAM83G                      0.169  1.184    0.188   0.819   1.713  0.900 0.368
                          signif
`Macrophage M0_CIBERSORT`       
Age                          ***
Stage2                          
Stage3                         *
Stage4                       ***
Gendermale                      
RaceBlack                       
RaceWhite                       
Purity                          
FAM83G                          
Rsquare = 0.074 (max possible = 6.81e-01 )
Likelihood ratio test p = 9.32e-05 
Wald test p = 2.7e-05 
Score (logrank) test p = 5.09e-07 

Macrophage M0_CIBERSORT in BRCA-LumB (n=219):
Model: Surv(OS, EVENT) ~ `Macrophage M0_CIBERSORT` + Age + Stage + Gender + Race + Purity + `FAM83G` 
157 patients with 25 dying ( 62 missing obs. )
                            coef           HR se(coef) 95%CI_l 95%CI_u      z
`Macrophage M0_CIBERSORT`  0.714        2.043    1.677   0.076  54.688  0.426
Age                        0.050        1.051    0.021   1.008   1.097  2.329
Stage2                     0.714        2.041    1.076   0.248  16.813  0.663
Stage3                     1.649        5.201    1.067   0.642  42.097  1.545
Stage4                     2.093        8.106    1.171   0.816  80.485  1.787
Gendermale                 0.929        2.532    1.117   0.284  22.593  0.832
RaceBlack                 16.534 15162400.601 6392.160   0.000     Inf  0.003
RaceWhite                 15.927  8256633.730 6392.160   0.000     Inf  0.002
Purity                     0.951        2.589    1.331   0.191  35.177  0.715
FAM83G                    -0.011        0.989    0.240   0.618   1.583 -0.046
                              p signif
`Macrophage M0_CIBERSORT` 0.670       
Age                       0.020      *
Stage2                    0.507       
Stage3                    0.122       
Stage4                    0.074      ·
Gendermale                0.405       
RaceBlack                 0.998       
RaceWhite                 0.998       
Purity                    0.475       
FAM83G                    0.963       
Rsquare = 0.106 (max possible = 6.98e-01 )
Likelihood ratio test p = 6.14e-02 
Wald test p = 9.58e-02 
Score (logrank) test p = 3.6e-02 

Macrophage M0_CIBERSORT in CESC (n=306):
Model: Surv(OS, EVENT) ~ `Macrophage M0_CIBERSORT` + Age + Race + Purity + `FAM83G` 
227 patients with 55 dying ( 79 missing obs. )
                           coef    HR se(coef) 95%CI_l 95%CI_u     z     p
`Macrophage M0_CIBERSORT` 1.202 3.327    1.273   0.274  40.334 0.944 0.345
Age                       0.012 1.012    0.010   0.992   1.033 1.202 0.230
RaceBlack                 0.894 2.445    1.074   0.298  20.069 0.832 0.405
RaceWhite                 0.691 1.995    1.021   0.270  14.766 0.677 0.499
Purity                    0.497 1.643    0.767   0.365   7.389 0.647 0.517
FAM83G                    0.091 1.095    0.116   0.873   1.373 0.784 0.433
                          signif
`Macrophage M0_CIBERSORT`       
Age                             
RaceBlack                       
RaceWhite                       
Purity                          
FAM83G                          
Rsquare = 0.021 (max possible = 8.91e-01 )
Likelihood ratio test p = 5.69e-01 
Wald test p = 5.86e-01 
Score (logrank) test p = 5.72e-01 

Macrophage M0_CIBERSORT in CHOL (n=36):
Model: Surv(OS, EVENT) ~ `Macrophage M0_CIBERSORT` + Age + Stage + Gender + Race + Purity + `FAM83G` 
36 patients with 18 dying ( 0 missing obs. )
                             coef    HR se(coef) 95%CI_l 95%CI_u      z     p
`Macrophage M0_CIBERSORT`   1.283 3.606    1.936   0.081 160.188  0.663 0.508
Age                         0.015 1.015    0.023   0.970   1.062  0.651 0.515
Stage2                      0.793 2.209    0.743   0.515   9.481  1.067 0.286
Stage3                    -16.174 0.000 6960.489   0.000     Inf -0.002 0.998
Stage4                      0.955 2.599    0.725   0.628  10.756  1.318 0.187
Gendermale                  0.146 1.157    0.606   0.352   3.798  0.240 0.810
RaceBlack                  -0.111 0.895    1.558   0.042  18.962 -0.071 0.943
RaceWhite                  -1.076 0.341    0.911   0.057   2.032 -1.182 0.237
Purity                      1.892 6.636    1.610   0.283 155.814  1.175 0.240
FAM83G                     -0.213 0.808    0.354   0.403   1.618 -0.602 0.547
                          signif
`Macrophage M0_CIBERSORT`       
Age                             
Stage2                          
Stage3                          
Stage4                          
Gendermale                      
RaceBlack                       
RaceWhite                       
Purity                          
FAM83G                          
Rsquare = 0.226 (max possible = 9.46e-01 )
Likelihood ratio test p = 5.12e-01 
Wald test p = 7.19e-01 
Score (logrank) test p = 5.42e-01 

Macrophage M0_CIBERSORT in COAD (n=458):
Model: Surv(OS, EVENT) ~ `Macrophage M0_CIBERSORT` + Age + Stage + Gender + Race + Purity + `FAM83G` 
236 patients with 58 dying ( 222 missing obs. )
                            coef     HR se(coef) 95%CI_l 95%CI_u      z     p
`Macrophage M0_CIBERSORT`  0.508  1.662    0.922   0.273  10.121  0.551 0.582
Age                        0.029  1.030    0.013   1.004   1.056  2.266 0.023
Stage2                     0.451  1.569    0.638   0.449   5.483  0.706 0.480
Stage3                     1.091  2.976    0.628   0.869  10.193  1.737 0.082
Stage4                     2.311 10.083    0.634   2.913  34.904  3.647 0.000
Gendermale                 0.329  1.389    0.289   0.789   2.446  1.139 0.255
RaceBlack                 -0.303  0.739    0.855   0.138   3.942 -0.355 0.723
RaceWhite                 -0.277  0.758    0.791   0.161   3.570 -0.351 0.726
Purity                    -0.670  0.512    0.680   0.135   1.939 -0.986 0.324
FAM83G                    -0.249  0.779    0.204   0.522   1.163 -1.219 0.223
                          signif
`Macrophage M0_CIBERSORT`       
Age                            *
Stage2                          
Stage3                         ·
Stage4                       ***
Gendermale                      
RaceBlack                       
RaceWhite                       
Purity                          
FAM83G                          
Rsquare = 0.132 (max possible = 8.97e-01 )
Likelihood ratio test p = 2.24e-04 
Wald test p = 2.18e-04 
Score (logrank) test p = 2.4e-05 

Macrophage M0_CIBERSORT in DLBC (n=48):
Model: Surv(OS, EVENT) ~ `Macrophage M0_CIBERSORT` + Age + Gender + Race + Purity + `FAM83G` 
41 patients with 5 dying ( 7 missing obs. )
                             coef     HR se(coef) 95%CI_l    95%CI_u      z
`Macrophage M0_CIBERSORT` -15.828  0.000   14.297   0.000 197385.108 -1.107
Age                        -0.079  0.924    0.075   0.798      1.071 -1.050
Gendermale                 -1.814  0.163    2.109   0.003     10.169 -0.860
RaceBlack                  -2.896  0.055    3.051   0.000     21.829 -0.949
RaceWhite                  -5.704  0.003    3.317   0.000      2.218 -1.720
Purity                     -7.485  0.001    5.192   0.000     14.745 -1.442
FAM83G                      2.959 19.287    1.734   0.645    577.116  1.707
                              p signif
`Macrophage M0_CIBERSORT` 0.268       
Age                       0.294       
Gendermale                0.390       
RaceBlack                 0.342       
RaceWhite                 0.085      ·
Purity                    0.149       
FAM83G                    0.088      ·
Rsquare = 0.338 (max possible = 5.58e-01 )
Likelihood ratio test p = 1.79e-02 
Wald test p = 5.01e-01 
Score (logrank) test p = 6.71e-02 

Macrophage M0_CIBERSORT in ESCA (n=185):
Model: Surv(OS, EVENT) ~ `Macrophage M0_CIBERSORT` + Age + Stage + Gender + Race + Purity + `FAM83G` 
140 patients with 47 dying ( 45 missing obs. )
                            coef     HR se(coef) 95%CI_l 95%CI_u      z     p
`Macrophage M0_CIBERSORT`  0.703  2.021    1.643   0.081  50.579  0.428 0.669
Age                        0.010  1.011    0.014   0.982   1.039  0.726 0.468
Stage2                     0.655  1.925    0.659   0.529   7.003  0.994 0.320
Stage3                     1.425  4.158    0.673   1.111  15.564  2.116 0.034
Stage4                     2.881 17.828    0.775   3.900  81.500  3.715 0.000
Gendermale                 0.462  1.587    0.540   0.551   4.573  0.855 0.392
RaceBlack                  0.423  1.527    1.083   0.183  12.743  0.391 0.696
RaceWhite                 -0.124  0.884    0.458   0.360   2.167 -0.270 0.787
Purity                     0.314  1.368    0.803   0.283   6.606  0.391 0.696
FAM83G                    -0.071  0.932    0.173   0.664   1.308 -0.408 0.683
                          signif
`Macrophage M0_CIBERSORT`       
Age                             
Stage2                          
Stage3                         *
Stage4                       ***
Gendermale                      
RaceBlack                       
RaceWhite                       
Purity                          
FAM83G                          
Rsquare = 0.143 (max possible = 9.32e-01 )
Likelihood ratio test p = 1.75e-02 
Wald test p = 9.1e-03 
Score (logrank) test p = 8.06e-04 

Macrophage M0_CIBERSORT in GBM (n=153):
Model: Surv(OS, EVENT) ~ `Macrophage M0_CIBERSORT` + Age + Gender + Race + Purity + `FAM83G` 
135 patients with 108 dying ( 18 missing obs. )
                            coef    HR se(coef) 95%CI_l 95%CI_u      z     p
`Macrophage M0_CIBERSORT`  1.209 3.352    1.182   0.331  33.960  1.024 0.306
Age                        0.030 1.030    0.009   1.013   1.048  3.452 0.001
Gendermale                -0.118 0.889    0.214   0.584   1.352 -0.551 0.582
RaceBlack                  0.451 1.570    0.733   0.374   6.601  0.616 0.538
RaceWhite                 -0.281 0.755    0.616   0.226   2.525 -0.456 0.648
Purity                    -1.167 0.311    0.538   0.109   0.893 -2.172 0.030
FAM83G                    -0.147 0.863    0.208   0.574   1.297 -0.708 0.479
                          signif
`Macrophage M0_CIBERSORT`       
Age                           **
Gendermale                      
RaceBlack                       
RaceWhite                       
Purity                         *
FAM83G                          
Rsquare = 0.138 (max possible = 9.98e-01 )
Likelihood ratio test p = 5.35e-03 
Wald test p = 7.28e-03 
Score (logrank) test p = 5.84e-03 

Macrophage M0_CIBERSORT in HNSC (n=522):
Model: Surv(OS, EVENT) ~ `Macrophage M0_CIBERSORT` + Age + Stage + Gender + Race + Purity + `FAM83G` 
411 patients with 176 dying ( 111 missing obs. )
                            coef    HR se(coef) 95%CI_l 95%CI_u      z     p
`Macrophage M0_CIBERSORT`  0.997 2.710    0.509   1.000   7.343  1.960 0.050
Age                        0.023 1.023    0.008   1.008   1.038  2.950 0.003
Stage2                     0.555 1.741    0.546   0.597   5.079  1.015 0.310
Stage3                     0.802 2.229    0.540   0.774   6.424  1.485 0.138
Stage4                     1.181 3.258    0.514   1.189   8.924  2.297 0.022
Gendermale                -0.216 0.806    0.173   0.574   1.131 -1.247 0.212
RaceBlack                  0.106 1.112    0.559   0.372   3.328  0.190 0.849
RaceWhite                 -0.278 0.757    0.512   0.278   2.063 -0.544 0.586
Purity                    -0.109 0.897    0.367   0.437   1.841 -0.296 0.767
FAM83G                    -0.014 0.986    0.064   0.870   1.118 -0.216 0.829
                          signif
`Macrophage M0_CIBERSORT`      ·
Age                           **
Stage2                          
Stage3                          
Stage4                         *
Gendermale                      
RaceBlack                       
RaceWhite                       
Purity                          
FAM83G                          
Rsquare = 0.078 (max possible = 9.89e-01 )
Likelihood ratio test p = 2.46e-04 
Wald test p = 5.49e-04 
Score (logrank) test p = 3.96e-04 

Macrophage M0_CIBERSORT in HNSC-HPV+ (n=98):
Model: Surv(OS, EVENT) ~ `Macrophage M0_CIBERSORT` + Age + Stage + Gender + Race + Purity + `FAM83G` 
65 patients with 23 dying ( 33 missing obs. )
                            coef           HR  se(coef) 95%CI_l 95%CI_u      z
`Macrophage M0_CIBERSORT`  2.705 1.495300e+01     1.946   0.330 678.539  1.390
Age                        0.004 1.004000e+00     0.027   0.952   1.060  0.160
Stage2                    17.086 2.631799e+07  5286.076   0.000     Inf  0.003
Stage3                    16.390 1.311997e+07  5286.076   0.000     Inf  0.003
Stage4                    17.290 3.226833e+07  5286.076   0.000     Inf  0.003
Gendermale                -0.244 7.840000e-01     0.553   0.265   2.315 -0.441
RaceBlack                 19.403 2.669877e+08 12239.880   0.000     Inf  0.002
RaceWhite                 18.657 1.266100e+08 12239.880   0.000     Inf  0.002
Purity                    -1.842 1.580000e-01     1.141   0.017   1.482 -1.615
FAM83G                     0.013 1.013000e+00     0.163   0.736   1.393  0.077
                              p signif
`Macrophage M0_CIBERSORT` 0.165       
Age                       0.873       
Stage2                    0.997       
Stage3                    0.998       
Stage4                    0.997       
Gendermale                0.659       
RaceBlack                 0.999       
RaceWhite                 0.999       
Purity                    0.106       
FAM83G                    0.938       
Rsquare = 0.113 (max possible = 9.17e-01 )
Likelihood ratio test p = 6.49e-01 
Wald test p = 9.02e-01 
Score (logrank) test p = 7.94e-01 

Macrophage M0_CIBERSORT in HNSC-HPV- (n=422):
Model: Surv(OS, EVENT) ~ `Macrophage M0_CIBERSORT` + Age + Stage + Gender + Race + Purity + `FAM83G` 
346 patients with 153 dying ( 76 missing obs. )
                            coef    HR se(coef) 95%CI_l 95%CI_u      z     p
`Macrophage M0_CIBERSORT`  0.894 2.445    0.538   0.852   7.022  1.662 0.097
Age                        0.028 1.028    0.008   1.011   1.045  3.281 0.001
Stage2                     0.325 1.384    0.555   0.466   4.110  0.586 0.558
Stage3                     0.704 2.022    0.543   0.698   5.859  1.297 0.195
Stage4                     1.094 2.985    0.516   1.086   8.208  2.120 0.034
Gendermale                -0.253 0.776    0.184   0.541   1.113 -1.378 0.168
RaceBlack                 -0.059 0.942    0.565   0.311   2.852 -0.105 0.916
RaceWhite                 -0.453 0.636    0.514   0.232   1.740 -0.882 0.378
Purity                     0.145 1.156    0.406   0.522   2.562  0.357 0.721
FAM83G                     0.003 1.003    0.073   0.870   1.157  0.042 0.967
                          signif
`Macrophage M0_CIBERSORT`      ·
Age                           **
Stage2                          
Stage3                          
Stage4                         *
Gendermale                      
RaceBlack                       
RaceWhite                       
Purity                          
FAM83G                          
Rsquare = 0.092 (max possible = 9.89e-01 )
Likelihood ratio test p = 2.39e-04 
Wald test p = 5.63e-04 
Score (logrank) test p = 4.24e-04 

Macrophage M0_CIBERSORT in KICH (n=66):
Model: Surv(OS, EVENT) ~ `Macrophage M0_CIBERSORT` + Age + Stage + Gender + Race + Purity + `FAM83G` 
63 patients with 9 dying ( 3 missing obs. )
                             coef           HR se(coef)      95%CI_l
`Macrophage M0_CIBERSORT`   5.974 3.932700e+02    6.967        0.000
Age                         0.083 1.086000e+00    0.029        1.027
Stage2                     16.111 9.927941e+06    0.849  1878794.151
Stage3                     17.325 3.341765e+07    0.779  7252754.507
Stage4                     19.759 3.811769e+08    0.908 64247632.483
Gendermale                 -1.227 2.930000e-01    0.731        0.070
RaceBlack                 -17.235 0.000000e+00 6262.568        0.000
RaceWhite                  -2.242 1.060000e-01    1.165        0.011
Purity                      1.496 4.462000e+00    3.654        0.003
FAM83G                      0.110 1.117000e+00    0.670        0.300
                               95%CI_u      z     p signif
`Macrophage M0_CIBERSORT` 3.346643e+08  0.858 0.391       
Age                       1.149000e+00  2.873 0.004     **
Stage2                    5.246131e+07 18.968 0.000    ***
Stage3                    1.539745e+08 22.227 0.000    ***
Stage4                    2.261497e+09 21.750 0.000    ***
Gendermale                1.228000e+00 -1.679 0.093      ·
RaceBlack                          Inf -0.003 0.998       
RaceWhite                 1.043000e+00 -1.924 0.054      ·
Purity                    5.746832e+03  0.409 0.682       
FAM83G                    4.153000e+00  0.164 0.869       
Rsquare = 0.351 (max possible = 6.71e-01 )
Likelihood ratio test p = 2.39e-03 
Wald test p = 2.47e-282 
Score (logrank) test p = 2.61e-08 

Macrophage M0_CIBERSORT in KIRC (n=533):
Model: Surv(OS, EVENT) ~ `Macrophage M0_CIBERSORT` + Age + Stage + Gender + Race + Purity + `FAM83G` 
450 patients with 138 dying ( 83 missing obs. )
                            coef     HR se(coef) 95%CI_l 95%CI_u      z     p
`Macrophage M0_CIBERSORT`  3.183 24.117    1.159   2.489 233.680  2.747 0.006
Age                        0.035  1.035    0.008   1.018   1.053  4.100 0.000
Stage2                     0.250  1.284    0.345   0.652   2.526  0.723 0.470
Stage3                     0.790  2.202    0.232   1.398   3.469  3.405 0.001
Stage4                     1.768  5.858    0.216   3.834   8.952  8.171 0.000
Gendermale                -0.103  0.902    0.183   0.630   1.292 -0.562 0.574
RaceBlack                  0.477  1.612    1.064   0.200  12.975  0.449 0.654
RaceWhite                  0.549  1.731    1.029   0.230  13.002  0.533 0.594
Purity                    -0.003  0.997    0.367   0.486   2.046 -0.007 0.994
FAM83G                     0.039  1.040    0.110   0.838   1.290  0.355 0.722
                          signif
`Macrophage M0_CIBERSORT`     **
Age                          ***
Stage2                          
Stage3                        **
Stage4                       ***
Gendermale                      
RaceBlack                       
RaceWhite                       
Purity                          
FAM83G                          
Rsquare = 0.184 (max possible = 9.65e-01 )
Likelihood ratio test p = 2.38e-15 
Wald test p = 1.75e-15 
Score (logrank) test p = 6.95e-19 

Macrophage M0_CIBERSORT in KIRP (n=290):
Model: Surv(OS, EVENT) ~ `Macrophage M0_CIBERSORT` + Age + Stage + Gender + Race + Purity + `FAM83G` 
219 patients with 34 dying ( 71 missing obs. )
                            coef     HR se(coef) 95%CI_l  95%CI_u      z     p
`Macrophage M0_CIBERSORT`  1.545  4.689    3.721   0.003 6891.775  0.415 0.678
Age                        0.013  1.013    0.015   0.983    1.044  0.828 0.408
Stage2                    -0.184  0.832    1.060   0.104    6.651 -0.173 0.862
Stage3                     1.520  4.572    0.432   1.962   10.654  3.521 0.000
Stage4                     3.061 21.358    0.543   7.369   61.900  5.639 0.000
Gendermale                -0.204  0.815    0.405   0.369    1.804 -0.504 0.614
RaceBlack                 -1.407  0.245    1.221   0.022    2.683 -1.152 0.249
RaceWhite                 -1.602  0.202    1.196   0.019    2.101 -1.339 0.181
Purity                    -0.264  0.768    0.728   0.184    3.201 -0.362 0.717
FAM83G                     0.397  1.488    0.151   1.106    2.002  2.628 0.009
                          signif
`Macrophage M0_CIBERSORT`       
Age                             
Stage2                          
Stage3                       ***
Stage4                       ***
Gendermale                      
RaceBlack                       
RaceWhite                       
Purity                          
FAM83G                        **
Rsquare = 0.187 (max possible = 7.58e-01 )
Likelihood ratio test p = 1.81e-06 
Wald test p = 9.73e-07 
Score (logrank) test p = 5.5e-11 

Macrophage M0_CIBERSORT in LGG (n=516):
Model: Surv(OS, EVENT) ~ `Macrophage M0_CIBERSORT` + Age + Gender + Race + Purity + `FAM83G` 
463 patients with 112 dying ( 53 missing obs. )
                            coef          HR se(coef) 95%CI_l 95%CI_u      z
`Macrophage M0_CIBERSORT` -0.690       0.502    2.186   0.007  36.412 -0.315
Age                        0.062       1.063    0.008   1.047   1.080  7.945
Gendermale                 0.086       1.090    0.196   0.742   1.601  0.439
RaceBlack                 15.802 7292102.080 2466.855   0.000     Inf  0.006
RaceWhite                 15.656 6296620.903 2466.855   0.000     Inf  0.006
Purity                    -0.683       0.505    0.412   0.225   1.134 -1.655
FAM83G                     1.542       4.672    0.371   2.258   9.668  4.154
                              p signif
`Macrophage M0_CIBERSORT` 0.752       
Age                       0.000    ***
Gendermale                0.660       
RaceBlack                 0.995       
RaceWhite                 0.995       
Purity                    0.098      ·
FAM83G                    0.000    ***
Rsquare = 0.161 (max possible = 9.07e-01 )
Likelihood ratio test p = 6.68e-15 
Wald test p = 4.89e-15 
Score (logrank) test p = 2.47e-17 

Macrophage M0_CIBERSORT in LIHC (n=371):
Model: Surv(OS, EVENT) ~ `Macrophage M0_CIBERSORT` + Age + Stage + Gender + Race + Purity + `FAM83G` 
310 patients with 106 dying ( 61 missing obs. )
                            coef     HR se(coef) 95%CI_l 95%CI_u      z     p
`Macrophage M0_CIBERSORT`  3.179 24.015    0.902   4.097 140.776  3.523 0.000
Age                        0.014  1.014    0.008   0.997   1.030  1.615 0.106
Stage2                     0.248  1.281    0.262   0.767   2.142  0.946 0.344
Stage3                     0.837  2.310    0.236   1.454   3.669  3.546 0.000
Stage4                     1.580  4.855    0.623   1.431  16.469  2.536 0.011
Gendermale                -0.120  0.886    0.232   0.563   1.396 -0.520 0.603
RaceBlack                  1.013  2.754    0.494   1.045   7.259  2.049 0.040
RaceWhite                 -0.019  0.981    0.241   0.612   1.574 -0.078 0.938
Purity                     0.519  1.681    0.464   0.677   4.175  1.118 0.263
FAM83G                     0.124  1.132    0.090   0.948   1.352  1.372 0.170
                          signif
`Macrophage M0_CIBERSORT`    ***
Age                             
Stage2                          
Stage3                       ***
Stage4                         *
Gendermale                      
RaceBlack                      *
RaceWhite                       
Purity                          
FAM83G                          
Rsquare = 0.12 (max possible = 9.66e-01 )
Likelihood ratio test p = 1.89e-05 
Wald test p = 6.97e-06 
Score (logrank) test p = 1.75e-06 

Macrophage M0_CIBERSORT in LUAD (n=515):
Model: Surv(OS, EVENT) ~ `Macrophage M0_CIBERSORT` + Age + Stage + Gender + Race + Purity + `FAM83G` 
421 patients with 150 dying ( 94 missing obs. )
                            coef           HR se(coef) 95%CI_l 95%CI_u     z
`Macrophage M0_CIBERSORT`  1.076        2.934    0.904   0.499  17.272 1.190
Age                        0.009        1.009    0.009   0.991   1.027 0.954
Stage2                     0.826        2.284    0.205   1.530   3.412 4.037
Stage3                     0.969        2.634    0.222   1.704   4.073 4.356
Stage4                     0.999        2.716    0.335   1.409   5.234 2.984
Gendermale                 0.026        1.026    0.170   0.736   1.432 0.154
RaceBlack                 16.093  9750005.886 1876.247   0.000     Inf 0.009
RaceWhite                 16.282 11779278.153 1876.247   0.000     Inf 0.009
Purity                     0.632        1.882    0.346   0.956   3.706 1.828
FAM83G                     0.007        1.007    0.100   0.827   1.225 0.067
                              p signif
`Macrophage M0_CIBERSORT` 0.234       
Age                       0.340       
Stage2                    0.000    ***
Stage3                    0.000    ***
Stage4                    0.003     **
Gendermale                0.878       
RaceBlack                 0.993       
RaceWhite                 0.993       
Purity                    0.067      ·
FAM83G                    0.946       
Rsquare = 0.1 (max possible = 9.74e-01 )
Likelihood ratio test p = 3.08e-06 
Wald test p = 3.51e-05 
Score (logrank) test p = 4.21e-06 

Macrophage M0_CIBERSORT in LUSC (n=501):
Model: Surv(OS, EVENT) ~ `Macrophage M0_CIBERSORT` + Age + Stage + Gender + Race + Purity + `FAM83G` 
370 patients with 161 dying ( 131 missing obs. )
                            coef    HR se(coef) 95%CI_l 95%CI_u      z     p
`Macrophage M0_CIBERSORT`  0.131 1.140    0.731   0.272   4.775  0.180 0.857
Age                        0.016 1.016    0.009   0.997   1.034  1.674 0.094
Stage2                     0.181 1.198    0.188   0.828   1.733  0.960 0.337
Stage3                     0.567 1.764    0.216   1.156   2.692  2.631 0.009
Stage4                     0.904 2.468    0.785   0.530  11.494  1.151 0.250
Gendermale                 0.404 1.498    0.194   1.024   2.192  2.082 0.037
RaceBlack                 -0.021 0.979    0.599   0.302   3.168 -0.036 0.971
RaceWhite                 -0.490 0.613    0.556   0.206   1.821 -0.881 0.378
Purity                    -0.508 0.602    0.379   0.286   1.263 -1.342 0.180
FAM83G                     0.177 1.194    0.091   0.999   1.427  1.946 0.052
                          signif
`Macrophage M0_CIBERSORT`       
Age                            ·
Stage2                          
Stage3                        **
Stage4                          
Gendermale                     *
RaceBlack                       
RaceWhite                       
Purity                          
FAM83G                         ·
Rsquare = 0.061 (max possible = 9.87e-01 )
Likelihood ratio test p = 9.81e-03 
Wald test p = 8.59e-03 
Score (logrank) test p = 7.03e-03 

Macrophage M0_CIBERSORT in MESO (n=87):
Model: Surv(OS, EVENT) ~ `Macrophage M0_CIBERSORT` + Age + Stage + Gender + Race + Purity + `FAM83G` 
85 patients with 72 dying ( 2 missing obs. )
                            coef    HR se(coef) 95%CI_l 95%CI_u      z     p
`Macrophage M0_CIBERSORT`  0.110 1.117    1.084   0.133   9.347  0.102 0.919
Age                        0.020 1.020    0.016   0.989   1.052  1.267 0.205
Stage2                    -0.170 0.843    0.474   0.333   2.137 -0.359 0.719
Stage3                    -0.040 0.961    0.418   0.423   2.182 -0.095 0.924
Stage4                    -0.048 0.953    0.483   0.370   2.454 -0.099 0.921
Gendermale                -0.228 0.796    0.334   0.414   1.531 -0.684 0.494
RaceBlack                 -0.260 0.771    1.573   0.035  16.826 -0.165 0.869
RaceWhite                 -0.713 0.490    1.065   0.061   3.954 -0.669 0.503
Purity                    -0.651 0.522    0.568   0.171   1.588 -1.146 0.252
FAM83G                     0.191 1.211    0.180   0.851   1.721  1.064 0.287
                          signif
`Macrophage M0_CIBERSORT`       
Age                             
Stage2                          
Stage3                          
Stage4                          
Gendermale                      
RaceBlack                       
RaceWhite                       
Purity                          
FAM83G                          
Rsquare = 0.073 (max possible = 9.98e-01 )
Likelihood ratio test p = 7.8e-01 
Wald test p = 7.74e-01 
Score (logrank) test p = 7.64e-01 

Macrophage M0_CIBERSORT in OV (n=303):
Model: Surv(OS, EVENT) ~ `Macrophage M0_CIBERSORT` + Age + Race + Purity + `FAM83G` 
238 patients with 153 dying ( 65 missing obs. )
                            coef    HR se(coef) 95%CI_l 95%CI_u      z     p
`Macrophage M0_CIBERSORT` -0.617 0.540    0.812   0.110   2.649 -0.760 0.447
Age                        0.036 1.037    0.008   1.020   1.054  4.418 0.000
RaceBlack                 -0.078 0.925    0.578   0.298   2.871 -0.134 0.893
RaceWhite                 -0.170 0.843    0.516   0.307   2.318 -0.330 0.741
Purity                    -0.420 0.657    0.681   0.173   2.496 -0.617 0.537
FAM83G                     0.074 1.077    0.117   0.857   1.355  0.637 0.524
                          signif
`Macrophage M0_CIBERSORT`       
Age                          ***
RaceBlack                       
RaceWhite                       
Purity                          
FAM83G                          
Rsquare = 0.085 (max possible = 9.97e-01 )
Likelihood ratio test p = 1.8e-03 
Wald test p = 1.51e-03 
Score (logrank) test p = 1.24e-03 

Macrophage M0_CIBERSORT in PAAD (n=179):
Model: Surv(OS, EVENT) ~ `Macrophage M0_CIBERSORT` + Age + Stage + Gender + Race + Purity + `FAM83G` 
165 patients with 89 dying ( 14 missing obs. )
                            coef    HR se(coef) 95%CI_l 95%CI_u      z     p
`Macrophage M0_CIBERSORT`  0.648 1.911    0.934   0.306  11.923  0.693 0.488
Age                        0.022 1.022    0.011   1.000   1.044  1.966 0.049
Stage2                     0.565 1.759    0.455   0.722   4.288  1.243 0.214
Stage3                    -0.225 0.799    1.091   0.094   6.781 -0.206 0.837
Stage4                     0.194 1.214    0.841   0.233   6.309  0.230 0.818
Gendermale                -0.194 0.824    0.218   0.537   1.263 -0.890 0.374
RaceBlack                  0.068 1.070    0.763   0.240   4.775  0.089 0.929
RaceWhite                  0.393 1.482    0.492   0.565   3.887  0.800 0.424
Purity                    -0.704 0.495    0.414   0.220   1.113 -1.701 0.089
FAM83G                     0.037 1.037    0.150   0.773   1.391  0.245 0.807
                          signif
`Macrophage M0_CIBERSORT`       
Age                            *
Stage2                          
Stage3                          
Stage4                          
Gendermale                      
RaceBlack                       
RaceWhite                       
Purity                         ·
FAM83G                          
Rsquare = 0.092 (max possible = 9.91e-01 )
Likelihood ratio test p = 1.03e-01 
Wald test p = 1.53e-01 
Score (logrank) test p = 1.44e-01 

Macrophage M0_CIBERSORT in PCPG (n=181):
Model: Surv(OS, EVENT) ~ `Macrophage M0_CIBERSORT` + Age + Gender + Race + Purity + `FAM83G` 
164 patients with 7 dying ( 17 missing obs. )
                            coef           HR  se(coef) 95%CI_l      95%CI_u
`Macrophage M0_CIBERSORT` -4.527        0.011    13.064   0.000 1.425290e+09
Age                        0.049        1.050     0.032   0.985 1.119000e+00
Gendermale                 1.580        4.857     0.939   0.770 3.062400e+01
RaceBlack                 -0.313        0.731 19725.732   0.000          Inf
RaceWhite                 17.166 28526166.802 15660.693   0.000          Inf
Purity                     5.690      295.779     3.441   0.349 2.509319e+05
FAM83G                    -0.645        0.525     0.703   0.132 2.082000e+00
                               z     p signif
`Macrophage M0_CIBERSORT` -0.347 0.729       
Age                        1.503 0.133       
Gendermale                 1.682 0.093      ·
RaceBlack                  0.000 1.000   <NA>
RaceWhite                  0.001 0.999       
Purity                     1.654 0.098      ·
FAM83G                    -0.917 0.359       
Rsquare = 0.062 (max possible = 3.07e-01 )
Likelihood ratio test p = 1.62e-01 
Wald test p = 5.05e-01 
Score (logrank) test p = 3.26e-01 

Macrophage M0_CIBERSORT in PRAD (n=498):
Model: Surv(OS, EVENT) ~ `Macrophage M0_CIBERSORT` + Age + Race + Purity + `FAM83G` 
403 patients with 9 dying ( 95 missing obs. )
                            coef           HR se(coef) 95%CI_l    95%CI_u
`Macrophage M0_CIBERSORT`  3.473       32.241    4.972   0.002 550616.728
Age                        0.012        1.012    0.058   0.903      1.134
RaceBlack                 15.188  3947022.994 6860.781   0.000        Inf
RaceWhite                 16.346 12558212.721 6860.781   0.000        Inf
Purity                     0.910        2.483    1.413   0.156     39.599
FAM83G                    -0.033        0.968    0.417   0.428      2.190
                               z     p signif
`Macrophage M0_CIBERSORT`  0.699 0.485       
Age                        0.207 0.836       
RaceBlack                  0.002 0.998       
RaceWhite                  0.002 0.998       
Purity                     0.644 0.520       
FAM83G                    -0.079 0.937       
Rsquare = 0.008 (max possible = 1.83e-01 )
Likelihood ratio test p = 7.92e-01 
Wald test p = 8.67e-01 
Score (logrank) test p = 8.12e-01 

Macrophage M0_CIBERSORT in READ (n=166):
Model: Surv(OS, EVENT) ~ `Macrophage M0_CIBERSORT` + Age + Stage + Gender + Race + Purity + `FAM83G` 
72 patients with 13 dying ( 94 missing obs. )
                            coef           HR  se(coef) 95%CI_l  95%CI_u      z
`Macrophage M0_CIBERSORT` -0.816        0.442     4.375   0.000 2341.587 -0.186
Age                        0.076        1.079     0.044   0.989    1.177  1.703
Stage2                    -2.189        0.112     1.302   0.009    1.437 -1.681
Stage3                    -0.988        0.372     1.029   0.050    2.800 -0.960
Stage4                    -0.801        0.449     1.185   0.044    4.581 -0.676
Gendermale                -0.479        0.619     0.753   0.142    2.709 -0.636
RaceBlack                 -0.611        0.543 64276.322   0.000      Inf  0.000
RaceWhite                 16.935 22624028.349 63582.868   0.000      Inf  0.000
Purity                    -0.720        0.487     1.628   0.020   11.836 -0.442
FAM83G                    -0.582        0.559     0.496   0.212    1.476 -1.174
                              p signif
`Macrophage M0_CIBERSORT` 0.852       
Age                       0.089      ·
Stage2                    0.093      ·
Stage3                    0.337       
Stage4                    0.499       
Gendermale                0.525       
RaceBlack                 1.000   <NA>
RaceWhite                 1.000   <NA>
Purity                    0.658       
FAM83G                    0.240       
Rsquare = 0.245 (max possible = 7.04e-01 )
Likelihood ratio test p = 2.68e-02 
Wald test p = 9.35e-01 
Score (logrank) test p = 1.79e-02 

Macrophage M0_CIBERSORT in SARC (n=260):
Model: Surv(OS, EVENT) ~ `Macrophage M0_CIBERSORT` + Age + Gender + Race + Purity + `FAM83G` 
233 patients with 90 dying ( 27 missing obs. )
                            coef     HR se(coef) 95%CI_l 95%CI_u      z     p
`Macrophage M0_CIBERSORT`  2.749 15.628    0.771   3.450  70.801  3.566 0.000
Age                        0.020  1.021    0.008   1.005   1.036  2.590 0.010
Gendermale                -0.047  0.954    0.224   0.615   1.480 -0.211 0.833
RaceBlack                 -0.695  0.499    1.109   0.057   4.382 -0.627 0.530
RaceWhite                 -0.704  0.495    1.026   0.066   3.697 -0.686 0.493
Purity                     1.226  3.409    0.574   1.106  10.511  2.135 0.033
FAM83G                    -0.157  0.855    0.098   0.706   1.035 -1.607 0.108
                          signif
`Macrophage M0_CIBERSORT`    ***
Age                            *
Gendermale                      
RaceBlack                       
RaceWhite                       
Purity                         *
FAM83G                          
Rsquare = 0.092 (max possible = 9.75e-01 )
Likelihood ratio test p = 2.08e-03 
Wald test p = 9.83e-04 
Score (logrank) test p = 7.61e-04 

Macrophage M0_CIBERSORT in SKCM (n=471):
Model: Surv(OS, EVENT) ~ `Macrophage M0_CIBERSORT` + Age + Stage + Gender + Race + Purity + `FAM83G` 
390 patients with 186 dying ( 81 missing obs. )
                            coef    HR se(coef) 95%CI_l 95%CI_u      z     p
`Macrophage M0_CIBERSORT`  0.757 2.131    0.446   0.890   5.106  1.698 0.090
Age                        0.019 1.019    0.005   1.008   1.029  3.528 0.000
Stage2                     0.256 1.292    0.219   0.841   1.983  1.170 0.242
Stage3                     0.577 1.780    0.204   1.193   2.658  2.821 0.005
Stage4                     1.281 3.600    0.354   1.798   7.208  3.616 0.000
Gendermale                -0.056 0.945    0.158   0.694   1.288 -0.356 0.722
RaceWhite                 -1.162 0.313    0.407   0.141   0.694 -2.859 0.004
Purity                     0.989 2.689    0.347   1.361   5.313  2.847 0.004
FAM83G                     0.091 1.095    0.071   0.954   1.258  1.287 0.198
                          signif
`Macrophage M0_CIBERSORT`      ·
Age                          ***
Stage2                          
Stage3                        **
Stage4                       ***
Gendermale                      
RaceWhite                     **
Purity                        **
FAM83G                          
Rsquare = 0.136 (max possible = 9.92e-01 )
Likelihood ratio test p = 5.08e-09 
Wald test p = 3.31e-09 
Score (logrank) test p = 3.25e-10 

Macrophage M0_CIBERSORT in SKCM-Primary (n=103):
Model: Surv(OS, EVENT) ~ `Macrophage M0_CIBERSORT` + Age + Stage + Gender + Race + Purity + `FAM83G` 
94 patients with 26 dying ( 9 missing obs. )
                            coef           HR se(coef) 95%CI_l 95%CI_u      z
`Macrophage M0_CIBERSORT`  1.414 4.112000e+00    1.602   0.178  94.935  0.883
Age                        0.016 1.017000e+00    0.017   0.984   1.050  0.987
Stage2                    17.290 3.228028e+07 6306.848   0.000     Inf  0.003
Stage3                    17.805 5.402721e+07 6306.848   0.000     Inf  0.003
Stage4                    19.984 4.776069e+08 6306.848   0.000     Inf  0.003
Gendermale                 0.492 1.636000e+00    0.506   0.607   4.406  0.973
RaceWhite                 -1.054 3.490000e-01    0.676   0.093   1.311 -1.559
Purity                     0.608 1.836000e+00    1.055   0.232  14.506  0.576
FAM83G                     0.174 1.191000e+00    0.189   0.823   1.723  0.925
                              p signif
`Macrophage M0_CIBERSORT` 0.377       
Age                       0.324       
Stage2                    0.998       
Stage3                    0.998       
Stage4                    0.997       
Gendermale                0.330       
RaceWhite                 0.119       
Purity                    0.564       
FAM83G                    0.355       
Rsquare = 0.173 (max possible = 8.69e-01 )
Likelihood ratio test p = 3.73e-02 
Wald test p = 2.73e-02 
Score (logrank) test p = 1.76e-03 

Macrophage M0_CIBERSORT in SKCM-Metastasis (n=368):
Model: Surv(OS, EVENT) ~ `Macrophage M0_CIBERSORT` + Age + Stage + Gender + Race + Purity + `FAM83G` 
296 patients with 160 dying ( 72 missing obs. )
                            coef    HR se(coef) 95%CI_l 95%CI_u      z     p
`Macrophage M0_CIBERSORT`  0.911 2.486    0.481   0.968   6.383  1.893 0.058
Age                        0.021 1.021    0.006   1.010   1.033  3.722 0.000
Stage2                     0.124 1.132    0.231   0.720   1.781  0.539 0.590
Stage3                     0.532 1.703    0.209   1.131   2.564  2.548 0.011
Stage4                     1.043 2.837    0.401   1.292   6.230  2.597 0.009
Gendermale                -0.073 0.929    0.173   0.662   1.304 -0.424 0.672
RaceWhite                 -0.952 0.386    0.604   0.118   1.260 -1.577 0.115
Purity                     1.036 2.817    0.378   1.344   5.904  2.743 0.006
FAM83G                     0.008 1.008    0.080   0.862   1.179  0.099 0.921
                          signif
`Macrophage M0_CIBERSORT`      ·
Age                          ***
Stage2                          
Stage3                         *
Stage4                        **
Gendermale                      
RaceWhite                       
Purity                        **
FAM83G                          
Rsquare = 0.144 (max possible = 9.95e-01 )
Likelihood ratio test p = 5.68e-07 
Wald test p = 9.09e-07 
Score (logrank) test p = 2.89e-07 

Macrophage M0_CIBERSORT in STAD (n=415):
Model: Surv(OS, EVENT) ~ `Macrophage M0_CIBERSORT` + Age + Stage + Gender + Race + Purity + `FAM83G` 
289 patients with 111 dying ( 126 missing obs. )
                            coef    HR se(coef) 95%CI_l 95%CI_u      z     p
`Macrophage M0_CIBERSORT` -0.821 0.440    1.239   0.039   4.987 -0.663 0.507
Age                        0.029 1.030    0.010   1.009   1.051  2.841 0.005
Stage2                     0.528 1.695    0.394   0.783   3.670  1.340 0.180
Stage3                     0.912 2.490    0.368   1.211   5.119  2.482 0.013
Stage4                     1.241 3.460    0.508   1.279   9.359  2.445 0.015
Gendermale                 0.203 1.225    0.209   0.814   1.844  0.973 0.330
RaceBlack                  0.434 1.543    0.456   0.631   3.770  0.951 0.342
RaceWhite                  0.197 1.218    0.247   0.750   1.978  0.798 0.425
Purity                    -0.497 0.609    0.384   0.287   1.293 -1.292 0.196
FAM83G                    -0.378 0.685    0.109   0.553   0.849 -3.454 0.001
                          signif
`Macrophage M0_CIBERSORT`       
Age                           **
Stage2                          
Stage3                         *
Stage4                         *
Gendermale                      
RaceBlack                       
RaceWhite                       
Purity                          
FAM83G                        **
Rsquare = 0.109 (max possible = 9.79e-01 )
Likelihood ratio test p = 2.37e-04 
Wald test p = 3.3e-04 
Score (logrank) test p = 2.26e-04 

Macrophage M0_CIBERSORT in TGCT (n=150):
Model: Surv(OS, EVENT) ~ `Macrophage M0_CIBERSORT` + Age + Stage + Race + Purity + `FAM83G` 
75 patients with 2 dying ( 75 missing obs. )
                             coef          HR     se(coef) 95%CI_l 95%CI_u
`Macrophage M0_CIBERSORT`  -5.970       0.003   136756.856       0     Inf
Age                        -1.640       0.194     1850.294       0     Inf
Stage2                     -5.907       0.003    50762.154       0     Inf
Stage3                     12.575  289269.956   167585.018       0     Inf
RaceBlack                  11.965  157197.483 27149924.672       0     Inf
RaceWhite                 -27.853       0.000 27048636.979       0     Inf
Purity                     14.948 3104137.646   235039.792       0     Inf
FAM83G                      2.816      16.703    21368.572       0     Inf
                               z     p signif
`Macrophage M0_CIBERSORT`  0.000 1.000   <NA>
Age                       -0.001 0.999       
Stage2                     0.000 1.000   <NA>
Stage3                     0.000 1.000   <NA>
RaceBlack                  0.000 1.000   <NA>
RaceWhite                  0.000 1.000   <NA>
Purity                     0.000 1.000   <NA>
FAM83G                     0.000 1.000   <NA>
Rsquare = 0.14 (max possible = 1.4e-01 )
Likelihood ratio test p = 1.84e-01 
Wald test p = 1e+00 
Score (logrank) test p = 3.9e-03 

Macrophage M0_CIBERSORT in THCA (n=509):
Model: Surv(OS, EVENT) ~ `Macrophage M0_CIBERSORT` + Age + Stage + Gender + Race + Purity + `FAM83G` 
395 patients with 16 dying ( 114 missing obs. )
                            coef           HR se(coef) 95%CI_l  95%CI_u      z
`Macrophage M0_CIBERSORT`  3.284       26.689    2.733   0.126 5660.508  1.202
Age                        0.148        1.159    0.028   1.097    1.224  5.285
Stage2                     0.956        2.602    1.198   0.248   27.243  0.798
Stage3                     0.499        1.647    0.914   0.274    9.888  0.546
Stage4                     2.174        8.792    1.059   1.103   70.105  2.052
Gendermale                -0.428        0.652    0.714   0.161    2.639 -0.600
RaceBlack                 17.739 50575585.494 9623.562   0.000      Inf  0.002
RaceWhite                 17.269 31603411.898 9623.562   0.000      Inf  0.002
Purity                     3.249       25.775    1.322   1.933  343.727  2.459
FAM83G                     0.687        1.988    0.353   0.994    3.973  1.944
                              p signif
`Macrophage M0_CIBERSORT` 0.230       
Age                       0.000    ***
Stage2                    0.425       
Stage3                    0.585       
Stage4                    0.040      *
Gendermale                0.548       
RaceBlack                 0.999       
RaceWhite                 0.999       
Purity                    0.014      *
FAM83G                    0.052      ·
Rsquare = 0.161 (max possible = 3.47e-01 )
Likelihood ratio test p = 5.63e-11 
Wald test p = 1.38e-04 
Score (logrank) test p = 7.23e-11 

Macrophage M0_CIBERSORT in THYM (n=120):
Model: Surv(OS, EVENT) ~ `Macrophage M0_CIBERSORT` + Age + Gender + Race + Purity + `FAM83G` 
113 patients with 9 dying ( 7 missing obs. )
                             coef    HR  se(coef) 95%CI_l     95%CI_u      z
`Macrophage M0_CIBERSORT`  -4.697 0.009    10.051   0.000 3276658.167 -0.467
Age                         0.057 1.059     0.034   0.990       1.132  1.673
Gendermale                 -0.040 0.961     0.771   0.212       4.356 -0.051
RaceBlack                 -17.073 0.000 10069.727   0.000         Inf -0.002
RaceWhite                   0.050 1.051     1.229   0.094      11.700  0.041
Purity                      0.363 1.437     1.102   0.166      12.471  0.329
FAM83G                     -0.030 0.970     0.487   0.374       2.517 -0.063
                              p signif
`Macrophage M0_CIBERSORT` 0.640       
Age                       0.094      ·
Gendermale                0.959       
RaceBlack                 0.999       
RaceWhite                 0.968       
Purity                    0.742       
FAM83G                    0.950       
Rsquare = 0.047 (max possible = 4.51e-01 )
Likelihood ratio test p = 6.03e-01 
Wald test p = 7.27e-01 
Score (logrank) test p = 6.32e-01 

Macrophage M0_CIBERSORT in UCEC (n=545):
Model: Surv(OS, EVENT) ~ `Macrophage M0_CIBERSORT` + Age + Race + Purity + `FAM83G` 
85 patients with 16 dying ( 460 missing obs. )
                            coef    HR se(coef) 95%CI_l 95%CI_u      z     p
`Macrophage M0_CIBERSORT`  0.253 1.288    2.327   0.013 123.181  0.109 0.914
Age                       -0.003 0.997    0.030   0.940   1.056 -0.116 0.907
RaceWhite                  1.403 4.066    0.716   0.999  16.545  1.959 0.050
Purity                     1.262 3.532    1.300   0.276  45.117  0.971 0.332
FAM83G                    -0.032 0.968    0.280   0.559   1.676 -0.116 0.908
                          signif
`Macrophage M0_CIBERSORT`       
Age                             
RaceWhite                      ·
Purity                          
FAM83G                          
Rsquare = 0.081 (max possible = 7.29e-01 )
Likelihood ratio test p = 2.05e-01 
Wald test p = 3.1e-01 
Score (logrank) test p = 2.36e-01 

Macrophage M0_CIBERSORT in UCS (n=57):
Model: Surv(OS, EVENT) ~ `Macrophage M0_CIBERSORT` + Age + Race + Purity + `FAM83G` 
52 patients with 32 dying ( 5 missing obs. )
                            coef           HR se(coef) 95%CI_l 95%CI_u      z
`Macrophage M0_CIBERSORT`  1.080        2.946    1.118   0.329  26.342  0.967
Age                        0.057        1.058    0.027   1.004   1.116  2.111
RaceBlack                 17.047 25314592.715 6540.160   0.000     Inf  0.003
RaceWhite                 17.256 31214663.338 6540.160   0.000     Inf  0.003
Purity                    -1.390        0.249    1.119   0.028   2.234 -1.242
FAM83G                    -0.335        0.715    0.281   0.412   1.240 -1.195
                              p signif
`Macrophage M0_CIBERSORT` 0.334       
Age                       0.035      *
RaceBlack                 0.998       
RaceWhite                 0.998       
Purity                    0.214       
FAM83G                    0.232       
Rsquare = 0.15 (max possible = 9.83e-01 )
Likelihood ratio test p = 2.07e-01 
Wald test p = 3.4e-01 
Score (logrank) test p = 2.47e-01 

Macrophage M0_CIBERSORT in UVM (n=80):
Model: Surv(OS, EVENT) ~ `Macrophage M0_CIBERSORT` + Age + Stage + Gender + Purity + `FAM83G` 
77 patients with 22 dying ( 3 missing obs. )
                            coef     HR se(coef) 95%CI_l 95%CI_u      z     p
`Macrophage M0_CIBERSORT` -0.628  0.534    2.184   0.007  38.577 -0.287 0.774
Age                        0.048  1.049    0.020   1.008   1.092  2.371 0.018
Stage3                     0.253  1.288    0.512   0.472   3.515  0.495 0.621
Stage4                     3.978 53.384    1.232   4.775 596.774  3.229 0.001
Gendermale                 0.241  1.273    0.488   0.489   3.311  0.494 0.621
Purity                     2.099  8.161    1.249   0.705  94.403  1.681 0.093
FAM83G                     0.634  1.886    0.383   0.890   3.996  1.656 0.098
                          signif
`Macrophage M0_CIBERSORT`       
Age                            *
Stage3                          
Stage4                        **
Gendermale                      
Purity                         ·
FAM83G                         ·
Rsquare = 0.279 (max possible = 8.72e-01 )
Likelihood ratio test p = 7.14e-04 
Wald test p = 3.92e-03 
Score (logrank) test p = 3.27e-09 

Macrophage M0_CIBERSORT-ABS in ACC (n=79):
Model: Surv(OS, EVENT) ~ `Macrophage M0_CIBERSORT-ABS` + Age + Gender + Race + Purity + `FAM83G` 
64 patients with 24 dying ( 15 missing obs. )
                                coef           HR  se(coef)      95%CI_l
`Macrophage M0_CIBERSORT-ABS` 57.831 1.304956e+25    14.019 1.521526e+13
Age                            0.006 1.006000e+00     0.015 9.780000e-01
Gendermale                     0.808 2.244000e+00     0.456 9.190000e-01
RaceBlack                      0.088 1.092000e+00 14270.445 0.000000e+00
RaceWhite                     16.338 1.245645e+07 12268.811 0.000000e+00
Purity                        11.356 8.546283e+04     3.515 8.701100e+01
FAM83G                        -0.080 9.230000e-01     0.238 5.780000e-01
                                   95%CI_u      z     p signif
`Macrophage M0_CIBERSORT-ABS` 1.119212e+37  4.125 0.000    ***
Age                           1.035000e+00  0.426 0.670       
Gendermale                    5.481000e+00  1.775 0.076      ·
RaceBlack                              Inf  0.000 1.000   <NA>
RaceWhite                              Inf  0.001 0.999       
Purity                        8.394238e+07  3.230 0.001     **
FAM83G                        1.472000e+00 -0.337 0.736       
Rsquare = 0.321 (max possible = 9.38e-01 )
Likelihood ratio test p = 8.45e-04 
Wald test p = 7.08e-03 
Score (logrank) test p = 1.66e-05 

Macrophage M0_CIBERSORT-ABS in BLCA (n=408):
Model: Surv(OS, EVENT) ~ `Macrophage M0_CIBERSORT-ABS` + Age + Stage + Gender + Race + Purity + `FAM83G` 
348 patients with 160 dying ( 60 missing obs. )
                                coef          HR se(coef) 95%CI_l 95%CI_u
`Macrophage M0_CIBERSORT-ABS` -0.726       0.484    1.830   0.013  17.463
Age                            0.033       1.034    0.009   1.016   1.051
Stage2                        14.517 2015845.706 1871.595   0.000     Inf
Stage3                        14.990 3236800.738 1871.595   0.000     Inf
Stage4                        15.506 5424526.818 1871.595   0.000     Inf
Gendermale                    -0.162       0.850    0.180   0.597   1.211
RaceBlack                      0.644       1.905    0.456   0.780   4.654
RaceWhite                      0.091       1.096    0.356   0.545   2.203
Purity                         0.092       1.096    0.361   0.541   2.223
FAM83G                         0.103       1.108    0.083   0.943   1.303
                                   z     p signif
`Macrophage M0_CIBERSORT-ABS` -0.397 0.692       
Age                            3.873 0.000    ***
Stage2                         0.008 0.994       
Stage3                         0.008 0.994       
Stage4                         0.008 0.993       
Gendermale                    -0.899 0.369       
RaceBlack                      1.414 0.157       
RaceWhite                      0.257 0.797       
Purity                         0.255 0.799       
FAM83G                         1.243 0.214       
Rsquare = 0.134 (max possible = 9.91e-01 )
Likelihood ratio test p = 2.5e-07 
Wald test p = 1.08e-06 
Score (logrank) test p = 3.23e-07 

Macrophage M0_CIBERSORT-ABS in BRCA (n=1100):
Model: Surv(OS, EVENT) ~ `Macrophage M0_CIBERSORT-ABS` + Age + Stage + Gender + Race + Purity + `FAM83G` 
878 patients with 121 dying ( 222 missing obs. )
                                coef     HR se(coef) 95%CI_l 95%CI_u      z
`Macrophage M0_CIBERSORT-ABS` -0.100  0.905    1.992   0.018  44.905 -0.050
Age                            0.036  1.036    0.008   1.021   1.052  4.685
Stage2                         0.408  1.504    0.304   0.828   2.730  1.341
Stage3                         1.187  3.277    0.314   1.772   6.060  3.783
Stage4                         2.546 12.750    0.391   5.929  27.418  6.516
Gendermale                     0.050  1.051    1.007   0.146   7.572  0.050
RaceBlack                     -0.049  0.952    0.623   0.281   3.230 -0.079
RaceWhite                     -0.267  0.766    0.598   0.237   2.474 -0.446
Purity                         0.493  1.637    0.423   0.714   3.754  1.164
FAM83G                         0.097  1.102    0.108   0.893   1.361  0.906
                                  p signif
`Macrophage M0_CIBERSORT-ABS` 0.960       
Age                           0.000    ***
Stage2                        0.180       
Stage3                        0.000    ***
Stage4                        0.000    ***
Gendermale                    0.960       
RaceBlack                     0.937       
RaceWhite                     0.656       
Purity                        0.244       
FAM83G                        0.365       
Rsquare = 0.082 (max possible = 7.85e-01 )
Likelihood ratio test p = 5.14e-12 
Wald test p = 2.14e-15 
Score (logrank) test p = 2.5e-21 

Macrophage M0_CIBERSORT-ABS in BRCA-Basal (n=191):
Model: Surv(OS, EVENT) ~ `Macrophage M0_CIBERSORT-ABS` + Age + Stage + Race + Purity + `FAM83G` 
163 patients with 24 dying ( 28 missing obs. )
                                coef           HR se(coef) 95%CI_l   95%CI_u
`Macrophage M0_CIBERSORT-ABS`  1.156 3.176000e+00    4.389   0.001 17277.755
Age                            0.015 1.015000e+00    0.018   0.979     1.052
Stage2                        18.723 1.352562e+08 6466.715   0.000       Inf
Stage3                        20.207 5.968099e+08 6466.715   0.000       Inf
Stage4                        21.574 2.342224e+09 6466.715   0.000       Inf
RaceBlack                     -0.757 4.690000e-01    1.177   0.047     4.710
RaceWhite                     -1.133 3.220000e-01    1.168   0.033     3.180
Purity                         0.730 2.075000e+00    0.983   0.302    14.255
FAM83G                        -0.172 8.420000e-01    0.233   0.533     1.328
                                   z     p signif
`Macrophage M0_CIBERSORT-ABS`  0.263 0.792       
Age                            0.806 0.420       
Stage2                         0.003 0.998       
Stage3                         0.003 0.998       
Stage4                         0.003 0.997       
RaceBlack                     -0.643 0.520       
RaceWhite                     -0.970 0.332       
Purity                         0.743 0.458       
FAM83G                        -0.741 0.459       
Rsquare = 0.16 (max possible = 7.18e-01 )
Likelihood ratio test p = 8.32e-04 
Wald test p = 1.06e-02 
Score (logrank) test p = 8.59e-06 

Macrophage M0_CIBERSORT-ABS in BRCA-Her2 (n=82):
Model: Surv(OS, EVENT) ~ `Macrophage M0_CIBERSORT-ABS` + Age + Stage + Race + Purity + `FAM83G` 
59 patients with 11 dying ( 23 missing obs. )
                                coef           HR  se(coef) 95%CI_l
`Macrophage M0_CIBERSORT-ABS` -7.373 1.000000e-03    16.277   0.000
Age                            0.047 1.048000e+00     0.032   0.985
Stage2                        17.610 4.447213e+07 14223.441   0.000
Stage3                        19.471 2.858240e+08 14223.441   0.000
Stage4                            NA           NA     0.000      NA
RaceBlack                     -3.863 2.100000e-02     2.085   0.000
RaceWhite                     -1.920 1.470000e-01     1.636   0.006
Purity                         3.036 2.082600e+01     2.348   0.209
FAM83G                        -0.679 5.070000e-01     0.494   0.193
                                   95%CI_u      z     p signif
`Macrophage M0_CIBERSORT-ABS` 4.496640e+10 -0.453 0.651       
Age                           1.115000e+00  1.484 0.138       
Stage2                                 Inf  0.001 0.999       
Stage3                                 Inf  0.001 0.999       
Stage4                                  NA     NA    NA   <NA>
RaceBlack                     1.251000e+00 -1.853 0.064      ·
RaceWhite                     3.619000e+00 -1.174 0.240       
Purity                        2.076202e+03  1.293 0.196       
FAM83G                        1.334000e+00 -1.375 0.169       
Rsquare = 0.392 (max possible = 6.68e-01 )
Likelihood ratio test p = 2.79e-04 
Wald test p = 4e-01 
Score (logrank) test p = 3.59e-14 

Macrophage M0_CIBERSORT-ABS in BRCA-LumA (n=568):
Model: Surv(OS, EVENT) ~ `Macrophage M0_CIBERSORT-ABS` + Age + Stage + Gender + Race + Purity + `FAM83G` 
464 patients with 55 dying ( 104 missing obs. )
                                 coef    HR se(coef) 95%CI_l  95%CI_u      z
`Macrophage M0_CIBERSORT-ABS`   0.993 2.700    3.494   0.003 2542.036  0.284
Age                             0.048 1.049    0.012   1.025    1.073  4.041
Stage2                          0.336 1.400    0.376   0.670    2.924  0.895
Stage3                          0.897 2.452    0.397   1.126    5.341  2.258
Stage4                          2.299 9.961    0.614   2.992   33.162  3.746
Gendermale                    -15.423 0.000 3478.527   0.000      Inf -0.004
RaceBlack                      -0.504 0.604    1.182   0.060    6.124 -0.427
RaceWhite                       0.146 1.157    1.037   0.152    8.831  0.141
Purity                          0.331 1.392    0.624   0.410    4.727  0.531
FAM83G                          0.168 1.184    0.189   0.818    1.713  0.894
                                  p signif
`Macrophage M0_CIBERSORT-ABS` 0.776       
Age                           0.000    ***
Stage2                        0.371       
Stage3                        0.024      *
Stage4                        0.000    ***
Gendermale                    0.996       
RaceBlack                     0.670       
RaceWhite                     0.888       
Purity                        0.596       
FAM83G                        0.371       
Rsquare = 0.072 (max possible = 6.81e-01 )
Likelihood ratio test p = 1.51e-04 
Wald test p = 3.67e-05 
Score (logrank) test p = 7.39e-07 

Macrophage M0_CIBERSORT-ABS in BRCA-LumB (n=219):
Model: Surv(OS, EVENT) ~ `Macrophage M0_CIBERSORT-ABS` + Age + Stage + Gender + Race + Purity + `FAM83G` 
157 patients with 25 dying ( 62 missing obs. )
                                coef           HR se(coef) 95%CI_l  95%CI_u
`Macrophage M0_CIBERSORT-ABS` -4.233        0.015    6.737   0.000 7876.204
Age                            0.049        1.050    0.022   1.006    1.096
Stage2                         0.684        1.982    1.078   0.240   16.393
Stage3                         1.574        4.828    1.061   0.604   38.615
Stage4                         2.018        7.522    1.179   0.746   75.848
Gendermale                     0.911        2.487    1.119   0.277   22.286
RaceBlack                     16.616 16460738.797 6439.299   0.000      Inf
RaceWhite                     15.942  8386142.916 6439.299   0.000      Inf
Purity                         0.685        1.983    1.434   0.119   32.969
FAM83G                        -0.017        0.983    0.240   0.614    1.574
                                   z     p signif
`Macrophage M0_CIBERSORT-ABS` -0.628 0.530       
Age                            2.224 0.026      *
Stage2                         0.635 0.526       
Stage3                         1.484 0.138       
Stage4                         1.712 0.087      ·
Gendermale                     0.814 0.416       
RaceBlack                      0.003 0.998       
RaceWhite                      0.002 0.998       
Purity                         0.477 0.633       
FAM83G                        -0.072 0.943       
Rsquare = 0.108 (max possible = 6.98e-01 )
Likelihood ratio test p = 5.69e-02 
Wald test p = 9.73e-02 
Score (logrank) test p = 3.48e-02 

Macrophage M0_CIBERSORT-ABS in CESC (n=306):
Model: Surv(OS, EVENT) ~ `Macrophage M0_CIBERSORT-ABS` + Age + Race + Purity + `FAM83G` 
227 patients with 55 dying ( 79 missing obs. )
                               coef    HR se(coef) 95%CI_l   95%CI_u     z
`Macrophage M0_CIBERSORT-ABS` 1.441 4.227    4.318   0.001 20025.290 0.334
Age                           0.011 1.011    0.010   0.991     1.031 1.093
RaceBlack                     0.957 2.604    1.071   0.319    21.267 0.893
RaceWhite                     0.735 2.085    1.019   0.283    15.375 0.721
Purity                        0.657 1.929    0.744   0.449     8.292 0.883
FAM83G                        0.099 1.104    0.116   0.880     1.386 0.855
                                  p signif
`Macrophage M0_CIBERSORT-ABS` 0.739       
Age                           0.274       
RaceBlack                     0.372       
RaceWhite                     0.471       
Purity                        0.377       
FAM83G                        0.392       
Rsquare = 0.018 (max possible = 8.91e-01 )
Likelihood ratio test p = 6.66e-01 
Wald test p = 6.95e-01 
Score (logrank) test p = 6.85e-01 

Macrophage M0_CIBERSORT-ABS in CHOL (n=36):
Model: Surv(OS, EVENT) ~ `Macrophage M0_CIBERSORT-ABS` + Age + Stage + Gender + Race + Purity + `FAM83G` 
36 patients with 18 dying ( 0 missing obs. )
                                 coef     HR se(coef) 95%CI_l     95%CI_u
`Macrophage M0_CIBERSORT-ABS`   2.955 19.201    6.516   0.000 6754202.241
Age                             0.014  1.014    0.023   0.969       1.061
Stage2                          0.823  2.277    0.741   0.533       9.730
Stage3                        -16.103  0.000 6941.196   0.000         Inf
Stage4                          0.994  2.703    0.735   0.640      11.411
Gendermale                      0.175  1.192    0.612   0.359       3.950
RaceBlack                      -0.118  0.889    1.549   0.043      18.493
RaceWhite                      -1.028  0.358    0.900   0.061       2.087
Purity                          2.210  9.120    1.684   0.336     247.303
FAM83G                         -0.218  0.804    0.366   0.392       1.649
                                   z     p signif
`Macrophage M0_CIBERSORT-ABS`  0.454 0.650       
Age                            0.592 0.554       
Stage2                         1.110 0.267       
Stage3                        -0.002 0.998       
Stage4                         1.353 0.176       
Gendermale                     0.287 0.774       
RaceBlack                     -0.076 0.939       
RaceWhite                     -1.142 0.253       
Purity                         1.313 0.189       
FAM83G                        -0.595 0.552       
Rsquare = 0.221 (max possible = 9.46e-01 )
Likelihood ratio test p = 5.33e-01 
Wald test p = 7.43e-01 
Score (logrank) test p = 5.71e-01 

Macrophage M0_CIBERSORT-ABS in COAD (n=458):
Model: Surv(OS, EVENT) ~ `Macrophage M0_CIBERSORT-ABS` + Age + Stage + Gender + Race + Purity + `FAM83G` 
236 patients with 58 dying ( 222 missing obs. )
                                coef     HR se(coef) 95%CI_l 95%CI_u      z
`Macrophage M0_CIBERSORT-ABS`  0.799  2.224    2.078   0.038 130.568  0.385
Age                            0.029  1.030    0.013   1.004   1.056  2.274
Stage2                         0.443  1.558    0.638   0.446   5.439  0.695
Stage3                         1.081  2.947    0.628   0.861  10.089  1.721
Stage4                         2.312 10.094    0.634   2.911  35.001  3.644
Gendermale                     0.333  1.395    0.289   0.792   2.460  1.152
RaceBlack                     -0.357  0.700    0.847   0.133   3.682 -0.421
RaceWhite                     -0.336  0.715    0.786   0.153   3.337 -0.427
Purity                        -0.594  0.552    0.675   0.147   2.070 -0.881
FAM83G                        -0.266  0.766    0.208   0.510   1.151 -1.281
                                  p signif
`Macrophage M0_CIBERSORT-ABS` 0.701       
Age                           0.023      *
Stage2                        0.487       
Stage3                        0.085      ·
Stage4                        0.000    ***
Gendermale                    0.249       
RaceBlack                     0.673       
RaceWhite                     0.669       
Purity                        0.378       
FAM83G                        0.200       
Rsquare = 0.132 (max possible = 8.97e-01 )
Likelihood ratio test p = 2.38e-04 
Wald test p = 2.13e-04 
Score (logrank) test p = 2.44e-05 

Macrophage M0_CIBERSORT-ABS in DLBC (n=48):
Model: Surv(OS, EVENT) ~ `Macrophage M0_CIBERSORT-ABS` + Age + Gender + Race + Purity + `FAM83G` 
41 patients with 5 dying ( 7 missing obs. )
                                coef     HR se(coef) 95%CI_l  95%CI_u      z
`Macrophage M0_CIBERSORT-ABS` -4.256  0.014    4.664   0.000  132.296 -0.913
Age                           -0.099  0.906    0.074   0.784    1.047 -1.338
Gendermale                    -1.581  0.206    1.787   0.006    6.831 -0.885
RaceBlack                     -2.081  0.125    2.678   0.001   23.750 -0.777
RaceWhite                     -5.776  0.003    3.251   0.000    1.813 -1.777
Purity                        -7.152  0.001    4.317   0.000    3.704 -1.657
FAM83G                         3.616 37.206    1.853   0.984 1406.861  1.951
                                  p signif
`Macrophage M0_CIBERSORT-ABS` 0.361       
Age                           0.181       
Gendermale                    0.376       
RaceBlack                     0.437       
RaceWhite                     0.076      ·
Purity                        0.098      ·
FAM83G                        0.051      ·
Rsquare = 0.325 (max possible = 5.58e-01 )
Likelihood ratio test p = 2.39e-02 
Wald test p = 4.61e-01 
Score (logrank) test p = 6.51e-02 

Macrophage M0_CIBERSORT-ABS in ESCA (n=185):
Model: Surv(OS, EVENT) ~ `Macrophage M0_CIBERSORT-ABS` + Age + Stage + Gender + Race + Purity + `FAM83G` 
140 patients with 47 dying ( 45 missing obs. )
                                coef     HR se(coef) 95%CI_l  95%CI_u      z
`Macrophage M0_CIBERSORT-ABS` -0.792  0.453    4.680   0.000 4365.664 -0.169
Age                            0.009  1.009    0.014   0.981    1.037  0.619
Stage2                         0.689  1.993    0.656   0.551    7.205  1.051
Stage3                         1.448  4.254    0.672   1.139   15.892  2.153
Stage4                         2.879 17.795    0.775   3.897   81.264  3.715
Gendermale                     0.456  1.577    0.541   0.546    4.556  0.842
RaceBlack                      0.332  1.393    1.075   0.169   11.460  0.308
RaceWhite                     -0.106  0.900    0.455   0.368    2.197 -0.232
Purity                         0.252  1.287    0.848   0.244    6.775  0.297
FAM83G                        -0.057  0.944    0.170   0.677    1.317 -0.338
                                  p signif
`Macrophage M0_CIBERSORT-ABS` 0.866       
Age                           0.536       
Stage2                        0.293       
Stage3                        0.031      *
Stage4                        0.000    ***
Gendermale                    0.400       
RaceBlack                     0.758       
RaceWhite                     0.817       
Purity                        0.766       
FAM83G                        0.736       
Rsquare = 0.142 (max possible = 9.32e-01 )
Likelihood ratio test p = 1.84e-02 
Wald test p = 9.14e-03 
Score (logrank) test p = 8.29e-04 

Macrophage M0_CIBERSORT-ABS in GBM (n=153):
Model: Surv(OS, EVENT) ~ `Macrophage M0_CIBERSORT-ABS` + Age + Gender + Race + Purity + `FAM83G` 
135 patients with 108 dying ( 18 missing obs. )
                                coef      HR se(coef) 95%CI_l      95%CI_u
`Macrophage M0_CIBERSORT-ABS`  6.516 675.572    5.248   0.023 19786955.872
Age                            0.029   1.029    0.009   1.012        1.047
Gendermale                    -0.137   0.872    0.216   0.571        1.331
RaceBlack                      0.439   1.551    0.732   0.369        6.514
RaceWhite                     -0.273   0.761    0.615   0.228        2.543
Purity                        -1.122   0.326    0.539   0.113        0.937
FAM83G                        -0.168   0.845    0.210   0.560        1.276
                                   z     p signif
`Macrophage M0_CIBERSORT-ABS`  1.242 0.214       
Age                            3.359 0.001     **
Gendermale                    -0.635 0.525       
RaceBlack                      0.599 0.549       
RaceWhite                     -0.443 0.658       
Purity                        -2.082 0.037      *
FAM83G                        -0.800 0.424       
Rsquare = 0.141 (max possible = 9.98e-01 )
Likelihood ratio test p = 4.53e-03 
Wald test p = 5.5e-03 
Score (logrank) test p = 4.24e-03 

Macrophage M0_CIBERSORT-ABS in HNSC (n=522):
Model: Surv(OS, EVENT) ~ `Macrophage M0_CIBERSORT-ABS` + Age + Stage + Gender + Race + Purity + `FAM83G` 
411 patients with 176 dying ( 111 missing obs. )
                                coef    HR se(coef) 95%CI_l 95%CI_u      z
`Macrophage M0_CIBERSORT-ABS` -0.293 0.746    0.891   0.130   4.273 -0.329
Age                            0.022 1.022    0.008   1.007   1.038  2.899
Stage2                         0.617 1.854    0.545   0.636   5.399  1.132
Stage3                         0.848 2.335    0.539   0.811   6.721  1.572
Stage4                         1.260 3.526    0.514   1.287   9.658  2.451
Gendermale                    -0.254 0.776    0.172   0.553   1.087 -1.474
RaceBlack                      0.147 1.159    0.560   0.387   3.471  0.263
RaceWhite                     -0.242 0.785    0.511   0.288   2.138 -0.473
Purity                        -0.071 0.931    0.370   0.451   1.924 -0.193
FAM83G                        -0.007 0.993    0.064   0.877   1.125 -0.107
                                  p signif
`Macrophage M0_CIBERSORT-ABS` 0.742       
Age                           0.004     **
Stage2                        0.258       
Stage3                        0.116       
Stage4                        0.014      *
Gendermale                    0.140       
RaceBlack                     0.793       
RaceWhite                     0.636       
Purity                        0.847       
FAM83G                        0.915       
Rsquare = 0.07 (max possible = 9.89e-01 )
Likelihood ratio test p = 9.75e-04 
Wald test p = 2.59e-03 
Score (logrank) test p = 1.9e-03 

Macrophage M0_CIBERSORT-ABS in HNSC-HPV+ (n=98):
Model: Surv(OS, EVENT) ~ `Macrophage M0_CIBERSORT-ABS` + Age + Stage + Gender + Race + Purity + `FAM83G` 
65 patients with 23 dying ( 33 missing obs. )
                                coef           HR  se(coef) 95%CI_l   95%CI_u
`Macrophage M0_CIBERSORT-ABS`  2.373 1.072500e+01     4.023   0.004 28512.522
Age                            0.008 1.008000e+00     0.026   0.958     1.061
Stage2                        17.302 3.267030e+07  5308.339   0.000       Inf
Stage3                        16.289 1.186587e+07  5308.339   0.000       Inf
Stage4                        17.424 3.689619e+07  5308.339   0.000       Inf
Gendermale                    -0.171 8.430000e-01     0.540   0.293     2.428
RaceBlack                     19.458 2.820790e+08 12062.197   0.000       Inf
RaceWhite                     18.632 1.235805e+08 12062.197   0.000       Inf
Purity                        -1.524 2.180000e-01     1.122   0.024     1.964
FAM83G                         0.033 1.033000e+00     0.161   0.754     1.416
                                   z     p signif
`Macrophage M0_CIBERSORT-ABS`  0.590 0.555       
Age                            0.310 0.757       
Stage2                         0.003 0.997       
Stage3                         0.003 0.998       
Stage4                         0.003 0.997       
Gendermale                    -0.316 0.752       
RaceBlack                      0.002 0.999       
RaceWhite                      0.002 0.999       
Purity                        -1.358 0.174       
FAM83G                         0.205 0.838       
Rsquare = 0.093 (max possible = 9.17e-01 )
Likelihood ratio test p = 7.88e-01 
Wald test p = 9.71e-01 
Score (logrank) test p = 9.07e-01 

Macrophage M0_CIBERSORT-ABS in HNSC-HPV- (n=422):
Model: Surv(OS, EVENT) ~ `Macrophage M0_CIBERSORT-ABS` + Age + Stage + Gender + Race + Purity + `FAM83G` 
346 patients with 153 dying ( 76 missing obs. )
                                coef    HR se(coef) 95%CI_l 95%CI_u      z
`Macrophage M0_CIBERSORT-ABS` -0.369 0.691    0.936   0.110   4.332 -0.394
Age                            0.027 1.027    0.008   1.010   1.044  3.176
Stage2                         0.373 1.451    0.555   0.489   4.305  0.672
Stage3                         0.729 2.072    0.543   0.715   6.002  1.343
Stage4                         1.166 3.208    0.516   1.167   8.818  2.260
Gendermale                    -0.293 0.746    0.183   0.521   1.069 -1.595
RaceBlack                      0.006 1.006    0.567   0.331   3.056  0.010
RaceWhite                     -0.381 0.683    0.514   0.250   1.871 -0.741
Purity                         0.189 1.208    0.409   0.542   2.691  0.462
FAM83G                         0.006 1.006    0.073   0.872   1.161  0.084
                                  p signif
`Macrophage M0_CIBERSORT-ABS` 0.693       
Age                           0.001     **
Stage2                        0.502       
Stage3                        0.179       
Stage4                        0.024      *
Gendermale                    0.111       
RaceBlack                     0.992       
RaceWhite                     0.459       
Purity                        0.644       
FAM83G                        0.933       
Rsquare = 0.085 (max possible = 9.89e-01 )
Likelihood ratio test p = 6.31e-04 
Wald test p = 1.79e-03 
Score (logrank) test p = 1.36e-03 

Macrophage M0_CIBERSORT-ABS in KICH (n=66):
Model: Surv(OS, EVENT) ~ `Macrophage M0_CIBERSORT-ABS` + Age + Stage + Gender + Race + Purity + `FAM83G` 
63 patients with 9 dying ( 3 missing obs. )
                                 coef           HR  se(coef)      95%CI_l
`Macrophage M0_CIBERSORT-ABS`  51.500 2.323310e+22    30.392 0.000000e+00
Age                             0.078 1.081000e+00     0.029 1.021000e+00
Stage2                         17.016 2.453652e+07     0.855 4.593929e+06
Stage3                         18.268 8.580165e+07     0.785 1.840937e+07
Stage4                         20.656 9.353768e+08     0.940 1.483022e+08
Gendermale                     -1.110 3.290000e-01     0.744 7.700000e-02
RaceBlack                     -18.297 0.000000e+00 11989.587 0.000000e+00
RaceWhite                      -1.772 1.700000e-01     1.187 1.700000e-02
Purity                          4.490 8.915900e+01     3.705 6.300000e-02
FAM83G                          0.515 1.673000e+00     0.702 4.230000e-01
                                   95%CI_u      z     p signif
`Macrophage M0_CIBERSORT-ABS` 1.721243e+48  1.695 0.090      ·
Age                           1.144000e+00  2.687 0.007     **
Stage2                        1.310514e+08 19.905 0.000    ***
Stage3                        3.999010e+08 23.262 0.000    ***
Stage4                        5.899643e+09 21.983 0.000    ***
Gendermale                    1.415000e+00 -1.493 0.135       
RaceBlack                              Inf -0.002 0.999       
RaceWhite                     1.742000e+00 -1.492 0.136       
Purity                        1.269653e+05  1.212 0.225       
FAM83G                        6.624000e+00  0.733 0.464       
Rsquare = 0.367 (max possible = 6.71e-01 )
Likelihood ratio test p = 1.36e-03 
Wald test p = 9.53e-303 
Score (logrank) test p = 9.81e-09 

Macrophage M0_CIBERSORT-ABS in KIRC (n=533):
Model: Surv(OS, EVENT) ~ `Macrophage M0_CIBERSORT-ABS` + Age + Stage + Gender + Race + Purity + `FAM83G` 
450 patients with 138 dying ( 83 missing obs. )
                                coef      HR se(coef) 95%CI_l   95%CI_u      z
`Macrophage M0_CIBERSORT-ABS`  4.612 100.692    2.765   0.446 22734.427  1.668
Age                            0.034   1.035    0.009   1.018     1.052  4.021
Stage2                         0.231   1.259    0.344   0.641     2.474  0.669
Stage3                         0.786   2.195    0.232   1.392     3.460  3.385
Stage4                         1.743   5.715    0.216   3.744     8.725  8.076
Gendermale                    -0.086   0.918    0.184   0.640     1.316 -0.466
RaceBlack                      0.431   1.538    1.069   0.189    12.510  0.403
RaceWhite                      0.395   1.484    1.027   0.198    11.116  0.384
Purity                         0.081   1.084    0.369   0.526     2.233  0.219
FAM83G                         0.042   1.043    0.111   0.840     1.296  0.382
                                  p signif
`Macrophage M0_CIBERSORT-ABS` 0.095      ·
Age                           0.000    ***
Stage2                        0.503       
Stage3                        0.001     **
Stage4                        0.000    ***
Gendermale                    0.641       
RaceBlack                     0.687       
RaceWhite                     0.701       
Purity                        0.827       
FAM83G                        0.702       
Rsquare = 0.179 (max possible = 9.65e-01 )
Likelihood ratio test p = 1.04e-14 
Wald test p = 6.82e-15 
Score (logrank) test p = 3.36e-18 

Macrophage M0_CIBERSORT-ABS in KIRP (n=290):
Model: Surv(OS, EVENT) ~ `Macrophage M0_CIBERSORT-ABS` + Age + Stage + Gender + Race + Purity + `FAM83G` 
219 patients with 34 dying ( 71 missing obs. )
                                coef      HR se(coef) 95%CI_l      95%CI_u
`Macrophage M0_CIBERSORT-ABS`  5.762 317.995    8.505   0.000 5.515397e+09
Age                            0.012   1.013    0.015   0.983 1.043000e+00
Stage2                        -0.191   0.826    1.060   0.103 6.602000e+00
Stage3                         1.520   4.574    0.432   1.963 1.065900e+01
Stage4                         3.061  21.355    0.542   7.381 6.178300e+01
Gendermale                    -0.204   0.816    0.405   0.368 1.805000e+00
RaceBlack                     -1.308   0.270    1.239   0.024 3.067000e+00
RaceWhite                     -1.505   0.222    1.215   0.021 2.401000e+00
Purity                        -0.181   0.835    0.750   0.192 3.631000e+00
FAM83G                         0.398   1.489    0.149   1.111 1.995000e+00
                                   z     p signif
`Macrophage M0_CIBERSORT-ABS`  0.678 0.498       
Age                            0.820 0.412       
Stage2                        -0.180 0.857       
Stage3                         3.523 0.000    ***
Stage4                         5.648 0.000    ***
Gendermale                    -0.503 0.615       
RaceBlack                     -1.055 0.291       
RaceWhite                     -1.239 0.215       
Purity                        -0.241 0.809       
FAM83G                         2.666 0.008     **
Rsquare = 0.188 (max possible = 7.58e-01 )
Likelihood ratio test p = 1.66e-06 
Wald test p = 9.1e-07 
Score (logrank) test p = 4.98e-11 

Macrophage M0_CIBERSORT-ABS in LGG (n=516):
Model: Surv(OS, EVENT) ~ `Macrophage M0_CIBERSORT-ABS` + Age + Gender + Race + Purity + `FAM83G` 
463 patients with 112 dying ( 53 missing obs. )
                                coef          HR se(coef) 95%CI_l     95%CI_u
`Macrophage M0_CIBERSORT-ABS`  0.844       2.325    6.761   0.000 1322409.721
Age                            0.061       1.063    0.008   1.047       1.080
Gendermale                     0.082       1.085    0.196   0.738       1.594
RaceBlack                     15.939 8361072.247 2637.870   0.000         Inf
RaceWhite                     15.786 7177327.622 2637.870   0.000         Inf
Purity                        -0.691       0.501    0.414   0.223       1.128
FAM83G                         1.499       4.478    0.383   2.115       9.478
                                   z     p signif
`Macrophage M0_CIBERSORT-ABS`  0.125 0.901       
Age                            7.903 0.000    ***
Gendermale                     0.415 0.678       
RaceBlack                      0.006 0.995       
RaceWhite                      0.006 0.995       
Purity                        -1.670 0.095      ·
FAM83G                         3.918 0.000    ***
Rsquare = 0.161 (max possible = 9.07e-01 )
Likelihood ratio test p = 6.97e-15 
Wald test p = 4.95e-15 
Score (logrank) test p = 1.57e-17 

Macrophage M0_CIBERSORT-ABS in LIHC (n=371):
Model: Surv(OS, EVENT) ~ `Macrophage M0_CIBERSORT-ABS` + Age + Stage + Gender + Race + Purity + `FAM83G` 
310 patients with 106 dying ( 61 missing obs. )
                                coef     HR se(coef) 95%CI_l 95%CI_u      z
`Macrophage M0_CIBERSORT-ABS`  2.847 17.231    1.354   1.213 244.689  2.103
Age                            0.013  1.013    0.008   0.996   1.030  1.519
Stage2                         0.332  1.394    0.262   0.834   2.329  1.267
Stage3                         0.938  2.555    0.235   1.612   4.050  3.990
Stage4                         1.693  5.438    0.624   1.601  18.467  2.715
Gendermale                    -0.105  0.901    0.232   0.572   1.419 -0.452
RaceBlack                      0.870  2.386    0.492   0.909   6.262  1.766
RaceWhite                     -0.058  0.944    0.239   0.591   1.508 -0.243
Purity                         0.655  1.925    0.461   0.779   4.753  1.419
FAM83G                         0.094  1.098    0.094   0.914   1.319  0.999
                                  p signif
`Macrophage M0_CIBERSORT-ABS` 0.035      *
Age                           0.129       
Stage2                        0.205       
Stage3                        0.000    ***
Stage4                        0.007     **
Gendermale                    0.652       
RaceBlack                     0.077      ·
RaceWhite                     0.808       
Purity                        0.156       
FAM83G                        0.318       
Rsquare = 0.1 (max possible = 9.66e-01 )
Likelihood ratio test p = 3.2e-04 
Wald test p = 1.83e-04 
Score (logrank) test p = 5.98e-05 

Macrophage M0_CIBERSORT-ABS in LUAD (n=515):
Model: Surv(OS, EVENT) ~ `Macrophage M0_CIBERSORT-ABS` + Age + Stage + Gender + Race + Purity + `FAM83G` 
421 patients with 150 dying ( 94 missing obs. )
                                coef           HR se(coef) 95%CI_l 95%CI_u
`Macrophage M0_CIBERSORT-ABS` -0.584        0.558    1.337   0.041   7.663
Age                            0.007        1.007    0.009   0.989   1.025
Stage2                         0.870        2.388    0.204   1.602   3.561
Stage3                         1.017        2.765    0.221   1.794   4.263
Stage4                         1.006        2.734    0.335   1.417   5.276
Gendermale                     0.006        1.006    0.171   0.720   1.406
RaceBlack                     16.094  9764497.511 1883.730   0.000     Inf
RaceWhite                     16.264 11565997.972 1883.730   0.000     Inf
Purity                         0.547        1.728    0.355   0.861   3.469
FAM83G                         0.027        1.027    0.099   0.847   1.246
                                   z     p signif
`Macrophage M0_CIBERSORT-ABS` -0.437 0.662       
Age                            0.747 0.455       
Stage2                         4.271 0.000    ***
Stage3                         4.606 0.000    ***
Stage4                         2.999 0.003     **
Gendermale                     0.036 0.971       
RaceBlack                      0.009 0.993       
RaceWhite                      0.009 0.993       
Purity                         1.540 0.124       
FAM83G                         0.273 0.785       
Rsquare = 0.097 (max possible = 9.74e-01 )
Likelihood ratio test p = 4.98e-06 
Wald test p = 6.05e-05 
Score (logrank) test p = 7.56e-06 

Macrophage M0_CIBERSORT-ABS in LUSC (n=501):
Model: Surv(OS, EVENT) ~ `Macrophage M0_CIBERSORT-ABS` + Age + Stage + Gender + Race + Purity + `FAM83G` 
370 patients with 161 dying ( 131 missing obs. )
                                coef    HR se(coef) 95%CI_l 95%CI_u      z
`Macrophage M0_CIBERSORT-ABS`  0.688 1.991    1.249   0.172  23.013  0.551
Age                            0.016 1.016    0.009   0.997   1.035  1.689
Stage2                         0.182 1.200    0.187   0.831   1.732  0.973
Stage3                         0.576 1.779    0.216   1.164   2.718  2.661
Stage4                         0.909 2.482    0.782   0.536  11.490  1.162
Gendermale                     0.405 1.499    0.194   1.025   2.191  2.089
RaceBlack                     -0.029 0.971    0.597   0.301   3.129 -0.049
RaceWhite                     -0.493 0.611    0.553   0.207   1.805 -0.892
Purity                        -0.446 0.640    0.398   0.294   1.396 -1.121
FAM83G                         0.174 1.190    0.090   0.998   1.420  1.933
                                  p signif
`Macrophage M0_CIBERSORT-ABS` 0.581       
Age                           0.091      ·
Stage2                        0.330       
Stage3                        0.008     **
Stage4                        0.245       
Gendermale                    0.037      *
RaceBlack                     0.961       
RaceWhite                     0.372       
Purity                        0.262       
FAM83G                        0.053      ·
Rsquare = 0.062 (max possible = 9.87e-01 )
Likelihood ratio test p = 8.96e-03 
Wald test p = 7.82e-03 
Score (logrank) test p = 6.42e-03 

Macrophage M0_CIBERSORT-ABS in MESO (n=87):
Model: Surv(OS, EVENT) ~ `Macrophage M0_CIBERSORT-ABS` + Age + Stage + Gender + Race + Purity + `FAM83G` 
85 patients with 72 dying ( 2 missing obs. )
                                coef    HR se(coef) 95%CI_l 95%CI_u      z
`Macrophage M0_CIBERSORT-ABS`  1.223 3.398    2.595   0.021 549.939  0.471
Age                            0.020 1.020    0.016   0.989   1.052  1.265
Stage2                        -0.200 0.818    0.479   0.320   2.093 -0.418
Stage3                        -0.038 0.962    0.419   0.423   2.187 -0.092
Stage4                        -0.057 0.944    0.483   0.366   2.433 -0.119
Gendermale                    -0.225 0.798    0.333   0.415   1.534 -0.676
RaceBlack                     -0.268 0.765    1.573   0.035  16.687 -0.171
RaceWhite                     -0.728 0.483    1.066   0.060   3.902 -0.683
Purity                        -0.654 0.520    0.566   0.171   1.578 -1.155
FAM83G                         0.197 1.217    0.179   0.857   1.729  1.099
                                  p signif
`Macrophage M0_CIBERSORT-ABS` 0.637       
Age                           0.206       
Stage2                        0.676       
Stage3                        0.927       
Stage4                        0.905       
Gendermale                    0.499       
RaceBlack                     0.865       
RaceWhite                     0.495       
Purity                        0.248       
FAM83G                        0.272       
Rsquare = 0.075 (max possible = 9.98e-01 )
Likelihood ratio test p = 7.62e-01 
Wald test p = 7.56e-01 
Score (logrank) test p = 7.46e-01 

Macrophage M0_CIBERSORT-ABS in OV (n=303):
Model: Surv(OS, EVENT) ~ `Macrophage M0_CIBERSORT-ABS` + Age + Race + Purity + `FAM83G` 
238 patients with 153 dying ( 65 missing obs. )
                                coef    HR se(coef) 95%CI_l 95%CI_u      z
`Macrophage M0_CIBERSORT-ABS` -1.634 0.195    2.171   0.003  13.746 -0.753
Age                            0.036 1.037    0.008   1.020   1.053  4.401
RaceBlack                     -0.078 0.925    0.578   0.298   2.871 -0.134
RaceWhite                     -0.166 0.847    0.516   0.308   2.328 -0.322
Purity                        -0.546 0.579    0.672   0.155   2.162 -0.812
FAM83G                         0.071 1.074    0.117   0.855   1.350  0.613
                                  p signif
`Macrophage M0_CIBERSORT-ABS` 0.452       
Age                           0.000    ***
RaceBlack                     0.893       
RaceWhite                     0.748       
Purity                        0.417       
FAM83G                        0.540       
Rsquare = 0.085 (max possible = 9.97e-01 )
Likelihood ratio test p = 1.8e-03 
Wald test p = 1.48e-03 
Score (logrank) test p = 1.19e-03 

Macrophage M0_CIBERSORT-ABS in PAAD (n=179):
Model: Surv(OS, EVENT) ~ `Macrophage M0_CIBERSORT-ABS` + Age + Stage + Gender + Race + Purity + `FAM83G` 
165 patients with 89 dying ( 14 missing obs. )
                                coef    HR se(coef) 95%CI_l 95%CI_u      z
`Macrophage M0_CIBERSORT-ABS` -1.057 0.347    2.040   0.006  18.944 -0.518
Age                            0.023 1.023    0.011   1.001   1.045  2.085
Stage2                         0.601 1.824    0.457   0.745   4.464  1.317
Stage3                        -0.228 0.796    1.091   0.094   6.758 -0.209
Stage4                         0.170 1.186    0.840   0.229   6.150  0.203
Gendermale                    -0.227 0.797    0.220   0.518   1.228 -1.028
RaceBlack                     -0.122 0.885    0.753   0.202   3.874 -0.162
RaceWhite                      0.311 1.365    0.480   0.533   3.499  0.649
Purity                        -0.681 0.506    0.409   0.227   1.128 -1.665
FAM83G                         0.063 1.065    0.148   0.797   1.422  0.426
                                  p signif
`Macrophage M0_CIBERSORT-ABS` 0.604       
Age                           0.037      *
Stage2                        0.188       
Stage3                        0.834       
Stage4                        0.839       
Gendermale                    0.304       
RaceBlack                     0.872       
RaceWhite                     0.517       
Purity                        0.096      ·
FAM83G                        0.670       
Rsquare = 0.091 (max possible = 9.91e-01 )
Likelihood ratio test p = 1.09e-01 
Wald test p = 1.51e-01 
Score (logrank) test p = 1.43e-01 

Macrophage M0_CIBERSORT-ABS in PCPG (n=181):
Model: Surv(OS, EVENT) ~ `Macrophage M0_CIBERSORT-ABS` + Age + Gender + Race + Purity + `FAM83G` 
164 patients with 7 dying ( 17 missing obs. )
                                 coef           HR  se(coef) 95%CI_l
`Macrophage M0_CIBERSORT-ABS` -16.633        0.000    52.114   0.000
Age                             0.049        1.051     0.033   0.986
Gendermale                      1.581        4.861     0.938   0.773
RaceBlack                      -0.306        0.736 19709.968   0.000
RaceWhite                      17.159 28304755.982 15643.562   0.000
Purity                          5.614      274.267     3.431   0.329
FAM83G                         -0.633        0.531     0.699   0.135
                                   95%CI_u      z     p signif
`Macrophage M0_CIBERSORT-ABS` 1.367986e+37 -0.319 0.750       
Age                           1.120000e+00  1.517 0.129       
Gendermale                    3.057600e+01  1.685 0.092      ·
RaceBlack                              Inf  0.000 1.000   <NA>
RaceWhite                              Inf  0.001 0.999       
Purity                        2.283532e+05  1.636 0.102       
FAM83G                        2.089000e+00 -0.906 0.365       
Rsquare = 0.062 (max possible = 3.07e-01 )
Likelihood ratio test p = 1.59e-01 
Wald test p = 5.15e-01 
Score (logrank) test p = 3.24e-01 

Macrophage M0_CIBERSORT-ABS in PRAD (n=498):
Model: Surv(OS, EVENT) ~ `Macrophage M0_CIBERSORT-ABS` + Age + Race + Purity + `FAM83G` 
403 patients with 9 dying ( 95 missing obs. )
                                coef           HR se(coef) 95%CI_l      95%CI_u
`Macrophage M0_CIBERSORT-ABS` -3.313        0.036   23.678   0.000 5.203436e+18
Age                            0.008        1.008    0.058   0.901 1.129000e+00
RaceBlack                     14.978  3198750.918 6752.366   0.000          Inf
RaceWhite                     16.224 11113077.358 6752.366   0.000          Inf
Purity                         1.065        2.901    1.399   0.187 4.498100e+01
FAM83G                        -0.048        0.954    0.414   0.423 2.148000e+00
                                   z     p signif
`Macrophage M0_CIBERSORT-ABS` -0.140 0.889       
Age                            0.146 0.884       
RaceBlack                      0.002 0.998       
RaceWhite                      0.002 0.998       
Purity                         0.761 0.446       
FAM83G                        -0.115 0.909       
Rsquare = 0.007 (max possible = 1.83e-01 )
Likelihood ratio test p = 8.4e-01 
Wald test p = 9.29e-01 
Score (logrank) test p = 8.94e-01 

Macrophage M0_CIBERSORT-ABS in READ (n=166):
Model: Surv(OS, EVENT) ~ `Macrophage M0_CIBERSORT-ABS` + Age + Stage + Gender + Race + Purity + `FAM83G` 
72 patients with 13 dying ( 94 missing obs. )
                                coef           HR  se(coef) 95%CI_l
`Macrophage M0_CIBERSORT-ABS` 14.807  2696387.134     9.162   0.043
Age                            0.100        1.105     0.049   1.004
Stage2                        -2.673        0.069     1.369   0.005
Stage3                        -1.379        0.252     1.053   0.032
Stage4                        -1.830        0.160     1.274   0.013
Gendermale                    -0.283        0.754     0.785   0.162
RaceBlack                      0.132        1.141 67040.385   0.000
RaceWhite                     17.060 25648456.439 66384.175   0.000
Purity                         0.223        1.250     1.802   0.037
FAM83G                        -0.526        0.591     0.464   0.238
                                   95%CI_u      z     p signif
`Macrophage M0_CIBERSORT-ABS` 1.697796e+14  1.616 0.106       
Age                           1.217000e+00  2.039 0.041      *
Stage2                        1.009000e+00 -1.953 0.051      ·
Stage3                        1.983000e+00 -1.310 0.190       
Stage4                        1.946000e+00 -1.437 0.151       
Gendermale                    3.512000e+00 -0.360 0.719       
RaceBlack                              Inf  0.000 1.000   <NA>
RaceWhite                              Inf  0.000 1.000   <NA>
Purity                        4.269700e+01  0.124 0.901       
FAM83G                        1.469000e+00 -1.132 0.258       
Rsquare = 0.272 (max possible = 7.04e-01 )
Likelihood ratio test p = 1.13e-02 
Wald test p = 7.78e-01 
Score (logrank) test p = 9.3e-03 

Macrophage M0_CIBERSORT-ABS in SARC (n=260):
Model: Surv(OS, EVENT) ~ `Macrophage M0_CIBERSORT-ABS` + Age + Gender + Race + Purity + `FAM83G` 
233 patients with 90 dying ( 27 missing obs. )
                                coef     HR se(coef) 95%CI_l  95%CI_u      z
`Macrophage M0_CIBERSORT-ABS`  2.841 17.127    2.743   0.079 3699.567  1.036
Age                            0.021  1.022    0.008   1.005    1.038  2.576
Gendermale                    -0.055  0.946    0.224   0.610    1.468 -0.247
RaceBlack                     -0.286  0.752    1.096   0.088    6.436 -0.261
RaceWhite                     -0.509  0.601    1.024   0.081    4.471 -0.497
Purity                         1.155  3.174    0.592   0.996   10.121  1.953
FAM83G                        -0.123  0.884    0.099   0.728    1.074 -1.239
                                  p signif
`Macrophage M0_CIBERSORT-ABS` 0.300       
Age                           0.010      *
Gendermale                    0.805       
RaceBlack                     0.794       
RaceWhite                     0.619       
Purity                        0.051      ·
FAM83G                        0.215       
Rsquare = 0.052 (max possible = 9.75e-01 )
Likelihood ratio test p = 8.77e-02 
Wald test p = 1.09e-01 
Score (logrank) test p = 1.14e-01 

Macrophage M0_CIBERSORT-ABS in SKCM (n=471):
Model: Surv(OS, EVENT) ~ `Macrophage M0_CIBERSORT-ABS` + Age + Stage + Gender + Race + Purity + `FAM83G` 
390 patients with 186 dying ( 81 missing obs. )
                                coef    HR se(coef) 95%CI_l 95%CI_u      z
`Macrophage M0_CIBERSORT-ABS` -1.816 0.163    1.171   0.016   1.614 -1.551
Age                            0.017 1.017    0.005   1.007   1.028  3.263
Stage2                         0.265 1.303    0.218   0.850   1.998  1.215
Stage3                         0.628 1.875    0.205   1.255   2.801  3.069
Stage4                         1.503 4.495    0.364   2.201   9.178  4.126
Gendermale                    -0.061 0.941    0.157   0.691   1.281 -0.387
RaceWhite                     -1.231 0.292    0.405   0.132   0.646 -3.038
Purity                         0.904 2.470    0.358   1.225   4.982  2.526
FAM83G                         0.127 1.135    0.069   0.992   1.299  1.843
                                  p signif
`Macrophage M0_CIBERSORT-ABS` 0.121       
Age                           0.001     **
Stage2                        0.224       
Stage3                        0.002     **
Stage4                        0.000    ***
Gendermale                    0.699       
RaceWhite                     0.002     **
Purity                        0.012      *
FAM83G                        0.065      ·
Rsquare = 0.135 (max possible = 9.92e-01 )
Likelihood ratio test p = 5.59e-09 
Wald test p = 3.9e-09 
Score (logrank) test p = 4.46e-10 

Macrophage M0_CIBERSORT-ABS in SKCM-Primary (n=103):
Model: Surv(OS, EVENT) ~ `Macrophage M0_CIBERSORT-ABS` + Age + Stage + Gender + Race + Purity + `FAM83G` 
94 patients with 26 dying ( 9 missing obs. )
                                coef           HR se(coef) 95%CI_l      95%CI_u
`Macrophage M0_CIBERSORT-ABS`  4.704 1.104300e+02    6.209   0.001 21274544.744
Age                            0.017 1.017000e+00    0.017   0.984        1.051
Stage2                        17.308 3.285681e+07 6303.851   0.000          Inf
Stage3                        17.885 5.852295e+07 6303.851   0.000          Inf
Stage4                        20.113 5.432859e+08 6303.851   0.000          Inf
Gendermale                     0.427 1.532000e+00    0.480   0.598        3.929
RaceWhite                     -1.009 3.640000e-01    0.667   0.099        1.349
Purity                         0.954 2.595000e+00    1.041   0.337       19.959
FAM83G                         0.201 1.223000e+00    0.185   0.851        1.758
                                   z     p signif
`Macrophage M0_CIBERSORT-ABS`  0.758 0.449       
Age                            0.984 0.325       
Stage2                         0.003 0.998       
Stage3                         0.003 0.998       
Stage4                         0.003 0.997       
Gendermale                     0.889 0.374       
RaceWhite                     -1.512 0.131       
Purity                         0.916 0.360       
FAM83G                         1.087 0.277       
Rsquare = 0.171 (max possible = 8.69e-01 )
Likelihood ratio test p = 3.99e-02 
Wald test p = 2.9e-02 
Score (logrank) test p = 2.04e-03 

Macrophage M0_CIBERSORT-ABS in SKCM-Metastasis (n=368):
Model: Surv(OS, EVENT) ~ `Macrophage M0_CIBERSORT-ABS` + Age + Stage + Gender + Race + Purity + `FAM83G` 
296 patients with 160 dying ( 72 missing obs. )
                                coef    HR se(coef) 95%CI_l 95%CI_u      z
`Macrophage M0_CIBERSORT-ABS` -1.288 0.276    1.225   0.025   3.045 -1.051
Age                            0.020 1.020    0.006   1.009   1.031  3.497
Stage2                         0.148 1.160    0.230   0.738   1.821  0.643
Stage3                         0.576 1.779    0.210   1.179   2.683  2.746
Stage4                         1.250 3.489    0.414   1.551   7.850  3.021
Gendermale                    -0.070 0.933    0.172   0.666   1.307 -0.405
RaceWhite                     -1.075 0.341    0.602   0.105   1.110 -1.787
Purity                         1.032 2.806    0.387   1.314   5.991  2.666
FAM83G                         0.048 1.049    0.079   0.899   1.223  0.606
                                  p signif
`Macrophage M0_CIBERSORT-ABS` 0.293       
Age                           0.000    ***
Stage2                        0.520       
Stage3                        0.006     **
Stage4                        0.003     **
Gendermale                    0.685       
RaceWhite                     0.074      ·
Purity                        0.008     **
FAM83G                        0.545       
Rsquare = 0.138 (max possible = 9.95e-01 )
Likelihood ratio test p = 1.49e-06 
Wald test p = 2.35e-06 
Score (logrank) test p = 9.49e-07 

Macrophage M0_CIBERSORT-ABS in STAD (n=415):
Model: Surv(OS, EVENT) ~ `Macrophage M0_CIBERSORT-ABS` + Age + Stage + Gender + Race + Purity + `FAM83G` 
289 patients with 111 dying ( 126 missing obs. )
                                coef    HR se(coef) 95%CI_l 95%CI_u      z
`Macrophage M0_CIBERSORT-ABS` -0.861 0.423    2.091   0.007  25.451 -0.412
Age                            0.029 1.029    0.010   1.009   1.051  2.801
Stage2                         0.557 1.745    0.392   0.810   3.759  1.421
Stage3                         0.949 2.584    0.363   1.268   5.269  2.612
Stage4                         1.268 3.555    0.506   1.320   9.574  2.509
Gendermale                     0.197 1.218    0.209   0.809   1.833  0.945
RaceBlack                      0.427 1.533    0.461   0.622   3.782  0.928
RaceWhite                      0.202 1.224    0.247   0.755   1.986  0.819
Purity                        -0.542 0.581    0.386   0.273   1.238 -1.406
FAM83G                        -0.379 0.685    0.110   0.552   0.850 -3.435
                                  p signif
`Macrophage M0_CIBERSORT-ABS` 0.680       
Age                           0.005     **
Stage2                        0.155       
Stage3                        0.009     **
Stage4                        0.012      *
Gendermale                    0.345       
RaceBlack                     0.354       
RaceWhite                     0.413       
Purity                        0.160       
FAM83G                        0.001     **
Rsquare = 0.108 (max possible = 9.79e-01 )
Likelihood ratio test p = 2.64e-04 
Wald test p = 3.53e-04 
Score (logrank) test p = 2.47e-04 

Macrophage M0_CIBERSORT-ABS in TGCT (n=150):
Model: Surv(OS, EVENT) ~ `Macrophage M0_CIBERSORT-ABS` + Age + Stage + Race + Purity + `FAM83G` 
75 patients with 2 dying ( 75 missing obs. )
                                  coef            HR   se(coef) 95%CI_l 95%CI_u
`Macrophage M0_CIBERSORT-ABS`  305.431 4.436262e+132  72968.601       0     Inf
Age                             -0.570  5.660000e-01   1089.269       0     Inf
Stage2                         -61.068  0.000000e+00  47609.504       0     Inf
Stage3                          65.254  2.185712e+28  31290.022       0     Inf
RaceBlack                      -59.140  0.000000e+00  32242.488       0     Inf
RaceWhite                     -118.465  0.000000e+00  32242.488       0     Inf
Purity                         -80.880  0.000000e+00 179653.987       0     Inf
FAM83G                          29.209  4.844545e+12  17927.925       0     Inf
                                   z     p signif
`Macrophage M0_CIBERSORT-ABS`  0.004 0.997       
Age                           -0.001 1.000   <NA>
Stage2                        -0.001 0.999       
Stage3                         0.002 0.998       
RaceBlack                     -0.002 0.999       
RaceWhite                     -0.004 0.997       
Purity                         0.000 1.000   <NA>
FAM83G                         0.002 0.999       
Rsquare = 0.14 (max possible = 1.4e-01 )
Likelihood ratio test p = 1.84e-01 
Wald test p = 1e+00 
Score (logrank) test p = 3.85e-03 

Macrophage M0_CIBERSORT-ABS in THCA (n=509):
Model: Surv(OS, EVENT) ~ `Macrophage M0_CIBERSORT-ABS` + Age + Stage + Gender + Race + Purity + `FAM83G` 
395 patients with 16 dying ( 114 missing obs. )
                                coef           HR se(coef) 95%CI_l     95%CI_u
`Macrophage M0_CIBERSORT-ABS`  4.289       72.927    5.046   0.004 1440135.721
Age                            0.144        1.155    0.028   1.093       1.220
Stage2                         0.776        2.172    1.195   0.209      22.612
Stage3                         0.424        1.527    0.916   0.254       9.197
Stage4                         2.081        8.014    1.020   1.085      59.173
Gendermale                    -0.270        0.763    0.679   0.202       2.891
RaceBlack                     16.984 23767489.619 6099.505   0.000         Inf
RaceWhite                     16.610 16359393.715 6099.505   0.000         Inf
Purity                         2.980       19.688    1.237   1.741     222.610
FAM83G                         0.585        1.794    0.375   0.861       3.741
                                   z     p signif
`Macrophage M0_CIBERSORT-ABS`  0.850 0.395       
Age                            5.101 0.000    ***
Stage2                         0.649 0.516       
Stage3                         0.462 0.644       
Stage4                         2.040 0.041      *
Gendermale                    -0.398 0.691       
RaceBlack                      0.003 0.998       
RaceWhite                      0.003 0.998       
Purity                         2.408 0.016      *
FAM83G                         1.559 0.119       
Rsquare = 0.16 (max possible = 3.47e-01 )
Likelihood ratio test p = 7.43e-11 
Wald test p = 7.45e-05 
Score (logrank) test p = 1.12e-11 

Macrophage M0_CIBERSORT-ABS in THYM (n=120):
Model: Surv(OS, EVENT) ~ `Macrophage M0_CIBERSORT-ABS` + Age + Gender + Race + Purity + `FAM83G` 
113 patients with 9 dying ( 7 missing obs. )
                                 coef    HR  se(coef) 95%CI_l      95%CI_u
`Macrophage M0_CIBERSORT-ABS`   0.770 2.159    17.044   0.000 6.957827e+14
Age                             0.052 1.054     0.034   0.987 1.126000e+00
Gendermale                     -0.172 0.842     0.761   0.189 3.746000e+00
RaceBlack                     -16.730 0.000 10119.299   0.000          Inf
RaceWhite                       0.366 1.443     1.310   0.111 1.879900e+01
Purity                          0.359 1.432     1.100   0.166 1.236400e+01
FAM83G                         -0.161 0.851     0.465   0.342 2.118000e+00
                                   z     p signif
`Macrophage M0_CIBERSORT-ABS`  0.045 0.964       
Age                            1.559 0.119       
Gendermale                    -0.225 0.822       
RaceBlack                     -0.002 0.999       
RaceWhite                      0.280 0.780       
Purity                         0.327 0.744       
FAM83G                        -0.347 0.729       
Rsquare = 0.045 (max possible = 4.51e-01 )
Likelihood ratio test p = 6.31e-01 
Wald test p = 7.52e-01 
Score (logrank) test p = 6.62e-01 

Macrophage M0_CIBERSORT-ABS in UCEC (n=545):
Model: Surv(OS, EVENT) ~ `Macrophage M0_CIBERSORT-ABS` + Age + Race + Purity + `FAM83G` 
85 patients with 16 dying ( 460 missing obs. )
                                coef           HR se(coef) 95%CI_l      95%CI_u
`Macrophage M0_CIBERSORT-ABS` 17.099 26674087.124    6.492  79.506 8.949084e+12
Age                           -0.025        0.975    0.032   0.916 1.037000e+00
RaceWhite                      1.158        3.182    0.697   0.812 1.246300e+01
Purity                         0.591        1.807    1.138   0.194 1.680200e+01
FAM83G                         0.046        1.047    0.305   0.576 1.903000e+00
                                   z     p signif
`Macrophage M0_CIBERSORT-ABS`  2.634 0.008     **
Age                           -0.800 0.424       
RaceWhite                      1.662 0.097      ·
Purity                         0.520 0.603       
FAM83G                         0.151 0.880       
Rsquare = 0.149 (max possible = 7.29e-01 )
Likelihood ratio test p = 1.77e-02 
Wald test p = 1.34e-02 
Score (logrank) test p = 3.06e-03 

Macrophage M0_CIBERSORT-ABS in UCS (n=57):
Model: Surv(OS, EVENT) ~ `Macrophage M0_CIBERSORT-ABS` + Age + Race + Purity + `FAM83G` 
52 patients with 32 dying ( 5 missing obs. )
                                coef           HR se(coef) 95%CI_l    95%CI_u
`Macrophage M0_CIBERSORT-ABS`  3.099       22.182    4.733   0.002 237118.504
Age                            0.052        1.054    0.026   1.001      1.108
RaceBlack                     17.031 24914389.674 6532.689   0.000        Inf
RaceWhite                     17.300 32591642.367 6532.689   0.000        Inf
Purity                        -1.394        0.248    1.162   0.025      2.418
FAM83G                        -0.328        0.720    0.293   0.406      1.278
                                   z     p signif
`Macrophage M0_CIBERSORT-ABS`  0.655 0.513       
Age                            2.014 0.044      *
RaceBlack                      0.003 0.998       
RaceWhite                      0.003 0.998       
Purity                        -1.200 0.230       
FAM83G                        -1.121 0.262       
Rsquare = 0.142 (max possible = 9.83e-01 )
Likelihood ratio test p = 2.43e-01 
Wald test p = 3.55e-01 
Score (logrank) test p = 2.71e-01 

Macrophage M0_CIBERSORT-ABS in UVM (n=80):
Model: Surv(OS, EVENT) ~ `Macrophage M0_CIBERSORT-ABS` + Age + Stage + Gender + Purity + `FAM83G` 
77 patients with 22 dying ( 3 missing obs. )
                                coef           HR se(coef) 95%CI_l      95%CI_u
`Macrophage M0_CIBERSORT-ABS` 20.838 1.121258e+09   11.689   0.126 9.984522e+18
Age                            0.040 1.041000e+00    0.019   1.002 1.081000e+00
Stage3                         0.020 1.020000e+00    0.520   0.368 2.825000e+00
Stage4                         3.726 4.152300e+01    1.216   3.831 4.500600e+02
Gendermale                     0.276 1.318000e+00    0.475   0.519 3.346000e+00
Purity                         2.268 9.658000e+00    1.274   0.795 1.173200e+02
FAM83G                         0.450 1.569000e+00    0.395   0.724 3.401000e+00
                                  z     p signif
`Macrophage M0_CIBERSORT-ABS` 1.783 0.075      ·
Age                           2.081 0.037      *
Stage3                        0.038 0.969       
Stage4                        3.065 0.002     **
Gendermale                    0.581 0.561       
Purity                        1.780 0.075      ·
FAM83G                        1.141 0.254       
Rsquare = 0.303 (max possible = 8.72e-01 )
Likelihood ratio test p = 2.36e-04 
Wald test p = 2.39e-03 
Score (logrank) test p = 8.8e-10 

Macrophage M1_CIBERSORT in ACC (n=79):
Model: Surv(OS, EVENT) ~ `Macrophage M1_CIBERSORT` + Age + Gender + Race + Purity + `FAM83G` 
64 patients with 24 dying ( 15 missing obs. )
                            coef           HR  se(coef) 95%CI_l      95%CI_u
`Macrophage M1_CIBERSORT` 21.395 1.958040e+09     7.496 814.751 4.705636e+15
Age                       -0.001 9.990000e-01     0.015   0.971 1.028000e+00
Gendermale                 0.290 1.337000e+00     0.458   0.544 3.284000e+00
RaceBlack                  0.480 1.615000e+00 14579.595   0.000          Inf
RaceWhite                 17.254 3.114315e+07 12838.082   0.000          Inf
Purity                     6.103 4.471660e+02     3.078   1.073 1.863295e+05
FAM83G                    -0.005 9.950000e-01     0.247   0.614 1.613000e+00
                               z     p signif
`Macrophage M1_CIBERSORT`  2.854 0.004     **
Age                       -0.063 0.949       
Gendermale                 0.634 0.526       
RaceBlack                  0.000 1.000   <NA>
RaceWhite                  0.001 0.999       
Purity                     1.983 0.047      *
FAM83G                    -0.021 0.983       
Rsquare = 0.156 (max possible = 9.38e-01 )
Likelihood ratio test p = 1.44e-01 
Wald test p = 2.5e-01 
Score (logrank) test p = 1.3e-01 

Macrophage M1_CIBERSORT in BLCA (n=408):
Model: Surv(OS, EVENT) ~ `Macrophage M1_CIBERSORT` + Age + Stage + Gender + Race + Purity + `FAM83G` 
348 patients with 160 dying ( 60 missing obs. )
                            coef          HR se(coef) 95%CI_l 95%CI_u      z
`Macrophage M1_CIBERSORT`  0.223       1.250    1.608   0.053  29.233  0.139
Age                        0.033       1.034    0.009   1.017   1.052  3.871
Stage2                    14.492 1967416.492 1868.010   0.000     Inf  0.008
Stage3                    14.959 3136334.860 1868.010   0.000     Inf  0.008
Stage4                    15.475 5257849.080 1868.010   0.000     Inf  0.008
Gendermale                -0.151       0.860    0.180   0.604   1.225 -0.837
RaceBlack                  0.626       1.871    0.453   0.770   4.545  1.383
RaceWhite                  0.082       1.085    0.356   0.540   2.180  0.230
Purity                     0.154       1.167    0.355   0.582   2.339  0.435
FAM83G                     0.096       1.101    0.084   0.934   1.297  1.145
                              p signif
`Macrophage M1_CIBERSORT` 0.890       
Age                       0.000    ***
Stage2                    0.994       
Stage3                    0.994       
Stage4                    0.993       
Gendermale                0.403       
RaceBlack                 0.167       
RaceWhite                 0.818       
Purity                    0.664       
FAM83G                    0.252       
Rsquare = 0.134 (max possible = 9.91e-01 )
Likelihood ratio test p = 2.66e-07 
Wald test p = 1.31e-06 
Score (logrank) test p = 3.78e-07 

Macrophage M1_CIBERSORT in BRCA (n=1100):
Model: Surv(OS, EVENT) ~ `Macrophage M1_CIBERSORT` + Age + Stage + Gender + Race + Purity + `FAM83G` 
878 patients with 121 dying ( 222 missing obs. )
                            coef     HR se(coef) 95%CI_l 95%CI_u      z     p
`Macrophage M1_CIBERSORT` -3.648  0.026    2.158   0.000   1.787 -1.691 0.091
Age                        0.035  1.036    0.008   1.020   1.051  4.633 0.000
Stage2                     0.376  1.457    0.304   0.803   2.643  1.237 0.216
Stage3                     1.162  3.197    0.313   1.731   5.903  3.714 0.000
Stage4                     2.419 11.232    0.396   5.168  24.410  6.108 0.000
Gendermale                 0.091  1.095    1.008   0.152   7.902  0.090 0.928
RaceBlack                 -0.046  0.955    0.622   0.282   3.231 -0.073 0.942
RaceWhite                 -0.260  0.771    0.598   0.239   2.488 -0.435 0.664
Purity                     0.330  1.391    0.424   0.606   3.193  0.777 0.437
FAM83G                     0.114  1.121    0.107   0.908   1.384  1.064 0.287
                          signif
`Macrophage M1_CIBERSORT`      ·
Age                          ***
Stage2                          
Stage3                       ***
Stage4                       ***
Gendermale                      
RaceBlack                       
RaceWhite                       
Purity                          
FAM83G                          
Rsquare = 0.085 (max possible = 7.85e-01 )
Likelihood ratio test p = 1.36e-12 
Wald test p = 8e-16 
Score (logrank) test p = 9.44e-22 

Macrophage M1_CIBERSORT in BRCA-Basal (n=191):
Model: Surv(OS, EVENT) ~ `Macrophage M1_CIBERSORT` + Age + Stage + Race + Purity + `FAM83G` 
163 patients with 24 dying ( 28 missing obs. )
                            coef           HR se(coef) 95%CI_l 95%CI_u      z
`Macrophage M1_CIBERSORT` -4.302 1.400000e-02    4.411   0.000  76.960 -0.975
Age                        0.013 1.013000e+00    0.018   0.978   1.050  0.714
Stage2                    18.599 1.194669e+08 6481.656   0.000     Inf  0.003
Stage3                    20.058 5.142346e+08 6481.656   0.000     Inf  0.003
Stage4                    21.059 1.398945e+09 6481.656   0.000     Inf  0.003
RaceBlack                 -0.836 4.330000e-01    1.125   0.048   3.929 -0.743
RaceWhite                 -1.117 3.270000e-01    1.141   0.035   3.063 -0.979
Purity                     0.177 1.193000e+00    1.086   0.142  10.030  0.163
FAM83G                    -0.155 8.560000e-01    0.229   0.546   1.342 -0.678
                              p signif
`Macrophage M1_CIBERSORT` 0.329       
Age                       0.475       
Stage2                    0.998       
Stage3                    0.998       
Stage4                    0.997       
RaceBlack                 0.457       
RaceWhite                 0.328       
Purity                    0.871       
FAM83G                    0.498       
Rsquare = 0.164 (max possible = 7.18e-01 )
Likelihood ratio test p = 5.82e-04 
Wald test p = 8.46e-03 
Score (logrank) test p = 5.35e-06 

Macrophage M1_CIBERSORT in BRCA-Her2 (n=82):
Model: Surv(OS, EVENT) ~ `Macrophage M1_CIBERSORT` + Age + Stage + Race + Purity + `FAM83G` 
59 patients with 11 dying ( 23 missing obs. )
                             coef           HR  se(coef) 95%CI_l  95%CI_u
`Macrophage M1_CIBERSORT` -11.312 0.000000e+00     9.724   0.000 2316.607
Age                         0.027 1.027000e+00     0.034   0.961    1.098
Stage2                     18.281 8.695826e+07 14161.806   0.000      Inf
Stage3                     20.153 5.650976e+08 14161.806   0.000      Inf
Stage4                         NA           NA     0.000      NA       NA
RaceBlack                  -3.813 2.200000e-02     2.075   0.000    1.288
RaceWhite                  -1.551 2.120000e-01     1.460   0.012    3.710
Purity                      2.331 1.029000e+01     2.302   0.113  938.141
FAM83G                     -0.656 5.190000e-01     0.529   0.184    1.463
                               z     p signif
`Macrophage M1_CIBERSORT` -1.163 0.245       
Age                        0.794 0.427       
Stage2                     0.001 0.999       
Stage3                     0.001 0.999       
Stage4                        NA    NA   <NA>
RaceBlack                 -1.838 0.066      ·
RaceWhite                 -1.062 0.288       
Purity                     1.012 0.311       
FAM83G                    -1.241 0.215       
Rsquare = 0.405 (max possible = 6.68e-01 )
Likelihood ratio test p = 1.66e-04 
Wald test p = 2.7e-01 
Score (logrank) test p = 2.47e-14 

Macrophage M1_CIBERSORT in BRCA-LumA (n=568):
Model: Surv(OS, EVENT) ~ `Macrophage M1_CIBERSORT` + Age + Stage + Gender + Race + Purity + `FAM83G` 
464 patients with 55 dying ( 104 missing obs. )
                             coef    HR se(coef) 95%CI_l 95%CI_u      z     p
`Macrophage M1_CIBERSORT`  -2.473 0.084    3.771   0.000 136.796 -0.656 0.512
Age                         0.048 1.049    0.012   1.025   1.074  4.035 0.000
Stage2                      0.316 1.372    0.377   0.656   2.871  0.840 0.401
Stage3                      0.861 2.364    0.397   1.086   5.149  2.167 0.030
Stage4                      2.146 8.554    0.640   2.440  29.991  3.354 0.001
Gendermale                -15.388 0.000 3477.469   0.000     Inf -0.004 0.996
RaceBlack                  -0.537 0.584    1.180   0.058   5.898 -0.455 0.649
RaceWhite                   0.141 1.151    1.037   0.151   8.778  0.136 0.892
Purity                      0.254 1.289    0.617   0.384   4.323  0.412 0.681
FAM83G                      0.170 1.185    0.188   0.819   1.714  0.901 0.368
                          signif
`Macrophage M1_CIBERSORT`       
Age                          ***
Stage2                          
Stage3                         *
Stage4                        **
Gendermale                      
RaceBlack                       
RaceWhite                       
Purity                          
FAM83G                          
Rsquare = 0.072 (max possible = 6.81e-01 )
Likelihood ratio test p = 1.31e-04 
Wald test p = 3.05e-05 
Score (logrank) test p = 6.61e-07 

Macrophage M1_CIBERSORT in BRCA-LumB (n=219):
Model: Surv(OS, EVENT) ~ `Macrophage M1_CIBERSORT` + Age + Stage + Gender + Race + Purity + `FAM83G` 
157 patients with 25 dying ( 62 missing obs. )
                             coef           HR se(coef) 95%CI_l 95%CI_u      z
`Macrophage M1_CIBERSORT` -20.651        0.000    7.462   0.000   0.002 -2.767
Age                         0.045        1.046    0.022   1.003   1.092  2.076
Stage2                      0.844        2.325    1.077   0.282  19.206  0.783
Stage3                      2.115        8.291    1.083   0.992  69.317  1.952
Stage4                      1.797        6.034    1.198   0.577  63.093  1.501
Gendermale                  1.030        2.802    1.109   0.319  24.654  0.929
RaceBlack                  16.490 14498124.526 6273.473   0.000     Inf  0.003
RaceWhite                  16.041  9261936.030 6273.473   0.000     Inf  0.003
Purity                     -1.759        0.172    1.527   0.009   3.433 -1.152
FAM83G                     -0.048        0.954    0.231   0.607   1.498 -0.206
                              p signif
`Macrophage M1_CIBERSORT` 0.006     **
Age                       0.038      *
Stage2                    0.433       
Stage3                    0.051      ·
Stage4                    0.133       
Gendermale                0.353       
RaceBlack                 0.998       
RaceWhite                 0.998       
Purity                    0.249       
FAM83G                    0.836       
Rsquare = 0.159 (max possible = 6.98e-01 )
Likelihood ratio test p = 2.46e-03 
Wald test p = 1.38e-02 
Score (logrank) test p = 1.85e-03 

Macrophage M1_CIBERSORT in CESC (n=306):
Model: Surv(OS, EVENT) ~ `Macrophage M1_CIBERSORT` + Age + Race + Purity + `FAM83G` 
227 patients with 55 dying ( 79 missing obs. )
                            coef    HR se(coef) 95%CI_l 95%CI_u      z     p
`Macrophage M1_CIBERSORT` -3.083 0.046    2.590   0.000   7.332 -1.191 0.234
Age                        0.013 1.013    0.010   0.993   1.034  1.239 0.215
RaceBlack                  0.907 2.476    1.072   0.303  20.228  0.846 0.398
RaceWhite                  0.615 1.849    1.025   0.248  13.784  0.600 0.549
Purity                     0.289 1.335    0.795   0.281   6.340  0.363 0.716
FAM83G                     0.123 1.131    0.116   0.901   1.420  1.065 0.287
                          signif
`Macrophage M1_CIBERSORT`       
Age                             
RaceBlack                       
RaceWhite                       
Purity                          
FAM83G                          
Rsquare = 0.024 (max possible = 8.91e-01 )
Likelihood ratio test p = 4.9e-01 
Wald test p = 5.3e-01 
Score (logrank) test p = 5.2e-01 

Macrophage M1_CIBERSORT in CHOL (n=36):
Model: Surv(OS, EVENT) ~ `Macrophage M1_CIBERSORT` + Age + Stage + Gender + Race + Purity + `FAM83G` 
36 patients with 18 dying ( 0 missing obs. )
                             coef        HR se(coef) 95%CI_l      95%CI_u
`Macrophage M1_CIBERSORT`  10.365 31731.037    8.188   0.003 2.959429e+11
Age                         0.013     1.013    0.022   0.970 1.057000e+00
Stage2                      0.842     2.321    0.699   0.590 9.130000e+00
Stage3                    -15.199     0.000 7029.437   0.000          Inf
Stage4                      1.323     3.756    0.801   0.781 1.806300e+01
Gendermale                  0.222     1.249    0.625   0.366 4.254000e+00
RaceBlack                   0.586     1.796    1.650   0.071 4.561400e+01
RaceWhite                  -0.800     0.449    0.933   0.072 2.796000e+00
Purity                      3.282    26.635    1.957   0.575 1.233020e+03
FAM83G                     -0.315     0.730    0.362   0.359 1.482000e+00
                               z     p signif
`Macrophage M1_CIBERSORT`  1.266 0.206       
Age                        0.571 0.568       
Stage2                     1.205 0.228       
Stage3                    -0.002 0.998       
Stage4                     1.652 0.099      ·
Gendermale                 0.355 0.723       
RaceBlack                  0.355 0.723       
RaceWhite                 -0.858 0.391       
Purity                     1.677 0.093      ·
FAM83G                    -0.872 0.383       
Rsquare = 0.25 (max possible = 9.46e-01 )
Likelihood ratio test p = 4.1e-01 
Wald test p = 6.45e-01 
Score (logrank) test p = 4.8e-01 

Macrophage M1_CIBERSORT in COAD (n=458):
Model: Surv(OS, EVENT) ~ `Macrophage M1_CIBERSORT` + Age + Stage + Gender + Race + Purity + `FAM83G` 
236 patients with 58 dying ( 222 missing obs. )
                            coef     HR se(coef) 95%CI_l  95%CI_u      z     p
`Macrophage M1_CIBERSORT`  1.876  6.527    3.262   0.011 3901.277  0.575 0.565
Age                        0.028  1.028    0.013   1.003    1.054  2.165 0.030
Stage2                     0.412  1.509    0.640   0.430    5.295  0.643 0.520
Stage3                     1.074  2.928    0.628   0.855   10.026  1.711 0.087
Stage4                     2.314 10.113    0.634   2.920   35.021  3.651 0.000
Gendermale                 0.346  1.414    0.291   0.800    2.498  1.192 0.233
RaceBlack                 -0.401  0.670    0.849   0.127    3.537 -0.472 0.637
RaceWhite                 -0.393  0.675    0.793   0.143    3.196 -0.495 0.620
Purity                    -0.626  0.535    0.666   0.145    1.971 -0.941 0.347
FAM83G                    -0.272  0.762    0.206   0.509    1.142 -1.317 0.188
                          signif
`Macrophage M1_CIBERSORT`       
Age                            *
Stage2                          
Stage3                         ·
Stage4                       ***
Gendermale                      
RaceBlack                       
RaceWhite                       
Purity                          
FAM83G                          
Rsquare = 0.132 (max possible = 8.97e-01 )
Likelihood ratio test p = 2.21e-04 
Wald test p = 2.03e-04 
Score (logrank) test p = 2.32e-05 

Macrophage M1_CIBERSORT in DLBC (n=48):
Model: Surv(OS, EVENT) ~ `Macrophage M1_CIBERSORT` + Age + Gender + Race + Purity + `FAM83G` 
41 patients with 5 dying ( 7 missing obs. )
                            coef     HR se(coef) 95%CI_l      95%CI_u      z
`Macrophage M1_CIBERSORT`  1.607  4.990   10.052   0.000 1.794841e+09  0.160
Age                       -0.089  0.915    0.097   0.756 1.107000e+00 -0.913
Gendermale                -0.860  0.423    1.555   0.020 8.915000e+00 -0.553
RaceBlack                 -0.769  0.464    2.772   0.002 1.061470e+02 -0.277
RaceWhite                 -6.201  0.002    3.834   0.000 3.719000e+00 -1.617
Purity                    -5.386  0.005    4.454   0.000 2.831300e+01 -1.209
FAM83G                     3.352 28.556    2.148   0.424 1.922735e+03  1.561
                              p signif
`Macrophage M1_CIBERSORT` 0.873       
Age                       0.361       
Gendermale                0.580       
RaceBlack                 0.782       
RaceWhite                 0.106       
Purity                    0.227       
FAM83G                    0.119       
Rsquare = 0.302 (max possible = 5.58e-01 )
Likelihood ratio test p = 3.92e-02 
Wald test p = 4.55e-01 
Score (logrank) test p = 3.56e-02 

Macrophage M1_CIBERSORT in ESCA (n=185):
Model: Surv(OS, EVENT) ~ `Macrophage M1_CIBERSORT` + Age + Stage + Gender + Race + Purity + `FAM83G` 
140 patients with 47 dying ( 45 missing obs. )
                            coef     HR se(coef) 95%CI_l 95%CI_u      z     p
`Macrophage M1_CIBERSORT` -0.127  0.881    2.387   0.008  94.770 -0.053 0.958
Age                        0.009  1.009    0.014   0.981   1.038  0.633 0.527
Stage2                     0.685  1.984    0.657   0.548   7.188  1.043 0.297
Stage3                     1.442  4.231    0.673   1.132  15.820  2.144 0.032
Stage4                     2.885 17.904    0.796   3.764  85.159  3.626 0.000
Gendermale                 0.460  1.584    0.541   0.549   4.571  0.851 0.395
RaceBlack                  0.347  1.415    1.071   0.173  11.550  0.324 0.746
RaceWhite                 -0.109  0.897    0.456   0.367   2.192 -0.239 0.811
Purity                     0.287  1.332    0.829   0.263   6.758  0.346 0.729
FAM83G                    -0.058  0.944    0.172   0.674   1.322 -0.336 0.737
                          signif
`Macrophage M1_CIBERSORT`       
Age                             
Stage2                          
Stage3                         *
Stage4                       ***
Gendermale                      
RaceBlack                       
RaceWhite                       
Purity                          
FAM83G                          
Rsquare = 0.142 (max possible = 9.32e-01 )
Likelihood ratio test p = 1.85e-02 
Wald test p = 9.36e-03 
Score (logrank) test p = 8.48e-04 

Macrophage M1_CIBERSORT in GBM (n=153):
Model: Surv(OS, EVENT) ~ `Macrophage M1_CIBERSORT` + Age + Gender + Race + Purity + `FAM83G` 
135 patients with 108 dying ( 18 missing obs. )
                            coef    HR se(coef) 95%CI_l   95%CI_u      z     p
`Macrophage M1_CIBERSORT`  0.266 1.305    5.406   0.000 52154.473  0.049 0.961
Age                        0.031 1.032    0.009   1.014     1.049  3.629 0.000
Gendermale                -0.101 0.904    0.214   0.595     1.373 -0.474 0.635
RaceBlack                  0.544 1.724    0.731   0.411     7.220  0.745 0.456
RaceWhite                 -0.242 0.785    0.615   0.235     2.622 -0.393 0.694
Purity                    -1.131 0.323    0.537   0.113     0.924 -2.107 0.035
FAM83G                    -0.137 0.872    0.207   0.581     1.309 -0.663 0.507
                          signif
`Macrophage M1_CIBERSORT`       
Age                          ***
Gendermale                      
RaceBlack                       
RaceWhite                       
Purity                         *
FAM83G                          
Rsquare = 0.132 (max possible = 9.98e-01 )
Likelihood ratio test p = 7.83e-03 
Wald test p = 1.18e-02 
Score (logrank) test p = 9.94e-03 

Macrophage M1_CIBERSORT in HNSC (n=522):
Model: Surv(OS, EVENT) ~ `Macrophage M1_CIBERSORT` + Age + Stage + Gender + Race + Purity + `FAM83G` 
411 patients with 176 dying ( 111 missing obs. )
                            coef    HR se(coef) 95%CI_l 95%CI_u      z     p
`Macrophage M1_CIBERSORT`  1.276 3.582    1.180   0.354  36.215  1.081 0.280
Age                        0.022 1.022    0.008   1.007   1.038  2.885 0.004
Stage2                     0.643 1.901    0.546   0.652   5.541  1.177 0.239
Stage3                     0.892 2.440    0.541   0.845   7.045  1.649 0.099
Stage4                     1.298 3.662    0.515   1.335  10.048  2.520 0.012
Gendermale                -0.257 0.773    0.172   0.552   1.084 -1.493 0.135
RaceBlack                  0.182 1.200    0.561   0.400   3.599  0.325 0.745
RaceWhite                 -0.186 0.830    0.514   0.303   2.274 -0.361 0.718
Purity                     0.036 1.036    0.374   0.498   2.156  0.096 0.924
FAM83G                    -0.008 0.992    0.064   0.874   1.125 -0.128 0.898
                          signif
`Macrophage M1_CIBERSORT`       
Age                           **
Stage2                          
Stage3                         ·
Stage4                         *
Gendermale                      
RaceBlack                       
RaceWhite                       
Purity                          
FAM83G                          
Rsquare = 0.072 (max possible = 9.89e-01 )
Likelihood ratio test p = 6.59e-04 
Wald test p = 1.73e-03 
Score (logrank) test p = 1.31e-03 

Macrophage M1_CIBERSORT in HNSC-HPV+ (n=98):
Model: Surv(OS, EVENT) ~ `Macrophage M1_CIBERSORT` + Age + Stage + Gender + Race + Purity + `FAM83G` 
65 patients with 23 dying ( 33 missing obs. )
                            coef           HR  se(coef) 95%CI_l   95%CI_u
`Macrophage M1_CIBERSORT`  3.814 4.532000e+01     3.585   0.040 51039.740
Age                        0.014 1.015000e+00     0.026   0.964     1.068
Stage2                    17.715 4.937481e+07  5431.130   0.000       Inf
Stage3                    16.760 1.899541e+07  5431.130   0.000       Inf
Stage4                    17.821 5.488176e+07  5431.130   0.000       Inf
Gendermale                -0.054 9.480000e-01     0.546   0.325     2.765
RaceBlack                 18.865 1.558957e+08 12196.144   0.000       Inf
RaceWhite                 18.056 6.942687e+07 12196.144   0.000       Inf
Purity                    -1.533 2.160000e-01     1.109   0.025     1.896
FAM83G                     0.035 1.036000e+00     0.163   0.752     1.426
                               z     p signif
`Macrophage M1_CIBERSORT`  1.064 0.287       
Age                        0.554 0.580       
Stage2                     0.003 0.997       
Stage3                     0.003 0.998       
Stage4                     0.003 0.997       
Gendermale                -0.098 0.922       
RaceBlack                  0.002 0.999       
RaceWhite                  0.001 0.999       
Purity                    -1.383 0.167       
FAM83G                     0.216 0.829       
Rsquare = 0.103 (max possible = 9.17e-01 )
Likelihood ratio test p = 7.19e-01 
Wald test p = 9.41e-01 
Score (logrank) test p = 8.46e-01 

Macrophage M1_CIBERSORT in HNSC-HPV- (n=422):
Model: Surv(OS, EVENT) ~ `Macrophage M1_CIBERSORT` + Age + Stage + Gender + Race + Purity + `FAM83G` 
346 patients with 153 dying ( 76 missing obs. )
                            coef    HR se(coef) 95%CI_l 95%CI_u      z     p
`Macrophage M1_CIBERSORT`  0.965 2.624    1.267   0.219  31.428  0.761 0.446
Age                        0.026 1.027    0.008   1.010   1.044  3.107 0.002
Stage2                     0.394 1.483    0.556   0.499   4.408  0.710 0.478
Stage3                     0.769 2.159    0.545   0.742   6.282  1.412 0.158
Stage4                     1.186 3.272    0.517   1.189   9.009  2.294 0.022
Gendermale                -0.293 0.746    0.183   0.521   1.069 -1.598 0.110
RaceBlack                  0.031 1.031    0.568   0.339   3.137  0.054 0.957
RaceWhite                 -0.339 0.713    0.518   0.258   1.967 -0.654 0.513
Purity                     0.275 1.317    0.412   0.587   2.953  0.669 0.504
FAM83G                     0.004 1.004    0.074   0.868   1.160  0.048 0.962
                          signif
`Macrophage M1_CIBERSORT`       
Age                           **
Stage2                          
Stage3                          
Stage4                         *
Gendermale                      
RaceBlack                       
RaceWhite                       
Purity                          
FAM83G                          
Rsquare = 0.086 (max possible = 9.89e-01 )
Likelihood ratio test p = 5.39e-04 
Wald test p = 1.42e-03 
Score (logrank) test p = 1.1e-03 

Macrophage M1_CIBERSORT in KICH (n=66):
Model: Surv(OS, EVENT) ~ `Macrophage M1_CIBERSORT` + Age + Stage + Gender + Race + Purity + `FAM83G` 
63 patients with 9 dying ( 3 missing obs. )
                             coef           HR se(coef)      95%CI_l
`Macrophage M1_CIBERSORT`  31.202 3.556863e+13    8.325 2.914650e+06
Age                         0.134 1.143000e+00    0.029 1.080000e+00
Stage2                     19.113 1.998190e+08    0.840 3.851418e+07
Stage3                     21.780 2.876551e+09    0.794 6.063541e+08
Stage4                     22.270 4.695832e+09    0.884 8.304094e+08
Gendermale                 -2.300 1.000000e-01    0.728 2.400000e-02
RaceBlack                 -19.503 0.000000e+00 6294.655 0.000000e+00
RaceWhite                  -6.591 1.000000e-03    1.156 0.000000e+00
Purity                     -0.380 6.840000e-01    4.603 0.000000e+00
FAM83G                     -0.630 5.330000e-01    0.748 1.230000e-01
                               95%CI_u      z     p signif
`Macrophage M1_CIBERSORT` 4.340582e+20  3.748 0.000    ***
Age                       1.210000e+00  4.591 0.000    ***
Stage2                    1.036700e+09 22.753 0.000    ***
Stage3                    1.364639e+10 27.419 0.000    ***
Stage4                    2.655418e+10 25.194 0.000    ***
Gendermale                4.180000e-01 -3.157 0.002     **
RaceBlack                          Inf -0.003 0.998       
RaceWhite                 1.300000e-02 -5.701 0.000    ***
Purity                    5.668694e+03 -0.082 0.934       
FAM83G                    2.305000e+00 -0.843 0.399       
Rsquare = 0.381 (max possible = 6.71e-01 )
Likelihood ratio test p = 7.97e-04 
Wald test p = 0e+00 
Score (logrank) test p = 1.8e-08 

Macrophage M1_CIBERSORT in KIRC (n=533):
Model: Surv(OS, EVENT) ~ `Macrophage M1_CIBERSORT` + Age + Stage + Gender + Race + Purity + `FAM83G` 
450 patients with 138 dying ( 83 missing obs. )
                            coef    HR se(coef) 95%CI_l 95%CI_u      z     p
`Macrophage M1_CIBERSORT` -3.203 0.041    2.625   0.000   6.974 -1.220 0.222
Age                        0.037 1.037    0.009   1.020   1.055  4.283 0.000
Stage2                     0.225 1.253    0.345   0.637   2.463  0.654 0.513
Stage3                     0.847 2.332    0.232   1.481   3.671  3.656 0.000
Stage4                     1.782 5.940    0.217   3.884   9.084  8.220 0.000
Gendermale                -0.105 0.901    0.185   0.627   1.295 -0.565 0.572
RaceBlack                  0.300 1.350    1.067   0.167  10.929  0.282 0.778
RaceWhite                  0.278 1.321    1.024   0.178   9.828  0.272 0.786
Purity                    -0.064 0.938    0.371   0.453   1.940 -0.173 0.863
FAM83G                     0.044 1.045    0.110   0.843   1.297  0.404 0.686
                          signif
`Macrophage M1_CIBERSORT`       
Age                          ***
Stage2                          
Stage3                       ***
Stage4                       ***
Gendermale                      
RaceBlack                       
RaceWhite                       
Purity                          
FAM83G                          
Rsquare = 0.177 (max possible = 9.65e-01 )
Likelihood ratio test p = 1.52e-14 
Wald test p = 1.15e-14 
Score (logrank) test p = 7.72e-18 

Macrophage M1_CIBERSORT in KIRP (n=290):
Model: Surv(OS, EVENT) ~ `Macrophage M1_CIBERSORT` + Age + Stage + Gender + Race + Purity + `FAM83G` 
219 patients with 34 dying ( 71 missing obs. )
                            coef     HR se(coef) 95%CI_l     95%CI_u      z
`Macrophage M1_CIBERSORT` -1.873  0.154    8.949   0.000 6370829.749 -0.209
Age                        0.013  1.014    0.015   0.984       1.044  0.897
Stage2                    -0.179  0.836    1.061   0.104       6.690 -0.169
Stage3                     1.550  4.709    0.449   1.953      11.357  3.450
Stage4                     3.109 22.390    0.630   6.509      77.014  4.932
Gendermale                -0.201  0.818    0.405   0.370       1.809 -0.496
RaceBlack                 -1.496  0.224    1.241   0.020       2.549 -1.206
RaceWhite                 -1.730  0.177    1.220   0.016       1.939 -1.417
Purity                    -0.303  0.738    0.721   0.180       3.036 -0.420
FAM83G                     0.384  1.468    0.147   1.100       1.959  2.605
                              p signif
`Macrophage M1_CIBERSORT` 0.834       
Age                       0.370       
Stage2                    0.866       
Stage3                    0.001     **
Stage4                    0.000    ***
Gendermale                0.620       
RaceBlack                 0.228       
RaceWhite                 0.156       
Purity                    0.674       
FAM83G                    0.009     **
Rsquare = 0.187 (max possible = 7.58e-01 )
Likelihood ratio test p = 1.9e-06 
Wald test p = 1.06e-06 
Score (logrank) test p = 5.75e-11 

Macrophage M1_CIBERSORT in LGG (n=516):
Model: Surv(OS, EVENT) ~ `Macrophage M1_CIBERSORT` + Age + Gender + Race + Purity + `FAM83G` 
463 patients with 112 dying ( 53 missing obs. )
                            coef          HR se(coef) 95%CI_l    95%CI_u      z
`Macrophage M1_CIBERSORT`  4.662     105.811    3.907   0.050 223911.866  1.193
Age                        0.061       1.063    0.008   1.047      1.079  7.810
Gendermale                 0.092       1.096    0.196   0.747      1.610  0.470
RaceBlack                 15.770 7058609.589 2442.489   0.000        Inf  0.006
RaceWhite                 15.606 5992002.080 2442.489   0.000        Inf  0.006
Purity                    -0.664       0.515    0.413   0.229      1.157 -1.608
FAM83G                     1.453       4.274    0.372   2.064      8.854  3.910
                              p signif
`Macrophage M1_CIBERSORT` 0.233       
Age                       0.000    ***
Gendermale                0.638       
RaceBlack                 0.995       
RaceWhite                 0.995       
Purity                    0.108       
FAM83G                    0.000    ***
Rsquare = 0.164 (max possible = 9.07e-01 )
Likelihood ratio test p = 3.88e-15 
Wald test p = 3.94e-15 
Score (logrank) test p = 1.68e-17 

Macrophage M1_CIBERSORT in LIHC (n=371):
Model: Surv(OS, EVENT) ~ `Macrophage M1_CIBERSORT` + Age + Stage + Gender + Race + Purity + `FAM83G` 
310 patients with 106 dying ( 61 missing obs. )
                            coef    HR se(coef) 95%CI_l  95%CI_u      z     p
`Macrophage M1_CIBERSORT`  1.714 5.552    2.674   0.029 1048.069  0.641 0.521
Age                        0.013 1.013    0.008   0.996    1.029  1.516 0.130
Stage2                     0.319 1.376    0.262   0.824    2.298  1.219 0.223
Stage3                     0.942 2.564    0.236   1.614    4.074  3.985 0.000
Stage4                     1.739 5.689    0.629   1.659   19.507  2.765 0.006
Gendermale                -0.100 0.905    0.234   0.572    1.431 -0.428 0.668
RaceBlack                  0.901 2.462    0.490   0.942    6.436  1.837 0.066
RaceWhite                 -0.035 0.965    0.238   0.605    1.540 -0.149 0.882
Purity                     0.534 1.706    0.460   0.693    4.200  1.161 0.245
FAM83G                     0.114 1.121    0.094   0.933    1.347  1.216 0.224
                          signif
`Macrophage M1_CIBERSORT`       
Age                             
Stage2                          
Stage3                       ***
Stage4                        **
Gendermale                      
RaceBlack                      ·
RaceWhite                       
Purity                          
FAM83G                          
Rsquare = 0.091 (max possible = 9.66e-01 )
Likelihood ratio test p = 9.99e-04 
Wald test p = 6.16e-04 
Score (logrank) test p = 2.4e-04 

Macrophage M1_CIBERSORT in LUAD (n=515):
Model: Surv(OS, EVENT) ~ `Macrophage M1_CIBERSORT` + Age + Stage + Gender + Race + Purity + `FAM83G` 
421 patients with 150 dying ( 94 missing obs. )
                            coef           HR se(coef) 95%CI_l 95%CI_u     z
`Macrophage M1_CIBERSORT`  1.749        5.746    1.601   0.249 132.498 1.092
Age                        0.006        1.006    0.009   0.989   1.024 0.694
Stage2                     0.852        2.345    0.203   1.576   3.488 4.206
Stage3                     0.975        2.652    0.222   1.715   4.101 4.386
Stage4                     0.941        2.562    0.340   1.316   4.989 2.767
Gendermale                 0.038        1.038    0.172   0.741   1.454 0.219
RaceBlack                 16.116  9978530.905 1889.409   0.000     Inf 0.009
RaceWhite                 16.296 11944298.692 1889.409   0.000     Inf 0.009
Purity                     0.623        1.865    0.347   0.944   3.684 1.795
FAM83G                     0.019        1.019    0.099   0.840   1.237 0.195
                              p signif
`Macrophage M1_CIBERSORT` 0.275       
Age                       0.488       
Stage2                    0.000    ***
Stage3                    0.000    ***
Stage4                    0.006     **
Gendermale                0.827       
RaceBlack                 0.993       
RaceWhite                 0.993       
Purity                    0.073      ·
FAM83G                    0.845       
Rsquare = 0.099 (max possible = 9.74e-01 )
Likelihood ratio test p = 3.37e-06 
Wald test p = 3.41e-05 
Score (logrank) test p = 4.13e-06 

Macrophage M1_CIBERSORT in LUSC (n=501):
Model: Surv(OS, EVENT) ~ `Macrophage M1_CIBERSORT` + Age + Stage + Gender + Race + Purity + `FAM83G` 
370 patients with 161 dying ( 131 missing obs. )
                            coef    HR se(coef) 95%CI_l 95%CI_u      z     p
`Macrophage M1_CIBERSORT` -2.934 0.053    1.677   0.002   1.422 -1.750 0.080
Age                        0.015 1.016    0.009   0.997   1.034  1.651 0.099
Stage2                     0.183 1.201    0.187   0.832   1.734  0.979 0.327
Stage3                     0.617 1.853    0.217   1.210   2.838  2.838 0.005
Stage4                     0.862 2.368    0.788   0.506  11.084  1.094 0.274
Gendermale                 0.355 1.426    0.195   0.973   2.091  1.818 0.069
RaceBlack                 -0.051 0.950    0.601   0.293   3.087 -0.085 0.932
RaceWhite                 -0.462 0.630    0.557   0.212   1.876 -0.830 0.407
Purity                    -0.554 0.575    0.376   0.275   1.202 -1.471 0.141
FAM83G                     0.167 1.181    0.089   0.993   1.405  1.882 0.060
                          signif
`Macrophage M1_CIBERSORT`      ·
Age                            ·
Stage2                          
Stage3                        **
Stage4                          
Gendermale                     ·
RaceBlack                       
RaceWhite                       
Purity                          
FAM83G                         ·
Rsquare = 0.069 (max possible = 9.87e-01 )
Likelihood ratio test p = 3.21e-03 
Wald test p = 2.9e-03 
Score (logrank) test p = 2.34e-03 

Macrophage M1_CIBERSORT in MESO (n=87):
Model: Surv(OS, EVENT) ~ `Macrophage M1_CIBERSORT` + Age + Stage + Gender + Race + Purity + `FAM83G` 
85 patients with 72 dying ( 2 missing obs. )
                            coef    HR se(coef) 95%CI_l  95%CI_u      z     p
`Macrophage M1_CIBERSORT` -0.835 0.434    4.417   0.000 2496.747 -0.189 0.850
Age                        0.020 1.020    0.016   0.989    1.052  1.260 0.208
Stage2                    -0.183 0.833    0.480   0.325    2.134 -0.382 0.703
Stage3                    -0.058 0.944    0.428   0.408    2.183 -0.136 0.892
Stage4                    -0.059 0.943    0.484   0.365    2.435 -0.121 0.904
Gendermale                -0.241 0.786    0.340   0.404    1.529 -0.709 0.478
RaceBlack                 -0.220 0.802    1.587   0.036   17.994 -0.139 0.890
RaceWhite                 -0.691 0.501    1.069   0.062    4.076 -0.646 0.518
Purity                    -0.691 0.501    0.614   0.150    1.668 -1.126 0.260
FAM83G                     0.192 1.211    0.178   0.854    1.717  1.075 0.282
                          signif
`Macrophage M1_CIBERSORT`       
Age                             
Stage2                          
Stage3                          
Stage4                          
Gendermale                      
RaceBlack                       
RaceWhite                       
Purity                          
FAM83G                          
Rsquare = 0.073 (max possible = 9.98e-01 )
Likelihood ratio test p = 7.77e-01 
Wald test p = 7.74e-01 
Score (logrank) test p = 7.65e-01 

Macrophage M1_CIBERSORT in OV (n=303):
Model: Surv(OS, EVENT) ~ `Macrophage M1_CIBERSORT` + Age + Race + Purity + `FAM83G` 
238 patients with 153 dying ( 65 missing obs. )
                            coef    HR se(coef) 95%CI_l 95%CI_u      z     p
`Macrophage M1_CIBERSORT` -6.166 0.002    2.326   0.000   0.201 -2.650 0.008
Age                        0.035 1.035    0.008   1.019   1.052  4.192 0.000
RaceBlack                 -0.222 0.801    0.581   0.257   2.499 -0.382 0.702
RaceWhite                 -0.272 0.762    0.518   0.276   2.104 -0.525 0.600
Purity                    -0.966 0.381    0.681   0.100   1.446 -1.419 0.156
FAM83G                    -0.012 0.988    0.118   0.784   1.245 -0.099 0.921
                          signif
`Macrophage M1_CIBERSORT`     **
Age                          ***
RaceBlack                       
RaceWhite                       
Purity                          
FAM83G                          
Rsquare = 0.111 (max possible = 9.97e-01 )
Likelihood ratio test p = 9.1e-05 
Wald test p = 1.38e-04 
Score (logrank) test p = 1.01e-04 

Macrophage M1_CIBERSORT in PAAD (n=179):
Model: Surv(OS, EVENT) ~ `Macrophage M1_CIBERSORT` + Age + Stage + Gender + Race + Purity + `FAM83G` 
165 patients with 89 dying ( 14 missing obs. )
                            coef      HR se(coef) 95%CI_l   95%CI_u      z
`Macrophage M1_CIBERSORT`  5.913 369.822    2.660   2.014 67914.022  2.223
Age                        0.019   1.019    0.011   0.998     1.041  1.763
Stage2                     0.649   1.913    0.452   0.789     4.636  1.436
Stage3                    -0.055   0.946    1.093   0.111     8.062 -0.051
Stage4                     0.355   1.426    0.844   0.273     7.457  0.421
Gendermale                -0.156   0.855    0.219   0.557     1.314 -0.714
RaceBlack                 -0.023   0.977    0.741   0.229     4.172 -0.032
RaceWhite                  0.230   1.259    0.483   0.488     3.247  0.476
Purity                    -0.492   0.612    0.420   0.269     1.393 -1.171
FAM83G                     0.009   1.009    0.149   0.753     1.352  0.059
                              p signif
`Macrophage M1_CIBERSORT` 0.026      *
Age                       0.078      ·
Stage2                    0.151       
Stage3                    0.960       
Stage4                    0.674       
Gendermale                0.475       
RaceBlack                 0.975       
RaceWhite                 0.634       
Purity                    0.242       
FAM83G                    0.953       
Rsquare = 0.114 (max possible = 9.91e-01 )
Likelihood ratio test p = 2.99e-02 
Wald test p = 2.64e-02 
Score (logrank) test p = 2.28e-02 

Macrophage M1_CIBERSORT in PCPG (n=181):
Model: Surv(OS, EVENT) ~ `Macrophage M1_CIBERSORT` + Age + Gender + Race + Purity + `FAM83G` 
164 patients with 7 dying ( 17 missing obs. )
                            coef           HR  se(coef) 95%CI_l      95%CI_u
`Macrophage M1_CIBERSORT` -4.951        0.007    20.134   0.000 9.718857e+14
Age                        0.047        1.048     0.032   0.985 1.116000e+00
Gendermale                 1.636        5.133     0.940   0.813 3.240800e+01
RaceBlack                 -0.348        0.706 21062.162   0.000          Inf
RaceWhite                 17.129 27473638.978 16969.041   0.000          Inf
Purity                     6.051      424.623     3.338   0.612 2.944110e+05
FAM83G                    -0.652        0.521     0.702   0.131 2.063000e+00
                               z     p signif
`Macrophage M1_CIBERSORT` -0.246 0.806       
Age                        1.478 0.139       
Gendermale                 1.740 0.082      ·
RaceBlack                  0.000 1.000   <NA>
RaceWhite                  0.001 0.999       
Purity                     1.813 0.070      ·
FAM83G                    -0.929 0.353       
Rsquare = 0.061 (max possible = 3.07e-01 )
Likelihood ratio test p = 1.68e-01 
Wald test p = 4.78e-01 
Score (logrank) test p = 3.37e-01 

Macrophage M1_CIBERSORT in PRAD (n=498):
Model: Surv(OS, EVENT) ~ `Macrophage M1_CIBERSORT` + Age + Race + Purity + `FAM83G` 
403 patients with 9 dying ( 95 missing obs. )
                            coef           HR se(coef) 95%CI_l     95%CI_u
`Macrophage M1_CIBERSORT`  1.868        6.472    8.912   0.000 2.49565e+08
Age                        0.010        1.010    0.057   0.904 1.12900e+00
RaceBlack                 14.987  3226775.794 6756.248   0.000         Inf
RaceWhite                 16.295 11929588.123 6756.248   0.000         Inf
Purity                     1.067        2.905    1.400   0.187 4.51710e+01
FAM83G                    -0.059        0.943    0.413   0.419 2.11900e+00
                               z     p signif
`Macrophage M1_CIBERSORT`  0.210 0.834       
Age                        0.172 0.864       
RaceBlack                  0.002 0.998       
RaceWhite                  0.002 0.998       
Purity                     0.762 0.446       
FAM83G                    -0.142 0.887       
Rsquare = 0.007 (max possible = 1.83e-01 )
Likelihood ratio test p = 8.37e-01 
Wald test p = 9.27e-01 
Score (logrank) test p = 8.91e-01 

Macrophage M1_CIBERSORT in READ (n=166):
Model: Surv(OS, EVENT) ~ `Macrophage M1_CIBERSORT` + Age + Stage + Gender + Race + Purity + `FAM83G` 
72 patients with 13 dying ( 94 missing obs. )
                            coef           HR  se(coef) 95%CI_l      95%CI_u
`Macrophage M1_CIBERSORT` 18.537 1.123126e+08     9.922   0.402 3.135271e+16
Age                        0.085 1.088000e+00     0.051   0.984 1.204000e+00
Stage2                    -2.436 8.700000e-02     1.289   0.007 1.094000e+00
Stage3                    -0.853 4.260000e-01     0.978   0.063 2.898000e+00
Stage4                    -1.220 2.950000e-01     1.229   0.027 3.280000e+00
Gendermale                -1.083 3.390000e-01     0.811   0.069 1.659000e+00
RaceBlack                 -2.947 5.200000e-02 65668.089   0.000          Inf
RaceWhite                 14.825 2.745386e+06 65093.815   0.000          Inf
Purity                     0.591 1.805000e+00     1.781   0.055 5.917600e+01
FAM83G                    -0.363 6.960000e-01     0.534   0.244 1.982000e+00
                               z     p signif
`Macrophage M1_CIBERSORT`  1.868 0.062      ·
Age                        1.650 0.099      ·
Stage2                    -1.890 0.059      ·
Stage3                    -0.872 0.383       
Stage4                    -0.993 0.321       
Gendermale                -1.336 0.182       
RaceBlack                  0.000 1.000   <NA>
RaceWhite                  0.000 1.000   <NA>
Purity                     0.332 0.740       
FAM83G                    -0.679 0.497       
Rsquare = 0.281 (max possible = 7.04e-01 )
Likelihood ratio test p = 8.21e-03 
Wald test p = 7.29e-01 
Score (logrank) test p = 1.2e-02 

Macrophage M1_CIBERSORT in SARC (n=260):
Model: Surv(OS, EVENT) ~ `Macrophage M1_CIBERSORT` + Age + Gender + Race + Purity + `FAM83G` 
233 patients with 90 dying ( 27 missing obs. )
                            coef    HR se(coef) 95%CI_l 95%CI_u      z     p
`Macrophage M1_CIBERSORT` -3.653 0.026    2.750   0.000   5.679 -1.328 0.184
Age                        0.024 1.024    0.008   1.008   1.041  2.867 0.004
Gendermale                -0.057 0.944    0.225   0.608   1.466 -0.256 0.798
RaceBlack                 -0.162 0.851    1.087   0.101   7.158 -0.149 0.882
RaceWhite                 -0.452 0.636    1.022   0.086   4.716 -0.442 0.658
Purity                     1.061 2.889    0.580   0.927   9.006  1.829 0.067
FAM83G                    -0.106 0.899    0.097   0.743   1.088 -1.093 0.275
                          signif
`Macrophage M1_CIBERSORT`       
Age                           **
Gendermale                      
RaceBlack                       
RaceWhite                       
Purity                         ·
FAM83G                          
Rsquare = 0.056 (max possible = 9.75e-01 )
Likelihood ratio test p = 6.39e-02 
Wald test p = 8.36e-02 
Score (logrank) test p = 8.3e-02 

Macrophage M1_CIBERSORT in SKCM (n=471):
Model: Surv(OS, EVENT) ~ `Macrophage M1_CIBERSORT` + Age + Stage + Gender + Race + Purity + `FAM83G` 
390 patients with 186 dying ( 81 missing obs. )
                            coef    HR se(coef) 95%CI_l 95%CI_u      z     p
`Macrophage M1_CIBERSORT` -3.416 0.033    1.772   0.001   1.059 -1.928 0.054
Age                        0.018 1.018    0.005   1.007   1.028  3.380 0.001
Stage2                     0.251 1.286    0.219   0.837   1.975  1.147 0.251
Stage3                     0.603 1.828    0.204   1.225   2.728  2.952 0.003
Stage4                     1.371 3.939    0.354   1.969   7.880  3.875 0.000
Gendermale                -0.034 0.966    0.158   0.709   1.317 -0.216 0.829
RaceWhite                 -1.186 0.305    0.404   0.138   0.675 -2.934 0.003
Purity                     0.907 2.478    0.349   1.251   4.906  2.603 0.009
FAM83G                     0.082 1.085    0.071   0.945   1.247  1.156 0.247
                          signif
`Macrophage M1_CIBERSORT`      ·
Age                           **
Stage2                          
Stage3                        **
Stage4                       ***
Gendermale                      
RaceWhite                     **
Purity                        **
FAM83G                          
Rsquare = 0.138 (max possible = 9.92e-01 )
Likelihood ratio test p = 3.08e-09 
Wald test p = 2.57e-09 
Score (logrank) test p = 2.54e-10 

Macrophage M1_CIBERSORT in SKCM-Primary (n=103):
Model: Surv(OS, EVENT) ~ `Macrophage M1_CIBERSORT` + Age + Stage + Gender + Race + Purity + `FAM83G` 
94 patients with 26 dying ( 9 missing obs. )
                            coef           HR se(coef) 95%CI_l   95%CI_u      z
`Macrophage M1_CIBERSORT`  2.141 8.507000e+00    4.743   0.001 92763.916  0.451
Age                        0.013 1.013000e+00    0.016   0.982     1.046  0.824
Stage2                    17.782 5.279371e+07 6262.003   0.000       Inf  0.003
Stage3                    18.377 9.570208e+07 6262.003   0.000       Inf  0.003
Stage4                    20.593 8.774921e+08 6262.003   0.000       Inf  0.003
Gendermale                 0.288 1.334000e+00    0.440   0.563     3.161  0.655
RaceWhite                 -1.018 3.610000e-01    0.667   0.098     1.334 -1.528
Purity                     0.973 2.646000e+00    1.068   0.326    21.444  0.911
FAM83G                     0.280 1.323000e+00    0.185   0.921     1.900  1.513
                              p signif
`Macrophage M1_CIBERSORT` 0.652       
Age                       0.410       
Stage2                    0.998       
Stage3                    0.998       
Stage4                    0.997       
Gendermale                0.513       
RaceWhite                 0.127       
Purity                    0.362       
FAM83G                    0.130       
Rsquare = 0.168 (max possible = 8.69e-01 )
Likelihood ratio test p = 4.47e-02 
Wald test p = 3.51e-02 
Score (logrank) test p = 2.52e-03 

Macrophage M1_CIBERSORT in SKCM-Metastasis (n=368):
Model: Surv(OS, EVENT) ~ `Macrophage M1_CIBERSORT` + Age + Stage + Gender + Race + Purity + `FAM83G` 
296 patients with 160 dying ( 72 missing obs. )
                            coef    HR se(coef) 95%CI_l 95%CI_u      z     p
`Macrophage M1_CIBERSORT` -3.877 0.021    1.918   0.000   0.889 -2.021 0.043
Age                        0.020 1.020    0.006   1.009   1.032  3.558 0.000
Stage2                     0.124 1.132    0.231   0.719   1.781  0.536 0.592
Stage3                     0.562 1.754    0.209   1.164   2.643  2.688 0.007
Stage4                     1.173 3.230    0.401   1.471   7.095  2.921 0.003
Gendermale                -0.041 0.960    0.173   0.683   1.348 -0.237 0.812
RaceWhite                 -1.044 0.352    0.601   0.109   1.142 -1.738 0.082
Purity                     0.958 2.607    0.377   1.245   5.461  2.540 0.011
FAM83G                    -0.003 0.997    0.080   0.852   1.167 -0.039 0.969
                          signif
`Macrophage M1_CIBERSORT`      *
Age                          ***
Stage2                          
Stage3                        **
Stage4                        **
Gendermale                      
RaceWhite                      ·
Purity                         *
FAM83G                          
Rsquare = 0.147 (max possible = 9.95e-01 )
Likelihood ratio test p = 3.87e-07 
Wald test p = 7.22e-07 
Score (logrank) test p = 2.55e-07 

Macrophage M1_CIBERSORT in STAD (n=415):
Model: Surv(OS, EVENT) ~ `Macrophage M1_CIBERSORT` + Age + Stage + Gender + Race + Purity + `FAM83G` 
289 patients with 111 dying ( 126 missing obs. )
                            coef    HR se(coef) 95%CI_l 95%CI_u      z     p
`Macrophage M1_CIBERSORT` -2.590 0.075    2.273   0.001   6.463 -1.139 0.255
Age                        0.030 1.031    0.010   1.010   1.052  2.899 0.004
Stage2                     0.575 1.778    0.391   0.826   3.829  1.470 0.142
Stage3                     0.990 2.691    0.364   1.317   5.496  2.716 0.007
Stage4                     1.313 3.719    0.505   1.383   9.999  2.602 0.009
Gendermale                 0.186 1.204    0.207   0.803   1.807  0.898 0.369
RaceBlack                  0.362 1.436    0.453   0.591   3.486  0.799 0.424
RaceWhite                  0.210 1.234    0.247   0.761   2.001  0.851 0.395
Purity                    -0.601 0.548    0.388   0.256   1.174 -1.547 0.122
FAM83G                    -0.386 0.680    0.109   0.549   0.842 -3.532 0.000
                          signif
`Macrophage M1_CIBERSORT`       
Age                           **
Stage2                          
Stage3                        **
Stage4                        **
Gendermale                      
RaceBlack                       
RaceWhite                       
Purity                          
FAM83G                       ***
Rsquare = 0.112 (max possible = 9.79e-01 )
Likelihood ratio test p = 1.69e-04 
Wald test p = 2.52e-04 
Score (logrank) test p = 1.82e-04 

Macrophage M1_CIBERSORT in TGCT (n=150):
Model: Surv(OS, EVENT) ~ `Macrophage M1_CIBERSORT` + Age + Stage + Race + Purity + `FAM83G` 
75 patients with 2 dying ( 75 missing obs. )
                             coef          HR     se(coef) 95%CI_l 95%CI_u
`Macrophage M1_CIBERSORT`  -2.474       0.084   423071.668       0     Inf
Age                        -1.608       0.200     2250.216       0     Inf
Stage2                     -7.408       0.001    50387.369       0     Inf
Stage3                     12.887  395011.805   102281.657       0     Inf
RaceBlack                  13.215  548761.120 17799393.994       0     Inf
RaceWhite                 -25.716       0.000 19173111.692       0     Inf
Purity                     15.708 6634227.242   270987.158       0     Inf
FAM83G                      3.458      31.766    23218.008       0     Inf
                               z     p signif
`Macrophage M1_CIBERSORT`  0.000 1.000   <NA>
Age                       -0.001 0.999       
Stage2                     0.000 1.000   <NA>
Stage3                     0.000 1.000   <NA>
RaceBlack                  0.000 1.000   <NA>
RaceWhite                  0.000 1.000   <NA>
Purity                     0.000 1.000   <NA>
FAM83G                     0.000 1.000   <NA>
Rsquare = 0.14 (max possible = 1.4e-01 )
Likelihood ratio test p = 1.84e-01 
Wald test p = 1e+00 
Score (logrank) test p = 3.6e-03 

Macrophage M1_CIBERSORT in THCA (n=509):
Model: Surv(OS, EVENT) ~ `Macrophage M1_CIBERSORT` + Age + Stage + Gender + Race + Purity + `FAM83G` 
395 patients with 16 dying ( 114 missing obs. )
                             coef           HR se(coef) 95%CI_l    95%CI_u
`Macrophage M1_CIBERSORT` -17.710        0.000   15.452   0.000 289532.822
Age                         0.151        1.163    0.029   1.100      1.231
Stage2                      0.724        2.063    1.210   0.193     22.088
Stage3                      0.801        2.228    0.919   0.368     13.491
Stage4                      1.992        7.333    1.045   0.946     56.830
Gendermale                  0.089        1.093    0.624   0.322      3.713
RaceBlack                  17.800 53734194.658 8344.729   0.000        Inf
RaceWhite                  17.820 54818262.816 8344.729   0.000        Inf
Purity                      2.466       11.774    1.126   1.297    106.892
FAM83G                      0.703        2.019    0.345   1.026      3.973
                               z     p signif
`Macrophage M1_CIBERSORT` -1.146 0.252       
Age                        5.283 0.000    ***
Stage2                     0.599 0.549       
Stage3                     0.872 0.383       
Stage4                     1.907 0.057      ·
Gendermale                 0.142 0.887       
RaceBlack                  0.002 0.998       
RaceWhite                  0.002 0.998       
Purity                     2.191 0.028      *
FAM83G                     2.034 0.042      *
Rsquare = 0.161 (max possible = 3.47e-01 )
Likelihood ratio test p = 5.45e-11 
Wald test p = 3.16e-04 
Score (logrank) test p = 8.25e-11 

Macrophage M1_CIBERSORT in THYM (n=120):
Model: Surv(OS, EVENT) ~ `Macrophage M1_CIBERSORT` + Age + Gender + Race + Purity + `FAM83G` 
113 patients with 9 dying ( 7 missing obs. )
                             coef           HR  se(coef)  95%CI_l      95%CI_u
`Macrophage M1_CIBERSORT`  28.224 1.809177e+12    10.241 3470.683 9.430771e+20
Age                         0.044 1.045000e+00     0.037    0.973 1.124000e+00
Gendermale                  0.111 1.118000e+00     0.803    0.232 5.395000e+00
RaceBlack                 -16.246 0.000000e+00 12778.595    0.000          Inf
RaceWhite                   0.640 1.896000e+00     1.211    0.177 2.034100e+01
Purity                     -0.460 6.310000e-01     1.246    0.055 7.260000e+00
FAM83G                     -0.287 7.510000e-01     0.463    0.303 1.860000e+00
                               z     p signif
`Macrophage M1_CIBERSORT`  2.756 0.006     **
Age                        1.207 0.227       
Gendermale                 0.139 0.890       
RaceBlack                 -0.001 0.999       
RaceWhite                  0.529 0.597       
Purity                    -0.369 0.712       
FAM83G                    -0.620 0.535       
Rsquare = 0.103 (max possible = 4.51e-01 )
Likelihood ratio test p = 9.3e-02 
Wald test p = 1.19e-01 
Score (logrank) test p = 1.62e-02 

Macrophage M1_CIBERSORT in UCEC (n=545):
Model: Surv(OS, EVENT) ~ `Macrophage M1_CIBERSORT` + Age + Race + Purity + `FAM83G` 
85 patients with 16 dying ( 460 missing obs. )
                            coef     HR se(coef) 95%CI_l     95%CI_u      z
`Macrophage M1_CIBERSORT`  2.728 15.298    5.783   0.000 1279073.459  0.472
Age                       -0.004  0.996    0.029   0.941       1.053 -0.147
RaceWhite                  1.448  4.256    0.684   1.113      16.277  2.116
Purity                     1.553  4.727    1.197   0.452      49.395  1.297
FAM83G                    -0.046  0.955    0.279   0.553       1.650 -0.165
                              p signif
`Macrophage M1_CIBERSORT` 0.637       
Age                       0.883       
RaceWhite                 0.034      *
Purity                    0.195       
FAM83G                    0.869       
Rsquare = 0.084 (max possible = 7.29e-01 )
Likelihood ratio test p = 1.91e-01 
Wald test p = 3.16e-01 
Score (logrank) test p = 2.55e-01 

Macrophage M1_CIBERSORT in UCS (n=57):
Model: Surv(OS, EVENT) ~ `Macrophage M1_CIBERSORT` + Age + Race + Purity + `FAM83G` 
52 patients with 32 dying ( 5 missing obs. )
                            coef           HR se(coef) 95%CI_l    95%CI_u
`Macrophage M1_CIBERSORT` -0.356        0.700    6.084   0.000 105683.902
Age                        0.053        1.055    0.026   1.001      1.111
RaceBlack                 17.218 30042710.869 6511.878   0.000        Inf
RaceWhite                 17.473 38778342.538 6511.878   0.000        Inf
Purity                    -1.189        0.304    1.141   0.033      2.851
FAM83G                    -0.260        0.771    0.282   0.444      1.340
                               z     p signif
`Macrophage M1_CIBERSORT` -0.059 0.953       
Age                        2.010 0.044      *
RaceBlack                  0.003 0.998       
RaceWhite                  0.003 0.998       
Purity                    -1.042 0.297       
FAM83G                    -0.921 0.357       
Rsquare = 0.135 (max possible = 9.83e-01 )
Likelihood ratio test p = 2.75e-01 
Wald test p = 4.01e-01 
Score (logrank) test p = 3.03e-01 

Macrophage M1_CIBERSORT in UVM (n=80):
Model: Surv(OS, EVENT) ~ `Macrophage M1_CIBERSORT` + Age + Stage + Gender + Purity + `FAM83G` 
77 patients with 22 dying ( 3 missing obs. )
                            coef           HR se(coef) 95%CI_l      95%CI_u
`Macrophage M1_CIBERSORT` 20.412 7.327176e+08    9.581   5.128 1.046878e+17
Age                        0.052 1.053000e+00    0.020   1.012 1.096000e+00
Stage3                     0.281 1.325000e+00    0.506   0.491 3.572000e+00
Stage4                     3.621 3.737900e+01    1.218   3.438 4.064460e+02
Gendermale                 0.211 1.236000e+00    0.478   0.484 3.154000e+00
Purity                     2.171 8.769000e+00    1.321   0.659 1.166730e+02
FAM83G                     0.666 1.947000e+00    0.369   0.945 4.010000e+00
                              z     p signif
`Macrophage M1_CIBERSORT` 2.131 0.033      *
Age                       2.547 0.011      *
Stage3                    0.556 0.579       
Stage4                    2.974 0.003     **
Gendermale                0.442 0.658       
Purity                    1.644 0.100       
FAM83G                    1.807 0.071      ·
Rsquare = 0.312 (max possible = 8.72e-01 )
Likelihood ratio test p = 1.56e-04 
Wald test p = 1.57e-03 
Score (logrank) test p = 6.36e-10 

Macrophage M1_CIBERSORT-ABS in ACC (n=79):
Model: Surv(OS, EVENT) ~ `Macrophage M1_CIBERSORT-ABS` + Age + Gender + Race + Purity + `FAM83G` 
64 patients with 24 dying ( 15 missing obs. )
                                coef           HR  se(coef)    95%CI_l
`Macrophage M1_CIBERSORT-ABS` 36.406 6.472543e+15    12.186 274118.068
Age                           -0.002 9.980000e-01     0.014      0.971
Gendermale                     0.243 1.276000e+00     0.468      0.510
RaceBlack                      0.250 1.284000e+00 16269.588      0.000
RaceWhite                     17.529 4.100508e+07 14019.006      0.000
Purity                         7.289 1.463764e+03     3.406      1.844
FAM83G                         0.024 1.024000e+00     0.239      0.642
                                   95%CI_u      z     p signif
`Macrophage M1_CIBERSORT-ABS` 1.528313e+26  2.987 0.003     **
Age                           1.026000e+00 -0.152 0.879       
Gendermale                    3.192000e+00  0.520 0.603       
RaceBlack                              Inf  0.000 1.000   <NA>
RaceWhite                              Inf  0.001 0.999       
Purity                        1.161671e+06  2.140 0.032      *
FAM83G                        1.634000e+00  0.100 0.920       
Rsquare = 0.173 (max possible = 9.38e-01 )
Likelihood ratio test p = 9.66e-02 
Wald test p = 1.98e-01 
Score (logrank) test p = 5.58e-02 

Macrophage M1_CIBERSORT-ABS in BLCA (n=408):
Model: Surv(OS, EVENT) ~ `Macrophage M1_CIBERSORT-ABS` + Age + Stage + Gender + Race + Purity + `FAM83G` 
348 patients with 160 dying ( 60 missing obs. )
                                coef          HR se(coef) 95%CI_l 95%CI_u
`Macrophage M1_CIBERSORT-ABS` -0.642       0.526    2.257   0.006  43.850
Age                            0.033       1.033    0.009   1.016   1.051
Stage2                        14.522 2027452.353 1874.036   0.000     Inf
Stage3                        14.997 3259026.208 1874.036   0.000     Inf
Stage4                        15.499 5385433.914 1874.036   0.000     Inf
Gendermale                    -0.160       0.852    0.181   0.598   1.214
RaceBlack                      0.616       1.852    0.453   0.761   4.504
RaceWhite                      0.082       1.085    0.356   0.541   2.179
Purity                         0.090       1.095    0.382   0.518   2.314
FAM83G                         0.103       1.109    0.084   0.941   1.306
                                   z     p signif
`Macrophage M1_CIBERSORT-ABS` -0.285 0.776       
Age                            3.825 0.000    ***
Stage2                         0.008 0.994       
Stage3                         0.008 0.994       
Stage4                         0.008 0.993       
Gendermale                    -0.888 0.374       
RaceBlack                      1.359 0.174       
RaceWhite                      0.231 0.818       
Purity                         0.236 0.813       
FAM83G                         1.238 0.216       
Rsquare = 0.134 (max possible = 9.91e-01 )
Likelihood ratio test p = 2.59e-07 
Wald test p = 1.13e-06 
Score (logrank) test p = 3.35e-07 

Macrophage M1_CIBERSORT-ABS in BRCA (n=1100):
Model: Surv(OS, EVENT) ~ `Macrophage M1_CIBERSORT-ABS` + Age + Stage + Gender + Race + Purity + `FAM83G` 
878 patients with 121 dying ( 222 missing obs. )
                                coef     HR se(coef) 95%CI_l 95%CI_u      z
`Macrophage M1_CIBERSORT-ABS` -2.872  0.057    2.839   0.000  14.773 -1.012
Age                            0.035  1.036    0.008   1.021   1.051  4.661
Stage2                         0.388  1.475    0.304   0.812   2.676  1.277
Stage3                         1.163  3.200    0.313   1.731   5.914  3.712
Stage4                         2.482 11.963    0.394   5.527  25.896  6.299
Gendermale                     0.026  1.026    1.008   0.142   7.391  0.025
RaceBlack                     -0.040  0.961    0.622   0.284   3.252 -0.064
RaceWhite                     -0.271  0.763    0.598   0.236   2.462 -0.453
Purity                         0.297  1.346    0.458   0.549   3.300  0.649
FAM83G                         0.115  1.122    0.108   0.908   1.387  1.067
                                  p signif
`Macrophage M1_CIBERSORT-ABS` 0.312       
Age                           0.000    ***
Stage2                        0.202       
Stage3                        0.000    ***
Stage4                        0.000    ***
Gendermale                    0.980       
RaceBlack                     0.949       
RaceWhite                     0.650       
Purity                        0.517       
FAM83G                        0.286       
Rsquare = 0.083 (max possible = 7.85e-01 )
Likelihood ratio test p = 3.14e-12 
Wald test p = 1.58e-15 
Score (logrank) test p = 1.79e-21 

Macrophage M1_CIBERSORT-ABS in BRCA-Basal (n=191):
Model: Surv(OS, EVENT) ~ `Macrophage M1_CIBERSORT-ABS` + Age + Stage + Race + Purity + `FAM83G` 
163 patients with 24 dying ( 28 missing obs. )
                                coef           HR se(coef) 95%CI_l   95%CI_u
`Macrophage M1_CIBERSORT-ABS` -3.233 3.900000e-02    6.723   0.000 20822.539
Age                            0.014 1.014000e+00    0.018   0.979     1.051
Stage2                        18.665 1.276201e+08 6474.298   0.000       Inf
Stage3                        20.090 5.308026e+08 6474.298   0.000       Inf
Stage4                        21.274 1.734916e+09 6474.298   0.000       Inf
RaceBlack                     -0.933 3.930000e-01    1.140   0.042     3.677
RaceWhite                     -1.212 2.980000e-01    1.135   0.032     2.754
Purity                         0.154 1.167000e+00    1.439   0.069    19.593
FAM83G                        -0.153 8.590000e-01    0.232   0.545     1.353
                                   z     p signif
`Macrophage M1_CIBERSORT-ABS` -0.481 0.631       
Age                            0.790 0.429       
Stage2                         0.003 0.998       
Stage3                         0.003 0.998       
Stage4                         0.003 0.997       
RaceBlack                     -0.818 0.413       
RaceWhite                     -1.068 0.286       
Purity                         0.107 0.915       
FAM83G                        -0.658 0.511       
Rsquare = 0.161 (max possible = 7.18e-01 )
Likelihood ratio test p = 7.79e-04 
Wald test p = 1e-02 
Score (logrank) test p = 7.5e-06 

Macrophage M1_CIBERSORT-ABS in BRCA-Her2 (n=82):
Model: Surv(OS, EVENT) ~ `Macrophage M1_CIBERSORT-ABS` + Age + Stage + Race + Purity + `FAM83G` 
59 patients with 11 dying ( 23 missing obs. )
                                 coef           HR    se(coef) 95%CI_l
`Macrophage M1_CIBERSORT-ABS` -28.229 0.000000e+00      20.701   0.000
Age                             0.020 1.020000e+00       0.035   0.952
Stage2                         18.476 1.057276e+08   13965.282   0.000
Stage3                         20.682 9.598264e+08   13965.282   0.000
Stage4                         55.504 1.274142e+24 2905685.521   0.000
RaceBlack                      -4.106 1.600000e-02       2.156   0.000
RaceWhite                      -1.678 1.870000e-01       1.470   0.010
Purity                          2.588 1.330000e+01       2.357   0.131
FAM83G                         -0.710 4.910000e-01       0.547   0.168
                                 95%CI_u      z     p signif
`Macrophage M1_CIBERSORT-ABS` 229605.339 -1.364 0.173       
Age                                1.092  0.563 0.574       
Stage2                               Inf  0.001 0.999       
Stage3                               Inf  0.001 0.999       
Stage4                               Inf  0.000 1.000   <NA>
RaceBlack                          1.127 -1.905 0.057      ·
RaceWhite                          3.330 -1.142 0.254       
Purity                          1349.883  1.098 0.272       
FAM83G                             1.436 -1.299 0.194       
Rsquare = 0.41 (max possible = 6.68e-01 )
Likelihood ratio test p = 2.77e-04 
Wald test p = 9.93e-01 
Score (logrank) test p = 1.09e-13 

Macrophage M1_CIBERSORT-ABS in BRCA-LumA (n=568):
Model: Surv(OS, EVENT) ~ `Macrophage M1_CIBERSORT-ABS` + Age + Stage + Gender + Race + Purity + `FAM83G` 
464 patients with 55 dying ( 104 missing obs. )
                                 coef     HR se(coef) 95%CI_l     95%CI_u
`Macrophage M1_CIBERSORT-ABS`   3.988 53.924    5.205   0.002 1453131.884
Age                             0.047  1.048    0.012   1.025       1.073
Stage2                          0.365  1.441    0.377   0.688       3.018
Stage3                          0.916  2.498    0.397   1.148       5.435
Stage4                          2.368 10.678    0.622   3.156      36.129
Gendermale                    -15.381  0.000 3472.162   0.000         Inf
RaceBlack                      -0.402  0.669    1.179   0.066       6.754
RaceWhite                       0.185  1.203    1.036   0.158       9.170
Purity                          0.498  1.646    0.671   0.441       6.136
FAM83G                          0.168  1.183    0.189   0.817       1.714
                                   z     p signif
`Macrophage M1_CIBERSORT-ABS`  0.766 0.444       
Age                            4.023 0.000    ***
Stage2                         0.968 0.333       
Stage3                         2.309 0.021      *
Stage4                         3.808 0.000    ***
Gendermale                    -0.004 0.996       
RaceBlack                     -0.340 0.734       
RaceWhite                      0.179 0.858       
Purity                         0.742 0.458       
FAM83G                         0.889 0.374       
Rsquare = 0.073 (max possible = 6.81e-01 )
Likelihood ratio test p = 1.25e-04 
Wald test p = 2.65e-05 
Score (logrank) test p = 4.73e-07 

Macrophage M1_CIBERSORT-ABS in BRCA-LumB (n=219):
Model: Surv(OS, EVENT) ~ `Macrophage M1_CIBERSORT-ABS` + Age + Stage + Gender + Race + Purity + `FAM83G` 
157 patients with 25 dying ( 62 missing obs. )
                                 coef           HR se(coef) 95%CI_l 95%CI_u
`Macrophage M1_CIBERSORT-ABS` -34.387        0.000   12.983   0.000   0.000
Age                             0.055        1.057    0.022   1.012   1.103
Stage2                          0.673        1.960    1.076   0.238  16.151
Stage3                          1.963        7.122    1.068   0.878  57.784
Stage4                          1.516        4.553    1.195   0.438  47.356
Gendermale                      0.294        1.342    1.157   0.139  12.963
RaceBlack                      16.621 16531625.757 6164.261   0.000     Inf
RaceWhite                      15.743  6872762.264 6164.261   0.000     Inf
Purity                         -2.962        0.052    1.802   0.002   1.767
FAM83G                          0.096        1.101    0.236   0.694   1.747
                                   z     p signif
`Macrophage M1_CIBERSORT-ABS` -2.649 0.008     **
Age                            2.521 0.012      *
Stage2                         0.625 0.532       
Stage3                         1.838 0.066      ·
Stage4                         1.269 0.205       
Gendermale                     0.254 0.799       
RaceBlack                      0.003 0.998       
RaceWhite                      0.003 0.998       
Purity                        -1.644 0.100       
FAM83G                         0.408 0.684       
Rsquare = 0.158 (max possible = 6.98e-01 )
Likelihood ratio test p = 2.66e-03 
Wald test p = 1.35e-02 
Score (logrank) test p = 2.46e-03 

Macrophage M1_CIBERSORT-ABS in CESC (n=306):
Model: Surv(OS, EVENT) ~ `Macrophage M1_CIBERSORT-ABS` + Age + Race + Purity + `FAM83G` 
227 patients with 55 dying ( 79 missing obs. )
                                coef    HR se(coef) 95%CI_l 95%CI_u      z
`Macrophage M1_CIBERSORT-ABS` -8.021 0.000    4.334   0.000   1.607 -1.851
Age                            0.013 1.013    0.010   0.993   1.034  1.284
RaceBlack                      0.840 2.316    1.072   0.283  18.926  0.784
RaceWhite                      0.528 1.696    1.026   0.227  12.661  0.515
Purity                        -0.237 0.789    0.870   0.144   4.341 -0.272
FAM83G                         0.126 1.135    0.115   0.905   1.423  1.096
                                  p signif
`Macrophage M1_CIBERSORT-ABS` 0.064      ·
Age                           0.199       
RaceBlack                     0.433       
RaceWhite                     0.607       
Purity                        0.786       
FAM83G                        0.273       
Rsquare = 0.033 (max possible = 8.91e-01 )
Likelihood ratio test p = 2.64e-01 
Wald test p = 3.3e-01 
Score (logrank) test p = 3.17e-01 

Macrophage M1_CIBERSORT-ABS in CHOL (n=36):
Model: Surv(OS, EVENT) ~ `Macrophage M1_CIBERSORT-ABS` + Age + Stage + Gender + Race + Purity + `FAM83G` 
36 patients with 18 dying ( 0 missing obs. )
                                 coef    HR se(coef) 95%CI_l      95%CI_u
`Macrophage M1_CIBERSORT-ABS`  -2.472 0.084   11.612   0.000 6.467723e+08
Age                             0.017 1.017    0.023   0.972 1.064000e+00
Stage2                          0.774 2.168    0.739   0.509 9.227000e+00
Stage3                        -16.268 0.000 6953.453   0.000          Inf
Stage4                          0.950 2.585    0.760   0.583 1.147300e+01
Gendermale                      0.133 1.142    0.608   0.347 3.762000e+00
RaceBlack                      -0.366 0.694    1.692   0.025 1.912400e+01
RaceWhite                      -1.155 0.315    1.033   0.042 2.385000e+00
Purity                          1.682 5.379    2.064   0.094 3.070330e+02
FAM83G                         -0.155 0.857    0.352   0.430 1.706000e+00
                                   z     p signif
`Macrophage M1_CIBERSORT-ABS` -0.213 0.831       
Age                            0.737 0.461       
Stage2                         1.047 0.295       
Stage3                        -0.002 0.998       
Stage4                         1.249 0.211       
Gendermale                     0.218 0.827       
RaceBlack                     -0.216 0.829       
RaceWhite                     -1.118 0.263       
Purity                         0.815 0.415       
FAM83G                        -0.440 0.660       
Rsquare = 0.218 (max possible = 9.46e-01 )
Likelihood ratio test p = 5.48e-01 
Wald test p = 7.33e-01 
Score (logrank) test p = 5.6e-01 

Macrophage M1_CIBERSORT-ABS in COAD (n=458):
Model: Surv(OS, EVENT) ~ `Macrophage M1_CIBERSORT-ABS` + Age + Stage + Gender + Race + Purity + `FAM83G` 
236 patients with 58 dying ( 222 missing obs. )
                                coef      HR se(coef) 95%CI_l      95%CI_u
`Macrophage M1_CIBERSORT-ABS`  6.845 939.435    5.405   0.024 37459605.688
Age                            0.029   1.029    0.013   1.004        1.055
Stage2                         0.381   1.464    0.640   0.417        5.135
Stage3                         1.115   3.050    0.629   0.889       10.466
Stage4                         2.393  10.950    0.641   3.117       38.463
Gendermale                     0.367   1.443    0.289   0.819        2.544
RaceBlack                     -0.510   0.600    0.849   0.114        3.167
RaceWhite                     -0.525   0.591    0.796   0.124        2.815
Purity                        -0.462   0.630    0.678   0.167        2.379
FAM83G                        -0.339   0.712    0.218   0.465        1.091
                                   z     p signif
`Macrophage M1_CIBERSORT-ABS`  1.266 0.205       
Age                            2.262 0.024      *
Stage2                         0.595 0.552       
Stage3                         1.773 0.076      ·
Stage4                         3.734 0.000    ***
Gendermale                     1.268 0.205       
RaceBlack                     -0.601 0.548       
RaceWhite                     -0.660 0.509       
Purity                        -0.681 0.496       
FAM83G                        -1.560 0.119       
Rsquare = 0.137 (max possible = 8.97e-01 )
Likelihood ratio test p = 1.41e-04 
Wald test p = 1.91e-04 
Score (logrank) test p = 1.91e-05 

Macrophage M1_CIBERSORT-ABS in DLBC (n=48):
Model: Surv(OS, EVENT) ~ `Macrophage M1_CIBERSORT-ABS` + Age + Gender + Race + Purity + `FAM83G` 
41 patients with 5 dying ( 7 missing obs. )
                                coef     HR se(coef) 95%CI_l  95%CI_u      z
`Macrophage M1_CIBERSORT-ABS`  1.722  5.598    2.905   0.019 1661.483  0.593
Age                           -0.060  0.942    0.090   0.790    1.122 -0.671
Gendermale                    -0.965  0.381    1.656   0.015    9.790 -0.583
RaceBlack                     -0.126  0.882    2.931   0.003  275.527 -0.043
RaceWhite                     -5.354  0.005    3.429   0.000    3.922 -1.561
Purity                        -4.005  0.018    4.539   0.000  133.171 -0.882
FAM83G                         2.765 15.882    2.047   0.287  878.183  1.351
                                  p signif
`Macrophage M1_CIBERSORT-ABS` 0.553       
Age                           0.502       
Gendermale                    0.560       
RaceBlack                     0.966       
RaceWhite                     0.118       
Purity                        0.378       
FAM83G                        0.177       
Rsquare = 0.308 (max possible = 5.58e-01 )
Likelihood ratio test p = 3.49e-02 
Wald test p = 3.73e-01 
Score (logrank) test p = 1.02e-02 

Macrophage M1_CIBERSORT-ABS in ESCA (n=185):
Model: Surv(OS, EVENT) ~ `Macrophage M1_CIBERSORT-ABS` + Age + Stage + Gender + Race + Purity + `FAM83G` 
140 patients with 47 dying ( 45 missing obs. )
                                coef     HR se(coef) 95%CI_l   95%CI_u      z
`Macrophage M1_CIBERSORT-ABS` -0.826  0.438    5.185   0.000 11339.052 -0.159
Age                            0.009  1.009    0.014   0.981     1.037  0.622
Stage2                         0.691  1.996    0.657   0.551     7.228  1.052
Stage3                         1.448  4.257    0.673   1.138    15.919  2.152
Stage4                         2.894 18.073    0.784   3.891    83.939  3.694
Gendermale                     0.456  1.577    0.541   0.546     4.555  0.842
RaceBlack                      0.340  1.404    1.071   0.172    11.467  0.317
RaceWhite                     -0.109  0.897    0.455   0.367     2.190 -0.239
Purity                         0.230  1.258    0.906   0.213     7.427  0.254
FAM83G                        -0.063  0.939    0.172   0.670     1.315 -0.369
                                  p signif
`Macrophage M1_CIBERSORT-ABS` 0.873       
Age                           0.534       
Stage2                        0.293       
Stage3                        0.031      *
Stage4                        0.000    ***
Gendermale                    0.400       
RaceBlack                     0.751       
RaceWhite                     0.811       
Purity                        0.800       
FAM83G                        0.712       
Rsquare = 0.142 (max possible = 9.32e-01 )
Likelihood ratio test p = 1.84e-02 
Wald test p = 9.28e-03 
Score (logrank) test p = 8.35e-04 

Macrophage M1_CIBERSORT-ABS in GBM (n=153):
Model: Surv(OS, EVENT) ~ `Macrophage M1_CIBERSORT-ABS` + Age + Gender + Race + Purity + `FAM83G` 
135 patients with 108 dying ( 18 missing obs. )
                                coef    HR se(coef) 95%CI_l      95%CI_u      z
`Macrophage M1_CIBERSORT-ABS`  0.738 2.092   16.371   0.000 1.802455e+14  0.045
Age                            0.031 1.032    0.009   1.014 1.049000e+00  3.622
Gendermale                    -0.101 0.904    0.214   0.594 1.373000e+00 -0.475
RaceBlack                      0.543 1.722    0.730   0.412 7.195000e+00  0.745
RaceWhite                     -0.242 0.785    0.616   0.235 2.626000e+00 -0.392
Purity                        -1.127 0.324    0.543   0.112 9.380000e-01 -2.077
FAM83G                        -0.138 0.871    0.206   0.581 1.306000e+00 -0.669
                                  p signif
`Macrophage M1_CIBERSORT-ABS` 0.964       
Age                           0.000    ***
Gendermale                    0.635       
RaceBlack                     0.456       
RaceWhite                     0.695       
Purity                        0.038      *
FAM83G                        0.504       
Rsquare = 0.132 (max possible = 9.98e-01 )
Likelihood ratio test p = 7.83e-03 
Wald test p = 1.19e-02 
Score (logrank) test p = 9.96e-03 

Macrophage M1_CIBERSORT-ABS in HNSC (n=522):
Model: Surv(OS, EVENT) ~ `Macrophage M1_CIBERSORT-ABS` + Age + Stage + Gender + Race + Purity + `FAM83G` 
411 patients with 176 dying ( 111 missing obs. )
                                coef    HR se(coef) 95%CI_l 95%CI_u      z
`Macrophage M1_CIBERSORT-ABS` -1.702 0.182    1.599   0.008   4.183 -1.065
Age                            0.022 1.022    0.008   1.007   1.038  2.902
Stage2                         0.587 1.798    0.546   0.617   5.239  1.075
Stage3                         0.808 2.242    0.541   0.777   6.470  1.494
Stage4                         1.208 3.348    0.514   1.222   9.170  2.350
Gendermale                    -0.245 0.783    0.172   0.559   1.096 -1.427
RaceBlack                      0.120 1.128    0.559   0.377   3.372  0.215
RaceWhite                     -0.276 0.758    0.512   0.278   2.068 -0.540
Purity                        -0.173 0.841    0.383   0.397   1.782 -0.451
FAM83G                        -0.009 0.991    0.063   0.876   1.121 -0.141
                                  p signif
`Macrophage M1_CIBERSORT-ABS` 0.287       
Age                           0.004     **
Stage2                        0.282       
Stage3                        0.135       
Stage4                        0.019      *
Gendermale                    0.153       
RaceBlack                     0.829       
RaceWhite                     0.589       
Purity                        0.652       
FAM83G                        0.888       
Rsquare = 0.072 (max possible = 9.89e-01 )
Likelihood ratio test p = 6.5e-04 
Wald test p = 1.71e-03 
Score (logrank) test p = 1.26e-03 

Macrophage M1_CIBERSORT-ABS in HNSC-HPV+ (n=98):
Model: Surv(OS, EVENT) ~ `Macrophage M1_CIBERSORT-ABS` + Age + Stage + Gender + Race + Purity + `FAM83G` 
65 patients with 23 dying ( 33 missing obs. )
                                coef           HR  se(coef) 95%CI_l 95%CI_u
`Macrophage M1_CIBERSORT-ABS` -3.154 4.300000e-02     4.260   0.000 180.461
Age                            0.005 1.005000e+00     0.027   0.953   1.059
Stage2                        17.339 3.389966e+07  5145.138   0.000     Inf
Stage3                        16.814 2.004915e+07  5145.138   0.000     Inf
Stage4                        17.375 3.514383e+07  5145.138   0.000     Inf
Gendermale                    -0.261 7.700000e-01     0.561   0.256   2.315
RaceBlack                     18.813 1.480893e+08 12127.124   0.000     Inf
RaceWhite                     18.122 7.420420e+07 12127.124   0.000     Inf
Purity                        -1.827 1.610000e-01     1.105   0.018   1.404
FAM83G                         0.035 1.035000e+00     0.158   0.759   1.411
                                   z     p signif
`Macrophage M1_CIBERSORT-ABS` -0.740 0.459       
Age                            0.184 0.854       
Stage2                         0.003 0.997       
Stage3                         0.003 0.997       
Stage4                         0.003 0.997       
Gendermale                    -0.465 0.642       
RaceBlack                      0.002 0.999       
RaceWhite                      0.001 0.999       
Purity                        -1.653 0.098      ·
FAM83G                         0.218 0.827       
Rsquare = 0.096 (max possible = 9.17e-01 )
Likelihood ratio test p = 7.66e-01 
Wald test p = 9.48e-01 
Score (logrank) test p = 8.67e-01 

Macrophage M1_CIBERSORT-ABS in HNSC-HPV- (n=422):
Model: Surv(OS, EVENT) ~ `Macrophage M1_CIBERSORT-ABS` + Age + Stage + Gender + Race + Purity + `FAM83G` 
346 patients with 153 dying ( 76 missing obs. )
                                coef    HR se(coef) 95%CI_l 95%CI_u      z
`Macrophage M1_CIBERSORT-ABS` -1.516 0.220    1.779   0.007   7.182 -0.852
Age                            0.028 1.028    0.008   1.011   1.045  3.250
Stage2                         0.342 1.407    0.555   0.474   4.180  0.615
Stage3                         0.685 1.984    0.545   0.681   5.774  1.256
Stage4                         1.116 3.053    0.516   1.110   8.395  2.162
Gendermale                    -0.280 0.756    0.183   0.528   1.081 -1.534
RaceBlack                     -0.036 0.965    0.564   0.319   2.916 -0.064
RaceWhite                     -0.430 0.651    0.514   0.238   1.782 -0.836
Purity                         0.111 1.118    0.423   0.488   2.562  0.263
FAM83G                         0.006 1.006    0.072   0.873   1.160  0.088
                                  p signif
`Macrophage M1_CIBERSORT-ABS` 0.394       
Age                           0.001     **
Stage2                        0.538       
Stage3                        0.209       
Stage4                        0.031      *
Gendermale                    0.125       
RaceBlack                     0.949       
RaceWhite                     0.403       
Purity                        0.792       
FAM83G                        0.930       
Rsquare = 0.087 (max possible = 9.89e-01 )
Likelihood ratio test p = 5.04e-04 
Wald test p = 1.38e-03 
Score (logrank) test p = 1.04e-03 

Macrophage M1_CIBERSORT-ABS in KICH (n=66):
Model: Surv(OS, EVENT) ~ `Macrophage M1_CIBERSORT-ABS` + Age + Stage + Gender + Race + Purity + `FAM83G` 
63 patients with 9 dying ( 3 missing obs. )
                                 coef           HR se(coef)      95%CI_l
`Macrophage M1_CIBERSORT-ABS`  80.358 7.924841e+34   36.766 4.012457e+03
Age                             0.099 1.104000e+00    0.029 1.044000e+00
Stage2                         16.815 2.007144e+07    0.843 3.844937e+06
Stage3                         18.708 1.332914e+08    0.786 2.857995e+07
Stage4                         20.231 6.111051e+08    0.890 1.068730e+08
Gendermale                     -1.189 3.050000e-01    0.727 7.300000e-02
RaceBlack                     -17.670 0.000000e+00 6255.284 0.000000e+00
RaceWhite                      -3.506 3.000000e-02    1.157 3.000000e-03
Purity                          2.549 1.279000e+01    3.950 6.000000e-03
FAM83G                         -0.123 8.850000e-01    0.707 2.210000e-01
                                   95%CI_u      z     p signif
`Macrophage M1_CIBERSORT-ABS` 1.565203e+66  2.186 0.029      *
Age                           1.168000e+00  3.452 0.001     **
Stage2                        1.047774e+08 19.943 0.000    ***
Stage3                        6.216456e+08 23.812 0.000    ***
Stage4                        3.494329e+09 22.741 0.000    ***
Gendermale                    1.266000e+00 -1.636 0.102       
RaceBlack                              Inf -0.003 0.998       
RaceWhite                     2.900000e-01 -3.031 0.002     **
Purity                        2.945345e+04  0.645 0.519       
FAM83G                        3.540000e+00 -0.173 0.863       
Rsquare = 0.365 (max possible = 6.71e-01 )
Likelihood ratio test p = 1.43e-03 
Wald test p = 1.12e-318 
Score (logrank) test p = 2.29e-08 

Macrophage M1_CIBERSORT-ABS in KIRC (n=533):
Model: Surv(OS, EVENT) ~ `Macrophage M1_CIBERSORT-ABS` + Age + Stage + Gender + Race + Purity + `FAM83G` 
450 patients with 138 dying ( 83 missing obs. )
                                coef    HR se(coef) 95%CI_l 95%CI_u      z
`Macrophage M1_CIBERSORT-ABS` -2.250 0.105    3.265   0.000  63.465 -0.689
Age                            0.036 1.036    0.009   1.019   1.054  4.188
Stage2                         0.221 1.247    0.345   0.635   2.452  0.641
Stage3                         0.831 2.296    0.231   1.460   3.612  3.596
Stage4                         1.774 5.894    0.217   3.849   9.026  8.159
Gendermale                    -0.102 0.903    0.186   0.627   1.301 -0.548
RaceBlack                      0.282 1.326    1.067   0.164  10.736  0.264
RaceWhite                      0.252 1.286    1.025   0.173   9.582  0.246
Purity                        -0.094 0.910    0.392   0.422   1.964 -0.240
FAM83G                         0.057 1.058    0.110   0.853   1.313  0.516
                                  p signif
`Macrophage M1_CIBERSORT-ABS` 0.491       
Age                           0.000    ***
Stage2                        0.522       
Stage3                        0.000    ***
Stage4                        0.000    ***
Gendermale                    0.584       
RaceBlack                     0.792       
RaceWhite                     0.806       
Purity                        0.811       
FAM83G                        0.606       
Rsquare = 0.175 (max possible = 9.65e-01 )
Likelihood ratio test p = 2.43e-14 
Wald test p = 2.19e-14 
Score (logrank) test p = 1.35e-17 

Macrophage M1_CIBERSORT-ABS in KIRP (n=290):
Model: Surv(OS, EVENT) ~ `Macrophage M1_CIBERSORT-ABS` + Age + Stage + Gender + Race + Purity + `FAM83G` 
219 patients with 34 dying ( 71 missing obs. )
                                coef           HR se(coef) 95%CI_l      95%CI_u
`Macrophage M1_CIBERSORT-ABS` 21.361 1.892143e+09   12.902   0.020 1.817089e+20
Age                            0.016 1.016000e+00    0.015   0.986 1.047000e+00
Stage2                        -0.137 8.720000e-01    1.061   0.109 6.976000e+00
Stage3                         1.367 3.925000e+00    0.438   1.662 9.268000e+00
Stage4                         2.710 1.503000e+01    0.573   4.891 4.618800e+01
Gendermale                    -0.192 8.260000e-01    0.407   0.372 1.833000e+00
RaceBlack                     -0.757 4.690000e-01    1.305   0.036 6.050000e+00
RaceWhite                     -0.909 4.030000e-01    1.304   0.031 5.187000e+00
Purity                         0.010 1.010000e+00    0.738   0.238 4.287000e+00
FAM83G                         0.376 1.457000e+00    0.146   1.093 1.941000e+00
                                   z     p signif
`Macrophage M1_CIBERSORT-ABS`  1.656 0.098      ·
Age                            1.048 0.295       
Stage2                        -0.129 0.897       
Stage3                         3.119 0.002     **
Stage4                         4.731 0.000    ***
Gendermale                    -0.471 0.638       
RaceBlack                     -0.580 0.562       
RaceWhite                     -0.697 0.486       
Purity                         0.013 0.990       
FAM83G                         2.570 0.010      *
Rsquare = 0.195 (max possible = 7.58e-01 )
Likelihood ratio test p = 7.37e-07 
Wald test p = 2.25e-07 
Score (logrank) test p = 3.13e-12 

Macrophage M1_CIBERSORT-ABS in LGG (n=516):
Model: Surv(OS, EVENT) ~ `Macrophage M1_CIBERSORT-ABS` + Age + Gender + Race + Purity + `FAM83G` 
463 patients with 112 dying ( 53 missing obs. )
                                coef           HR se(coef) 95%CI_l     95%CI_u
`Macrophage M1_CIBERSORT-ABS` 32.426 1.208415e+14   14.429  63.080 2.31493e+26
Age                            0.060 1.062000e+00    0.008   1.045 1.07800e+00
Gendermale                     0.118 1.125000e+00    0.197   0.764 1.65500e+00
RaceBlack                     15.859 7.714431e+06 2672.326   0.000         Inf
RaceWhite                     15.774 7.090158e+06 2672.326   0.000         Inf
Purity                        -0.605 5.460000e-01    0.421   0.239 1.24600e+00
FAM83G                         1.314 3.722000e+00    0.387   1.744 7.94200e+00
                                   z     p signif
`Macrophage M1_CIBERSORT-ABS`  2.247 0.025      *
Age                            7.645 0.000    ***
Gendermale                     0.597 0.551       
RaceBlack                      0.006 0.995       
RaceWhite                      0.006 0.995       
Purity                        -1.437 0.151       
FAM83G                         3.399 0.001     **
Rsquare = 0.169 (max possible = 9.07e-01 )
Likelihood ratio test p = 9.52e-16 
Wald test p = 2.11e-16 
Score (logrank) test p = 3.5e-19 

Macrophage M1_CIBERSORT-ABS in LIHC (n=371):
Model: Surv(OS, EVENT) ~ `Macrophage M1_CIBERSORT-ABS` + Age + Stage + Gender + Race + Purity + `FAM83G` 
310 patients with 106 dying ( 61 missing obs. )
                                coef    HR se(coef) 95%CI_l 95%CI_u      z
`Macrophage M1_CIBERSORT-ABS`  1.832 6.249    2.554   0.042 932.087  0.718
Age                            0.013 1.013    0.008   0.996   1.029  1.519
Stage2                         0.308 1.361    0.263   0.813   2.280  1.172
Stage3                         0.930 2.535    0.235   1.599   4.019  3.956
Stage4                         1.711 5.533    0.625   1.627  18.820  2.739
Gendermale                    -0.070 0.932    0.231   0.593   1.467 -0.302
RaceBlack                      0.841 2.319    0.501   0.868   6.197  1.678
RaceWhite                     -0.022 0.978    0.237   0.614   1.557 -0.094
Purity                         0.659 1.932    0.496   0.731   5.110  1.328
FAM83G                         0.110 1.116    0.095   0.927   1.344  1.162
                                  p signif
`Macrophage M1_CIBERSORT-ABS` 0.473       
Age                           0.129       
Stage2                        0.241       
Stage3                        0.000    ***
Stage4                        0.006     **
Gendermale                    0.762       
RaceBlack                     0.093      ·
RaceWhite                     0.925       
Purity                        0.184       
FAM83G                        0.245       
Rsquare = 0.091 (max possible = 9.66e-01 )
Likelihood ratio test p = 9.71e-04 
Wald test p = 5.73e-04 
Score (logrank) test p = 2.23e-04 

Macrophage M1_CIBERSORT-ABS in LUAD (n=515):
Model: Surv(OS, EVENT) ~ `Macrophage M1_CIBERSORT-ABS` + Age + Stage + Gender + Race + Purity + `FAM83G` 
421 patients with 150 dying ( 94 missing obs. )
                                coef           HR se(coef) 95%CI_l 95%CI_u
`Macrophage M1_CIBERSORT-ABS`  0.248        1.281    1.957   0.028  59.310
Age                            0.007        1.007    0.009   0.989   1.025
Stage2                         0.859        2.362    0.202   1.588   3.512
Stage3                         1.006        2.736    0.220   1.778   4.210
Stage4                         0.996        2.706    0.336   1.400   5.233
Gendermale                     0.016        1.016    0.172   0.725   1.424
RaceBlack                     16.090  9719327.181 1884.538   0.000     Inf
RaceWhite                     16.264 11572496.408 1884.538   0.000     Inf
Purity                         0.600        1.822    0.357   0.904   3.670
FAM83G                         0.021        1.022    0.099   0.841   1.240
                                  z     p signif
`Macrophage M1_CIBERSORT-ABS` 0.127 0.899       
Age                           0.751 0.453       
Stage2                        4.247 0.000    ***
Stage3                        4.577 0.000    ***
Stage4                        2.959 0.003     **
Gendermale                    0.095 0.925       
RaceBlack                     0.009 0.993       
RaceWhite                     0.009 0.993       
Purity                        1.678 0.093      ·
FAM83G                        0.216 0.829       
Rsquare = 0.097 (max possible = 9.74e-01 )
Likelihood ratio test p = 5.37e-06 
Wald test p = 6.33e-05 
Score (logrank) test p = 7.82e-06 

Macrophage M1_CIBERSORT-ABS in LUSC (n=501):
Model: Surv(OS, EVENT) ~ `Macrophage M1_CIBERSORT-ABS` + Age + Stage + Gender + Race + Purity + `FAM83G` 
370 patients with 161 dying ( 131 missing obs. )
                                coef    HR se(coef) 95%CI_l 95%CI_u      z
`Macrophage M1_CIBERSORT-ABS` -2.986 0.050    2.391   0.000   5.471 -1.249
Age                            0.015 1.016    0.009   0.997   1.034  1.649
Stage2                         0.184 1.202    0.187   0.833   1.736  0.983
Stage3                         0.604 1.829    0.217   1.194   2.800  2.776
Stage4                         0.883 2.419    0.784   0.520  11.243  1.127
Gendermale                     0.358 1.431    0.197   0.974   2.104  1.823
RaceBlack                     -0.054 0.947    0.599   0.293   3.068 -0.090
RaceWhite                     -0.495 0.609    0.554   0.206   1.806 -0.894
Purity                        -0.685 0.504    0.399   0.230   1.103 -1.715
FAM83G                         0.169 1.184    0.088   0.996   1.408  1.913
                                  p signif
`Macrophage M1_CIBERSORT-ABS` 0.212       
Age                           0.099      ·
Stage2                        0.326       
Stage3                        0.005     **
Stage4                        0.260       
Gendermale                    0.068      ·
RaceBlack                     0.928       
RaceWhite                     0.372       
Purity                        0.086      ·
FAM83G                        0.056      ·
Rsquare = 0.065 (max possible = 9.87e-01 )
Likelihood ratio test p = 5.65e-03 
Wald test p = 4.77e-03 
Score (logrank) test p = 3.92e-03 

Macrophage M1_CIBERSORT-ABS in MESO (n=87):
Model: Surv(OS, EVENT) ~ `Macrophage M1_CIBERSORT-ABS` + Age + Stage + Gender + Race + Purity + `FAM83G` 
85 patients with 72 dying ( 2 missing obs. )
                                coef    HR se(coef) 95%CI_l  95%CI_u      z
`Macrophage M1_CIBERSORT-ABS` -2.795 0.061    5.112   0.000 1372.570 -0.547
Age                            0.020 1.020    0.016   0.989    1.052  1.252
Stage2                        -0.197 0.821    0.475   0.324    2.082 -0.416
Stage3                        -0.057 0.945    0.421   0.414    2.155 -0.135
Stage4                        -0.060 0.942    0.481   0.367    2.420 -0.124
Gendermale                    -0.243 0.784    0.334   0.408    1.508 -0.729
RaceBlack                     -0.181 0.834    1.581   0.038   18.483 -0.115
RaceWhite                     -0.654 0.520    1.069   0.064    4.230 -0.611
Purity                        -0.867 0.420    0.687   0.109    1.616 -1.261
FAM83G                         0.195 1.215    0.177   0.858    1.719  1.098
                                  p signif
`Macrophage M1_CIBERSORT-ABS` 0.585       
Age                           0.210       
Stage2                        0.678       
Stage3                        0.893       
Stage4                        0.901       
Gendermale                    0.466       
RaceBlack                     0.909       
RaceWhite                     0.541       
Purity                        0.207       
FAM83G                        0.272       
Rsquare = 0.076 (max possible = 9.98e-01 )
Likelihood ratio test p = 7.52e-01 
Wald test p = 7.47e-01 
Score (logrank) test p = 7.39e-01 

Macrophage M1_CIBERSORT-ABS in OV (n=303):
Model: Surv(OS, EVENT) ~ `Macrophage M1_CIBERSORT-ABS` + Age + Race + Purity + `FAM83G` 
238 patients with 153 dying ( 65 missing obs. )
                                 coef    HR se(coef) 95%CI_l 95%CI_u      z
`Macrophage M1_CIBERSORT-ABS` -10.552 0.000    5.016   0.000   0.486 -2.104
Age                             0.035 1.035    0.008   1.019   1.052  4.231
RaceBlack                      -0.141 0.869    0.578   0.280   2.699 -0.243
RaceWhite                      -0.190 0.827    0.516   0.301   2.276 -0.368
Purity                         -1.156 0.315    0.720   0.077   1.290 -1.606
FAM83G                          0.028 1.029    0.116   0.819   1.292  0.244
                                  p signif
`Macrophage M1_CIBERSORT-ABS` 0.035      *
Age                           0.000    ***
RaceBlack                     0.808       
RaceWhite                     0.713       
Purity                        0.108       
FAM83G                        0.807       
Rsquare = 0.101 (max possible = 9.97e-01 )
Likelihood ratio test p = 3.05e-04 
Wald test p = 2.87e-04 
Score (logrank) test p = 2.11e-04 

Macrophage M1_CIBERSORT-ABS in PAAD (n=179):
Model: Surv(OS, EVENT) ~ `Macrophage M1_CIBERSORT-ABS` + Age + Stage + Gender + Race + Purity + `FAM83G` 
165 patients with 89 dying ( 14 missing obs. )
                                coef    HR se(coef) 95%CI_l 95%CI_u      z
`Macrophage M1_CIBERSORT-ABS`  1.434 4.195    2.580   0.027 658.808  0.556
Age                            0.022 1.022    0.011   1.000   1.044  1.968
Stage2                         0.579 1.784    0.454   0.733   4.345  1.276
Stage3                        -0.209 0.811    1.092   0.095   6.898 -0.192
Stage4                         0.196 1.216    0.841   0.234   6.323  0.233
Gendermale                    -0.193 0.825    0.219   0.536   1.267 -0.879
RaceBlack                     -0.046 0.955    0.741   0.224   4.078 -0.062
RaceWhite                      0.308 1.360    0.481   0.529   3.495  0.639
Purity                        -0.630 0.533    0.417   0.235   1.207 -1.509
FAM83G                         0.042 1.043    0.149   0.779   1.397  0.284
                                  p signif
`Macrophage M1_CIBERSORT-ABS` 0.578       
Age                           0.049      *
Stage2                        0.202       
Stage3                        0.848       
Stage4                        0.816       
Gendermale                    0.379       
RaceBlack                     0.950       
RaceWhite                     0.523       
Purity                        0.131       
FAM83G                        0.776       
Rsquare = 0.091 (max possible = 9.91e-01 )
Likelihood ratio test p = 1.08e-01 
Wald test p = 1.4e-01 
Score (logrank) test p = 1.28e-01 

Macrophage M1_CIBERSORT-ABS in PCPG (n=181):
Model: Surv(OS, EVENT) ~ `Macrophage M1_CIBERSORT-ABS` + Age + Gender + Race + Purity + `FAM83G` 
164 patients with 7 dying ( 17 missing obs. )
                                coef           HR  se(coef) 95%CI_l
`Macrophage M1_CIBERSORT-ABS` 35.768 3.417056e+15    67.758   0.000
Age                            0.047 1.048000e+00     0.032   0.984
Gendermale                     1.599 4.948000e+00     0.945   0.777
RaceBlack                     -0.246 7.820000e-01 18849.609   0.000
RaceWhite                     17.287 3.217631e+07 14817.442   0.000
Purity                         6.362 5.795320e+02     3.502   0.605
FAM83G                        -0.706 4.940000e-01     0.741   0.116
                                   95%CI_u      z     p signif
`Macrophage M1_CIBERSORT-ABS` 1.618306e+73  0.528 0.598       
Age                           1.116000e+00  1.450 0.147       
Gendermale                    3.151000e+01  1.693 0.091      ·
RaceBlack                              Inf  0.000 1.000   <NA>
RaceWhite                              Inf  0.001 0.999       
Purity                        5.550858e+05  1.817 0.069      ·
FAM83G                        2.110000e+00 -0.953 0.341       
Rsquare = 0.062 (max possible = 3.07e-01 )
Likelihood ratio test p = 1.6e-01 
Wald test p = 4.46e-01 
Score (logrank) test p = 3.58e-01 

Macrophage M1_CIBERSORT-ABS in PRAD (n=498):
Model: Surv(OS, EVENT) ~ `Macrophage M1_CIBERSORT-ABS` + Age + Race + Purity + `FAM83G` 
403 patients with 9 dying ( 95 missing obs. )
                                coef           HR se(coef) 95%CI_l      95%CI_u
`Macrophage M1_CIBERSORT-ABS`  1.749        5.751   22.390   0.000 6.574181e+19
Age                            0.010        1.010    0.057   0.903 1.130000e+00
RaceBlack                     14.977  3195833.606 6750.376   0.000          Inf
RaceWhite                     16.235 11245210.647 6750.376   0.000          Inf
Purity                         1.099        3.001    1.426   0.183 4.907700e+01
FAM83G                        -0.060        0.942    0.422   0.412 2.152000e+00
                                   z     p signif
`Macrophage M1_CIBERSORT-ABS`  0.078 0.938       
Age                            0.171 0.864       
RaceBlack                      0.002 0.998       
RaceWhite                      0.002 0.998       
Purity                         0.771 0.441       
FAM83G                        -0.143 0.886       
Rsquare = 0.007 (max possible = 1.83e-01 )
Likelihood ratio test p = 8.42e-01 
Wald test p = 9.29e-01 
Score (logrank) test p = 8.93e-01 

Macrophage M1_CIBERSORT-ABS in READ (n=166):
Model: Surv(OS, EVENT) ~ `Macrophage M1_CIBERSORT-ABS` + Age + Stage + Gender + Race + Purity + `FAM83G` 
72 patients with 13 dying ( 94 missing obs. )
                                coef           HR  se(coef) 95%CI_l
`Macrophage M1_CIBERSORT-ABS` 53.480 1.682892e+23    26.654   3.452
Age                            0.106 1.111000e+00     0.055   0.999
Stage2                        -2.931 5.300000e-02     1.434   0.003
Stage3                        -1.549 2.120000e-01     1.107   0.024
Stage4                        -1.785 1.680000e-01     1.355   0.012
Gendermale                    -0.682 5.060000e-01     0.819   0.102
RaceBlack                     -2.834 5.900000e-02 72810.624   0.000
RaceWhite                     14.216 1.493298e+06 72288.654   0.000
Purity                         5.212 1.835160e+02     3.921   0.084
FAM83G                        -0.352 7.030000e-01     0.512   0.258
                                   95%CI_u      z     p signif
`Macrophage M1_CIBERSORT-ABS` 8.204488e+45  2.006 0.045      *
Age                           1.237000e+00  1.938 0.053      ·
Stage2                        8.860000e-01 -2.044 0.041      *
Stage3                        1.858000e+00 -1.400 0.161       
Stage4                        2.390000e+00 -1.317 0.188       
Gendermale                    2.519000e+00 -0.832 0.405       
RaceBlack                              Inf  0.000 1.000   <NA>
RaceWhite                              Inf  0.000 1.000   <NA>
Purity                        3.988565e+05  1.329 0.184       
FAM83G                        1.917000e+00 -0.688 0.491       
Rsquare = 0.313 (max possible = 7.04e-01 )
Likelihood ratio test p = 2.57e-03 
Wald test p = 6.72e-01 
Score (logrank) test p = 4.27e-03 

Macrophage M1_CIBERSORT-ABS in SARC (n=260):
Model: Surv(OS, EVENT) ~ `Macrophage M1_CIBERSORT-ABS` + Age + Gender + Race + Purity + `FAM83G` 
233 patients with 90 dying ( 27 missing obs. )
                                coef    HR se(coef) 95%CI_l 95%CI_u      z
`Macrophage M1_CIBERSORT-ABS` -3.681 0.025    4.112   0.000  79.651 -0.895
Age                            0.023 1.023    0.008   1.007   1.040  2.760
Gendermale                    -0.053 0.948    0.224   0.611   1.471 -0.238
RaceBlack                     -0.139 0.870    1.087   0.103   7.320 -0.128
RaceWhite                     -0.467 0.627    1.022   0.085   4.644 -0.457
Purity                         0.971 2.642    0.586   0.838   8.324  1.659
FAM83G                        -0.110 0.896    0.098   0.740   1.085 -1.124
                                  p signif
`Macrophage M1_CIBERSORT-ABS` 0.371       
Age                           0.006     **
Gendermale                    0.812       
RaceBlack                     0.898       
RaceWhite                     0.647       
Purity                        0.097      ·
FAM83G                        0.261       
Rsquare = 0.051 (max possible = 9.75e-01 )
Likelihood ratio test p = 9.18e-02 
Wald test p = 1.21e-01 
Score (logrank) test p = 1.21e-01 

Macrophage M1_CIBERSORT-ABS in SKCM (n=471):
Model: Surv(OS, EVENT) ~ `Macrophage M1_CIBERSORT-ABS` + Age + Stage + Gender + Race + Purity + `FAM83G` 
390 patients with 186 dying ( 81 missing obs. )
                                coef    HR se(coef) 95%CI_l 95%CI_u      z
`Macrophage M1_CIBERSORT-ABS` -5.147 0.006    2.289   0.000   0.517 -2.248
Age                            0.018 1.018    0.005   1.008   1.029  3.401
Stage2                         0.216 1.241    0.221   0.805   1.912  0.978
Stage3                         0.581 1.788    0.205   1.196   2.672  2.835
Stage4                         1.361 3.898    0.353   1.951   7.791  3.851
Gendermale                    -0.050 0.952    0.158   0.698   1.297 -0.314
RaceWhite                     -1.200 0.301    0.405   0.136   0.666 -2.964
Purity                         0.564 1.758    0.401   0.801   3.858  1.406
FAM83G                         0.081 1.084    0.069   0.947   1.242  1.172
                                  p signif
`Macrophage M1_CIBERSORT-ABS` 0.025      *
Age                           0.001     **
Stage2                        0.328       
Stage3                        0.005     **
Stage4                        0.000    ***
Gendermale                    0.753       
RaceWhite                     0.003     **
Purity                        0.160       
FAM83G                        0.241       
Rsquare = 0.142 (max possible = 9.92e-01 )
Likelihood ratio test p = 1.54e-09 
Wald test p = 2.58e-09 
Score (logrank) test p = 2.58e-10 

Macrophage M1_CIBERSORT-ABS in SKCM-Primary (n=103):
Model: Surv(OS, EVENT) ~ `Macrophage M1_CIBERSORT-ABS` + Age + Stage + Gender + Race + Purity + `FAM83G` 
94 patients with 26 dying ( 9 missing obs. )
                                coef           HR se(coef) 95%CI_l      95%CI_u
`Macrophage M1_CIBERSORT-ABS`  3.000 2.009100e+01    7.342   0.000 35703293.545
Age                            0.012 1.013000e+00    0.017   0.980        1.046
Stage2                        17.761 5.167666e+07 6296.441   0.000          Inf
Stage3                        18.336 9.188764e+07 6296.441   0.000          Inf
Stage4                        20.538 8.304722e+08 6296.441   0.000          Inf
Gendermale                     0.276 1.318000e+00    0.446   0.550        3.161
RaceWhite                     -1.008 3.650000e-01    0.664   0.099        1.339
Purity                         0.992 2.697000e+00    1.099   0.313       23.248
FAM83G                         0.263 1.301000e+00    0.177   0.921        1.840
                                   z     p signif
`Macrophage M1_CIBERSORT-ABS`  0.409 0.683       
Age                            0.752 0.452       
Stage2                         0.003 0.998       
Stage3                         0.003 0.998       
Stage4                         0.003 0.997       
Gendermale                     0.619 0.536       
RaceWhite                     -1.520 0.129       
Purity                         0.903 0.367       
FAM83G                         1.492 0.136       
Rsquare = 0.167 (max possible = 8.69e-01 )
Likelihood ratio test p = 4.53e-02 
Wald test p = 3.22e-02 
Score (logrank) test p = 2.45e-03 

Macrophage M1_CIBERSORT-ABS in SKCM-Metastasis (n=368):
Model: Surv(OS, EVENT) ~ `Macrophage M1_CIBERSORT-ABS` + Age + Stage + Gender + Race + Purity + `FAM83G` 
296 patients with 160 dying ( 72 missing obs. )
                                coef    HR se(coef) 95%CI_l 95%CI_u      z
`Macrophage M1_CIBERSORT-ABS` -4.837 0.008    2.423   0.000   0.917 -1.996
Age                            0.020 1.020    0.006   1.009   1.032  3.583
Stage2                         0.100 1.105    0.233   0.700   1.743  0.428
Stage3                         0.543 1.721    0.210   1.141   2.596  2.591
Stage4                         1.143 3.136    0.400   1.431   6.873  2.854
Gendermale                    -0.067 0.935    0.173   0.666   1.312 -0.389
RaceWhite                     -1.065 0.345    0.601   0.106   1.120 -1.772
Purity                         0.644 1.904    0.439   0.805   4.504  1.467
FAM83G                         0.009 1.009    0.078   0.865   1.176  0.115
                                  p signif
`Macrophage M1_CIBERSORT-ABS` 0.046      *
Age                           0.000    ***
Stage2                        0.668       
Stage3                        0.010      *
Stage4                        0.004     **
Gendermale                    0.697       
RaceWhite                     0.076      ·
Purity                        0.142       
FAM83G                        0.909       
Rsquare = 0.147 (max possible = 9.95e-01 )
Likelihood ratio test p = 3.91e-07 
Wald test p = 1.19e-06 
Score (logrank) test p = 4.4e-07 

Macrophage M1_CIBERSORT-ABS in STAD (n=415):
Model: Surv(OS, EVENT) ~ `Macrophage M1_CIBERSORT-ABS` + Age + Stage + Gender + Race + Purity + `FAM83G` 
289 patients with 111 dying ( 126 missing obs. )
                                coef    HR se(coef) 95%CI_l 95%CI_u      z
`Macrophage M1_CIBERSORT-ABS` -1.412 0.244    2.483   0.002  31.625 -0.569
Age                            0.029 1.030    0.010   1.009   1.051  2.821
Stage2                         0.574 1.775    0.392   0.823   3.826  1.463
Stage3                         0.983 2.672    0.367   1.302   5.483  2.680
Stage4                         1.298 3.663    0.505   1.362   9.850  2.572
Gendermale                     0.192 1.211    0.207   0.807   1.819  0.924
RaceBlack                      0.380 1.463    0.452   0.603   3.547  0.841
RaceWhite                      0.202 1.224    0.247   0.754   1.985  0.817
Purity                        -0.585 0.557    0.398   0.255   1.215 -1.471
FAM83G                        -0.376 0.686    0.110   0.553   0.851 -3.425
                                  p signif
`Macrophage M1_CIBERSORT-ABS` 0.570       
Age                           0.005     **
Stage2                        0.143       
Stage3                        0.007     **
Stage4                        0.010      *
Gendermale                    0.355       
RaceBlack                     0.400       
RaceWhite                     0.414       
Purity                        0.141       
FAM83G                        0.001     **
Rsquare = 0.109 (max possible = 9.79e-01 )
Likelihood ratio test p = 2.48e-04 
Wald test p = 3.01e-04 
Score (logrank) test p = 2.22e-04 

Macrophage M1_CIBERSORT-ABS in TGCT (n=150):
Model: Surv(OS, EVENT) ~ `Macrophage M1_CIBERSORT-ABS` + Age + Stage + Race + Purity + `FAM83G` 
75 patients with 2 dying ( 75 missing obs. )
                                 coef          HR     se(coef) 95%CI_l 95%CI_u
`Macrophage M1_CIBERSORT-ABS`   5.978     394.533   887270.704       0     Inf
Age                            -1.611       0.200     2089.637       0     Inf
Stage2                         -7.605       0.000    50972.890       0     Inf
Stage3                         12.574  289082.653    79406.890       0     Inf
RaceBlack                      11.171   71011.011 19411691.268       0     Inf
RaceWhite                     -27.805       0.000 19718143.996       0     Inf
Purity                         14.475 1934018.199   250208.105       0     Inf
FAM83G                          3.492      32.865    21252.175       0     Inf
                                   z     p signif
`Macrophage M1_CIBERSORT-ABS`  0.000 1.000   <NA>
Age                           -0.001 0.999       
Stage2                         0.000 1.000   <NA>
Stage3                         0.000 1.000   <NA>
RaceBlack                      0.000 1.000   <NA>
RaceWhite                      0.000 1.000   <NA>
Purity                         0.000 1.000   <NA>
FAM83G                         0.000 1.000   <NA>
Rsquare = 0.14 (max possible = 1.4e-01 )
Likelihood ratio test p = 1.84e-01 
Wald test p = 1e+00 
Score (logrank) test p = 4.14e-03 

Macrophage M1_CIBERSORT-ABS in THCA (n=509):
Model: Surv(OS, EVENT) ~ `Macrophage M1_CIBERSORT-ABS` + Age + Stage + Gender + Race + Purity + `FAM83G` 
395 patients with 16 dying ( 114 missing obs. )
                                 coef           HR se(coef) 95%CI_l
`Macrophage M1_CIBERSORT-ABS` -37.704        0.000   32.100   0.000
Age                             0.155        1.168    0.029   1.102
Stage2                          0.914        2.495    1.204   0.236
Stage3                          0.931        2.537    0.953   0.392
Stage4                          2.061        7.851    1.063   0.977
Gendermale                     -0.091        0.913    0.626   0.268
RaceBlack                      17.808 54167456.638 8653.346   0.000
RaceWhite                      17.697 48514707.838 8653.346   0.000
Purity                          2.512       12.323    1.144   1.308
FAM83G                          0.788        2.198    0.369   1.066
                                   95%CI_u      z     p signif
`Macrophage M1_CIBERSORT-ABS` 8.898632e+10 -1.175 0.240       
Age                           1.237000e+00  5.274 0.000    ***
Stage2                        2.643200e+01  0.759 0.448       
Stage3                        1.642400e+01  0.977 0.329       
Stage4                        6.311800e+01  1.938 0.053      ·
Gendermale                    3.115000e+00 -0.146 0.884       
RaceBlack                              Inf  0.002 0.998       
RaceWhite                              Inf  0.002 0.998       
Purity                        1.160880e+02  2.195 0.028      *
FAM83G                        4.534000e+00  2.132 0.033      *
Rsquare = 0.162 (max possible = 3.47e-01 )
Likelihood ratio test p = 4.63e-11 
Wald test p = 3.25e-04 
Score (logrank) test p = 1.15e-10 

Macrophage M1_CIBERSORT-ABS in THYM (n=120):
Model: Surv(OS, EVENT) ~ `Macrophage M1_CIBERSORT-ABS` + Age + Gender + Race + Purity + `FAM83G` 
113 patients with 9 dying ( 7 missing obs. )
                                 coef           HR se(coef) 95%CI_l
`Macrophage M1_CIBERSORT-ABS`  23.155 1.138083e+10    9.823  49.517
Age                             0.043 1.044000e+00    0.035   0.975
Gendermale                      0.267 1.306000e+00    0.809   0.268
RaceBlack                     -15.925 0.000000e+00 9184.073   0.000
RaceWhite                       0.548 1.730000e+00    1.132   0.188
Purity                          0.392 1.480000e+00    1.149   0.156
FAM83G                         -0.245 7.830000e-01    0.460   0.318
                                   95%CI_u      z     p signif
`Macrophage M1_CIBERSORT-ABS` 2.615755e+18  2.357 0.018      *
Age                           1.117000e+00  1.241 0.215       
Gendermale                    6.375000e+00  0.330 0.741       
RaceBlack                              Inf -0.002 0.999       
RaceWhite                     1.590600e+01  0.484 0.628       
Purity                        1.408600e+01  0.341 0.733       
FAM83G                        1.927000e+00 -0.533 0.594       
Rsquare = 0.084 (max possible = 4.51e-01 )
Likelihood ratio test p = 1.96e-01 
Wald test p = 2.1e-01 
Score (logrank) test p = 6.07e-02 

Macrophage M1_CIBERSORT-ABS in UCEC (n=545):
Model: Surv(OS, EVENT) ~ `Macrophage M1_CIBERSORT-ABS` + Age + Race + Purity + `FAM83G` 
85 patients with 16 dying ( 460 missing obs. )
                                coef        HR se(coef) 95%CI_l      95%CI_u
`Macrophage M1_CIBERSORT-ABS` 10.172 26159.013    8.301   0.002 3.046068e+11
Age                           -0.002     0.998    0.029   0.943 1.057000e+00
RaceWhite                      1.382     3.984    0.687   1.036 1.531600e+01
Purity                         1.941     6.963    1.266   0.582 8.329400e+01
FAM83G                        -0.090     0.913    0.287   0.521 1.603000e+00
                                   z     p signif
`Macrophage M1_CIBERSORT-ABS`  1.225 0.220       
Age                           -0.053 0.957       
RaceWhite                      2.012 0.044      *
Purity                         1.533 0.125       
FAM83G                        -0.316 0.752       
Rsquare = 0.095 (max possible = 7.29e-01 )
Likelihood ratio test p = 1.32e-01 
Wald test p = 2.26e-01 
Score (logrank) test p = 1.81e-01 

Macrophage M1_CIBERSORT-ABS in UCS (n=57):
Model: Surv(OS, EVENT) ~ `Macrophage M1_CIBERSORT-ABS` + Age + Race + Purity + `FAM83G` 
52 patients with 32 dying ( 5 missing obs. )
                                coef           HR se(coef) 95%CI_l      95%CI_u
`Macrophage M1_CIBERSORT-ABS` -1.362        0.256   10.340   0.000 1.620976e+08
Age                            0.054        1.055    0.027   1.001 1.112000e+00
RaceBlack                     17.228 30340927.817 6507.702   0.000          Inf
RaceWhite                     17.482 39104538.340 6507.702   0.000          Inf
Purity                        -1.240        0.290    1.208   0.027 3.091000e+00
FAM83G                        -0.260        0.771    0.276   0.449 1.325000e+00
                                   z     p signif
`Macrophage M1_CIBERSORT-ABS` -0.132 0.895       
Age                            2.005 0.045      *
RaceBlack                      0.003 0.998       
RaceWhite                      0.003 0.998       
Purity                        -1.026 0.305       
FAM83G                        -0.942 0.346       
Rsquare = 0.135 (max possible = 9.83e-01 )
Likelihood ratio test p = 2.74e-01 
Wald test p = 4.03e-01 
Score (logrank) test p = 3.05e-01 

Macrophage M1_CIBERSORT-ABS in UVM (n=80):
Model: Surv(OS, EVENT) ~ `Macrophage M1_CIBERSORT-ABS` + Age + Stage + Gender + Purity + `FAM83G` 
77 patients with 22 dying ( 3 missing obs. )
                                coef           HR se(coef) 95%CI_l      95%CI_u
`Macrophage M1_CIBERSORT-ABS` 25.358 1.030139e+11   11.843   8.556 1.240308e+21
Age                            0.052 1.053000e+00    0.021   1.011 1.097000e+00
Stage3                         0.196 1.216000e+00    0.502   0.455 3.255000e+00
Stage4                         3.577 3.576700e+01    1.240   3.146 4.066120e+02
Gendermale                     0.282 1.325000e+00    0.473   0.525 3.347000e+00
Purity                         2.403 1.105900e+01    1.351   0.783 1.561040e+02
FAM83G                         0.550 1.733000e+00    0.383   0.818 3.672000e+00
                                  z     p signif
`Macrophage M1_CIBERSORT-ABS` 2.141 0.032      *
Age                           2.484 0.013      *
Stage3                        0.390 0.697       
Stage4                        2.884 0.004     **
Gendermale                    0.596 0.551       
Purity                        1.779 0.075      ·
FAM83G                        1.435 0.151       
Rsquare = 0.312 (max possible = 8.72e-01 )
Likelihood ratio test p = 1.56e-04 
Wald test p = 1.47e-03 
Score (logrank) test p = 4.11e-10 

Macrophage M1_QUANTISEQ in ACC (n=79):
Model: Surv(OS, EVENT) ~ `Macrophage M1_QUANTISEQ` + Age + Gender + Race + Purity + `FAM83G` 
64 patients with 24 dying ( 15 missing obs. )
                            coef           HR  se(coef)   95%CI_l      95%CI_u
`Macrophage M1_QUANTISEQ` 34.458 9.222060e+14    11.904 67942.970 1.251732e+25
Age                       -0.001 9.990000e-01     0.014     0.972 1.026000e+00
Gendermale                 0.210 1.233000e+00     0.467     0.494 3.081000e+00
RaceBlack                  0.128 1.137000e+00 16113.591     0.000          Inf
RaceWhite                 17.445 3.768072e+07 13869.191     0.000          Inf
Purity                     6.458 6.375290e+02     3.033     1.669 2.434899e+05
FAM83G                     0.004 1.004000e+00     0.235     0.633 1.592000e+00
                               z     p signif
`Macrophage M1_QUANTISEQ`  2.895 0.004     **
Age                       -0.093 0.926       
Gendermale                 0.449 0.654       
RaceBlack                  0.000 1.000   <NA>
RaceWhite                  0.001 0.999       
Purity                     2.129 0.033      *
FAM83G                     0.016 0.987       
Rsquare = 0.16 (max possible = 9.38e-01 )
Likelihood ratio test p = 1.33e-01 
Wald test p = 2.21e-01 
Score (logrank) test p = 6.96e-02 

Macrophage M1_QUANTISEQ in BLCA (n=408):
Model: Surv(OS, EVENT) ~ `Macrophage M1_QUANTISEQ` + Age + Stage + Gender + Race + Purity + `FAM83G` 
348 patients with 160 dying ( 60 missing obs. )
                            coef          HR se(coef) 95%CI_l 95%CI_u      z
`Macrophage M1_QUANTISEQ` -3.120       0.044    2.856   0.000  11.915 -1.092
Age                        0.032       1.032    0.009   1.015   1.050  3.699
Stage2                    14.575 2137265.366 1881.311   0.000     Inf  0.008
Stage3                    15.063 3480586.724 1881.311   0.000     Inf  0.008
Stage4                    15.553 5680735.137 1881.311   0.000     Inf  0.008
Gendermale                -0.168       0.846    0.180   0.594   1.203 -0.933
RaceBlack                  0.632       1.882    0.453   0.775   4.570  1.397
RaceWhite                  0.111       1.117    0.356   0.556   2.247  0.311
Purity                    -0.040       0.961    0.371   0.464   1.990 -0.107
FAM83G                     0.121       1.128    0.084   0.957   1.329  1.440
                              p signif
`Macrophage M1_QUANTISEQ` 0.275       
Age                       0.000    ***
Stage2                    0.994       
Stage3                    0.994       
Stage4                    0.993       
Gendermale                0.351       
RaceBlack                 0.162       
RaceWhite                 0.756       
Purity                    0.914       
FAM83G                    0.150       
Rsquare = 0.137 (max possible = 9.91e-01 )
Likelihood ratio test p = 1.53e-07 
Wald test p = 5.85e-07 
Score (logrank) test p = 1.61e-07 

Macrophage M1_QUANTISEQ in BRCA (n=1100):
Model: Surv(OS, EVENT) ~ `Macrophage M1_QUANTISEQ` + Age + Stage + Gender + Race + Purity + `FAM83G` 
878 patients with 121 dying ( 222 missing obs. )
                            coef     HR se(coef) 95%CI_l    95%CI_u      z
`Macrophage M1_QUANTISEQ`  3.424 30.677    4.207   0.008 116919.052  0.814
Age                        0.036  1.036    0.008   1.021      1.052  4.739
Stage2                     0.414  1.513    0.304   0.834      2.745  1.361
Stage3                     1.211  3.358    0.315   1.812      6.220  3.850
Stage4                     2.574 13.119    0.392   6.085     28.285  6.567
Gendermale                 0.063  1.065    1.007   0.148      7.675  0.063
RaceBlack                 -0.058  0.943    0.622   0.279      3.194 -0.093
RaceWhite                 -0.274  0.761    0.598   0.235      2.457 -0.457
Purity                     0.604  1.830    0.445   0.765      4.380  1.358
FAM83G                     0.086  1.090    0.109   0.881      1.348  0.789
                              p signif
`Macrophage M1_QUANTISEQ` 0.416       
Age                       0.000    ***
Stage2                    0.173       
Stage3                    0.000    ***
Stage4                    0.000    ***
Gendermale                0.950       
RaceBlack                 0.926       
RaceWhite                 0.647       
Purity                    0.175       
FAM83G                    0.430       
Rsquare = 0.082 (max possible = 7.85e-01 )
Likelihood ratio test p = 3.9e-12 
Wald test p = 1.73e-15 
Score (logrank) test p = 2.1e-21 

Macrophage M1_QUANTISEQ in BRCA-Basal (n=191):
Model: Surv(OS, EVENT) ~ `Macrophage M1_QUANTISEQ` + Age + Stage + Race + Purity + `FAM83G` 
163 patients with 24 dying ( 28 missing obs. )
                            coef           HR se(coef) 95%CI_l     95%CI_u
`Macrophage M1_QUANTISEQ`  2.052 7.784000e+00    7.116   0.000 8882397.335
Age                        0.013 1.013000e+00    0.018   0.977       1.050
Stage2                    18.703 1.325811e+08 6462.488   0.000         Inf
Stage3                    20.193 5.882516e+08 6462.488   0.000         Inf
Stage4                    21.642 2.507076e+09 6462.488   0.000         Inf
RaceBlack                 -0.820 4.410000e-01    1.129   0.048       4.031
RaceWhite                 -1.197 3.020000e-01    1.136   0.033       2.799
Purity                     0.825 2.282000e+00    1.095   0.267      19.516
FAM83G                    -0.175 8.390000e-01    0.233   0.531       1.326
                               z     p signif
`Macrophage M1_QUANTISEQ`  0.288 0.773       
Age                        0.715 0.474       
Stage2                     0.003 0.998       
Stage3                     0.003 0.998       
Stage4                     0.003 0.997       
RaceBlack                 -0.726 0.468       
RaceWhite                 -1.054 0.292       
Purity                     0.753 0.451       
FAM83G                    -0.751 0.453       
Rsquare = 0.16 (max possible = 7.18e-01 )
Likelihood ratio test p = 8.28e-04 
Wald test p = 1.03e-02 
Score (logrank) test p = 8.33e-06 

Macrophage M1_QUANTISEQ in BRCA-Her2 (n=82):
Model: Surv(OS, EVENT) ~ `Macrophage M1_QUANTISEQ` + Age + Stage + Race + Purity + `FAM83G` 
59 patients with 11 dying ( 23 missing obs. )
                            coef           HR  se(coef) 95%CI_l      95%CI_u
`Macrophage M1_QUANTISEQ`  1.104 3.015000e+00    29.535   0.000 4.160526e+25
Age                        0.044 1.045000e+00     0.036   0.973 1.121000e+00
Stage2                    17.986 6.477059e+07 14451.333   0.000          Inf
Stage3                    19.668 3.480379e+08 14451.333   0.000          Inf
Stage4                        NA           NA     0.000      NA           NA
RaceBlack                 -3.603 2.700000e-02     1.959   0.001 1.268000e+00
RaceWhite                 -1.587 2.050000e-01     1.454   0.012 3.538000e+00
Purity                     3.259 2.603500e+01     2.281   0.298 2.277912e+03
FAM83G                    -0.649 5.220000e-01     0.490   0.200 1.365000e+00
                               z     p signif
`Macrophage M1_QUANTISEQ`  0.037 0.970       
Age                        1.203 0.229       
Stage2                     0.001 0.999       
Stage3                     0.001 0.999       
Stage4                        NA    NA   <NA>
RaceBlack                 -1.839 0.066      ·
RaceWhite                 -1.091 0.275       
Purity                     1.429 0.153       
FAM83G                    -1.325 0.185       
Rsquare = 0.389 (max possible = 6.68e-01 )
Likelihood ratio test p = 3.04e-04 
Wald test p = 3.41e-01 
Score (logrank) test p = 3.53e-14 

Macrophage M1_QUANTISEQ in BRCA-LumA (n=568):
Model: Surv(OS, EVENT) ~ `Macrophage M1_QUANTISEQ` + Age + Stage + Gender + Race + Purity + `FAM83G` 
464 patients with 55 dying ( 104 missing obs. )
                             coef       HR se(coef) 95%CI_l      95%CI_u      z
`Macrophage M1_QUANTISEQ`   8.270 3903.217    8.790   0.000 1.183524e+11  0.941
Age                         0.048    1.050    0.012   1.025 1.074000e+00  4.078
Stage2                      0.408    1.503    0.385   0.707 3.198000e+00  1.059
Stage3                      0.967    2.629    0.408   1.181 5.853000e+00  2.367
Stage4                      2.261    9.589    0.611   2.896 3.174600e+01  3.701
Gendermale                -15.470    0.000 3482.132   0.000          Inf -0.004
RaceBlack                  -0.480    0.619    1.177   0.062 6.213000e+00 -0.408
RaceWhite                   0.167    1.181    1.037   0.155 9.017000e+00  0.161
Purity                      0.435    1.546    0.637   0.444 5.385000e+00  0.684
FAM83G                      0.129    1.138    0.194   0.778 1.664000e+00  0.664
                              p signif
`Macrophage M1_QUANTISEQ` 0.347       
Age                       0.000    ***
Stage2                    0.290       
Stage3                    0.018      *
Stage4                    0.000    ***
Gendermale                0.996       
RaceBlack                 0.684       
RaceWhite                 0.872       
Purity                    0.494       
FAM83G                    0.507       
Rsquare = 0.073 (max possible = 6.81e-01 )
Likelihood ratio test p = 1.15e-04 
Wald test p = 2.81e-05 
Score (logrank) test p = 5.36e-07 

Macrophage M1_QUANTISEQ in BRCA-LumB (n=219):
Model: Surv(OS, EVENT) ~ `Macrophage M1_QUANTISEQ` + Age + Stage + Gender + Race + Purity + `FAM83G` 
157 patients with 25 dying ( 62 missing obs. )
                            coef           HR se(coef) 95%CI_l      95%CI_u
`Macrophage M1_QUANTISEQ` 10.379    32173.863   14.980   0.000 1.814313e+17
Age                        0.046        1.047    0.022   1.003 1.094000e+00
Stage2                     0.870        2.386    1.112   0.270 2.110200e+01
Stage3                     1.754        5.778    1.093   0.678 4.923900e+01
Stage4                     2.391       10.922    1.260   0.924 1.291520e+02
Gendermale                 1.099        3.002    1.131   0.327 2.756500e+01
RaceBlack                 16.433 13696826.284 6469.700   0.000          Inf
RaceWhite                 15.873  7825355.048 6469.700   0.000          Inf
Purity                     1.532        4.629    1.477   0.256 8.362200e+01
FAM83G                    -0.015        0.985    0.245   0.609 1.593000e+00
                               z     p signif
`Macrophage M1_QUANTISEQ`  0.693 0.488       
Age                        2.097 0.036      *
Stage2                     0.782 0.434       
Stage3                     1.604 0.109       
Stage4                     1.897 0.058      ·
Gendermale                 0.972 0.331       
RaceBlack                  0.003 0.998       
RaceWhite                  0.002 0.998       
Purity                     1.038 0.299       
FAM83G                    -0.061 0.952       
Rsquare = 0.108 (max possible = 6.98e-01 )
Likelihood ratio test p = 5.61e-02 
Wald test p = 9.54e-02 
Score (logrank) test p = 3.66e-02 

Macrophage M1_QUANTISEQ in CESC (n=306):
Model: Surv(OS, EVENT) ~ `Macrophage M1_QUANTISEQ` + Age + Race + Purity + `FAM83G` 
227 patients with 55 dying ( 79 missing obs. )
                            coef           HR se(coef)  95%CI_l      95%CI_u
`Macrophage M1_QUANTISEQ` 16.165 10484231.719    4.183 2885.600 3.809229e+10
Age                        0.014        1.014    0.010    0.994 1.034000e+00
RaceBlack                  0.951        2.587    1.075    0.315 2.126500e+01
RaceWhite                  0.791        2.206    1.019    0.300 1.625400e+01
Purity                     1.005        2.732    0.738    0.643 1.161500e+01
FAM83G                     0.106        1.112    0.116    0.886 1.395000e+00
                              z     p signif
`Macrophage M1_QUANTISEQ` 3.865 0.000    ***
Age                       1.361 0.173       
RaceBlack                 0.885 0.376       
RaceWhite                 0.777 0.437       
Purity                    1.361 0.173       
FAM83G                    0.914 0.361       
Rsquare = 0.064 (max possible = 8.91e-01 )
Likelihood ratio test p = 1.96e-02 
Wald test p = 4.29e-03 
Score (logrank) test p = 3.98e-03 

Macrophage M1_QUANTISEQ in CHOL (n=36):
Model: Surv(OS, EVENT) ~ `Macrophage M1_QUANTISEQ` + Age + Stage + Gender + Race + Purity + `FAM83G` 
36 patients with 18 dying ( 0 missing obs. )
                             coef     HR se(coef) 95%CI_l      95%CI_u      z
`Macrophage M1_QUANTISEQ`   3.271 26.338    9.517   0.000 3.324646e+09  0.344
Age                         0.018  1.018    0.023   0.973 1.065000e+00  0.792
Stage2                      0.911  2.487    0.812   0.506 1.221500e+01  1.122
Stage3                    -16.016  0.000 6944.320   0.000          Inf -0.002
Stage4                      1.087  2.966    0.802   0.616 1.427500e+01  1.356
Gendermale                  0.142  1.152    0.611   0.348 3.814000e+00  0.232
RaceBlack                  -0.070  0.933    1.592   0.041 2.111900e+01 -0.044
RaceWhite                  -1.026  0.358    0.910   0.060 2.133000e+00 -1.127
Purity                      2.027  7.594    1.601   0.329 1.751790e+02  1.266
FAM83G                     -0.231  0.794    0.390   0.370 1.704000e+00 -0.593
                              p signif
`Macrophage M1_QUANTISEQ` 0.731       
Age                       0.428       
Stage2                    0.262       
Stage3                    0.998       
Stage4                    0.175       
Gendermale                0.816       
RaceBlack                 0.965       
RaceWhite                 0.260       
Purity                    0.205       
FAM83G                    0.553       
Rsquare = 0.219 (max possible = 9.46e-01 )
Likelihood ratio test p = 5.41e-01 
Wald test p = 7.44e-01 
Score (logrank) test p = 5.72e-01 

Macrophage M1_QUANTISEQ in COAD (n=458):
Model: Surv(OS, EVENT) ~ `Macrophage M1_QUANTISEQ` + Age + Stage + Gender + Race + Purity + `FAM83G` 
236 patients with 58 dying ( 222 missing obs. )
                            coef     HR se(coef) 95%CI_l    95%CI_u      z
`Macrophage M1_QUANTISEQ`  1.163  3.201    5.914   0.000 345837.142  0.197
Age                        0.029  1.029    0.013   1.003      1.055  2.215
Stage2                     0.442  1.555    0.638   0.446      5.426  0.693
Stage3                     1.084  2.956    0.628   0.864     10.121  1.726
Stage4                     2.308 10.050    0.636   2.890     34.946  3.629
Gendermale                 0.333  1.395    0.292   0.787      2.472  1.140
RaceBlack                 -0.362  0.696    0.849   0.132      3.677 -0.426
RaceWhite                 -0.320  0.726    0.786   0.156      3.389 -0.407
Purity                    -0.589  0.555    0.686   0.145      2.128 -0.859
FAM83G                    -0.259  0.772    0.206   0.515      1.157 -1.253
                              p signif
`Macrophage M1_QUANTISEQ` 0.844       
Age                       0.027      *
Stage2                    0.489       
Stage3                    0.084      ·
Stage4                    0.000    ***
Gendermale                0.254       
RaceBlack                 0.670       
RaceWhite                 0.684       
Purity                    0.390       
FAM83G                    0.210       
Rsquare = 0.131 (max possible = 8.97e-01 )
Likelihood ratio test p = 2.47e-04 
Wald test p = 2.01e-04 
Score (logrank) test p = 2.38e-05 

Macrophage M1_QUANTISEQ in DLBC (n=48):
Model: Surv(OS, EVENT) ~ `Macrophage M1_QUANTISEQ` + Age + Gender + Race + Purity + `FAM83G` 
41 patients with 5 dying ( 7 missing obs. )
                            coef      HR se(coef) 95%CI_l      95%CI_u      z
`Macrophage M1_QUANTISEQ`  6.310 549.907   16.471   0.000 5.758711e+16  0.383
Age                       -0.071   0.932    0.098   0.768 1.130000e+00 -0.719
Gendermale                -0.752   0.471    1.486   0.026 8.679000e+00 -0.506
RaceBlack                 -0.324   0.723    2.894   0.002 2.103770e+02 -0.112
RaceWhite                 -5.887   0.003    3.321   0.000 1.862000e+00 -1.773
Purity                    -4.710   0.009    4.241   0.000 3.665000e+01 -1.111
FAM83G                     2.941  18.925    2.139   0.286 1.252300e+03  1.375
                              p signif
`Macrophage M1_QUANTISEQ` 0.702       
Age                       0.472       
Gendermale                0.613       
RaceBlack                 0.911       
RaceWhite                 0.076      ·
Purity                    0.267       
FAM83G                    0.169       
Rsquare = 0.304 (max possible = 5.58e-01 )
Likelihood ratio test p = 3.76e-02 
Wald test p = 4.08e-01 
Score (logrank) test p = 1.09e-01 

Macrophage M1_QUANTISEQ in ESCA (n=185):
Model: Surv(OS, EVENT) ~ `Macrophage M1_QUANTISEQ` + Age + Stage + Gender + Race + Purity + `FAM83G` 
140 patients with 47 dying ( 45 missing obs. )
                            coef     HR se(coef) 95%CI_l  95%CI_u      z     p
`Macrophage M1_QUANTISEQ` -1.427  0.240    4.397   0.000 1327.366 -0.325 0.746
Age                        0.010  1.010    0.014   0.982    1.038  0.697 0.486
Stage2                     0.713  2.039    0.661   0.559    7.443  1.079 0.281
Stage3                     1.459  4.303    0.674   1.148   16.119  2.165 0.030
Stage4                     2.931 18.751    0.794   3.959   88.814  3.694 0.000
Gendermale                 0.466  1.593    0.541   0.552    4.596  0.861 0.389
RaceBlack                  0.330  1.390    1.071   0.170   11.342  0.308 0.758
RaceWhite                 -0.109  0.897    0.454   0.369    2.184 -0.239 0.811
Purity                     0.207  1.230    0.844   0.235    6.438  0.245 0.806
FAM83G                    -0.056  0.946    0.170   0.678    1.319 -0.328 0.743
                          signif
`Macrophage M1_QUANTISEQ`       
Age                             
Stage2                          
Stage3                         *
Stage4                       ***
Gendermale                      
RaceBlack                       
RaceWhite                       
Purity                          
FAM83G                          
Rsquare = 0.142 (max possible = 9.32e-01 )
Likelihood ratio test p = 1.79e-02 
Wald test p = 9.32e-03 
Score (logrank) test p = 8.31e-04 

Macrophage M1_QUANTISEQ in GBM (n=153):
Model: Surv(OS, EVENT) ~ `Macrophage M1_QUANTISEQ` + Age + Gender + Race + Purity + `FAM83G` 
135 patients with 108 dying ( 18 missing obs. )
                            coef    HR se(coef) 95%CI_l 95%CI_u      z     p
`Macrophage M1_QUANTISEQ` -0.183 0.833    2.788   0.004 196.585 -0.066 0.948
Age                        0.031 1.031    0.009   1.014   1.049  3.624 0.000
Gendermale                -0.101 0.904    0.214   0.595   1.374 -0.472 0.637
RaceBlack                  0.542 1.720    0.727   0.414   7.146  0.746 0.455
RaceWhite                 -0.244 0.783    0.614   0.235   2.610 -0.397 0.691
Purity                    -1.157 0.314    0.676   0.084   1.182 -1.713 0.087
FAM83G                    -0.135 0.874    0.213   0.576   1.326 -0.635 0.526
                          signif
`Macrophage M1_QUANTISEQ`       
Age                          ***
Gendermale                      
RaceBlack                       
RaceWhite                       
Purity                         ·
FAM83G                          
Rsquare = 0.132 (max possible = 9.98e-01 )
Likelihood ratio test p = 7.82e-03 
Wald test p = 1.18e-02 
Score (logrank) test p = 9.92e-03 

Macrophage M1_QUANTISEQ in HNSC (n=522):
Model: Surv(OS, EVENT) ~ `Macrophage M1_QUANTISEQ` + Age + Stage + Gender + Race + Purity + `FAM83G` 
411 patients with 176 dying ( 111 missing obs. )
                            coef     HR se(coef) 95%CI_l 95%CI_u      z     p
`Macrophage M1_QUANTISEQ`  3.501 33.140    1.662   1.274 861.783  2.106 0.035
Age                        0.023  1.023    0.008   1.008   1.039  3.023 0.003
Stage2                     0.624  1.867    0.546   0.641   5.443  1.144 0.253
Stage3                     0.862  2.367    0.540   0.822   6.817  1.596 0.110
Stage4                     1.245  3.473    0.513   1.271   9.493  2.427 0.015
Gendermale                -0.255  0.775    0.172   0.553   1.086 -1.480 0.139
RaceBlack                  0.163  1.177    0.559   0.394   3.519  0.292 0.770
RaceWhite                 -0.239  0.787    0.511   0.289   2.143 -0.468 0.640
Purity                     0.023  1.023    0.368   0.497   2.103  0.061 0.951
FAM83G                    -0.018  0.983    0.065   0.865   1.116 -0.270 0.787
                          signif
`Macrophage M1_QUANTISEQ`      *
Age                           **
Stage2                          
Stage3                          
Stage4                         *
Gendermale                      
RaceBlack                       
RaceWhite                       
Purity                          
FAM83G                          
Rsquare = 0.078 (max possible = 9.89e-01 )
Likelihood ratio test p = 2.25e-04 
Wald test p = 5.52e-04 
Score (logrank) test p = 4.03e-04 

Macrophage M1_QUANTISEQ in HNSC-HPV+ (n=98):
Model: Surv(OS, EVENT) ~ `Macrophage M1_QUANTISEQ` + Age + Stage + Gender + Race + Purity + `FAM83G` 
65 patients with 23 dying ( 33 missing obs. )
                            coef           HR  se(coef) 95%CI_l   95%CI_u
`Macrophage M1_QUANTISEQ`  1.529 4.612000e+00     4.248   0.001 19050.566
Age                        0.010 1.010000e+00     0.026   0.960     1.062
Stage2                    17.419 3.672230e+07  5362.656   0.000       Inf
Stage3                    16.599 1.617147e+07  5362.656   0.000       Inf
Stage4                    17.493 3.955248e+07  5362.656   0.000       Inf
Gendermale                -0.166 8.470000e-01     0.541   0.294     2.445
RaceBlack                 18.839 1.519062e+08 12120.661   0.000       Inf
RaceWhite                 18.111 7.340248e+07 12120.661   0.000       Inf
Purity                    -1.479 2.280000e-01     1.173   0.023     2.269
FAM83G                     0.026 1.027000e+00     0.163   0.746     1.412
                               z     p signif
`Macrophage M1_QUANTISEQ`  0.360 0.719       
Age                        0.372 0.710       
Stage2                     0.003 0.997       
Stage3                     0.003 0.998       
Stage4                     0.003 0.997       
Gendermale                -0.307 0.759       
RaceBlack                  0.002 0.999       
RaceWhite                  0.001 0.999       
Purity                    -1.261 0.207       
FAM83G                     0.161 0.872       
Rsquare = 0.09 (max possible = 9.17e-01 )
Likelihood ratio test p = 8.07e-01 
Wald test p = 9.69e-01 
Score (logrank) test p = 9.03e-01 

Macrophage M1_QUANTISEQ in HNSC-HPV- (n=422):
Model: Surv(OS, EVENT) ~ `Macrophage M1_QUANTISEQ` + Age + Stage + Gender + Race + Purity + `FAM83G` 
346 patients with 153 dying ( 76 missing obs. )
                            coef     HR se(coef) 95%CI_l  95%CI_u      z     p
`Macrophage M1_QUANTISEQ`  3.357 28.698    1.848   0.767 1074.280  1.816 0.069
Age                        0.028  1.028    0.008   1.011    1.045  3.271 0.001
Stage2                     0.402  1.495    0.556   0.503    4.442  0.723 0.470
Stage3                     0.774  2.168    0.544   0.747    6.292  1.423 0.155
Stage4                     1.158  3.182    0.515   1.160    8.730  2.248 0.025
Gendermale                -0.288  0.750    0.183   0.524    1.073 -1.574 0.116
RaceBlack                  0.033  1.033    0.564   0.342    3.123  0.058 0.954
RaceWhite                 -0.391  0.676    0.513   0.248    1.847 -0.763 0.446
Purity                     0.252  1.287    0.406   0.581    2.853  0.621 0.535
FAM83G                    -0.007  0.993    0.074   0.858    1.149 -0.094 0.925
                          signif
`Macrophage M1_QUANTISEQ`      ·
Age                           **
Stage2                          
Stage3                          
Stage4                         *
Gendermale                      
RaceBlack                       
RaceWhite                       
Purity                          
FAM83G                          
Rsquare = 0.093 (max possible = 9.89e-01 )
Likelihood ratio test p = 2.13e-04 
Wald test p = 5.76e-04 
Score (logrank) test p = 4.44e-04 

Macrophage M1_QUANTISEQ in KICH (n=66):
Model: Surv(OS, EVENT) ~ `Macrophage M1_QUANTISEQ` + Age + Stage + Gender + Race + Purity + `FAM83G` 
63 patients with 9 dying ( 3 missing obs. )
                             coef           HR se(coef)      95%CI_l
`Macrophage M1_QUANTISEQ`  29.999 1.067436e+13   50.144        0.000
Age                         0.071 1.073000e+00    0.029        1.014
Stage2                     16.003 8.917023e+06    0.848  1691604.436
Stage3                     17.145 2.792194e+07    0.780  6053463.713
Stage4                     19.576 3.173878e+08    0.906 53718495.926
Gendermale                 -0.789 4.550000e-01    0.730        0.109
RaceBlack                 -17.073 0.000000e+00 6333.364        0.000
RaceWhite                  -1.716 1.800000e-01    1.161        0.018
Purity                      2.792 1.630700e+01    3.517        0.017
FAM83G                      0.230 1.258000e+00    0.658        0.347
                               95%CI_u      z     p signif
`Macrophage M1_QUANTISEQ` 5.137665e+55  0.598 0.550       
Age                       1.136000e+00  2.433 0.015      *
Stage2                    4.700466e+07 18.869 0.000    ***
Stage3                    1.287915e+08 21.981 0.000    ***
Stage4                    1.875239e+09 21.599 0.000    ***
Gendermale                1.900000e+00 -1.081 0.280       
RaceBlack                          Inf -0.003 0.998       
RaceWhite                 1.751000e+00 -1.478 0.140       
Purity                    1.608595e+04  0.794 0.427       
FAM83G                    4.568000e+00  0.349 0.727       
Rsquare = 0.347 (max possible = 6.71e-01 )
Likelihood ratio test p = 2.72e-03 
Wald test p = 1.29e-276 
Score (logrank) test p = 2.66e-08 

Macrophage M1_QUANTISEQ in KIRC (n=533):
Model: Surv(OS, EVENT) ~ `Macrophage M1_QUANTISEQ` + Age + Stage + Gender + Race + Purity + `FAM83G` 
450 patients with 138 dying ( 83 missing obs. )
                            coef        HR se(coef) 95%CI_l      95%CI_u      z
`Macrophage M1_QUANTISEQ` 10.165 25986.551    3.053  65.504 10309376.381  3.330
Age                        0.034     1.035    0.009   1.018        1.052  3.991
Stage2                     0.245     1.278    0.345   0.650        2.512  0.712
Stage3                     0.775     2.170    0.231   1.379        3.415  3.349
Stage4                     1.637     5.141    0.220   3.342        7.907  7.452
Gendermale                -0.088     0.916    0.184   0.638        1.314 -0.477
RaceBlack                  0.501     1.650    1.079   0.199       13.688  0.464
RaceWhite                  0.386     1.471    1.032   0.194       11.125  0.374
Purity                     0.275     1.316    0.371   0.637        2.721  0.741
FAM83G                     0.003     1.003    0.113   0.803        1.252  0.027
                              p signif
`Macrophage M1_QUANTISEQ` 0.001     **
Age                       0.000    ***
Stage2                    0.477       
Stage3                    0.001     **
Stage4                    0.000    ***
Gendermale                0.633       
RaceBlack                 0.643       
RaceWhite                 0.709       
Purity                    0.459       
FAM83G                    0.978       
Rsquare = 0.192 (max possible = 9.65e-01 )
Likelihood ratio test p = 3.83e-16 
Wald test p = 4.15e-16 
Score (logrank) test p = 6.69e-20 

Macrophage M1_QUANTISEQ in KIRP (n=290):
Model: Surv(OS, EVENT) ~ `Macrophage M1_QUANTISEQ` + Age + Stage + Gender + Race + Purity + `FAM83G` 
219 patients with 34 dying ( 71 missing obs. )
                            coef           HR se(coef) 95%CI_l      95%CI_u
`Macrophage M1_QUANTISEQ` 18.639 1.244201e+08   11.081   0.046 3.364921e+17
Age                        0.015 1.015000e+00    0.015   0.986 1.045000e+00
Stage2                    -0.188 8.280000e-01    1.064   0.103 6.661000e+00
Stage3                     1.564 4.777000e+00    0.430   2.056 1.109900e+01
Stage4                     2.915 1.844400e+01    0.544   6.351 5.356100e+01
Gendermale                -0.301 7.400000e-01    0.406   0.334 1.642000e+00
RaceBlack                 -1.473 2.290000e-01    1.221   0.021 2.507000e+00
RaceWhite                 -1.658 1.900000e-01    1.184   0.019 1.939000e+00
Purity                     0.290 1.337000e+00    0.791   0.284 6.294000e+00
FAM83G                     0.375 1.456000e+00    0.148   1.089 1.945000e+00
                               z     p signif
`Macrophage M1_QUANTISEQ`  1.682 0.093      ·
Age                        0.989 0.322       
Stage2                    -0.177 0.860       
Stage3                     3.635 0.000    ***
Stage4                     5.359 0.000    ***
Gendermale                -0.740 0.459       
RaceBlack                 -1.207 0.227       
RaceWhite                 -1.401 0.161       
Purity                     0.367 0.714       
FAM83G                     2.538 0.011      *
Rsquare = 0.196 (max possible = 7.58e-01 )
Likelihood ratio test p = 6.48e-07 
Wald test p = 6.44e-07 
Score (logrank) test p = 2.05e-11 

Macrophage M1_QUANTISEQ in LGG (n=516):
Model: Surv(OS, EVENT) ~ `Macrophage M1_QUANTISEQ` + Age + Gender + Race + Purity + `FAM83G` 
463 patients with 112 dying ( 53 missing obs. )
                            coef          HR se(coef) 95%CI_l  95%CI_u      z
`Macrophage M1_QUANTISEQ` -0.407       0.666    4.124   0.000 2156.382 -0.099
Age                        0.061       1.063    0.008   1.047    1.080  7.774
Gendermale                 0.083       1.087    0.196   0.740    1.595  0.425
RaceBlack                 15.809 7338788.627 2471.419   0.000      Inf  0.006
RaceWhite                 15.657 6307580.845 2471.419   0.000      Inf  0.006
Purity                    -0.692       0.501    0.414   0.223    1.126 -1.672
FAM83G                     1.533       4.631    0.409   2.077   10.326  3.746
                              p signif
`Macrophage M1_QUANTISEQ` 0.921       
Age                       0.000    ***
Gendermale                0.671       
RaceBlack                 0.995       
RaceWhite                 0.995       
Purity                    0.094      ·
FAM83G                    0.000    ***
Rsquare = 0.161 (max possible = 9.07e-01 )
Likelihood ratio test p = 6.98e-15 
Wald test p = 5.07e-15 
Score (logrank) test p = 2.48e-17 

Macrophage M1_QUANTISEQ in LIHC (n=371):
Model: Surv(OS, EVENT) ~ `Macrophage M1_QUANTISEQ` + Age + Stage + Gender + Race + Purity + `FAM83G` 
310 patients with 106 dying ( 61 missing obs. )
                            coef       HR se(coef) 95%CI_l     95%CI_u      z
`Macrophage M1_QUANTISEQ`  7.599 1997.009    4.037   0.731 5456315.047  1.882
Age                        0.012    1.012    0.008   0.995       1.029  1.417
Stage2                     0.304    1.355    0.261   0.812       2.261  1.162
Stage3                     0.891    2.438    0.237   1.532       3.880  3.759
Stage4                     1.683    5.383    0.624   1.584      18.288  2.697
Gendermale                -0.064    0.938    0.232   0.595       1.478 -0.278
RaceBlack                  0.905    2.472    0.491   0.944       6.471  1.843
RaceWhite                 -0.070    0.932    0.242   0.581       1.496 -0.291
Purity                     0.812    2.253    0.496   0.852       5.959  1.637
FAM83G                     0.089    1.093    0.094   0.908       1.315  0.938
                              p signif
`Macrophage M1_QUANTISEQ` 0.060      ·
Age                       0.156       
Stage2                    0.245       
Stage3                    0.000    ***
Stage4                    0.007     **
Gendermale                0.781       
RaceBlack                 0.065      ·
RaceWhite                 0.771       
Purity                    0.102       
FAM83G                    0.348       
Rsquare = 0.099 (max possible = 9.66e-01 )
Likelihood ratio test p = 3.55e-04 
Wald test p = 1.43e-04 
Score (logrank) test p = 5.28e-05 

Macrophage M1_QUANTISEQ in LUAD (n=515):
Model: Surv(OS, EVENT) ~ `Macrophage M1_QUANTISEQ` + Age + Stage + Gender + Race + Purity + `FAM83G` 
421 patients with 150 dying ( 94 missing obs. )
                            coef           HR se(coef) 95%CI_l 95%CI_u      z
`Macrophage M1_QUANTISEQ` -0.615        0.541    1.189   0.053   5.566 -0.517
Age                        0.007        1.007    0.009   0.989   1.025  0.751
Stage2                     0.862        2.368    0.203   1.592   3.521  4.256
Stage3                     1.016        2.763    0.220   1.794   4.256  4.610
Stage4                     1.006        2.736    0.336   1.417   5.281  2.999
Gendermale                -0.007        0.993    0.175   0.705   1.398 -0.042
RaceBlack                 16.068  9508620.514 1869.287   0.000     Inf  0.009
RaceWhite                 16.243 11327827.820 1869.287   0.000     Inf  0.009
Purity                     0.537        1.711    0.357   0.850   3.442  1.505
FAM83G                     0.028        1.028    0.099   0.847   1.247  0.281
                              p signif
`Macrophage M1_QUANTISEQ` 0.605       
Age                       0.453       
Stage2                    0.000    ***
Stage3                    0.000    ***
Stage4                    0.003     **
Gendermale                0.966       
RaceBlack                 0.993       
RaceWhite                 0.993       
Purity                    0.132       
FAM83G                    0.779       
Rsquare = 0.097 (max possible = 9.74e-01 )
Likelihood ratio test p = 4.83e-06 
Wald test p = 5.65e-05 
Score (logrank) test p = 7.34e-06 

Macrophage M1_QUANTISEQ in LUSC (n=501):
Model: Surv(OS, EVENT) ~ `Macrophage M1_QUANTISEQ` + Age + Stage + Gender + Race + Purity + `FAM83G` 
370 patients with 161 dying ( 131 missing obs. )
                            coef    HR se(coef) 95%CI_l 95%CI_u      z     p
`Macrophage M1_QUANTISEQ`  2.162 8.688    1.437   0.520 145.147  1.505 0.132
Age                        0.017 1.018    0.009   0.999   1.037  1.857 0.063
Stage2                     0.201 1.223    0.188   0.846   1.767  1.072 0.284
Stage3                     0.567 1.762    0.216   1.154   2.691  2.624 0.009
Stage4                     0.977 2.658    0.785   0.571  12.378  1.245 0.213
Gendermale                 0.434 1.543    0.195   1.052   2.262  2.221 0.026
RaceBlack                  0.071 1.074    0.600   0.331   3.483  0.119 0.905
RaceWhite                 -0.438 0.646    0.554   0.218   1.914 -0.789 0.430
Purity                    -0.337 0.714    0.393   0.330   1.543 -0.857 0.392
FAM83G                     0.184 1.202    0.090   1.008   1.433  2.051 0.040
                          signif
`Macrophage M1_QUANTISEQ`       
Age                            ·
Stage2                          
Stage3                        **
Stage4                          
Gendermale                     *
RaceBlack                       
RaceWhite                       
Purity                          
FAM83G                         *
Rsquare = 0.066 (max possible = 9.87e-01 )
Likelihood ratio test p = 5.06e-03 
Wald test p = 4.66e-03 
Score (logrank) test p = 3.73e-03 

Macrophage M1_QUANTISEQ in MESO (n=87):
Model: Surv(OS, EVENT) ~ `Macrophage M1_QUANTISEQ` + Age + Stage + Gender + Race + Purity + `FAM83G` 
85 patients with 72 dying ( 2 missing obs. )
                            coef    HR se(coef) 95%CI_l 95%CI_u      z     p
`Macrophage M1_QUANTISEQ` -0.632 0.531    1.378   0.036   7.918 -0.459 0.646
Age                        0.022 1.022    0.016   0.990   1.055  1.337 0.181
Stage2                    -0.180 0.835    0.470   0.332   2.097 -0.384 0.701
Stage3                    -0.031 0.970    0.418   0.428   2.198 -0.074 0.941
Stage4                    -0.042 0.959    0.482   0.373   2.466 -0.087 0.931
Gendermale                -0.219 0.803    0.334   0.417   1.545 -0.657 0.511
RaceBlack                 -0.246 0.782    1.573   0.036  17.077 -0.156 0.876
RaceWhite                 -0.682 0.506    1.066   0.063   4.087 -0.640 0.522
Purity                    -0.655 0.519    0.566   0.171   1.574 -1.158 0.247
FAM83G                     0.225 1.253    0.195   0.854   1.836  1.153 0.249
                          signif
`Macrophage M1_QUANTISEQ`       
Age                             
Stage2                          
Stage3                          
Stage4                          
Gendermale                      
RaceBlack                       
RaceWhite                       
Purity                          
FAM83G                          
Rsquare = 0.075 (max possible = 9.98e-01 )
Likelihood ratio test p = 7.61e-01 
Wald test p = 7.62e-01 
Score (logrank) test p = 7.51e-01 

Macrophage M1_QUANTISEQ in OV (n=303):
Model: Surv(OS, EVENT) ~ `Macrophage M1_QUANTISEQ` + Age + Race + Purity + `FAM83G` 
238 patients with 153 dying ( 65 missing obs. )
                            coef     HR se(coef) 95%CI_l  95%CI_u      z     p
`Macrophage M1_QUANTISEQ`  2.547 12.766    3.044   0.033 4982.076  0.837 0.403
Age                        0.035  1.036    0.008   1.019    1.053  4.252 0.000
RaceBlack                 -0.040  0.960    0.579   0.309    2.988 -0.070 0.944
RaceWhite                 -0.144  0.866    0.517   0.314    2.385 -0.279 0.780
Purity                    -0.281  0.755    0.727   0.182    3.139 -0.386 0.699
FAM83G                     0.057  1.058    0.116   0.843    1.329  0.490 0.624
                          signif
`Macrophage M1_QUANTISEQ`       
Age                          ***
RaceBlack                       
RaceWhite                       
Purity                          
FAM83G                          
Rsquare = 0.085 (max possible = 9.97e-01 )
Likelihood ratio test p = 1.74e-03 
Wald test p = 1.61e-03 
Score (logrank) test p = 1.32e-03 

Macrophage M1_QUANTISEQ in PAAD (n=179):
Model: Surv(OS, EVENT) ~ `Macrophage M1_QUANTISEQ` + Age + Stage + Gender + Race + Purity + `FAM83G` 
165 patients with 89 dying ( 14 missing obs. )
                            coef       HR se(coef) 95%CI_l     95%CI_u      z
`Macrophage M1_QUANTISEQ`  7.512 1830.671    3.904   0.871 3849890.517  1.924
Age                        0.023    1.023    0.011   1.002       1.046  2.113
Stage2                     0.423    1.527    0.460   0.619       3.762  0.919
Stage3                    -0.302    0.739    1.092   0.087       6.287 -0.277
Stage4                    -0.005    0.995    0.845   0.190       5.209 -0.006
Gendermale                -0.129    0.879    0.222   0.569       1.357 -0.584
RaceBlack                 -0.176    0.839    0.749   0.193       3.642 -0.235
RaceWhite                  0.324    1.383    0.481   0.539       3.551  0.674
Purity                    -0.515    0.598    0.418   0.264       1.355 -1.232
FAM83G                     0.030    1.031    0.150   0.769       1.382  0.202
                              p signif
`Macrophage M1_QUANTISEQ` 0.054      ·
Age                       0.035      *
Stage2                    0.358       
Stage3                    0.782       
Stage4                    0.995       
Gendermale                0.559       
RaceBlack                 0.814       
RaceWhite                 0.500       
Purity                    0.218       
FAM83G                    0.840       
Rsquare = 0.107 (max possible = 9.91e-01 )
Likelihood ratio test p = 4.34e-02 
Wald test p = 5.83e-02 
Score (logrank) test p = 5.2e-02 

Macrophage M1_QUANTISEQ in PCPG (n=181):
Model: Surv(OS, EVENT) ~ `Macrophage M1_QUANTISEQ` + Age + Gender + Race + Purity + `FAM83G` 
164 patients with 7 dying ( 17 missing obs. )
                                coef           HR    se(coef) 95%CI_l   95%CI_u
`Macrophage M1_QUANTISEQ` -16266.918 0.000000e+00 1770409.205   0.000       Inf
Age                            0.055 1.056000e+00       0.031   0.994     1.123
Gendermale                     1.578 4.846000e+00       0.869   0.883    26.604
RaceBlack                      0.413 1.511000e+00   30311.045   0.000       Inf
RaceWhite                     19.308 2.429184e+08   24685.039   0.000       Inf
Purity                         4.456 8.614200e+01       3.136   0.184 40221.788
FAM83G                        -0.367 6.930000e-01       0.715   0.170     2.814
                               z     p signif
`Macrophage M1_QUANTISEQ` -0.009 0.993       
Age                        1.766 0.077      ·
Gendermale                 1.816 0.069      ·
RaceBlack                  0.000 1.000   <NA>
RaceWhite                  0.001 0.999       
Purity                     1.421 0.155       
FAM83G                    -0.513 0.608       
Rsquare = 0.073 (max possible = 3.07e-01 )
Likelihood ratio test p = 8.94e-02 
Wald test p = 9.59e-01 
Score (logrank) test p = 3.45e-01 

Macrophage M1_QUANTISEQ in PRAD (n=498):
Model: Surv(OS, EVENT) ~ `Macrophage M1_QUANTISEQ` + Age + Race + Purity + `FAM83G` 
403 patients with 9 dying ( 95 missing obs. )
                            coef           HR se(coef) 95%CI_l     95%CI_u
`Macrophage M1_QUANTISEQ` 10.353    31346.809   19.647   0.000 1.65927e+21
Age                        0.013        1.013    0.057   0.906 1.13300e+00
RaceBlack                 15.009  3299331.410 6829.229   0.000         Inf
RaceWhite                 16.201 10868836.918 6829.229   0.000         Inf
Purity                     1.188        3.282    1.431   0.199 5.42450e+01
FAM83G                    -0.069        0.933    0.415   0.413 2.10700e+00
                               z     p signif
`Macrophage M1_QUANTISEQ`  0.527 0.598       
Age                        0.228 0.820       
RaceBlack                  0.002 0.998       
RaceWhite                  0.002 0.998       
Purity                     0.830 0.406       
FAM83G                    -0.166 0.868       
Rsquare = 0.007 (max possible = 1.83e-01 )
Likelihood ratio test p = 8.17e-01 
Wald test p = 9.02e-01 
Score (logrank) test p = 8.58e-01 

Macrophage M1_QUANTISEQ in READ (n=166):
Model: Surv(OS, EVENT) ~ `Macrophage M1_QUANTISEQ` + Age + Stage + Gender + Race + Purity + `FAM83G` 
72 patients with 13 dying ( 94 missing obs. )
                            coef           HR  se(coef) 95%CI_l      95%CI_u
`Macrophage M1_QUANTISEQ` 43.229 5.946794e+18    23.919   0.026 1.362172e+39
Age                        0.080 1.083000e+00     0.044   0.994 1.180000e+00
Stage2                    -2.336 9.700000e-02     1.445   0.006 1.642000e+00
Stage3                     0.018 1.018000e+00     1.122   0.113 9.179000e+00
Stage4                    -0.147 8.630000e-01     1.137   0.093 8.012000e+00
Gendermale                -0.988 3.720000e-01     0.855   0.070 1.988000e+00
RaceBlack                 -2.363 9.400000e-02 66244.713   0.000          Inf
RaceWhite                 15.225 4.094968e+06 65654.888   0.000          Inf
Purity                     0.948 2.581000e+00     1.905   0.062 1.080320e+02
FAM83G                    -0.748 4.730000e-01     0.483   0.184 1.219000e+00
                               z     p signif
`Macrophage M1_QUANTISEQ`  1.807 0.071      ·
Age                        1.816 0.069      ·
Stage2                    -1.617 0.106       
Stage3                     0.016 0.987       
Stage4                    -0.129 0.897       
Gendermale                -1.156 0.248       
RaceBlack                  0.000 1.000   <NA>
RaceWhite                  0.000 1.000   <NA>
Purity                     0.498 0.619       
FAM83G                    -1.549 0.121       
Rsquare = 0.28 (max possible = 7.04e-01 )
Likelihood ratio test p = 8.46e-03 
Wald test p = 8.19e-01 
Score (logrank) test p = 9.69e-03 

Macrophage M1_QUANTISEQ in SARC (n=260):
Model: Surv(OS, EVENT) ~ `Macrophage M1_QUANTISEQ` + Age + Gender + Race + Purity + `FAM83G` 
233 patients with 90 dying ( 27 missing obs. )
                             coef    HR se(coef) 95%CI_l 95%CI_u      z     p
`Macrophage M1_QUANTISEQ` -14.630 0.000    4.575   0.000   0.003 -3.198 0.001
Age                         0.026 1.026    0.008   1.010   1.043  3.136 0.002
Gendermale                 -0.082 0.921    0.226   0.591   1.435 -0.363 0.716
RaceBlack                   0.156 1.169    1.090   0.138   9.900  0.143 0.886
RaceWhite                  -0.276 0.759    1.022   0.102   5.623 -0.270 0.787
Purity                      0.230 1.259    0.579   0.405   3.915  0.397 0.691
FAM83G                     -0.141 0.868    0.100   0.713   1.057 -1.408 0.159
                          signif
`Macrophage M1_QUANTISEQ`     **
Age                           **
Gendermale                      
RaceBlack                       
RaceWhite                       
Purity                          
FAM83G                          
Rsquare = 0.099 (max possible = 9.75e-01 )
Likelihood ratio test p = 1.03e-03 
Wald test p = 3.97e-03 
Score (logrank) test p = 3.77e-03 

Macrophage M1_QUANTISEQ in SKCM (n=471):
Model: Surv(OS, EVENT) ~ `Macrophage M1_QUANTISEQ` + Age + Stage + Gender + Race + Purity + `FAM83G` 
390 patients with 186 dying ( 81 missing obs. )
                             coef    HR se(coef) 95%CI_l 95%CI_u      z     p
`Macrophage M1_QUANTISEQ` -10.339 0.000    2.289   0.000   0.003 -4.516 0.000
Age                         0.016 1.016    0.005   1.006   1.027  2.980 0.003
Stage2                      0.249 1.283    0.221   0.832   1.980  1.127 0.260
Stage3                      0.653 1.922    0.207   1.282   2.882  3.163 0.002
Stage4                      1.383 3.989    0.352   2.000   7.956  3.927 0.000
Gendermale                 -0.061 0.940    0.158   0.689   1.283 -0.388 0.698
RaceWhite                  -1.093 0.335    0.405   0.151   0.741 -2.698 0.007
Purity                      0.377 1.458    0.358   0.723   2.939  1.054 0.292
FAM83G                      0.118 1.125    0.067   0.987   1.282  1.765 0.078
                          signif
`Macrophage M1_QUANTISEQ`    ***
Age                           **
Stage2                          
Stage3                        **
Stage4                       ***
Gendermale                      
RaceWhite                     **
Purity                          
FAM83G                         ·
Rsquare = 0.184 (max possible = 9.92e-01 )
Likelihood ratio test p = 2.31e-13 
Wald test p = 2.1e-12 
Score (logrank) test p = 1.22e-13 

Macrophage M1_QUANTISEQ in SKCM-Primary (n=103):
Model: Surv(OS, EVENT) ~ `Macrophage M1_QUANTISEQ` + Age + Stage + Gender + Race + Purity + `FAM83G` 
94 patients with 26 dying ( 9 missing obs. )
                            coef           HR se(coef) 95%CI_l     95%CI_u
`Macrophage M1_QUANTISEQ` -0.988 3.720000e-01    7.681   0.000 1284362.569
Age                        0.014 1.014000e+00    0.016   0.982       1.047
Stage2                    17.588 4.349564e+07 6281.237   0.000         Inf
Stage3                    18.148 7.616290e+07 6281.237   0.000         Inf
Stage4                    20.309 6.604997e+08 6281.237   0.000         Inf
Gendermale                 0.314 1.368000e+00    0.444   0.573       3.268
RaceWhite                 -1.005 3.660000e-01    0.661   0.100       1.338
Purity                     0.803 2.233000e+00    1.051   0.285      17.513
FAM83G                     0.246 1.279000e+00    0.175   0.907       1.804
                               z     p signif
`Macrophage M1_QUANTISEQ` -0.129 0.898       
Age                        0.839 0.401       
Stage2                     0.003 0.998       
Stage3                     0.003 0.998       
Stage4                     0.003 0.997       
Gendermale                 0.706 0.480       
RaceWhite                 -1.520 0.129       
Purity                     0.764 0.445       
FAM83G                     1.405 0.160       
Rsquare = 0.166 (max possible = 8.69e-01 )
Likelihood ratio test p = 4.74e-02 
Wald test p = 3.29e-02 
Score (logrank) test p = 2.52e-03 

Macrophage M1_QUANTISEQ in SKCM-Metastasis (n=368):
Model: Surv(OS, EVENT) ~ `Macrophage M1_QUANTISEQ` + Age + Stage + Gender + Race + Purity + `FAM83G` 
296 patients with 160 dying ( 72 missing obs. )
                             coef    HR se(coef) 95%CI_l 95%CI_u      z     p
`Macrophage M1_QUANTISEQ` -10.195 0.000    2.431   0.000   0.004 -4.193 0.000
Age                         0.018 1.018    0.006   1.007   1.030  3.136 0.002
Stage2                      0.143 1.153    0.233   0.730   1.821  0.612 0.540
Stage3                      0.614 1.848    0.212   1.220   2.798  2.898 0.004
Stage4                      1.163 3.200    0.399   1.465   6.991  2.918 0.004
Gendermale                 -0.087 0.917    0.173   0.653   1.288 -0.499 0.617
RaceWhite                  -0.903 0.405    0.601   0.125   1.317 -1.502 0.133
Purity                      0.423 1.527    0.389   0.712   3.275  1.088 0.277
FAM83G                      0.058 1.060    0.077   0.912   1.231  0.756 0.449
                          signif
`Macrophage M1_QUANTISEQ`    ***
Age                           **
Stage2                          
Stage3                        **
Stage4                        **
Gendermale                      
RaceWhite                       
Purity                          
FAM83G                          
Rsquare = 0.195 (max possible = 9.95e-01 )
Likelihood ratio test p = 2.15e-10 
Wald test p = 2.93e-09 
Score (logrank) test p = 6.74e-10 

Macrophage M1_QUANTISEQ in STAD (n=415):
Model: Surv(OS, EVENT) ~ `Macrophage M1_QUANTISEQ` + Age + Stage + Gender + Race + Purity + `FAM83G` 
289 patients with 111 dying ( 126 missing obs. )
                            coef    HR se(coef) 95%CI_l 95%CI_u      z     p
`Macrophage M1_QUANTISEQ` -1.442 0.237    2.224   0.003  18.475 -0.648 0.517
Age                        0.028 1.029    0.010   1.008   1.050  2.725 0.006
Stage2                     0.565 1.759    0.391   0.817   3.788  1.442 0.149
Stage3                     0.949 2.584    0.363   1.268   5.266  2.613 0.009
Stage4                     1.290 3.634    0.504   1.354   9.753  2.562 0.010
Gendermale                 0.184 1.201    0.207   0.801   1.803  0.886 0.375
RaceBlack                  0.388 1.474    0.452   0.608   3.573  0.859 0.390
RaceWhite                  0.218 1.244    0.248   0.766   2.021  0.882 0.378
Purity                    -0.581 0.560    0.392   0.259   1.207 -1.480 0.139
FAM83G                    -0.374 0.688    0.110   0.555   0.854 -3.400 0.001
                          signif
`Macrophage M1_QUANTISEQ`       
Age                           **
Stage2                          
Stage3                        **
Stage4                         *
Gendermale                      
RaceBlack                       
RaceWhite                       
Purity                          
FAM83G                        **
Rsquare = 0.109 (max possible = 9.79e-01 )
Likelihood ratio test p = 2.36e-04 
Wald test p = 3.39e-04 
Score (logrank) test p = 2.43e-04 

Macrophage M1_QUANTISEQ in TGCT (n=150):
Model: Surv(OS, EVENT) ~ `Macrophage M1_QUANTISEQ` + Age + Stage + Race + Purity + `FAM83G` 
75 patients with 2 dying ( 75 missing obs. )
                             coef         HR    se(coef) 95%CI_l 95%CI_u      z
`Macrophage M1_QUANTISEQ` -28.237      0.000  2671303.25       0     Inf  0.000
Age                        -1.593      0.203     1921.63       0     Inf -0.001
Stage2                     -6.756      0.001    47075.94       0     Inf  0.000
Stage3                     12.728 337179.289    85540.06       0     Inf  0.000
RaceBlack                   0.879      2.408  5047425.12       0     Inf  0.000
RaceWhite                 -39.772      0.000 44333073.60       0     Inf  0.000
Purity                     12.543 280157.800   234926.14       0     Inf  0.000
FAM83G                      3.142     23.145    19185.71       0     Inf  0.000
                              p signif
`Macrophage M1_QUANTISEQ` 1.000   <NA>
Age                       0.999       
Stage2                    1.000   <NA>
Stage3                    1.000   <NA>
RaceBlack                 1.000   <NA>
RaceWhite                 1.000   <NA>
Purity                    1.000   <NA>
FAM83G                    1.000   <NA>
Rsquare = 0.14 (max possible = 1.4e-01 )
Likelihood ratio test p = 1.84e-01 
Wald test p = 1e+00 
Score (logrank) test p = 2.31e-03 

Macrophage M1_QUANTISEQ in THCA (n=509):
Model: Surv(OS, EVENT) ~ `Macrophage M1_QUANTISEQ` + Age + Stage + Gender + Race + Purity + `FAM83G` 
395 patients with 16 dying ( 114 missing obs. )
                            coef           HR se(coef) 95%CI_l      95%CI_u
`Macrophage M1_QUANTISEQ` -7.137        0.001   16.172   0.000 4.638782e+10
Age                        0.150        1.162    0.028   1.100 1.227000e+00
Stage2                     1.015        2.759    1.178   0.274 2.778200e+01
Stage3                     0.686        1.985    0.898   0.341 1.154200e+01
Stage4                     2.098        8.153    1.027   1.089 6.101200e+01
Gendermale                -0.066        0.936    0.621   0.277 3.160000e+00
RaceBlack                 17.938 61717152.673 8705.400   0.000          Inf
RaceWhite                 17.664 46919774.537 8705.400   0.000          Inf
Purity                     2.620       13.739    1.156   1.425 1.324270e+02
FAM83G                     0.745        2.106    0.364   1.032 4.298000e+00
                               z     p signif
`Macrophage M1_QUANTISEQ` -0.441 0.659       
Age                        5.400 0.000    ***
Stage2                     0.861 0.389       
Stage3                     0.763 0.445       
Stage4                     2.043 0.041      *
Gendermale                -0.107 0.915       
RaceBlack                  0.002 0.998       
RaceWhite                  0.002 0.998       
Purity                     2.267 0.023      *
FAM83G                     2.048 0.041      *
Rsquare = 0.159 (max possible = 3.47e-01 )
Likelihood ratio test p = 9.33e-11 
Wald test p = 1.36e-04 
Score (logrank) test p = 1.4e-10 

Macrophage M1_QUANTISEQ in THYM (n=120):
Model: Surv(OS, EVENT) ~ `Macrophage M1_QUANTISEQ` + Age + Gender + Race + Purity + `FAM83G` 
113 patients with 9 dying ( 7 missing obs. )
                             coef           HR se(coef) 95%CI_l      95%CI_u
`Macrophage M1_QUANTISEQ`  30.618 1.983151e+13   18.332   0.005 7.972699e+28
Age                         0.047 1.048000e+00    0.034   0.979 1.121000e+00
Gendermale                  0.079 1.082000e+00    0.774   0.237 4.933000e+00
RaceBlack                 -15.661 0.000000e+00 8149.737   0.000          Inf
RaceWhite                   0.774 2.168000e+00    1.283   0.175 2.682100e+01
Purity                      0.508 1.662000e+00    1.135   0.180 1.536700e+01
FAM83G                     -0.137 8.720000e-01    0.433   0.373 2.039000e+00
                               z     p signif
`Macrophage M1_QUANTISEQ`  1.670 0.095      ·
Age                        1.354 0.176       
Gendermale                 0.101 0.919       
RaceBlack                 -0.002 0.998       
RaceWhite                  0.603 0.547       
Purity                     0.448 0.654       
FAM83G                    -0.316 0.752       
Rsquare = 0.065 (max possible = 4.51e-01 )
Likelihood ratio test p = 3.75e-01 
Wald test p = 4.55e-01 
Score (logrank) test p = 2.41e-01 

Macrophage M1_QUANTISEQ in UCEC (n=545):
Model: Surv(OS, EVENT) ~ `Macrophage M1_QUANTISEQ` + Age + Race + Purity + `FAM83G` 
85 patients with 16 dying ( 460 missing obs. )
                            coef        HR se(coef) 95%CI_l      95%CI_u      z
`Macrophage M1_QUANTISEQ`  9.982 21624.912   16.033   0.000 9.608286e+17  0.623
Age                        0.001     1.001    0.030   0.945 1.061000e+00  0.044
RaceWhite                  1.383     3.988    0.687   1.038 1.532100e+01  2.014
Purity                     1.633     5.118    1.216   0.472 5.553100e+01  1.342
FAM83G                    -0.034     0.966    0.275   0.563 1.657000e+00 -0.125
                              p signif
`Macrophage M1_QUANTISEQ` 0.534       
Age                       0.965       
RaceWhite                 0.044      *
Purity                    0.179       
FAM83G                    0.900       
Rsquare = 0.085 (max possible = 7.29e-01 )
Likelihood ratio test p = 1.81e-01 
Wald test p = 2.95e-01 
Score (logrank) test p = 2.4e-01 

Macrophage M1_QUANTISEQ in UCS (n=57):
Model: Surv(OS, EVENT) ~ `Macrophage M1_QUANTISEQ` + Age + Race + Purity + `FAM83G` 
52 patients with 32 dying ( 5 missing obs. )
                            coef           HR se(coef) 95%CI_l      95%CI_u
`Macrophage M1_QUANTISEQ` -2.422        0.089   14.325   0.000 1.386438e+11
Age                        0.055        1.056    0.028   1.000 1.116000e+00
RaceBlack                 17.167 28534825.646 6504.901   0.000          Inf
RaceWhite                 17.416 36618600.926 6504.901   0.000          Inf
Purity                    -1.253        0.286    1.199   0.027 2.994000e+00
FAM83G                    -0.270        0.763    0.279   0.441 1.319000e+00
                               z     p signif
`Macrophage M1_QUANTISEQ` -0.169 0.866       
Age                        1.943 0.052      ·
RaceBlack                  0.003 0.998       
RaceWhite                  0.003 0.998       
Purity                    -1.045 0.296       
FAM83G                    -0.968 0.333       
Rsquare = 0.135 (max possible = 9.83e-01 )
Likelihood ratio test p = 2.73e-01 
Wald test p = 4.04e-01 
Score (logrank) test p = 3.06e-01 

Macrophage M1_QUANTISEQ in UVM (n=80):
Model: Surv(OS, EVENT) ~ `Macrophage M1_QUANTISEQ` + Age + Stage + Gender + Purity + `FAM83G` 
77 patients with 22 dying ( 3 missing obs. )
                            coef           HR se(coef) 95%CI_l      95%CI_u
`Macrophage M1_QUANTISEQ` 31.159 3.405134e+13   27.351   0.000 6.501951e+36
Age                        0.046 1.047000e+00    0.019   1.008 1.087000e+00
Stage3                     0.166 1.181000e+00    0.506   0.438 3.183000e+00
Stage4                     3.765 4.316800e+01    1.226   3.906 4.770390e+02
Gendermale                 0.247 1.281000e+00    0.473   0.507 3.234000e+00
Purity                     2.184 8.881000e+00    1.279   0.725 1.088600e+02
FAM83G                     0.529 1.697000e+00    0.385   0.798 3.608000e+00
                              z     p signif
`Macrophage M1_QUANTISEQ` 1.139 0.255       
Age                       2.354 0.019      *
Stage3                    0.329 0.742       
Stage4                    3.072 0.002     **
Gendermale                0.523 0.601       
Purity                    1.708 0.088      ·
FAM83G                    1.373 0.170       
Rsquare = 0.289 (max possible = 8.72e-01 )
Likelihood ratio test p = 4.58e-04 
Wald test p = 2.66e-03 
Score (logrank) test p = 1.46e-09 

Macrophage M1_XCELL in ACC (n=79):
Model: Surv(OS, EVENT) ~ `Macrophage M1_XCELL` + Age + Gender + Race + Purity + `FAM83G` 
64 patients with 24 dying ( 15 missing obs. )
                        coef           HR  se(coef) 95%CI_l      95%CI_u     z
`Macrophage M1_XCELL` 13.641   839884.023    21.443   0.000 1.502089e+24 0.636
Age                    0.003        1.003     0.014   0.976 1.031000e+00 0.197
Gendermale             0.383        1.466     0.437   0.623 3.454000e+00 0.876
RaceBlack             -0.157        0.855 11989.092   0.000          Inf 0.000
RaceWhite             16.963 23267063.725 10217.703   0.000          Inf 0.002
Purity                 3.690       40.027     2.622   0.235 6.822261e+03 1.407
FAM83G                 0.037        1.037     0.234   0.655 1.641000e+00 0.156
                          p signif
`Macrophage M1_XCELL` 0.525       
Age                   0.844       
Gendermale            0.381       
RaceBlack             1.000   <NA>
RaceWhite             0.999       
Purity                0.159       
FAM83G                0.876       
Rsquare = 0.072 (max possible = 9.38e-01 )
Likelihood ratio test p = 6.87e-01 
Wald test p = 9.28e-01 
Score (logrank) test p = 8.26e-01 

Macrophage M1_XCELL in BLCA (n=408):
Model: Surv(OS, EVENT) ~ `Macrophage M1_XCELL` + Age + Stage + Gender + Race + Purity + `FAM83G` 
348 patients with 160 dying ( 60 missing obs. )
                        coef          HR se(coef) 95%CI_l 95%CI_u      z     p
`Macrophage M1_XCELL` -4.126       0.016    2.982   0.000   5.573 -1.384 0.166
Age                    0.033       1.033    0.008   1.016   1.051  3.850 0.000
Stage2                14.530 2043010.102 1897.188   0.000     Inf  0.008 0.994
Stage3                15.025 3350684.315 1897.188   0.000     Inf  0.008 0.994
Stage4                15.503 5404956.593 1897.188   0.000     Inf  0.008 0.993
Gendermale            -0.169       0.844    0.180   0.593   1.201 -0.941 0.347
RaceBlack              0.650       1.915    0.454   0.787   4.659  1.433 0.152
RaceWhite              0.125       1.133    0.357   0.563   2.280  0.350 0.726
Purity                -0.121       0.886    0.381   0.420   1.871 -0.317 0.751
FAM83G                 0.095       1.100    0.082   0.937   1.291  1.160 0.246
                      signif
`Macrophage M1_XCELL`       
Age                      ***
Stage2                      
Stage3                      
Stage4                      
Gendermale                  
RaceBlack                   
RaceWhite                   
Purity                      
FAM83G                      
Rsquare = 0.139 (max possible = 9.91e-01 )
Likelihood ratio test p = 1.15e-07 
Wald test p = 4.38e-07 
Score (logrank) test p = 1.16e-07 

Macrophage M1_XCELL in BRCA (n=1100):
Model: Surv(OS, EVENT) ~ `Macrophage M1_XCELL` + Age + Stage + Gender + Race + Purity + `FAM83G` 
878 patients with 121 dying ( 222 missing obs. )
                        coef     HR se(coef) 95%CI_l   95%CI_u      z     p
`Macrophage M1_XCELL`  1.932  6.903    3.987   0.003 17089.238  0.485 0.628
Age                    0.036  1.037    0.008   1.021     1.052  4.764 0.000
Stage2                 0.402  1.495    0.304   0.824     2.714  1.323 0.186
Stage3                 1.192  3.293    0.313   1.782     6.085  3.805 0.000
Stage4                 2.543 12.719    0.390   5.919    27.334  6.516 0.000
Gendermale             0.068  1.071    1.008   0.148     7.722  0.068 0.946
RaceBlack             -0.074  0.929    0.624   0.273     3.156 -0.118 0.906
RaceWhite             -0.273  0.761    0.598   0.236     2.457 -0.457 0.648
Purity                 0.552  1.736    0.437   0.737     4.092  1.262 0.207
FAM83G                 0.097  1.102    0.107   0.893     1.360  0.906 0.365
                      signif
`Macrophage M1_XCELL`       
Age                      ***
Stage2                      
Stage3                   ***
Stage4                   ***
Gendermale                  
RaceBlack                   
RaceWhite                   
Purity                      
FAM83G                      
Rsquare = 0.082 (max possible = 7.85e-01 )
Likelihood ratio test p = 4.65e-12 
Wald test p = 1.92e-15 
Score (logrank) test p = 2.26e-21 

Macrophage M1_XCELL in BRCA-Basal (n=191):
Model: Surv(OS, EVENT) ~ `Macrophage M1_XCELL` + Age + Stage + Race + Purity + `FAM83G` 
163 patients with 24 dying ( 28 missing obs. )
                        coef           HR se(coef) 95%CI_l      95%CI_u      z
`Macrophage M1_XCELL` 12.456 2.568138e+05    7.586   0.090 7.353721e+11  1.642
Age                    0.008 1.008000e+00    0.018   0.973 1.044000e+00  0.421
Stage2                18.613 1.211972e+08 6358.942   0.000          Inf  0.003
Stage3                20.324 6.710647e+08 6358.942   0.000          Inf  0.003
Stage4                22.138 4.115851e+09 6358.942   0.000          Inf  0.003
RaceBlack             -0.907 4.040000e-01    1.123   0.045 3.649000e+00 -0.807
RaceWhite             -1.279 2.780000e-01    1.124   0.031 2.517000e+00 -1.138
Purity                 1.858 6.411000e+00    1.218   0.589 6.974600e+01  1.526
FAM83G                -0.124 8.830000e-01    0.235   0.557 1.399000e+00 -0.530
                          p signif
`Macrophage M1_XCELL` 0.101       
Age                   0.673       
Stage2                0.998       
Stage3                0.997       
Stage4                0.997       
RaceBlack             0.419       
RaceWhite             0.255       
Purity                0.127       
FAM83G                0.596       
Rsquare = 0.172 (max possible = 7.18e-01 )
Likelihood ratio test p = 3.28e-04 
Wald test p = 5.36e-03 
Score (logrank) test p = 3.89e-06 

Macrophage M1_XCELL in BRCA-Her2 (n=82):
Model: Surv(OS, EVENT) ~ `Macrophage M1_XCELL` + Age + Stage + Race + Purity + `FAM83G` 
59 patients with 11 dying ( 23 missing obs. )
                         coef           HR  se(coef) 95%CI_l   95%CI_u      z
`Macrophage M1_XCELL` -72.369 0.000000e+00    40.146   0.000   553.213 -1.803
Age                    -0.003 9.970000e-01     0.036   0.929     1.070 -0.090
Stage2                 19.440 2.770571e+08 13476.284   0.000       Inf  0.001
Stage3                 22.502 5.924973e+09 13476.284   0.000       Inf  0.002
Stage4                     NA           NA     0.000      NA        NA     NA
RaceBlack              -5.238 5.000000e-03     2.379   0.000     0.563 -2.202
RaceWhite              -2.691 6.800000e-02     1.759   0.002     2.129 -1.530
Purity                  4.959 1.424810e+02     2.756   0.643 31590.637  1.800
FAM83G                 -1.082 3.390000e-01     0.595   0.106     1.088 -1.818
                          p signif
`Macrophage M1_XCELL` 0.071      ·
Age                   0.928       
Stage2                0.999       
Stage3                0.999       
Stage4                   NA   <NA>
RaceBlack             0.028      *
RaceWhite             0.126       
Purity                0.072      ·
FAM83G                0.069      ·
Rsquare = 0.437 (max possible = 6.68e-01 )
Likelihood ratio test p = 4.31e-05 
Wald test p = 3.62e-01 
Score (logrank) test p = 2.46e-14 

Macrophage M1_XCELL in BRCA-LumA (n=568):
Model: Surv(OS, EVENT) ~ `Macrophage M1_XCELL` + Age + Stage + Gender + Race + Purity + `FAM83G` 
464 patients with 55 dying ( 104 missing obs. )
                         coef    HR se(coef) 95%CI_l      95%CI_u      z     p
`Macrophage M1_XCELL`  -0.195 0.823   11.748   0.000 8.233061e+09 -0.017 0.987
Age                     0.048 1.049    0.012   1.025 1.073000e+00  4.025 0.000
Stage2                  0.342 1.408    0.376   0.674 2.941000e+00  0.909 0.363
Stage3                  0.886 2.425    0.396   1.117 5.267000e+00  2.239 0.025
Stage4                  2.279 9.763    0.615   2.923 3.261600e+01  3.703 0.000
Gendermale            -15.409 0.000 3475.533   0.000          Inf -0.004 0.996
RaceBlack              -0.471 0.624    1.176   0.062 6.253000e+00 -0.401 0.688
RaceWhite               0.159 1.173    1.036   0.154 8.931000e+00  0.154 0.878
Purity                  0.302 1.352    0.635   0.389 4.697000e+00  0.475 0.635
FAM83G                  0.170 1.185    0.189   0.818 1.717000e+00  0.898 0.369
                      signif
`Macrophage M1_XCELL`       
Age                      ***
Stage2                      
Stage3                     *
Stage4                   ***
Gendermale                  
RaceBlack                   
RaceWhite                   
Purity                      
FAM83G                      
Rsquare = 0.072 (max possible = 6.81e-01 )
Likelihood ratio test p = 1.56e-04 
Wald test p = 3.73e-05 
Score (logrank) test p = 7.42e-07 

Macrophage M1_XCELL in BRCA-LumB (n=219):
Model: Surv(OS, EVENT) ~ `Macrophage M1_XCELL` + Age + Stage + Gender + Race + Purity + `FAM83G` 
157 patients with 25 dying ( 62 missing obs. )
                        coef           HR se(coef) 95%CI_l      95%CI_u      z
`Macrophage M1_XCELL` -0.170        0.844   12.063   0.000 1.565566e+10 -0.014
Age                    0.049        1.051    0.022   1.006 1.097000e+00  2.225
Stage2                 0.688        1.990    1.081   0.239 1.656000e+01  0.637
Stage3                 1.601        4.959    1.061   0.620 3.967500e+01  1.509
Stage4                 2.089        8.075    1.183   0.794 8.208100e+01  1.766
Gendermale             0.960        2.611    1.152   0.273 2.496700e+01  0.833
RaceBlack             16.552 15439625.403 6393.495   0.000          Inf  0.003
RaceWhite             15.929  8273839.755 6393.495   0.000          Inf  0.002
Purity                 1.025        2.786    1.703   0.099 7.846400e+01  0.602
FAM83G                -0.022        0.978    0.240   0.611 1.565000e+00 -0.092
                          p signif
`Macrophage M1_XCELL` 0.989       
Age                   0.026      *
Stage2                0.524       
Stage3                0.131       
Stage4                0.077      ·
Gendermale            0.405       
RaceBlack             0.998       
RaceWhite             0.998       
Purity                0.547       
FAM83G                0.927       
Rsquare = 0.105 (max possible = 6.98e-01 )
Likelihood ratio test p = 6.47e-02 
Wald test p = 1.05e-01 
Score (logrank) test p = 3.88e-02 

Macrophage M1_XCELL in CESC (n=306):
Model: Surv(OS, EVENT) ~ `Macrophage M1_XCELL` + Age + Race + Purity + `FAM83G` 
227 patients with 55 dying ( 79 missing obs. )
                        coef    HR se(coef) 95%CI_l  95%CI_u      z     p
`Macrophage M1_XCELL` -5.938 0.003    6.611   0.000 1118.303 -0.898 0.369
Age                    0.012 1.012    0.010   0.992    1.032  1.167 0.243
RaceBlack              1.022 2.778    1.072   0.340   22.706  0.953 0.341
RaceWhite              0.663 1.941    1.023   0.261   14.419  0.648 0.517
Purity                 0.371 1.449    0.802   0.301    6.976  0.462 0.644
FAM83G                 0.087 1.091    0.118   0.866    1.375  0.742 0.458
                      signif
`Macrophage M1_XCELL`       
Age                         
RaceBlack                   
RaceWhite                   
Purity                      
FAM83G                      
Rsquare = 0.021 (max possible = 8.91e-01 )
Likelihood ratio test p = 5.66e-01 
Wald test p = 6.05e-01 
Score (logrank) test p = 5.92e-01 

Macrophage M1_XCELL in CHOL (n=36):
Model: Surv(OS, EVENT) ~ `Macrophage M1_XCELL` + Age + Stage + Gender + Race + Purity + `FAM83G` 
36 patients with 18 dying ( 0 missing obs. )
                         coef           HR se(coef) 95%CI_l      95%CI_u      z
`Macrophage M1_XCELL`  49.864 4.526852e+21   73.200   0.000 9.196514e+83  0.681
Age                     0.016 1.016000e+00    0.023   0.971 1.063000e+00  0.689
Stage2                  0.957 2.604000e+00    0.771   0.575 1.179300e+01  1.242
Stage3                -15.463 0.000000e+00 7023.817   0.000          Inf -0.002
Stage4                  1.064 2.898000e+00    0.754   0.661 1.269800e+01  1.411
Gendermale              0.230 1.259000e+00    0.622   0.372 4.260000e+00  0.370
RaceBlack               0.185 1.203000e+00    1.642   0.048 3.004300e+01  0.113
RaceWhite              -0.819 4.410000e-01    0.951   0.068 2.844000e+00 -0.861
Purity                  2.910 1.835400e+01    2.146   0.273 1.232472e+03  1.356
FAM83G                 -0.182 8.330000e-01    0.353   0.417 1.664000e+00 -0.516
                          p signif
`Macrophage M1_XCELL` 0.496       
Age                   0.491       
Stage2                0.214       
Stage3                0.998       
Stage4                0.158       
Gendermale            0.711       
RaceBlack             0.910       
RaceWhite             0.389       
Purity                0.175       
FAM83G                0.606       
Rsquare = 0.227 (max possible = 9.46e-01 )
Likelihood ratio test p = 5.08e-01 
Wald test p = 7.05e-01 
Score (logrank) test p = 5.32e-01 

Macrophage M1_XCELL in COAD (n=458):
Model: Surv(OS, EVENT) ~ `Macrophage M1_XCELL` + Age + Stage + Gender + Race + Purity + `FAM83G` 
236 patients with 58 dying ( 222 missing obs. )
                        coef       HR se(coef) 95%CI_l      95%CI_u      z
`Macrophage M1_XCELL`  9.122 9157.550    8.188   0.001 8.542211e+10  1.114
Age                    0.030    1.030    0.013   1.005 1.056000e+00  2.310
Stage2                 0.386    1.471    0.640   0.420 5.157000e+00  0.603
Stage3                 1.092    2.981    0.629   0.870 1.021800e+01  1.738
Stage4                 2.381   10.821    0.640   3.084 3.796800e+01  3.718
Gendermale             0.337    1.401    0.288   0.797 2.463000e+00  1.173
RaceBlack             -0.541    0.582    0.860   0.108 3.141000e+00 -0.629
RaceWhite             -0.519    0.595    0.803   0.123 2.872000e+00 -0.646
Purity                -0.458    0.633    0.684   0.165 2.419000e+00 -0.669
FAM83G                -0.318    0.727    0.215   0.477 1.109000e+00 -1.481
                          p signif
`Macrophage M1_XCELL` 0.265       
Age                   0.021      *
Stage2                0.546       
Stage3                0.082      ·
Stage4                0.000    ***
Gendermale            0.241       
RaceBlack             0.529       
RaceWhite             0.518       
Purity                0.503       
FAM83G                0.139       
Rsquare = 0.136 (max possible = 8.97e-01 )
Likelihood ratio test p = 1.6e-04 
Wald test p = 1.82e-04 
Score (logrank) test p = 2e-05 

Macrophage M1_XCELL in DLBC (n=48):
Model: Surv(OS, EVENT) ~ `Macrophage M1_XCELL` + Age + Gender + Race + Purity + `FAM83G` 
41 patients with 5 dying ( 7 missing obs. )
                        coef     HR se(coef) 95%CI_l      95%CI_u      z     p
`Macrophage M1_XCELL` -0.808  0.446   37.154   0.000 1.883229e+31 -0.022 0.983
Age                   -0.100  0.905    0.113   0.726 1.129000e+00 -0.882 0.378
Gendermale            -0.805  0.447    1.468   0.025 7.946000e+00 -0.548 0.584
RaceBlack             -1.007  0.365    3.278   0.001 2.251790e+02 -0.307 0.759
RaceWhite             -6.585  0.001    4.160   0.000 4.797000e+00 -1.583 0.113
Purity                -5.884  0.003    5.461   0.000 1.238100e+02 -1.078 0.281
FAM83G                 3.572 35.582    2.271   0.415 3.051549e+03  1.573 0.116
                      signif
`Macrophage M1_XCELL`       
Age                         
Gendermale                  
RaceBlack                   
RaceWhite                   
Purity                      
FAM83G                      
Rsquare = 0.302 (max possible = 5.58e-01 )
Likelihood ratio test p = 3.96e-02 
Wald test p = 4.87e-01 
Score (logrank) test p = 1.18e-01 

Macrophage M1_XCELL in ESCA (n=185):
Model: Surv(OS, EVENT) ~ `Macrophage M1_XCELL` + Age + Stage + Gender + Race + Purity + `FAM83G` 
140 patients with 47 dying ( 45 missing obs. )
                        coef     HR se(coef) 95%CI_l      95%CI_u      z     p
`Macrophage M1_XCELL` -2.867  0.057   10.391   0.000 39763539.122 -0.276 0.783
Age                    0.009  1.009    0.014   0.982        1.038  0.657 0.511
Stage2                 0.685  1.984    0.655   0.550        7.164  1.046 0.295
Stage3                 1.465  4.326    0.677   1.148       16.301  2.164 0.030
Stage4                 2.902 18.215    0.781   3.945       84.104  3.718 0.000
Gendermale             0.458  1.580    0.541   0.548        4.561  0.846 0.397
RaceBlack              0.341  1.406    1.070   0.173       11.443  0.319 0.750
RaceWhite             -0.123  0.884    0.458   0.361        2.167 -0.270 0.787
Purity                 0.186  1.204    0.897   0.208        6.981  0.207 0.836
FAM83G                -0.082  0.921    0.188   0.637        1.333 -0.436 0.663
                      signif
`Macrophage M1_XCELL`       
Age                         
Stage2                      
Stage3                     *
Stage4                   ***
Gendermale                  
RaceBlack                   
RaceWhite                   
Purity                      
FAM83G                      
Rsquare = 0.142 (max possible = 9.32e-01 )
Likelihood ratio test p = 1.81e-02 
Wald test p = 9.27e-03 
Score (logrank) test p = 8.24e-04 

Macrophage M1_XCELL in GBM (n=153):
Model: Surv(OS, EVENT) ~ `Macrophage M1_XCELL` + Age + Gender + Race + Purity + `FAM83G` 
135 patients with 108 dying ( 18 missing obs. )
                        coef     HR se(coef) 95%CI_l     95%CI_u      z     p
`Macrophage M1_XCELL`  3.979 53.453    5.191   0.002 1402593.487  0.766 0.443
Age                    0.031  1.032    0.009   1.014       1.049  3.610 0.000
Gendermale            -0.106  0.899    0.214   0.592       1.367 -0.497 0.619
RaceBlack              0.559  1.749    0.729   0.419       7.303  0.767 0.443
RaceWhite             -0.229  0.795    0.616   0.238       2.661 -0.372 0.710
Purity                -0.815  0.442    0.683   0.116       1.689 -1.193 0.233
FAM83G                -0.167  0.846    0.213   0.557       1.286 -0.781 0.435
                      signif
`Macrophage M1_XCELL`       
Age                      ***
Gendermale                  
RaceBlack                   
RaceWhite                   
Purity                      
FAM83G                      
Rsquare = 0.136 (max possible = 9.98e-01 )
Likelihood ratio test p = 6.24e-03 
Wald test p = 9.75e-03 
Score (logrank) test p = 8.24e-03 

Macrophage M1_XCELL in HNSC (n=522):
Model: Surv(OS, EVENT) ~ `Macrophage M1_XCELL` + Age + Stage + Gender + Race + Purity + `FAM83G` 
411 patients with 176 dying ( 111 missing obs. )
                        coef    HR se(coef) 95%CI_l 95%CI_u      z     p signif
`Macrophage M1_XCELL` -1.578 0.206    3.350   0.000 146.708 -0.471 0.638       
Age                    0.022 1.023    0.008   1.007   1.038  2.926 0.003     **
Stage2                 0.613 1.846    0.545   0.634   5.373  1.124 0.261       
Stage3                 0.842 2.321    0.539   0.807   6.681  1.561 0.118       
Stage4                 1.254 3.504    0.513   1.282   9.578  2.444 0.015      *
Gendermale            -0.252 0.777    0.172   0.555   1.088 -1.469 0.142       
RaceBlack              0.133 1.142    0.558   0.382   3.412  0.238 0.812       
RaceWhite             -0.259 0.772    0.511   0.283   2.102 -0.507 0.612       
Purity                -0.099 0.906    0.379   0.431   1.903 -0.261 0.794       
FAM83G                -0.013 0.987    0.065   0.869   1.120 -0.206 0.837       
Rsquare = 0.07 (max possible = 9.89e-01 )
Likelihood ratio test p = 9.34e-04 
Wald test p = 2.46e-03 
Score (logrank) test p = 1.83e-03 

Macrophage M1_XCELL in HNSC-HPV+ (n=98):
Model: Surv(OS, EVENT) ~ `Macrophage M1_XCELL` + Age + Stage + Gender + Race + Purity + `FAM83G` 
65 patients with 23 dying ( 33 missing obs. )
                         coef           HR  se(coef) 95%CI_l      95%CI_u
`Macrophage M1_XCELL` -11.951        0.000    14.345   0.000 10479016.910
Age                     0.013        1.013     0.027   0.961        1.067
Stage2                 17.484 39201126.658  5238.759   0.000          Inf
Stage3                 16.929 22488845.724  5238.760   0.000          Inf
Stage4                 17.586 43380733.309  5238.759   0.000          Inf
Gendermale             -0.180        0.836     0.546   0.287        2.435
RaceBlack              18.011 66373923.414 12190.085   0.000          Inf
RaceWhite              17.310 32943743.623 12190.085   0.000          Inf
Purity                 -2.055        0.128     1.193   0.012        1.327
FAM83G                 -0.008        0.992     0.169   0.713        1.380
                           z     p signif
`Macrophage M1_XCELL` -0.833 0.405       
Age                    0.469 0.639       
Stage2                 0.003 0.997       
Stage3                 0.003 0.997       
Stage4                 0.003 0.997       
Gendermale            -0.329 0.742       
RaceBlack              0.001 0.999       
RaceWhite              0.001 0.999       
Purity                -1.723 0.085      ·
FAM83G                -0.049 0.961       
Rsquare = 0.099 (max possible = 9.17e-01 )
Likelihood ratio test p = 7.49e-01 
Wald test p = 9.41e-01 
Score (logrank) test p = 8.51e-01 

Macrophage M1_XCELL in HNSC-HPV- (n=422):
Model: Surv(OS, EVENT) ~ `Macrophage M1_XCELL` + Age + Stage + Gender + Race + Purity + `FAM83G` 
346 patients with 153 dying ( 76 missing obs. )
                        coef    HR se(coef) 95%CI_l 95%CI_u      z     p signif
`Macrophage M1_XCELL` -0.593 0.553    3.495   0.001 521.715 -0.170 0.865       
Age                    0.027 1.027    0.008   1.010   1.045  3.183 0.001     **
Stage2                 0.369 1.446    0.555   0.488   4.289  0.665 0.506       
Stage3                 0.728 2.071    0.543   0.715   5.998  1.341 0.180       
Stage4                 1.153 3.168    0.515   1.155   8.688  2.240 0.025      *
Gendermale            -0.287 0.750    0.183   0.524   1.074 -1.569 0.117       
RaceBlack             -0.014 0.986    0.564   0.326   2.981 -0.024 0.981       
RaceWhite             -0.397 0.672    0.512   0.246   1.835 -0.775 0.438       
Purity                 0.198 1.218    0.415   0.541   2.746  0.476 0.634       
FAM83G                 0.003 1.003    0.074   0.867   1.160  0.041 0.967       
Rsquare = 0.085 (max possible = 9.89e-01 )
Likelihood ratio test p = 6.63e-04 
Wald test p = 1.81e-03 
Score (logrank) test p = 1.38e-03 

Macrophage M1_XCELL in KICH (n=66):
Model: Surv(OS, EVENT) ~ `Macrophage M1_XCELL` + Age + Stage + Gender + Race + Purity + `FAM83G` 
63 patients with 9 dying ( 3 missing obs. )
                         coef           HR se(coef)      95%CI_l      95%CI_u
`Macrophage M1_XCELL`  47.881 6.226971e+20   19.683    10968.242 3.535222e+37
Age                     0.067 1.070000e+00    0.029        1.010 1.132000e+00
Stage2                 16.111 9.933812e+06    0.851  1875390.469 5.261870e+07
Stage3                 17.629 4.528718e+07    0.790  9631854.167 2.129319e+08
Stage4                 19.389 2.633849e+08    0.933 42320418.935 1.639200e+09
Gendermale             -0.231 7.940000e-01    0.742        0.185 3.400000e+00
RaceBlack             -16.679 0.000000e+00 6449.314        0.000          Inf
RaceWhite              -1.160 3.130000e-01    1.191        0.030 3.234000e+00
Purity                  8.815 6.733380e+03    4.689        0.687 6.598529e+07
FAM83G                  0.803 2.231000e+00    0.686        0.581 8.567000e+00
                           z     p signif
`Macrophage M1_XCELL`  2.433 0.015      *
Age                    2.311 0.021      *
Stage2                18.941 0.000    ***
Stage3                22.321 0.000    ***
Stage4                20.785 0.000    ***
Gendermale            -0.311 0.756       
RaceBlack             -0.003 0.998       
RaceWhite             -0.974 0.330       
Purity                 1.880 0.060      ·
FAM83G                 1.169 0.242       
Rsquare = 0.369 (max possible = 6.71e-01 )
Likelihood ratio test p = 1.25e-03 
Wald test p = 1.75e-274 
Score (logrank) test p = 1.38e-08 

Macrophage M1_XCELL in KIRC (n=533):
Model: Surv(OS, EVENT) ~ `Macrophage M1_XCELL` + Age + Stage + Gender + Race + Purity + `FAM83G` 
450 patients with 138 dying ( 83 missing obs. )
                        coef      HR se(coef) 95%CI_l    95%CI_u      z     p
`Macrophage M1_XCELL`  4.790 120.277    3.962   0.051 283541.629  1.209 0.227
Age                    0.034   1.035    0.008   1.018      1.052  4.059 0.000
Stage2                 0.217   1.243    0.344   0.633      2.441  0.630 0.528
Stage3                 0.779   2.179    0.233   1.381      3.438  3.345 0.001
Stage4                 1.710   5.531    0.219   3.599      8.498  7.803 0.000
Gendermale            -0.093   0.911    0.184   0.635      1.307 -0.504 0.614
RaceBlack              0.396   1.486    1.078   0.180     12.300  0.367 0.713
RaceWhite              0.312   1.366    1.031   0.181     10.314  0.302 0.762
Purity                 0.134   1.143    0.379   0.544      2.401  0.353 0.724
FAM83G                 0.031   1.032    0.113   0.826      1.288  0.275 0.783
                      signif
`Macrophage M1_XCELL`       
Age                      ***
Stage2                      
Stage3                    **
Stage4                   ***
Gendermale                  
RaceBlack                   
RaceWhite                   
Purity                      
FAM83G                      
Rsquare = 0.177 (max possible = 9.65e-01 )
Likelihood ratio test p = 1.6e-14 
Wald test p = 1.13e-14 
Score (logrank) test p = 6.5e-18 

Macrophage M1_XCELL in KIRP (n=290):
Model: Surv(OS, EVENT) ~ `Macrophage M1_XCELL` + Age + Stage + Gender + Race + Purity + `FAM83G` 
219 patients with 34 dying ( 71 missing obs. )
                        coef     HR se(coef) 95%CI_l   95%CI_u      z     p
`Macrophage M1_XCELL` -3.082  0.046    7.131   0.000 53905.198 -0.432 0.666
Age                    0.013  1.013    0.015   0.983     1.044  0.852 0.394
Stage2                -0.145  0.865    1.061   0.108     6.918 -0.136 0.891
Stage3                 1.562  4.767    0.444   1.995    11.389  3.515 0.000
Stage4                 3.037 20.849    0.541   7.225    60.165  5.617 0.000
Gendermale            -0.180  0.835    0.407   0.376     1.853 -0.443 0.658
RaceBlack             -1.504  0.222    1.227   0.020     2.461 -1.226 0.220
RaceWhite             -1.708  0.181    1.192   0.018     1.874 -1.433 0.152
Purity                -0.500  0.606    0.842   0.116     3.160 -0.594 0.553
FAM83G                 0.374  1.453    0.148   1.087     1.942  2.524 0.012
                      signif
`Macrophage M1_XCELL`       
Age                         
Stage2                      
Stage3                   ***
Stage4                   ***
Gendermale                  
RaceBlack                   
RaceWhite                   
Purity                      
FAM83G                     *
Rsquare = 0.187 (max possible = 7.58e-01 )
Likelihood ratio test p = 1.79e-06 
Wald test p = 1.13e-06 
Score (logrank) test p = 5.75e-11 

Macrophage M1_XCELL in LGG (n=516):
Model: Surv(OS, EVENT) ~ `Macrophage M1_XCELL` + Age + Gender + Race + Purity + `FAM83G` 
463 patients with 112 dying ( 53 missing obs. )
                        coef          HR se(coef) 95%CI_l     95%CI_u      z
`Macrophage M1_XCELL`  7.889    2668.934    3.950   1.159 6143842.610  1.997
Age                    0.062       1.063    0.008   1.047       1.080  7.903
Gendermale             0.106       1.112    0.197   0.756       1.634  0.540
RaceBlack             15.835 7537948.820 2567.892   0.000         Inf  0.006
RaceWhite             15.661 6332337.560 2567.892   0.000         Inf  0.006
Purity                -0.531       0.588    0.434   0.251       1.376 -1.224
FAM83G                 1.284       3.612    0.392   1.675       7.789  3.275
                          p signif
`Macrophage M1_XCELL` 0.046      *
Age                   0.000    ***
Gendermale            0.589       
RaceBlack             0.995       
RaceWhite             0.995       
Purity                0.221       
FAM83G                0.001     **
Rsquare = 0.168 (max possible = 9.07e-01 )
Likelihood ratio test p = 1.21e-15 
Wald test p = 2.41e-16 
Score (logrank) test p = 1.16e-18 

Macrophage M1_XCELL in LIHC (n=371):
Model: Surv(OS, EVENT) ~ `Macrophage M1_XCELL` + Age + Stage + Gender + Race + Purity + `FAM83G` 
310 patients with 106 dying ( 61 missing obs. )
                        coef          HR se(coef) 95%CI_l      95%CI_u      z
`Macrophage M1_XCELL` 14.783 2631598.931    5.411  65.242 1.061473e+11  2.732
Age                    0.013       1.013    0.008   0.996 1.030000e+00  1.541
Stage2                 0.411       1.508    0.264   0.899 2.529000e+00  1.556
Stage3                 1.022       2.778    0.240   1.736 4.445000e+00  4.260
Stage4                 1.549       4.705    0.624   1.385 1.598300e+01  2.482
Gendermale            -0.137       0.872    0.234   0.551 1.378000e+00 -0.588
RaceBlack              0.896       2.449    0.489   0.939 6.390000e+00  1.830
RaceWhite             -0.069       0.933    0.239   0.584 1.491000e+00 -0.290
Purity                 0.883       2.419    0.473   0.957 6.113000e+00  1.867
FAM83G                 0.131       1.140    0.092   0.951 1.367000e+00  1.420
                          p signif
`Macrophage M1_XCELL` 0.006     **
Age                   0.123       
Stage2                0.120       
Stage3                0.000    ***
Stage4                0.013      *
Gendermale            0.557       
RaceBlack             0.067      ·
RaceWhite             0.771       
Purity                0.062      ·
FAM83G                0.156       
Rsquare = 0.106 (max possible = 9.66e-01 )
Likelihood ratio test p = 1.34e-04 
Wald test p = 7.78e-05 
Score (logrank) test p = 2.81e-05 

Macrophage M1_XCELL in LUAD (n=515):
Model: Surv(OS, EVENT) ~ `Macrophage M1_XCELL` + Age + Stage + Gender + Race + Purity + `FAM83G` 
421 patients with 150 dying ( 94 missing obs. )
                        coef           HR se(coef) 95%CI_l 95%CI_u     z     p
`Macrophage M1_XCELL`  0.388        1.474    2.786   0.006 346.464 0.139 0.889
Age                    0.007        1.007    0.009   0.989   1.025 0.759 0.448
Stage2                 0.858        2.359    0.203   1.586   3.509 4.238 0.000
Stage3                 1.008        2.741    0.220   1.782   4.217 4.588 0.000
Stage4                 0.997        2.711    0.335   1.405   5.232 2.974 0.003
Gendermale             0.014        1.014    0.170   0.726   1.416 0.083 0.934
RaceBlack             16.090  9721034.928 1884.348   0.000     Inf 0.009 0.993
RaceWhite             16.266 11590964.947 1884.348   0.000     Inf 0.009 0.993
Purity                 0.609        1.839    0.377   0.877   3.853 1.613 0.107
FAM83G                 0.022        1.023    0.099   0.843   1.241 0.226 0.821
                      signif
`Macrophage M1_XCELL`       
Age                         
Stage2                   ***
Stage3                   ***
Stage4                    **
Gendermale                  
RaceBlack                   
RaceWhite                   
Purity                      
FAM83G                      
Rsquare = 0.097 (max possible = 9.74e-01 )
Likelihood ratio test p = 5.36e-06 
Wald test p = 6.36e-05 
Score (logrank) test p = 7.89e-06 

Macrophage M1_XCELL in LUSC (n=501):
Model: Surv(OS, EVENT) ~ `Macrophage M1_XCELL` + Age + Stage + Gender + Race + Purity + `FAM83G` 
370 patients with 161 dying ( 131 missing obs. )
                        coef     HR se(coef) 95%CI_l  95%CI_u      z     p
`Macrophage M1_XCELL`  2.460 11.707    3.211   0.022 6331.281  0.766 0.444
Age                    0.016  1.017    0.009   0.998    1.036  1.751 0.080
Stage2                 0.200  1.221    0.188   0.844    1.767  1.061 0.289
Stage3                 0.580  1.786    0.216   1.169    2.729  2.680 0.007
Stage4                 0.930  2.535    0.788   0.541   11.867  1.181 0.238
Gendermale             0.420  1.522    0.194   1.040    2.228  2.160 0.031
RaceBlack             -0.018  0.982    0.598   0.304    3.172 -0.031 0.975
RaceWhite             -0.505  0.604    0.556   0.203    1.796 -0.907 0.364
Purity                -0.366  0.693    0.425   0.301    1.596 -0.861 0.389
FAM83G                 0.195  1.216    0.091   1.016    1.454  2.137 0.033
                      signif
`Macrophage M1_XCELL`       
Age                        ·
Stage2                      
Stage3                    **
Stage4                      
Gendermale                 *
RaceBlack                   
RaceWhite                   
Purity                      
FAM83G                     *
Rsquare = 0.062 (max possible = 9.87e-01 )
Likelihood ratio test p = 8.13e-03 
Wald test p = 6.97e-03 
Score (logrank) test p = 5.8e-03 

Macrophage M1_XCELL in MESO (n=87):
Model: Surv(OS, EVENT) ~ `Macrophage M1_XCELL` + Age + Stage + Gender + Race + Purity + `FAM83G` 
85 patients with 72 dying ( 2 missing obs. )
                        coef    HR se(coef) 95%CI_l   95%CI_u      z     p
`Macrophage M1_XCELL` -2.015 0.133    5.919   0.000 14571.106 -0.340 0.734
Age                    0.019 1.019    0.016   0.988     1.052  1.211 0.226
Stage2                -0.145 0.865    0.472   0.343     2.184 -0.306 0.759
Stage3                -0.026 0.974    0.420   0.427     2.221 -0.063 0.950
Stage4                -0.029 0.972    0.486   0.375     2.520 -0.059 0.953
Gendermale            -0.224 0.799    0.334   0.415     1.537 -0.672 0.502
RaceBlack             -0.239 0.788    1.575   0.036    17.247 -0.152 0.880
RaceWhite             -0.679 0.507    1.068   0.063     4.115 -0.635 0.525
Purity                -0.709 0.492    0.594   0.154     1.575 -1.195 0.232
FAM83G                 0.173 1.189    0.184   0.830     1.704  0.944 0.345
                      signif
`Macrophage M1_XCELL`       
Age                         
Stage2                      
Stage3                      
Stage4                      
Gendermale                  
RaceBlack                   
RaceWhite                   
Purity                      
FAM83G                      
Rsquare = 0.074 (max possible = 9.98e-01 )
Likelihood ratio test p = 7.7e-01 
Wald test p = 7.65e-01 
Score (logrank) test p = 7.55e-01 

Macrophage M1_XCELL in OV (n=303):
Model: Surv(OS, EVENT) ~ `Macrophage M1_XCELL` + Age + Race + Purity + `FAM83G` 
238 patients with 153 dying ( 65 missing obs. )
                        coef    HR se(coef) 95%CI_l  95%CI_u      z     p
`Macrophage M1_XCELL`  1.351 3.861    3.053   0.010 1533.780  0.442 0.658
Age                    0.036 1.037    0.008   1.020    1.054  4.360 0.000
RaceBlack             -0.079 0.924    0.578   0.298    2.867 -0.137 0.891
RaceWhite             -0.185 0.831    0.517   0.302    2.290 -0.358 0.720
Purity                -0.329 0.719    0.783   0.155    3.336 -0.421 0.674
FAM83G                 0.064 1.066    0.116   0.849    1.340  0.550 0.583
                      signif
`Macrophage M1_XCELL`       
Age                      ***
RaceBlack                   
RaceWhite                   
Purity                      
FAM83G                      
Rsquare = 0.083 (max possible = 9.97e-01 )
Likelihood ratio test p = 2.12e-03 
Wald test p = 1.89e-03 
Score (logrank) test p = 1.55e-03 

Macrophage M1_XCELL in PAAD (n=179):
Model: Surv(OS, EVENT) ~ `Macrophage M1_XCELL` + Age + Stage + Gender + Race + Purity + `FAM83G` 
165 patients with 89 dying ( 14 missing obs. )
                        coef    HR se(coef) 95%CI_l 95%CI_u      z     p signif
`Macrophage M1_XCELL` -7.677 0.000    6.388   0.000 126.870 -1.202 0.229       
Age                    0.024 1.024    0.011   1.002   1.046  2.154 0.031      *
Stage2                 0.668 1.951    0.463   0.787   4.840  1.442 0.149       
Stage3                -0.235 0.791    1.092   0.093   6.720 -0.215 0.830       
Stage4                 0.230 1.259    0.844   0.241   6.581  0.273 0.785       
Gendermale            -0.252 0.777    0.220   0.505   1.196 -1.146 0.252       
RaceBlack             -0.028 0.973    0.742   0.227   4.166 -0.037 0.970       
RaceWhite              0.352 1.422    0.481   0.554   3.646  0.732 0.464       
Purity                -0.838 0.433    0.433   0.185   1.012 -1.933 0.053      ·
FAM83G                 0.021 1.022    0.150   0.762   1.370  0.142 0.887       
Rsquare = 0.098 (max possible = 9.91e-01 )
Likelihood ratio test p = 7.5e-02 
Wald test p = 1.17e-01 
Score (logrank) test p = 1.12e-01 

Macrophage M1_XCELL in PCPG (n=181):
Model: Surv(OS, EVENT) ~ `Macrophage M1_XCELL` + Age + Gender + Race + Purity + `FAM83G` 
164 patients with 7 dying ( 17 missing obs. )
                         coef           HR  se(coef) 95%CI_l      95%CI_u
`Macrophage M1_XCELL` -50.358        0.000    53.326   0.000 3.318047e+23
Age                     0.046        1.047     0.032   0.982 1.115000e+00
Gendermale              1.551        4.717     0.931   0.761 2.923400e+01
RaceBlack              -0.220        0.803 20956.912   0.000          Inf
RaceWhite              17.220 30107891.604 16597.328   0.000          Inf
Purity                  4.860      128.980     3.335   0.187 8.890828e+04
FAM83G                 -0.490        0.613     0.687   0.160 2.354000e+00
                           z     p signif
`Macrophage M1_XCELL` -0.944 0.345       
Age                    1.401 0.161       
Gendermale             1.667 0.096      ·
RaceBlack              0.000 1.000   <NA>
RaceWhite              0.001 0.999       
Purity                 1.457 0.145       
FAM83G                -0.713 0.476       
Rsquare = 0.069 (max possible = 3.07e-01 )
Likelihood ratio test p = 1.13e-01 
Wald test p = 4.53e-01 
Score (logrank) test p = 2.8e-01 

Macrophage M1_XCELL in PRAD (n=498):
Model: Surv(OS, EVENT) ~ `Macrophage M1_XCELL` + Age + Race + Purity + `FAM83G` 
403 patients with 9 dying ( 95 missing obs. )
                         coef           HR se(coef) 95%CI_l      95%CI_u      z
`Macrophage M1_XCELL` -40.838        0.000   81.708   0.000 6.517863e+51 -0.500
Age                     0.010        1.010    0.057   0.903 1.129000e+00  0.172
RaceBlack              15.068  3499503.232 6783.544   0.000          Inf  0.002
RaceWhite              16.234 11227962.840 6783.544   0.000          Inf  0.002
Purity                  0.884        2.420    1.442   0.143 4.083100e+01  0.613
FAM83G                 -0.079        0.924    0.424   0.403 2.119000e+00 -0.187
                          p signif
`Macrophage M1_XCELL` 0.617       
Age                   0.863       
RaceBlack             0.998       
RaceWhite             0.998       
Purity                0.540       
FAM83G                0.852       
Rsquare = 0.007 (max possible = 1.83e-01 )
Likelihood ratio test p = 8.06e-01 
Wald test p = 9.07e-01 
Score (logrank) test p = 8.66e-01 

Macrophage M1_XCELL in READ (n=166):
Model: Surv(OS, EVENT) ~ `Macrophage M1_XCELL` + Age + Stage + Gender + Race + Purity + `FAM83G` 
72 patients with 13 dying ( 94 missing obs. )
                        coef           HR   se(coef) 95%CI_l      95%CI_u
`Macrophage M1_XCELL` 81.578 2.685723e+35     40.627   7.032 1.025757e+70
Age                    0.090 1.094000e+00      0.049   0.993 1.205000e+00
Stage2                -2.493 8.300000e-02      1.492   0.004 1.540000e+00
Stage3                -0.976 3.770000e-01      1.078   0.046 3.117000e+00
Stage4                -1.773 1.700000e-01      1.257   0.014 1.995000e+00
Gendermale             0.262 1.300000e+00      1.042   0.169 1.002600e+01
RaceBlack              1.097 2.994000e+00 132011.344   0.000          Inf
RaceWhite             18.312 8.971112e+07 131672.151   0.000          Inf
Purity                 5.072 1.595100e+02      3.918   0.074 3.446593e+05
FAM83G                -0.318 7.280000e-01      0.477   0.286 1.852000e+00
                           z     p signif
`Macrophage M1_XCELL`  2.008 0.045      *
Age                    1.810 0.070      ·
Stage2                -1.671 0.095      ·
Stage3                -0.905 0.365       
Stage4                -1.411 0.158       
Gendermale             0.252 0.801       
RaceBlack              0.000 1.000   <NA>
RaceWhite              0.000 1.000   <NA>
Purity                 1.295 0.195       
FAM83G                -0.667 0.505       
Rsquare = 0.31 (max possible = 7.04e-01 )
Likelihood ratio test p = 2.9e-03 
Wald test p = 5.66e-01 
Score (logrank) test p = 1.34e-03 

Macrophage M1_XCELL in SARC (n=260):
Model: Surv(OS, EVENT) ~ `Macrophage M1_XCELL` + Age + Gender + Race + Purity + `FAM83G` 
233 patients with 90 dying ( 27 missing obs. )
                        coef    HR se(coef) 95%CI_l 95%CI_u      z     p signif
`Macrophage M1_XCELL` -6.155 0.002    3.594   0.000   2.433 -1.713 0.087      ·
Age                    0.024 1.024    0.008   1.008   1.041  2.898 0.004     **
Gendermale            -0.058 0.943    0.225   0.608   1.465 -0.259 0.795       
RaceBlack             -0.155 0.857    1.087   0.102   7.213 -0.142 0.887       
RaceWhite             -0.496 0.609    1.022   0.082   4.517 -0.485 0.628       
Purity                 0.450 1.569    0.644   0.444   5.538  0.699 0.484       
FAM83G                -0.152 0.859    0.103   0.703   1.051 -1.479 0.139       
Rsquare = 0.06 (max possible = 9.75e-01 )
Likelihood ratio test p = 4.35e-02 
Wald test p = 5.36e-02 
Score (logrank) test p = 5.11e-02 

Macrophage M1_XCELL in SKCM (n=471):
Model: Surv(OS, EVENT) ~ `Macrophage M1_XCELL` + Age + Stage + Gender + Race + Purity + `FAM83G` 
390 patients with 186 dying ( 81 missing obs. )
                         coef    HR se(coef) 95%CI_l 95%CI_u      z     p
`Macrophage M1_XCELL` -11.332 0.000    2.787   0.000   0.003 -4.066 0.000
Age                     0.018 1.018    0.005   1.008   1.029  3.406 0.001
Stage2                  0.235 1.265    0.220   0.821   1.949  1.068 0.286
Stage3                  0.604 1.830    0.205   1.224   2.735  2.946 0.003
Stage4                  1.513 4.542    0.356   2.261   9.122  4.254 0.000
Gendermale             -0.098 0.907    0.158   0.665   1.237 -0.618 0.536
RaceWhite              -1.186 0.306    0.407   0.138   0.678 -2.915 0.004
Purity                  0.093 1.097    0.396   0.505   2.384  0.234 0.815
FAM83G                  0.054 1.055    0.068   0.924   1.206  0.792 0.428
                      signif
`Macrophage M1_XCELL`    ***
Age                       **
Stage2                      
Stage3                    **
Stage4                   ***
Gendermale                  
RaceWhite                 **
Purity                      
FAM83G                      
Rsquare = 0.169 (max possible = 9.92e-01 )
Likelihood ratio test p = 5.4e-12 
Wald test p = 1.25e-11 
Score (logrank) test p = 1.59e-12 

Macrophage M1_XCELL in SKCM-Primary (n=103):
Model: Surv(OS, EVENT) ~ `Macrophage M1_XCELL` + Age + Stage + Gender + Race + Purity + `FAM83G` 
94 patients with 26 dying ( 9 missing obs. )
                        coef           HR se(coef) 95%CI_l      95%CI_u      z
`Macrophage M1_XCELL` -1.702 1.820000e-01    9.478   0.000 21304449.569 -0.180
Age                    0.014 1.014000e+00    0.017   0.982        1.048  0.853
Stage2                17.600 4.402651e+07 6282.286   0.000          Inf  0.003
Stage3                18.182 7.878305e+07 6282.286   0.000          Inf  0.003
Stage4                20.345 6.848417e+08 6282.286   0.000          Inf  0.003
Gendermale             0.337 1.400000e+00    0.470   0.557        3.519  0.716
RaceWhite             -1.003 3.670000e-01    0.663   0.100        1.345 -1.513
Purity                 0.709 2.032000e+00    1.233   0.181       22.761  0.575
FAM83G                 0.242 1.274000e+00    0.179   0.897        1.808  1.353
                          p signif
`Macrophage M1_XCELL` 0.857       
Age                   0.394       
Stage2                0.998       
Stage3                0.998       
Stage4                0.997       
Gendermale            0.474       
RaceWhite             0.130       
Purity                0.565       
FAM83G                0.176       
Rsquare = 0.166 (max possible = 8.69e-01 )
Likelihood ratio test p = 4.72e-02 
Wald test p = 3.25e-02 
Score (logrank) test p = 2.49e-03 

Macrophage M1_XCELL in SKCM-Metastasis (n=368):
Model: Surv(OS, EVENT) ~ `Macrophage M1_XCELL` + Age + Stage + Gender + Race + Purity + `FAM83G` 
296 patients with 160 dying ( 72 missing obs. )
                         coef    HR se(coef) 95%CI_l 95%CI_u      z     p
`Macrophage M1_XCELL` -11.457 0.000    2.998   0.000   0.004 -3.822 0.000
Age                     0.021 1.021    0.006   1.009   1.032  3.591 0.000
Stage2                  0.122 1.129    0.233   0.715   1.782  0.522 0.602
Stage3                  0.549 1.731    0.210   1.147   2.612  2.615 0.009
Stage4                  1.296 3.654    0.403   1.659   8.051  3.216 0.001
Gendermale             -0.134 0.875    0.174   0.622   1.230 -0.770 0.441
RaceWhite              -1.031 0.356    0.602   0.110   1.160 -1.714 0.087
Purity                  0.132 1.141    0.431   0.491   2.654  0.307 0.759
FAM83G                 -0.010 0.990    0.077   0.851   1.151 -0.134 0.894
                      signif
`Macrophage M1_XCELL`    ***
Age                      ***
Stage2                      
Stage3                    **
Stage4                    **
Gendermale                  
RaceWhite                  ·
Purity                      
FAM83G                      
Rsquare = 0.18 (max possible = 9.95e-01 )
Likelihood ratio test p = 2.48e-09 
Wald test p = 1.06e-08 
Score (logrank) test p = 4.98e-09 

Macrophage M1_XCELL in STAD (n=415):
Model: Surv(OS, EVENT) ~ `Macrophage M1_XCELL` + Age + Stage + Gender + Race + Purity + `FAM83G` 
289 patients with 111 dying ( 126 missing obs. )
                        coef    HR se(coef) 95%CI_l 95%CI_u      z     p signif
`Macrophage M1_XCELL` -1.719 0.179    3.520   0.000 177.628 -0.488 0.625       
Age                    0.029 1.029    0.010   1.008   1.050  2.758 0.006     **
Stage2                 0.577 1.781    0.393   0.824   3.848  1.468 0.142       
Stage3                 0.967 2.630    0.365   1.287   5.374  2.652 0.008     **
Stage4                 1.309 3.703    0.506   1.375   9.974  2.590 0.010      *
Gendermale             0.186 1.205    0.207   0.803   1.808  0.900 0.368       
RaceBlack              0.388 1.474    0.452   0.608   3.573  0.860 0.390       
RaceWhite              0.214 1.239    0.247   0.763   2.012  0.865 0.387       
Purity                -0.556 0.574    0.389   0.268   1.229 -1.429 0.153       
FAM83G                -0.385 0.680    0.108   0.550   0.841 -3.568 0.000    ***
Rsquare = 0.108 (max possible = 9.79e-01 )
Likelihood ratio test p = 2.57e-04 
Wald test p = 3.17e-04 
Score (logrank) test p = 2.31e-04 

Macrophage M1_XCELL in TGCT (n=150):
Model: Surv(OS, EVENT) ~ `Macrophage M1_XCELL` + Age + Stage + Race + Purity + `FAM83G` 
75 patients with 2 dying ( 75 missing obs. )
                         coef           HR     se(coef) 95%CI_l 95%CI_u      z
`Macrophage M1_XCELL` -13.529        0.000  1927526.753       0     Inf  0.000
Age                    -1.592        0.204     1924.561       0     Inf -0.001
Stage2                 -6.608        0.001    50109.545       0     Inf  0.000
Stage3                 13.472   709153.892   114603.105       0     Inf  0.000
RaceBlack              16.673 17419585.281 34449854.016       0     Inf  0.000
RaceWhite             -23.767        0.000 43889171.002       0     Inf  0.000
Purity                 11.553   104114.947   245985.833       0     Inf  0.000
FAM83G                  3.235       25.418    19085.630       0     Inf  0.000
                          p signif
`Macrophage M1_XCELL` 1.000   <NA>
Age                   0.999       
Stage2                1.000   <NA>
Stage3                1.000   <NA>
RaceBlack             1.000   <NA>
RaceWhite             1.000   <NA>
Purity                1.000   <NA>
FAM83G                1.000   <NA>
Rsquare = 0.14 (max possible = 1.4e-01 )
Likelihood ratio test p = 1.84e-01 
Wald test p = 1e+00 
Score (logrank) test p = 3.23e-03 

Macrophage M1_XCELL in THCA (n=509):
Model: Surv(OS, EVENT) ~ `Macrophage M1_XCELL` + Age + Stage + Gender + Race + Purity + `FAM83G` 
395 patients with 16 dying ( 114 missing obs. )
                         coef           HR se(coef) 95%CI_l     95%CI_u      z
`Macrophage M1_XCELL` -19.884        0.000   25.384   0.000 9.36406e+12 -0.783
Age                     0.157        1.170    0.030   1.103 1.24100e+00  5.234
Stage2                  1.217        3.376    1.220   0.309 3.69030e+01  0.997
Stage3                  0.759        2.136    0.911   0.358 1.27260e+01  0.833
Stage4                  2.133        8.442    1.050   1.078 6.61310e+01  2.031
Gendermale             -0.008        0.992    0.625   0.292 3.37600e+00 -0.012
RaceBlack              17.944 62104395.256 8701.442   0.000         Inf  0.002
RaceWhite              17.546 41679349.302 8701.442   0.000         Inf  0.002
Purity                  2.747       15.590    1.159   1.608 1.51197e+02  2.369
FAM83G                  0.780        2.182    0.377   1.042 4.56900e+00  2.069
                          p signif
`Macrophage M1_XCELL` 0.433       
Age                   0.000    ***
Stage2                0.319       
Stage3                0.405       
Stage4                0.042      *
Gendermale            0.990       
RaceBlack             0.998       
RaceWhite             0.998       
Purity                0.018      *
FAM83G                0.039      *
Rsquare = 0.16 (max possible = 3.47e-01 )
Likelihood ratio test p = 7.47e-11 
Wald test p = 3.16e-04 
Score (logrank) test p = 1.4e-10 

Macrophage M1_XCELL in THYM (n=120):
Model: Surv(OS, EVENT) ~ `Macrophage M1_XCELL` + Age + Gender + Race + Purity + `FAM83G` 
113 patients with 9 dying ( 7 missing obs. )
                         coef           HR se(coef)   95%CI_l      95%CI_u
`Macrophage M1_XCELL`  41.123 7.232983e+17   15.730 29529.260 1.771668e+31
Age                     0.051 1.052000e+00    0.034     0.984 1.125000e+00
Gendermale             -0.070 9.330000e-01    0.747     0.216 4.033000e+00
RaceBlack             -16.020 0.000000e+00 9038.850     0.000          Inf
RaceWhite               0.395 1.484000e+00    1.144     0.158 1.396900e+01
Purity                  0.277 1.319000e+00    1.185     0.129 1.346700e+01
FAM83G                 -0.165 8.480000e-01    0.372     0.409 1.758000e+00
                           z     p signif
`Macrophage M1_XCELL`  2.614 0.009     **
Age                    1.495 0.135       
Gendermale            -0.093 0.926       
RaceBlack             -0.002 0.999       
RaceWhite              0.345 0.730       
Purity                 0.234 0.815       
FAM83G                -0.444 0.657       
Rsquare = 0.089 (max possible = 4.51e-01 )
Likelihood ratio test p = 1.63e-01 
Wald test p = 1.5e-01 
Score (logrank) test p = 2.82e-02 

Macrophage M1_XCELL in UCEC (n=545):
Model: Surv(OS, EVENT) ~ `Macrophage M1_XCELL` + Age + Race + Purity + `FAM83G` 
85 patients with 16 dying ( 460 missing obs. )
                        coef    HR se(coef) 95%CI_l     95%CI_u      z     p
`Macrophage M1_XCELL` -3.844 0.021    9.911   0.000 5847368.893 -0.388 0.698
Age                   -0.002 0.998    0.028   0.944       1.055 -0.082 0.935
RaceWhite              1.455 4.283    0.685   1.119      16.397  2.124 0.034
Purity                 1.101 3.008    1.203   0.285      31.789  0.916 0.360
FAM83G                -0.069 0.934    0.290   0.529       1.648 -0.237 0.813
                      signif
`Macrophage M1_XCELL`       
Age                         
RaceWhite                  *
Purity                      
FAM83G                      
Rsquare = 0.083 (max possible = 7.29e-01 )
Likelihood ratio test p = 1.94e-01 
Wald test p = 2.96e-01 
Score (logrank) test p = 2.33e-01 

Macrophage M1_XCELL in UCS (n=57):
Model: Surv(OS, EVENT) ~ `Macrophage M1_XCELL` + Age + Race + Purity + `FAM83G` 
52 patients with 32 dying ( 5 missing obs. )
                         coef           HR se(coef) 95%CI_l  95%CI_u      z
`Macrophage M1_XCELL` -15.691        0.000   12.419   0.000 5708.057 -1.263
Age                     0.061        1.063    0.028   1.007    1.121  2.206
RaceBlack              17.379 35298764.082 6640.434   0.000      Inf  0.003
RaceWhite              17.593 43703816.446 6640.434   0.000      Inf  0.003
Purity                 -1.346        0.260    1.076   0.032    2.143 -1.252
FAM83G                 -0.290        0.748    0.267   0.443    1.263 -1.086
                          p signif
`Macrophage M1_XCELL` 0.206       
Age                   0.027      *
RaceBlack             0.998       
RaceWhite             0.998       
Purity                0.211       
FAM83G                0.277       
Rsquare = 0.164 (max possible = 9.83e-01 )
Likelihood ratio test p = 1.57e-01 
Wald test p = 2.7e-01 
Score (logrank) test p = 1.76e-01 

Macrophage M1_XCELL in UVM (n=80):
Model: Surv(OS, EVENT) ~ `Macrophage M1_XCELL` + Age + Stage + Gender + Purity + `FAM83G` 
77 patients with 22 dying ( 3 missing obs. )
                        coef           HR se(coef) 95%CI_l     95%CI_u     z
`Macrophage M1_XCELL` 92.928 2.280927e+40   55.964   0.000 9.88158e+87 1.660
Age                    0.054 1.055000e+00    0.021   1.013 1.10000e+00 2.568
Stage3                 0.161 1.174000e+00    0.503   0.438 3.14800e+00 0.320
Stage4                 3.731 4.170100e+01    1.230   3.739 4.65062e+02 3.032
Gendermale             0.359 1.432000e+00    0.482   0.557 3.68200e+00 0.745
Purity                 2.255 9.531000e+00    1.277   0.780 1.16398e+02 1.766
FAM83G                 0.583 1.792000e+00    0.390   0.834 3.84700e+00 1.496
                          p signif
`Macrophage M1_XCELL` 0.097      ·
Age                   0.010      *
Stage3                0.749       
Stage4                0.002     **
Gendermale            0.456       
Purity                0.077      ·
FAM83G                0.135       
Rsquare = 0.301 (max possible = 8.72e-01 )
Likelihood ratio test p = 2.66e-04 
Wald test p = 2.18e-03 
Score (logrank) test p = 1.1e-09 

Macrophage M2_CIBERSORT in ACC (n=79):
Model: Surv(OS, EVENT) ~ `Macrophage M2_CIBERSORT` + Age + Gender + Race + Purity + `FAM83G` 
64 patients with 24 dying ( 15 missing obs. )
                            coef           HR  se(coef) 95%CI_l 95%CI_u      z
`Macrophage M2_CIBERSORT` -3.002        0.050     1.803   0.001   1.704 -1.664
Age                        0.013        1.013     0.015   0.985   1.042  0.904
Gendermale                 0.649        1.914     0.484   0.742   4.941  1.343
RaceBlack                  0.934        2.543 12336.910   0.000     Inf  0.000
RaceWhite                 16.755 18907248.252 10524.080   0.000     Inf  0.002
Purity                     1.529        4.613     2.466   0.037 578.996  0.620
FAM83G                     0.067        1.069     0.238   0.671   1.705  0.282
                              p signif
`Macrophage M2_CIBERSORT` 0.096      ·
Age                       0.366       
Gendermale                0.179       
RaceBlack                 1.000   <NA>
RaceWhite                 0.999       
Purity                    0.535       
FAM83G                    0.778       
Rsquare = 0.107 (max possible = 9.38e-01 )
Likelihood ratio test p = 4.07e-01 
Wald test p = 6.77e-01 
Score (logrank) test p = 5.18e-01 

Macrophage M2_CIBERSORT in BLCA (n=408):
Model: Surv(OS, EVENT) ~ `Macrophage M2_CIBERSORT` + Age + Stage + Gender + Race + Purity + `FAM83G` 
348 patients with 160 dying ( 60 missing obs. )
                            coef          HR se(coef) 95%CI_l 95%CI_u      z
`Macrophage M2_CIBERSORT`  1.618       5.043    0.745   1.172  21.710  2.173
Age                        0.032       1.032    0.009   1.015   1.050  3.731
Stage2                    14.874 2880824.380 1807.437   0.000     Inf  0.008
Stage3                    15.266 4266672.386 1807.437   0.000     Inf  0.008
Stage4                    15.815 7386130.728 1807.437   0.000     Inf  0.009
Gendermale                -0.162       0.851    0.180   0.598   1.210 -0.899
RaceBlack                  0.585       1.794    0.453   0.738   4.363  1.290
RaceWhite                  0.037       1.038    0.357   0.515   2.090  0.103
Purity                     0.192       1.211    0.345   0.616   2.380  0.556
FAM83G                     0.114       1.120    0.082   0.954   1.316  1.382
                              p signif
`Macrophage M2_CIBERSORT` 0.030      *
Age                       0.000    ***
Stage2                    0.993       
Stage3                    0.993       
Stage4                    0.993       
Gendermale                0.369       
RaceBlack                 0.197       
RaceWhite                 0.918       
Purity                    0.578       
FAM83G                    0.167       
Rsquare = 0.145 (max possible = 9.91e-01 )
Likelihood ratio test p = 3.7e-08 
Wald test p = 1.36e-07 
Score (logrank) test p = 4.82e-08 

Macrophage M2_CIBERSORT in BRCA (n=1100):
Model: Surv(OS, EVENT) ~ `Macrophage M2_CIBERSORT` + Age + Stage + Gender + Race + Purity + `FAM83G` 
878 patients with 121 dying ( 222 missing obs. )
                            coef     HR se(coef) 95%CI_l 95%CI_u      z     p
`Macrophage M2_CIBERSORT`  2.414 11.183    0.856   2.090  59.847  2.821 0.005
Age                        0.033  1.034    0.008   1.018   1.049  4.306 0.000
Stage2                     0.458  1.581    0.304   0.871   2.870  1.505 0.132
Stage3                     1.180  3.254    0.314   1.760   6.017  3.762 0.000
Stage4                     2.692 14.757    0.394   6.816  31.951  6.830 0.000
Gendermale                -0.175  0.839    1.012   0.116   6.097 -0.173 0.863
RaceBlack                 -0.065  0.937    0.623   0.276   3.180 -0.104 0.917
RaceWhite                 -0.369  0.691    0.601   0.213   2.244 -0.615 0.539
Purity                     0.283  1.327    0.427   0.575   3.062  0.663 0.507
FAM83G                     0.087  1.091    0.107   0.884   1.347  0.810 0.418
                          signif
`Macrophage M2_CIBERSORT`     **
Age                          ***
Stage2                          
Stage3                       ***
Stage4                       ***
Gendermale                      
RaceBlack                       
RaceWhite                       
Purity                          
FAM83G                          
Rsquare = 0.09 (max possible = 7.85e-01 )
Likelihood ratio test p = 1.6e-13 
Wald test p = 3.04e-16 
Score (logrank) test p = 1.8e-22 

Macrophage M2_CIBERSORT in BRCA-Basal (n=191):
Model: Surv(OS, EVENT) ~ `Macrophage M2_CIBERSORT` + Age + Stage + Race + Purity + `FAM83G` 
163 patients with 24 dying ( 28 missing obs. )
                            coef           HR se(coef) 95%CI_l 95%CI_u      z
`Macrophage M2_CIBERSORT`  2.571 1.307400e+01    2.094   0.216 792.152  1.228
Age                        0.007 1.007000e+00    0.019   0.970   1.046  0.356
Stage2                    18.739 1.374354e+08 6437.130   0.000     Inf  0.003
Stage3                    20.105 5.386948e+08 6437.130   0.000     Inf  0.003
Stage4                    21.700 2.656841e+09 6437.130   0.000     Inf  0.003
RaceBlack                 -1.218 2.960000e-01    1.175   0.030   2.960 -1.036
RaceWhite                 -1.617 1.990000e-01    1.193   0.019   2.058 -1.355
Purity                     0.347 1.415000e+00    0.979   0.208   9.643  0.355
FAM83G                    -0.152 8.590000e-01    0.226   0.552   1.338 -0.673
                              p signif
`Macrophage M2_CIBERSORT` 0.220       
Age                       0.722       
Stage2                    0.998       
Stage3                    0.998       
Stage4                    0.997       
RaceBlack                 0.300       
RaceWhite                 0.175       
Purity                    0.723       
FAM83G                    0.501       
Rsquare = 0.167 (max possible = 7.18e-01 )
Likelihood ratio test p = 4.92e-04 
Wald test p = 6.58e-03 
Score (logrank) test p = 3.51e-06 

Macrophage M2_CIBERSORT in BRCA-Her2 (n=82):
Model: Surv(OS, EVENT) ~ `Macrophage M2_CIBERSORT` + Age + Stage + Race + Purity + `FAM83G` 
59 patients with 11 dying ( 23 missing obs. )
                            coef           HR  se(coef) 95%CI_l  95%CI_u      z
`Macrophage M2_CIBERSORT`  1.300 3.671000e+00     2.906   0.012 1091.467  0.448
Age                        0.043 1.044000e+00     0.030   0.985    1.106  1.439
Stage2                    18.015 6.662164e+07 14230.220   0.000      Inf  0.001
Stage3                    19.720 3.667679e+08 14230.220   0.000      Inf  0.001
Stage4                        NA           NA     0.000      NA       NA     NA
RaceBlack                 -3.475 3.100000e-02     1.973   0.001    1.482 -1.761
RaceWhite                 -1.512 2.200000e-01     1.457   0.013    3.832 -1.038
Purity                     2.981 1.969900e+01     2.387   0.183 2117.991  1.249
FAM83G                    -0.691 5.010000e-01     0.505   0.186    1.347 -1.370
                              p signif
`Macrophage M2_CIBERSORT` 0.654       
Age                       0.150       
Stage2                    0.999       
Stage3                    0.999       
Stage4                       NA   <NA>
RaceBlack                 0.078      ·
RaceWhite                 0.299       
Purity                    0.212       
FAM83G                    0.171       
Rsquare = 0.391 (max possible = 6.68e-01 )
Likelihood ratio test p = 2.8e-04 
Wald test p = 3.31e-01 
Score (logrank) test p = 3.44e-14 

Macrophage M2_CIBERSORT in BRCA-LumA (n=568):
Model: Surv(OS, EVENT) ~ `Macrophage M2_CIBERSORT` + Age + Stage + Gender + Race + Purity + `FAM83G` 
464 patients with 55 dying ( 104 missing obs. )
                             coef     HR se(coef) 95%CI_l 95%CI_u      z     p
`Macrophage M2_CIBERSORT`   2.321 10.183    1.454   0.589 176.147  1.596 0.111
Age                         0.047  1.048    0.012   1.024   1.073  3.912 0.000
Stage2                      0.402  1.495    0.378   0.713   3.136  1.064 0.287
Stage3                      0.914  2.495    0.399   1.141   5.455  2.290 0.022
Stage4                      2.356 10.553    0.609   3.197  34.832  3.867 0.000
Gendermale                -15.668  0.000 3466.050   0.000     Inf -0.005 0.996
RaceBlack                  -0.676  0.509    1.187   0.050   5.207 -0.570 0.569
RaceWhite                   0.027  1.027    1.043   0.133   7.938  0.026 0.980
Purity                      0.170  1.185    0.620   0.352   3.991  0.274 0.784
FAM83G                      0.135  1.144    0.188   0.791   1.654  0.716 0.474
                          signif
`Macrophage M2_CIBERSORT`       
Age                          ***
Stage2                          
Stage3                         *
Stage4                       ***
Gendermale                      
RaceBlack                       
RaceWhite                       
Purity                          
FAM83G                          
Rsquare = 0.077 (max possible = 6.81e-01 )
Likelihood ratio test p = 5.83e-05 
Wald test p = 3.01e-05 
Score (logrank) test p = 4.52e-07 

Macrophage M2_CIBERSORT in BRCA-LumB (n=219):
Model: Surv(OS, EVENT) ~ `Macrophage M2_CIBERSORT` + Age + Stage + Gender + Race + Purity + `FAM83G` 
157 patients with 25 dying ( 62 missing obs. )
                            coef           HR se(coef) 95%CI_l    95%CI_u
`Macrophage M2_CIBERSORT`  7.156     1281.974    2.344  12.967 126737.579
Age                        0.050        1.051    0.022   1.007      1.098
Stage2                     0.705        2.023    1.069   0.249     16.429
Stage3                     1.465        4.326    1.066   0.535     34.964
Stage4                     2.502       12.208    1.178   1.213    122.876
Gendermale                 0.549        1.731    1.150   0.182     16.481
RaceBlack                 16.710 18074203.575 7070.665   0.000        Inf
RaceWhite                 15.874  7832528.642 7070.665   0.000        Inf
Purity                    -0.239        0.788    1.535   0.039     15.946
FAM83G                    -0.157        0.855    0.258   0.515      1.418
                               z     p signif
`Macrophage M2_CIBERSORT`  3.053 0.002     **
Age                        2.257 0.024      *
Stage2                     0.659 0.510       
Stage3                     1.374 0.170       
Stage4                     2.124 0.034      *
Gendermale                 0.477 0.633       
RaceBlack                  0.002 0.998       
RaceWhite                  0.002 0.998       
Purity                    -0.155 0.876       
FAM83G                    -0.608 0.543       
Rsquare = 0.162 (max possible = 6.98e-01 )
Likelihood ratio test p = 2e-03 
Wald test p = 8.45e-03 
Score (logrank) test p = 1.85e-03 

Macrophage M2_CIBERSORT in CESC (n=306):
Model: Surv(OS, EVENT) ~ `Macrophage M2_CIBERSORT` + Age + Race + Purity + `FAM83G` 
227 patients with 55 dying ( 79 missing obs. )
                           coef    HR se(coef) 95%CI_l 95%CI_u     z     p
`Macrophage M2_CIBERSORT` 0.155 1.168    1.756   0.037  36.486 0.088 0.930
Age                       0.010 1.010    0.010   0.991   1.030 1.043 0.297
RaceBlack                 0.962 2.616    1.072   0.320  21.380 0.897 0.370
RaceWhite                 0.742 2.100    1.019   0.285  15.483 0.728 0.467
Purity                    0.664 1.942    0.744   0.452   8.344 0.892 0.372
FAM83G                    0.104 1.110    0.115   0.886   1.390 0.904 0.366
                          signif
`Macrophage M2_CIBERSORT`       
Age                             
RaceBlack                       
RaceWhite                       
Purity                          
FAM83G                          
Rsquare = 0.017 (max possible = 8.91e-01 )
Likelihood ratio test p = 6.8e-01 
Wald test p = 7.06e-01 
Score (logrank) test p = 6.96e-01 

Macrophage M2_CIBERSORT in CHOL (n=36):
Model: Surv(OS, EVENT) ~ `Macrophage M2_CIBERSORT` + Age + Stage + Gender + Race + Purity + `FAM83G` 
36 patients with 18 dying ( 0 missing obs. )
                             coef    HR se(coef) 95%CI_l 95%CI_u      z     p
`Macrophage M2_CIBERSORT`  -2.346 0.096    3.078   0.000  39.897 -0.762 0.446
Age                         0.012 1.012    0.023   0.967   1.058  0.509 0.611
Stage2                      0.728 2.071    0.736   0.489   8.771  0.988 0.323
Stage3                    -16.835 0.000 6935.438   0.000     Inf -0.002 0.998
Stage4                      1.252 3.498    0.810   0.715  17.116  1.545 0.122
Gendermale                 -0.003 0.997    0.657   0.275   3.613 -0.005 0.996
RaceBlack                   0.218 1.243    1.615   0.052  29.450  0.135 0.893
RaceWhite                  -1.028 0.358    0.908   0.060   2.120 -1.132 0.258
Purity                      1.957 7.081    1.558   0.334 150.190  1.256 0.209
FAM83G                     -0.259 0.772    0.361   0.381   1.566 -0.717 0.473
                          signif
`Macrophage M2_CIBERSORT`       
Age                             
Stage2                          
Stage3                          
Stage4                          
Gendermale                      
RaceBlack                       
RaceWhite                       
Purity                          
FAM83G                          
Rsquare = 0.229 (max possible = 9.46e-01 )
Likelihood ratio test p = 4.97e-01 
Wald test p = 7.25e-01 
Score (logrank) test p = 5.5e-01 

Macrophage M2_CIBERSORT in COAD (n=458):
Model: Surv(OS, EVENT) ~ `Macrophage M2_CIBERSORT` + Age + Stage + Gender + Race + Purity + `FAM83G` 
236 patients with 58 dying ( 222 missing obs. )
                            coef    HR se(coef) 95%CI_l 95%CI_u      z     p
`Macrophage M2_CIBERSORT`  0.190 1.209    1.574   0.055  26.461  0.121 0.904
Age                        0.029 1.029    0.013   1.004   1.055  2.260 0.024
Stage2                     0.439 1.551    0.638   0.444   5.420  0.688 0.492
Stage3                     1.081 2.946    0.629   0.859  10.100  1.719 0.086
Stage4                     2.289 9.866    0.634   2.847  34.197  3.609 0.000
Gendermale                 0.326 1.386    0.289   0.787   2.442  1.129 0.259
RaceBlack                 -0.366 0.693    0.852   0.131   3.678 -0.430 0.667
RaceWhite                 -0.328 0.720    0.787   0.154   3.365 -0.418 0.676
Purity                    -0.616 0.540    0.669   0.146   2.003 -0.921 0.357
FAM83G                    -0.256 0.774    0.208   0.515   1.163 -1.234 0.217
                          signif
`Macrophage M2_CIBERSORT`       
Age                            *
Stage2                          
Stage3                         ·
Stage4                       ***
Gendermale                      
RaceBlack                       
RaceWhite                       
Purity                          
FAM83G                          
Rsquare = 0.131 (max possible = 8.97e-01 )
Likelihood ratio test p = 2.5e-04 
Wald test p = 2.1e-04 
Score (logrank) test p = 2.43e-05 

Macrophage M2_CIBERSORT in DLBC (n=48):
Model: Surv(OS, EVENT) ~ `Macrophage M2_CIBERSORT` + Age + Gender + Race + Purity + `FAM83G` 
41 patients with 5 dying ( 7 missing obs. )
                            coef      HR se(coef) 95%CI_l      95%CI_u      z
`Macrophage M2_CIBERSORT`  5.838 343.059   21.684   0.000 9.830498e+20  0.269
Age                       -0.092   0.912    0.082   0.777 1.071000e+00 -1.127
Gendermale                -0.933   0.394    1.587   0.018 8.829000e+00 -0.588
RaceBlack                 -1.113   0.329    2.575   0.002 5.108500e+01 -0.432
RaceWhite                 -6.180   0.002    3.443   0.000 1.766000e+00 -1.795
Purity                    -5.296   0.005    4.031   0.000 1.352400e+01 -1.314
FAM83G                     3.344  28.343    1.885   0.704 1.141179e+03  1.774
                              p signif
`Macrophage M2_CIBERSORT` 0.788       
Age                       0.260       
Gendermale                0.557       
RaceBlack                 0.666       
RaceWhite                 0.073      ·
Purity                    0.189       
FAM83G                    0.076      ·
Rsquare = 0.303 (max possible = 5.58e-01 )
Likelihood ratio test p = 3.86e-02 
Wald test p = 4.37e-01 
Score (logrank) test p = 1.16e-01 

Macrophage M2_CIBERSORT in ESCA (n=185):
Model: Surv(OS, EVENT) ~ `Macrophage M2_CIBERSORT` + Age + Stage + Gender + Race + Purity + `FAM83G` 
140 patients with 47 dying ( 45 missing obs. )
                            coef     HR se(coef) 95%CI_l 95%CI_u      z     p
`Macrophage M2_CIBERSORT`  0.185  1.203    1.844   0.032  44.618  0.100 0.920
Age                        0.009  1.009    0.014   0.981   1.037  0.633 0.527
Stage2                     0.691  1.995    0.660   0.547   7.275  1.046 0.295
Stage3                     1.442  4.229    0.672   1.133  15.792  2.145 0.032
Stage4                     2.873 17.691    0.775   3.872  80.829  3.706 0.000
Gendermale                 0.452  1.571    0.546   0.539   4.581  0.827 0.408
RaceBlack                  0.352  1.421    1.069   0.175  11.548  0.329 0.742
RaceWhite                 -0.100  0.905    0.468   0.362   2.263 -0.214 0.831
Purity                     0.303  1.354    0.808   0.278   6.594  0.376 0.707
FAM83G                    -0.056  0.945    0.172   0.675   1.324 -0.328 0.743
                          signif
`Macrophage M2_CIBERSORT`       
Age                             
Stage2                          
Stage3                         *
Stage4                       ***
Gendermale                      
RaceBlack                       
RaceWhite                       
Purity                          
FAM83G                          
Rsquare = 0.142 (max possible = 9.32e-01 )
Likelihood ratio test p = 1.85e-02 
Wald test p = 9.34e-03 
Score (logrank) test p = 8.49e-04 

Macrophage M2_CIBERSORT in GBM (n=153):
Model: Surv(OS, EVENT) ~ `Macrophage M2_CIBERSORT` + Age + Gender + Race + Purity + `FAM83G` 
135 patients with 108 dying ( 18 missing obs. )
                            coef    HR se(coef) 95%CI_l 95%CI_u      z     p
`Macrophage M2_CIBERSORT` -2.790 0.061    1.152   0.006   0.588 -2.421 0.015
Age                        0.031 1.032    0.009   1.014   1.049  3.605 0.000
Gendermale                -0.036 0.964    0.217   0.631   1.474 -0.168 0.867
RaceBlack                  0.115 1.122    0.744   0.261   4.823  0.155 0.877
RaceWhite                 -0.582 0.559    0.630   0.163   1.921 -0.924 0.356
Purity                    -1.481 0.227    0.559   0.076   0.681 -2.648 0.008
FAM83G                    -0.084 0.919    0.212   0.606   1.394 -0.395 0.693
                          signif
`Macrophage M2_CIBERSORT`      *
Age                          ***
Gendermale                      
RaceBlack                       
RaceWhite                       
Purity                        **
FAM83G                          
Rsquare = 0.169 (max possible = 9.98e-01 )
Likelihood ratio test p = 7.59e-04 
Wald test p = 1.78e-03 
Score (logrank) test p = 1.46e-03 

Macrophage M2_CIBERSORT in HNSC (n=522):
Model: Surv(OS, EVENT) ~ `Macrophage M2_CIBERSORT` + Age + Stage + Gender + Race + Purity + `FAM83G` 
411 patients with 176 dying ( 111 missing obs. )
                            coef    HR se(coef) 95%CI_l 95%CI_u      z     p
`Macrophage M2_CIBERSORT` -0.302 0.740    1.013   0.102   5.382 -0.298 0.766
Age                        0.022 1.023    0.008   1.007   1.038  2.911 0.004
Stage2                     0.612 1.845    0.545   0.634   5.369  1.123 0.261
Stage3                     0.842 2.321    0.539   0.807   6.680  1.561 0.118
Stage4                     1.253 3.500    0.513   1.280   9.565  2.442 0.015
Gendermale                -0.248 0.780    0.172   0.557   1.093 -1.442 0.149
RaceBlack                  0.137 1.147    0.559   0.384   3.429  0.246 0.806
RaceWhite                 -0.251 0.778    0.511   0.286   2.119 -0.490 0.624
Purity                    -0.056 0.946    0.365   0.463   1.932 -0.153 0.878
FAM83G                    -0.009 0.991    0.064   0.874   1.123 -0.144 0.886
                          signif
`Macrophage M2_CIBERSORT`       
Age                           **
Stage2                          
Stage3                          
Stage4                         *
Gendermale                      
RaceBlack                       
RaceWhite                       
Purity                          
FAM83G                          
Rsquare = 0.07 (max possible = 9.89e-01 )
Likelihood ratio test p = 9.83e-04 
Wald test p = 2.57e-03 
Score (logrank) test p = 1.9e-03 

Macrophage M2_CIBERSORT in HNSC-HPV+ (n=98):
Model: Surv(OS, EVENT) ~ `Macrophage M2_CIBERSORT` + Age + Stage + Gender + Race + Purity + `FAM83G` 
65 patients with 23 dying ( 33 missing obs. )
                            coef           HR  se(coef) 95%CI_l      95%CI_u
`Macrophage M2_CIBERSORT` 10.256 2.844411e+04     3.414  35.332 22899039.513
Age                       -0.006 9.940000e-01     0.026   0.944        1.047
Stage2                    18.662 1.272448e+08  7337.193   0.000          Inf
Stage3                    17.271 3.166360e+07  7337.193   0.000          Inf
Stage4                    18.511 1.094101e+08  7337.193   0.000          Inf
Gendermale                -0.502 6.050000e-01     0.535   0.212        1.729
RaceBlack                 21.011 1.333520e+09 21751.534   0.000          Inf
RaceWhite                 19.287 2.378662e+08 21751.534   0.000          Inf
Purity                    -2.057 1.280000e-01     1.114   0.014        1.134
FAM83G                    -0.072 9.310000e-01     0.176   0.659        1.315
                               z     p signif
`Macrophage M2_CIBERSORT`  3.004 0.003     **
Age                       -0.229 0.819       
Stage2                     0.003 0.998       
Stage3                     0.002 0.998       
Stage4                     0.003 0.998       
Gendermale                -0.938 0.348       
RaceBlack                  0.001 0.999       
RaceWhite                  0.001 0.999       
Purity                    -1.847 0.065      ·
FAM83G                    -0.407 0.684       
Rsquare = 0.216 (max possible = 9.17e-01 )
Likelihood ratio test p = 1.05e-01 
Wald test p = 3.3e-01 
Score (logrank) test p = 2.74e-01 

Macrophage M2_CIBERSORT in HNSC-HPV- (n=422):
Model: Surv(OS, EVENT) ~ `Macrophage M2_CIBERSORT` + Age + Stage + Gender + Race + Purity + `FAM83G` 
346 patients with 153 dying ( 76 missing obs. )
                            coef    HR se(coef) 95%CI_l 95%CI_u      z     p
`Macrophage M2_CIBERSORT` -1.432 0.239    1.120   0.027   2.145 -1.278 0.201
Age                        0.027 1.028    0.009   1.011   1.045  3.219 0.001
Stage2                     0.376 1.456    0.555   0.491   4.317  0.678 0.498
Stage3                     0.728 2.070    0.542   0.715   5.993  1.341 0.180
Stage4                     1.178 3.247    0.515   1.184   8.908  2.287 0.022
Gendermale                -0.289 0.749    0.183   0.524   1.072 -1.581 0.114
RaceBlack                 -0.004 0.996    0.564   0.330   3.007 -0.006 0.995
RaceWhite                 -0.420 0.657    0.513   0.240   1.795 -0.819 0.413
Purity                     0.164 1.179    0.403   0.535   2.597  0.408 0.683
FAM83G                    -0.010 0.990    0.073   0.858   1.144 -0.131 0.896
                          signif
`Macrophage M2_CIBERSORT`       
Age                           **
Stage2                          
Stage3                          
Stage4                         *
Gendermale                      
RaceBlack                       
RaceWhite                       
Purity                          
FAM83G                          
Rsquare = 0.089 (max possible = 9.89e-01 )
Likelihood ratio test p = 3.57e-04 
Wald test p = 1.15e-03 
Score (logrank) test p = 9.06e-04 

Macrophage M2_CIBERSORT in KICH (n=66):
Model: Surv(OS, EVENT) ~ `Macrophage M2_CIBERSORT` + Age + Stage + Gender + Race + Purity + `FAM83G` 
63 patients with 9 dying ( 3 missing obs. )
                             coef           HR se(coef)      95%CI_l
`Macrophage M2_CIBERSORT`   1.198 3.313000e+00    2.306        0.036
Age                         0.070 1.073000e+00    0.029        1.014
Stage2                     15.994 8.830657e+06    0.847  1679764.887
Stage3                     16.977 2.361307e+07    0.779  5132979.510
Stage4                     19.517 2.992732e+08    0.899 51381761.450
Gendermale                 -0.548 5.780000e-01    0.728        0.139
RaceBlack                 -16.857 0.000000e+00 6308.166        0.000
RaceWhite                  -1.398 2.470000e-01    1.160        0.025
Purity                      2.216 9.173000e+00    3.772        0.006
FAM83G                      0.324 1.383000e+00    0.659        0.380
                               95%CI_u      z     p signif
`Macrophage M2_CIBERSORT` 3.040590e+02  0.520 0.603       
Age                       1.135000e+00  2.433 0.015      *
Stage2                    4.642346e+07 18.889 0.000    ***
Stage3                    1.086264e+08 21.804 0.000    ***
Stage4                    1.743117e+09 21.709 0.000    ***
Gendermale                2.407000e+00 -0.753 0.451       
RaceBlack                          Inf -0.003 0.998       
RaceWhite                 2.399000e+00 -1.205 0.228       
Purity                    1.489450e+04  0.588 0.557       
FAM83G                    5.030000e+00  0.492 0.623       
Rsquare = 0.347 (max possible = 6.71e-01 )
Likelihood ratio test p = 2.73e-03 
Wald test p = 8.7e-276 
Score (logrank) test p = 2.68e-08 

Macrophage M2_CIBERSORT in KIRC (n=533):
Model: Surv(OS, EVENT) ~ `Macrophage M2_CIBERSORT` + Age + Stage + Gender + Race + Purity + `FAM83G` 
450 patients with 138 dying ( 83 missing obs. )
                            coef    HR se(coef) 95%CI_l 95%CI_u      z     p
`Macrophage M2_CIBERSORT`  0.185 1.203    0.773   0.264   5.476  0.239 0.811
Age                        0.036 1.036    0.009   1.019   1.054  4.171 0.000
Stage2                     0.218 1.244    0.346   0.631   2.452  0.631 0.528
Stage3                     0.828 2.288    0.235   1.445   3.624  3.529 0.000
Stage4                     1.765 5.842    0.219   3.800   8.982  8.045 0.000
Gendermale                -0.087 0.917    0.185   0.638   1.317 -0.471 0.638
RaceBlack                  0.262 1.299    1.067   0.161  10.509  0.245 0.806
RaceWhite                  0.195 1.215    1.024   0.163   9.042  0.190 0.849
Purity                     0.000 1.000    0.367   0.488   2.052  0.001 0.999
FAM83G                     0.051 1.052    0.111   0.847   1.307  0.462 0.644
                          signif
`Macrophage M2_CIBERSORT`       
Age                          ***
Stage2                          
Stage3                       ***
Stage4                       ***
Gendermale                      
RaceBlack                       
RaceWhite                       
Purity                          
FAM83G                          
Rsquare = 0.174 (max possible = 9.65e-01 )
Likelihood ratio test p = 2.95e-14 
Wald test p = 3.17e-14 
Score (logrank) test p = 1.84e-17 

Macrophage M2_CIBERSORT in KIRP (n=290):
Model: Surv(OS, EVENT) ~ `Macrophage M2_CIBERSORT` + Age + Stage + Gender + Race + Purity + `FAM83G` 
219 patients with 34 dying ( 71 missing obs. )
                            coef     HR se(coef) 95%CI_l 95%CI_u      z     p
`Macrophage M2_CIBERSORT` -1.559  0.210    1.202   0.020   2.220 -1.297 0.195
Age                        0.013  1.013    0.015   0.983   1.044  0.862 0.388
Stage2                    -0.034  0.966    1.066   0.120   7.801 -0.032 0.974
Stage3                     1.475  4.370    0.432   1.874  10.190  3.414 0.001
Stage4                     2.896 18.110    0.552   6.143  53.387  5.251 0.000
Gendermale                -0.139  0.870    0.401   0.396   1.910 -0.347 0.728
RaceBlack                 -1.223  0.294    1.238   0.026   3.330 -0.988 0.323
RaceWhite                 -1.416  0.243    1.204   0.023   2.567 -1.177 0.239
Purity                    -0.338  0.713    0.716   0.175   2.903 -0.472 0.637
FAM83G                     0.401  1.493    0.147   1.118   1.993  2.717 0.007
                          signif
`Macrophage M2_CIBERSORT`       
Age                             
Stage2                          
Stage3                        **
Stage4                       ***
Gendermale                      
RaceBlack                       
RaceWhite                       
Purity                          
FAM83G                        **
Rsquare = 0.193 (max possible = 7.58e-01 )
Likelihood ratio test p = 9.56e-07 
Wald test p = 6.93e-07 
Score (logrank) test p = 2.47e-11 

Macrophage M2_CIBERSORT in LGG (n=516):
Model: Surv(OS, EVENT) ~ `Macrophage M2_CIBERSORT` + Age + Gender + Race + Purity + `FAM83G` 
463 patients with 112 dying ( 53 missing obs. )
                            coef          HR se(coef) 95%CI_l 95%CI_u      z
`Macrophage M2_CIBERSORT`  1.162       3.198    0.655   0.886  11.545  1.775
Age                        0.059       1.061    0.008   1.044   1.077  7.391
Gendermale                 0.124       1.132    0.198   0.769   1.668  0.629
RaceBlack                 15.912 8136733.744 2424.764   0.000     Inf  0.007
RaceWhite                 15.739 6848106.568 2424.764   0.000     Inf  0.006
Purity                    -0.667       0.513    0.417   0.227   1.162 -1.600
FAM83G                     1.549       4.708    0.364   2.306   9.610  4.255
                              p signif
`Macrophage M2_CIBERSORT` 0.076      ·
Age                       0.000    ***
Gendermale                0.529       
RaceBlack                 0.995       
RaceWhite                 0.995       
Purity                    0.110       
FAM83G                    0.000    ***
Rsquare = 0.167 (max possible = 9.07e-01 )
Likelihood ratio test p = 1.59e-15 
Wald test p = 1.45e-15 
Score (logrank) test p = 3.58e-18 

Macrophage M2_CIBERSORT in LIHC (n=371):
Model: Surv(OS, EVENT) ~ `Macrophage M2_CIBERSORT` + Age + Stage + Gender + Race + Purity + `FAM83G` 
310 patients with 106 dying ( 61 missing obs. )
                            coef    HR se(coef) 95%CI_l 95%CI_u      z     p
`Macrophage M2_CIBERSORT`  1.149 3.154    0.897   0.544  18.305  1.280 0.200
Age                        0.012 1.012    0.008   0.996   1.028  1.418 0.156
Stage2                     0.345 1.411    0.261   0.847   2.353  1.321 0.186
Stage3                     0.932 2.539    0.235   1.602   4.024  3.964 0.000
Stage4                     1.630 5.105    0.625   1.501  17.368  2.610 0.009
Gendermale                -0.072 0.931    0.234   0.589   1.471 -0.308 0.758
RaceBlack                  0.938 2.556    0.488   0.981   6.657  1.922 0.055
RaceWhite                 -0.067 0.935    0.241   0.583   1.501 -0.278 0.781
Purity                     0.554 1.740    0.462   0.703   4.306  1.199 0.231
FAM83G                     0.114 1.121    0.092   0.936   1.341  1.240 0.215
                          signif
`Macrophage M2_CIBERSORT`       
Age                             
Stage2                          
Stage3                       ***
Stage4                        **
Gendermale                      
RaceBlack                      ·
RaceWhite                       
Purity                          
FAM83G                          
Rsquare = 0.095 (max possible = 9.66e-01 )
Likelihood ratio test p = 6.31e-04 
Wald test p = 3.02e-04 
Score (logrank) test p = 1.2e-04 

Macrophage M2_CIBERSORT in LUAD (n=515):
Model: Surv(OS, EVENT) ~ `Macrophage M2_CIBERSORT` + Age + Stage + Gender + Race + Purity + `FAM83G` 
421 patients with 150 dying ( 94 missing obs. )
                            coef           HR se(coef) 95%CI_l 95%CI_u     z
`Macrophage M2_CIBERSORT`  0.624        1.867    0.790   0.397   8.783 0.790
Age                        0.006        1.006    0.009   0.988   1.024 0.670
Stage2                     0.850        2.339    0.203   1.572   3.480 4.190
Stage3                     1.006        2.734    0.220   1.777   4.206 4.575
Stage4                     0.997        2.709    0.335   1.404   5.229 2.970
Gendermale                 0.011        1.011    0.170   0.724   1.411 0.065
RaceBlack                 16.108  9895965.152 1889.288   0.000     Inf 0.009
RaceWhite                 16.281 11770322.901 1889.288   0.000     Inf 0.009
Purity                     0.566        1.761    0.344   0.897   3.458 1.644
FAM83G                     0.019        1.019    0.099   0.840   1.237 0.195
                              p signif
`Macrophage M2_CIBERSORT` 0.430       
Age                       0.503       
Stage2                    0.000    ***
Stage3                    0.000    ***
Stage4                    0.003     **
Gendermale                0.948       
RaceBlack                 0.993       
RaceWhite                 0.993       
Purity                    0.100       
FAM83G                    0.845       
Rsquare = 0.098 (max possible = 9.74e-01 )
Likelihood ratio test p = 4.19e-06 
Wald test p = 4.76e-05 
Score (logrank) test p = 5.7e-06 

Macrophage M2_CIBERSORT in LUSC (n=501):
Model: Surv(OS, EVENT) ~ `Macrophage M2_CIBERSORT` + Age + Stage + Gender + Race + Purity + `FAM83G` 
370 patients with 161 dying ( 131 missing obs. )
                            coef    HR se(coef) 95%CI_l 95%CI_u      z     p
`Macrophage M2_CIBERSORT`  1.257 3.516    0.829   0.693  17.837  1.518 0.129
Age                        0.015 1.015    0.009   0.997   1.034  1.607 0.108
Stage2                     0.216 1.241    0.188   0.858   1.794  1.146 0.252
Stage3                     0.591 1.806    0.217   1.181   2.761  2.728 0.006
Stage4                     0.810 2.248    0.791   0.477  10.590  1.024 0.306
Gendermale                 0.394 1.482    0.193   1.015   2.166  2.035 0.042
RaceBlack                 -0.042 0.959    0.599   0.296   3.103 -0.070 0.944
RaceWhite                 -0.533 0.587    0.558   0.197   1.751 -0.955 0.339
Purity                    -0.519 0.595    0.377   0.284   1.247 -1.375 0.169
FAM83G                     0.171 1.187    0.089   0.996   1.413  1.917 0.055
                          signif
`Macrophage M2_CIBERSORT`       
Age                             
Stage2                          
Stage3                        **
Stage4                          
Gendermale                     *
RaceBlack                       
RaceWhite                       
Purity                          
FAM83G                         ·
Rsquare = 0.067 (max possible = 9.87e-01 )
Likelihood ratio test p = 4.46e-03 
Wald test p = 3.25e-03 
Score (logrank) test p = 2.72e-03 

Macrophage M2_CIBERSORT in MESO (n=87):
Model: Surv(OS, EVENT) ~ `Macrophage M2_CIBERSORT` + Age + Stage + Gender + Race + Purity + `FAM83G` 
85 patients with 72 dying ( 2 missing obs. )
                            coef    HR se(coef) 95%CI_l 95%CI_u      z     p
`Macrophage M2_CIBERSORT`  2.301 9.987    1.246   0.868 114.855  1.847 0.065
Age                        0.020 1.020    0.016   0.989   1.052  1.244 0.214
Stage2                    -0.219 0.803    0.475   0.316   2.038 -0.462 0.644
Stage3                    -0.078 0.925    0.422   0.405   2.114 -0.185 0.853
Stage4                    -0.265 0.767    0.497   0.290   2.031 -0.534 0.594
Gendermale                -0.316 0.729    0.334   0.379   1.402 -0.948 0.343
RaceBlack                 -0.842 0.431    1.608   0.018  10.076 -0.523 0.601
RaceWhite                 -1.050 0.350    1.085   0.042   2.937 -0.967 0.333
Purity                    -1.002 0.367    0.612   0.111   1.218 -1.637 0.102
FAM83G                     0.268 1.307    0.187   0.906   1.885  1.434 0.151
                          signif
`Macrophage M2_CIBERSORT`      ·
Age                             
Stage2                          
Stage3                          
Stage4                          
Gendermale                      
RaceBlack                       
RaceWhite                       
Purity                          
FAM83G                          
Rsquare = 0.108 (max possible = 9.98e-01 )
Likelihood ratio test p = 4.62e-01 
Wald test p = 4.5e-01 
Score (logrank) test p = 4.52e-01 

Macrophage M2_CIBERSORT in OV (n=303):
Model: Surv(OS, EVENT) ~ `Macrophage M2_CIBERSORT` + Age + Race + Purity + `FAM83G` 
238 patients with 153 dying ( 65 missing obs. )
                            coef    HR se(coef) 95%CI_l 95%CI_u      z     p
`Macrophage M2_CIBERSORT`  1.772 5.880    0.714   1.451  23.837  2.481 0.013
Age                        0.038 1.039    0.008   1.023   1.056  4.693 0.000
RaceBlack                 -0.198 0.820    0.580   0.263   2.556 -0.342 0.733
RaceWhite                 -0.344 0.709    0.520   0.256   1.966 -0.662 0.508
Purity                    -0.323 0.724    0.686   0.189   2.777 -0.471 0.638
FAM83G                     0.058 1.059    0.116   0.844   1.330  0.496 0.620
                          signif
`Macrophage M2_CIBERSORT`      *
Age                          ***
RaceBlack                       
RaceWhite                       
Purity                          
FAM83G                          
Rsquare = 0.105 (max possible = 9.97e-01 )
Likelihood ratio test p = 1.77e-04 
Wald test p = 1.7e-04 
Score (logrank) test p = 1.28e-04 

Macrophage M2_CIBERSORT in PAAD (n=179):
Model: Surv(OS, EVENT) ~ `Macrophage M2_CIBERSORT` + Age + Stage + Gender + Race + Purity + `FAM83G` 
165 patients with 89 dying ( 14 missing obs. )
                            coef    HR se(coef) 95%CI_l 95%CI_u      z     p
`Macrophage M2_CIBERSORT` -0.498 0.608    1.259   0.052   7.171 -0.395 0.693
Age                        0.022 1.022    0.011   1.001   1.044  2.027 0.043
Stage2                     0.582 1.791    0.455   0.734   4.366  1.281 0.200
Stage3                    -0.238 0.788    1.091   0.093   6.690 -0.218 0.827
Stage4                     0.210 1.234    0.845   0.235   6.469  0.248 0.804
Gendermale                -0.201 0.818    0.218   0.534   1.254 -0.920 0.357
RaceBlack                 -0.051 0.951    0.741   0.222   4.063 -0.068 0.945
RaceWhite                  0.342 1.408    0.481   0.548   3.618  0.712 0.477
Purity                    -0.732 0.481    0.434   0.205   1.126 -1.687 0.092
FAM83G                     0.044 1.045    0.149   0.780   1.399  0.294 0.769
                          signif
`Macrophage M2_CIBERSORT`       
Age                            *
Stage2                          
Stage3                          
Stage4                          
Gendermale                      
RaceBlack                       
RaceWhite                       
Purity                         ·
FAM83G                          
Rsquare = 0.09 (max possible = 9.91e-01 )
Likelihood ratio test p = 1.12e-01 
Wald test p = 1.6e-01 
Score (logrank) test p = 1.52e-01 

Macrophage M2_CIBERSORT in PCPG (n=181):
Model: Surv(OS, EVENT) ~ `Macrophage M2_CIBERSORT` + Age + Gender + Race + Purity + `FAM83G` 
164 patients with 7 dying ( 17 missing obs. )
                            coef           HR  se(coef) 95%CI_l    95%CI_u
`Macrophage M2_CIBERSORT` -0.638        0.528     3.363   0.001    385.162
Age                        0.045        1.046     0.033   0.981      1.116
Gendermale                 1.598        4.941     0.952   0.764     31.958
RaceBlack                 -0.316        0.729 19218.262   0.000        Inf
RaceWhite                 17.118 27180679.812 14918.126   0.000        Inf
Purity                     5.941      380.300     3.405   0.480 301198.284
FAM83G                    -0.641        0.527     0.709   0.131      2.116
                               z     p signif
`Macrophage M2_CIBERSORT` -0.190 0.849       
Age                        1.388 0.165       
Gendermale                 1.677 0.093      ·
RaceBlack                  0.000 1.000   <NA>
RaceWhite                  0.001 0.999       
Purity                     1.745 0.081      ·
FAM83G                    -0.903 0.366       
Rsquare = 0.061 (max possible = 3.07e-01 )
Likelihood ratio test p = 1.7e-01 
Wald test p = 4.67e-01 
Score (logrank) test p = 3.3e-01 

Macrophage M2_CIBERSORT in PRAD (n=498):
Model: Surv(OS, EVENT) ~ `Macrophage M2_CIBERSORT` + Age + Race + Purity + `FAM83G` 
403 patients with 9 dying ( 95 missing obs. )
                            coef           HR se(coef) 95%CI_l 95%CI_u      z
`Macrophage M2_CIBERSORT` -6.390        0.002    4.775   0.000  19.445 -1.338
Age                        0.012        1.012    0.057   0.905   1.131  0.205
RaceBlack                 15.163  3847166.939 7042.221   0.000     Inf  0.002
RaceWhite                 16.265 11585025.137 7042.221   0.000     Inf  0.002
Purity                     0.839        2.315    1.431   0.140  38.259  0.586
FAM83G                    -0.024        0.976    0.423   0.426   2.238 -0.056
                              p signif
`Macrophage M2_CIBERSORT` 0.181       
Age                       0.838       
RaceBlack                 0.998       
RaceWhite                 0.998       
Purity                    0.558       
FAM83G                    0.955       
Rsquare = 0.012 (max possible = 1.83e-01 )
Likelihood ratio test p = 5.68e-01 
Wald test p = 6.88e-01 
Score (logrank) test p = 6.13e-01 

Macrophage M2_CIBERSORT in READ (n=166):
Model: Surv(OS, EVENT) ~ `Macrophage M2_CIBERSORT` + Age + Stage + Gender + Race + Purity + `FAM83G` 
72 patients with 13 dying ( 94 missing obs. )
                            coef           HR  se(coef) 95%CI_l     95%CI_u
`Macrophage M2_CIBERSORT`  6.483 6.542210e+02     4.056   0.231 1853339.569
Age                        0.076 1.079000e+00     0.044   0.990       1.177
Stage2                    -2.174 1.140000e-01     1.309   0.009       1.480
Stage3                    -0.662 5.160000e-01     1.019   0.070       3.798
Stage4                    -1.008 3.650000e-01     1.093   0.043       3.108
Gendermale                -0.286 7.520000e-01     0.801   0.156       3.613
RaceBlack                  0.396 1.486000e+00 68892.026   0.000         Inf
RaceWhite                 18.507 1.089643e+08 68081.569   0.000         Inf
Purity                     0.087 1.091000e+00     1.749   0.035      33.647
FAM83G                    -0.321 7.250000e-01     0.516   0.264       1.992
                               z     p signif
`Macrophage M2_CIBERSORT`  1.599 0.110       
Age                        1.737 0.082      ·
Stage2                    -1.661 0.097      ·
Stage3                    -0.650 0.516       
Stage4                    -0.922 0.356       
Gendermale                -0.356 0.722       
RaceBlack                  0.000 1.000   <NA>
RaceWhite                  0.000 1.000   <NA>
Purity                     0.050 0.960       
FAM83G                    -0.623 0.533       
Rsquare = 0.274 (max possible = 7.04e-01 )
Likelihood ratio test p = 1.06e-02 
Wald test p = 7.72e-01 
Score (logrank) test p = 4.72e-03 

Macrophage M2_CIBERSORT in SARC (n=260):
Model: Surv(OS, EVENT) ~ `Macrophage M2_CIBERSORT` + Age + Gender + Race + Purity + `FAM83G` 
233 patients with 90 dying ( 27 missing obs. )
                            coef    HR se(coef) 95%CI_l 95%CI_u      z     p
`Macrophage M2_CIBERSORT` -0.451 0.637    0.745   0.148   2.743 -0.605 0.545
Age                        0.023 1.023    0.008   1.006   1.040  2.729 0.006
Gendermale                -0.043 0.958    0.224   0.618   1.485 -0.191 0.849
RaceBlack                 -0.254 0.776    1.098   0.090   6.668 -0.231 0.817
RaceWhite                 -0.531 0.588    1.028   0.078   4.410 -0.516 0.606
Purity                     1.011 2.748    0.585   0.872   8.658  1.727 0.084
FAM83G                    -0.128 0.880    0.104   0.717   1.080 -1.224 0.221
                          signif
`Macrophage M2_CIBERSORT`       
Age                           **
Gendermale                      
RaceBlack                       
RaceWhite                       
Purity                         ·
FAM83G                          
Rsquare = 0.049 (max possible = 9.75e-01 )
Likelihood ratio test p = 1.08e-01 
Wald test p = 1.39e-01 
Score (logrank) test p = 1.41e-01 

Macrophage M2_CIBERSORT in SKCM (n=471):
Model: Surv(OS, EVENT) ~ `Macrophage M2_CIBERSORT` + Age + Stage + Gender + Race + Purity + `FAM83G` 
390 patients with 186 dying ( 81 missing obs. )
                            coef    HR se(coef) 95%CI_l 95%CI_u      z     p
`Macrophage M2_CIBERSORT` -0.360 0.698    0.626   0.205   2.378 -0.575 0.565
Age                        0.018 1.018    0.005   1.008   1.029  3.459 0.001
Stage2                     0.282 1.326    0.219   0.864   2.035  1.291 0.197
Stage3                     0.601 1.823    0.204   1.222   2.721  2.939 0.003
Stage4                     1.358 3.887    0.353   1.946   7.763  3.846 0.000
Gendermale                -0.064 0.938    0.159   0.687   1.280 -0.405 0.686
RaceWhite                 -1.200 0.301    0.405   0.136   0.666 -2.963 0.003
Purity                     1.125 3.081    0.353   1.542   6.157  3.186 0.001
FAM83G                     0.119 1.126    0.069   0.984   1.290  1.723 0.085
                          signif
`Macrophage M2_CIBERSORT`       
Age                           **
Stage2                          
Stage3                        **
Stage4                       ***
Gendermale                      
RaceWhite                     **
Purity                        **
FAM83G                         ·
Rsquare = 0.131 (max possible = 9.92e-01 )
Likelihood ratio test p = 1.48e-08 
Wald test p = 1.06e-08 
Score (logrank) test p = 1.16e-09 

Macrophage M2_CIBERSORT in SKCM-Primary (n=103):
Model: Surv(OS, EVENT) ~ `Macrophage M2_CIBERSORT` + Age + Stage + Gender + Race + Purity + `FAM83G` 
94 patients with 26 dying ( 9 missing obs. )
                            coef           HR se(coef) 95%CI_l 95%CI_u      z
`Macrophage M2_CIBERSORT`  1.697 5.456000e+00    2.117   0.086 345.618  0.802
Age                        0.013 1.013000e+00    0.016   0.981   1.046  0.793
Stage2                    17.436 3.736085e+07 6265.251   0.000     Inf  0.003
Stage3                    18.089 7.177418e+07 6265.251   0.000     Inf  0.003
Stage4                    20.450 7.609350e+08 6265.251   0.000     Inf  0.003
Gendermale                 0.303 1.354000e+00    0.443   0.568   3.224  0.684
RaceWhite                 -0.687 5.030000e-01    0.766   0.112   2.258 -0.897
Purity                     0.963 2.619000e+00    1.040   0.341  20.112  0.926
FAM83G                     0.315 1.370000e+00    0.194   0.938   2.002  1.627
                              p signif
`Macrophage M2_CIBERSORT` 0.423       
Age                       0.428       
Stage2                    0.998       
Stage3                    0.998       
Stage4                    0.997       
Gendermale                0.494       
RaceWhite                 0.370       
Purity                    0.355       
FAM83G                    0.104       
Rsquare = 0.172 (max possible = 8.69e-01 )
Likelihood ratio test p = 3.86e-02 
Wald test p = 3.6e-02 
Score (logrank) test p = 2.44e-03 

Macrophage M2_CIBERSORT in SKCM-Metastasis (n=368):
Model: Surv(OS, EVENT) ~ `Macrophage M2_CIBERSORT` + Age + Stage + Gender + Race + Purity + `FAM83G` 
296 patients with 160 dying ( 72 missing obs. )
                            coef    HR se(coef) 95%CI_l 95%CI_u      z     p
`Macrophage M2_CIBERSORT` -0.506 0.603    0.691   0.156   2.333 -0.733 0.464
Age                        0.021 1.021    0.006   1.010   1.032  3.670 0.000
Stage2                     0.160 1.174    0.231   0.747   1.845  0.695 0.487
Stage3                     0.554 1.741    0.209   1.155   2.623  2.650 0.008
Stage4                     1.146 3.147    0.400   1.436   6.897  2.863 0.004
Gendermale                -0.078 0.925    0.174   0.658   1.300 -0.448 0.654
RaceWhite                 -0.976 0.377    0.607   0.115   1.237 -1.609 0.108
Purity                     1.227 3.409    0.385   1.604   7.246  3.188 0.001
FAM83G                     0.042 1.043    0.079   0.894   1.217  0.532 0.595
                          signif
`Macrophage M2_CIBERSORT`       
Age                          ***
Stage2                          
Stage3                        **
Stage4                        **
Gendermale                      
RaceWhite                       
Purity                        **
FAM83G                          
Rsquare = 0.136 (max possible = 9.95e-01 )
Likelihood ratio test p = 1.93e-06 
Wald test p = 3.13e-06 
Score (logrank) test p = 1.18e-06 

Macrophage M2_CIBERSORT in STAD (n=415):
Model: Surv(OS, EVENT) ~ `Macrophage M2_CIBERSORT` + Age + Stage + Gender + Race + Purity + `FAM83G` 
289 patients with 111 dying ( 126 missing obs. )
                            coef    HR se(coef) 95%CI_l 95%CI_u      z     p
`Macrophage M2_CIBERSORT`  1.598 4.942    1.142   0.527  46.346  1.399 0.162
Age                        0.030 1.031    0.010   1.010   1.052  2.948 0.003
Stage2                     0.512 1.669    0.392   0.774   3.601  1.307 0.191
Stage3                     0.934 2.546    0.364   1.248   5.193  2.569 0.010
Stage4                     1.270 3.559    0.502   1.331   9.522  2.529 0.011
Gendermale                 0.144 1.155    0.210   0.766   1.743  0.688 0.491
RaceBlack                  0.452 1.572    0.454   0.646   3.826  0.996 0.319
RaceWhite                  0.171 1.186    0.248   0.729   1.930  0.688 0.491
Purity                    -0.546 0.579    0.383   0.273   1.226 -1.427 0.154
FAM83G                    -0.376 0.687    0.108   0.556   0.848 -3.486 0.000
                          signif
`Macrophage M2_CIBERSORT`       
Age                           **
Stage2                          
Stage3                         *
Stage4                         *
Gendermale                      
RaceBlack                       
RaceWhite
[truncated: 437,699 more chars]
