# Supplementary material for: Comprehensive Analysis and Identification of Prognostic Biomarkers and Therapeutic Targets Among FAM83 Family Members for Gastric Cancer
Source: Front Cell Dev Biol. 2021 Nov 19;9:719613. doi: 10.3389/fcell.2021.719613 (PMC8640971; doi:10.3389/fcell.2021.719613)
Supplement: Supplementary file 12 [file Data_Sheet_12.ZIP › Supplementary materials fig.11,12úa13/Supplementary materials fig.13/FAM83H/B/outcome_coxtable(3).txt]

B cell memory_CIBERSORT in ACC (n=79):
Model: Surv(OS, EVENT) ~ `B cell memory_CIBERSORT` + Age + Gender + Race + Purity + `FAM83H` 
64 patients with 24 dying ( 15 missing obs. )
                             coef           HR  se(coef) 95%CI_l      95%CI_u
`B cell memory_CIBERSORT` -14.966        0.000    41.692   0.000 9.738786e+28
Age                         0.009        1.009     0.013   0.983 1.035000e+00
Gendermale                  0.783        2.189     0.458   0.892 5.373000e+00
RaceBlack                  -0.619        0.539 15400.794   0.000          Inf
RaceWhite                  16.942 22782915.361 13639.874   0.000          Inf
Purity                     -0.211        0.810     2.505   0.006 1.097910e+02
FAM83H                      0.720        2.055     0.250   1.260 3.353000e+00
                               z     p signif
`B cell memory_CIBERSORT` -0.359 0.720       
Age                        0.654 0.513       
Gendermale                 1.710 0.087      ·
RaceBlack                  0.000 1.000   <NA>
RaceWhite                  0.001 0.999       
Purity                    -0.084 0.933       
FAM83H                     2.885 0.004     **
Rsquare = 0.209 (max possible = 9.38e-01 )
Likelihood ratio test p = 3.61e-02 
Wald test p = 7.85e-02 
Score (logrank) test p = 2.34e-02 

B cell memory_CIBERSORT in BLCA (n=408):
Model: Surv(OS, EVENT) ~ `B cell memory_CIBERSORT` + Age + Stage + Gender + Race + Purity + `FAM83H` 
348 patients with 160 dying ( 60 missing obs. )
                            coef          HR se(coef) 95%CI_l 95%CI_u      z
`B cell memory_CIBERSORT` -3.700       0.025    2.529   0.000   3.514 -1.463
Age                        0.033       1.033    0.009   1.016   1.051  3.809
Stage2                    14.597 2184849.683 1860.369   0.000     Inf  0.008
Stage3                    15.010 3300651.881 1860.369   0.000     Inf  0.008
Stage4                    15.552 5676629.066 1860.369   0.000     Inf  0.008
Gendermale                -0.185       0.831    0.179   0.585   1.181 -1.031
RaceBlack                  0.694       2.001    0.447   0.834   4.803  1.553
RaceWhite                  0.109       1.115    0.355   0.556   2.237  0.307
Purity                     0.110       1.117    0.344   0.569   2.191  0.321
FAM83H                    -0.059       0.942    0.099   0.776   1.144 -0.600
                              p signif
`B cell memory_CIBERSORT` 0.143       
Age                       0.000    ***
Stage2                    0.994       
Stage3                    0.994       
Stage4                    0.993       
Gendermale                0.303       
RaceBlack                 0.120       
RaceWhite                 0.759       
Purity                    0.748       
FAM83H                    0.549       
Rsquare = 0.137 (max possible = 9.91e-01 )
Likelihood ratio test p = 1.48e-07 
Wald test p = 1.02e-06 
Score (logrank) test p = 3.16e-07 

B cell memory_CIBERSORT in BRCA (n=1100):
Model: Surv(OS, EVENT) ~ `B cell memory_CIBERSORT` + Age + Stage + Gender + Race + Purity + `FAM83H` 
878 patients with 121 dying ( 222 missing obs. )
                            coef     HR se(coef) 95%CI_l  95%CI_u      z     p
`B cell memory_CIBERSORT` -2.408  0.090    4.986   0.000 1579.033 -0.483 0.629
Age                        0.036  1.037    0.008   1.021    1.052  4.761 0.000
Stage2                     0.400  1.492    0.304   0.823    2.707  1.317 0.188
Stage3                     1.178  3.247    0.314   1.755    6.005  3.753 0.000
Stage4                     2.507 12.264    0.389   5.719   26.299  6.440 0.000
Gendermale                 0.033  1.033    1.008   0.143    7.451  0.032 0.974
RaceBlack                  0.039  1.040    0.622   0.307    3.521  0.062 0.950
RaceWhite                 -0.218  0.804    0.596   0.250    2.585 -0.366 0.714
Purity                     0.508  1.662    0.438   0.705    3.922  1.160 0.246
FAM83H                    -0.037  0.963    0.127   0.750    1.237 -0.292 0.770
                          signif
`B cell memory_CIBERSORT`       
Age                          ***
Stage2                          
Stage3                       ***
Stage4                       ***
Gendermale                      
RaceBlack                       
RaceWhite                       
Purity                          
FAM83H                          
Rsquare = 0.081 (max possible = 7.85e-01 )
Likelihood ratio test p = 6.45e-12 
Wald test p = 1.77e-15 
Score (logrank) test p = 2.64e-21 

B cell memory_CIBERSORT in BRCA-Basal (n=191):
Model: Surv(OS, EVENT) ~ `B cell memory_CIBERSORT` + Age + Stage + Race + Purity + `FAM83H` 
163 patients with 24 dying ( 28 missing obs. )
                             coef           HR se(coef) 95%CI_l   95%CI_u
`B cell memory_CIBERSORT` -11.734 0.000000e+00   11.286   0.000 32374.730
Age                         0.005 1.005000e+00    0.017   0.972     1.040
Stage2                     18.687 1.305114e+08 6427.423   0.000       Inf
Stage3                     20.044 5.070859e+08 6427.423   0.000       Inf
Stage4                     22.640 6.797814e+09 6427.423   0.000       Inf
RaceBlack                  -0.891 4.100000e-01    1.125   0.045     3.719
RaceWhite                  -1.342 2.610000e-01    1.159   0.027     2.537
Purity                      0.331 1.393000e+00    1.088   0.165    11.742
FAM83H                      0.353 1.424000e+00    0.302   0.788     2.574
                               z     p signif
`B cell memory_CIBERSORT` -1.040 0.298       
Age                        0.300 0.764       
Stage2                     0.003 0.998       
Stage3                     0.003 0.998       
Stage4                     0.004 0.997       
RaceBlack                 -0.792 0.428       
RaceWhite                 -1.157 0.247       
Purity                     0.305 0.761       
FAM83H                     1.170 0.242       
Rsquare = 0.171 (max possible = 7.18e-01 )
Likelihood ratio test p = 3.51e-04 
Wald test p = 6.42e-03 
Score (logrank) test p = 3.35e-06 

B cell memory_CIBERSORT in BRCA-Her2 (n=82):
Model: Surv(OS, EVENT) ~ `B cell memory_CIBERSORT` + Age + Stage + Race + Purity + `FAM83H` 
59 patients with 11 dying ( 23 missing obs. )
                            coef           HR  se(coef) 95%CI_l      95%CI_u
`B cell memory_CIBERSORT` 72.410 2.801042e+31    52.948   0.000 3.288929e+76
Age                        0.020 1.020000e+00     0.029   0.964 1.079000e+00
Stage2                    18.192 7.954515e+07 15625.592   0.000          Inf
Stage3                    20.453 7.634396e+08 15625.592   0.000          Inf
Stage4                        NA           NA     0.000      NA           NA
RaceBlack                 -4.383 1.200000e-02     2.242   0.000 1.012000e+00
RaceWhite                 -2.348 9.600000e-02     1.567   0.004 2.061000e+00
Purity                     4.131 6.222000e+01     2.401   0.563 6.878226e+03
FAM83H                    -0.717 4.880000e-01     0.681   0.129 1.854000e+00
                               z     p signif
`B cell memory_CIBERSORT`  1.368 0.171       
Age                        0.676 0.499       
Stage2                     0.001 0.999       
Stage3                     0.001 0.999       
Stage4                        NA    NA   <NA>
RaceBlack                 -1.955 0.051      ·
RaceWhite                 -1.498 0.134       
Purity                     1.721 0.085      ·
FAM83H                    -1.053 0.292       
Rsquare = 0.396 (max possible = 6.68e-01 )
Likelihood ratio test p = 2.3e-04 
Wald test p = 3.16e-01 
Score (logrank) test p = 2.51e-14 

B cell memory_CIBERSORT in BRCA-LumA (n=568):
Model: Surv(OS, EVENT) ~ `B cell memory_CIBERSORT` + Age + Stage + Gender + Race + Purity + `FAM83H` 
464 patients with 55 dying ( 104 missing obs. )
                             coef    HR se(coef) 95%CI_l    95%CI_u      z
`B cell memory_CIBERSORT`  -2.655 0.070    7.969   0.000 426495.289 -0.333
Age                         0.049 1.050    0.012   1.026      1.075  4.096
Stage2                      0.310 1.364    0.377   0.651      2.854  0.823
Stage3                      0.840 2.317    0.398   1.062      5.059  2.110
Stage4                      2.125 8.369    0.597   2.595     26.990  3.556
Gendermale                -15.375 0.000 3462.843   0.000        Inf -0.004
RaceBlack                  -0.428 0.652    1.176   0.065      6.531 -0.364
RaceWhite                   0.239 1.270    1.033   0.168      9.616  0.231
Purity                      0.276 1.318    0.644   0.373      4.657  0.429
FAM83H                      0.000 1.000    0.204   0.671      1.492  0.002
                              p signif
`B cell memory_CIBERSORT` 0.739       
Age                       0.000    ***
Stage2                    0.411       
Stage3                    0.035      *
Stage4                    0.000    ***
Gendermale                0.996       
RaceBlack                 0.716       
RaceWhite                 0.817       
Purity                    0.668       
FAM83H                    0.998       
Rsquare = 0.07 (max possible = 6.81e-01 )
Likelihood ratio test p = 2.05e-04 
Wald test p = 4.15e-05 
Score (logrank) test p = 8.96e-07 

B cell memory_CIBERSORT in BRCA-LumB (n=219):
Model: Surv(OS, EVENT) ~ `B cell memory_CIBERSORT` + Age + Stage + Gender + Race + Purity + `FAM83H` 
157 patients with 25 dying ( 62 missing obs. )
                             coef           HR se(coef) 95%CI_l      95%CI_u
`B cell memory_CIBERSORT` -64.746        0.000   59.067   0.000 1.442166e+22
Age                         0.049        1.050    0.021   1.007 1.095000e+00
Stage2                      0.737        2.089    1.070   0.256 1.702800e+01
Stage3                      1.593        4.918    1.062   0.613 3.943300e+01
Stage4                      1.962        7.114    1.180   0.705 7.180100e+01
Gendermale                  0.952        2.591    1.123   0.287 2.341200e+01
RaceBlack                  16.951 22989785.546 6637.274   0.000          Inf
RaceWhite                  16.102  9839999.223 6637.274   0.000          Inf
Purity                      0.896        2.450    1.404   0.156 3.839100e+01
FAM83H                     -0.377        0.686    0.283   0.394 1.193000e+00
                               z     p signif
`B cell memory_CIBERSORT` -1.096 0.273       
Age                        2.293 0.022      *
Stage2                     0.688 0.491       
Stage3                     1.500 0.134       
Stage4                     1.663 0.096      ·
Gendermale                 0.848 0.397       
RaceBlack                  0.003 0.998       
RaceWhite                  0.002 0.998       
Purity                     0.638 0.523       
FAM83H                    -1.336 0.182       
Rsquare = 0.127 (max possible = 6.98e-01 )
Likelihood ratio test p = 1.9e-02 
Wald test p = 5.18e-02 
Score (logrank) test p = 1.5e-02 

B cell memory_CIBERSORT in CESC (n=306):
Model: Surv(OS, EVENT) ~ `B cell memory_CIBERSORT` + Age + Race + Purity + `FAM83H` 
227 patients with 55 dying ( 79 missing obs. )
                           coef    HR se(coef) 95%CI_l      95%CI_u     z     p
`B cell memory_CIBERSORT` 0.371 1.450    8.427   0.000 21602545.905 0.044 0.965
Age                       0.013 1.013    0.010   0.993        1.032 1.279 0.201
RaceBlack                 0.705 2.024    1.081   0.243       16.842 0.652 0.514
RaceWhite                 0.550 1.733    1.024   0.233       12.889 0.537 0.591
Purity                    0.599 1.820    0.778   0.397        8.358 0.770 0.441
FAM83H                    0.378 1.460    0.204   0.978        2.179 1.851 0.064
                          signif
`B cell memory_CIBERSORT`       
Age                             
RaceBlack                       
RaceWhite                       
Purity                          
FAM83H                         ·
Rsquare = 0.029 (max possible = 8.91e-01 )
Likelihood ratio test p = 3.55e-01 
Wald test p = 3.76e-01 
Score (logrank) test p = 3.66e-01 

B cell memory_CIBERSORT in CHOL (n=36):
Model: Surv(OS, EVENT) ~ `B cell memory_CIBERSORT` + Age + Stage + Gender + Race + Purity + `FAM83H` 
36 patients with 18 dying ( 0 missing obs. )
                             coef         HR se(coef) 95%CI_l      95%CI_u
`B cell memory_CIBERSORT`  12.925 410301.241   10.740   0.000 5.686678e+14
Age                         0.047      1.048    0.028   0.992 1.107000e+00
Stage2                      0.907      2.476    0.714   0.611 1.004300e+01
Stage3                    -26.104      0.000 8515.486   0.000          Inf
Stage4                      1.848      6.345    0.762   1.424 2.826700e+01
Gendermale                  0.734      2.083    0.631   0.605 7.168000e+00
RaceBlack                   0.514      1.671    1.422   0.103 2.710700e+01
RaceWhite                  -1.353      0.258    0.877   0.046 1.441000e+00
Purity                      1.303      3.679    1.540   0.180 7.531300e+01
FAM83H                     -1.238      0.290    0.392   0.135 6.250000e-01
                               z     p signif
`B cell memory_CIBERSORT`  1.203 0.229       
Age                        1.662 0.096      ·
Stage2                     1.269 0.204       
Stage3                    -0.003 0.998       
Stage4                     2.424 0.015      *
Gendermale                 1.164 0.244       
RaceBlack                  0.361 0.718       
RaceWhite                 -1.543 0.123       
Purity                     0.846 0.398       
FAM83H                    -3.160 0.002     **
Rsquare = 0.447 (max possible = 9.46e-01 )
Likelihood ratio test p = 1.89e-02 
Wald test p = 4.38e-02 
Score (logrank) test p = 4.93e-03 

B cell memory_CIBERSORT in COAD (n=458):
Model: Surv(OS, EVENT) ~ `B cell memory_CIBERSORT` + Age + Stage + Gender + Race + Purity + `FAM83H` 
236 patients with 58 dying ( 222 missing obs. )
                            coef          HR se(coef) 95%CI_l      95%CI_u
`B cell memory_CIBERSORT` 20.440 7.53192e+08   10.670   0.623 9.102786e+17
Age                        0.030 1.03000e+00    0.013   1.005 1.057000e+00
Stage2                     0.432 1.54000e+00    0.639   0.440 5.389000e+00
Stage3                     1.057 2.87800e+00    0.630   0.838 9.889000e+00
Stage4                     2.208 9.09700e+00    0.638   2.607 3.174400e+01
Gendermale                 0.368 1.44500e+00    0.294   0.812 2.572000e+00
RaceBlack                 -0.293 7.46000e-01    0.850   0.141 3.944000e+00
RaceWhite                 -0.253 7.76000e-01    0.791   0.165 3.656000e+00
Purity                    -0.293 7.46000e-01    0.664   0.203 2.742000e+00
FAM83H                    -0.142 8.68000e-01    0.223   0.560 1.345000e+00
                               z     p signif
`B cell memory_CIBERSORT`  1.916 0.055      ·
Age                        2.316 0.021      *
Stage2                     0.676 0.499       
Stage3                     1.679 0.093      ·
Stage4                     3.462 0.001     **
Gendermale                 1.252 0.211       
RaceBlack                 -0.345 0.730       
RaceWhite                 -0.320 0.749       
Purity                    -0.442 0.659       
FAM83H                    -0.634 0.526       
Rsquare = 0.137 (max possible = 8.97e-01 )
Likelihood ratio test p = 1.37e-04 
Wald test p = 7.7e-05 
Score (logrank) test p = 6.88e-06 

B cell memory_CIBERSORT in DLBC (n=48):
Model: Surv(OS, EVENT) ~ `B cell memory_CIBERSORT` + Age + Gender + Race + Purity + `FAM83H` 
41 patients with 5 dying ( 7 missing obs. )
                            coef          HR se(coef) 95%CI_l      95%CI_u
`B cell memory_CIBERSORT` 15.976 8672502.171    6.719  16.539 4.547511e+12
Age                       -0.082       0.921    0.061   0.818 1.038000e+00
Gendermale                -1.377       0.252    1.704   0.009 7.116000e+00
RaceBlack                 -1.851       0.157    2.695   0.001 3.091200e+01
RaceWhite                 -4.287       0.014    2.570   0.000 2.119000e+00
Purity                    -0.881       0.414    3.432   0.000 3.456570e+02
FAM83H                     3.863      47.620    1.570   2.194 1.033777e+03
                               z     p signif
`B cell memory_CIBERSORT`  2.378 0.017      *
Age                       -1.349 0.177       
Gendermale                -0.808 0.419       
RaceBlack                 -0.687 0.492       
RaceWhite                 -1.668 0.095      ·
Purity                    -0.257 0.797       
FAM83H                     2.460 0.014      *
Rsquare = 0.366 (max possible = 5.58e-01 )
Likelihood ratio test p = 9.13e-03 
Wald test p = 3.82e-01 
Score (logrank) test p = 8.73e-03 

B cell memory_CIBERSORT in ESCA (n=185):
Model: Surv(OS, EVENT) ~ `B cell memory_CIBERSORT` + Age + Stage + Gender + Race + Purity + `FAM83H` 
140 patients with 47 dying ( 45 missing obs. )
                            coef     HR se(coef) 95%CI_l    95%CI_u      z
`B cell memory_CIBERSORT`  2.053  7.793    5.028   0.000 148497.261  0.408
Age                        0.007  1.007    0.014   0.980      1.035  0.496
Stage2                     0.514  1.672    0.672   0.448      6.242  0.765
Stage3                     1.353  3.871    0.681   1.019     14.698  1.988
Stage4                     2.856 17.388    0.773   3.824     79.063  3.696
Gendermale                 0.447  1.563    0.541   0.542      4.511  0.826
RaceBlack                  0.404  1.497    1.071   0.183     12.221  0.377
RaceWhite                 -0.143  0.866    0.449   0.359      2.090 -0.319
Purity                     0.436  1.546    0.799   0.323      7.397  0.545
FAM83H                    -0.152  0.859    0.173   0.612      1.205 -0.881
                              p signif
`B cell memory_CIBERSORT` 0.683       
Age                       0.620       
Stage2                    0.444       
Stage3                    0.047      *
Stage4                    0.000    ***
Gendermale                0.409       
RaceBlack                 0.706       
RaceWhite                 0.750       
Purity                    0.586       
FAM83H                    0.378       
Rsquare = 0.149 (max possible = 9.32e-01 )
Likelihood ratio test p = 1.21e-02 
Wald test p = 6.48e-03 
Score (logrank) test p = 5.3e-04 

B cell memory_CIBERSORT in GBM (n=153):
Model: Surv(OS, EVENT) ~ `B cell memory_CIBERSORT` + Age + Gender + Race + Purity + `FAM83H` 
135 patients with 108 dying ( 18 missing obs. )
                            coef         HR se(coef) 95%CI_l      95%CI_u
`B cell memory_CIBERSORT` 11.901 147391.511   12.721   0.000 9.914066e+15
Age                        0.031      1.031    0.008   1.015 1.048000e+00
Gendermale                -0.136      0.873    0.216   0.572 1.332000e+00
RaceBlack                  0.549      1.732    0.734   0.411 7.307000e+00
RaceWhite                 -0.208      0.813    0.624   0.239 2.760000e+00
Purity                    -0.738      0.478    0.588   0.151 1.512000e+00
FAM83H                     0.387      1.473    0.186   1.023 2.121000e+00
                               z     p signif
`B cell memory_CIBERSORT`  0.936 0.350       
Age                        3.690 0.000    ***
Gendermale                -0.630 0.529       
RaceBlack                  0.748 0.454       
RaceWhite                 -0.333 0.739       
Purity                    -1.256 0.209       
FAM83H                     2.080 0.038      *
Rsquare = 0.161 (max possible = 9.98e-01 )
Likelihood ratio test p = 1.25e-03 
Wald test p = 1.99e-03 
Score (logrank) test p = 1.58e-03 

B cell memory_CIBERSORT in HNSC (n=522):
Model: Surv(OS, EVENT) ~ `B cell memory_CIBERSORT` + Age + Stage + Gender + Race + Purity + `FAM83H` 
411 patients with 176 dying ( 111 missing obs. )
                            coef    HR se(coef) 95%CI_l 95%CI_u      z     p
`B cell memory_CIBERSORT` -6.087 0.002    4.761   0.000  25.635 -1.279 0.201
Age                        0.022 1.022    0.008   1.007   1.037  2.846 0.004
Stage2                     0.640 1.896    0.544   0.653   5.508  1.176 0.239
Stage3                     0.900 2.460    0.538   0.857   7.060  1.674 0.094
Stage4                     1.287 3.621    0.510   1.331   9.846  2.521 0.012
Gendermale                -0.244 0.783    0.173   0.558   1.100 -1.410 0.159
RaceBlack                  0.170 1.186    0.559   0.396   3.549  0.304 0.761
RaceWhite                 -0.207 0.813    0.511   0.298   2.216 -0.404 0.686
Purity                    -0.143 0.867    0.372   0.418   1.796 -0.385 0.700
FAM83H                     0.029 1.030    0.124   0.807   1.313  0.235 0.814
                          signif
`B cell memory_CIBERSORT`       
Age                           **
Stage2                          
Stage3                         ·
Stage4                         *
Gendermale                      
RaceBlack                       
RaceWhite                       
Purity                          
FAM83H                          
Rsquare = 0.074 (max possible = 9.89e-01 )
Likelihood ratio test p = 4.77e-04 
Wald test p = 1.38e-03 
Score (logrank) test p = 9.78e-04 

B cell memory_CIBERSORT in HNSC-HPV+ (n=98):
Model: Surv(OS, EVENT) ~ `B cell memory_CIBERSORT` + Age + Stage + Gender + Race + Purity + `FAM83H` 
65 patients with 23 dying ( 33 missing obs. )
                            coef           HR  se(coef) 95%CI_l   95%CI_u
`B cell memory_CIBERSORT` -8.401 0.000000e+00     9.852   0.000 54631.128
Age                        0.002 1.002000e+00     0.027   0.951     1.056
Stage2                    17.447 3.776637e+07  5302.514   0.000       Inf
Stage3                    17.031 2.492754e+07  5302.514   0.000       Inf
Stage4                    17.532 4.110468e+07  5302.514   0.000       Inf
Gendermale                -0.341 7.110000e-01     0.590   0.224     2.259
RaceBlack                 19.314 2.444283e+08 12626.449   0.000       Inf
RaceWhite                 18.630 1.233122e+08 12626.449   0.000       Inf
Purity                    -2.099 1.230000e-01     1.156   0.013     1.180
FAM83H                     0.479 1.615000e+00     0.362   0.794     3.285
                               z     p signif
`B cell memory_CIBERSORT` -0.853 0.394       
Age                        0.076 0.939       
Stage2                     0.003 0.997       
Stage3                     0.003 0.997       
Stage4                     0.003 0.997       
Gendermale                -0.579 0.563       
RaceBlack                  0.002 0.999       
RaceWhite                  0.001 0.999       
Purity                    -1.816 0.069      ·
FAM83H                     1.323 0.186       
Rsquare = 0.134 (max possible = 9.17e-01 )
Likelihood ratio test p = 5.01e-01 
Wald test p = 7.77e-01 
Score (logrank) test p = 6.22e-01 

B cell memory_CIBERSORT in HNSC-HPV- (n=422):
Model: Surv(OS, EVENT) ~ `B cell memory_CIBERSORT` + Age + Stage + Gender + Race + Purity + `FAM83H` 
346 patients with 153 dying ( 76 missing obs. )
                            coef    HR se(coef) 95%CI_l 95%CI_u      z     p
`B cell memory_CIBERSORT` -6.206 0.002    5.647   0.000 129.290 -1.099 0.272
Age                        0.027 1.027    0.008   1.010   1.044  3.199 0.001
Stage2                     0.382 1.466    0.554   0.495   4.341  0.690 0.490
Stage3                     0.759 2.136    0.542   0.738   6.179  1.400 0.161
Stage4                     1.161 3.193    0.512   1.170   8.715  2.266 0.023
Gendermale                -0.274 0.760    0.184   0.531   1.090 -1.490 0.136
RaceBlack                  0.023 1.024    0.565   0.338   3.098  0.041 0.967
RaceWhite                 -0.365 0.694    0.513   0.254   1.897 -0.712 0.476
Purity                     0.121 1.129    0.409   0.507   2.516  0.297 0.766
FAM83H                    -0.041 0.960    0.137   0.735   1.255 -0.298 0.766
                          signif
`B cell memory_CIBERSORT`       
Age                           **
Stage2                          
Stage3                          
Stage4                         *
Gendermale                      
RaceBlack                       
RaceWhite                       
Purity                          
FAM83H                          
Rsquare = 0.089 (max possible = 9.89e-01 )
Likelihood ratio test p = 3.8e-04 
Wald test p = 1.16e-03 
Score (logrank) test p = 8.35e-04 

B cell memory_CIBERSORT in KICH (n=66):
Model: Surv(OS, EVENT) ~ `B cell memory_CIBERSORT` + Age + Stage + Gender + Race + Purity + `FAM83H` 
63 patients with 9 dying ( 3 missing obs. )
                             coef           HR  se(coef)      95%CI_l
`B cell memory_CIBERSORT` 117.948 1.675485e+51    35.864 4.970049e+20
Age                         0.091 1.095000e+00     0.029 1.035000e+00
Stage2                     16.766 1.911089e+07     0.857 3.561127e+06
Stage3                     18.925 1.655984e+08     0.783 3.570704e+07
Stage4                     21.148 1.529096e+09     0.912 2.558249e+08
Gendermale                 -1.952 1.420000e-01     0.740 3.300000e-02
RaceBlack                 -18.351 0.000000e+00 12541.557 0.000000e+00
RaceWhite                  -2.828 5.900000e-02     1.179 6.000000e-03
Purity                      6.684 7.998650e+02     4.592 9.900000e-02
FAM83H                     -0.924 3.970000e-01     0.404 1.800000e-01
                               95%CI_u      z     p signif
`B cell memory_CIBERSORT` 5.648337e+81  3.289 0.001     **
Age                       1.159000e+00  3.140 0.002     **
Stage2                    1.025591e+08 19.558 0.000    ***
Stage3                    7.679948e+08 24.177 0.000    ***
Stage4                    9.139593e+09 23.183 0.000    ***
Gendermale                6.060000e-01 -2.638 0.008     **
RaceBlack                          Inf -0.001 0.999       
RaceWhite                 5.970000e-01 -2.398 0.016      *
Purity                    6.486455e+06  1.456 0.146       
FAM83H                    8.750000e-01 -2.290 0.022      *
Rsquare = 0.397 (max possible = 6.71e-01 )
Likelihood ratio test p = 4.15e-04 
Wald test p = 0e+00 
Score (logrank) test p = 3.23e-09 

B cell memory_CIBERSORT in KIRC (n=533):
Model: Surv(OS, EVENT) ~ `B cell memory_CIBERSORT` + Age + Stage + Gender + Race + Purity + `FAM83H` 
450 patients with 138 dying ( 83 missing obs. )
                            coef    HR se(coef) 95%CI_l      95%CI_u      z
`B cell memory_CIBERSORT`  2.199 9.020   15.475   0.000 1.340181e+14  0.142
Age                        0.035 1.035    0.008   1.019 1.053000e+00  4.143
Stage2                     0.219 1.245    0.345   0.634 2.447000e+00  0.637
Stage3                     0.829 2.290    0.231   1.456 3.603000e+00  3.583
Stage4                     1.771 5.880    0.217   3.845 8.990000e+00  8.177
Gendermale                -0.084 0.919    0.184   0.641 1.318000e+00 -0.458
RaceBlack                  0.159 1.173    1.057   0.148 9.313000e+00  0.151
RaceWhite                  0.075 1.078    1.020   0.146 7.957000e+00  0.074
Purity                     0.011 1.011    0.371   0.488 2.092000e+00  0.029
FAM83H                    -0.083 0.921    0.118   0.731 1.160000e+00 -0.701
                              p signif
`B cell memory_CIBERSORT` 0.887       
Age                       0.000    ***
Stage2                    0.524       
Stage3                    0.000    ***
Stage4                    0.000    ***
Gendermale                0.647       
RaceBlack                 0.880       
RaceWhite                 0.941       
Purity                    0.977       
FAM83H                    0.484       
Rsquare = 0.175 (max possible = 9.65e-01 )
Likelihood ratio test p = 2.63e-14 
Wald test p = 2.74e-14 
Score (logrank) test p = 1.6e-17 

B cell memory_CIBERSORT in KIRP (n=290):
Model: Surv(OS, EVENT) ~ `B cell memory_CIBERSORT` + Age + Stage + Gender + Race + Purity + `FAM83H` 
219 patients with 34 dying ( 71 missing obs. )
                            coef       HR se(coef) 95%CI_l      95%CI_u      z
`B cell memory_CIBERSORT`  8.779 6497.086    7.955   0.001 3.837071e+10  1.104
Age                        0.006    1.006    0.016   0.975 1.037000e+00  0.357
Stage2                    -0.499    0.607    1.060   0.076 4.850000e+00 -0.470
Stage3                     1.589    4.898    0.430   2.107 1.138500e+01  3.692
Stage4                     2.500   12.181    0.539   4.238 3.501100e+01  4.641
Gendermale                -0.285    0.752    0.445   0.314 1.797000e+00 -0.641
RaceBlack                 -2.114    0.121    1.200   0.011 1.269000e+00 -1.761
RaceWhite                 -2.218    0.109    1.184   0.011 1.108000e+00 -1.874
Purity                    -0.217    0.805    0.762   0.181 3.586000e+00 -0.285
FAM83H                     0.011    1.011    0.194   0.692 1.478000e+00  0.056
                              p signif
`B cell memory_CIBERSORT` 0.270       
Age                       0.721       
Stage2                    0.638       
Stage3                    0.000    ***
Stage4                    0.000    ***
Gendermale                0.521       
RaceBlack                 0.078      ·
RaceWhite                 0.061      ·
Purity                    0.776       
FAM83H                    0.955       
Rsquare = 0.167 (max possible = 7.58e-01 )
Likelihood ratio test p = 1.62e-05 
Wald test p = 3.05e-06 
Score (logrank) test p = 2.89e-10 

B cell memory_CIBERSORT in LGG (n=516):
Model: Surv(OS, EVENT) ~ `B cell memory_CIBERSORT` + Age + Gender + Race + Purity + `FAM83H` 
463 patients with 112 dying ( 53 missing obs. )
                            coef          HR se(coef) 95%CI_l      95%CI_u
`B cell memory_CIBERSORT` 13.374  643371.999   18.079   0.000 1.575035e+21
Age                        0.062       1.064    0.008   1.047 1.081000e+00
Gendermale                 0.081       1.084    0.195   0.740 1.589000e+00
RaceBlack                 15.413 4938963.439 2007.726   0.000          Inf
RaceWhite                 15.437 5061019.484 2007.726   0.000          Inf
Purity                    -0.999       0.368    0.432   0.158 8.580000e-01
FAM83H                    -0.024       0.977    0.182   0.684 1.395000e+00
                               z     p signif
`B cell memory_CIBERSORT`  0.740 0.459       
Age                        7.605 0.000    ***
Gendermale                 0.414 0.679       
RaceBlack                  0.008 0.994       
RaceWhite                  0.008 0.994       
Purity                    -2.315 0.021      *
FAM83H                    -0.130 0.897       
Rsquare = 0.137 (max possible = 9.07e-01 )
Likelihood ratio test p = 3.23e-12 
Wald test p = 3.76e-12 
Score (logrank) test p = 3.34e-13 

B cell memory_CIBERSORT in LIHC (n=371):
Model: Surv(OS, EVENT) ~ `B cell memory_CIBERSORT` + Age + Stage + Gender + Race + Purity + `FAM83H` 
310 patients with 106 dying ( 61 missing obs. )
                            coef         HR se(coef) 95%CI_l      95%CI_u
`B cell memory_CIBERSORT` 12.604 297766.836   10.687   0.000 3.722621e+14
Age                        0.009      1.009    0.008   0.993 1.026000e+00
Stage2                     0.305      1.357    0.261   0.814 2.263000e+00
Stage3                     0.944      2.571    0.234   1.625 4.069000e+00
Stage4                     1.593      4.917    0.623   1.451 1.666500e+01
Gendermale                -0.134      0.874    0.226   0.561 1.363000e+00
RaceBlack                  0.865      2.375    0.491   0.907 6.220000e+00
RaceWhite                  0.064      1.066    0.242   0.663 1.714000e+00
Purity                     0.583      1.792    0.474   0.707 4.540000e+00
FAM83H                     0.045      1.046    0.110   0.844 1.297000e+00
                               z     p signif
`B cell memory_CIBERSORT`  1.179 0.238       
Age                        1.141 0.254       
Stage2                     1.171 0.241       
Stage3                     4.033 0.000    ***
Stage4                     2.558 0.011      *
Gendermale                -0.594 0.553       
RaceBlack                  1.761 0.078      ·
RaceWhite                  0.264 0.792       
Purity                     1.229 0.219       
FAM83H                     0.411 0.681       
Rsquare = 0.089 (max possible = 9.66e-01 )
Likelihood ratio test p = 1.33e-03 
Wald test p = 7.29e-04 
Score (logrank) test p = 2.63e-04 

B cell memory_CIBERSORT in LUAD (n=515):
Model: Surv(OS, EVENT) ~ `B cell memory_CIBERSORT` + Age + Stage + Gender + Race + Purity + `FAM83H` 
421 patients with 150 dying ( 94 missing obs. )
                            coef           HR se(coef) 95%CI_l 95%CI_u      z
`B cell memory_CIBERSORT` -0.379        0.684    2.905   0.002 203.380 -0.131
Age                        0.007        1.007    0.009   0.990   1.025  0.813
Stage2                     0.849        2.337    0.202   1.573   3.472  4.202
Stage3                     0.971        2.642    0.221   1.712   4.078  4.387
Stage4                     0.999        2.714    0.335   1.407   5.238  2.977
Gendermale                -0.032        0.969    0.172   0.691   1.358 -0.184
RaceBlack                 16.106  9875127.975 1908.059   0.000     Inf  0.008
RaceWhite                 16.273 11676579.112 1908.059   0.000     Inf  0.009
Purity                     0.530        1.699    0.351   0.854   3.382  1.509
FAM83H                     0.146        1.157    0.101   0.949   1.409  1.445
                              p signif
`B cell memory_CIBERSORT` 0.896       
Age                       0.416       
Stage2                    0.000    ***
Stage3                    0.000    ***
Stage4                    0.003     **
Gendermale                0.854       
RaceBlack                 0.993       
RaceWhite                 0.993       
Purity                    0.131       
FAM83H                    0.149       
Rsquare = 0.101 (max possible = 9.74e-01 )
Likelihood ratio test p = 2.22e-06 
Wald test p = 2.73e-05 
Score (logrank) test p = 3.17e-06 

B cell memory_CIBERSORT in LUSC (n=501):
Model: Surv(OS, EVENT) ~ `B cell memory_CIBERSORT` + Age + Stage + Gender + Race + Purity + `FAM83H` 
370 patients with 161 dying ( 131 missing obs. )
                            coef     HR se(coef) 95%CI_l   95%CI_u      z     p
`B cell memory_CIBERSORT`  3.570 35.506    2.885   0.124 10139.893  1.237 0.216
Age                        0.017  1.017    0.009   0.998     1.036  1.759 0.079
Stage2                     0.160  1.173    0.189   0.809     1.700  0.844 0.399
Stage3                     0.558  1.748    0.217   1.142     2.674  2.572 0.010
Stage4                     0.790  2.203    0.787   0.471    10.296  1.004 0.315
Gendermale                 0.426  1.531    0.195   1.045     2.244  2.186 0.029
RaceBlack                  0.009  1.009    0.604   0.309     3.299  0.015 0.988
RaceWhite                 -0.483  0.617    0.560   0.206     1.849 -0.863 0.388
Purity                    -0.356  0.701    0.370   0.339     1.448 -0.961 0.337
FAM83H                     0.142  1.153    0.105   0.939     1.415  1.360 0.174
                          signif
`B cell memory_CIBERSORT`       
Age                            ·
Stage2                          
Stage3                         *
Stage4                          
Gendermale                     *
RaceBlack                       
RaceWhite                       
Purity                          
FAM83H                          
Rsquare = 0.058 (max possible = 9.87e-01 )
Likelihood ratio test p = 1.46e-02 
Wald test p = 1.2e-02 
Score (logrank) test p = 1.03e-02 

B cell memory_CIBERSORT in MESO (n=87):
Model: Surv(OS, EVENT) ~ `B cell memory_CIBERSORT` + Age + Stage + Gender + Race + Purity + `FAM83H` 
85 patients with 72 dying ( 2 missing obs. )
                            coef    HR se(coef) 95%CI_l  95%CI_u      z     p
`B cell memory_CIBERSORT` -3.606 0.027    5.436   0.000 1152.152 -0.663 0.507
Age                        0.021 1.021    0.016   0.989    1.053  1.278 0.201
Stage2                    -0.185 0.831    0.477   0.326    2.116 -0.389 0.698
Stage3                    -0.109 0.897    0.420   0.394    2.042 -0.259 0.796
Stage4                    -0.164 0.849    0.483   0.330    2.185 -0.340 0.734
Gendermale                -0.173 0.841    0.329   0.442    1.602 -0.527 0.598
RaceBlack                 -0.414 0.661    1.743   0.022   20.127 -0.238 0.812
RaceWhite                 -1.036 0.355    1.320   0.027    4.720 -0.785 0.433
Purity                    -0.877 0.416    0.585   0.132    1.308 -1.501 0.133
FAM83H                     0.006 1.006    0.173   0.717    1.411  0.033 0.974
                          signif
`B cell memory_CIBERSORT`       
Age                             
Stage2                          
Stage3                          
Stage4                          
Gendermale                      
RaceBlack                       
RaceWhite                       
Purity                          
FAM83H                          
Rsquare = 0.065 (max possible = 9.98e-01 )
Likelihood ratio test p = 8.35e-01 
Wald test p = 8.15e-01 
Score (logrank) test p = 8.08e-01 

B cell memory_CIBERSORT in OV (n=303):
Model: Surv(OS, EVENT) ~ `B cell memory_CIBERSORT` + Age + Race + Purity + `FAM83H` 
238 patients with 153 dying ( 65 missing obs. )
                            coef    HR se(coef) 95%CI_l  95%CI_u      z     p
`B cell memory_CIBERSORT` -1.154 0.315    5.125   0.000 7259.188 -0.225 0.822
Age                        0.036 1.037    0.008   1.020    1.053  4.341 0.000
RaceBlack                 -0.043 0.958    0.577   0.309    2.970 -0.075 0.940
RaceWhite                 -0.155 0.856    0.515   0.312    2.352 -0.301 0.764
Purity                    -0.574 0.563    0.672   0.151    2.103 -0.854 0.393
FAM83H                    -0.024 0.977    0.095   0.811    1.176 -0.248 0.804
                          signif
`B cell memory_CIBERSORT`       
Age                          ***
RaceBlack                       
RaceWhite                       
Purity                          
FAM83H                          
Rsquare = 0.082 (max possible = 9.97e-01 )
Likelihood ratio test p = 2.46e-03 
Wald test p = 2.12e-03 
Score (logrank) test p = 1.78e-03 

B cell memory_CIBERSORT in PAAD (n=179):
Model: Surv(OS, EVENT) ~ `B cell memory_CIBERSORT` + Age + Stage + Gender + Race + Purity + `FAM83H` 
165 patients with 89 dying ( 14 missing obs. )
                            coef    HR se(coef) 95%CI_l 95%CI_u      z     p
`B cell memory_CIBERSORT` -6.007 0.002    4.791   0.000  29.494 -1.254 0.210
Age                        0.021 1.021    0.011   1.000   1.043  1.939 0.052
Stage2                     0.526 1.692    0.436   0.720   3.975  1.206 0.228
Stage3                    -0.099 0.906    1.094   0.106   7.731 -0.091 0.928
Stage4                    -0.041 0.959    0.830   0.189   4.882 -0.050 0.960
Gendermale                -0.219 0.803    0.216   0.526   1.227 -1.013 0.311
RaceBlack                  0.366 1.442    0.745   0.335   6.208  0.491 0.623
RaceWhite                  0.497 1.644    0.475   0.648   4.172  1.046 0.295
Purity                    -0.802 0.448    0.432   0.192   1.046 -1.857 0.063
FAM83H                     0.320 1.378    0.130   1.069   1.776  2.472 0.013
                          signif
`B cell memory_CIBERSORT`       
Age                            ·
Stage2                          
Stage3                          
Stage4                          
Gendermale                      
RaceBlack                       
RaceWhite                       
Purity                         ·
FAM83H                         *
Rsquare = 0.13 (max possible = 9.91e-01 )
Likelihood ratio test p = 1.08e-02 
Wald test p = 3.34e-02 
Score (logrank) test p = 2.87e-02 

B cell memory_CIBERSORT in PCPG (n=181):
Model: Surv(OS, EVENT) ~ `B cell memory_CIBERSORT` + Age + Gender + Race + Purity + `FAM83H` 
164 patients with 7 dying ( 17 missing obs. )
                              coef           HR  se(coef)      95%CI_l
`B cell memory_CIBERSORT` -124.658 0.000000e+00    86.247 0.000000e+00
Age                          0.176 1.193000e+00     0.039 1.105000e+00
Gendermale                   1.714 5.551000e+00     1.151 5.820000e-01
RaceBlack                  -12.488 0.000000e+00 11731.029 0.000000e+00
RaceWhite                   17.835 5.566001e+07 11729.178 0.000000e+00
Purity                      29.235 4.973099e+12     5.001 2.753166e+08
FAM83H                       4.083 5.931400e+01     0.532 2.090400e+01
                               95%CI_u      z     p signif
`B cell memory_CIBERSORT` 1.885929e+19 -1.445 0.148       
Age                       1.288000e+00  4.528 0.000    ***
Gendermale                5.294400e+01  1.490 0.136       
RaceBlack                          Inf -0.001 0.999       
RaceWhite                          Inf  0.002 0.999       
Purity                    8.983008e+16  5.846 0.000    ***
FAM83H                    1.682970e+02  7.673 0.000    ***
Rsquare = 0.225 (max possible = 3.07e-01 )
Likelihood ratio test p = 5.75e-07 
Wald test p = 2.13e-22 
Score (logrank) test p = 5.16e-06 

B cell memory_CIBERSORT in PRAD (n=498):
Model: Surv(OS, EVENT) ~ `B cell memory_CIBERSORT` + Age + Race + Purity + `FAM83H` 
403 patients with 9 dying ( 95 missing obs. )
                             coef           HR se(coef) 95%CI_l      95%CI_u
`B cell memory_CIBERSORT` -24.533        0.000   29.491   0.000 2.804632e+14
Age                         0.012        1.012    0.057   0.905 1.132000e+00
RaceBlack                  14.910  2987928.540 6936.375   0.000          Inf
RaceWhite                  16.363 12773812.984 6936.375   0.000          Inf
Purity                      1.128        3.091    1.425   0.189 5.051700e+01
FAM83H                     -0.127        0.881    0.632   0.255 3.039000e+00
                               z     p signif
`B cell memory_CIBERSORT` -0.832 0.405       
Age                        0.208 0.835       
RaceBlack                  0.002 0.998       
RaceWhite                  0.002 0.998       
Purity                     0.792 0.429       
FAM83H                    -0.201 0.841       
Rsquare = 0.01 (max possible = 1.83e-01 )
Likelihood ratio test p = 6.91e-01 
Wald test p = 8.45e-01 
Score (logrank) test p = 7.89e-01 

B cell memory_CIBERSORT in READ (n=166):
Model: Surv(OS, EVENT) ~ `B cell memory_CIBERSORT` + Age + Stage + Gender + Race + Purity + `FAM83H` 
72 patients with 13 dying ( 94 missing obs. )
                               coef          HR  se(coef) 95%CI_l       95%CI_u
`B cell memory_CIBERSORT` -1497.445       0.000  1047.310   0.000 1.378666e+241
Age                           0.118       1.125     0.058   1.003  1.261000e+00
Stage2                       -3.021       0.049     1.426   0.003  7.970000e-01
Stage3                       -1.454       0.234     1.125   0.026  2.121000e+00
Stage4                       -2.213       0.109     1.304   0.008  1.410000e+00
Gendermale                    0.009       1.009     0.825   0.200  5.081000e+00
RaceBlack                    -1.644       0.193 58283.414   0.000           Inf
RaceWhite                    15.855 7687101.011 57789.657   0.000           Inf
Purity                       -2.626       0.072     1.774   0.002  2.343000e+00
FAM83H                        0.300       1.350     0.608   0.410  4.449000e+00
                               z     p signif
`B cell memory_CIBERSORT` -1.430 0.153       
Age                        2.016 0.044      *
Stage2                    -2.119 0.034      *
Stage3                    -1.292 0.196       
Stage4                    -1.697 0.090      ·
Gendermale                 0.011 0.991       
RaceBlack                  0.000 1.000   <NA>
RaceWhite                  0.000 1.000   <NA>
Purity                    -1.480 0.139       
FAM83H                     0.494 0.621       
Rsquare = 0.306 (max possible = 7.04e-01 )
Likelihood ratio test p = 3.34e-03 
Wald test p = 8.04e-01 
Score (logrank) test p = 3.37e-02 

B cell memory_CIBERSORT in SARC (n=260):
Model: Surv(OS, EVENT) ~ `B cell memory_CIBERSORT` + Age + Gender + Race + Purity + `FAM83H` 
233 patients with 90 dying ( 27 missing obs. )
                             coef    HR se(coef) 95%CI_l      95%CI_u      z
`B cell memory_CIBERSORT` -18.421 0.000   18.201   0.000 31118007.702 -1.012
Age                         0.025 1.025    0.008   1.009        1.042  3.004
Gendermale                 -0.054 0.947    0.227   0.607        1.478 -0.239
RaceBlack                  -0.245 0.783    1.091   0.092        6.638 -0.225
RaceWhite                  -0.564 0.569    1.025   0.076        4.243 -0.550
Purity                      1.004 2.730    0.603   0.837        8.902  1.665
FAM83H                      0.144 1.155    0.114   0.923        1.444  1.261
                              p signif
`B cell memory_CIBERSORT` 0.312       
Age                       0.003     **
Gendermale                0.811       
RaceBlack                 0.822       
RaceWhite                 0.582       
Purity                    0.096      ·
FAM83H                    0.207       
Rsquare = 0.055 (max possible = 9.75e-01 )
Likelihood ratio test p = 6.6e-02 
Wald test p = 9.81e-02 
Score (logrank) test p = 9.58e-02 

B cell memory_CIBERSORT in SKCM (n=471):
Model: Surv(OS, EVENT) ~ `B cell memory_CIBERSORT` + Age + Stage + Gender + Race + Purity + `FAM83H` 
390 patients with 186 dying ( 81 missing obs. )
                            coef    HR se(coef) 95%CI_l 95%CI_u      z     p
`B cell memory_CIBERSORT`  0.266 1.304    1.837   0.036  47.745  0.145 0.885
Age                        0.017 1.018    0.005   1.007   1.028  3.295 0.001
Stage2                     0.210 1.233    0.220   0.801   1.899  0.954 0.340
Stage3                     0.626 1.870    0.204   1.253   2.791  3.064 0.002
Stage4                     1.351 3.863    0.352   1.939   7.695  3.844 0.000
Gendermale                -0.084 0.919    0.158   0.675   1.253 -0.532 0.595
RaceWhite                 -1.196 0.303    0.403   0.137   0.666 -2.968 0.003
Purity                     0.948 2.580    0.344   1.314   5.064  2.754 0.006
FAM83H                     0.224 1.252    0.076   1.079   1.452  2.960 0.003
                          signif
`B cell memory_CIBERSORT`       
Age                           **
Stage2                          
Stage3                        **
Stage4                       ***
Gendermale                      
RaceWhite                     **
Purity                        **
FAM83H                        **
Rsquare = 0.144 (max possible = 9.92e-01 )
Likelihood ratio test p = 9.72e-10 
Wald test p = 7.24e-10 
Score (logrank) test p = 7.31e-11 

B cell memory_CIBERSORT in SKCM-Primary (n=103):
Model: Surv(OS, EVENT) ~ `B cell memory_CIBERSORT` + Age + Stage + Gender + Race + Purity + `FAM83H` 
94 patients with 26 dying ( 9 missing obs. )
                            coef           HR se(coef) 95%CI_l      95%CI_u
`B cell memory_CIBERSORT`  3.171 2.382600e+01    6.756   0.000 13417985.829
Age                        0.011 1.011000e+00    0.016   0.979        1.044
Stage2                    17.401 3.607666e+07 6211.555   0.000          Inf
Stage3                    17.929 6.115018e+07 6211.555   0.000          Inf
Stage4                    20.289 6.475502e+08 6211.555   0.000          Inf
Gendermale                 0.216 1.241000e+00    0.436   0.528        2.915
RaceWhite                 -1.201 3.010000e-01    0.643   0.085        1.062
Purity                     0.524 1.688000e+00    0.997   0.239       11.914
FAM83H                     0.192 1.212000e+00    0.261   0.726        2.023
                               z     p signif
`B cell memory_CIBERSORT`  0.469 0.639       
Age                        0.669 0.504       
Stage2                     0.003 0.998       
Stage3                     0.003 0.998       
Stage4                     0.003 0.997       
Gendermale                 0.495 0.620       
RaceWhite                 -1.867 0.062      ·
Purity                     0.525 0.599       
FAM83H                     0.734 0.463       
Rsquare = 0.152 (max possible = 8.69e-01 )
Likelihood ratio test p = 7.72e-02 
Wald test p = 7.02e-02 
Score (logrank) test p = 6.5e-03 

B cell memory_CIBERSORT in SKCM-Metastasis (n=368):
Model: Surv(OS, EVENT) ~ `B cell memory_CIBERSORT` + Age + Stage + Gender + Race + Purity + `FAM83H` 
296 patients with 160 dying ( 72 missing obs. )
                            coef    HR se(coef) 95%CI_l 95%CI_u      z     p
`B cell memory_CIBERSORT`  0.569 1.766    1.938   0.040  78.773  0.293 0.769
Age                        0.020 1.020    0.006   1.009   1.032  3.451 0.001
Stage2                     0.111 1.117    0.232   0.709   1.760  0.477 0.633
Stage3                     0.579 1.785    0.209   1.184   2.689  2.769 0.006
Stage4                     1.117 3.057    0.400   1.397   6.691  2.796 0.005
Gendermale                -0.096 0.909    0.173   0.647   1.276 -0.554 0.580
RaceWhite                 -1.049 0.350    0.603   0.107   1.142 -1.740 0.082
Purity                     1.051 2.861    0.376   1.370   5.971  2.799 0.005
FAM83H                     0.195 1.215    0.082   1.034   1.427  2.369 0.018
                          signif
`B cell memory_CIBERSORT`       
Age                           **
Stage2                          
Stage3                        **
Stage4                        **
Gendermale                      
RaceWhite                      ·
Purity                        **
FAM83H                         *
Rsquare = 0.151 (max possible = 9.95e-01 )
Likelihood ratio test p = 2.23e-07 
Wald test p = 3.76e-07 
Score (logrank) test p = 1.27e-07 

B cell memory_CIBERSORT in STAD (n=415):
Model: Surv(OS, EVENT) ~ `B cell memory_CIBERSORT` + Age + Stage + Gender + Race + Purity + `FAM83H` 
289 patients with 111 dying ( 126 missing obs. )
                            coef    HR se(coef) 95%CI_l 95%CI_u      z     p
`B cell memory_CIBERSORT` -1.161 0.313    1.863   0.008  12.067 -0.623 0.533
Age                        0.031 1.031    0.010   1.010   1.052  2.977 0.003
Stage2                     0.636 1.889    0.396   0.870   4.102  1.608 0.108
Stage3                     1.009 2.742    0.367   1.336   5.625  2.751 0.006
Stage4                     1.464 4.325    0.508   1.600  11.695  2.886 0.004
Gendermale                 0.168 1.183    0.211   0.783   1.787  0.798 0.425
RaceBlack                  0.460 1.584    0.454   0.651   3.854  1.014 0.310
RaceWhite                  0.168 1.183    0.246   0.731   1.915  0.683 0.495
Purity                    -0.490 0.613    0.379   0.291   1.288 -1.292 0.196
FAM83H                    -0.245 0.783    0.090   0.656   0.934 -2.719 0.007
                          signif
`B cell memory_CIBERSORT`       
Age                           **
Stage2                          
Stage3                        **
Stage4                        **
Gendermale                      
RaceBlack                       
RaceWhite                       
Purity                          
FAM83H                        **
Rsquare = 0.091 (max possible = 9.79e-01 )
Likelihood ratio test p = 2.07e-03 
Wald test p = 2.26e-03 
Score (logrank) test p = 2.09e-03 

B cell memory_CIBERSORT in TGCT (n=150):
Model: Surv(OS, EVENT) ~ `B cell memory_CIBERSORT` + Age + Stage + Race + Purity + `FAM83H` 
75 patients with 2 dying ( 75 missing obs. )
                               coef           HR     se(coef) 95%CI_l 95%CI_u
`B cell memory_CIBERSORT` -5057.794 0.000000e+00 36982334.566       0     Inf
Age                          -1.579 2.060000e-01     1834.463       0     Inf
Stage2                       -8.133 0.000000e+00    47427.262       0     Inf
Stage3                        9.027 8.328453e+03   105287.972       0     Inf
RaceBlack                    12.830 3.734008e+05   415781.375       0     Inf
RaceWhite                   -23.355 0.000000e+00   415785.013       0     Inf
Purity                       41.994 1.728261e+18   221261.100       0     Inf
FAM83H                        2.442 1.149200e+01    14342.779       0     Inf
                               z     p signif
`B cell memory_CIBERSORT`  0.000 1.000   <NA>
Age                       -0.001 0.999       
Stage2                     0.000 1.000   <NA>
Stage3                     0.000 1.000   <NA>
RaceBlack                  0.000 1.000   <NA>
RaceWhite                  0.000 1.000   <NA>
Purity                     0.000 1.000   <NA>
FAM83H                     0.000 1.000   <NA>
Rsquare = 0.14 (max possible = 1.4e-01 )
Likelihood ratio test p = 1.84e-01 
Wald test p = 1e+00 
Score (logrank) test p = 5.05e-03 

B cell memory_CIBERSORT in THCA (n=509):
Model: Surv(OS, EVENT) ~ `B cell memory_CIBERSORT` + Age + Stage + Gender + Race + Purity + `FAM83H` 
395 patients with 16 dying ( 114 missing obs. )
                            coef           HR se(coef) 95%CI_l    95%CI_u
`B cell memory_CIBERSORT` -2.427        0.088    7.500   0.000 213814.692
Age                        0.168        1.183    0.034   1.108      1.264
Stage2                    -0.701        0.496    1.121   0.055      4.462
Stage3                     0.386        1.470    0.958   0.225      9.607
Stage4                     1.648        5.195    1.056   0.656     41.119
Gendermale                -0.076        0.927    0.659   0.255      3.373
RaceBlack                 16.988 23857735.621 6382.992   0.000        Inf
RaceWhite                 16.725 18339511.109 6382.992   0.000        Inf
Purity                     2.520       12.431    1.182   1.227    125.978
FAM83H                     1.465        4.327    0.623   1.276     14.671
                               z     p signif
`B cell memory_CIBERSORT` -0.324 0.746       
Age                        5.014 0.000    ***
Stage2                    -0.625 0.532       
Stage3                     0.403 0.687       
Stage4                     1.561 0.119       
Gendermale                -0.115 0.908       
RaceBlack                  0.003 0.998       
RaceWhite                  0.003 0.998       
Purity                     2.133 0.033      *
FAM83H                     2.351 0.019      *
Rsquare = 0.162 (max possible = 3.47e-01 )
Likelihood ratio test p = 4.55e-11 
Wald test p = 1.02e-03 
Score (logrank) test p = 2.59e-11 

B cell memory_CIBERSORT in THYM (n=120):
Model: Surv(OS, EVENT) ~ `B cell memory_CIBERSORT` + Age + Gender + Race + Purity + `FAM83H` 
113 patients with 9 dying ( 7 missing obs. )
                             coef    HR  se(coef) 95%CI_l 95%CI_u      z     p
`B cell memory_CIBERSORT` -93.386 0.000    45.532   0.000   0.016 -2.051 0.040
Age                         0.049 1.051     0.035   0.982   1.124  1.429 0.153
Gendermale                 -0.550 0.577     0.824   0.115   2.901 -0.667 0.505
RaceBlack                 -15.051 0.000 11045.344   0.000     Inf -0.001 0.999
RaceWhite                   1.167 3.213     1.345   0.230  44.851  0.868 0.385
Purity                     -0.062 0.940     1.303   0.073  12.074 -0.048 0.962
FAM83H                      0.369 1.447     0.499   0.544   3.851  0.740 0.459
                          signif
`B cell memory_CIBERSORT`      *
Age                             
Gendermale                      
RaceBlack                       
RaceWhite                       
Purity                          
FAM83H                          
Rsquare = 0.114 (max possible = 4.51e-01 )
Likelihood ratio test p = 5.62e-02 
Wald test p = 3.07e-01 
Score (logrank) test p = 2.35e-01 

B cell memory_CIBERSORT in UCEC (n=545):
Model: Surv(OS, EVENT) ~ `B cell memory_CIBERSORT` + Age + Race + Purity + `FAM83H` 
85 patients with 16 dying ( 460 missing obs. )
                            coef       HR se(coef) 95%CI_l      95%CI_u      z
`B cell memory_CIBERSORT`  7.555 1909.984   11.760   0.000 1.954116e+13  0.642
Age                       -0.006    0.994    0.030   0.936 1.055000e+00 -0.208
RaceWhite                  1.411    4.100    0.694   1.052 1.597500e+01  2.033
Purity                     1.361    3.900    1.251   0.336 4.526500e+01  1.088
FAM83H                     0.056    1.058    0.425   0.460 2.432000e+00  0.132
                              p signif
`B cell memory_CIBERSORT` 0.521       
Age                       0.836       
RaceWhite                 0.042      *
Purity                    0.277       
FAM83H                    0.895       
Rsquare = 0.085 (max possible = 7.29e-01 )
Likelihood ratio test p = 1.8e-01 
Wald test p = 2.8e-01 
Score (logrank) test p = 2.17e-01 

B cell memory_CIBERSORT in UCS (n=57):
Model: Surv(OS, EVENT) ~ `B cell memory_CIBERSORT` + Age + Race + Purity + `FAM83H` 
52 patients with 32 dying ( 5 missing obs. )
                            coef           HR se(coef) 95%CI_l      95%CI_u
`B cell memory_CIBERSORT` -6.013        0.002   13.398   0.000 6.206464e+08
Age                        0.043        1.044    0.025   0.995 1.096000e+00
RaceBlack                 17.685 47899466.710 6508.034   0.000          Inf
RaceWhite                 17.901 59445910.474 6508.034   0.000          Inf
Purity                    -0.774        0.461    1.192   0.045 4.772000e+00
FAM83H                     0.034        1.035    0.187   0.717 1.494000e+00
                               z     p signif
`B cell memory_CIBERSORT` -0.449 0.654       
Age                        1.749 0.080      ·
RaceBlack                  0.003 0.998       
RaceWhite                  0.003 0.998       
Purity                    -0.649 0.516       
FAM83H                     0.182 0.855       
Rsquare = 0.123 (max possible = 9.83e-01 )
Likelihood ratio test p = 3.37e-01 
Wald test p = 4.52e-01 
Score (logrank) test p = 3.43e-01 

B cell memory_CIBERSORT in UVM (n=80):
Model: Surv(OS, EVENT) ~ `B cell memory_CIBERSORT` + Age + Stage + Gender + Purity + `FAM83H` 
77 patients with 22 dying ( 3 missing obs. )
                             coef     HR se(coef) 95%CI_l      95%CI_u      z
`B cell memory_CIBERSORT` -12.076  0.000   24.895   0.000 8.836457e+15 -0.485
Age                         0.042  1.043    0.020   1.002 1.086000e+00  2.063
Stage3                      0.212  1.236    0.502   0.462 3.306000e+00  0.422
Stage4                      3.919 50.341    1.232   4.496 5.636270e+02  3.180
Gendermale                  0.352  1.421    0.496   0.538 3.755000e+00  0.709
Purity                      1.545  4.689    1.272   0.387 5.675000e+01  1.215
FAM83H                      0.284  1.328    0.328   0.698 2.528000e+00  0.864
                              p signif
`B cell memory_CIBERSORT` 0.628       
Age                       0.039      *
Stage3                    0.673       
Stage4                    0.001     **
Gendermale                0.478       
Purity                    0.224       
FAM83H                    0.388       
Rsquare = 0.262 (max possible = 8.72e-01 )
Likelihood ratio test p = 1.46e-03 
Wald test p = 5.56e-03 
Score (logrank) test p = 5.92e-09 

B cell memory_CIBERSORT-ABS in ACC (n=79):
Model: Surv(OS, EVENT) ~ `B cell memory_CIBERSORT-ABS` + Age + Gender + Race + Purity + `FAM83H` 
64 patients with 24 dying ( 15 missing obs. )
                                 coef           HR  se(coef) 95%CI_l
`B cell memory_CIBERSORT-ABS` -62.839        0.000    85.613   0.000
Age                             0.009        1.009     0.013   0.984
Gendermale                      0.852        2.344     0.462   0.947
RaceBlack                      -0.795        0.452 14748.531   0.000
RaceWhite                      16.783 19435494.125 12941.709   0.000
Purity                         -0.775        0.461     2.450   0.004
FAM83H                          0.791        2.205     0.261   1.323
                                   95%CI_u      z     p signif
`B cell memory_CIBERSORT-ABS` 3.830222e+45 -0.734 0.463       
Age                           1.035000e+00  0.687 0.492       
Gendermale                    5.800000e+00  1.842 0.065      ·
RaceBlack                              Inf  0.000 1.000   <NA>
RaceWhite                              Inf  0.001 0.999       
Purity                        5.608800e+01 -0.316 0.752       
FAM83H                        3.676000e+00  3.032 0.002     **
Rsquare = 0.214 (max possible = 9.38e-01 )
Likelihood ratio test p = 3.08e-02 
Wald test p = 8.39e-02 
Score (logrank) test p = 2.57e-02 

B cell memory_CIBERSORT-ABS in BLCA (n=408):
Model: Surv(OS, EVENT) ~ `B cell memory_CIBERSORT-ABS` + Age + Stage + Gender + Race + Purity + `FAM83H` 
348 patients with 160 dying ( 60 missing obs. )
                                coef          HR se(coef) 95%CI_l 95%CI_u
`B cell memory_CIBERSORT-ABS` -2.677       0.069    2.846   0.000  18.180
Age                            0.033       1.033    0.009   1.016   1.051
Stage2                        14.567 2120257.881 1857.530   0.000     Inf
Stage3                        14.992 3244303.859 1857.530   0.000     Inf
Stage4                        15.527 5536830.399 1857.530   0.000     Inf
Gendermale                    -0.183       0.833    0.179   0.586   1.184
RaceBlack                      0.700       2.014    0.447   0.839   4.835
RaceWhite                      0.118       1.125    0.356   0.560   2.259
Purity                         0.109       1.115    0.344   0.567   2.189
FAM83H                        -0.058       0.944    0.100   0.776   1.148
                                   z     p signif
`B cell memory_CIBERSORT-ABS` -0.941 0.347       
Age                            3.788 0.000    ***
Stage2                         0.008 0.994       
Stage3                         0.008 0.994       
Stage4                         0.008 0.993       
Gendermale                    -1.020 0.308       
RaceBlack                      1.566 0.117       
RaceWhite                      0.330 0.741       
Purity                         0.315 0.753       
FAM83H                        -0.577 0.564       
Rsquare = 0.133 (max possible = 9.91e-01 )
Likelihood ratio test p = 3.03e-07 
Wald test p = 1.84e-06 
Score (logrank) test p = 4.96e-07 

B cell memory_CIBERSORT-ABS in BRCA (n=1100):
Model: Surv(OS, EVENT) ~ `B cell memory_CIBERSORT-ABS` + Age + Stage + Gender + Race + Purity + `FAM83H` 
878 patients with 121 dying ( 222 missing obs. )
                                coef     HR se(coef) 95%CI_l   95%CI_u      z
`B cell memory_CIBERSORT-ABS` -0.207  0.813    4.819   0.000 10267.643 -0.043
Age                            0.036  1.036    0.008   1.021     1.052  4.740
Stage2                         0.406  1.500    0.304   0.827     2.722  1.335
Stage3                         1.189  3.284    0.314   1.776     6.073  3.792
Stage4                         2.515 12.361    0.389   5.771    26.476  6.470
Gendermale                     0.047  1.049    1.008   0.145     7.560  0.047
RaceBlack                      0.010  1.010    0.621   0.299     3.412  0.016
RaceWhite                     -0.219  0.803    0.596   0.250     2.582 -0.368
Purity                         0.536  1.710    0.440   0.722     4.049  1.220
FAM83H                        -0.033  0.968    0.128   0.753     1.243 -0.259
                                  p signif
`B cell memory_CIBERSORT-ABS` 0.966       
Age                           0.000    ***
Stage2                        0.182       
Stage3                        0.000    ***
Stage4                        0.000    ***
Gendermale                    0.963       
RaceBlack                     0.987       
RaceWhite                     0.713       
Purity                        0.223       
FAM83H                        0.796       
Rsquare = 0.081 (max possible = 7.85e-01 )
Likelihood ratio test p = 7.21e-12 
Wald test p = 2.19e-15 
Score (logrank) test p = 3.07e-21 

B cell memory_CIBERSORT-ABS in BRCA-Basal (n=191):
Model: Surv(OS, EVENT) ~ `B cell memory_CIBERSORT-ABS` + Age + Stage + Race + Purity + `FAM83H` 
163 patients with 24 dying ( 28 missing obs. )
                                 coef           HR se(coef) 95%CI_l 95%CI_u
`B cell memory_CIBERSORT-ABS` -14.426 0.000000e+00   10.601   0.000 573.504
Age                             0.004 1.004000e+00    0.017   0.971   1.039
Stage2                         18.724 1.354597e+08 6406.598   0.000     Inf
Stage3                         20.103 5.375413e+08 6406.598   0.000     Inf
Stage4                         23.180 1.166235e+10 6406.598   0.000     Inf
RaceBlack                      -1.012 3.630000e-01    1.131   0.040   3.336
RaceWhite                      -1.468 2.300000e-01    1.165   0.023   2.260
Purity                          0.034 1.035000e+00    1.131   0.113   9.492
FAM83H                          0.335 1.399000e+00    0.302   0.774   2.528
                                   z     p signif
`B cell memory_CIBERSORT-ABS` -1.361 0.174       
Age                            0.246 0.806       
Stage2                         0.003 0.998       
Stage3                         0.003 0.997       
Stage4                         0.004 0.997       
RaceBlack                     -0.895 0.371       
RaceWhite                     -1.260 0.208       
Purity                         0.030 0.976       
FAM83H                         1.111 0.267       
Rsquare = 0.175 (max possible = 7.18e-01 )
Likelihood ratio test p = 2.62e-04 
Wald test p = 4.55e-03 
Score (logrank) test p = 1.8e-06 

B cell memory_CIBERSORT-ABS in BRCA-Her2 (n=82):
Model: Surv(OS, EVENT) ~ `B cell memory_CIBERSORT-ABS` + Age + Stage + Race + Purity + `FAM83H` 
59 patients with 11 dying ( 23 missing obs. )
                                coef           HR  se(coef) 95%CI_l
`B cell memory_CIBERSORT-ABS` 34.587 1.049569e+15   130.712   0.000
Age                            0.024 1.024000e+00     0.028   0.969
Stage2                        18.276 8.654137e+07 15842.980   0.000
Stage3                        20.355 6.920740e+08 15842.980   0.000
Stage4                            NA           NA     0.000      NA
RaceBlack                     -3.310 3.700000e-02     1.837   0.001
RaceWhite                     -2.114 1.210000e-01     1.522   0.006
Purity                         4.050 5.737100e+01     2.529   0.403
FAM83H                        -0.618 5.390000e-01     0.644   0.153
                                    95%CI_u      z     p signif
`B cell memory_CIBERSORT-ABS` 1.919993e+126  0.265 0.791       
Age                            1.082000e+00  0.840 0.401       
Stage2                                  Inf  0.001 0.999       
Stage3                                  Inf  0.001 0.999       
Stage4                                   NA     NA    NA   <NA>
RaceBlack                      1.338000e+00 -1.801 0.072      ·
RaceWhite                      2.385000e+00 -1.389 0.165       
Purity                         8.161030e+03  1.601 0.109       
FAM83H                         1.904000e+00 -0.960 0.337       
Rsquare = 0.381 (max possible = 6.68e-01 )
Likelihood ratio test p = 4.22e-04 
Wald test p = 3.09e-01 
Score (logrank) test p = 2.83e-14 

B cell memory_CIBERSORT-ABS in BRCA-LumA (n=568):
Model: Surv(OS, EVENT) ~ `B cell memory_CIBERSORT-ABS` + Age + Stage + Gender + Race + Purity + `FAM83H` 
464 patients with 55 dying ( 104 missing obs. )
                                 coef    HR se(coef) 95%CI_l     95%CI_u      z
`B cell memory_CIBERSORT-ABS`   1.170 3.223    7.057   0.000 3274519.831  0.166
Age                             0.048 1.050    0.012   1.025       1.074  4.067
Stage2                          0.327 1.387    0.375   0.666       2.892  0.874
Stage3                          0.868 2.382    0.395   1.098       5.169  2.196
Stage4                          2.160 8.673    0.596   2.696      27.895  3.624
Gendermale                    -15.357 0.000 3460.812   0.000         Inf -0.004
RaceBlack                      -0.434 0.648    1.176   0.065       6.496 -0.369
RaceWhite                       0.245 1.278    1.033   0.169       9.673  0.238
Purity                          0.314 1.369    0.636   0.393       4.763  0.493
FAM83H                          0.004 1.004    0.204   0.673       1.497  0.019
                                  p signif
`B cell memory_CIBERSORT-ABS` 0.868       
Age                           0.000    ***
Stage2                        0.382       
Stage3                        0.028      *
Stage4                        0.000    ***
Gendermale                    0.996       
RaceBlack                     0.712       
RaceWhite                     0.812       
Purity                        0.622       
FAM83H                        0.985       
Rsquare = 0.07 (max possible = 6.81e-01 )
Likelihood ratio test p = 2.12e-04 
Wald test p = 4.31e-05 
Score (logrank) test p = 9.29e-07 

B cell memory_CIBERSORT-ABS in BRCA-LumB (n=219):
Model: Surv(OS, EVENT) ~ `B cell memory_CIBERSORT-ABS` + Age + Stage + Gender + Race + Purity + `FAM83H` 
157 patients with 25 dying ( 62 missing obs. )
                                  coef           HR se(coef) 95%CI_l
`B cell memory_CIBERSORT-ABS` -351.474        0.000  230.696   0.000
Age                              0.050        1.051    0.021   1.009
Stage2                           0.738        2.092    1.073   0.255
Stage3                           1.768        5.858    1.065   0.726
Stage4                           1.944        6.983    1.181   0.690
Gendermale                       0.752        2.122    1.133   0.230
RaceBlack                       17.135 27648311.851 6626.665   0.000
RaceWhite                       15.966  8588828.585 6626.665   0.000
Purity                          -0.020        0.980    1.473   0.055
FAM83H                          -0.447        0.639    0.282   0.368
                                   95%CI_u      z     p signif
`B cell memory_CIBERSORT-ABS` 5.314907e+43 -1.524 0.128       
Age                           1.094000e+00  2.401 0.016      *
Stage2                        1.714000e+01  0.688 0.492       
Stage3                        4.724100e+01  1.660 0.097      ·
Stage4                        7.072000e+01  1.645 0.100       
Gendermale                    1.956200e+01  0.664 0.507       
RaceBlack                              Inf  0.003 0.998       
RaceWhite                              Inf  0.002 0.998       
Purity                        1.759800e+01 -0.013 0.989       
FAM83H                        1.111000e+00 -1.587 0.113       
Rsquare = 0.145 (max possible = 6.98e-01 )
Likelihood ratio test p = 6.21e-03 
Wald test p = 2.2e-02 
Score (logrank) test p = 1.63e-02 

B cell memory_CIBERSORT-ABS in CESC (n=306):
Model: Surv(OS, EVENT) ~ `B cell memory_CIBERSORT-ABS` + Age + Race + Purity + `FAM83H` 
227 patients with 55 dying ( 79 missing obs. )
                                 coef    HR se(coef) 95%CI_l     95%CI_u      z
`B cell memory_CIBERSORT-ABS` -19.397 0.000   18.940   0.000 4.98639e+07 -1.024
Age                             0.011 1.011    0.010   0.992 1.03100e+00  1.152
RaceBlack                       0.682 1.977    1.083   0.237 1.65050e+01  0.630
RaceWhite                       0.538 1.713    1.025   0.230 1.27640e+01  0.525
Purity                          0.378 1.460    0.794   0.308 6.91500e+00  0.477
FAM83H                          0.350 1.420    0.203   0.953 2.11500e+00  1.723
                                  p signif
`B cell memory_CIBERSORT-ABS` 0.306       
Age                           0.249       
RaceBlack                     0.529       
RaceWhite                     0.599       
Purity                        0.634       
FAM83H                        0.085      ·
Rsquare = 0.034 (max possible = 8.91e-01 )
Likelihood ratio test p = 2.48e-01 
Wald test p = 3.02e-01 
Score (logrank) test p = 2.85e-01 

B cell memory_CIBERSORT-ABS in CHOL (n=36):
Model: Surv(OS, EVENT) ~ `B cell memory_CIBERSORT-ABS` + Age + Stage + Gender + Race + Purity + `FAM83H` 
36 patients with 18 dying ( 0 missing obs. )
                                 coef           HR se(coef) 95%CI_l
`B cell memory_CIBERSORT-ABS`  24.253 3.412255e+10   24.524   0.000
Age                             0.043 1.044000e+00    0.027   0.991
Stage2                          0.991 2.693000e+00    0.700   0.683
Stage3                        -33.273 0.000000e+00 8549.689   0.000
Stage4                          1.832 6.245000e+00    0.763   1.400
Gendermale                      0.651 1.917000e+00    0.616   0.573
RaceBlack                       0.405 1.499000e+00    1.409   0.095
RaceWhite                      -1.349 2.590000e-01    0.883   0.046
Purity                          1.607 4.986000e+00    1.612   0.212
FAM83H                         -1.250 2.870000e-01    0.391   0.133
                                   95%CI_u      z     p signif
`B cell memory_CIBERSORT-ABS` 2.558996e+31  0.989 0.323       
Age                           1.099000e+00  1.612 0.107       
Stage2                        1.062500e+01  1.415 0.157       
Stage3                                 Inf -0.004 0.997       
Stage4                        2.786000e+01  2.401 0.016      *
Gendermale                    6.411000e+00  1.056 0.291       
RaceBlack                     2.370600e+01  0.287 0.774       
RaceWhite                     1.463000e+00 -1.529 0.126       
Purity                        1.174010e+02  0.997 0.319       
FAM83H                        6.170000e-01 -3.196 0.001     **
Rsquare = 0.441 (max possible = 9.46e-01 )
Likelihood ratio test p = 2.16e-02 
Wald test p = 4.37e-02 
Score (logrank) test p = 4.68e-03 

B cell memory_CIBERSORT-ABS in COAD (n=458):
Model: Surv(OS, EVENT) ~ `B cell memory_CIBERSORT-ABS` + Age + Stage + Gender + Race + Purity + `FAM83H` 
236 patients with 58 dying ( 222 missing obs. )
                                coef           HR se(coef) 95%CI_l      95%CI_u
`B cell memory_CIBERSORT-ABS` 17.850 56501674.905   22.110   0.000 3.736208e+26
Age                            0.028        1.029    0.013   1.003 1.055000e+00
Stage2                         0.443        1.557    0.639   0.445 5.451000e+00
Stage3                         1.078        2.938    0.629   0.857 1.007600e+01
Stage4                         2.250        9.491    0.634   2.737 3.290700e+01
Gendermale                     0.340        1.405    0.292   0.792 2.492000e+00
RaceBlack                     -0.298        0.743    0.849   0.141 3.919000e+00
RaceWhite                     -0.237        0.789    0.790   0.168 3.710000e+00
Purity                        -0.352        0.703    0.661   0.192 2.570000e+00
FAM83H                        -0.128        0.880    0.222   0.569 1.361000e+00
                                   z     p signif
`B cell memory_CIBERSORT-ABS`  0.807 0.419       
Age                            2.226 0.026      *
Stage2                         0.693 0.488       
Stage3                         1.714 0.087      ·
Stage4                         3.547 0.000    ***
Gendermale                     1.162 0.245       
RaceBlack                     -0.351 0.726       
RaceWhite                     -0.300 0.764       
Purity                        -0.533 0.594       
FAM83H                        -0.574 0.566       
Rsquare = 0.129 (max possible = 8.97e-01 )
Likelihood ratio test p = 3.19e-04 
Wald test p = 2.46e-04 
Score (logrank) test p = 3.05e-05 

B cell memory_CIBERSORT-ABS in DLBC (n=48):
Model: Surv(OS, EVENT) ~ `B cell memory_CIBERSORT-ABS` + Age + Gender + Race + Purity + `FAM83H` 
41 patients with 5 dying ( 7 missing obs. )
                                  coef            HR se(coef)       95%CI_l
`B cell memory_CIBERSORT-ABS`  665.836 1.475622e+289   10.491 1.732690e+280
Age                             -8.099  0.000000e+00    0.072  0.000000e+00
Gendermale                      35.639  3.005716e+15    2.642  1.693871e+13
RaceBlack                      -52.267  0.000000e+00   61.054  0.000000e+00
RaceWhite                     -403.355  0.000000e+00    2.798  0.000000e+00
Purity                        -164.972  0.000000e+00    6.411  0.000000e+00
FAM83H                         128.684  7.705383e+55    1.785  2.328065e+54
                                    95%CI_u        z     p signif
`B cell memory_CIBERSORT-ABS` 1.256693e+298   63.465 0.000    ***
Age                            0.000000e+00 -112.051 0.000    ***
Gendermale                     5.333540e+17   13.488 0.000    ***
RaceBlack                      1.862570e+29   -0.856 0.392       
RaceWhite                      0.000000e+00 -144.157 0.000    ***
Purity                         0.000000e+00  -25.734 0.000    ***
FAM83H                         2.550312e+57   72.073 0.000    ***
Rsquare = 0.553 (max possible = 5.58e-01 )
Likelihood ratio test p = 2.64e-05 
Wald test p = 0e+00 
Score (logrank) test p = 9.01e-03 

B cell memory_CIBERSORT-ABS in ESCA (n=185):
Model: Surv(OS, EVENT) ~ `B cell memory_CIBERSORT-ABS` + Age + Stage + Gender + Race + Purity + `FAM83H` 
140 patients with 47 dying ( 45 missing obs. )
                                coef     HR se(coef) 95%CI_l   95%CI_u      z
`B cell memory_CIBERSORT-ABS`  3.527 34.013    3.866   0.017 66396.679  0.912
Age                            0.009  1.009    0.014   0.981     1.037  0.614
Stage2                         0.521  1.683    0.674   0.450     6.303  0.773
Stage3                         1.377  3.965    0.681   1.044    15.052  2.024
Stage4                         2.877 17.764    0.773   3.905    80.811  3.722
Gendermale                     0.426  1.532    0.541   0.531     4.419  0.789
RaceBlack                      0.397  1.488    1.071   0.182    12.138  0.371
RaceWhite                     -0.174  0.840    0.452   0.347     2.036 -0.385
Purity                         0.450  1.568    0.796   0.329     7.470  0.565
FAM83H                        -0.105  0.900    0.183   0.630     1.288 -0.574
                                  p signif
`B cell memory_CIBERSORT-ABS` 0.362       
Age                           0.539       
Stage2                        0.439       
Stage3                        0.043      *
Stage4                        0.000    ***
Gendermale                    0.430       
RaceBlack                     0.711       
RaceWhite                     0.700       
Purity                        0.572       
FAM83H                        0.566       
Rsquare = 0.153 (max possible = 9.32e-01 )
Likelihood ratio test p = 1e-02 
Wald test p = 5.18e-03 
Score (logrank) test p = 3.68e-04 

B cell memory_CIBERSORT-ABS in GBM (n=153):
Model: Surv(OS, EVENT) ~ `B cell memory_CIBERSORT-ABS` + Age + Gender + Race + Purity + `FAM83H` 
135 patients with 108 dying ( 18 missing obs. )
                                coef           HR se(coef) 95%CI_l     95%CI_u
`B cell memory_CIBERSORT-ABS` 23.814 2.199041e+10   47.539   0.000 6.42308e+50
Age                            0.030 1.031000e+00    0.008   1.014 1.04800e+00
Gendermale                    -0.148 8.620000e-01    0.215   0.566 1.31400e+00
RaceBlack                      0.574 1.775000e+00    0.734   0.421 7.48200e+00
RaceWhite                     -0.173 8.410000e-01    0.623   0.248 2.85400e+00
Purity                        -0.697 4.980000e-01    0.591   0.157 1.58600e+00
FAM83H                         0.380 1.463000e+00    0.192   1.004 2.13100e+00
                                   z     p signif
`B cell memory_CIBERSORT-ABS`  0.501 0.616       
Age                            3.675 0.000    ***
Gendermale                    -0.689 0.491       
RaceBlack                      0.781 0.435       
RaceWhite                     -0.278 0.781       
Purity                        -1.179 0.238       
FAM83H                         1.980 0.048      *
Rsquare = 0.158 (max possible = 9.98e-01 )
Likelihood ratio test p = 1.58e-03 
Wald test p = 2.39e-03 
Score (logrank) test p = 1.92e-03 

B cell memory_CIBERSORT-ABS in HNSC (n=522):
Model: Surv(OS, EVENT) ~ `B cell memory_CIBERSORT-ABS` + Age + Stage + Gender + Race + Purity + `FAM83H` 
411 patients with 176 dying ( 111 missing obs. )
                                 coef    HR se(coef) 95%CI_l 95%CI_u      z
`B cell memory_CIBERSORT-ABS` -12.431 0.000    7.149   0.000   4.859 -1.739
Age                             0.021 1.021    0.008   1.006   1.037  2.787
Stage2                          0.647 1.909    0.544   0.657   5.547  1.188
Stage3                          0.922 2.514    0.538   0.876   7.213  1.714
Stage4                          1.297 3.660    0.510   1.346   9.953  2.542
Gendermale                     -0.241 0.786    0.173   0.560   1.103 -1.392
RaceBlack                       0.180 1.198    0.559   0.400   3.586  0.323
RaceWhite                      -0.201 0.818    0.511   0.300   2.228 -0.393
Purity                         -0.227 0.797    0.376   0.382   1.664 -0.604
FAM83H                          0.024 1.024    0.124   0.803   1.306  0.192
                                  p signif
`B cell memory_CIBERSORT-ABS` 0.082      ·
Age                           0.005     **
Stage2                        0.235       
Stage3                        0.086      ·
Stage4                        0.011      *
Gendermale                    0.164       
RaceBlack                     0.747       
RaceWhite                     0.695       
Purity                        0.546       
FAM83H                        0.848       
Rsquare = 0.079 (max possible = 9.89e-01 )
Likelihood ratio test p = 1.83e-04 
Wald test p = 9.16e-04 
Score (logrank) test p = 6.1e-04 

B cell memory_CIBERSORT-ABS in HNSC-HPV+ (n=98):
Model: Surv(OS, EVENT) ~ `B cell memory_CIBERSORT-ABS` + Age + Stage + Gender + Race + Purity + `FAM83H` 
65 patients with 23 dying ( 33 missing obs. )
                                 coef           HR  se(coef) 95%CI_l   95%CI_u
`B cell memory_CIBERSORT-ABS` -15.458 0.000000e+00    12.749   0.000 13772.084
Age                            -0.001 9.990000e-01     0.027   0.947     1.054
Stage2                         17.481 3.907904e+07  5288.372   0.000       Inf
Stage3                         17.024 2.473967e+07  5288.372   0.000       Inf
Stage4                         17.502 3.991812e+07  5288.372   0.000       Inf
Gendermale                     -0.435 6.480000e-01     0.590   0.204     2.056
RaceBlack                      19.298 2.405238e+08 12749.115   0.000       Inf
RaceWhite                      18.604 1.201012e+08 12749.115   0.000       Inf
Purity                         -2.172 1.140000e-01     1.143   0.012     1.071
FAM83H                          0.448 1.566000e+00     0.362   0.770     3.185
                                   z     p signif
`B cell memory_CIBERSORT-ABS` -1.212 0.225       
Age                           -0.046 0.964       
Stage2                         0.003 0.997       
Stage3                         0.003 0.997       
Stage4                         0.003 0.997       
Gendermale                    -0.737 0.461       
RaceBlack                      0.002 0.999       
RaceWhite                      0.001 0.999       
Purity                        -1.900 0.057      ·
FAM83H                         1.238 0.216       
Rsquare = 0.149 (max possible = 9.17e-01 )
Likelihood ratio test p = 3.96e-01 
Wald test p = 7.09e-01 
Score (logrank) test p = 5.26e-01 

B cell memory_CIBERSORT-ABS in HNSC-HPV- (n=422):
Model: Surv(OS, EVENT) ~ `B cell memory_CIBERSORT-ABS` + Age + Stage + Gender + Race + Purity + `FAM83H` 
346 patients with 153 dying ( 76 missing obs. )
                                 coef    HR se(coef) 95%CI_l 95%CI_u      z
`B cell memory_CIBERSORT-ABS` -12.947 0.000    8.956   0.000 100.036 -1.446
Age                             0.027 1.027    0.008   1.010   1.044  3.194
Stage2                          0.379 1.461    0.554   0.493   4.328  0.683
Stage3                          0.776 2.173    0.542   0.752   6.285  1.433
Stage4                          1.168 3.216    0.512   1.178   8.779  2.279
Gendermale                     -0.267 0.766    0.184   0.534   1.098 -1.451
RaceBlack                       0.040 1.041    0.565   0.344   3.152  0.071
RaceWhite                      -0.357 0.700    0.513   0.256   1.912 -0.696
Purity                          0.042 1.043    0.414   0.463   2.348  0.102
FAM83H                         -0.040 0.961    0.137   0.736   1.256 -0.290
                                  p signif
`B cell memory_CIBERSORT-ABS` 0.148       
Age                           0.001     **
Stage2                        0.494       
Stage3                        0.152       
Stage4                        0.023      *
Gendermale                    0.147       
RaceBlack                     0.943       
RaceWhite                     0.486       
Purity                        0.918       
FAM83H                        0.772       
Rsquare = 0.093 (max possible = 9.89e-01 )
Likelihood ratio test p = 2.04e-04 
Wald test p = 8.42e-04 
Score (logrank) test p = 5.78e-04 

B cell memory_CIBERSORT-ABS in KICH (n=66):
Model: Surv(OS, EVENT) ~ `B cell memory_CIBERSORT-ABS` + Age + Stage + Gender + Race + Purity + `FAM83H` 
63 patients with 9 dying ( 3 missing obs. )
                                 coef            HR  se(coef)      95%CI_l
`B cell memory_CIBERSORT-ABS` 498.909 4.715967e+216   150.010 9.665247e+88
Age                             0.089  1.094000e+00     0.029 1.034000e+00
Stage2                         16.758  1.896025e+07     0.857 3.537314e+06
Stage3                         18.932  1.667065e+08     0.784 3.586575e+07
Stage4                         21.145  1.525199e+09     0.913 2.549803e+08
Gendermale                     -1.939  1.440000e-01     0.740 3.400000e-02
RaceBlack                     -18.335  0.000000e+00 12536.877 0.000000e+00
RaceWhite                      -2.808  6.000000e-02     1.180 6.000000e-03
Purity                          6.631  7.580340e+02     4.606 9.100000e-02
FAM83H                         -0.931  3.940000e-01     0.405 1.780000e-01
                                   95%CI_u      z     p signif
`B cell memory_CIBERSORT-ABS`          Inf  3.326 0.001     **
Age                           1.157000e+00  3.106 0.002     **
Stage2                        1.016283e+08 19.562 0.000    ***
Stage3                        7.748637e+08 24.150 0.000    ***
Stage4                        9.123178e+09 23.170 0.000    ***
Gendermale                    6.130000e-01 -2.620 0.009     **
RaceBlack                              Inf -0.001 0.999       
RaceWhite                     6.090000e-01 -2.381 0.017      *
Purity                        6.316824e+06  1.440 0.150       
FAM83H                        8.720000e-01 -2.299 0.022      *
Rsquare = 0.398 (max possible = 6.71e-01 )
Likelihood ratio test p = 4.08e-04 
Wald test p = 0e+00 
Score (logrank) test p = 3.07e-09 

B cell memory_CIBERSORT-ABS in KIRC (n=533):
Model: Surv(OS, EVENT) ~ `B cell memory_CIBERSORT-ABS` + Age + Stage + Gender + Race + Purity + `FAM83H` 
450 patients with 138 dying ( 83 missing obs. )
                                 coef    HR se(coef) 95%CI_l      95%CI_u
`B cell memory_CIBERSORT-ABS` -10.054 0.000   22.258   0.000 3.793471e+14
Age                             0.035 1.035    0.008   1.018 1.052000e+00
Stage2                          0.213 1.237    0.344   0.630 2.429000e+00
Stage3                          0.825 2.282    0.231   1.452 3.586000e+00
Stage4                          1.770 5.871    0.216   3.842 8.971000e+00
Gendermale                     -0.092 0.912    0.184   0.636 1.309000e+00
RaceBlack                       0.168 1.182    1.057   0.149 9.390000e+00
RaceWhite                       0.069 1.072    1.020   0.145 7.909000e+00
Purity                         -0.024 0.977    0.371   0.472 2.023000e+00
FAM83H                         -0.088 0.916    0.118   0.727 1.154000e+00
                                   z     p signif
`B cell memory_CIBERSORT-ABS` -0.452 0.651       
Age                            4.103 0.000    ***
Stage2                         0.619 0.536       
Stage3                         3.576 0.000    ***
Stage4                         8.182 0.000    ***
Gendermale                    -0.498 0.619       
RaceBlack                      0.158 0.874       
RaceWhite                      0.068 0.946       
Purity                        -0.063 0.949       
FAM83H                        -0.747 0.455       
Rsquare = 0.175 (max possible = 9.65e-01 )
Likelihood ratio test p = 2.37e-14 
Wald test p = 2.22e-14 
Score (logrank) test p = 1.35e-17 

B cell memory_CIBERSORT-ABS in KIRP (n=290):
Model: Surv(OS, EVENT) ~ `B cell memory_CIBERSORT-ABS` + Age + Stage + Gender + Race + Purity + `FAM83H` 
219 patients with 34 dying ( 71 missing obs. )
                                coef           HR se(coef)     95%CI_l
`B cell memory_CIBERSORT-ABS` 37.096 1.290557e+16   11.768 1240496.012
Age                            0.006 1.006000e+00    0.015       0.976
Stage2                        -0.474 6.230000e-01    1.058       0.078
Stage3                         1.568 4.799000e+00    0.426       2.081
Stage4                         2.475 1.188300e+01    0.507       4.401
Gendermale                    -0.140 8.690000e-01    0.433       0.372
RaceBlack                     -2.300 1.000000e-01    1.205       0.009
RaceWhite                     -2.487 8.300000e-02    1.188       0.008
Purity                         0.104 1.110000e+00    0.778       0.242
FAM83H                        -0.015 9.850000e-01    0.200       0.666
                                   95%CI_u      z     p signif
`B cell memory_CIBERSORT-ABS` 1.342639e+26  3.152 0.002     **
Age                           1.037000e+00  0.386 0.699       
Stage2                        4.955000e+00 -0.447 0.655       
Stage3                        1.106900e+01  3.679 0.000    ***
Stage4                        3.208400e+01  4.884 0.000    ***
Gendermale                    2.029000e+00 -0.325 0.745       
RaceBlack                     1.064000e+00 -1.908 0.056      ·
RaceWhite                     8.540000e-01 -2.092 0.036      *
Purity                        5.098000e+00  0.134 0.893       
FAM83H                        1.456000e+00 -0.078 0.938       
Rsquare = 0.19 (max possible = 7.58e-01 )
Likelihood ratio test p = 1.41e-06 
Wald test p = 1.68e-07 
Score (logrank) test p = 1.25e-12 

B cell memory_CIBERSORT-ABS in LGG (n=516):
Model: Surv(OS, EVENT) ~ `B cell memory_CIBERSORT-ABS` + Age + Gender + Race + Purity + `FAM83H` 
463 patients with 112 dying ( 53 missing obs. )
                                 coef           HR se(coef) 95%CI_l
`B cell memory_CIBERSORT-ABS` 173.031 1.400545e+75   92.356   0.000
Age                             0.063 1.065000e+00    0.008   1.048
Gendermale                      0.076 1.079000e+00    0.195   0.737
RaceBlack                      15.386 4.807033e+06 2024.976   0.000
RaceWhite                      15.434 5.045887e+06 2024.976   0.000
Purity                         -0.992 3.710000e-01    0.433   0.159
FAM83H                         -0.020 9.800000e-01    0.182   0.686
                                    95%CI_u      z     p signif
`B cell memory_CIBERSORT-ABS` 5.752995e+153  1.874 0.061      ·
Age                            1.082000e+00  7.688 0.000    ***
Gendermale                     1.581000e+00  0.391 0.696       
RaceBlack                               Inf  0.008 0.994       
RaceWhite                               Inf  0.008 0.994       
Purity                         8.660000e-01 -2.292 0.022      *
FAM83H                         1.402000e+00 -0.108 0.914       
Rsquare = 0.141 (max possible = 9.07e-01 )
Likelihood ratio test p = 1.18e-12 
Wald test p = 1.44e-12 
Score (logrank) test p = 1.34e-13 

B cell memory_CIBERSORT-ABS in LIHC (n=371):
Model: Surv(OS, EVENT) ~ `B cell memory_CIBERSORT-ABS` + Age + Stage + Gender + Race + Purity + `FAM83H` 
310 patients with 106 dying ( 61 missing obs. )
                                coef        HR se(coef) 95%CI_l      95%CI_u
`B cell memory_CIBERSORT-ABS` 10.883 53255.773   12.073   0.000 1.007294e+15
Age                            0.010     1.010    0.008   0.994 1.026000e+00
Stage2                         0.310     1.363    0.261   0.818 2.273000e+00
Stage3                         0.953     2.592    0.235   1.636 4.109000e+00
Stage4                         1.626     5.083    0.622   1.502 1.720100e+01
Gendermale                    -0.116     0.891    0.232   0.565 1.405000e+00
RaceBlack                      0.859     2.361    0.491   0.902 6.180000e+00
RaceWhite                      0.055     1.057    0.243   0.656 1.702000e+00
Purity                         0.627     1.873    0.486   0.722 4.860000e+00
FAM83H                         0.044     1.045    0.110   0.842 1.296000e+00
                                   z     p signif
`B cell memory_CIBERSORT-ABS`  0.901 0.367       
Age                            1.229 0.219       
Stage2                         1.188 0.235       
Stage3                         4.053 0.000    ***
Stage4                         2.614 0.009     **
Gendermale                    -0.497 0.619       
RaceBlack                      1.750 0.080      ·
RaceWhite                      0.227 0.820       
Purity                         1.290 0.197       
FAM83H                         0.396 0.692       
Rsquare = 0.087 (max possible = 9.66e-01 )
Likelihood ratio test p = 1.61e-03 
Wald test p = 9.98e-04 
Score (logrank) test p = 3.77e-04 

B cell memory_CIBERSORT-ABS in LUAD (n=515):
Model: Surv(OS, EVENT) ~ `B cell memory_CIBERSORT-ABS` + Age + Stage + Gender + Race + Purity + `FAM83H` 
421 patients with 150 dying ( 94 missing obs. )
                                coef           HR se(coef) 95%CI_l 95%CI_u
`B cell memory_CIBERSORT-ABS` -1.686        0.185    3.116   0.000  83.303
Age                            0.008        1.008    0.009   0.990   1.026
Stage2                         0.845        2.329    0.202   1.568   3.459
Stage3                         0.957        2.603    0.222   1.686   4.019
Stage4                         0.991        2.693    0.335   1.398   5.188
Gendermale                    -0.033        0.968    0.172   0.691   1.356
RaceBlack                     16.127 10085187.649 1909.621   0.000     Inf
RaceWhite                     16.288 11848633.164 1909.621   0.000     Inf
Purity                         0.500        1.648    0.354   0.824   3.299
FAM83H                         0.140        1.150    0.101   0.943   1.401
                                   z     p signif
`B cell memory_CIBERSORT-ABS` -0.541 0.589       
Age                            0.859 0.390       
Stage2                         4.189 0.000    ***
Stage3                         4.318 0.000    ***
Stage4                         2.961 0.003     **
Gendermale                    -0.191 0.849       
RaceBlack                      0.008 0.993       
RaceWhite                      0.009 0.993       
Purity                         1.412 0.158       
FAM83H                         1.382 0.167       
Rsquare = 0.102 (max possible = 9.74e-01 )
Likelihood ratio test p = 1.97e-06 
Wald test p = 2.54e-05 
Score (logrank) test p = 2.88e-06 

B cell memory_CIBERSORT-ABS in LUSC (n=501):
Model: Surv(OS, EVENT) ~ `B cell memory_CIBERSORT-ABS` + Age + Stage + Gender + Race + Purity + `FAM83H` 
370 patients with 161 dying ( 131 missing obs. )
                                coef     HR se(coef) 95%CI_l  95%CI_u      z
`B cell memory_CIBERSORT-ABS`  2.814 16.669    2.753   0.076 3676.167  1.022
Age                            0.016  1.016    0.009   0.998    1.035  1.733
Stage2                         0.166  1.181    0.189   0.815    1.711  0.877
Stage3                         0.561  1.752    0.217   1.144    2.683  2.581
Stage4                         0.766  2.151    0.789   0.458   10.104  0.971
Gendermale                     0.415  1.515    0.194   1.035    2.218  2.137
RaceBlack                     -0.032  0.969    0.604   0.297    3.163 -0.053
RaceWhite                     -0.523  0.593    0.560   0.198    1.777 -0.934
Purity                        -0.369  0.691    0.370   0.335    1.426 -0.999
FAM83H                         0.152  1.164    0.107   0.944    1.437  1.420
                                  p signif
`B cell memory_CIBERSORT-ABS` 0.307       
Age                           0.083      ·
Stage2                        0.381       
Stage3                        0.010      *
Stage4                        0.332       
Gendermale                    0.033      *
RaceBlack                     0.958       
RaceWhite                     0.350       
Purity                        0.318       
FAM83H                        0.156       
Rsquare = 0.057 (max possible = 9.87e-01 )
Likelihood ratio test p = 1.73e-02 
Wald test p = 1.43e-02 
Score (logrank) test p = 1.23e-02 

B cell memory_CIBERSORT-ABS in MESO (n=87):
Model: Surv(OS, EVENT) ~ `B cell memory_CIBERSORT-ABS` + Age + Stage + Gender + Race + Purity + `FAM83H` 
85 patients with 72 dying ( 2 missing obs. )
                                coef    HR se(coef) 95%CI_l 95%CI_u      z
`B cell memory_CIBERSORT-ABS` -2.235 0.107    4.036   0.000 291.675 -0.554
Age                            0.021 1.021    0.016   0.989   1.053  1.274
Stage2                        -0.178 0.837    0.481   0.326   2.149 -0.369
Stage3                        -0.098 0.906    0.420   0.398   2.065 -0.234
Stage4                        -0.150 0.860    0.482   0.334   2.215 -0.312
Gendermale                    -0.178 0.837    0.328   0.440   1.594 -0.541
RaceBlack                     -0.030 0.971    1.560   0.046  20.639 -0.019
RaceWhite                     -0.667 0.513    1.088   0.061   4.326 -0.613
Purity                        -0.858 0.424    0.582   0.135   1.328 -1.472
FAM83H                        -0.001 0.999    0.173   0.712   1.402 -0.003
                                  p signif
`B cell memory_CIBERSORT-ABS` 0.580       
Age                           0.203       
Stage2                        0.712       
Stage3                        0.815       
Stage4                        0.755       
Gendermale                    0.589       
RaceBlack                     0.985       
RaceWhite                     0.540       
Purity                        0.141       
FAM83H                        0.997       
Rsquare = 0.064 (max possible = 9.98e-01 )
Likelihood ratio test p = 8.47e-01 
Wald test p = 8.24e-01 
Score (logrank) test p = 8.18e-01 

B cell memory_CIBERSORT-ABS in OV (n=303):
Model: Surv(OS, EVENT) ~ `B cell memory_CIBERSORT-ABS` + Age + Race + Purity + `FAM83H` 
238 patients with 153 dying ( 65 missing obs. )
                                coef    HR se(coef) 95%CI_l      95%CI_u      z
`B cell memory_CIBERSORT-ABS` -8.139 0.000   16.929   0.000 7.503253e+10 -0.481
Age                            0.036 1.037    0.008   1.020 1.054000e+00  4.359
RaceBlack                     -0.042 0.959    0.577   0.309 2.971000e+00 -0.073
RaceWhite                     -0.151 0.860    0.515   0.313 2.361000e+00 -0.293
Purity                        -0.606 0.545    0.673   0.146 2.042000e+00 -0.900
FAM83H                        -0.023 0.977    0.095   0.812 1.176000e+00 -0.242
                                  p signif
`B cell memory_CIBERSORT-ABS` 0.631       
Age                           0.000    ***
RaceBlack                     0.942       
RaceWhite                     0.769       
Purity                        0.368       
FAM83H                        0.809       
Rsquare = 0.082 (max possible = 9.97e-01 )
Likelihood ratio test p = 2.28e-03 
Wald test p = 1.96e-03 
Score (logrank) test p = 1.63e-03 

B cell memory_CIBERSORT-ABS in PAAD (n=179):
Model: Surv(OS, EVENT) ~ `B cell memory_CIBERSORT-ABS` + Age + Stage + Gender + Race + Purity + `FAM83H` 
165 patients with 89 dying ( 14 missing obs. )
                                 coef    HR se(coef) 95%CI_l 95%CI_u      z
`B cell memory_CIBERSORT-ABS` -13.929 0.000    8.136   0.000   7.520 -1.712
Age                             0.022 1.022    0.011   1.001   1.044  2.017
Stage2                          0.547 1.728    0.435   0.737   4.055  1.258
Stage3                         -0.108 0.897    1.093   0.105   7.646 -0.099
Stage4                         -0.036 0.964    0.829   0.190   4.894 -0.044
Gendermale                     -0.231 0.794    0.216   0.520   1.211 -1.071
RaceBlack                       0.542 1.720    0.748   0.397   7.447  0.725
RaceWhite                       0.520 1.682    0.476   0.662   4.271  1.093
Purity                         -0.827 0.438    0.439   0.185   1.035 -1.882
FAM83H                          0.294 1.342    0.128   1.045   1.723  2.303
                                  p signif
`B cell memory_CIBERSORT-ABS` 0.087      ·
Age                           0.044      *
Stage2                        0.209       
Stage3                        0.921       
Stage4                        0.965       
Gendermale                    0.284       
RaceBlack                     0.468       
RaceWhite                     0.274       
Purity                        0.060      ·
FAM83H                        0.021      *
Rsquare = 0.142 (max possible = 9.91e-01 )
Likelihood ratio test p = 4.81e-03 
Wald test p = 2.96e-02 
Score (logrank) test p = 2.58e-02 

B cell memory_CIBERSORT-ABS in PCPG (n=181):
Model: Surv(OS, EVENT) ~ `B cell memory_CIBERSORT-ABS` + Age + Gender + Race + Purity + `FAM83H` 
164 patients with 7 dying ( 17 missing obs. )
                                   coef           HR se(coef)      95%CI_l
`B cell memory_CIBERSORT-ABS` -1055.325 0.000000e+00  501.411 0.000000e+00
Age                               0.186 1.204000e+00    0.040 1.113000e+00
Gendermale                        2.043 7.712000e+00    1.183 7.590000e-01
RaceBlack                       -15.656 0.000000e+00 2672.821 0.000000e+00
RaceWhite                        13.122 4.995736e+05 2671.710 0.000000e+00
Purity                           32.643 1.502286e+14    5.367 4.055066e+09
FAM83H                            4.462 8.667000e+01    0.547 2.968600e+01
                                   95%CI_u      z     p signif
`B cell memory_CIBERSORT-ABS` 0.000000e+00 -2.105 0.035      *
Age                           1.302000e+00  4.636 0.000    ***
Gendermale                    7.837800e+01  1.727 0.084      ·
RaceBlack                              Inf -0.006 0.995       
RaceWhite                              Inf  0.005 0.996       
Purity                        5.565544e+18  6.082 0.000    ***
FAM83H                        2.530340e+02  8.163 0.000    ***
Rsquare = 0.232 (max possible = 3.07e-01 )
Likelihood ratio test p = 2.89e-07 
Wald test p = 1.87e-25 
Score (logrank) test p = 7.83e-06 

B cell memory_CIBERSORT-ABS in PRAD (n=498):
Model: Surv(OS, EVENT) ~ `B cell memory_CIBERSORT-ABS` + Age + Race + Purity + `FAM83H` 
403 patients with 9 dying ( 95 missing obs. )
                                 coef           HR se(coef) 95%CI_l
`B cell memory_CIBERSORT-ABS` -86.149        0.000  102.614   0.000
Age                             0.010        1.010    0.057   0.904
RaceBlack                      14.890  2929305.430 6962.204   0.000
RaceWhite                      16.381 13001592.226 6962.204   0.000
Purity                          1.024        2.786    1.408   0.176
FAM83H                         -0.113        0.893    0.634   0.258
                                   95%CI_u      z     p signif
`B cell memory_CIBERSORT-ABS` 8.539373e+49 -0.840 0.401       
Age                           1.129000e+00  0.175 0.861       
RaceBlack                              Inf  0.002 0.998       
RaceWhite                              Inf  0.002 0.998       
Purity                        4.402900e+01  0.727 0.467       
FAM83H                        3.093000e+00 -0.178 0.858       
Rsquare = 0.011 (max possible = 1.83e-01 )
Likelihood ratio test p = 6.28e-01 
Wald test p = 8.36e-01 
Score (logrank) test p = 8e-01 

B cell memory_CIBERSORT-ABS in READ (n=166):
Model: Surv(OS, EVENT) ~ `B cell memory_CIBERSORT-ABS` + Age + Stage + Gender + Race + Purity + `FAM83H` 
72 patients with 13 dying ( 94 missing obs. )
                                   coef          HR  se(coef) 95%CI_l 95%CI_u
`B cell memory_CIBERSORT-ABS` -1654.830       0.000  1493.780   0.000     Inf
Age                               0.108       1.114     0.054   1.002   1.238
Stage2                           -2.569       0.077     1.425   0.005   1.252
Stage3                           -0.911       0.402     1.097   0.047   3.451
Stage4                           -1.596       0.203     1.243   0.018   2.316
Gendermale                       -0.182       0.833     0.821   0.167   4.164
RaceBlack                        -1.386       0.250 57219.951   0.000     Inf
RaceWhite                        15.920 8205193.292 56695.715   0.000     Inf
Purity                           -2.282       0.102     1.750   0.003   3.151
FAM83H                            0.137       1.147     0.633   0.332   3.966
                                   z     p signif
`B cell memory_CIBERSORT-ABS` -1.108 0.268       
Age                            2.005 0.045      *
Stage2                        -1.803 0.071      ·
Stage3                        -0.831 0.406       
Stage4                        -1.284 0.199       
Gendermale                    -0.222 0.824       
RaceBlack                      0.000 1.000   <NA>
RaceWhite                      0.000 1.000   <NA>
Purity                        -1.304 0.192       
FAM83H                         0.216 0.829       
Rsquare = 0.289 (max possible = 7.04e-01 )
Likelihood ratio test p = 6.28e-03 
Wald test p = 8.98e-01 
Score (logrank) test p = 3.69e-02 

B cell memory_CIBERSORT-ABS in SARC (n=260):
Model: Surv(OS, EVENT) ~ `B cell memory_CIBERSORT-ABS` + Age + Gender + Race + Purity + `FAM83H` 
233 patients with 90 dying ( 27 missing obs. )
                                 coef    HR se(coef) 95%CI_l      95%CI_u
`B cell memory_CIBERSORT-ABS` -37.675 0.000   39.215   0.000 1.041828e+17
Age                             0.025 1.025    0.008   1.008 1.042000e+00
Gendermale                     -0.052 0.950    0.227   0.608 1.483000e+00
RaceBlack                      -0.272 0.762    1.093   0.089 6.492000e+00
RaceWhite                      -0.583 0.558    1.027   0.075 4.178000e+00
Purity                          0.932 2.540    0.604   0.777 8.303000e+00
FAM83H                          0.148 1.160    0.113   0.928 1.448000e+00
                                   z     p signif
`B cell memory_CIBERSORT-ABS` -0.961 0.337       
Age                            2.953 0.003     **
Gendermale                    -0.227 0.820       
RaceBlack                     -0.249 0.804       
RaceWhite                     -0.568 0.570       
Purity                         1.543 0.123       
FAM83H                         1.305 0.192       
Rsquare = 0.056 (max possible = 9.75e-01 )
Likelihood ratio test p = 6.03e-02 
Wald test p = 1.09e-01 
Score (logrank) test p = 1.1e-01 

B cell memory_CIBERSORT-ABS in SKCM (n=471):
Model: Surv(OS, EVENT) ~ `B cell memory_CIBERSORT-ABS` + Age + Stage + Gender + Race + Purity + `FAM83H` 
390 patients with 186 dying ( 81 missing obs. )
                                coef    HR se(coef) 95%CI_l 95%CI_u      z
`B cell memory_CIBERSORT-ABS` -1.200 0.301    1.694   0.011   8.336 -0.708
Age                            0.017 1.017    0.005   1.007   1.028  3.219
Stage2                         0.198 1.220    0.220   0.793   1.875  0.904
Stage3                         0.628 1.873    0.204   1.255   2.796  3.072
Stage4                         1.338 3.812    0.351   1.915   7.589  3.809
Gendermale                    -0.083 0.920    0.158   0.676   1.254 -0.525
RaceWhite                     -1.211 0.298    0.404   0.135   0.657 -3.002
Purity                         0.894 2.445    0.349   1.233   4.848  2.559
FAM83H                         0.209 1.232    0.076   1.062   1.429  2.750
                                  p signif
`B cell memory_CIBERSORT-ABS` 0.479       
Age                           0.001     **
Stage2                        0.366       
Stage3                        0.002     **
Stage4                        0.000    ***
Gendermale                    0.599       
RaceWhite                     0.003     **
Purity                        0.010      *
FAM83H                        0.006     **
Rsquare = 0.145 (max possible = 9.92e-01 )
Likelihood ratio test p = 7.65e-10 
Wald test p = 7.82e-10 
Score (logrank) test p = 7.08e-11 

B cell memory_CIBERSORT-ABS in SKCM-Primary (n=103):
Model: Surv(OS, EVENT) ~ `B cell memory_CIBERSORT-ABS` + Age + Stage + Gender + Race + Purity + `FAM83H` 
94 patients with 26 dying ( 9 missing obs. )
                                coef           HR se(coef) 95%CI_l     95%CI_u
`B cell memory_CIBERSORT-ABS` -3.332 3.600000e-02   11.819   0.000 4.10068e+08
Age                            0.013 1.013000e+00    0.016   0.981 1.04700e+00
Stage2                        17.470 3.866059e+07 6215.794   0.000         Inf
Stage3                        17.961 6.313752e+07 6215.794   0.000         Inf
Stage4                        20.267 6.336019e+08 6215.794   0.000         Inf
Gendermale                     0.247 1.280000e+00    0.441   0.540 3.03900e+00
RaceWhite                     -1.171 3.100000e-01    0.638   0.089 1.08300e+00
Purity                         0.389 1.476000e+00    1.016   0.201 1.08150e+01
FAM83H                         0.162 1.176000e+00    0.258   0.708 1.95100e+00
                                   z     p signif
`B cell memory_CIBERSORT-ABS` -0.282 0.778       
Age                            0.808 0.419       
Stage2                         0.003 0.998       
Stage3                         0.003 0.998       
Stage4                         0.003 0.997       
Gendermale                     0.561 0.575       
RaceWhite                     -1.835 0.067      ·
Purity                         0.383 0.702       
FAM83H                         0.626 0.531       
Rsquare = 0.151 (max possible = 8.69e-01 )
Likelihood ratio test p = 8e-02 
Wald test p = 7.19e-02 
Score (logrank) test p = 6.73e-03 

B cell memory_CIBERSORT-ABS in SKCM-Metastasis (n=368):
Model: Surv(OS, EVENT) ~ `B cell memory_CIBERSORT-ABS` + Age + Stage + Gender + Race + Purity + `FAM83H` 
296 patients with 160 dying ( 72 missing obs. )
                                coef    HR se(coef) 95%CI_l 95%CI_u      z
`B cell memory_CIBERSORT-ABS` -0.844 0.430    1.670   0.016  11.349 -0.505
Age                            0.019 1.019    0.006   1.008   1.031  3.375
Stage2                         0.098 1.103    0.231   0.701   1.735  0.423
Stage3                         0.582 1.789    0.209   1.187   2.696  2.781
Stage4                         1.105 3.018    0.399   1.380   6.602  2.766
Gendermale                    -0.097 0.907    0.173   0.647   1.273 -0.563
RaceWhite                     -1.089 0.337    0.602   0.103   1.095 -1.810
Purity                         1.004 2.728    0.381   1.292   5.760  2.632
FAM83H                         0.180 1.197    0.082   1.019   1.407  2.193
                                  p signif
`B cell memory_CIBERSORT-ABS` 0.613       
Age                           0.001     **
Stage2                        0.672       
Stage3                        0.005     **
Stage4                        0.006     **
Gendermale                    0.574       
RaceWhite                     0.070      ·
Purity                        0.008     **
FAM83H                        0.028      *
Rsquare = 0.151 (max possible = 9.95e-01 )
Likelihood ratio test p = 2.05e-07 
Wald test p = 4.15e-07 
Score (logrank) test p = 1.32e-07 

B cell memory_CIBERSORT-ABS in STAD (n=415):
Model: Surv(OS, EVENT) ~ `B cell memory_CIBERSORT-ABS` + Age + Stage + Gender + Race + Purity + `FAM83H` 
289 patients with 111 dying ( 126 missing obs. )
                                coef    HR se(coef) 95%CI_l 95%CI_u      z
`B cell memory_CIBERSORT-ABS`  0.113 1.120    1.642   0.045  27.958  0.069
Age                            0.031 1.031    0.010   1.011   1.052  2.993
Stage2                         0.622 1.864    0.395   0.860   4.039  1.577
Stage3                         0.987 2.683    0.366   1.311   5.493  2.700
Stage4                         1.437 4.207    0.507   1.558  11.360  2.834
Gendermale                     0.188 1.207    0.210   0.800   1.822  0.898
RaceBlack                      0.443 1.558    0.453   0.641   3.785  0.979
RaceWhite                      0.172 1.188    0.246   0.734   1.925  0.701
Purity                        -0.477 0.621    0.378   0.296   1.302 -1.262
FAM83H                        -0.229 0.795    0.089   0.668   0.946 -2.581
                                  p signif
`B cell memory_CIBERSORT-ABS` 0.945       
Age                           0.003     **
Stage2                        0.115       
Stage3                        0.007     **
Stage4                        0.005     **
Gendermale                    0.369       
RaceBlack                     0.328       
RaceWhite                     0.483       
Purity                        0.207       
FAM83H                        0.010      *
Rsquare = 0.09 (max possible = 9.79e-01 )
Likelihood ratio test p = 2.41e-03 
Wald test p = 2.78e-03 
Score (logrank) test p = 2.44e-03 

B cell memory_CIBERSORT-ABS in TGCT (n=150):
Model: Surv(OS, EVENT) ~ `B cell memory_CIBERSORT-ABS` + Age + Stage + Race + Purity + `FAM83H` 
75 patients with 2 dying ( 75 missing obs. )
                                   coef           HR     se(coef) 95%CI_l
`B cell memory_CIBERSORT-ABS` -1664.553 0.000000e+00 1.185970e+08       0
Age                              -1.684 1.860000e-01 1.832247e+03       0
Stage2                           -4.695 9.000000e-03 4.704233e+04       0
Stage3                           11.488 9.755956e+04 1.071111e+05       0
RaceBlack                        13.049 4.646007e+05 1.559060e+07       0
RaceWhite                       -28.301 0.000000e+00 1.526317e+07       0
Purity                           20.040 5.051409e+08 2.267389e+05       0
FAM83H                            1.619 5.050000e+00 1.439257e+04       0
                              95%CI_u      z     p signif
`B cell memory_CIBERSORT-ABS`     Inf  0.000 1.000   <NA>
Age                               Inf -0.001 0.999       
Stage2                            Inf  0.000 1.000   <NA>
Stage3                            Inf  0.000 1.000   <NA>
RaceBlack                         Inf  0.000 1.000   <NA>
RaceWhite                         Inf  0.000 1.000   <NA>
Purity                            Inf  0.000 1.000   <NA>
FAM83H                            Inf  0.000 1.000   <NA>
Rsquare = 0.14 (max possible = 1.4e-01 )
Likelihood ratio test p = 1.84e-01 
Wald test p = 1e+00 
Score (logrank) test p = 5.08e-03 

B cell memory_CIBERSORT-ABS in THCA (n=509):
Model: Surv(OS, EVENT) ~ `B cell memory_CIBERSORT-ABS` + Age + Stage + Gender + Race + Purity + `FAM83H` 
395 patients with 16 dying ( 114 missing obs. )
                                coef           HR se(coef) 95%CI_l      95%CI_u
`B cell memory_CIBERSORT-ABS` -3.376        0.034   11.019   0.000 81908148.495
Age                            0.168        1.183    0.034   1.108        1.265
Stage2                        -0.735        0.480    1.114   0.054        4.258
Stage3                         0.369        1.447    0.948   0.226        9.275
Stage4                         1.661        5.266    1.075   0.641       43.289
Gendermale                    -0.136        0.873    0.714   0.215        3.537
RaceBlack                     17.114 27080747.738 6779.299   0.000          Inf
RaceWhite                     16.808 19940877.780 6779.299   0.000          Inf
Purity                         2.522       12.451    1.195   1.196      129.655
FAM83H                         1.487        4.422    0.606   1.349       14.495
                                   z     p signif
`B cell memory_CIBERSORT-ABS` -0.306 0.759       
Age                            4.979 0.000    ***
Stage2                        -0.660 0.510       
Stage3                         0.389 0.697       
Stage4                         1.546 0.122       
Gendermale                    -0.191 0.849       
RaceBlack                      0.003 0.998       
RaceWhite                      0.002 0.998       
Purity                         2.110 0.035      *
FAM83H                         2.454 0.014      *
Rsquare = 0.162 (max possible = 3.47e-01 )
Likelihood ratio test p = 4.56e-11 
Wald test p = 1.15e-03 
Score (logrank) test p = 2.97e-11 

B cell memory_CIBERSORT-ABS in THYM (n=120):
Model: Surv(OS, EVENT) ~ `B cell memory_CIBERSORT-ABS` + Age + Gender + Race + Purity + `FAM83H` 
113 patients with 9 dying ( 7 missing obs. )
                                 coef    HR  se(coef) 95%CI_l      95%CI_u
`B cell memory_CIBERSORT-ABS` -69.389 0.000    48.220   0.000 8.124332e+10
Age                             0.040 1.040     0.033   0.975 1.110000e+00
Gendermale                     -0.641 0.527     0.795   0.111 2.504000e+00
RaceBlack                     -15.308 0.000 10892.339   0.000          Inf
RaceWhite                       1.185 3.272     1.307   0.252 4.239500e+01
Purity                         -0.094 0.910     1.201   0.086 9.587000e+00
FAM83H                          0.524 1.689     0.472   0.670 4.263000e+00
                                   z     p signif
`B cell memory_CIBERSORT-ABS` -1.439 0.150       
Age                            1.187 0.235       
Gendermale                    -0.806 0.420       
RaceBlack                     -0.001 0.999       
RaceWhite                      0.907 0.365       
Purity                        -0.079 0.937       
FAM83H                         1.111 0.267       
Rsquare = 0.08 (max possible = 4.51e-01 )
Likelihood ratio test p = 2.21e-01 
Wald test p = 4.5e-01 
Score (logrank) test p = 4.89e-01 

B cell memory_CIBERSORT-ABS in UCEC (n=545):
Model: Surv(OS, EVENT) ~ `B cell memory_CIBERSORT-ABS` + Age + Race + Purity + `FAM83H` 
85 patients with 16 dying ( 460 missing obs. )
                                coef           HR se(coef) 95%CI_l      95%CI_u
`B cell memory_CIBERSORT-ABS` 41.319 8.799702e+17   23.758   0.005 1.468823e+38
Age                           -0.016 9.840000e-01    0.031   0.926 1.046000e+00
RaceWhite                      1.477 4.379000e+00    0.704   1.103 1.739100e+01
Purity                         1.750 5.756000e+00    1.338   0.418 7.931600e+01
FAM83H                         0.047 1.048000e+00    0.440   0.442 2.483000e+00
                                   z     p signif
`B cell memory_CIBERSORT-ABS`  1.739 0.082      ·
Age                           -0.519 0.604       
RaceWhite                      2.099 0.036      *
Purity                         1.308 0.191       
FAM83H                         0.107 0.915       
Rsquare = 0.107 (max possible = 7.29e-01 )
Likelihood ratio test p = 8.63e-02 
Wald test p = 1.2e-01 
Score (logrank) test p = 7.7e-02 

B cell memory_CIBERSORT-ABS in UCS (n=57):
Model: Surv(OS, EVENT) ~ `B cell memory_CIBERSORT-ABS` + Age + Race + Purity + `FAM83H` 
52 patients with 32 dying ( 5 missing obs. )
                                coef           HR se(coef) 95%CI_l      95%CI_u
`B cell memory_CIBERSORT-ABS` -1.394        0.248   38.763   0.000 2.455247e+32
Age                            0.043        1.044    0.025   0.995 1.096000e+00
RaceBlack                     17.622 44975777.408 6483.123   0.000          Inf
RaceWhite                     17.854 56724775.161 6483.122   0.000          Inf
Purity                        -0.810        0.445    1.187   0.043 4.552000e+00
FAM83H                         0.023        1.023    0.187   0.710 1.476000e+00
                                   z     p signif
`B cell memory_CIBERSORT-ABS` -0.036 0.971       
Age                            1.739 0.082      ·
RaceBlack                      0.003 0.998       
RaceWhite                      0.003 0.998       
Purity                        -0.683 0.495       
FAM83H                         0.124 0.901       
Rsquare = 0.119 (max possible = 9.83e-01 )
Likelihood ratio test p = 3.59e-01 
Wald test p = 4.81e-01 
Score (logrank) test p = 3.71e-01 

B cell memory_CIBERSORT-ABS in UVM (n=80):
Model: Surv(OS, EVENT) ~ `B cell memory_CIBERSORT-ABS` + Age + Stage + Gender + Purity + `FAM83H` 
77 patients with 22 dying ( 3 missing obs. )
                               coef     HR se(coef) 95%CI_l      95%CI_u     z
`B cell memory_CIBERSORT-ABS` 0.856  2.355   71.882   0.000 3.613751e+61 0.012
Age                           0.038  1.039    0.020   1.000 1.080000e+00 1.946
Stage3                        0.202  1.223    0.504   0.455 3.286000e+00 0.400
Stage4                        3.817 45.480    1.219   4.174 4.955640e+02 3.132
Gendermale                    0.363  1.437    0.503   0.537 3.849000e+00 0.721
Purity                        1.713  5.544    1.337   0.403 7.624800e+01 1.281
FAM83H                        0.279  1.321    0.331   0.691 2.528000e+00 0.842
                                  p signif
`B cell memory_CIBERSORT-ABS` 0.990       
Age                           0.052      ·
Stage3                        0.689       
Stage4                        0.002     **
Gendermale                    0.471       
Purity                        0.200       
FAM83H                        0.400       
Rsquare = 0.26 (max possible = 8.72e-01 )
Likelihood ratio test p = 1.61e-03 
Wald test p = 5.61e-03 
Score (logrank) test p = 6.27e-09 

B cell memory_XCELL in ACC (n=79):
Model: Surv(OS, EVENT) ~ `B cell memory_XCELL` + Age + Gender + Race + Purity + `FAM83H` 
64 patients with 24 dying ( 15 missing obs. )
                         coef           HR  se(coef) 95%CI_l      95%CI_u
`B cell memory_XCELL` -44.023        0.000    49.058   0.000 4.359297e+22
Age                     0.012        1.012     0.014   0.985 1.039000e+00
Gendermale              0.691        1.995     0.432   0.856 4.651000e+00
RaceBlack              -0.714        0.490 14552.246   0.000          Inf
RaceWhite              16.865 21094408.815 12680.663   0.000          Inf
Purity                  0.068        1.071     2.270   0.013 9.161400e+01
FAM83H                  0.687        1.987     0.198   1.348 2.928000e+00
                           z     p signif
`B cell memory_XCELL` -0.897 0.370       
Age                    0.842 0.400       
Gendermale             1.599 0.110       
RaceBlack              0.000 1.000   <NA>
RaceWhite              0.001 0.999       
Purity                 0.030 0.976       
FAM83H                 3.469 0.001     **
Rsquare = 0.219 (max possible = 9.38e-01 )
Likelihood ratio test p = 2.68e-02 
Wald test p = 4.45e-02 
Score (logrank) test p = 1.82e-02 

B cell memory_XCELL in BLCA (n=408):
Model: Surv(OS, EVENT) ~ `B cell memory_XCELL` + Age + Stage + Gender + Race + Purity + `FAM83H` 
348 patients with 160 dying ( 60 missing obs. )
                        coef          HR se(coef) 95%CI_l 95%CI_u      z     p
`B cell memory_XCELL` -2.266       0.104    1.615   0.004   2.458 -1.403 0.161
Age                    0.032       1.033    0.009   1.015   1.050  3.730 0.000
Stage2                14.604 2199872.606 1865.814   0.000     Inf  0.008 0.994
Stage3                15.025 3350886.754 1865.814   0.000     Inf  0.008 0.994
Stage4                15.556 5702468.707 1865.814   0.000     Inf  0.008 0.993
Gendermale            -0.210       0.811    0.180   0.569   1.155 -1.162 0.245
RaceBlack              0.680       1.973    0.447   0.822   4.736  1.521 0.128
RaceWhite              0.101       1.106    0.356   0.551   2.221  0.283 0.777
Purity                 0.005       1.005    0.359   0.497   2.032  0.013 0.989
FAM83H                -0.072       0.930    0.100   0.765   1.131 -0.726 0.468
                      signif
`B cell memory_XCELL`       
Age                      ***
Stage2                      
Stage3                      
Stage4                      
Gendermale                  
RaceBlack                   
RaceWhite                   
Purity                      
FAM83H                      
Rsquare = 0.137 (max possible = 9.91e-01 )
Likelihood ratio test p = 1.64e-07 
Wald test p = 1.09e-06 
Score (logrank) test p = 2.73e-07 

B cell memory_XCELL in BRCA (n=1100):
Model: Surv(OS, EVENT) ~ `B cell memory_XCELL` + Age + Stage + Gender + Race + Purity + `FAM83H` 
878 patients with 121 dying ( 222 missing obs. )
                        coef     HR se(coef) 95%CI_l 95%CI_u      z     p
`B cell memory_XCELL` -3.344  0.035    3.091   0.000  15.103 -1.082 0.279
Age                    0.036  1.036    0.008   1.021   1.052  4.710 0.000
Stage2                 0.403  1.497    0.304   0.825   2.714  1.328 0.184
Stage3                 1.163  3.199    0.314   1.730   5.915  3.709 0.000
Stage4                 2.528 12.523    0.389   5.841  26.853  6.495 0.000
Gendermale             0.004  1.004    1.008   0.139   7.243  0.004 0.997
RaceBlack              0.042  1.043    0.621   0.309   3.523  0.068 0.945
RaceWhite             -0.251  0.778    0.597   0.242   2.507 -0.420 0.674
Purity                 0.369  1.446    0.458   0.590   3.547  0.806 0.420
FAM83H                -0.043  0.958    0.128   0.746   1.230 -0.338 0.735
                      signif
`B cell memory_XCELL`       
Age                      ***
Stage2                      
Stage3                   ***
Stage4                   ***
Gendermale                  
RaceBlack                   
RaceWhite                   
Purity                      
FAM83H                      
Rsquare = 0.082 (max possible = 7.85e-01 )
Likelihood ratio test p = 3.84e-12 
Wald test p = 1.42e-15 
Score (logrank) test p = 1.86e-21 

B cell memory_XCELL in BRCA-Basal (n=191):
Model: Surv(OS, EVENT) ~ `B cell memory_XCELL` + Age + Stage + Race + Purity + `FAM83H` 
163 patients with 24 dying ( 28 missing obs. )
                         coef           HR se(coef) 95%CI_l 95%CI_u      z
`B cell memory_XCELL` -10.394 0.000000e+00    6.471   0.000   9.856 -1.606
Age                     0.002 1.002000e+00    0.018   0.968   1.038  0.132
Stage2                 18.706 1.330530e+08 6359.556   0.000     Inf  0.003
Stage3                 20.026 4.981855e+08 6359.556   0.000     Inf  0.003
Stage4                 23.179 1.165145e+10 6359.556   0.000     Inf  0.004
RaceBlack              -1.068 3.440000e-01    1.135   0.037   3.183 -0.940
RaceWhite              -1.566 2.090000e-01    1.167   0.021   2.057 -1.342
Purity                 -0.823 4.390000e-01    1.399   0.028   6.817 -0.588
FAM83H                  0.382 1.465000e+00    0.304   0.807   2.661  1.255
                          p signif
`B cell memory_XCELL` 0.108       
Age                   0.895       
Stage2                0.998       
Stage3                0.997       
Stage4                0.997       
RaceBlack             0.347       
RaceWhite             0.180       
Purity                0.556       
FAM83H                0.209       
Rsquare = 0.179 (max possible = 7.18e-01 )
Likelihood ratio test p = 1.8e-04 
Wald test p = 4.39e-03 
Score (logrank) test p = 2.74e-06 

B cell memory_XCELL in BRCA-Her2 (n=82):
Model: Surv(OS, EVENT) ~ `B cell memory_XCELL` + Age + Stage + Race + Purity + `FAM83H` 
59 patients with 11 dying ( 23 missing obs. )
                         coef           HR    se(coef) 95%CI_l      95%CI_u
`B cell memory_XCELL` -98.512 0.000000e+00      79.215   0.000 4.412191e+24
Age                     0.026 1.026000e+00       0.030   0.968 1.087000e+00
Stage2                 18.364 9.445746e+07   15592.376   0.000          Inf
Stage3                 20.764 1.041936e+09   15592.376   0.000          Inf
Stage4                 52.877 9.204421e+22 1815725.550   0.000          Inf
RaceBlack              -3.451 3.200000e-02       1.836   0.001 1.160000e+00
RaceWhite              -2.323 9.800000e-02       1.531   0.005 1.971000e+00
Purity                  3.856 4.728600e+01       2.602   0.289 7.749328e+03
FAM83H                 -0.654 5.200000e-01       0.623   0.153 1.763000e+00
                           z     p signif
`B cell memory_XCELL` -1.244 0.214       
Age                    0.871 0.384       
Stage2                 0.001 0.999       
Stage3                 0.001 0.999       
Stage4                 0.000 1.000   <NA>
RaceBlack             -1.879 0.060      ·
RaceWhite             -1.517 0.129       
Purity                 1.482 0.138       
FAM83H                -1.050 0.294       
Rsquare = 0.408 (max possible = 6.68e-01 )
Likelihood ratio test p = 3.02e-04 
Wald test p = 9.75e-01 
Score (logrank) test p = 9.9e-14 

B cell memory_XCELL in BRCA-LumA (n=568):
Model: Surv(OS, EVENT) ~ `B cell memory_XCELL` + Age + Stage + Gender + Race + Purity + `FAM83H` 
464 patients with 55 dying ( 104 missing obs. )
                         coef    HR se(coef) 95%CI_l  95%CI_u      z     p
`B cell memory_XCELL`  -3.502 0.030    6.263   0.000 6457.141 -0.559 0.576
Age                     0.049 1.050    0.012   1.026    1.075  4.110 0.000
Stage2                  0.316 1.372    0.375   0.658    2.860  0.844 0.398
Stage3                  0.840 2.317    0.396   1.067    5.031  2.123 0.034
Stage4                  2.121 8.342    0.595   2.599   26.771  3.566 0.000
Gendermale            -15.387 0.000 3467.482   0.000      Inf -0.004 0.996
RaceBlack              -0.510 0.600    1.181   0.059    6.075 -0.432 0.666
RaceWhite               0.165 1.179    1.040   0.154    9.050  0.159 0.874
Purity                  0.228 1.257    0.657   0.347    4.552  0.348 0.728
FAM83H                 -0.010 0.990    0.205   0.662    1.480 -0.049 0.961
                      signif
`B cell memory_XCELL`       
Age                      ***
Stage2                      
Stage3                     *
Stage4                   ***
Gendermale                  
RaceBlack                   
RaceWhite                   
Purity                      
FAM83H                      
Rsquare = 0.071 (max possible = 6.81e-01 )
Likelihood ratio test p = 1.83e-04 
Wald test p = 4.18e-05 
Score (logrank) test p = 8.58e-07 

B cell memory_XCELL in BRCA-LumB (n=219):
Model: Surv(OS, EVENT) ~ `B cell memory_XCELL` + Age + Stage + Gender + Race + Purity + `FAM83H` 
157 patients with 25 dying ( 62 missing obs. )
                         coef           HR se(coef) 95%CI_l   95%CI_u      z
`B cell memory_XCELL` -23.646        0.000   17.331   0.000 30425.966 -1.364
Age                     0.055        1.057    0.021   1.014     1.102  2.599
Stage2                  0.687        1.988    1.072   0.243    16.234  0.641
Stage3                  1.677        5.349    1.069   0.658    43.499  1.568
Stage4                  2.196        8.991    1.171   0.906    89.207  1.876
Gendermale              0.660        1.936    1.149   0.204    18.405  0.575
RaceBlack              16.826 20306250.175 6525.338   0.000       Inf  0.003
RaceWhite              15.835  7532360.068 6525.338   0.000       Inf  0.002
Purity                 -0.291        0.748    1.638   0.030    18.554 -0.177
FAM83H                 -0.412        0.663    0.284   0.380     1.155 -1.451
                          p signif
`B cell memory_XCELL` 0.172       
Age                   0.009     **
Stage2                0.521       
Stage3                0.117       
Stage4                0.061      ·
Gendermale            0.565       
RaceBlack             0.998       
RaceWhite             0.998       
Purity                0.859       
FAM83H                0.147       
Rsquare = 0.128 (max possible = 6.98e-01 )
Likelihood ratio test p = 1.79e-02 
Wald test p = 3.46e-02 
Score (logrank) test p = 1.51e-02 

B cell memory_XCELL in CESC (n=306):
Model: Surv(OS, EVENT) ~ `B cell memory_XCELL` + Age + Race + Purity + `FAM83H` 
227 patients with 55 dying ( 79 missing obs. )
                         coef    HR se(coef) 95%CI_l 95%CI_u      z     p
`B cell memory_XCELL` -28.505 0.000   15.142   0.000   3.230 -1.883 0.060
Age                     0.012 1.013    0.010   0.994   1.032  1.293 0.196
RaceBlack               0.915 2.496    1.082   0.299  20.813  0.845 0.398
RaceWhite               0.605 1.832    1.023   0.247  13.612  0.592 0.554
Purity                 -0.335 0.715    0.856   0.133   3.832 -0.391 0.696
FAM83H                  0.293 1.341    0.208   0.891   2.016  1.408 0.159
                      signif
`B cell memory_XCELL`      ·
Age                         
RaceBlack                   
RaceWhite                   
Purity                      
FAM83H                      
Rsquare = 0.05 (max possible = 8.91e-01 )
Likelihood ratio test p = 6.8e-02 
Wald test p = 1.82e-01 
Score (logrank) test p = 1.69e-01 

B cell memory_XCELL in CHOL (n=36):
Model: Surv(OS, EVENT) ~ `B cell memory_XCELL` + Age + Stage + Gender + Race + Purity + `FAM83H` 
36 patients with 18 dying ( 0 missing obs. )
                         coef           HR se(coef) 95%CI_l      95%CI_u      z
`B cell memory_XCELL`  18.927 1.658606e+08   18.152   0.000 4.682556e+23  1.043
Age                     0.037 1.038000e+00    0.025   0.988 1.091000e+00  1.486
Stage2                  0.967 2.629000e+00    0.679   0.695 9.940000e+00  1.425
Stage3                -31.903 0.000000e+00 8654.362   0.000          Inf -0.004
Stage4                  1.753 5.770000e+00    0.764   1.292 2.577300e+01  2.295
Gendermale              0.529 1.698000e+00    0.635   0.489 5.897000e+00  0.834
RaceBlack               0.795 2.215000e+00    1.472   0.124 3.969200e+01  0.540
RaceWhite              -0.784 4.570000e-01    0.938   0.073 2.874000e+00 -0.835
Purity                  2.049 7.761000e+00    1.878   0.196 3.078870e+02  1.091
FAM83H                 -1.320 2.670000e-01    0.406   0.120 5.920000e-01 -3.249
                          p signif
`B cell memory_XCELL` 0.297       
Age                   0.137       
Stage2                0.154       
Stage3                0.997       
Stage4                0.022      *
Gendermale            0.405       
RaceBlack             0.589       
RaceWhite             0.404       
Purity                0.275       
FAM83H                0.001     **
Rsquare = 0.441 (max possible = 9.46e-01 )
Likelihood ratio test p = 2.16e-02 
Wald test p = 3.74e-02 
Score (logrank) test p = 3.87e-03 

B cell memory_XCELL in COAD (n=458):
Model: Surv(OS, EVENT) ~ `B cell memory_XCELL` + Age + Stage + Gender + Race + Purity + `FAM83H` 
236 patients with 58 dying ( 222 missing obs. )
                        coef         HR se(coef) 95%CI_l      95%CI_u      z
`B cell memory_XCELL` 12.973 430429.794    5.513   8.741 2.119621e+10  2.353
Age                    0.030      1.031    0.013   1.005 1.057000e+00  2.360
Stage2                 0.528      1.695    0.644   0.479 5.992000e+00  0.819
Stage3                 1.192      3.294    0.632   0.954 1.137100e+01  1.886
Stage4                 2.430     11.355    0.640   3.238 3.981600e+01  3.796
Gendermale             0.284      1.328    0.288   0.755 2.337000e+00  0.985
RaceBlack             -0.555      0.574    0.859   0.107 3.091000e+00 -0.646
RaceWhite             -0.406      0.667    0.791   0.141 3.142000e+00 -0.513
Purity                -0.035      0.966    0.682   0.254 3.676000e+00 -0.051
FAM83H                -0.139      0.870    0.216   0.570 1.329000e+00 -0.645
                          p signif
`B cell memory_XCELL` 0.019      *
Age                   0.018      *
Stage2                0.413       
Stage3                0.059      ·
Stage4                0.000    ***
Gendermale            0.325       
RaceBlack             0.518       
RaceWhite             0.608       
Purity                0.960       
FAM83H                0.519       
Rsquare = 0.142 (max possible = 8.97e-01 )
Likelihood ratio test p = 8.37e-05 
Wald test p = 5.38e-05 
Score (logrank) test p = 7.01e-06 

B cell memory_XCELL in DLBC (n=48):
Model: Surv(OS, EVENT) ~ `B cell memory_XCELL` + Age + Gender + Race + Purity + `FAM83H` 
41 patients with 5 dying ( 7 missing obs. )
                        coef    HR se(coef) 95%CI_l      95%CI_u      z     p
`B cell memory_XCELL` -5.067 0.006   16.062   0.000 2.963022e+11 -0.315 0.752
Age                   -0.023 0.978    0.053   0.881 1.085000e+00 -0.428 0.668
Gendermale            -0.019 0.981    1.407   0.062 1.547600e+01 -0.013 0.989
RaceBlack             -1.070 0.343    2.015   0.007 1.780700e+01 -0.531 0.595
RaceWhite             -2.928 0.053    1.767   0.002 1.708000e+00 -1.657 0.098
Purity                -1.250 0.286    2.840   0.001 7.495500e+01 -0.440 0.660
FAM83H                 1.263 3.535    0.831   0.694 1.800200e+01  1.520 0.128
                      signif
`B cell memory_XCELL`       
Age                         
Gendermale                  
RaceBlack                   
RaceWhite                  ·
Purity                      
FAM83H                      
Rsquare = 0.201 (max possible = 5.58e-01 )
Likelihood ratio test p = 2.37e-01 
Wald test p = 4.62e-01 
Score (logrank) test p = 1.39e-01 

B cell memory_XCELL in ESCA (n=185):
Model: Surv(OS, EVENT) ~ `B cell memory_XCELL` + Age + Stage + Gender + Race + Purity + `FAM83H` 
140 patients with 47 dying ( 45 missing obs. )
                        coef     HR se(coef) 95%CI_l   95%CI_u      z     p
`B cell memory_XCELL`  2.830 16.942    3.557   0.016 18052.352  0.796 0.426
Age                    0.008  1.008    0.014   0.981     1.037  0.587 0.557
Stage2                 0.532  1.702    0.675   0.454     6.386  0.788 0.431
Stage3                 1.373  3.948    0.681   1.039    14.992  2.017 0.044
Stage4                 2.865 17.551    0.773   3.856    79.896  3.705 0.000
Gendermale             0.466  1.594    0.537   0.557     4.568  0.869 0.385
RaceBlack              0.380  1.462    1.071   0.179    11.922  0.355 0.723
RaceWhite             -0.173  0.841    0.452   0.347     2.042 -0.382 0.703
Purity                 0.439  1.552    0.794   0.327     7.359  0.553 0.580
FAM83H                -0.108  0.898    0.186   0.623     1.293 -0.580 0.562
                      signif
`B cell memory_XCELL`       
Age                         
Stage2                      
Stage3                     *
Stage4                   ***
Gendermale                  
RaceBlack                   
RaceWhite                   
Purity                      
FAM83H                      
Rsquare = 0.152 (max possible = 9.32e-01 )
Likelihood ratio test p = 1.06e-02 
Wald test p = 5.57e-03 
Score (logrank) test p = 4.17e-04 

B cell memory_XCELL in GBM (n=153):
Model: Surv(OS, EVENT) ~ `B cell memory_XCELL` + Age + Gender + Race + Purity + `FAM83H` 
135 patients with 108 dying ( 18 missing obs. )
                        coef           HR se(coef) 95%CI_l    95%CI_u      z
`B cell memory_XCELL` 79.852 4.777821e+34   43.167   0.009 2.6484e+71  1.850
Age                    0.034 1.035000e+00    0.008   1.018 1.0520e+00  4.054
Gendermale            -0.172 8.420000e-01    0.215   0.552 1.2840e+00 -0.799
RaceBlack              0.816 2.262000e+00    0.753   0.517 9.8970e+00  1.083
RaceWhite              0.089 1.093000e+00    0.642   0.311 3.8480e+00  0.139
Purity                -0.610 5.430000e-01    0.582   0.174 1.6990e+00 -1.048
FAM83H                 0.436 1.547000e+00    0.188   1.070 2.2360e+00  2.321
                          p signif
`B cell memory_XCELL` 0.064      ·
Age                   0.000    ***
Gendermale            0.424       
RaceBlack             0.279       
RaceWhite             0.890       
Purity                0.294       
FAM83H                0.020      *
Rsquare = 0.175 (max possible = 9.98e-01 )
Likelihood ratio test p = 5.23e-04 
Wald test p = 7.28e-04 
Score (logrank) test p = 6.32e-04 

B cell memory_XCELL in HNSC (n=522):
Model: Surv(OS, EVENT) ~ `B cell memory_XCELL` + Age + Stage + Gender + Race + Purity + `FAM83H` 
411 patients with 176 dying ( 111 missing obs. )
                         coef    HR se(coef) 95%CI_l 95%CI_u      z     p
`B cell memory_XCELL` -13.226 0.000    5.482   0.000   0.084 -2.413 0.016
Age                     0.021 1.021    0.008   1.006   1.036  2.735 0.006
Stage2                  0.673 1.960    0.545   0.674   5.699  1.236 0.217
Stage3                  0.951 2.588    0.538   0.902   7.428  1.768 0.077
Stage4                  1.299 3.664    0.511   1.347   9.971  2.543 0.011
Gendermale             -0.241 0.786    0.173   0.560   1.103 -1.392 0.164
RaceBlack               0.086 1.090    0.559   0.364   3.262  0.154 0.878
RaceWhite              -0.301 0.740    0.512   0.271   2.020 -0.587 0.557
Purity                 -0.267 0.765    0.372   0.369   1.588 -0.718 0.473
FAM83H                 -0.061 0.941    0.126   0.735   1.206 -0.479 0.632
                      signif
`B cell memory_XCELL`      *
Age                       **
Stage2                      
Stage3                     ·
Stage4                     *
Gendermale                  
RaceBlack                   
RaceWhite                   
Purity                      
FAM83H                      
Rsquare = 0.095 (max possible = 9.89e-01 )
Likelihood ratio test p = 1.19e-05 
Wald test p = 4.27e-04 
Score (logrank) test p = 2.06e-04 

B cell memory_XCELL in HNSC-HPV+ (n=98):
Model: Surv(OS, EVENT) ~ `B cell memory_XCELL` + Age + Stage + Gender + Race + Purity + `FAM83H` 
65 patients with 23 dying ( 33 missing obs. )
                         coef           HR  se(coef) 95%CI_l 95%CI_u      z
`B cell memory_XCELL` -35.125 0.000000e+00    14.518   0.000   0.001 -2.419
Age                    -0.004 9.960000e-01     0.028   0.943   1.051 -0.157
Stage2                 18.514 1.098339e+08  8560.983   0.000     Inf  0.002
Stage3                 18.736 1.370077e+08  8560.983   0.000     Inf  0.002
Stage4                 18.584 1.177076e+08  8560.983   0.000     Inf  0.002
Gendermale             -0.580 5.600000e-01     0.570   0.183   1.711 -1.017
RaceBlack              20.010 4.898986e+08 22312.371   0.000     Inf  0.001
RaceWhite              18.573 1.164868e+08 22312.371   0.000     Inf  0.001
Purity                 -2.924 5.400000e-02     1.180   0.005   0.542 -2.479
FAM83H                 -0.050 9.510000e-01     0.374   0.457   1.979 -0.135
                          p signif
`B cell memory_XCELL` 0.016      *
Age                   0.875       
Stage2                0.998       
Stage3                0.998       
Stage4                0.998       
Gendermale            0.309       
RaceBlack             0.999       
RaceWhite             0.999       
Purity                0.013      *
FAM83H                0.893       
Rsquare = 0.257 (max possible = 9.17e-01 )
Likelihood ratio test p = 3.65e-02 
Wald test p = 3.27e-01 
Score (logrank) test p = 2.77e-01 

B cell memory_XCELL in HNSC-HPV- (n=422):
Model: Surv(OS, EVENT) ~ `B cell memory_XCELL` + Age + Stage + Gender + Race + Purity + `FAM83H` 
346 patients with 153 dying ( 76 missing obs. )
                        coef    HR se(coef) 95%CI_l 95%CI_u      z     p signif
`B cell memory_XCELL` -8.463 0.000    5.419   0.000   8.659 -1.562 0.118       
Age                    0.027 1.027    0.008   1.011   1.044  3.217 0.001     **
Stage2                 0.396 1.486    0.555   0.501   4.409  0.714 0.475       
Stage3                 0.777 2.176    0.542   0.752   6.293  1.434 0.151       
Stage4                 1.167 3.212    0.513   1.176   8.775  2.276 0.023      *
Gendermale            -0.267 0.766    0.183   0.534   1.097 -1.456 0.146       
RaceBlack             -0.054 0.947    0.565   0.313   2.866 -0.096 0.923       
RaceWhite             -0.424 0.654    0.513   0.239   1.789 -0.827 0.408       
Purity                 0.059 1.061    0.410   0.475   2.370  0.144 0.885       
FAM83H                -0.078 0.925    0.138   0.706   1.211 -0.569 0.569       
Rsquare = 0.097 (max possible = 9.89e-01 )
Likelihood ratio test p = 1.16e-04 
Wald test p = 8.52e-04 
Score (logrank) test p = 4.89e-04 

B cell memory_XCELL in KICH (n=66):
Model: Surv(OS, EVENT) ~ `B cell memory_XCELL` + Age + Stage + Gender + Race + Purity + `FAM83H` 
63 patients with 9 dying ( 3 missing obs. )
                           coef           HR   se(coef)      95%CI_l
`B cell memory_XCELL` -1528.672 0.000000e+00 575917.868        0.000
Age                       0.074 1.077000e+00      0.030        1.016
Stage2                   16.074 9.565255e+06      0.851  1805565.893
Stage3                   17.337 3.382412e+07      0.779  7352708.850
Stage4                   19.519 2.997791e+08      0.910 50350478.970
Gendermale               -1.248 2.870000e-01      0.734        0.068
RaceBlack               -17.370 0.000000e+00   6518.698        0.000
RaceWhite                -2.229 1.080000e-01      1.172        0.011
Purity                    3.739 4.207200e+01      4.583        0.005
FAM83H                   -0.587 5.560000e-01      0.396        0.256
                           95%CI_u      z     p signif
`B cell memory_XCELL`          Inf -0.003 0.998       
Age                   1.142000e+00  2.498 0.012      *
Stage2                5.067336e+07 18.895 0.000    ***
Stage3                1.555986e+08 22.265 0.000    ***
Stage4                1.784840e+09 21.443 0.000    ***
Gendermale            1.209000e+00 -1.701 0.089      ·
RaceBlack                      Inf -0.003 0.998       
RaceWhite             1.070000e+00 -1.902 0.057      ·
Purity                3.350522e+05  0.816 0.415       
FAM83H                1.209000e+00 -1.481 0.139       
Rsquare = 0.364 (max possible = 6.71e-01 )
Likelihood ratio test p = 1.48e-03 
Wald test p = 8.68e-277 
Score (logrank) test p = 1.44e-08 

B cell memory_XCELL in KIRC (n=533):
Model: Surv(OS, EVENT) ~ `B cell memory_XCELL` + Age + Stage + Gender + Race + Purity + `FAM83H` 
450 patients with 138 dying ( 83 missing obs. )
                        coef      HR se(coef) 95%CI_l     95%CI_u      z     p
`B cell memory_XCELL`  5.364 213.532    4.452   0.035 1315918.931  1.205 0.228
Age                    0.034   1.035    0.008   1.018       1.052  4.046 0.000
Stage2                 0.219   1.245    0.344   0.634       2.444  0.636 0.525
Stage3                 0.830   2.294    0.231   1.458       3.608  3.590 0.000
Stage4                 1.748   5.741    0.217   3.754       8.780  8.063 0.000
Gendermale            -0.084   0.920    0.183   0.642       1.318 -0.455 0.649
RaceBlack              0.219   1.245    1.059   0.156       9.918  0.207 0.836
RaceWhite              0.119   1.126    1.021   0.152       8.338  0.116 0.907
Purity                 0.016   1.016    0.366   0.496       2.082  0.043 0.966
FAM83H                -0.081   0.922    0.118   0.732       1.161 -0.692 0.489
                      signif
`B cell memory_XCELL`       
Age                      ***
Stage2                      
Stage3                   ***
Stage4                   ***
Gendermale                  
RaceBlack                   
RaceWhite                   
Purity                      
FAM83H                      
Rsquare = 0.177 (max possible = 9.65e-01 )
Likelihood ratio test p = 1.57e-14 
Wald test p = 1.17e-14 
Score (logrank) test p = 5.87e-18 

B cell memory_XCELL in KIRP (n=290):
Model: Surv(OS, EVENT) ~ `B cell memory_XCELL` + Age + Stage + Gender + Race + Purity + `FAM83H` 
219 patients with 34 dying ( 71 missing obs. )
                        coef          HR se(coef) 95%CI_l      95%CI_u      z
`B cell memory_XCELL` 14.576 2139482.078    5.435  50.548 9.055547e+10  2.682
Age                    0.012       1.012    0.016   0.981 1.045000e+00  0.763
Stage2                -0.404       0.668    1.055   0.084 5.281000e+00 -0.383
Stage3                 1.534       4.636    0.427   2.008 1.070500e+01  3.592
Stage4                 2.701      14.893    0.507   5.516 4.020900e+01  5.330
Gendermale            -0.337       0.714    0.411   0.319 1.597000e+00 -0.821
RaceBlack             -1.977       0.138    1.206   0.013 1.472000e+00 -1.640
RaceWhite             -2.149       0.117    1.187   0.011 1.193000e+00 -1.811
Purity                 0.155       1.168    0.800   0.244 5.603000e+00  0.194
FAM83H                -0.019       0.982    0.196   0.668 1.441000e+00 -0.095
                          p signif
`B cell memory_XCELL` 0.007     **
Age                   0.445       
Stage2                0.702       
Stage3                0.000    ***
Stage4                0.000    ***
Gendermale            0.412       
RaceBlack             0.101       
RaceWhite             0.070      ·
Purity                0.846       
FAM83H                0.924       
Rsquare = 0.181 (max possible = 7.58e-01 )
Likelihood ratio test p = 3.59e-06 
Wald test p = 3.07e-07 
Score (logrank) test p = 7.93e-12 

B cell memory_XCELL in LGG (n=516):
Model: Surv(OS, EVENT) ~ `B cell memory_XCELL` + Age + Gender + Race + Purity + `FAM83H` 
463 patients with 112 dying ( 53 missing obs. )
                        coef           HR se(coef) 95%CI_l 95%CI_u      z     p
`B cell memory_XCELL` 95.760 3.872389e+41  376.323   0.000     Inf  0.254 0.799
Age                    0.061 1.063000e+00    0.008   1.046   1.080  7.588 0.000
Gendermale             0.089 1.093000e+00    0.195   0.746   1.600  0.457 0.648
RaceBlack             15.768 7.045231e+06 2043.311   0.000     Inf  0.008 0.994
RaceWhite             15.793 7.221138e+06 2043.311   0.000     Inf  0.008 0.994
Purity                -0.975 3.770000e-01    0.432   0.162   0.879 -2.258 0.024
FAM83H                -0.027 9.740000e-01    0.182   0.681   1.392 -0.147 0.883
                      signif
`B cell memory_XCELL`       
Age                      ***
Gendermale                  
RaceBlack                   
RaceWhite                   
Purity                     *
FAM83H                      
Rsquare = 0.136 (max possible = 9.07e-01 )
Likelihood ratio test p = 3.94e-12 
Wald test p = 3.82e-12 
Score (logrank) test p = 3.51e-13 

B cell memory_XCELL in LIHC (n=371):
Model: Surv(OS, EVENT) ~ `B cell memory_XCELL` + Age + Stage + Gender + Race + Purity + `FAM83H` 
310 patients with 106 dying ( 61 missing obs. )
                        coef    HR se(coef) 95%CI_l   95%CI_u      z     p
`B cell memory_XCELL` -5.713 0.003    7.883   0.000 16924.988 -0.725 0.469
Age                    0.010 1.010    0.008   0.994     1.027  1.262 0.207
Stage2                 0.317 1.373    0.261   0.823     2.289  1.214 0.225
Stage3                 0.940 2.559    0.234   1.617     4.048  4.014 0.000
Stage4                 1.620 5.053    0.621   1.495    17.082  2.607 0.009
Gendermale            -0.170 0.844    0.229   0.538     1.322 -0.741 0.458
RaceBlack              0.955 2.600    0.495   0.985     6.863  1.929 0.054
RaceWhite             -0.013 0.987    0.243   0.613     1.589 -0.053 0.958
Purity                 0.418 1.518    0.485   0.587     3.925  0.862 0.389
FAM83H                 0.057 1.058    0.110   0.852     1.314  0.512 0.609
                      signif
`B cell memory_XCELL`       
Age                         
Stage2                      
Stage3                   ***
Stage4                    **
Gendermale                  
RaceBlack                  ·
RaceWhite                   
Purity                      
FAM83H                      
Rsquare = 0.087 (max possible = 9.66e-01 )
Likelihood ratio test p = 1.62e-03 
Wald test p = 1.19e-03 
Score (logrank) test p = 4.46e-04 

B cell memory_XCELL in LUAD (n=515):
Model: Surv(OS, EVENT) ~ `B cell memory_XCELL` + Age + Stage + Gender + Race + Purity + `FAM83H` 
421 patients with 150 dying ( 94 missing obs. )
                        coef           HR se(coef) 95%CI_l 95%CI_u      z     p
`B cell memory_XCELL` -2.018        0.133    2.216   0.002  10.243 -0.910 0.363
Age                    0.008        1.008    0.009   0.991   1.027  0.927 0.354
Stage2                 0.847        2.334    0.202   1.571   3.466  4.198 0.000
Stage3                 0.948        2.581    0.221   1.674   3.980  4.293 0.000
Stage4                 1.006        2.734    0.334   1.420   5.263  3.009 0.003
Gendermale            -0.025        0.976    0.172   0.696   1.367 -0.143 0.886
RaceBlack             16.160 10429698.451 1912.240   0.000     Inf  0.008 0.993
RaceWhite             16.308 12092851.055 1912.240   0.000     Inf  0.009 0.993
Purity                 0.431        1.538    0.365   0.752   3.145  1.180 0.238
FAM83H                 0.119        1.127    0.104   0.918   1.382  1.140 0.254
                      signif
`B cell memory_XCELL`       
Age                         
Stage2                   ***
Stage3                   ***
Stage4                    **
Gendermale                  
RaceBlack                   
RaceWhite                   
Purity                      
FAM83H                      
Rsquare = 0.103 (max possible = 9.74e-01 )
Likelihood ratio test p = 1.54e-06 
Wald test p = 2.18e-05 
Score (logrank) test p = 2.35e-06 

B cell memory_XCELL in LUSC (n=501):
Model: Surv(OS, EVENT) ~ `B cell memory_XCELL` + Age + Stage + Gender + Race + Purity + `FAM83H` 
370 patients with 161 dying ( 131 missing obs. )
                        coef    HR se(coef) 95%CI_l 95%CI_u      z     p signif
`B cell memory_XCELL`  0.902 2.464    2.121   0.039 157.461  0.425 0.671       
Age                    0.016 1.016    0.009   0.997   1.035  1.683 0.092      ·
Stage2                 0.167 1.181    0.189   0.815   1.712  0.881 0.378       
Stage3                 0.558 1.747    0.217   1.141   2.675  2.568 0.010      *
Stage4                 0.748 2.112    0.790   0.449   9.936  0.946 0.344       
Gendermale             0.416 1.516    0.195   1.033   2.223  2.128 0.033      *
RaceBlack             -0.046 0.955    0.604   0.293   3.120 -0.075 0.940       
RaceWhite             -0.535 0.586    0.561   0.195   1.758 -0.954 0.340       
Purity                -0.348 0.706    0.390   0.329   1.517 -0.892 0.373       
FAM83H                 0.146 1.157    0.110   0.933   1.436  1.325 0.185       
Rsquare = 0.055 (max possible = 9.87e-01 )
Likelihood ratio test p = 2.17e-02 
Wald test p = 1.76e-02 
Score (logrank) test p = 1.52e-02 

B cell memory_XCELL in MESO (n=87):
Model: Surv(OS, EVENT) ~ `B cell memory_XCELL` + Age + Stage + Gender + Race + Purity + `FAM83H` 
85 patients with 72 dying ( 2 missing obs. )
                        coef    HR se(coef) 95%CI_l 95%CI_u      z     p signif
`B cell memory_XCELL` -1.809 0.164    2.909   0.001  49.011 -0.622 0.534       
Age                    0.020 1.020    0.016   0.988   1.053  1.234 0.217       
Stage2                -0.239 0.788    0.475   0.310   1.998 -0.502 0.615       
Stage3                -0.144 0.866    0.424   0.377   1.990 -0.338 0.735       
Stage4                -0.202 0.817    0.488   0.314   2.129 -0.413 0.679       
Gendermale            -0.173 0.841    0.328   0.442   1.600 -0.528 0.598       
RaceBlack             -0.118 0.889    1.589   0.039  20.006 -0.074 0.941       
RaceWhite             -0.763 0.466    1.131   0.051   4.276 -0.675 0.500       
Purity                -0.858 0.424    0.583   0.135   1.330 -1.471 0.141       
FAM83H                -0.007 0.993    0.172   0.709   1.393 -0.038 0.970       
Rsquare = 0.065 (max possible = 9.98e-01 )
Likelihood ratio test p = 8.4e-01 
Wald test p = 8.17e-01 
Score (logrank) test p = 8.12e-01 

B cell memory_XCELL in OV (n=303):
Model: Surv(OS, EVENT) ~ `B cell memory_XCELL` + Age + Race + Purity + `FAM83H` 
238 patients with 153 dying ( 65 missing obs. )
                         coef    HR se(coef) 95%CI_l 95%CI_u      z     p
`B cell memory_XCELL` -27.038 0.000   15.056   0.000  11.844 -1.796 0.073
Age                     0.036 1.036    0.008   1.020   1.053  4.293 0.000
RaceBlack              -0.077 0.926    0.577   0.299   2.870 -0.133 0.894
RaceWhite              -0.181 0.835    0.516   0.304   2.295 -0.350 0.726
Purity                 -1.082 0.339    0.702   0.086   1.342 -1.541 0.123
FAM83H                 -0.042 0.959    0.094   0.798   1.153 -0.445 0.656
                      signif
`B cell memory_XCELL`      ·
Age                      ***
RaceBlack                   
RaceWhite                   
Purity                      
FAM83H                      
Rsquare = 0.096 (max possible = 9.97e-01 )
Likelihood ratio test p = 4.93e-04 
Wald test p = 6.24e-04 
Score (logrank) test p = 4.8e-04 

B cell memory_XCELL in PAAD (n=179):
Model: Surv(OS, EVENT) ~ `B cell memory_XCELL` + Age + Stage + Gender + Race + Purity + `FAM83H` 
165 patients with 89 dying ( 14 missing obs. )
                        coef    HR se(coef) 95%CI_l 95%CI_u      z     p signif
`B cell memory_XCELL` -1.370 0.254    2.148   0.004  17.130 -0.638 0.524       
Age                    0.021 1.021    0.011   0.999   1.043  1.913 0.056      ·
Stage2                 0.570 1.769    0.433   0.756   4.135  1.316 0.188       
Stage3                 0.031 1.031    1.095   0.120   8.824  0.028 0.978       
Stage4                 0.040 1.041    0.826   0.206   5.255  0.049 0.961       
Gendermale            -0.237 0.789    0.217   0.516   1.207 -1.092 0.275       
RaceBlack              0.313 1.368    0.753   0.313   5.985  0.416 0.677       
RaceWhite              0.476 1.609    0.475   0.634   4.082  1.002 0.317       
Purity                -0.769 0.463    0.429   0.200   1.075 -1.791 0.073      ·
FAM83H                 0.278 1.321    0.132   1.020   1.710  2.113 0.035      *
Rsquare = 0.123 (max possible = 9.91e-01 )
Likelihood ratio test p = 1.69e-02 
Wald test p = 4.54e-02 
Score (logrank) test p = 3.7e-02 

B cell memory_XCELL in PCPG (n=181):
Model: Surv(OS, EVENT) ~ `B cell memory_XCELL` + Age + Gender + Race + Purity + `FAM83H` 
164 patients with 7 dying ( 17 missing obs. )
                        coef           HR  se(coef) 95%CI_l       95%CI_u     z
`B cell memory_XCELL` 25.393 1.066294e+11   213.676   0.000 8.119308e+192 0.119
Age                    0.175 1.192000e+00     0.091   0.996  1.425000e+00 1.919
Gendermale             1.111 3.036000e+00     1.307   0.234  3.933000e+01 0.850
RaceBlack             -9.274 0.000000e+00 20202.713   0.000           Inf 0.000
RaceWhite                 NA           NA     0.000      NA            NA    NA
Purity                24.393 3.925399e+10    10.846  22.984  6.704226e+19 2.249
FAM83H                 3.633 3.781800e+01     1.276   3.101  4.612250e+02 2.847
                          p signif
`B cell memory_XCELL` 0.905       
Age                   0.055      ·
Gendermale            0.395       
RaceBlack             1.000   <NA>
RaceWhite                NA   <NA>
Purity                0.025      *
FAM83H                0.004     **
Rsquare = 0.219 (max possible = 3.07e-01 )
Likelihood ratio test p = 3.63e-07 
Wald test p = 7.77e-02 
Score (logrank) test p = 2.7e-06 

B cell memory_XCELL in PRAD (n=498):
Model: Surv(OS, EVENT) ~ `B cell memory_XCELL` + Age + Race + Purity + `FAM83H` 
403 patients with 9 dying ( 95 missing obs. )
                          coef           HR se(coef) 95%CI_l       95%CI_u
`B cell memory_XCELL` -198.257        0.000  288.352   0.000 2.205991e+159
Age                      0.006        1.006    0.056   0.901  1.124000e+00
RaceBlack               15.014  3315726.138 6980.471   0.000           Inf
RaceWhite               16.378 12964528.671 6980.471   0.000           Inf
Purity                   0.922        2.515    1.393   0.164  3.856000e+01
FAM83H                  -0.131        0.877    0.630   0.255  3.016000e+00
                           z     p signif
`B cell memory_XCELL` -0.688 0.492       
Age                    0.115 0.909       
RaceBlack              0.002 0.998       
RaceWhite              0.002 0.998       
Purity                 0.662 0.508       
FAM83H                -0.208 0.836       
Rsquare = 0.013 (max possible = 1.83e-01 )
Likelihood ratio test p = 5.16e-01 
Wald test p = 8.83e-01 
Score (logrank) test p = 8.26e-01 

B cell memory_XCELL in READ (n=166):
Model: Surv(OS, EVENT) ~ `B cell memory_XCELL` + Age + Stage + Gender + Race + Purity + `FAM83H` 
72 patients with 13 dying ( 94 missing obs. )
                          coef          HR  se(coef) 95%CI_l      95%CI_u
`B cell memory_XCELL` -198.787       0.000   139.497   0.000 2.558515e+32
Age                      0.124       1.131     0.055   1.016 1.260000e+00
Stage2                  -1.948       0.143     1.355   0.010 2.031000e+00
Stage3                  -0.673       0.510     1.071   0.063 4.160000e+00
Stage4                  -1.228       0.293     1.214   0.027 3.162000e+00
Gendermale              -0.042       0.958     0.851   0.181 5.076000e+00
RaceBlack               -1.213       0.297 55716.089   0.000          Inf
RaceWhite               16.117 9988574.404 55198.449   0.000          Inf
Purity                  -1.484       0.227     1.662   0.009 5.894000e+00
FAM83H                  -0.216       0.806     0.690   0.208 3.118000e+00
                           z     p signif
`B cell memory_XCELL` -1.425 0.154       
Age                    2.250 0.024      *
Stage2                -1.437 0.151       
Stage3                -0.628 0.530       
Stage4                -1.011 0.312       
Gendermale            -0.050 0.960       
RaceBlack              0.000 1.000   <NA>
RaceWhite              0.000 1.000   <NA>
Purity                -0.893 0.372       
FAM83H                -0.313 0.755       
Rsquare = 0.254 (max possible = 7.04e-01 )
Likelihood ratio test p = 2.07e-02 
Wald test p = 9.09e-01 
Score (logrank) test p = 5.43e-02 

B cell memory_XCELL in SARC (n=260):
Model: Surv(OS, EVENT) ~ `B cell memory_XCELL` + Age + Gender + Race + Purity + `FAM83H` 
233 patients with 90 dying ( 27 missing obs. )
                        coef    HR se(coef) 95%CI_l  95%CI_u      z     p
`B cell memory_XCELL` -1.490 0.225    5.184   0.000 5828.036 -0.287 0.774
Age                    0.025 1.025    0.008   1.009    1.042  2.972 0.003
Gendermale            -0.068 0.934    0.227   0.599    1.457 -0.301 0.764
RaceBlack             -0.173 0.841    1.088   0.100    7.091 -0.159 0.874
RaceWhite             -0.492 0.612    1.022   0.083    4.533 -0.481 0.630
Purity                 1.036 2.818    0.612   0.850    9.348  1.694 0.090
FAM83H                 0.158 1.171    0.113   0.938    1.462  1.394 0.163
                      signif
`B cell memory_XCELL`       
Age                       **
Gendermale                  
RaceBlack                   
RaceWhite                   
Purity                     ·
FAM83H                      
Rsquare = 0.05 (max possible = 9.75e-01 )
Likelihood ratio test p = 9.86e-02 
Wald test p = 1.29e-01 
Score (logrank) test p = 1.28e-01 

B cell memory_XCELL in SKCM (n=471):
Model: Surv(OS, EVENT) ~ `B cell memory_XCELL` + Age + Stage + Gender + Race + Purity + `FAM83H` 
390 patients with 186 dying ( 81 missing obs. )
                        coef    HR se(coef) 95%CI_l 95%CI_u      z     p signif
`B cell memory_XCELL` -0.083 0.920    1.148   0.097   8.733 -0.072 0.942       
Age                    0.017 1.017    0.005   1.007   1.028  3.303 0.001     **
Stage2                 0.207 1.230    0.220   0.799   1.893  0.939 0.348       
Stage3                 0.627 1.871    0.204   1.254   2.792  3.067 0.002     **
Stage4                 1.347 3.847    0.352   1.930   7.669  3.828 0.000    ***
Gendermale            -0.084 0.920    0.158   0.675   1.254 -0.529 0.597       
RaceWhite             -1.201 0.301    0.406   0.136   0.666 -2.960 0.003     **
Purity                 0.936 2.550    0.356   1.270   5.120  2.632 0.008     **
FAM83H                 0.221 1.247    0.076   1.074   1.448  2.890 0.004     **
Rsquare = 0.144 (max possible = 9.92e-01 )
Likelihood ratio test p = 9.79e-10 
Wald test p = 7.51e-10 
Score (logrank) test p = 7.56e-11 

B cell memory_XCELL in SKCM-Primary (n=103):
Model: Surv(OS, EVENT) ~ `B cell memory_XCELL` + Age + Stage + Gender + Race + Purity + `FAM83H` 
94 patients with 26 dying ( 9 missing obs. )
                        coef           HR se(coef) 95%CI_l     95%CI_u      z
`B cell memory_XCELL` -3.863 2.100000e-02   10.006   0.000 6909297.200 -0.386
Age                    0.014 1.014000e+00    0.016   0.982       1.047  0.824
Stage2                17.465 3.845116e+07 6215.560   0.000         Inf  0.003
Stage3                18.031 6.773500e+07 6215.560   0.000         Inf  0.003
Stage4                20.266 6.329071e+08 6215.560   0.000         Inf  0.003
Gendermale             0.250 1.284000e+00    0.440   0.542       3.043  0.568
RaceWhite             -1.142 3.190000e-01    0.644   0.090       1.127 -1.774
Purity                 0.359 1.432000e+00    1.019   0.194      10.561  0.353
FAM83H                 0.152 1.164000e+00    0.260   0.699       1.938  0.583
                          p signif
`B cell memory_XCELL` 0.699       
Age                   0.410       
Stage2                0.998       
Stage3                0.998       
Stage4                0.997       
Gendermale            0.570       
RaceWhite             0.076      ·
Purity                0.724       
FAM83H                0.560       
Rsquare = 0.152 (max possible = 8.69e-01 )
Likelihood ratio test p = 7.83e-02 
Wald test p = 7.11e-02 
Score (logrank) test p = 6.62e-03 

B cell memory_XCELL in SKCM-Metastasis (n=368):
Model: Surv(OS, EVENT) ~ `B cell memory_XCELL` + Age + Stage + Gender + Race + Purity + `FAM83H` 
296 patients with 160 dying ( 72 missing obs. )
                        coef    HR se(coef) 95%CI_l 95%CI_u      z     p signif
`B cell memory_XCELL`  0.249 1.283    1.141   0.137  12.013  0.219 0.827       
Age                    0.020 1.020    0.006   1.008   1.031  3.447 0.001     **
Stage2                 0.109 1.115    0.232   0.708   1.757  0.471 0.638       
Stage3                 0.581 1.788    0.209   1.186   2.694  2.777 0.005     **
Stage4                 1.118 3.060    0.400   1.397   6.703  2.796 0.005     **
Gendermale            -0.097 0.908    0.173   0.647   1.274 -0.561 0.575       
RaceWhite             -1.043 0.352    0.610   0.107   1.164 -1.711 0.087      ·
Purity                 1.064 2.897    0.388   1.354   6.199  2.740 0.006     **
FAM83H                 0.194 1.214    0.082   1.032   1.427  2.347 0.019      *
Rsquare = 0.15 (max possible = 9.95e-01 )
Likelihood ratio test p = 2.26e-07 
Wald test p = 3.86e-07 
Score (logrank) test p = 1.31e-07 

B cell memory_XCELL in STAD (n=415):
Model: Surv(OS, EVENT) ~ `B cell memory_XCELL` + Age + Stage + Gender + Race + Purity + `FAM83H` 
289 patients with 111 dying ( 126 missing obs. )
                        coef    HR se(coef) 95%CI_l 95%CI_u      z     p signif
`B cell memory_XCELL` -1.500 0.223    1.598   0.010   5.112 -0.939 0.348       
Age                    0.031 1.031    0.010   1.011   1.052  2.991 0.003     **
Stage2                 0.643 1.903    0.396   0.876   4.132  1.626 0.104       
Stage3                 1.021 2.775    0.367   1.352   5.696  2.783 0.005     **
Stage4                 1.472 4.359    0.506   1.616  11.761  2.908 0.004     **
Gendermale             0.172 1.187    0.209   0.788   1.790  0.821 0.412       
RaceBlack              0.451 1.570    0.453   0.646   3.816  0.995 0.320       
RaceWhite              0.156 1.168    0.246   0.721   1.893  0.633 0.527       
Purity                -0.502 0.605    0.381   0.287   1.277 -1.318 0.187       
FAM83H                -0.244 0.783    0.088   0.660   0.930 -2.793 0.005     **
Rsquare = 0.093 (max possible = 9.79e-01 )
Likelihood ratio test p = 1.69e-03 
Wald test p = 1.7e-03 
Score (logrank) test p = 1.58e-03 

B cell memory_XCELL in TGCT (n=150):
Model: Surv(OS, EVENT) ~ `B cell memory_XCELL` + Age + Stage + Race + Purity + `FAM83H` 
75 patients with 2 dying ( 75 missing obs. )
                         coef         HR     se(coef) 95%CI_l 95%CI_u      z
`B cell memory_XCELL` -77.489      0.000  1942522.326       0     Inf  0.000
Age                    -1.718      0.179     1845.732       0     Inf -0.001
Stage2                 -5.797      0.003    47834.059       0     Inf  0.000
Stage3                 11.579 106822.279   115456.586       0     Inf  0.000
RaceBlack              13.233 558339.862 21401165.000       0     Inf  0.000
RaceWhite             -28.587      0.000 20426201.037       0     Inf  0.000
Purity                 10.546  38008.510   228916.200       0     Inf  0.000
FAM83H                  1.337      3.809    14783.514       0     Inf  0.000
                          p signif
`B cell memory_XCELL` 1.000   <NA>
Age                   0.999       
Stage2                1.000   <NA>
Stage3                1.000   <NA>
RaceBlack             1.000   <NA>
RaceWhite             1.000   <NA>
Purity                1.000   <NA>
FAM83H                1.000   <NA>
Rsquare = 0.14 (max possible = 1.4e-01 )
Likelihood ratio test p = 1.84e-01 
Wald test p = 1e+00 
Score (logrank) test p = 4.92e-03 

B cell memory_XCELL in THCA (n=509):
Model: Surv(OS, EVENT) ~ `B cell memory_XCELL` + Age + Stage + Gender + Race + Purity + `FAM83H` 
395 patients with 16 dying ( 114 missing obs. )
                         coef           HR se(coef) 95%CI_l   95%CI_u      z
`B cell memory_XCELL` -11.389        0.000   11.412   0.000 58538.766 -0.998
Age                     0.177        1.194    0.035   1.114     1.280  5.023
Stage2                 -0.234        0.791    1.208   0.074     8.440 -0.194
Stage3                  0.635        1.887    0.942   0.298    11.949  0.674
Stage4                  1.983        7.267    1.131   0.792    66.700  1.753
Gendermale             -0.422        0.656    0.742   0.153     2.809 -0.569
RaceBlack              17.718 49544951.732 9665.839   0.000       Inf  0.002
RaceWhite              17.368 34891887.368 9665.839   0.000       Inf  0.002
Purity                  2.932       18.770    1.261   1.586   222.074  2.326
FAM83H                  1.503        4.494    0.593   1.406    14.367  2.534
                          p signif
`B cell memory_XCELL` 0.318       
Age                   0.000    ***
Stage2                0.846       
Stage3                0.500       
Stage4                0.080      ·
Gendermale            0.570       
RaceBlack             0.999       
RaceWhite             0.999       
Purity                0.020      *
FAM83H                0.011      *
Rsquare = 0.165 (max possible = 3.47e-01 )
Likelihood ratio test p = 2.53e-11 
Wald test p = 1.49e-03 
Score (logrank) test p = 4.51e-11 

B cell memory_XCELL in THYM (n=120):
Model: Surv(OS, EVENT) ~ `B cell memory_XCELL` + Age + Gender + Race + Purity + `FAM83H` 
113 patients with 9 dying ( 7 missing obs. )
                         coef    HR  se(coef) 95%CI_l     95%CI_u      z     p
`B cell memory_XCELL`   0.302 1.353     7.138   0.000 1610334.447  0.042 0.966
Age                     0.037 1.037     0.033   0.972       1.107  1.096 0.273
Gendermale             -0.303 0.739     0.754   0.169       3.238 -0.401 0.688
RaceBlack             -15.856 0.000 10629.726   0.000         Inf -0.001 0.999
RaceWhite               0.876 2.402     1.188   0.234      24.646  0.738 0.461
Purity                  0.254 1.289     1.134   0.140      11.898  0.224 0.823
FAM83H                  0.457 1.579     0.443   0.663       3.762  1.032 0.302
                      signif
`B cell memory_XCELL`       
Age                         
Gendermale                  
RaceBlack                   
RaceWhite                   
Purity                      
FAM83H                      
Rsquare = 0.054 (max possible = 4.51e-01 )
Likelihood ratio test p = 5.15e-01 
Wald test p = 6.33e-01 
Score (logrank) test p = 5.34e-01 

B cell memory_XCELL in UCEC (n=545):
Model: Surv(OS, EVENT) ~ `B cell memory_XCELL` + Age + Race + Purity + `FAM83H` 
85 patients with 16 dying ( 460 missing obs. )
                         coef    HR se(coef) 95%CI_l      95%CI_u      z     p
`B cell memory_XCELL` -12.229 0.000   16.639   0.000 7.108707e+08 -0.735 0.462
Age                    -0.003 0.997    0.029   0.942 1.054000e+00 -0.116 0.908
RaceWhite               1.490 4.436    0.696   1.134 1.735900e+01  2.140 0.032
Purity                  1.082 2.950    1.176   0.294 2.955500e+01  0.920 0.358
FAM83H                 -0.033 0.968    0.410   0.433 2.161000e+00 -0.080 0.936
                      signif
`B cell memory_XCELL`       
Age                         
RaceWhite                  *
Purity                      
FAM83H                      
Rsquare = 0.094 (max possible = 7.29e-01 )
Likelihood ratio test p = 1.34e-01 
Wald test p = 2.8e-01 
Score (logrank) test p = 1.85e-01 

B cell memory_XCELL in UCS (n=57):
Model: Surv(OS, EVENT) ~ `B cell memory_XCELL` + Age + Race + Purity + `FAM83H` 
52 patients with 32 dying ( 5 missing obs. )
                         coef           HR se(coef) 95%CI_l      95%CI_u      z
`B cell memory_XCELL` -16.491        0.000   24.808   0.000 9.006147e+13 -0.665
Age                     0.042        1.043    0.025   0.994 1.095000e+00  1.726
RaceBlack              17.784 52879916.939 6577.847   0.000          Inf  0.003
RaceWhite              17.884 58442890.329 6577.847   0.000          Inf  0.003
Purity                 -1.158        0.314    1.244   0.027 3.596000e+00 -0.931
FAM83H                  0.001        1.001    0.188   0.692 1.449000e+00  0.007
                          p signif
`B cell memory_XCELL` 0.506       
Age                   0.084      ·
RaceBlack             0.998       
RaceWhite             0.998       
Purity                0.352       
FAM83H                0.994       
Rsquare = 0.132 (max possible = 9.83e-01 )
Likelihood ratio test p = 2.91e-01 
Wald test p = 4.02e-01 
Score (logrank) test p = 2.88e-01 

B cell memory_XCELL in UVM (n=80):
Model: Surv(OS, EVENT) ~ `B cell memory_XCELL` + Age + Stage + Gender + Purity + `FAM83H` 
77 patients with 22 dying ( 3 missing obs. )
                        coef           HR se(coef) 95%CI_l      95%CI_u     z
`B cell memory_XCELL` 39.729 1.795403e+17   27.551   0.000 5.074982e+40 1.442
Age                    0.038 1.038000e+00    0.019   1.000 1.079000e+00 1.937
Stage3                 0.401 1.494000e+00    0.533   0.526 4.242000e+00 0.754
Stage4                 3.812 4.526200e+01    1.221   4.138 4.950290e+02 3.124
Gendermale             0.105 1.110000e+00    0.541   0.385 3.206000e+00 0.193
Purity                 2.340 1.037700e+01    1.367   0.713 1.510920e+02 1.712
FAM83H                 0.178 1.195000e+00    0.344   0.608 2.346000e+00 0.517
                          p signif
`B cell memory_XCELL` 0.149       
Age                   0.053      ·
Stage3                0.451       
Stage4                0.002     **
Gendermale            0.847       
Purity                0.087      ·
FAM83H                0.605       
Rsquare = 0.275 (max possible = 8.72e-01 )
Likelihood ratio test p = 8.33e-04 
Wald test p = 3.71e-03 
Score (logrank) test p = 3.29e-09 

B cell naive_CIBERSORT in ACC (n=79):
Model: Surv(OS, EVENT) ~ `B cell naive_CIBERSORT` + Age + Gender + Race + Purity + `FAM83H` 
64 patients with 24 dying ( 15 missing obs. )
                           coef           HR  se(coef) 95%CI_l    95%CI_u
`B cell naive_CIBERSORT`  2.673       14.478     5.466   0.000 650967.571
Age                       0.007        1.007     0.013   0.981      1.034
Gendermale                0.773        2.167     0.444   0.909      5.169
RaceBlack                -0.460        0.631 14326.567   0.000        Inf
RaceWhite                16.926 22438633.877 12478.454   0.000        Inf
Purity                   -0.071        0.931     2.357   0.009     94.572
FAM83H                    0.644        1.904     0.207   1.270      2.855
                              z     p signif
`B cell naive_CIBERSORT`  0.489 0.625       
Age                       0.539 0.590       
Gendermale                1.744 0.081      ·
RaceBlack                 0.000 1.000   <NA>
RaceWhite                 0.001 0.999       
Purity                   -0.030 0.976       
FAM83H                    3.115 0.002     **
Rsquare = 0.21 (max possible = 9.38e-01 )
Likelihood ratio test p = 3.48e-02 
Wald test p = 6.89e-02 
Score (logrank) test p = 2.49e-02 

B cell naive_CIBERSORT in BLCA (n=408):
Model: Surv(OS, EVENT) ~ `B cell naive_CIBERSORT` + Age + Stage + Gender + Race + Purity + `FAM83H` 
348 patients with 160 dying ( 60 missing obs. )
                           coef          HR se(coef) 95%CI_l 95%CI_u      z
`B cell naive_CIBERSORT` -0.454       0.635    1.853   0.017  23.964 -0.245
Age                       0.033       1.034    0.009   1.017   1.051  3.868
Stage2                   14.541 2065020.816 1856.982   0.000     Inf  0.008
Stage3                   14.967 3162890.969 1856.982   0.000     Inf  0.008
Stage4                   15.517 5479777.575 1856.982   0.000     Inf  0.008
Gendermale               -0.174       0.840    0.180   0.591   1.195 -0.968
RaceBlack                 0.695       2.004    0.447   0.834   4.818  1.554
RaceWhite                 0.102       1.108    0.356   0.551   2.226  0.287
Purity                    0.145       1.156    0.341   0.592   2.256  0.424
FAM83H                   -0.039       0.962    0.099   0.792   1.168 -0.394
                             p signif
`B cell naive_CIBERSORT` 0.806       
Age                      0.000    ***
Stage2                   0.994       
Stage3                   0.994       
Stage4                   0.993       
Gendermale               0.333       
RaceBlack                0.120       
RaceWhite                0.774       
Purity                   0.672       
FAM83H                   0.694       
Rsquare = 0.131 (max possible = 9.91e-01 )
Likelihood ratio test p = 4.57e-07 
Wald test p = 2.68e-06 
Score (logrank) test p = 7.6e-07 

B cell naive_CIBERSORT in BRCA (n=1100):
Model: Surv(OS, EVENT) ~ `B cell naive_CIBERSORT` + Age + Stage + Gender + Race + Purity + `FAM83H` 
878 patients with 121 dying ( 222 missing obs. )
                           coef     HR se(coef) 95%CI_l 95%CI_u      z     p
`B cell naive_CIBERSORT` -1.246  0.288    2.685   0.001  55.476 -0.464 0.643
Age                       0.035  1.036    0.008   1.021   1.051  4.627 0.000
Stage2                    0.403  1.497    0.304   0.825   2.716  1.327 0.184
Stage3                    1.181  3.258    0.313   1.763   6.020  3.769 0.000
Stage4                    2.529 12.545    0.390   5.843  26.932  6.489 0.000
Gendermale                0.057  1.059    1.008   0.147   7.632  0.056 0.955
RaceBlack                 0.000  1.000    0.620   0.297   3.371  0.000 1.000
RaceWhite                -0.211  0.810    0.596   0.252   2.605 -0.354 0.723
Purity                    0.539  1.715    0.433   0.734   4.008  1.245 0.213
FAM83H                   -0.027  0.973    0.127   0.759   1.249 -0.212 0.832
                         signif
`B cell naive_CIBERSORT`       
Age                         ***
Stage2                         
Stage3                      ***
Stage4                      ***
Gendermale                     
RaceBlack                  <NA>
RaceWhite                      
Purity                         
FAM83H                         
Rsquare = 0.081 (max possible = 7.85e-01 )
Likelihood ratio test p = 6.54e-12 
Wald test p = 1.41e-15 
Score (logrank) test p = 2.13e-21 

B cell naive_CIBERSORT in BRCA-Basal (n=191):
Model: Surv(OS, EVENT) ~ `B cell naive_CIBERSORT` + Age + Stage + Race + Purity + `FAM83H` 
163 patients with 24 dying ( 28 missing obs. )
                           coef           HR se(coef) 95%CI_l    95%CI_u      z
`B cell naive_CIBERSORT` -0.066 9.360000e-01    6.088   0.000 142276.147 -0.011
Age                       0.008 1.008000e+00    0.018   0.972      1.044  0.417
Stage2                   18.640 1.244858e+08 6438.592   0.000        Inf  0.003
Stage3                   20.017 4.935659e+08 6438.592   0.000        Inf  0.003
Stage4                   21.640 2.500547e+09 6438.592   0.000        Inf  0.003
RaceBlack                -0.802 4.490000e-01    1.124   0.050      4.063 -0.713
RaceWhite                -1.078 3.400000e-01    1.135   0.037      3.146 -0.950
Purity                    0.867 2.381000e+00    0.974   0.353     16.058  0.891
FAM83H                    0.374 1.454000e+00    0.304   0.802      2.636  1.233
                             p signif
`B cell naive_CIBERSORT` 0.991       
Age                      0.677       
Stage2                   0.998       
Stage3                   0.998       
Stage4                   0.997       
RaceBlack                0.476       
RaceWhite                0.342       
Purity                   0.373       
FAM83H                   0.218       
Rsquare = 0.165 (max possible = 7.18e-01 )
Likelihood ratio test p = 5.47e-04 
Wald test p = 8.95e-03 
Score (logrank) test p = 5.94e-06 

B cell naive_CIBERSORT in BRCA-Her2 (n=82):
Model: Surv(OS, EVENT) ~ `B cell naive_CIBERSORT` + Age + Stage + Race + Purity + `FAM83H` 
59 patients with 11 dying ( 23 missing obs. )
                            coef           HR  se(coef) 95%CI_l      95%CI_u
`B cell naive_CIBERSORT` -11.916 0.000000e+00    19.818   0.000 4.941104e+11
Age                        0.024 1.024000e+00     0.029   0.968 1.083000e+00
Stage2                    18.205 8.059956e+07 15035.818   0.000          Inf
Stage3                    20.363 6.971489e+08 15035.818   0.000          Inf
Stage4                        NA           NA     0.000      NA           NA
RaceBlack                 -3.458 3.200000e-02     1.844   0.001 1.170000e+00
RaceWhite                 -2.210 1.100000e-01     1.547   0.005 2.273000e+00
Purity                     3.549 3.477100e+01     2.579   0.222 5.451133e+03
FAM83H                    -0.635 5.300000e-01     0.626   0.155 1.806000e+00
                              z     p signif
`B cell naive_CIBERSORT` -0.601 0.548       
Age                       0.835 0.404       
Stage2                    0.001 0.999       
Stage3                    0.001 0.999       
Stage4                       NA    NA   <NA>
RaceBlack                -1.875 0.061      ·
RaceWhite                -1.429 0.153       
Purity                    1.376 0.169       
FAM83H                   -1.015 0.310       
Rsquare = 0.384 (max possible = 6.68e-01 )
Likelihood ratio test p = 3.71e-04 
Wald test p = 3.32e-01 
Score (logrank) test p = 3.37e-14 

B cell naive_CIBERSORT in BRCA-LumA (n=568):
Model: Surv(OS, EVENT) ~ `B cell naive_CIBERSORT` + Age + Stage + Gender + Race + Purity + `FAM83H` 
464 patients with 55 dying ( 104 missing obs. )
                            coef     HR se(coef) 95%CI_l    95%CI_u      z
`B cell naive_CIBERSORT`   3.918 50.300    4.468   0.008 319781.574  0.877
Age                        0.050  1.052    0.012   1.027      1.077  4.136
Stage2                     0.325  1.384    0.375   0.664      2.884  0.869
Stage3                     0.922  2.515    0.401   1.146      5.522  2.299
Stage4                     2.304 10.010    0.621   2.966     33.786  3.712
Gendermale               -15.403  0.000 3462.602   0.000        Inf -0.004
RaceBlack                 -0.393  0.675    1.175   0.067      6.758 -0.334
RaceWhite                  0.197  1.218    1.033   0.161      9.223  0.191
Purity                     0.275  1.316    0.637   0.378      4.587  0.431
FAM83H                     0.004  1.005    0.202   0.676      1.492  0.022
                             p signif
`B cell naive_CIBERSORT` 0.381       
Age                      0.000    ***
Stage2                   0.385       
Stage3                   0.021      *
Stage4                   0.000    ***
Gendermale               0.996       
RaceBlack                0.738       
RaceWhite                0.849       
Purity                   0.666       
FAM83H                   0.982       
Rsquare = 0.071 (max possible = 6.81e-01 )
Likelihood ratio test p = 1.6e-04 
Wald test p = 4.58e-05 
Score (logrank) test p = 8.59e-07 

B cell naive_CIBERSORT in BRCA-LumB (n=219):
Model: Surv(OS, EVENT) ~ `B cell naive_CIBERSORT` + Age + Stage + Gender + Race + Purity + `FAM83H` 
157 patients with 25 dying ( 62 missing obs. )
                            coef          HR se(coef) 95%CI_l 95%CI_u      z
`B cell naive_CIBERSORT` -19.786       0.000    7.603   0.000   0.008 -2.603
Age                        0.031       1.031    0.021   0.988   1.075  1.422
Stage2                     1.166       3.209    1.080   0.386  26.673  1.079
Stage3                     1.980       7.243    1.089   0.857  61.211  1.818
Stage4                     3.150      23.329    1.278   1.905 285.726  2.464
Gendermale                 0.955       2.598    1.114   0.293  23.050  0.857
RaceBlack                 15.935 8325303.431 5362.185   0.000     Inf  0.003
RaceWhite                 15.538 5599202.925 5362.185   0.000     Inf  0.003
Purity                     1.508       4.516    1.402   0.290  70.434  1.076
FAM83H                    -0.205       0.815    0.277   0.473   1.404 -0.738
                             p signif
`B cell naive_CIBERSORT` 0.009     **
Age                      0.155       
Stage2                   0.280       
Stage3                   0.069      ·
Stage4                   0.014      *
Gendermale               0.391       
RaceBlack                0.998       
RaceWhite                0.998       
Purity                   0.282       
FAM83H                   0.461       
Rsquare = 0.158 (max possible = 6.98e-01 )
Likelihood ratio test p = 2.63e-03 
Wald test p = 4.12e-03 
Score (logrank) test p = 6.98e-04 

B cell naive_CIBERSORT in CESC (n=306):
Model: Surv(OS, EVENT) ~ `B cell naive_CIBERSORT` + Age + Race + Purity + `FAM83H` 
227 patients with 55 dying ( 79 missing obs. )
                          coef     HR se(coef) 95%CI_l      95%CI_u     z     p
`B cell naive_CIBERSORT` 3.614 37.131    6.997   0.000 33571851.668 0.517 0.605
Age                      0.013  1.013    0.010   0.993        1.032 1.282 0.200
RaceBlack                0.716  2.046    1.082   0.246       17.043 0.662 0.508
RaceWhite                0.542  1.720    1.024   0.231       12.799 0.530 0.596
Purity                   0.567  1.764    0.770   0.390        7.972 0.737 0.461
FAM83H                   0.412  1.510    0.215   0.990        2.302 1.913 0.056
                         signif
`B cell naive_CIBERSORT`       
Age                            
RaceBlack                      
RaceWhite                      
Purity                         
FAM83H                        ·
Rsquare = 0.03 (max possible = 8.91e-01 )
Likelihood ratio test p = 3.31e-01 
Wald test p = 3.52e-01 
Score (logrank) test p = 3.45e-01 

B cell naive_CIBERSORT in CHOL (n=36):
Model: Surv(OS, EVENT) ~ `B cell naive_CIBERSORT` + Age + Stage + Gender + Race + Purity + `FAM83H` 
36 patients with 18 dying ( 0 missing obs. )
                            coef    HR se(coef) 95%CI_l   95%CI_u      z     p
`B cell naive_CIBERSORT`  -5.256 0.005    8.180   0.000 47930.817 -0.642 0.521
Age                        0.043 1.044    0.027   0.990     1.100  1.599 0.110
Stage2                     1.430 4.178    0.871   0.758    23.024  1.642 0.101
Stage3                   -21.272 0.000 6890.561   0.000       Inf -0.003 0.998
Stage4                     1.984 7.269    0.847   1.381    38.263  2.341 0.019
Gendermale                 0.999 2.716    0.856   0.508    14.535  1.168 0.243
RaceBlack                  0.904 2.471    1.593   0.109    56.046  0.568 0.570
RaceWhite                 -1.084 0.338    0.869   0.062     1.856 -1.248 0.212
Purity                     1.059 2.882    1.487   0.156    53.102  0.712 0.476
FAM83H                    -1.331 0.264    0.421   0.116     0.603 -3.162 0.002
                         signif
`B cell naive_CIBERSORT`       
Age                            
Stage2                         
Stage3                         
Stage4                        *
Gendermale                     
RaceBlack                      
RaceWhite                      
Purity                         
FAM83H                       **
Rsquare = 0.434 (max possible = 9.46e-01 )
Likelihood ratio test p = 2.48e-02 
Wald test p = 6.25e-02 
Score (logrank) test p = 4.24e-03 

B cell naive_CIBERSORT in COAD (n=458):
Model: Surv(OS, EVENT) ~ `B cell naive_CIBERSORT` + Age + Stage + Gender + Race + Purity + `FAM83H` 
236 patients with 58 dying ( 222 missing obs. )
                           coef    HR se(coef) 95%CI_l  95%CI_u      z     p
`B cell naive_CIBERSORT`  0.415 1.514    3.456   0.002 1324.366  0.120 0.904
Age                       0.028 1.028    0.013   1.003    1.054  2.191 0.028
Stage2                    0.468 1.596    0.639   0.456    5.586  0.732 0.464
Stage3                    1.097 2.997    0.629   0.873   10.290  1.744 0.081
Stage4                    2.269 9.666    0.633   2.798   33.396  3.586 0.000
Gendermale                0.304 1.355    0.299   0.755    2.433  1.018 0.309
RaceBlack                -0.301 0.740    0.860   0.137    3.990 -0.351 0.726
RaceWhite                -0.223 0.800    0.793   0.169    3.787 -0.281 0.779
Purity                   -0.397 0.672    0.678   0.178    2.540 -0.586 0.558
FAM83H                   -0.133 0.876    0.224   0.565    1.357 -0.593 0.553
                         signif
`B cell naive_CIBERSORT`       
Age                           *
Stage2                         
Stage3                        ·
Stage4                      ***
Gendermale                     
RaceBlack                      
RaceWhite                      
Purity                         
FAM83H                         
Rsquare = 0.127 (max possible = 8.97e-01 )
Likelihood ratio test p = 3.93e-04 
Wald test p = 2.6e-04 
Score (logrank) test p = 3.36e-05 

B cell naive_CIBERSORT in DLBC (n=48):
Model: Surv(OS, EVENT) ~ `B cell naive_CIBERSORT` + Age + Gender + Race + Purity + `FAM83H` 
41 patients with 5 dying ( 7 missing obs. )
                            coef    HR se(coef) 95%CI_l   95%CI_u      z     p
`B cell naive_CIBERSORT` -13.985 0.000   11.728   0.000  8113.454 -1.192 0.233
Age                       -0.022 0.979    0.040   0.905     1.059 -0.540 0.589
Gendermale                -0.541 0.582    1.623   0.024    14.020 -0.333 0.739
RaceBlack                  2.167 8.735    3.619   0.007 10517.722  0.599 0.549
RaceWhite                 -2.931 0.053    1.584   0.002     1.191 -1.850 0.064
Purity                     0.247 1.280    2.719   0.006   263.883  0.091 0.928
FAM83H                     1.289 3.628    0.787   0.776    16.954  1.638 0.101
                         signif
`B cell naive_CIBERSORT`       
Age                            
Gendermale                     
RaceBlack                      
RaceWhite                     ·
Purity                         
FAM83H                         
Rsquare = 0.241 (max possible = 5.58e-01 )
Likelihood ratio test p = 1.26e-01 
Wald test p = 4e-01 
Score (logrank) test p = 7.02e-02 

B cell naive_CIBERSORT in ESCA (n=185):
Model: Surv(OS, EVENT) ~ `B cell naive_CIBERSORT` + Age + Stage + Gender + Race + Purity + `FAM83H` 
140 patients with 47 dying ( 45 missing obs. )
                           coef     HR se(coef) 95%CI_l 95%CI_u      z     p
`B cell naive_CIBERSORT` -4.409  0.012    5.033   0.000 234.125 -0.876 0.381
Age                       0.007  1.007    0.014   0.980   1.036  0.507 0.612
Stage2                    0.448  1.565    0.675   0.417   5.876  0.664 0.507
Stage3                    1.311  3.710    0.673   0.992  13.875  1.948 0.051
Stage4                    2.804 16.514    0.768   3.668  74.348  3.653 0.000
Gendermale                0.497  1.643    0.538   0.573   4.714  0.924 0.356
RaceBlack                 0.323  1.381    1.074   0.168  11.322  0.300 0.764
RaceWhite                -0.093  0.911    0.448   0.379   2.191 -0.209 0.835
Purity                    0.450  1.568    0.790   0.334   7.372  0.570 0.569
FAM83H                   -0.200  0.819    0.158   0.601   1.117 -1.263 0.207
                         signif
`B cell naive_CIBERSORT`       
Age                            
Stage2                         
Stage3                        ·
Stage4                      ***
Gendermale                     
RaceBlack                      
RaceWhite                      
Purity                         
FAM83H                         
Rsquare = 0.153 (max possible = 9.32e-01 )
Likelihood ratio test p = 9.67e-03 
Wald test p = 5.13e-03 
Score (logrank) test p = 4.36e-04 

B cell naive_CIBERSORT in GBM (n=153):
Model: Surv(OS, EVENT) ~ `B cell naive_CIBERSORT` + Age + Gender + Race + Purity + `FAM83H` 
135 patients with 108 dying ( 18 missing obs. )
                           coef    HR se(coef) 95%CI_l   95%CI_u      z     p
`B cell naive_CIBERSORT`  2.209 9.103    4.348   0.002 45701.563  0.508 0.611
Age                       0.030 1.030    0.008   1.014     1.047  3.628 0.000
Gendermale               -0.148 0.862    0.215   0.566     1.314 -0.691 0.490
RaceBlack                 0.626 1.871    0.733   0.444     7.876  0.854 0.393
RaceWhite                -0.118 0.888    0.621   0.263     2.999 -0.191 0.849
Purity                   -0.691 0.501    0.587   0.159     1.582 -1.178 0.239
FAM83H                    0.402 1.494    0.186   1.038     2.150  2.162 0.031
                         signif
`B cell naive_CIBERSORT`       
Age                         ***
Gendermale                     
RaceBlack                      
RaceWhite                      
Purity                         
FAM83H                        *
Rsquare = 0.158 (max possible = 9.98e-01 )
Likelihood ratio test p = 1.58e-03 
Wald test p = 2.37e-03 
Score (logrank) test p = 1.91e-03 

B cell naive_CIBERSORT in HNSC (n=522):
Model: Surv(OS, EVENT) ~ `B cell naive_CIBERSORT` + Age + Stage + Gender + Race + Purity + `FAM83H` 
411 patients with 176 dying ( 111 missing obs. )
                           coef    HR se(coef) 95%CI_l 95%CI_u      z     p
`B cell naive_CIBERSORT` -5.945 0.003    4.270   0.000  11.287 -1.392 0.164
Age                       0.021 1.022    0.008   1.007   1.037  2.830 0.005
Stage2                    0.601 1.823    0.544   0.628   5.297  1.104 0.270
Stage3                    0.877 2.405    0.537   0.839   6.894  1.633 0.102
Stage4                    1.244 3.470    0.510   1.276   9.436  2.438 0.015
Gendermale               -0.216 0.805    0.173   0.574   1.131 -1.249 0.212
RaceBlack                 0.135 1.145    0.559   0.383   3.423  0.242 0.809
RaceWhite                -0.223 0.800    0.511   0.294   2.179 -0.436 0.663
Purity                   -0.115 0.891    0.369   0.432   1.836 -0.313 0.755
FAM83H                    0.022 1.023    0.125   0.800   1.307  0.179 0.858
                         signif
`B cell naive_CIBERSORT`       
Age                          **
Stage2                         
Stage3                         
Stage4                        *
Gendermale                     
RaceBlack                      
RaceWhite                      
Purity                         
FAM83H                         
Rsquare = 0.075 (max possible = 9.89e-01 )
Likelihood ratio test p = 3.73e-04 
Wald test p = 1.44e-03 
Score (logrank) test p = 9.37e-04 

B cell naive_CIBERSORT in HNSC-HPV+ (n=98):
Model: Surv(OS, EVENT) ~ `B cell naive_CIBERSORT` + Age + Stage + Gender + Race + Purity + `FAM83H` 
65 patients with 23 dying ( 33 missing obs. )
                           coef           HR  se(coef) 95%CI_l      95%CI_u
`B cell naive_CIBERSORT`  5.192 1.798550e+02    11.400   0.000 9.089808e+11
Age                       0.011 1.011000e+00     0.027   0.958 1.066000e+00
Stage2                   17.543 4.155789e+07  5327.060   0.000          Inf
Stage3                   17.193 2.930853e+07  5327.060   0.000          Inf
Stage4                   17.578 4.304546e+07  5327.060   0.000          Inf
Gendermale               -0.128 8.790000e-01     0.550   0.299 2.583000e+00
RaceBlack                19.182 2.141435e+08 12505.735   0.000          Inf
RaceWhite                18.514 1.097610e+08 12505.735   0.000          Inf
Purity                   -2.020 1.330000e-01     1.172   0.013 1.320000e+00
FAM83H                    0.589 1.803000e+00     0.362   0.888 3.663000e+00
                              z     p signif
`B cell naive_CIBERSORT`  0.455 0.649       
Age                       0.392 0.695       
Stage2                    0.003 0.997       
Stage3                    0.003 0.997       
Stage4                    0.003 0.997       
Gendermale               -0.234 0.815       
RaceBlack                 0.002 0.999       
RaceWhite                 0.001 0.999       
Purity                   -1.723 0.085      ·
FAM83H                    1.630 0.103       
Rsquare = 0.125 (max possible = 9.17e-01 )
Likelihood ratio test p = 5.61e-01 
Wald test p = 8.33e-01 
Score (logrank) test p = 6.97e-01 

B cell naive_CIBERSORT in HNSC-HPV- (n=422):
Model: Surv(OS, EVENT) ~ `B cell naive_CIBERSORT` + Age + Stage + Gender + Race + Purity + `FAM83H` 
346 patients with 153 dying ( 76 missing obs. )
                           coef    HR se(coef) 95%CI_l 95%CI_u      z     p
`B cell naive_CIBERSORT` -7.071 0.001    4.915   0.000  12.979 -1.438 0.150
Age                       0.026 1.027    0.008   1.010   1.044  3.142 0.002
Stage2                    0.350 1.419    0.555   0.479   4.208  0.631 0.528
Stage3                    0.736 2.087    0.541   0.722   6.031  1.359 0.174
Stage4                    1.122 3.071    0.513   1.124   8.390  2.189 0.029
Gendermale               -0.252 0.777    0.184   0.542   1.114 -1.371 0.170
RaceBlack                -0.016 0.984    0.564   0.326   2.973 -0.029 0.977
RaceWhite                -0.377 0.686    0.512   0.251   1.873 -0.735 0.462
Purity                    0.133 1.142    0.406   0.516   2.532  0.328 0.743
FAM83H                   -0.053 0.948    0.137   0.725   1.240 -0.390 0.697
                         signif
`B cell naive_CIBERSORT`       
Age                          **
Stage2                         
Stage3                         
Stage4                        *
Gendermale                     
RaceBlack                      
RaceWhite                      
Purity                         
FAM83H                         
Rsquare = 0.093 (max possible = 9.89e-01 )
Likelihood ratio test p = 2.1e-04 
Wald test p = 1.01e-03 
Score (logrank) test p = 6.46e-04 

B cell naive_CIBERSORT in KICH (n=66):
Model: Surv(OS, EVENT) ~ `B cell naive_CIBERSORT` + Age + Stage + Gender + Race + Purity + `FAM83H` 
63 patients with 9 dying ( 3 missing obs. )
                            coef           HR se(coef)      95%CI_l
`B cell naive_CIBERSORT`  -2.503 8.200000e-02    5.726        0.000
Age                        0.084 1.088000e+00    0.029        1.028
Stage2                    15.745 6.882800e+06    0.850  1300742.563
Stage3                    16.949 2.295010e+07    0.781  4963730.121
Stage4                    19.056 1.888131e+08    0.916 31363925.202
Gendermale                -1.391 2.490000e-01    0.735        0.059
RaceBlack                -17.066 0.000000e+00 5421.349        0.000
RaceWhite                 -2.429 8.800000e-02    1.172        0.009
Purity                     4.164 6.431800e+01    4.293        0.014
FAM83H                    -0.574 5.640000e-01    0.397        0.259
                              95%CI_u      z     p signif
`B cell naive_CIBERSORT` 6.130733e+03 -0.437 0.662       
Age                      1.151000e+00  2.920 0.003     **
Stage2                   3.641992e+07 18.522 0.000    ***
Stage3                   1.061112e+08 21.695 0.000    ***
Stage4                   1.136668e+09 20.806 0.000    ***
Gendermale               1.049000e+00 -1.894 0.058      ·
RaceBlack                         Inf -0.003 0.997       
RaceWhite                8.770000e-01 -2.072 0.038      *
Purity                   2.898585e+05  0.970 0.332       
FAM83H                   1.227000e+00 -1.444 0.149       
Rsquare = 0.361 (max possible = 6.71e-01 )
Likelihood ratio test p = 1.67e-03 
Wald test p = 7.26e-266 
Score (logrank) test p = 1.84e-08 

B cell naive_CIBERSORT in KIRC (n=533):
Model: Surv(OS, EVENT) ~ `B cell naive_CIBERSORT` + Age + Stage + Gender + Race + Purity + `FAM83H` 
450 patients with 138 dying ( 83 missing obs. )
                           coef    HR se(coef) 95%CI_l  95%CI_u      z     p
`B cell naive_CIBERSORT`  0.708 2.031    3.424   0.002 1668.055  0.207 0.836
Age                       0.035 1.035    0.008   1.018    1.053  4.134 0.000
Stage2                    0.218 1.244    0.344   0.634    2.442  0.634 0.526
Stage3                    0.828 2.289    0.231   1.456    3.599  3.586 0.000
Stage4                    1.773 5.886    0.217   3.849    9.003  8.177 0.000
Gendermale               -0.086 0.918    0.184   0.640    1.316 -0.466 0.641
RaceBlack                 0.162 1.176    1.057   0.148    9.331  0.153 0.878
RaceWhite                 0.074 1.077    1.020   0.146    7.946  0.073 0.942
Purity                   -0.003 0.997    0.369   0.484    2.054 -0.008 0.993
FAM83H                   -0.080 0.923    0.119   0.731    1.165 -0.674 0.501
                         signif
`B cell naive_CIBERSORT`       
Age                         ***
Stage2                         
Stage3                      ***
Stage4                      ***
Gendermale                     
RaceBlack                      
RaceWhite                      
Purity                         
FAM83H                         
Rsquare = 0.175 (max possible = 9.65e-01 )
Likelihood ratio test p = 2.61e-14 
Wald test p = 2.57e-14 
Score (logrank) test p = 1.54e-17 

B cell naive_CIBERSORT in KIRP (n=290):
Model: Surv(OS, EVENT) ~ `B cell naive_CIBERSORT` + Age + Stage + Gender + Race + Purity + `FAM83H` 
219 patients with 34 dying ( 71 missing obs. )
                           coef           HR se(coef) 95%CI_l      95%CI_u
`B cell naive_CIBERSORT` 22.922 9.013808e+09    8.758 316.326 2.568512e+17
Age                       0.012 1.012000e+00    0.016   0.982 1.044000e+00
Stage2                   -0.150 8.610000e-01    1.066   0.107 6.953000e+00
Stage3                    1.784 5.955000e+00    0.445   2.487 1.425800e+01
Stage4                    2.889 1.797500e+01    0.529   6.376 5.067300e+01
Gendermale               -0.352 7.040000e-01    0.404   0.319 1.554000e+00
RaceBlack                -2.320 9.800000e-02    1.211   0.009 1.055000e+00
RaceWhite                -2.456 8.600000e-02    1.204   0.008 9.080000e-01
Purity                   -0.213 8.080000e-01    0.750   0.186 3.515000e+00
FAM83H                    0.028 1.029000e+00    0.196   0.700 1.510000e+00
                              z     p signif
`B cell naive_CIBERSORT`  2.617 0.009     **
Age                       0.787 0.431       
Stage2                   -0.141 0.888       
Stage3                    4.006 0.000    ***
Stage4                    5.463 0.000    ***
Gendermale               -0.870 0.384       
RaceBlack                -1.916 0.055      ·
RaceWhite                -2.040 0.041      *
Purity                   -0.284 0.776       
FAM83H                    0.144 0.886       
Rsquare = 0.184 (max possible = 7.58e-01 )
Likelihood ratio test p = 2.69e-06 
Wald test p = 2.65e-06 
Score (logrank) test p = 1.68e-10 

B cell naive_CIBERSORT in LGG (n=516):
Model: Surv(OS, EVENT) ~ `B cell naive_CIBERSORT` + Age + Gender + Race + Purity + `FAM83H` 
463 patients with 112 dying ( 53 missing obs. )
                           coef          HR se(coef) 95%CI_l 95%CI_u      z
`B cell naive_CIBERSORT` -1.864       0.155    3.145   0.000  73.704 -0.593
Age                       0.061       1.063    0.008   1.047   1.080  7.611
Gendermale                0.079       1.082    0.195   0.738   1.587  0.404
RaceBlack                15.388 4817322.600 2053.090   0.000     Inf  0.007
RaceWhite                15.428 5015875.085 2053.090   0.000     Inf  0.008
Purity                   -0.975       0.377    0.430   0.163   0.876 -2.269
FAM83H                   -0.031       0.969    0.182   0.679   1.384 -0.171
                             p signif
`B cell naive_CIBERSORT` 0.553       
Age                      0.000    ***
Gendermale               0.686       
RaceBlack                0.994       
RaceWhite                0.994       
Purity                   0.023      *
FAM83H                   0.865       
Rsquare = 0.137 (max possible = 9.07e-01 )
Likelihood ratio test p = 3.43e-12 
Wald test p = 3.44e-12 
Score (logrank) test p = 2.77e-13 

B cell naive_CIBERSORT in LIHC (n=371):
Model: Surv(OS, EVENT) ~ `B cell naive_CIBERSORT` + Age + Stage + Gender + Race + Purity + `FAM83H` 
310 patients with 106 dying ( 61 missing obs. )
                           coef    HR se(coef) 95%CI_l  95%CI_u      z     p
`B cell naive_CIBERSORT`  1.947 7.010    3.436   0.008 5900.515  0.567 0.571
Age                       0.011 1.011    0.008   0.995    1.027  1.313 0.189
Stage2                    0.298 1.348    0.262   0.807    2.251  1.140 0.254
Stage3                    0.945 2.572    0.235   1.624    4.076  4.024 0.000
Stage4                    1.656 5.239    0.624   1.541   17.812  2.653 0.008
Gendermale               -0.159 0.853    0.227   0.546    1.332 -0.698 0.485
RaceBlack                 0.896 2.450    0.489   0.940    6.387  1.833 0.067
RaceWhite                 0.022 1.023    0.239   0.640    1.634  0.094 0.925
Purity                    0.522 1.685    0.469   0.672    4.224  1.113 0.266
FAM83H                    0.059 1.060    0.111   0.853    1.317  0.529 0.597
                         signif
`B cell naive_CIBERSORT`       
Age                            
Stage2                         
Stage3                      ***
Stage4                       **
Gendermale                     
RaceBlack                     ·
RaceWhite                      
Purity                         
FAM83H                         
Rsquare = 0.086 (max possible = 9.66e-01 )
Likelihood ratio test p = 1.86e-03 
Wald test p = 1.16e-03 
Score (logrank) test p = 4.6e-04 

B cell naive_CIBERSORT in LUAD (n=515):
Model: Surv(OS, EVENT) ~ `B cell naive_CIBERSORT` + Age + Stage + Gender + Race + Purity + `FAM83H` 
421 patients with 150 dying ( 94 missing obs. )
                           coef           HR se(coef) 95%CI_l 95%CI_u      z
`B cell naive_CIBERSORT` -2.276        0.103    4.289   0.000 459.833 -0.531
Age                       0.007        1.007    0.009   0.990   1.025  0.795
Stage2                    0.844        2.325    0.202   1.566   3.453  4.184
Stage3                    0.972        2.643    0.219   1.719   4.062  4.431
Stage4                    0.996        2.707    0.334   1.407   5.210  2.982
Gendermale               -0.036        0.965    0.172   0.688   1.353 -0.207
RaceBlack                16.062  9457705.772 1920.945   0.000     Inf  0.008
RaceWhite                16.237 11259793.748 1920.945   0.000     Inf  0.008
Purity                    0.543        1.722    0.347   0.872   3.399  1.566
FAM83H                    0.148        1.159    0.100   0.952   1.411  1.472
                             p signif
`B cell naive_CIBERSORT` 0.596       
Age                      0.426       
Stage2                   0.000    ***
Stage3                   0.000    ***
Stage4                   0.003     **
Gendermale               0.836       
RaceBlack                0.993       
RaceWhite                0.993       
Purity                   0.117       
FAM83H                   0.141       
Rsquare = 0.102 (max possible = 9.74e-01 )
Likelihood ratio test p = 1.99e-06 
Wald test p = 2.3e-05 
Score (logrank) test p = 2.54e-06 

B cell naive_CIBERSORT in LUSC (n=501):
Model: Surv(OS, EVENT) ~ `B cell naive_CIBERSORT` + Age + Stage + Gender + Race + Purity + `FAM83H` 
370 patients with 161 dying ( 131 missing obs. )
                           coef    HR se(coef) 95%CI_l 95%CI_u      z     p
`B cell naive_CIBERSORT` -5.122 0.006    3.994   0.000  14.959 -1.283 0.200
Age                       0.015 1.015    0.009   0.997   1.034  1.636 0.102
Stage2                    0.169 1.184    0.189   0.817   1.716  0.892 0.372
Stage3                    0.543 1.721    0.217   1.124   2.636  2.498 0.013
Stage4                    0.753 2.123    0.781   0.459   9.811  0.964 0.335
Gendermale                0.390 1.478    0.194   1.011   2.159  2.017 0.044
RaceBlack                 0.014 1.014    0.601   0.312   3.294  0.024 0.981
RaceWhite                -0.544 0.581    0.555   0.196   1.722 -0.980 0.327
Purity                   -0.380 0.684    0.371   0.331   1.415 -1.024 0.306
FAM83H                    0.114 1.121    0.108   0.908   1.385  1.063 0.288
                         signif
`B cell naive_CIBERSORT`       
Age                            
Stage2                         
Stage3                        *
Stage4                         
Gendermale                    *
RaceBlack                      
RaceWhite                      
Purity                         
FAM83H                         
Rsquare = 0.059 (max possible = 9.87e-01 )
Likelihood ratio test p = 1.23e-02 
Wald test p = 1.07e-02 
Score (logrank) test p = 9.12e-03 

B cell naive_CIBERSORT in MESO (n=87):
Model: Surv(OS, EVENT) ~ `B cell naive_CIBERSORT` + Age + Stage + Gender + Race + Purity + `FAM83H` 
85 patients with 72 dying ( 2 missing obs. )
                           coef    HR se(coef) 95%CI_l 95%CI_u      z     p
`B cell naive_CIBERSORT` -1.588 0.204    3.476   0.000 185.875 -0.457 0.648
Age                       0.022 1.022    0.016   0.989   1.055  1.316 0.188
Stage2                   -0.233 0.792    0.472   0.314   1.999 -0.493 0.622
Stage3                   -0.137 0.872    0.425   0.379   2.006 -0.323 0.747
Stage4                   -0.178 0.837    0.485   0.324   2.163 -0.368 0.713
Gendermale               -0.185 0.831    0.329   0.436   1.583 -0.563 0.573
RaceBlack                 0.051 1.053    1.542   0.051  21.617  0.033 0.973
RaceWhite                -0.609 0.544    1.072   0.067   4.448 -0.568 0.570
Purity                   -0.815 0.443    0.570   0.145   1.354 -1.429 0.153
FAM83H                   -0.004 0.996    0.172   0.710   1.396 -0.026 0.980
                         signif
`B cell naive_CIBERSORT`       
Age                            
Stage2                         
Stage3                         
Stage4                         
Gendermale                     
RaceBlack                      
RaceWhite                      
Purity                         
FAM83H                         
Rsquare = 0.062 (max possible = 9.98e-01 )
Likelihood ratio test p = 8.57e-01 
Wald test p = 8.4e-01 
Score (logrank) test p = 8.34e-01 

B cell naive_CIBERSORT in OV (n=303):
Model: Surv(OS, EVENT) ~ `B cell naive_CIBERSORT` + Age + Race + Purity + `FAM83H` 
238 patients with 153 dying ( 65 missing obs. )
                           coef    HR se(coef) 95%CI_l 95%CI_u      z     p
`B cell naive_CIBERSORT` -2.234 0.107    2.584   0.001  16.965 -0.864 0.387
Age                       0.036 1.036    0.008   1.020   1.053  4.318 0.000
RaceBlack                -0.052 0.950    0.577   0.307   2.941 -0.089 0.929
RaceWhite                -0.161 0.851    0.515   0.310   2.336 -0.313 0.754
Purity                   -0.555 0.574    0.677   0.152   2.163 -0.820 0.412
FAM83H                   -0.021 0.980    0.094   0.814   1.179 -0.219 0.827
                         signif
`B cell naive_CIBERSORT`       
Age                         ***
RaceBlack                      
RaceWhite                      
Purity                         
FAM83H                         
Rsquare = 0.085 (max possible = 9.97e-01 )
Likelihood ratio test p = 1.82e-03 
Wald test p = 1.64e-03 
Score (logrank) test p = 1.4e-03 

B cell naive_CIBERSORT in PAAD (n=179):
Model: Surv(OS, EVENT) ~ `B cell naive_CIBERSORT` + Age + Stage + Gender + Race + Purity + `FAM83H` 
165 patients with 89 dying ( 14 missing obs. )
                           coef    HR se(coef) 95%CI_l 95%CI_u      z     p
`B cell naive_CIBERSORT`  0.861 2.366    2.016   0.045 123.080  0.427 0.669
Age                       0.021 1.021    0.011   0.999   1.043  1.909 0.056
Stage2                    0.557 1.745    0.433   0.746   4.080  1.285 0.199
Stage3                   -0.051 0.950    1.096   0.111   8.147 -0.046 0.963
Stage4                    0.077 1.080    0.826   0.214   5.455  0.093 0.926
Gendermale               -0.218 0.804    0.217   0.525   1.231 -1.004 0.315
RaceBlack                 0.191 1.210    0.750   0.278   5.265  0.254 0.799
RaceWhite                 0.453 1.572    0.474   0.621   3.979  0.955 0.340
Purity                   -0.829 0.437    0.436   0.186   1.026 -1.902 0.057
FAM83H                    0.312 1.366    0.130   1.059   1.763  2.400 0.016
                         signif
`B cell naive_CIBERSORT`       
Age                           ·
Stage2                         
Stage3                         
Stage4                         
Gendermale                     
RaceBlack                      
RaceWhite                      
Purity                        ·
FAM83H                        *
Rsquare = 0.122 (max possible = 9.91e-01 )
Likelihood ratio test p = 1.85e-02 
Wald test p = 5e-02 
Score (logrank) test p = 4.17e-02 

B cell naive_CIBERSORT in PCPG (n=181):
Model: Surv(OS, EVENT) ~ `B cell naive_CIBERSORT` + Age + Gender + Race + Purity + `FAM83H` 
164 patients with 7 dying ( 17 missing obs. )
                           coef           HR   se(coef) 95%CI_l      95%CI_u
`B cell naive_CIBERSORT` 11.948 1.545298e+05     18.273   0.000 5.536235e+20
Age                       0.163 1.178000e+00      0.080   1.006 1.378000e+00
Gendermale                1.293 3.644000e+00      1.224   0.331 4.009900e+01
RaceBlack                -9.498 0.000000e+00 603251.505   0.000          Inf
RaceWhite                18.979 1.747424e+08 603029.413   0.000          Inf
Purity                   22.280 4.743198e+09     10.456   5.964 3.772003e+18
FAM83H                    3.547 3.471000e+01      1.172   3.493 3.448740e+02
                             z     p signif
`B cell naive_CIBERSORT` 0.654 0.513       
Age                      2.037 0.042      *
Gendermale               1.057 0.291       
RaceBlack                0.000 1.000   <NA>
RaceWhite                0.000 1.000   <NA>
Purity                   2.131 0.033      *
FAM83H                   3.028 0.002     **
Rsquare = 0.221 (max possible = 3.07e-01 )
Likelihood ratio test p = 8.44e-07 
Wald test p = 4.12e-01 
Score (logrank) test p = 7.14e-06 

B cell naive_CIBERSORT in PRAD (n=498):
Model: Surv(OS, EVENT) ~ `B cell naive_CIBERSORT` + Age + Race + Purity + `FAM83H` 
403 patients with 9 dying ( 95 missing obs. )
                            coef           HR se(coef) 95%CI_l   95%CI_u      z
`B cell naive_CIBERSORT` -19.096        0.000   15.103   0.000 36470.768 -1.264
Age                        0.004        1.004    0.058   0.896     1.126  0.076
RaceBlack                 15.206  4017928.444 6812.806   0.000       Inf  0.002
RaceWhite                 16.381 13000559.256 6812.805   0.000       Inf  0.002
Purity                     1.007        2.737    1.498   0.145    51.605  0.672
FAM83H                    -0.117        0.889    0.635   0.256     3.086 -0.184
                             p signif
`B cell naive_CIBERSORT` 0.206       
Age                      0.939       
RaceBlack                0.998       
RaceWhite                0.998       
Purity                   0.502       
FAM83H                   0.854       
Rsquare = 0.012 (max possible = 1.83e-01 )
Likelihood ratio test p = 5.76e-01 
Wald test p = 7.49e-01 
Score (logrank) test p = 6.84e-01 

B cell naive_CIBERSORT in READ (n=166):
Model: Surv(OS, EVENT) ~ `B cell naive_CIBERSORT` + Age + Stage + Gender + Race + Purity + `FAM83H` 
72 patients with 13 dying ( 94 missing obs. )
                           coef          HR  se(coef) 95%CI_l      95%CI_u
`B cell naive_CIBERSORT` -4.279       0.014    14.339   0.000 2.222031e+10
Age                       0.094       1.099     0.043   1.010 1.196000e+00
Stage2                   -1.983       0.138     1.293   0.011 1.736000e+00
Stage3                   -0.590       0.554     0.998   0.078 3.920000e+00
Stage4                   -0.698       0.498     1.094   0.058 4.246000e+00
Gendermale               -0.479       0.619     0.767   0.138 2.785000e+00
RaceBlack                -1.503       0.222 52620.007   0.000          Inf
RaceWhite                15.766 7030288.007 52064.979   0.000          Inf
Purity                   -0.183       0.833     1.508   0.043 1.600300e+01
FAM83H                    0.051       1.053     0.721   0.256 4.329000e+00
                              z     p signif
`B cell naive_CIBERSORT` -0.298 0.765       
Age                       2.197 0.028      *
Stage2                   -1.533 0.125       
Stage3                   -0.591 0.554       
Stage4                   -0.638 0.523       
Gendermale               -0.625 0.532       
RaceBlack                 0.000 1.000   <NA>
RaceWhite                 0.000 1.000   <NA>
Purity                   -0.121 0.904       
FAM83H                    0.071 0.943       
Rsquare = 0.228 (max possible = 7.04e-01 )
Likelihood ratio test p = 4.54e-02 
Wald test p = 9.84e-01 
Score (logrank) test p = 7.14e-02 

B cell naive_CIBERSORT in SARC (n=260):
Model: Surv(OS, EVENT) ~ `B cell naive_CIBERSORT` + Age + Gender + Race + Purity + `FAM83H` 
233 patients with 90 dying ( 27 missing obs. )
                           coef    HR se(coef) 95%CI_l  95%CI_u      z     p
`B cell naive_CIBERSORT` -0.469 0.626    4.039   0.000 1715.159 -0.116 0.908
Age                       0.025 1.025    0.008   1.008    1.042  2.947 0.003
Gendermale               -0.068 0.934    0.227   0.599    1.457 -0.302 0.763
RaceBlack                -0.159 0.853    1.088   0.101    7.194 -0.146 0.884
RaceWhite                -0.484 0.616    1.024   0.083    4.584 -0.473 0.636
Purity                    1.091 2.978    0.595   0.928    9.557  1.834 0.067
FAM83H                    0.159 1.173    0.114   0.937    1.468  1.392 0.164
                         signif
`B cell naive_CIBERSORT`       
Age                          **
Gendermale                     
RaceBlack                      
RaceWhite                      
Purity                        ·
FAM83H                         
Rsquare = 0.05 (max possible = 9.75e-01 )
Likelihood ratio test p = 1.01e-01 
Wald test p = 1.33e-01 
Score (logrank) test p = 1.33e-01 

B cell naive_CIBERSORT in SKCM (n=471):
Model: Surv(OS, EVENT) ~ `B cell naive_CIBERSORT` + Age + Stage + Gender + Race + Purity + `FAM83H` 
390 patients with 186 dying ( 81 missing obs. )
                           coef    HR se(coef) 95%CI_l 95%CI_u      z     p
`B cell naive_CIBERSORT`  0.271 1.311    1.836   0.036  47.895  0.147 0.883
Age                       0.017 1.017    0.005   1.007   1.028  3.300 0.001
Stage2                    0.210 1.233    0.220   0.801   1.897  0.953 0.341
Stage3                    0.626 1.870    0.204   1.253   2.791  3.064 0.002
Stage4                    1.353 3.869    0.352   1.940   7.717  3.841 0.000
Gendermale               -0.085 0.919    0.158   0.674   1.252 -0.537 0.591
RaceWhite                -1.200 0.301    0.403   0.137   0.664 -2.977 0.003
Purity                    0.940 2.561    0.343   1.308   5.014  2.743 0.006
FAM83H                    0.222 1.249    0.074   1.080   1.443  3.005 0.003
                         signif
`B cell naive_CIBERSORT`       
Age                          **
Stage2                         
Stage3                       **
Stage4                      ***
Gendermale                     
RaceWhite                    **
Purity                       **
FAM83H                       **
Rsquare = 0.144 (max possible = 9.92e-01 )
Likelihood ratio test p = 9.72e-10 
Wald test p = 7.25e-10 
Score (logrank) test p = 7.45e-11 

B cell naive_CIBERSORT in SKCM-Primary (n=103):
Model: Surv(OS, EVENT) ~ `B cell naive_CIBERSORT` + Age + Stage + Gender + Race + Purity + `FAM83H` 
94 patients with 26 dying ( 9 missing obs. )
                           coef           HR se(coef) 95%CI_l    95%CI_u      z
`B cell naive_CIBERSORT` -8.380 0.000000e+00   10.884   0.000 421587.985 -0.770
Age                       0.015 1.015000e+00    0.016   0.983      1.048  0.890
Stage2                   17.402 3.611233e+07 6210.138   0.000        Inf  0.003
Stage3                   17.953 6.266427e+07 6210.138   0.000        Inf  0.003
Stage4                   20.407 7.292273e+08 6210.138   0.000        Inf  0.003
Gendermale                0.278 1.320000e+00    0.439   0.558      3.122  0.633
RaceWhite                -1.107 3.310000e-01    0.639   0.094      1.158 -1.731
Purity                    0.597 1.817000e+00    0.993   0.259     12.719  0.601
FAM83H                    0.187 1.205000e+00    0.254   0.732      1.984  0.735
                             p signif
`B cell naive_CIBERSORT` 0.441       
Age                      0.373       
Stage2                   0.998       
Stage3                   0.998       
Stage4                   0.997       
Gendermale               0.527       
RaceWhite                0.084      ·
Purity                   0.548       
FAM83H                   0.463       
Rsquare = 0.157 (max possible = 8.69e-01 )
Likelihood ratio test p = 6.52e-02 
Wald test p = 6.14e-02 
Score (logrank) test p = 5.68e-03 

B cell naive_CIBERSORT in SKCM-Metastasis (n=368):
Model: Surv(OS, EVENT) ~ `B cell naive_CIBERSORT` + Age + Stage + Gender + Race + Purity + `FAM83H` 
296 patients with 160 dying ( 72 missing obs. )
                           coef    HR se(coef) 95%CI_l 95%CI_u      z     p
`B cell naive_CIBERSORT`  0.904 2.469    1.870   0.063  96.357  0.483 0.629
Age                       0.020 1.020    0.006   1.008   1.031  3.439 0.001
Stage2                    0.110 1.117    0.231   0.710   1.757  0.477 0.634
Stage3                    0.578 1.783    0.209   1.183   2.688  2.763 0.006
Stage4                    1.129 3.091    0.401   1.410   6.779  2.817 0.005
Gendermale               -0.099 0.906    0.173   0.645   1.271 -0.572 0.567
RaceWhite                -1.065 0.345    0.600   0.106   1.117 -1.775 0.076
Purity                    1.036 2.817    0.373   1.356   5.853  2.776 0.005
FAM83H                    0.189 1.208    0.080   1.032   1.413  2.352 0.019
                         signif
`B cell naive_CIBERSORT`       
Age                          **
Stage2                         
Stage3                       **
Stage4                       **
Gendermale                     
RaceWhite                     ·
Purity                       **
FAM83H                        *
Rsquare = 0.151 (max possible = 9.95e-01 )
Likelihood ratio test p = 2.1e-07 
Wald test p = 3.48e-07 
Score (logrank) test p = 1.22e-07 

B cell naive_CIBERSORT in STAD (n=415):
Model: Surv(OS, EVENT) ~ `B cell naive_CIBERSORT` + Age + Stage + Gender + Race + Purity + `FAM83H` 
289 patients with 111 dying ( 126 missing obs. )
                           coef    HR se(coef) 95%CI_l 95%CI_u      z     p
`B cell naive_CIBERSORT`  0.398 1.488    2.387   0.014 160.139  0.167 0.868
Age                       0.031 1.031    0.010   1.011   1.052  2.994 0.003
Stage2                    0.621 1.861    0.395   0.858   4.034  1.573 0.116
Stage3                    0.984 2.675    0.366   1.306   5.482  2.689 0.007
Stage4                    1.436 4.202    0.506   1.558  11.333  2.836 0.005
Gendermale                0.188 1.207    0.209   0.802   1.818  0.901 0.367
RaceBlack                 0.449 1.567    0.454   0.644   3.812  0.990 0.322
RaceWhite                 0.176 1.192    0.247   0.735   1.935  0.712 0.477
Purity                   -0.481 0.618    0.377   0.295   1.294 -1.276 0.202
FAM83H                   -0.231 0.794    0.088   0.668   0.943 -2.635 0.008
                         signif
`B cell naive_CIBERSORT`       
Age                          **
Stage2                         
Stage3                       **
Stage4                       **
Gendermale                     
RaceBlack                      
RaceWhite                      
Purity                         
FAM83H                       **
Rsquare = 0.09 (max possible = 9.79e-01 )
Likelihood ratio test p = 2.39e-03 
Wald test p = 2.78e-03 
Score (logrank) test p = 2.44e-03 

B cell naive_CIBERSORT in TGCT (n=150):
Model: Surv(OS, EVENT) ~ `B cell naive_CIBERSORT` + Age + Stage + Race + Purity + `FAM83H` 
75 patients with 2 dying ( 75 missing obs. )
                            coef           HR     se(coef) 95%CI_l 95%CI_u
`B cell naive_CIBERSORT`  18.749 1.388980e+08   499041.996       0     Inf
Age                       -1.791 1.670000e-01     1875.435       0     Inf
Stage2                    -6.954 1.000000e-03    44214.938       0     Inf
Stage3                    11.701 1.207245e+05   110987.228       0     Inf
RaceBlack                 10.522 3.712103e+04 17716135.349       0     Inf
RaceWhite                -31.707 0.000000e+00 17279739.851       0     Inf
Purity                    18.573 1.164286e+08   226630.872       0     Inf
FAM83H                     2.056 7.817000e+00    15410.054       0     Inf
                              z     p signif
`B cell naive_CIBERSORT`  0.000 1.000   <NA>
Age                      -0.001 0.999       
Stage2                    0.000 1.000   <NA>
Stage3                    0.000 1.000   <NA>
RaceBlack                 0.000 1.000   <NA>
RaceWhite                 0.000 1.000   <NA>
Purity                    0.000 1.000   <NA>
FAM83H                    0.000 1.000   <NA>
Rsquare = 0.14 (max possible = 1.4e-01 )
Likelihood ratio test p = 1.84e-01 
Wald test p = 1e+00 
Score (logrank) test p = 4.89e-03 

B cell naive_CIBERSORT in THCA (n=509):
Model: Surv(OS, EVENT) ~ `B cell naive_CIBERSORT` + Age + Stage + Gender + Race + Purity + `FAM83H` 
395 patients with 16 dying ( 114 missing obs. )
                           coef           HR se(coef) 95%CI_l      95%CI_u
`B cell naive_CIBERSORT` -1.062        0.346    9.860   0.000 85504573.429
Age                       0.166        1.180    0.032   1.108        1.258
Stage2                   -0.785        0.456    1.190   0.044        4.694
Stage3                    0.229        1.258    0.864   0.231        6.845
Stage4                    1.554        4.729    1.020   0.641       34.886
Gendermale               -0.075        0.928    0.703   0.234        3.678
RaceBlack                17.857 56922237.625 9729.783   0.000          Inf
RaceWhite                17.531 41074654.088 9729.783   0.000          Inf
Purity                    2.432       11.379    1.155   1.183      109.491
FAM83H                    1.497        4.467    0.618   1.329       15.013
                              z     p signif
`B cell naive_CIBERSORT` -0.108 0.914       
Age                       5.117 0.000    ***
Stage2                   -0.660 0.509       
Stage3                    0.265 0.791       
Stage4                    1.524 0.128       
Gendermale               -0.106 0.915       
RaceBlack                 0.002 0.999       
RaceWhite                 0.002 0.999       
Purity                    2.105 0.035      *
FAM83H                    2.420 0.016      *
Rsquare = 0.162 (max possible = 3.47e-01 )
Likelihood ratio test p = 4.75e-11 
Wald test p = 9.09e-04 
Score (logrank) test p = 4.43e-11 

B cell naive_CIBERSORT in THYM (n=120):
Model: Surv(OS, EVENT) ~ `B cell naive_CIBERSORT` + Age + Gender + Race + Purity + `FAM83H` 
113 patients with 9 dying ( 7 missing obs. )
                            coef    HR  se(coef) 95%CI_l      95%CI_u      z
`B cell naive_CIBERSORT`   0.635 1.886    14.493   0.000 4.095144e+12  0.044
Age                        0.037 1.037     0.034   0.971 1.108000e+00  1.091
Gendermale                -0.304 0.738     0.751   0.170 3.214000e+00 -0.405
RaceBlack                -15.873 0.000 10658.554   0.000          Inf -0.001
RaceWhite                  0.872 2.391     1.185   0.234 2.440600e+01  0.735
Purity                     0.249 1.283     1.125   0.141 1.164400e+01  0.222
FAM83H                     0.454 1.575     0.448   0.655 3.788000e+00  1.014
                             p signif
`B cell naive_CIBERSORT` 0.965       
Age                      0.275       
Gendermale               0.686       
RaceBlack                0.999       
RaceWhite                0.462       
Purity                   0.825       
FAM83H                   0.311       
Rsquare = 0.054 (max possible = 4.51e-01 )
Likelihood ratio test p = 5.15e-01 
Wald test p = 6.34e-01 
Score (logrank) test p = 5.32e-01 

B cell naive_CIBERSORT in UCEC (n=545):
Model: Surv(OS, EVENT) ~ `B cell naive_CIBERSORT` + Age + Race + Purity + `FAM83H` 
85 patients with 16 dying ( 460 missing obs. )
                           coef    HR se(coef) 95%CI_l   95%CI_u      z     p
`B cell naive_CIBERSORT` -4.768 0.008    7.963   0.000 50983.590 -0.599 0.549
Age                      -0.002 0.998    0.030   0.942     1.058 -0.064 0.949
RaceWhite                 1.367 3.924    0.703   0.989    15.563  1.945 0.052
Purity                    1.109 3.031    1.255   0.259    35.490  0.883 0.377
FAM83H                    0.118 1.125    0.433   0.482     2.627  0.273 0.785
                         signif
`B cell naive_CIBERSORT`       
Age                            
RaceWhite                     ·
Purity                         
FAM83H                         
Rsquare = 0.086 (max possible = 7.29e-01 )
Likelihood ratio test p = 1.78e-01 
Wald test p = 2.67e-01 
Score (logrank) test p = 2.03e-01 

B cell naive_CIBERSORT in UCS (n=57):
Model: Surv(OS, EVENT) ~ `B cell naive_CIBERSORT` + Age + Race + Purity + `FAM83H` 
52 patients with 32 dying ( 5 missing obs. )
                           coef           HR se(coef) 95%CI_l   95%CI_u      z
`B cell naive_CIBERSORT`  2.644       14.067    4.220   0.004 54990.898  0.627
Age                       0.043        1.044    0.025   0.995     1.095  1.754
RaceBlack                17.626 45162656.651 6550.470   0.000       Inf  0.003
RaceWhite                17.932 61347921.498 6550.470   0.000       Inf  0.003
Purity                   -0.869        0.419    1.193   0.040     4.344 -0.729
FAM83H                    0.043        1.043    0.188   0.722     1.508  0.226
                             p signif
`B cell naive_CIBERSORT` 0.531       
Age                      0.079      ·
RaceBlack                0.998       
RaceWhite                0.998       
Purity                   0.466       
FAM83H                   0.821       
Rsquare = 0.125 (max possible = 9.83e-01 )
Likelihood ratio test p = 3.23e-01 
Wald test p = 4.19e-01 
Score (logrank) test p = 3.13e-01 

B cell naive_CIBERSORT in UVM (n=80):
Model: Surv(OS, EVENT) ~ `B cell naive_CIBERSORT` + Age + Stage + Gender + Purity + `FAM83H` 
77 patients with 22 dying ( 3 missing obs. )
                            coef     HR se(coef) 95%CI_l 95%CI_u      z     p
`B cell naive_CIBERSORT` -14.669  0.000    9.245   0.000  31.545 -1.587 0.113
Age                        0.036  1.036    0.019   0.998   1.076  1.855 0.064
Stage3                     0.060  1.062    0.507   0.393   2.870  0.118 0.906
Stage4                     3.649 38.425    1.227   3.472 425.283  2.975 0.003
Gendermale                 0.410  1.508    0.520   0.544   4.181  0.789 0.430
Purity                     1.945  6.992    1.257   0.596  82.090  1.548 0.122
FAM83H                     0.205  1.228    0.335   0.637   2.366  0.614 0.539
                         signif
`B cell naive_CIBERSORT`       
Age                           ·
Stage3                         
Stage4                       **
Gendermale                     
Purity                         
FAM83H                         
Rsquare = 0.29 (max possible = 8.72e-01 )
Likelihood ratio test p = 4.37e-04 
Wald test p = 3.42e-03 
Score (logrank) test p = 2.74e-09 

B cell naive_CIBERSORT-ABS in ACC (n=79):
Model: Surv(OS, EVENT) ~ `B cell naive_CIBERSORT-ABS` + Age + Gender + Race + Purity + `FAM83H` 
64 patients with 24 dying ( 15 missing obs. )
                               coef           HR  se(coef) 95%CI_l     95%CI_u
`B cell naive_CIBERSORT-ABS` 47.387 3.801825e+20    28.960   0.000 1.70218e+45
Age                           0.003 1.003000e+00     0.013   0.977 1.03000e+00
Gendermale                    0.838 2.312000e+00     0.444   0.968 5.52400e+00
RaceBlack                     0.622 1.864000e+00 14909.756   0.000         Inf
RaceWhite                    17.985 6.471423e+07 13074.369   0.000         Inf
Purity                        0.112 1.118000e+00     2.353   0.011 1.12552e+02
FAM83H                        0.661 1.938000e+00     0.210   1.284 2.92500e+00
                                 z     p signif
`B cell naive_CIBERSORT-ABS` 1.636 0.102       
Age                          0.236 0.813       
Gendermale                   1.887 0.059      ·
RaceBlack                    0.000 1.000   <NA>
RaceWhite                    0.001 0.999       
Purity                       0.047 0.962       
FAM83H                       3.149 0.002     **
Rsquare = 0.234 (max possible = 9.38e-01 )
Likelihood ratio test p = 1.68e-02 
Wald test p = 4.14e-02 
Score (logrank) test p = 1.04e-02 

B cell naive_CIBERSORT-ABS in BLCA (n=408):
Model: Surv(OS, EVENT) ~ `B cell naive_CIBERSORT-ABS` + Age + Stage + Gender + Race + Purity + `FAM83H` 
348 patients with 160 dying ( 60 missing obs. )
                               coef          HR se(coef) 95%CI_l 95%CI_u      z
`B cell naive_CIBERSORT-ABS` -2.532       0.079    2.517   0.001  11.024 -1.006
Age                           0.033       1.034    0.009   1.016   1.051  3.845
Stage2                       14.563 2111655.465 1862.989   0.000     Inf  0.008
Stage3                       14.999 3264490.764 1862.989   0.000     Inf  0.008
Stage4                       15.542 5619740.912 1862.989   0.000     Inf  0.008
Gendermale                   -0.186       0.831    0.179   0.584   1.181 -1.034
RaceBlack                     0.673       1.960    0.448   0.815   4.712  1.503
RaceWhite                     0.086       1.090    0.356   0.542   2.191  0.242
Purity                        0.080       1.084    0.348   0.548   2.144  0.231
FAM83H                       -0.054       0.947    0.100   0.779   1.152 -0.543
                                 p signif
`B cell naive_CIBERSORT-ABS` 0.314       
Age                          0.000    ***
Stage2                       0.994       
Stage3                       0.994       
Stage4                       0.993       
Gendermale                   0.301       
RaceBlack                    0.133       
RaceWhite                    0.809       
Purity                       0.818       
FAM83H                       0.587       
Rsquare = 0.134 (max possible = 9.91e-01 )
Likelihood ratio test p = 2.82e-07 
Wald test p = 1.82e-06 
Score (logrank) test p = 4.81e-07 

B cell naive_CIBERSORT-ABS in BRCA (n=1100):
Model: Surv(OS, EVENT) ~ `B cell naive_CIBERSORT-ABS` + Age + Stage + Gender + Race + Purity + `FAM83H` 
878 patients with 121 dying ( 222 missing obs. )
                               coef     HR se(coef) 95%CI_l  95%CI_u      z
`B cell naive_CIBERSORT-ABS` -1.015  0.362    4.710   0.000 3697.724 -0.216
Age                           0.036  1.036    0.008   1.021    1.052  4.645
Stage2                        0.404  1.498    0.304   0.826    2.718  1.329
Stage3                        1.189  3.283    0.313   1.778    6.062  3.799
Stage4                        2.512 12.333    0.389   5.757   26.421  6.463
Gendermale                    0.045  1.046    1.008   0.145    7.538  0.045
RaceBlack                     0.011  1.011    0.620   0.300    3.406  0.017
RaceWhite                    -0.218  0.804    0.596   0.250    2.586 -0.366
Purity                        0.513  1.670    0.451   0.690    4.039  1.137
FAM83H                       -0.033  0.968    0.127   0.755    1.241 -0.256
                                 p signif
`B cell naive_CIBERSORT-ABS` 0.829       
Age                          0.000    ***
Stage2                       0.184       
Stage3                       0.000    ***
Stage4                       0.000    ***
Gendermale                   0.964       
RaceBlack                    0.986       
RaceWhite                    0.715       
Purity                       0.255       
FAM83H                       0.798       
Rsquare = 0.081 (max possible = 7.85e-01 )
Likelihood ratio test p = 7.06e-12 
Wald test p = 1.99e-15 
Score (logrank) test p = 2.97e-21 

B cell naive_CIBERSORT-ABS in BRCA-Basal (n=191):
Model: Surv(OS, EVENT) ~ `B cell naive_CIBERSORT-ABS` + Age + Stage + Race + Purity + `FAM83H` 
163 patients with 24 dying ( 28 missing obs. )
                                coef           HR se(coef) 95%CI_l  95%CI_u
`B cell naive_CIBERSORT-ABS` -12.529 0.000000e+00   10.997   0.000 8308.589
Age                            0.002 1.002000e+00    0.018   0.967    1.038
Stage2                        18.627 1.228584e+08 6475.063   0.000      Inf
Stage3                        20.143 5.600293e+08 6475.063   0.000      Inf
Stage4                        22.687 7.126416e+09 6475.063   0.000      Inf
RaceBlack                     -0.925 3.970000e-01    1.124   0.044    3.590
RaceWhite                     -1.221 2.950000e-01    1.132   0.032    2.713
Purity                         0.169 1.184000e+00    1.124   0.131   10.713
FAM83H                         0.391 1.478000e+00    0.293   0.833    2.624
                                  z     p signif
`B cell naive_CIBERSORT-ABS` -1.139 0.255       
Age                           0.097 0.923       
Stage2                        0.003 0.998       
Stage3                        0.003 0.998       
Stage4                        0.004 0.997       
RaceBlack                    -0.823 0.411       
RaceWhite                    -1.078 0.281       
Purity                        0.150 0.881       
FAM83H                        1.335 0.182       
Rsquare = 0.173 (max possible = 7.18e-01 )
Likelihood ratio test p = 3.02e-04 
Wald test p = 6.67e-03 
Score (logrank) test p = 4.29e-06 

B cell naive_CIBERSORT-ABS in BRCA-Her2 (n=82):
Model: Surv(OS, EVENT) ~ `B cell naive_CIBERSORT-ABS` + Age + Stage + Race + Purity + `FAM83H` 
59 patients with 11 dying ( 23 missing obs. )
                                coef           HR    se(coef) 95%CI_l
`B cell naive_CIBERSORT-ABS` -41.372 0.000000e+00      52.984   0.000
Age                            0.021 1.021000e+00       0.029   0.964
Stage2                        18.326 9.095726e+07   15546.387   0.000
Stage3                        20.680 9.575716e+08   15546.387   0.000
Stage4                        52.826 8.747839e+22 1695508.880   0.000
RaceBlack                     -3.577 2.800000e-02       1.886   0.001
RaceWhite                     -2.353 9.500000e-02       1.590   0.004
Purity                         3.567 3.540000e+01       2.539   0.244
FAM83H                        -0.708 4.930000e-01       0.644   0.139
                                  95%CI_u      z     p signif
`B cell naive_CIBERSORT-ABS` 1.356030e+27 -0.781 0.435       
Age                          1.081000e+00  0.708 0.479       
Stage2                                Inf  0.001 0.999       
Stage3                                Inf  0.001 0.999       
Stage4                                Inf  0.000 1.000   <NA>
RaceBlack                    1.127000e+00 -1.897 0.058      ·
RaceWhite                    2.145000e+00 -1.480 0.139       
Purity                       5.127917e+03  1.405 0.160       
FAM83H                       1.742000e+00 -1.099 0.272       
Rsquare = 0.387 (max possible = 6.68e-01 )
Likelihood ratio test p = 6.71e-04 
Wald test p = 9.74e-01 
Score (logrank) test p = 9.19e-14 

B cell naive_CIBERSORT-ABS in BRCA-LumA (n=568):
Model: Surv(OS, EVENT) ~ `B cell naive_CIBERSORT-ABS` + Age + Stage + Gender + Race + Purity + `FAM83H` 
464 patients with 55 dying ( 104 missing obs. )
                                coef     HR se(coef) 95%CI_l      95%CI_u
`B cell naive_CIBERSORT-ABS`   2.630 13.877    7.227   0.000 19660189.163
Age                            0.049  1.050    0.012   1.026        1.075
Stage2                         0.322  1.381    0.375   0.662        2.879
Stage3                         0.869  2.384    0.394   1.101        5.163
Stage4                         2.187  8.911    0.602   2.736       29.022
Gendermale                   -15.354  0.000 3460.834   0.000          Inf
RaceBlack                     -0.411  0.663    1.177   0.066        6.658
RaceWhite                      0.244  1.276    1.032   0.169        9.652
Purity                         0.346  1.413    0.641   0.402        4.965
FAM83H                         0.005  1.005    0.202   0.677        1.493
                                  z     p signif
`B cell naive_CIBERSORT-ABS`  0.364 0.716       
Age                           4.099 0.000    ***
Stage2                        0.860 0.390       
Stage3                        2.205 0.027      *
Stage4                        3.631 0.000    ***
Gendermale                   -0.004 0.996       
RaceBlack                    -0.350 0.727       
RaceWhite                     0.236 0.814       
Purity                        0.540 0.590       
FAM83H                        0.026 0.979       
Rsquare = 0.07 (max possible = 6.81e-01 )
Likelihood ratio test p = 2.04e-04 
Wald test p = 4.24e-05 
Score (logrank) test p = 9.12e-07 

B cell naive_CIBERSORT-ABS in BRCA-LumB (n=219):
Model: Surv(OS, EVENT) ~ `B cell naive_CIBERSORT-ABS` + Age + Stage + Gender + Race + Purity + `FAM83H` 
157 patients with 25 dying ( 62 missing obs. )
                                coef           HR se(coef) 95%CI_l 95%CI_u
`B cell naive_CIBERSORT-ABS` -86.870        0.000   29.009   0.000   0.000
Age                            0.028        1.028    0.021   0.986   1.072
Stage2                         1.053        2.866    1.076   0.348  23.589
Stage3                         2.355       10.534    1.111   1.195  92.877
Stage4                         2.360       10.593    1.229   0.952 117.897
Gendermale                     0.587        1.799    1.123   0.199  16.243
RaceBlack                     16.705 17985303.205 6790.229   0.000     Inf
RaceWhite                     15.955  8496006.292 6790.229   0.000     Inf
Purity                        -1.144        0.318    1.630   0.013   7.778
FAM83H                        -0.238        0.788    0.271   0.463   1.342
                                  z     p signif
`B cell naive_CIBERSORT-ABS` -2.995 0.003     **
Age                           1.295 0.195       
Stage2                        0.979 0.328       
Stage3                        2.120 0.034      *
Stage4                        1.920 0.055      ·
Gendermale                    0.523 0.601       
RaceBlack                     0.002 0.998       
RaceWhite                     0.002 0.998       
Purity                       -0.702 0.483       
FAM83H                       -0.876 0.381       
Rsquare = 0.177 (max possible = 6.98e-01 )
Likelihood ratio test p = 6.79e-04 
Wald test p = 4.41e-03 
Score (logrank) test p = 1.25e-03 

B cell naive_CIBERSORT-ABS in CESC (n=306):
Model: Surv(OS, EVENT) ~ `B cell naive_CIBERSORT-ABS` + Age + Race + Purity + `FAM83H` 
227 patients with 55 dying ( 79 missing obs. )
                               coef    HR se(coef) 95%CI_l      95%CI_u      z
`B cell naive_CIBERSORT-ABS` -6.921 0.001   17.499   0.000 7.751797e+11 -0.396
Age                           0.013 1.013    0.010   0.994 1.032000e+00  1.302
RaceBlack                     0.685 1.985    1.081   0.238 1.652500e+01  0.634
RaceWhite                     0.549 1.731    1.023   0.233 1.286100e+01  0.536
Purity                        0.554 1.740    0.768   0.386 7.842000e+00  0.721
FAM83H                        0.355 1.426    0.210   0.945 2.152000e+00  1.689
                                 p signif
`B cell naive_CIBERSORT-ABS` 0.692       
Age                          0.193       
RaceBlack                    0.526       
RaceWhite                    0.592       
Purity                       0.471       
FAM83H                       0.091      ·
Rsquare = 0.03 (max possible = 8.91e-01 )
Likelihood ratio test p = 3.39e-01 
Wald test p = 3.61e-01 
Score (logrank) test p = 3.5e-01 

B cell naive_CIBERSORT-ABS in CHOL (n=36):
Model: Surv(OS, EVENT) ~ `B cell naive_CIBERSORT-ABS` + Age + Stage + Gender + Race + Purity + `FAM83H` 
36 patients with 18 dying ( 0 missing obs. )
                                coef    HR se(coef) 95%CI_l      95%CI_u      z
`B cell naive_CIBERSORT-ABS`  -0.193 0.824   16.002   0.000 3.445856e+13 -0.012
Age                            0.037 1.038    0.025   0.989 1.090000e+00  1.500
Stage2                         1.090 2.976    0.682   0.781 1.133500e+01  1.598
Stage3                       -21.466 0.000 8688.707   0.000          Inf -0.002
Stage4                         1.741 5.704    0.743   1.329 2.447600e+01  2.343
Gendermale                     0.624 1.866    0.662   0.510 6.829000e+00  0.943
RaceBlack                      0.405 1.499    1.458   0.086 2.610600e+01  0.278
RaceWhite                     -1.211 0.298    1.006   0.041 2.142000e+00 -1.203
Purity                         1.135 3.112    1.615   0.131 7.370400e+01  0.703
FAM83H                        -1.242 0.289    0.389   0.135 6.190000e-01 -3.193
                                 p signif
`B cell naive_CIBERSORT-ABS` 0.990       
Age                          0.134       
Stage2                       0.110       
Stage3                       0.998       
Stage4                       0.019      *
Gendermale                   0.346       
RaceBlack                    0.781       
RaceWhite                    0.229       
Purity                       0.482       
FAM83H                       0.001     **
Rsquare = 0.427 (max possible = 9.46e-01 )
Likelihood ratio test p = 2.86e-02 
Wald test p = 4.83e-02 
Score (logrank) test p = 4.4e-03 

B cell naive_CIBERSORT-ABS in COAD (n=458):
Model: Surv(OS, EVENT) ~ `B cell naive_CIBERSORT-ABS` + Age + Stage + Gender + Race + Purity + `FAM83H` 
236 patients with 58 dying ( 222 missing obs. )
                               coef          HR se(coef) 95%CI_l      95%CI_u
`B cell naive_CIBERSORT-ABS` 14.958 3135516.586    4.443 518.042 1.897811e+10
Age                           0.034       1.035    0.013   1.008 1.061000e+00
Stage2                        0.573       1.774    0.645   0.502 6.276000e+00
Stage3                        1.245       3.474    0.631   1.009 1.196200e+01
Stage4                        2.475      11.887    0.639   3.398 4.157900e+01
Gendermale                    0.183       1.201    0.293   0.676 2.131000e+00
RaceBlack                    -0.763       0.466    0.855   0.087 2.489000e+00
RaceWhite                    -0.556       0.574    0.788   0.122 2.691000e+00
Purity                        0.413       1.511    0.724   0.366 6.244000e+00
FAM83H                       -0.156       0.855    0.210   0.567 1.291000e+00
                                  z     p signif
`B cell naive_CIBERSORT-ABS`  3.367 0.001     **
Age                           2.596 0.009     **
Stage2                        0.889 0.374       
Stage3                        1.974 0.048      *
Stage4                        3.875 0.000    ***
Gendermale                    0.624 0.532       
RaceBlack                    -0.893 0.372       
RaceWhite                    -0.705 0.481       
Purity                        0.570 0.569       
FAM83H                       -0.743 0.457       
Rsquare = 0.157 (max possible = 8.97e-01 )
Likelihood ratio test p = 1.51e-05 
Wald test p = 3.51e-06 
Score (logrank) test p = 3.74e-07 

B cell naive_CIBERSORT-ABS in DLBC (n=48):
Model: Surv(OS, EVENT) ~ `B cell naive_CIBERSORT-ABS` + Age + Gender + Race + Purity + `FAM83H` 
41 patients with 5 dying ( 7 missing obs. )
                               coef    HR se(coef) 95%CI_l 95%CI_u      z     p
`B cell naive_CIBERSORT-ABS` -3.800 0.022    4.667   0.000 210.119 -0.814 0.416
Age                          -0.028 0.973    0.044   0.892   1.060 -0.637 0.524
Gendermale                   -0.164 0.849    1.443   0.050  14.370 -0.113 0.910
RaceBlack                    -0.273 0.761    2.319   0.008  71.638 -0.118 0.906
RaceWhite                    -2.793 0.061    1.687   0.002   1.672 -1.655 0.098
Purity                       -0.526 0.591    2.568   0.004  90.690 -0.205 0.838
FAM83H                        1.325 3.761    0.744   0.875  16.170  1.780 0.075
                             signif
`B cell naive_CIBERSORT-ABS`       
Age                                
Gendermale                         
RaceBlack                          
RaceWhite                         ·
Purity                             
FAM83H                            ·
Rsquare = 0.216 (max possible = 5.58e-01 )
Likelihood ratio test p = 1.91e-01 
Wald test p = 4.16e-01 
Score (logrank) test p = 8.67e-02 

B cell naive_CIBERSORT-ABS in ESCA (n=185):
Model: Surv(OS, EVENT) ~ `B cell naive_CIBERSORT-ABS` + Age + Stage + Gender + Race + Purity + `FAM83H` 
140 patients with 47 dying ( 45 missing obs. )
                               coef     HR se(coef) 95%CI_l   95%CI_u      z
`B cell naive_CIBERSORT-ABS` -6.022  0.002    8.508   0.000 42295.424 -0.708
Age                           0.006  1.006    0.014   0.979     1.035  0.452
Stage2                        0.455  1.577    0.675   0.420     5.915  0.675
Stage3                        1.347  3.845    0.672   1.030    14.358  2.003
Stage4                        2.830 16.945    0.768   3.764    76.292  3.686
Gendermale                    0.485  1.624    0.537   0.567     4.654  0.903
RaceBlack                     0.386  1.471    1.072   0.180    12.015  0.360
RaceWhite                    -0.095  0.910    0.447   0.379     2.183 -0.212
Purity                        0.271  1.311    0.798   0.274     6.260  0.339
FAM83H                       -0.213  0.808    0.164   0.586     1.114 -1.300
                                 p signif
`B cell naive_CIBERSORT-ABS` 0.479       
Age                          0.651       
Stage2                       0.500       
Stage3                       0.045      *
Stage4                       0.000    ***
Gendermale                   0.366       
RaceBlack                    0.719       
RaceWhite                    0.832       
Purity                       0.735       
FAM83H                       0.193       
Rsquare = 0.152 (max possible = 9.32e-01 )
Likelihood ratio test p = 1.06e-02 
Wald test p = 5.87e-03 
Score (logrank) test p = 4.86e-04 

B cell naive_CIBERSORT-ABS in GBM (n=153):
Model: Surv(OS, EVENT) ~ `B cell naive_CIBERSORT-ABS` + Age + Gender + Race + Purity + `FAM83H` 
135 patients with 108 dying ( 18 missing obs. )
                               coef       HR se(coef) 95%CI_l     95%CI_u
`B cell naive_CIBERSORT-ABS`  7.403 1640.399   16.085   0.000 8.06308e+16
Age                           0.030    1.030    0.008   1.014 1.04700e+00
Gendermale                   -0.141    0.868    0.215   0.569 1.32500e+00
RaceBlack                     0.627    1.873    0.734   0.445 7.89000e+00
RaceWhite                    -0.114    0.892    0.622   0.264 3.01600e+00
Purity                       -0.691    0.501    0.589   0.158 1.59000e+00
FAM83H                        0.393    1.481    0.187   1.027 2.13600e+00
                                  z     p signif
`B cell naive_CIBERSORT-ABS`  0.460 0.645       
Age                           3.604 0.000    ***
Gendermale                   -0.656 0.512       
RaceBlack                     0.855 0.392       
RaceWhite                    -0.184 0.854       
Purity                       -1.173 0.241       
FAM83H                        2.101 0.036      *
Rsquare = 0.158 (max possible = 9.98e-01 )
Likelihood ratio test p = 1.61e-03 
Wald test p = 2.33e-03 
Score (logrank) test p = 1.9e-03 

B cell naive_CIBERSORT-ABS in HNSC (n=522):
Model: Surv(OS, EVENT) ~ `B cell naive_CIBERSORT-ABS` + Age + Stage + Gender + Race + Purity + `FAM83H` 
411 patients with 176 dying ( 111 missing obs. )
                                coef    HR se(coef) 95%CI_l 95%CI_u      z
`B cell naive_CIBERSORT-ABS` -12.742 0.000    7.355   0.000   5.327 -1.733
Age                            0.021 1.021    0.008   1.006   1.036  2.736
Stage2                         0.596 1.815    0.544   0.625   5.275  1.095
Stage3                         0.889 2.434    0.538   0.849   6.980  1.655
Stage4                         1.244 3.468    0.510   1.275   9.433  2.436
Gendermale                    -0.209 0.812    0.173   0.578   1.139 -1.206
RaceBlack                      0.153 1.165    0.559   0.389   3.488  0.274
RaceWhite                     -0.202 0.817    0.511   0.300   2.225 -0.396
Purity                        -0.193 0.825    0.371   0.399   1.706 -0.520
FAM83H                         0.005 1.005    0.125   0.786   1.284  0.037
                                 p signif
`B cell naive_CIBERSORT-ABS` 0.083      ·
Age                          0.006     **
Stage2                       0.273       
Stage3                       0.098      ·
Stage4                       0.015      *
Gendermale                   0.228       
RaceBlack                    0.784       
RaceWhite                    0.692       
Purity                       0.603       
FAM83H                       0.971       
Rsquare = 0.085 (max possible = 9.89e-01 )
Likelihood ratio test p = 7.36e-05 
Wald test p = 1.31e-03 
Score (logrank) test p = 5.43e-04 

B cell naive_CIBERSORT-ABS in HNSC-HPV+ (n=98):
Model: Surv(OS, EVENT) ~ `B cell naive_CIBERSORT-ABS` + Age + Stage + Gender + Race + Purity + `FAM83H` 
65 patients with 23 dying ( 33 missing obs. )
                                coef           HR  se(coef) 95%CI_l
`B cell naive_CIBERSORT-ABS` -21.868 0.000000e+00    20.275   0.000
Age                           -0.001 9.990000e-01     0.028   0.946
Stage2                        17.240 3.071842e+07  5357.650   0.000
Stage3                        17.040 2.513444e+07  5357.650   0.000
Stage4                        17.408 3.631076e+07  5357.650   0.000
Gendermale                    -0.142 8.680000e-01     0.563   0.288
RaceBlack                     19.120 2.011786e+08 12570.562   0.000
RaceWhite                     18.470 1.050598e+08 12570.562   0.000
Purity                        -1.859 1.560000e-01     1.153   0.016
FAM83H                         0.443 1.557000e+00     0.364   0.763
                                  95%CI_u      z     p signif
`B cell naive_CIBERSORT-ABS` 57675461.669 -1.079 0.281       
Age                                 1.055 -0.040 0.968       
Stage2                                Inf  0.003 0.997       
Stage3                                Inf  0.003 0.997       
Stage4                                Inf  0.003 0.997       
Gendermale                          2.614 -0.252 0.801       
RaceBlack                             Inf  0.002 0.999       
RaceWhite                             Inf  0.001 0.999       
Purity                              1.494 -1.612 0.107       
FAM83H                              3.180  1.216 0.224       
Rsquare = 0.148 (max possible = 9.17e-01 )
Likelihood ratio test p = 4.04e-01 
Wald test p = 7.83e-01 
Score (logrank) test p = 5.81e-01 

B cell naive_CIBERSORT-ABS in HNSC-HPV- (n=422):
Model: Surv(OS, EVENT) ~ `B cell naive_CIBERSORT-ABS` + Age + Stage + Gender + Race + Purity + `FAM83H` 
346 patients with 153 dying ( 76 missing obs. )
                               coef    HR se(coef) 95%CI_l 95%CI_u      z     p
`B cell naive_CIBERSORT-ABS` -9.925 0.000    7.016   0.000  45.891 -1.415 0.157
Age                           0.026 1.026    0.008   1.010   1.043  3.106 0.002
Stage2                        0.345 1.413    0.555   0.476   4.189  0.623 0.533
Stage3                        0.745 2.106    0.542   0.729   6.090  1.376 0.169
Stage4                        1.127 3.088    0.513   1.130   8.434  2.199 0.028
Gendermale                   -0.252 0.777    0.184   0.542   1.114 -1.371 0.171
RaceBlack                    -0.004 0.996    0.564   0.329   3.010 -0.007 0.994
RaceWhite                    -0.368 0.692    0.513   0.253   1.890 -0.718 0.473
Purity                        0.078 1.081    0.408   0.486   2.405  0.191 0.849
FAM83H                       -0.059 0.943    0.137   0.721   1.233 -0.431 0.667
                             signif
`B cell naive_CIBERSORT-ABS`       
Age                              **
Stage2                             
Stage3                             
Stage4                            *
Gendermale                         
RaceBlack                          
RaceWhite                          
Purity                             
FAM83H                             
Rsquare = 0.097 (max possible = 9.89e-01 )
Likelihood ratio test p = 1.15e-04 
Wald test p = 1.2e-03 
Score (logrank) test p = 5.71e-04 

B cell naive_CIBERSORT-ABS in KICH (n=66):
Model: Surv(OS, EVENT) ~ `B cell naive_CIBERSORT-ABS` + Age + Stage + Gender + Race + Purity + `FAM83H` 
63 patients with 9 dying ( 3 missing obs. )
                                coef           HR se(coef)      95%CI_l
`B cell naive_CIBERSORT-ABS`  14.368 1.738291e+06   37.430        0.000
Age                            0.083 1.087000e+00    0.029        1.027
Stage2                        15.359 4.681609e+06    0.850   884637.939
Stage3                        16.538 1.522034e+07    0.782  3288050.690
Stage4                        18.857 1.547446e+08    0.918 25615883.986
Gendermale                    -1.160 3.140000e-01    0.735        0.074
RaceBlack                    -16.964 0.000000e+00 5622.490        0.000
RaceWhite                     -2.402 9.100000e-02    1.174        0.009
Purity                         4.469 8.725100e+01    3.941        0.039
FAM83H                        -0.626 5.350000e-01    0.405        0.241
                                  95%CI_u      z     p signif
`B cell naive_CIBERSORT-ABS` 1.261017e+38  0.384 0.701       
Age                          1.151000e+00  2.867 0.004     **
Stage2                       2.477563e+07 18.067 0.000    ***
Stage3                       7.045471e+07 21.153 0.000    ***
Stage4                       9.348065e+08 20.550 0.000    ***
Gendermale                   1.325000e+00 -1.577 0.115       
RaceBlack                             Inf -0.003 0.998       
RaceWhite                    9.050000e-01 -2.045 0.041      *
Purity                       1.974322e+05  1.134 0.257       
FAM83H                       1.183000e+00 -1.545 0.122       
Rsquare = 0.36 (max possible = 6.71e-01 )
Likelihood ratio test p = 1.73e-03 
Wald test p = 8.93e-255 
Score (logrank) test p = 1.85e-08 

B cell naive_CIBERSORT-ABS in KIRC (n=533):
Model: Surv(OS, EVENT) ~ `B cell naive_CIBERSORT-ABS` + Age + Stage + Gender + Race + Purity + `FAM83H` 
450 patients with 138 dying ( 83 missing obs. )
                               coef     HR se(coef) 95%CI_l 95%CI_u      z
`B cell naive_CIBERSORT-ABS`  2.864 17.526    1.886   0.434 707.089  1.518
Age                           0.034  1.035    0.008   1.018   1.052  4.075
Stage2                        0.235  1.265    0.345   0.643   2.487  0.682
Stage3                        0.842  2.321    0.232   1.473   3.655  3.631
Stage4                        1.788  5.977    0.218   3.901   9.158  8.213
Gendermale                   -0.092  0.912    0.184   0.636   1.308 -0.499
RaceBlack                     0.174  1.190    1.057   0.150   9.444  0.165
RaceWhite                     0.082  1.086    1.020   0.147   8.010  0.081
Purity                        0.002  1.002    0.368   0.487   2.061  0.004
FAM83H                       -0.069  0.933    0.119   0.739   1.178 -0.583
                                 p signif
`B cell naive_CIBERSORT-ABS` 0.129       
Age                          0.000    ***
Stage2                       0.495       
Stage3                       0.000    ***
Stage4                       0.000    ***
Gendermale                   0.618       
RaceBlack                    0.869       
RaceWhite                    0.936       
Purity                       0.996       
FAM83H                       0.560       
Rsquare = 0.178 (max possible = 9.65e-01 )
Likelihood ratio test p = 1.35e-14 
Wald test p = 1.43e-14 
Score (logrank) test p = 5.68e-18 

B cell naive_CIBERSORT-ABS in KIRP (n=290):
Model: Surv(OS, EVENT) ~ `B cell naive_CIBERSORT-ABS` + Age + Stage + Gender + Race + Purity + `FAM83H` 
219 patients with 34 dying ( 71 missing obs. )
                               coef           HR se(coef)      95%CI_l
`B cell naive_CIBERSORT-ABS` 51.731 2.928813e+22   12.896 3.086843e+11
Age                           0.011 1.011000e+00    0.016 9.800000e-01
Stage2                       -0.155 8.560000e-01    1.065 1.060000e-01
Stage3                        1.774 5.897000e+00    0.444 2.470000e+00
Stage4                        2.965 1.939000e+01    0.531 6.852000e+00
Gendermale                   -0.298 7.420000e-01    0.412 3.310000e-01
RaceBlack                    -2.076 1.250000e-01    1.216 1.200000e-02
RaceWhite                    -2.286 1.020000e-01    1.201 1.000000e-02
Purity                       -0.158 8.540000e-01    0.760 1.930000e-01
FAM83H                       -0.007 9.930000e-01    0.197 6.750000e-01
                                  95%CI_u      z     p signif
`B cell naive_CIBERSORT-ABS` 2.778873e+33  4.011 0.000    ***
Age                          1.043000e+00  0.689 0.491       
Stage2                       6.903000e+00 -0.146 0.884       
Stage3                       1.407500e+01  3.997 0.000    ***
Stage4                       5.486900e+01  5.586 0.000    ***
Gendermale                   1.663000e+00 -0.725 0.469       
RaceBlack                    1.359000e+00 -1.708 0.088      ·
RaceWhite                    1.069000e+00 -1.904 0.057      ·
Purity                       3.786000e+00 -0.208 0.836       
FAM83H                       1.459000e+00 -0.037 0.970       
Rsquare = 0.201 (max possible = 7.58e-01 )
Likelihood ratio test p = 3.82e-07 
Wald test p = 1.93e-07 
Score (logrank) test p = 6.26e-13 

B cell naive_CIBERSORT-ABS in LGG (n=516):
Model: Surv(OS, EVENT) ~ `B cell naive_CIBERSORT-ABS` + Age + Gender + Race + Purity + `FAM83H` 
463 patients with 112 dying ( 53 missing obs. )
                               coef           HR se(coef) 95%CI_l      95%CI_u
`B cell naive_CIBERSORT-ABS` 35.565 2.789992e+15   21.781   0.001 9.683801e+33
Age                           0.060 1.062000e+00    0.008   1.045 1.079000e+00
Gendermale                    0.113 1.120000e+00    0.195   0.764 1.641000e+00
RaceBlack                    15.391 4.835513e+06 1924.591   0.000          Inf
RaceWhite                    15.388 4.816439e+06 1924.591   0.000          Inf
Purity                       -0.945 3.890000e-01    0.439   0.164 9.190000e-01
FAM83H                       -0.028 9.720000e-01    0.185   0.676 1.398000e+00
                                  z     p signif
`B cell naive_CIBERSORT-ABS`  1.633 0.103       
Age                           7.451 0.000    ***
Gendermale                    0.581 0.561       
RaceBlack                     0.008 0.994       
RaceWhite                     0.008 0.994       
Purity                       -2.152 0.031      *
FAM83H                       -0.151 0.880       
Rsquare = 0.141 (max possible = 9.07e-01 )
Likelihood ratio test p = 1.27e-12 
Wald test p = 1.24e-12 
Score (logrank) test p = 1.05e-13 

B cell naive_CIBERSORT-ABS in LIHC (n=371):
Model: Surv(OS, EVENT) ~ `B cell naive_CIBERSORT-ABS` + Age + Stage + Gender + Race + Purity + `FAM83H` 
310 patients with 106 dying ( 61 missing obs. )
                               coef    HR se(coef) 95%CI_l  95%CI_u      z
`B cell naive_CIBERSORT-ABS`  0.119 1.126    3.817   0.001 1998.592  0.031
Age                           0.010 1.010    0.008   0.994    1.027  1.243
Stage2                        0.307 1.360    0.262   0.814    2.272  1.174
Stage3                        0.944 2.571    0.235   1.623    4.072  4.024
Stage4                        1.623 5.068    0.622   1.498   17.146  2.610
Gendermale                   -0.155 0.856    0.228   0.547    1.340 -0.680
RaceBlack                     0.894 2.446    0.489   0.938    6.380  1.828
RaceWhite                     0.020 1.020    0.241   0.636    1.637  0.082
Purity                        0.535 1.707    0.486   0.658    4.426  1.100
FAM83H                        0.052 1.054    0.110   0.849    1.307  0.474
                                 p signif
`B cell naive_CIBERSORT-ABS` 0.975       
Age                          0.214       
Stage2                       0.240       
Stage3                       0.000    ***
Stage4                       0.009     **
Gendermale                   0.496       
RaceBlack                    0.068      ·
RaceWhite                    0.935       
Purity                       0.271       
FAM83H                       0.635       
Rsquare = 0.085 (max possible = 9.66e-01 )
Likelihood ratio test p = 2.08e-03 
Wald test p = 1.27e-03 
Score (logrank) test p = 4.98e-04 

B cell naive_CIBERSORT-ABS in LUAD (n=515):
Model: Surv(OS, EVENT) ~ `B cell naive_CIBERSORT-ABS` + Age + Stage + Gender + Race + Purity + `FAM83H` 
421 patients with 150 dying ( 94 missing obs. )
                               coef           HR se(coef) 95%CI_l 95%CI_u
`B cell naive_CIBERSORT-ABS` -7.882        0.000    7.280   0.000 593.835
Age                           0.008        1.008    0.009   0.990   1.026
Stage2                        0.843        2.323    0.202   1.565   3.449
Stage3                        0.980        2.664    0.219   1.733   4.094
Stage4                        1.015        2.759    0.334   1.434   5.306
Gendermale                   -0.041        0.960    0.172   0.685   1.346
RaceBlack                    16.052  9358722.010 1923.908   0.000     Inf
RaceWhite                    16.211 10977979.552 1923.908   0.000     Inf
Purity                        0.468        1.596    0.352   0.800   3.184
FAM83H                        0.136        1.146    0.101   0.941   1.395
                                  z     p signif
`B cell naive_CIBERSORT-ABS` -1.083 0.279       
Age                           0.873 0.382       
Stage2                        4.182 0.000    ***
Stage3                        4.469 0.000    ***
Stage4                        3.041 0.002     **
Gendermale                   -0.236 0.813       
RaceBlack                     0.008 0.993       
RaceWhite                     0.008 0.993       
Purity                        1.328 0.184       
FAM83H                        1.351 0.177       
Rsquare = 0.104 (max possible = 9.74e-01 )
Likelihood ratio test p = 1.33e-06 
Wald test p = 1.8e-05 
Score (logrank) test p = 1.96e-06 

B cell naive_CIBERSORT-ABS in LUSC (n=501):
Model: Surv(OS, EVENT) ~ `B cell naive_CIBERSORT-ABS` + Age + Stage + Gender + Race + Purity + `FAM83H` 
370 patients with 161 dying ( 131 missing obs. )
                                coef    HR se(coef) 95%CI_l 95%CI_u      z
`B cell naive_CIBERSORT-ABS` -12.417 0.000    7.193   0.000   5.374 -1.726
Age                            0.016 1.016    0.009   0.998   1.035  1.696
Stage2                         0.181 1.199    0.190   0.826   1.738  0.955
Stage3                         0.540 1.716    0.217   1.121   2.627  2.486
Stage4                         0.783 2.188    0.778   0.476  10.054  1.006
Gendermale                     0.370 1.448    0.193   0.991   2.115  1.914
RaceBlack                      0.009 1.009    0.599   0.312   3.265  0.015
RaceWhite                     -0.572 0.564    0.553   0.191   1.668 -1.035
Purity                        -0.499 0.607    0.375   0.291   1.266 -1.332
FAM83H                         0.103 1.109    0.108   0.898   1.369  0.958
                                 p signif
`B cell naive_CIBERSORT-ABS` 0.084      ·
Age                          0.090      ·
Stage2                       0.340       
Stage3                       0.013      *
Stage4                       0.314       
Gendermale                   0.056      ·
RaceBlack                    0.988       
RaceWhite                    0.301       
Purity                       0.183       
FAM83H                       0.338       
Rsquare = 0.064 (max possible = 9.87e-01 )
Likelihood ratio test p = 6.56e-03 
Wald test p = 7.17e-03 
Score (logrank) test p = 8.46e-03 

B cell naive_CIBERSORT-ABS in MESO (n=87):
Model: Surv(OS, EVENT) ~ `B cell naive_CIBERSORT-ABS` + Age + Stage + Gender + Race + Purity + `FAM83H` 
85 patients with 72 dying ( 2 missing obs. )
                               coef    HR se(coef) 95%CI_l 95%CI_u      z     p
`B cell naive_CIBERSORT-ABS` -1.100 0.333    2.665   0.002  61.800 -0.413 0.680
Age                           0.021 1.021    0.016   0.989   1.054  1.293 0.196
Stage2                       -0.208 0.812    0.476   0.320   2.063 -0.437 0.662
Stage3                       -0.114 0.892    0.420   0.392   2.033 -0.272 0.786
Stage4                       -0.162 0.850    0.483   0.330   2.190 -0.336 0.737
Gendermale                   -0.179 0.836    0.328   0.439   1.592 -0.544 0.586
RaceBlack                     0.120 1.128    1.530   0.056  22.650  0.079 0.937
RaceWhite                    -0.533 0.587    1.050   0.075   4.590 -0.508 0.611
Purity                       -0.811 0.444    0.571   0.145   1.361 -1.420 0.155
FAM83H                       -0.005 0.995    0.173   0.709   1.397 -0.028 0.978
                             signif
`B cell naive_CIBERSORT-ABS`       
Age                                
Stage2                             
Stage3                             
Stage4                             
Gendermale                         
RaceBlack                          
RaceWhite                          
Purity                             
FAM83H                             
Rsquare = 0.062 (max possible = 9.98e-01 )
Likelihood ratio test p = 8.6e-01 
Wald test p = 8.4e-01 
Score (logrank) test p = 8.34e-01 

B cell naive_CIBERSORT-ABS in OV (n=303):
Model: Surv(OS, EVENT) ~ `B cell naive_CIBERSORT-ABS` + Age + Race + Purity + `FAM83H` 
238 patients with 153 dying ( 65 missing obs. )
                               coef    HR se(coef) 95%CI_l 95%CI_u      z     p
`B cell naive_CIBERSORT-ABS` -8.344 0.000    7.715   0.000 876.555 -1.082 0.279
Age                           0.036 1.036    0.008   1.020   1.053  4.315 0.000
RaceBlack                    -0.044 0.957    0.577   0.309   2.963 -0.077 0.939
RaceWhite                    -0.162 0.850    0.515   0.310   2.335 -0.315 0.753
Purity                       -0.766 0.465    0.693   0.120   1.807 -1.105 0.269
FAM83H                       -0.015 0.985    0.095   0.818   1.185 -0.164 0.870
                             signif
`B cell naive_CIBERSORT-ABS`       
Age                             ***
RaceBlack                          
RaceWhite                          
Purity                             
FAM83H                             
Rsquare = 0.086 (max possible = 9.97e-01 )
Likelihood ratio test p = 1.49e-03 
Wald test p = 1.27e-03 
Score (logrank) test p = 1.09e-03 

B cell naive_CIBERSORT-ABS in PAAD (n=179):
Model: Surv(OS, EVENT) ~ `B cell naive_CIBERSORT-ABS` + Age + Stage + Gender + Race + Purity + `FAM83H` 
165 patients with 89 dying ( 14 missing obs. )
                               coef    HR se(coef) 95%CI_l 95%CI_u      z     p
`B cell naive_CIBERSORT-ABS`  0.345 1.411    1.859   0.037  53.943  0.185 0.853
Age                           0.020 1.021    0.011   0.999   1.043  1.886 0.059
Stage2                        0.560 1.750    0.433   0.749   4.092  1.291 0.197
Stage3                       -0.017 0.983    1.093   0.115   8.379 -0.015 0.988
Stage4                        0.065 1.067    0.826   0.211   5.382  0.078 0.938
Gendermale                   -0.224 0.799    0.217   0.522   1.223 -1.033 0.302
RaceBlack                     0.217 1.242    0.749   0.286   5.390  0.289 0.772
RaceWhite                     0.453 1.573    0.475   0.620   3.992  0.953 0.341
Purity                       -0.807 0.446    0.433   0.191   1.043 -1.864 0.062
FAM83H                        0.308 1.361    0.131   1.052   1.761  2.346 0.019
                             signif
`B cell naive_CIBERSORT-ABS`       
Age                               ·
Stage2                             
Stage3                             
Stage4                             
Gendermale                         
RaceBlack                          
RaceWhite                          
Purity                            ·
FAM83H                            *
Rsquare = 0.121 (max possible = 9.91e-01 )
Likelihood ratio test p = 1.93e-02 
Wald test p = 5.13e-02 
Score (logrank) test p = 4.22e-02 

B cell naive_CIBERSORT-ABS in PCPG (n=181):
Model: Surv(OS, EVENT) ~ `B cell naive_CIBERSORT-ABS` + Age + Gender + Race + Purity + `FAM83H` 
164 patients with 7 dying ( 17 missing obs. )
                                coef           HR se(coef)     95%CI_l
`B cell naive_CIBERSORT-ABS` 105.940 1.020908e+46  183.318       0.000
Age                            0.170 1.185000e+00    0.040       1.097
Gendermale                     1.304 3.684000e+00    1.126       0.405
RaceBlack                     -9.830 0.000000e+00 2699.528       0.000
RaceWhite                     15.459 5.172094e+06 2698.523       0.000
Purity                        23.822 2.216585e+10    4.879 1558419.719
FAM83H                         3.664 3.901200e+01    0.539      13.557
                                   95%CI_u      z     p signif
`B cell naive_CIBERSORT-ABS` 1.120424e+202  0.578 0.563       
Age                           1.281000e+00  4.286 0.000    ***
Gendermale                    3.349700e+01  1.158 0.247       
RaceBlack                              Inf -0.004 0.997       
RaceWhite                              Inf  0.006 0.995       
Purity                        3.152712e+14  4.883 0.000    ***
FAM83H                        1.122600e+02  6.794 0.000    ***
Rsquare = 0.22 (max possible = 3.07e-01 )
Likelihood ratio test p = 9.2e-07 
Wald test p = 1.21e-16 
Score (logrank) test p = 7.06e-06 

B cell naive_CIBERSORT-ABS in PRAD (n=498):
Model: Surv(OS, EVENT) ~ `B cell naive_CIBERSORT-ABS` + Age + Race + Purity + `FAM83H` 
403 patients with 9 dying ( 95 missing obs. )
                                coef           HR se(coef) 95%CI_l      95%CI_u
`B cell naive_CIBERSORT-ABS` -84.756        0.000   65.153   0.000 4.460662e+18
Age                            0.003        1.003    0.058   0.896 1.124000e+00
RaceBlack                     15.367  4716667.589 6933.502   0.000          Inf
RaceWhite                     16.500 14657684.735 6933.501   0.000          Inf
Purity                         0.480        1.616    1.537   0.079 3.283600e+01
FAM83H                        -0.057        0.945    0.640   0.270 3.312000e+00
                                  z     p signif
`B cell naive_CIBERSORT-ABS` -1.301 0.193       
Age                           0.056 0.956       
RaceBlack                     0.002 0.998       
RaceWhite                     0.002 0.998       
Purity                        0.312 0.755       
FAM83H                       -0.088 0.930       
Rsquare = 0.012 (max possible = 1.83e-01 )
Likelihood ratio test p = 5.35e-01 
Wald test p = 7.65e-01 
Score (logrank) test p = 7.87e-01 

B cell naive_CIBERSORT-ABS in READ (n=166):
Model: Surv(OS, EVENT) ~ `B cell naive_CIBERSORT-ABS` + Age + Stage + Gender + Race + Purity + `FAM83H` 
72 patients with 13 dying ( 94 missing obs. )
                               coef           HR  se(coef) 95%CI_l      95%CI_u
`B cell naive_CIBERSORT-ABS` 31.350 4.122586e+13    44.998   0.000 8.276714e+51
Age                           0.101 1.106000e+00     0.045   1.014 1.208000e+00
Stage2                       -2.127 1.190000e-01     1.303   0.009 1.533000e+00
Stage3                       -0.790 4.540000e-01     1.040   0.059 3.488000e+00
Stage4                       -0.841 4.310000e-01     1.129   0.047 3.944000e+00
Gendermale                   -0.368 6.920000e-01     0.793   0.146 3.272000e+00
RaceBlack                    -1.649 1.920000e-01 54177.069   0.000          Inf
RaceWhite                    15.490 5.336486e+06 53601.662   0.000          Inf
Purity                        0.499 1.646000e+00     1.658   0.064 4.247700e+01
FAM83H                        0.046 1.047000e+00     0.700   0.265 4.134000e+00
                                  z     p signif
`B cell naive_CIBERSORT-ABS`  0.697 0.486       
Age                           2.266 0.023      *
Stage2                       -1.632 0.103       
Stage3                       -0.759 0.448       
Stage4                       -0.745 0.456       
Gendermale                   -0.465 0.642       
RaceBlack                     0.000 1.000   <NA>
RaceWhite                     0.000 1.000   <NA>
Purity                        0.301 0.764       
FAM83H                        0.066 0.947       
Rsquare = 0.232 (max possible = 7.04e-01 )
Likelihood ratio test p = 4.04e-02 
Wald test p = 9.72e-01 
Score (logrank) test p = 6.23e-02 

B cell naive_CIBERSORT-ABS in SARC (n=260):
Model: Surv(OS, EVENT) ~ `B cell naive_CIBERSORT-ABS` + Age + Gender + Race + Purity + `FAM83H` 
233 patients with 90 dying ( 27 missing obs. )
                               coef    HR se(coef) 95%CI_l     95%CI_u      z
`B cell naive_CIBERSORT-ABS` -3.767 0.023   10.093   0.000 9011695.858 -0.373
Age                           0.025 1.025    0.008   1.009       1.042  2.981
Gendermale                   -0.066 0.936    0.227   0.600       1.460 -0.293
RaceBlack                    -0.154 0.857    1.088   0.102       7.222 -0.142
RaceWhite                    -0.475 0.622    1.023   0.084       4.618 -0.464
Purity                        1.062 2.891    0.596   0.899       9.298  1.781
FAM83H                        0.159 1.173    0.113   0.939       1.464  1.406
                                 p signif
`B cell naive_CIBERSORT-ABS` 0.709       
Age                          0.003     **
Gendermale                   0.770       
RaceBlack                    0.887       
RaceWhite                    0.643       
Purity                       0.075      ·
FAM83H                       0.160       
Rsquare = 0.051 (max possible = 9.75e-01 )
Likelihood ratio test p = 9.65e-02 
Wald test p = 1.29e-01 
Score (logrank) test p = 1.27e-01 

B cell naive_CIBERSORT-ABS in SKCM (n=471):
Model: Surv(OS, EVENT) ~ `B cell naive_CIBERSORT-ABS` + Age + Stage + Gender + Race + Purity + `FAM83H` 
390 patients with 186 dying ( 81 missing obs. )
                               coef    HR se(coef) 95%CI_l 95%CI_u      z     p
`B cell naive_CIBERSORT-ABS` -0.323 0.724    1.725   0.025  21.278 -0.187 0.851
Age                           0.017 1.017    0.005   1.007   1.028  3.305 0.001
Stage2                        0.206 1.228    0.220   0.798   1.890  0.936 0.349
Stage3                        0.626 1.871    0.204   1.254   2.792  3.066 0.002
Stage4                        1.344 3.834    0.352   1.922   7.646  3.816 0.000
Gendermale                   -0.083 0.921    0.158   0.676   1.255 -0.523 0.601
RaceWhite                    -1.197 0.302    0.403   0.137   0.665 -2.972 0.003
Purity                        0.934 2.544    0.346   1.291   5.014  2.698 0.007
FAM83H                        0.220 1.247    0.074   1.078   1.442  2.970 0.003
                             signif
`B cell naive_CIBERSORT-ABS`       
Age                              **
Stage2                             
Stage3                           **
Stage4                          ***
Gendermale                         
RaceWhite                        **
Purity                           **
FAM83H                           **
Rsquare = 0.144 (max possible = 9.92e-01 )
Likelihood ratio test p = 9.65e-10 
Wald test p = 7.46e-10 
Score (logrank) test p = 7.43e-11 

B cell naive_CIBERSORT-ABS in SKCM-Primary (n=103):
Model: Surv(OS, EVENT) ~ `B cell naive_CIBERSORT-ABS` + Age + Stage + Gender + Race + Purity + `FAM83H` 
94 patients with 26 dying ( 9 missing obs. )
                               coef           HR se(coef) 95%CI_l      95%CI_u
`B cell naive_CIBERSORT-ABS` 31.501 4.794121e+13   23.546   0.000 5.281412e+33
Age                           0.011 1.011000e+00    0.016   0.979 1.043000e+00
Stage2                       17.636 4.561940e+07 6244.303   0.000          Inf
Stage3                       18.102 7.273019e+07 6244.303   0.000          Inf
Stage4                       20.377 7.076260e+08 6244.303   0.000          Inf
Gendermale                    0.128 1.136000e+00    0.444   0.476 2.712000e+00
RaceWhite                    -1.265 2.820000e-01    0.646   0.080 1.001000e+00
Purity                        0.424 1.529000e+00    0.999   0.216 1.082100e+01
FAM83H                        0.128 1.136000e+00    0.266   0.675 1.912000e+00
                                  z     p signif
`B cell naive_CIBERSORT-ABS`  1.338 0.181       
Age                           0.663 0.507       
Stage2                        0.003 0.998       
Stage3                        0.003 0.998       
Stage4                        0.003 0.997       
Gendermale                    0.288 0.774       
RaceWhite                    -1.959 0.050      ·
Purity                        0.425 0.671       
FAM83H                        0.480 0.631       
Rsquare = 0.163 (max possible = 8.69e-01 )
Likelihood ratio test p = 5.37e-02 
Wald test p = 4.95e-02 
Score (logrank) test p = 3.72e-03 

B cell naive_CIBERSORT-ABS in SKCM-Metastasis (n=368):
Model: Surv(OS, EVENT) ~ `B cell naive_CIBERSORT-ABS` + Age + Stage + Gender + Race + Purity + `FAM83H` 
296 patients with 160 dying ( 72 missing obs. )
                               coef    HR se(coef) 95%CI_l 95%CI_u      z     p
`B cell naive_CIBERSORT-ABS` -0.203 0.816    1.722   0.028  23.857 -0.118 0.906
Age                           0.020 1.020    0.006   1.008   1.031  3.448 0.001
Stage2                        0.104 1.110    0.231   0.705   1.746  0.451 0.652
Stage3                        0.581 1.787    0.209   1.186   2.693  2.777 0.005
Stage4                        1.109 3.032    0.400   1.383   6.644  2.771 0.006
Gendermale                   -0.096 0.909    0.173   0.647   1.275 -0.554 0.579
RaceWhite                    -1.067 0.344    0.600   0.106   1.116 -1.777 0.075
Purity                        1.034 2.813    0.378   1.341   5.904  2.735 0.006
FAM83H                        0.189 1.208    0.081   1.031   1.414  2.342 0.019
                             signif
`B cell naive_CIBERSORT-ABS`       
Age                              **
Stage2                             
Stage3                           **
Stage4                           **
Gendermale                         
RaceWhite                         ·
Purity                           **
FAM83H                            *
Rsquare = 0.15 (max possible = 9.95e-01 )
Likelihood ratio test p = 2.3e-07 
Wald test p = 4.01e-07 
Score (logrank) test p = 1.34e-07 

B cell naive_CIBERSORT-ABS in STAD (n=415):
Model: Surv(OS, EVENT) ~ `B cell naive_CIBERSORT-ABS` + Age + Stage + Gender + Race + Purity + `FAM83H` 
289 patients with 111 dying ( 126 missing obs. )
                               coef    HR se(coef) 95%CI_l 95%CI_u      z     p
`B cell naive_CIBERSORT-ABS`  0.722 2.058    3.011   0.006 751.977  0.240 0.811
Age                           0.031 1.031    0.010   1.011   1.052  2.997 0.003
Stage2                        0.621 1.861    0.395   0.858   4.033  1.573 0.116
Stage3                        0.985 2.677    0.365   1.308   5.479  2.696 0.007
Stage4                        1.438 4.212    0.506   1.563  11.353  2.843 0.004
Gendermale                    0.187 1.205    0.209   0.801   1.815  0.894 0.371
RaceBlack                     0.448 1.565    0.453   0.644   3.802  0.989 0.323
RaceWhite                     0.178 1.195    0.247   0.736   1.940  0.719 0.472
Purity                       -0.470 0.625    0.378   0.298   1.311 -1.244 0.214
FAM83H                       -0.230 0.794    0.088   0.669   0.943 -2.630 0.009
                             signif
`B cell naive_CIBERSORT-ABS`       
Age                              **
Stage2                             
Stage3                           **
Stage4                           **
Gendermale                         
RaceBlack                          
RaceWhite                          
Purity                             
FAM83H                           **
Rsquare = 0.09 (max possible = 9.79e-01 )
Likelihood ratio test p = 2.36e-03 
Wald test p = 2.77e-03 
Score (logrank) test p = 2.42e-03 

B cell naive_CIBERSORT-ABS in TGCT (n=150):
Model: Surv(OS, EVENT) ~ `B cell naive_CIBERSORT-ABS` + Age + Stage + Race + Purity + `FAM83H` 
75 patients with 2 dying ( 75 missing obs. )
                                coef           HR     se(coef) 95%CI_l 95%CI_u
`B cell naive_CIBERSORT-ABS`  21.775 2.861402e+09   946516.938       0     Inf
Age                           -1.766 1.710000e-01     1875.195       0     Inf
Stage2                        -6.247 2.000000e-03    44487.418       0     Inf
Stage3                        11.756 1.275440e+05   106567.028       0     Inf
RaceBlack                     16.472 1.423957e+07 17740636.049       0     Inf
RaceWhite                    -25.242 0.000000e+00 17831053.853       0     Inf
Purity                        16.633 1.673745e+07   226577.750       0     Inf
FAM83H                         1.943 6.978000e+00    15301.228       0     Inf
                                  z     p signif
`B cell naive_CIBERSORT-ABS`  0.000 1.000   <NA>
Age                          -0.001 0.999       
Stage2                        0.000 1.000   <NA>
Stage3                        0.000 1.000   <NA>
RaceBlack                     0.000 1.000   <NA>
RaceWhite                     0.000 1.000   <NA>
Purity                        0.000 1.000   <NA>
FAM83H                        0.000 1.000   <NA>
Rsquare = 0.14 (max possible = 1.4e-01 )
Likelihood ratio test p = 1.84e-01 
Wald test p = 1e+00 
Score (logrank) test p = 4.92e-03 

B cell naive_CIBERSORT-ABS in THCA (n=509):
Model: Surv(OS, EVENT) ~ `B cell naive_CIBERSORT-ABS` + Age + Stage + Gender + Race + Purity + `FAM83H` 
395 patients with 16 dying ( 114 missing obs. )
                               coef           HR se(coef) 95%CI_l      95%CI_u
`B cell naive_CIBERSORT-ABS` -2.780        0.062   12.452   0.000 2.465649e+09
Age                           0.167        1.181    0.033   1.108 1.259000e+00
Stage2                       -0.765        0.465    1.120   0.052 4.178000e+00
Stage3                        0.293        1.341    0.882   0.238 7.560000e+00
Stage4                        1.610        5.002    1.040   0.652 3.840500e+01
Gendermale                   -0.111        0.895    0.712   0.222 3.609000e+00
RaceBlack                    17.826 55200139.019 9641.665   0.000          Inf
RaceWhite                    17.508 40151554.726 9641.665   0.000          Inf
Purity                        2.480       11.938    1.182   1.178 1.209730e+02
FAM83H                        1.493        4.450    0.607   1.353 1.463100e+01
                                  z     p signif
`B cell naive_CIBERSORT-ABS` -0.223 0.823       
Age                           5.107 0.000    ***
Stage2                       -0.683 0.494       
Stage3                        0.333 0.739       
Stage4                        1.548 0.122       
Gendermale                   -0.157 0.876       
RaceBlack                     0.002 0.999       
RaceWhite                     0.002 0.999       
Purity                        2.099 0.036      *
FAM83H                        2.458 0.014      *
Rsquare = 0.162 (max possible = 3.47e-01 )
Likelihood ratio test p = 4.66e-11 
Wald test p = 9.92e-04 
Score (logrank) test p = 4.49e-11 

B cell naive_CIBERSORT-ABS in THYM (n=120):
Model: Surv(OS, EVENT) ~ `B cell naive_CIBERSORT-ABS` + Age + Gender + Race + Purity + `FAM83H` 
113 patients with 9 dying ( 7 missing obs. )
                                coef    HR  se(coef) 95%CI_l      95%CI_u
`B cell naive_CIBERSORT-ABS`  -2.009 0.134    15.285   0.000 1.375488e+12
Age                            0.036 1.036     0.033   0.971 1.106000e+00
Gendermale                    -0.320 0.726     0.749   0.167 3.153000e+00
RaceBlack                    -15.878 0.000 10672.054   0.000          Inf
RaceWhite                      0.877 2.403     1.184   0.236 2.446600e+01
Purity                         0.238 1.269     1.124   0.140 1.149900e+01
FAM83H                         0.464 1.590     0.446   0.663 3.812000e+00
                                  z     p signif
`B cell naive_CIBERSORT-ABS` -0.131 0.895       
Age                           1.074 0.283       
Gendermale                   -0.427 0.669       
RaceBlack                    -0.001 0.999       
RaceWhite                     0.740 0.459       
Purity                        0.212 0.832       
FAM83H                        1.040 0.298       
Rsquare = 0.054 (max possible = 4.51e-01 )
Likelihood ratio test p = 5.13e-01 
Wald test p = 6.25e-01 
Score (logrank) test p = 5.24e-01 

B cell naive_CIBERSORT-ABS in UCEC (n=545):
Model: Surv(OS, EVENT) ~ `B cell naive_CIBERSORT-ABS` + Age + Race + Purity + `FAM83H` 
85 patients with 16 dying ( 460 missing obs. )
                               coef    HR se(coef) 95%CI_l      95%CI_u      z
`B cell naive_CIBERSORT-ABS` -0.190 0.827   24.248   0.000 3.610705e+20 -0.008
Age                          -0.002 0.998    0.029   0.942 1.057000e+00 -0.073
RaceWhite                     1.409 4.093    0.692   1.055 1.588200e+01  2.037
Purity                        1.239 3.454    1.291   0.275 4.340200e+01  0.960
FAM83H                        0.064 1.066    0.422   0.466 2.439000e+00  0.150
                                 p signif
`B cell naive_CIBERSORT-ABS` 0.994       
Age                          0.942       
RaceWhite                    0.042      *
Purity                       0.337       
FAM83H                       0.880       
Rsquare = 0.081 (max possible = 7.29e-01 )
Likelihood ratio test p = 2.05e-01 
Wald test p = 3.15e-01 
Score (logrank) test p = 2.5e-01 

B cell naive_CIBERSORT-ABS in UCS (n=57):
Model: Surv(OS, EVENT) ~ `B cell naive_CIBERSORT-ABS` + Age + Race + Purity + `FAM83H` 
52 patients with 32 dying ( 5 missing obs. )
                               coef           HR se(coef) 95%CI_l      95%CI_u
`B cell naive_CIBERSORT-ABS`  2.684       14.640   20.173   0.000 2.170669e+18
Age                           0.043        1.044    0.025   0.994 1.096000e+00
RaceBlack                    17.620 44892957.594 6502.563   0.000          Inf
RaceWhite                    17.873 57835457.431 6502.563   0.000          Inf
Purity                       -0.802        0.448    1.182   0.044 4.550000e+00
FAM83H                        0.025        1.025    0.187   0.710 1.480000e+00
                                  z     p signif
`B cell naive_CIBERSORT-ABS`  0.133 0.894       
Age                           1.718 0.086      ·
RaceBlack                     0.003 0.998       
RaceWhite                     0.003 0.998       
Purity                       -0.678 0.498       
FAM83H                        0.134 0.894       
Rsquare = 0.119 (max possible = 9.83e-01 )
Likelihood ratio test p = 3.58e-01 
Wald test p = 4.74e-01 
Score (logrank) test p = 3.63e-01 

B cell naive_CIBERSORT-ABS in UVM (n=80):
Model: Surv(OS, EVENT) ~ `B cell naive_CIBERSORT-ABS` + Age + Stage + Gender + Purity + `FAM83H` 
77 patients with 22 dying ( 3 missing obs. )
                                coef     HR se(coef) 95%CI_l      95%CI_u
`B cell naive_CIBERSORT-ABS` -85.407  0.000  104.438   0.000 6.389469e+51
Age                            0.037  1.038    0.019   0.999 1.078000e+00
Stage3                         0.105  1.111    0.515   0.405 3.048000e+00
Stage4                         3.708 40.756    1.225   3.697 4.492940e+02
Gendermale                     0.362  1.437    0.509   0.529 3.900000e+00
Purity                         1.790  5.987    1.229   0.539 6.656000e+01
FAM83H                         0.233  1.262    0.334   0.655 2.430000e+00
                                  z     p signif
`B cell naive_CIBERSORT-ABS` -0.818 0.413       
Age                           1.932 0.053      ·
Stage3                        0.204 0.839       
Stage4                        3.028 0.002     **
Gendermale                    0.712 0.477       
Purity                        1.456 0.145       
FAM83H                        0.696 0.486       
Rsquare = 0.266 (max possible = 8.72e-01 )
Likelihood ratio test p = 1.2e-03 
Wald test p = 5.03e-03 
Score (logrank) test p = 4.98e-09 

B cell naive_XCELL in ACC (n=79):
Model: Surv(OS, EVENT) ~ `B cell naive_XCELL` + Age + Gender + Race + Purity + `FAM83H` 
64 patients with 24 dying ( 15 missing obs. )
                         coef           HR  se(coef) 95%CI_l       95%CI_u
`B cell naive_XCELL` -166.024        0.000   265.310   0.000 5.362204e+153
Age                     0.008        1.008     0.013   0.983  1.035000e+00
Gendermale              0.743        2.102     0.431   0.904  4.888000e+00
RaceBlack               0.046        1.047 14431.181   0.000           Inf
RaceWhite              16.856 20922177.844 12594.968   0.000           Inf
Purity                 -0.067        0.936     2.242   0.012  7.570100e+01
FAM83H                  0.650        1.915     0.197   1.301  2.819000e+00
                          z     p signif
`B cell naive_XCELL` -0.626 0.531       
Age                   0.632 0.527       
Gendermale            1.725 0.085      ·
RaceBlack             0.000 1.000   <NA>
RaceWhite             0.001 0.999       
Purity               -0.030 0.976       
FAM83H                3.295 0.001     **
Rsquare = 0.214 (max possible = 9.38e-01 )
Likelihood ratio test p = 3.15e-02 
Wald test p = 5.58e-02 
Score (logrank) test p = 2.38e-02 

B cell naive_XCELL in BLCA (n=408):
Model: Surv(OS, EVENT) ~ `B cell naive_XCELL` + Age + Stage + Gender + Race + Purity + `FAM83H` 
348 patients with 160 dying ( 60 missing obs. )
                       coef          HR se(coef) 95%CI_l 95%CI_u      z     p
`B cell naive_XCELL` -4.347       0.013    4.272   0.000  56.007 -1.018 0.309
Age                   0.033       1.033    0.009   1.016   1.051  3.791 0.000
Stage2               14.561 2107272.903 1858.277   0.000     Inf  0.008 0.994
Stage3               14.993 3245863.454 1858.277   0.000     Inf  0.008 0.994
Stage4               15.522 5511188.922 1858.277   0.000     Inf  0.008 0.993
Gendermale           -0.192       0.825    0.180   0.580   1.174 -1.069 0.285
RaceBlack             0.684       1.982    0.447   0.825   4.759  1.530 0.126
RaceWhite             0.100       1.106    0.356   0.551   2.220  0.282 0.778
Purity                0.118       1.125    0.344   0.573   2.210  0.342 0.732
FAM83H               -0.061       0.941    0.100   0.773   1.145 -0.610 0.542
                     signif
`B cell naive_XCELL`       
Age                     ***
Stage2                     
Stage3                     
Stage4                     
Gendermale                 
RaceBlack                  
RaceWhite                  
Purity                     
FAM83H                     
Rsquare = 0.134 (max possible = 9.91e-01 )
Likelihood ratio test p = 2.68e-07 
Wald test p = 1.8e-06 
Score (logrank) test p = 4.7e-07 

B cell naive_XCELL in BRCA (n=1100):
Model: Surv(OS, EVENT) ~ `B cell naive_XCELL` + Age + Stage + Gender + Race + Purity + `FAM83H` 
878 patients with 121 dying ( 222 missing obs. )
                       coef     HR se(coef) 95%CI_l   95%CI_u      z     p
`B cell naive_XCELL` -0.880  0.415    5.932   0.000 46425.888 -0.148 0.882
Age                   0.036  1.036    0.008   1.021     1.052  4.715 0.000
Stage2                0.405  1.500    0.304   0.827     2.721  1.334 0.182
Stage3                1.188  3.279    0.313   1.774     6.060  3.790 0.000
Stage4                2.516 12.379    0.389   5.778    26.522  6.472 0.000
Gendermale            0.045  1.046    1.008   0.145     7.541  0.045 0.964
RaceBlack             0.012  1.012    0.620   0.300     3.412  0.019 0.985
RaceWhite            -0.219  0.803    0.596   0.250     2.582 -0.368 0.713
Purity                0.527  1.694    0.442   0.713     4.025  1.193 0.233
FAM83H               -0.034  0.967    0.127   0.754     1.241 -0.264 0.792
                     signif
`B cell naive_XCELL`       
Age                     ***
Stage2                     
Stage3                  ***
Stage4                  ***
Gendermale                 
RaceBlack                  
RaceWhite                  
Purity                     
FAM83H                     
Rsquare = 0.081 (max possible = 7.85e-01 )
Likelihood ratio test p = 7.14e-12 
Wald test p = 2.1e-15 
Score (logrank) test p = 3e-21 

B cell naive_XCELL in BRCA-Basal (n=191):
Model: Surv(OS, EVENT) ~ `B cell naive_XCELL` + Age + Stage + Race + Purity + `FAM83H` 
163 patients with 24 dying ( 28 missing obs. )
                        coef           HR se(coef) 95%CI_l  95%CI_u      z
`B cell naive_XCELL` -16.665 0.000000e+00   12.798   0.000 4527.518 -1.302
Age                    0.004 1.004000e+00    0.018   0.971    1.039  0.252
Stage2                18.718 1.346646e+08 6472.521   0.000      Inf  0.003
Stage3                20.145 5.606686e+08 6472.521   0.000      Inf  0.003
Stage4                23.097 1.073981e+10 6472.521   0.000      Inf  0.004
RaceBlack             -1.072 3.420000e-01    1.141   0.037    3.206 -0.939
RaceWhite             -1.393 2.480000e-01    1.151   0.026    2.372 -1.210
Purity                -0.128 8.800000e-01    1.223   0.080    9.668 -0.105
FAM83H                 0.347 1.415000e+00    0.298   0.789    2.539  1.164
                         p signif
`B cell naive_XCELL` 0.193       
Age                  0.801       
Stage2               0.998       
Stage3               0.998       
Stage4               0.997       
RaceBlack            0.348       
RaceWhite            0.226       
Purity               0.917       
FAM83H               0.244       
Rsquare = 0.174 (max possible = 7.18e-01 )
Likelihood ratio test p = 2.77e-04 
Wald test p = 4.99e-03 
Score (logrank) test p = 2.12e-06 

B cell naive_XCELL in BRCA-Her2 (n=82):
Model: Surv(OS, EVENT) ~ `B cell naive_XCELL` + Age + Stage + Race + Purity + `FAM83H` 
59 patients with 11 dying ( 23 missing obs. )
                       coef           HR    se(coef) 95%CI_l      95%CI_u
`B cell naive_XCELL` 58.375 2.248603e+25      66.096   0.000 4.102085e+81
Age                   0.027 1.027000e+00       0.029   0.971 1.086000e+00
Stage2               17.586 4.338294e+07   11151.793   0.000          Inf
Stage3               19.849 4.169656e+08   11151.793   0.000          Inf
Stage4               53.083 1.131153e+23 2786425.872   0.000          Inf
RaceBlack            -3.321 3.600000e-02       1.806   0.001 1.243000e+00
RaceWhite            -2.277 1.030000e-01       1.546   0.005 2.124000e+00
Purity                4.655 1.050760e+02       2.841   0.401 2.755237e+04
FAM83H               -0.742 4.760000e-01       0.667   0.129 1.758000e+00
                          z     p signif
`B cell naive_XCELL`  0.883 0.377       
Age                   0.942 0.346       
Stage2                0.002 0.999       
Stage3                0.002 0.999       
Stage4                0.000 1.000   <NA>
RaceBlack            -1.839 0.066      ·
RaceWhite            -1.473 0.141       
Purity                1.638 0.101       
FAM83H               -1.113 0.266       
Rsquare = 0.386 (max possible = 6.68e-01 )
Likelihood ratio test p = 7.04e-04 
Wald test p = 1e+00 
Score (logrank) test p = 6.59e-14 

B cell naive_XCELL in BRCA-LumA (n=568):
Model: Surv(OS, EVENT) ~ `B cell naive_XCELL` + Age + Stage + Gender + Race + Purity + `FAM83H` 
464 patients with 55 dying ( 104 missing obs. )
                        coef    HR se(coef) 95%CI_l      95%CI_u      z     p
`B cell naive_XCELL`  -1.684 0.186   11.202   0.000 6.367487e+08 -0.150 0.880
Age                    0.049 1.050    0.012   1.026 1.074000e+00  4.092 0.000
Stage2                 0.326 1.386    0.374   0.665 2.888000e+00  0.872 0.383
Stage3                 0.859 2.361    0.395   1.089 5.116000e+00  2.177 0.029
Stage4                 2.145 8.543    0.595   2.664 2.740100e+01  3.608 0.000
Gendermale           -15.369 0.000 3462.267   0.000          Inf -0.004 0.996
RaceBlack             -0.441 0.643    1.177   0.064 6.461000e+00 -0.375 0.708
RaceWhite              0.241 1.273    1.033   0.168 9.649000e+00  0.234 0.815
Purity                 0.305 1.357    0.639   0.388 4.744000e+00  0.477 0.633
FAM83H                -0.004 0.996    0.205   0.667 1.488000e+00 -0.020 0.984
                     signif
`B cell naive_XCELL`       
Age                     ***
Stage2                     
Stage3                    *
Stage4                  ***
Gendermale                 
RaceBlack                  
RaceWhite                  
Purity                     
FAM83H                     
Rsquare = 0.07 (max possible = 6.81e-01 )
Likelihood ratio test p = 2.12e-04 
Wald test p = 4.36e-05 
Score (logrank) test p = 9.41e-07 

B cell naive_XCELL in BRCA-LumB (n=219):
Model: Surv(OS, EVENT) ~ `B cell naive_XCELL` + Age + Stage + Gender + Race + Purity + `FAM83H` 
157 patients with 25 dying ( 62 missing obs. )
                         coef           HR se(coef) 95%CI_l      95%CI_u      z
`B cell naive_XCELL` -181.544        0.000  133.565   0.000 7.041683e+34 -1.359
Age                     0.043        1.044    0.022   1.001 1.089000e+00  1.998
Stage2                  0.818        2.265    1.074   0.276 1.860500e+01  0.761
Stage3                  1.825        6.206    1.086   0.739 5.213700e+01  1.681
Stage4                  2.064        7.876    1.186   0.771 8.045600e+01  1.741
Gendermale              0.660        1.934    1.130   0.211 1.771200e+01  0.584
RaceBlack              16.819 20145749.132 6551.458   0.000          Inf  0.003
RaceWhite              15.956  8505252.210 6551.458   0.000          Inf  0.002
Purity                  0.323        1.381    1.480   0.076 2.512600e+01  0.218
FAM83H                 -0.271        0.763    0.283   0.438 1.327000e+00 -0.958
                         p signif
`B cell naive_XCELL` 0.174       
Age                  0.046      *
Stage2               0.447       
Stage3               0.093      ·
Stage4               0.082      ·
Gendermale           0.559       
RaceBlack            0.998       
RaceWhite            0.998       
Purity               0.827       
FAM83H               0.338       
Rsquare = 0.129 (max possible = 6.98e-01 )
Likelihood ratio test p = 1.65e-02 
Wald test p = 5.28e-02 
Score (logrank) test p = 1.79e-02 

B cell naive_XCELL in CESC (n=306):
Model: Surv(OS, EVENT) ~ `B cell naive_XCELL` + Age + Race + Purity + `FAM83H` 
227 patients with 55 dying ( 79 missing obs. )
                         coef    HR se(coef) 95%CI_l 95%CI_u      z     p
`B cell naive_XCELL` -121.876 0.000   58.303   0.000   0.000 -2.090 0.037
Age                     0.009 1.009    0.010   0.989   1.028  0.869 0.385
RaceBlack               0.818 2.267    1.080   0.273  18.832  0.758 0.449
RaceWhite               0.636 1.889    1.022   0.255  14.001  0.622 0.534
Purity                 -0.111 0.895    0.803   0.186   4.319 -0.138 0.890
FAM83H                  0.364 1.439    0.202   0.968   2.138  1.799 0.072
                     signif
`B cell naive_XCELL`      *
Age                        
RaceBlack                  
RaceWhite                  
Purity                     
FAM83H                    ·
Rsquare = 0.055 (max possible = 8.91e-01 )
Likelihood ratio test p = 4.5e-02 
Wald test p = 1.31e-01 
Score (logrank) test p = 1.29e-01 

B cell naive_XCELL in CHOL (n=36):
Model: Surv(OS, EVENT) ~ `B cell naive_XCELL` + Age + Stage + Gender + Race + Purity + `FAM83H` 
36 patients with 18 dying ( 0 missing obs. )
                        coef    HR se(coef) 95%CI_l      95%CI_u      z     p
`B cell naive_XCELL` -45.200 0.000   84.803   0.000 3.581447e+52 -0.533 0.594
Age                    0.033 1.034    0.025   0.984 1.086000e+00  1.307 0.191
Stage2                 1.378 3.968    0.874   0.715 2.202500e+01  1.576 0.115
Stage3               -11.971 0.000 8608.983   0.000          Inf -0.001 0.999
Stage4                 1.855 6.389    0.779   1.388 2.940800e+01  2.381 0.017
Gendermale             0.790 2.203    0.696   0.563 8.612000e+00  1.135 0.256
RaceBlack              0.263 1.301    1.424   0.080 2.118600e+01  0.185 0.854
RaceWhite             -1.530 0.216    1.043   0.028 1.671000e+00 -1.467 0.142
Purity                 0.302 1.353    2.126   0.021 8.720600e+01  0.142 0.887
FAM83H                -1.185 0.306    0.391   0.142 6.580000e-01 -3.028 0.002
                     signif
`B cell naive_XCELL`       
Age                        
Stage2                     
Stage3                     
Stage4                    *
Gendermale                 
RaceBlack                  
RaceWhite                  
Purity                     
FAM83H                   **
Rsquare = 0.432 (max possible = 9.46e-01 )
Likelihood ratio test p = 2.59e-02 
Wald test p = 5.67e-02 
Score (logrank) test p = 6.12e-03 

B cell naive_XCELL in COAD (n=458):
Model: Surv(OS, EVENT) ~ `B cell naive_XCELL` + Age + Stage + Gender + Race + Purity + `FAM83H` 
236 patients with 58 dying ( 222 missing obs. )
                       coef           HR se(coef)      95%CI_l      95%CI_u
`B cell naive_XCELL` 37.325 1.621778e+16   10.514 18199952.937 1.445149e+25
Age                   0.034 1.035000e+00    0.013        1.009 1.062000e+00
Stage2                0.635 1.887000e+00    0.651        0.527 6.760000e+00
Stage3                1.245 3.473000e+00    0.634        1.003 1.203200e+01
Stage4                2.509 1.229600e+01    0.642        3.490 4.331700e+01
Gendermale            0.207 1.230000e+00    0.292        0.694 2.180000e+00
RaceBlack            -0.607 5.450000e-01    0.859        0.101 2.934000e+00
RaceWhite            -0.463 6.300000e-01    0.794        0.133 2.984000e+00
Purity                0.143 1.154000e+00    0.693        0.297 4.490000e+00
FAM83H               -0.126 8.820000e-01    0.213        0.581 1.338000e+00
                          z     p signif
`B cell naive_XCELL`  3.550 0.000    ***
Age                   2.624 0.009     **
Stage2                0.975 0.329       
Stage3                1.964 0.050      ·
Stage4                3.906 0.000    ***
Gendermale            0.708 0.479       
RaceBlack            -0.707 0.480       
RaceWhite            -0.583 0.560       
Purity                0.206 0.836       
FAM83H               -0.591 0.555       
Rsquare = 0.159 (max possible = 8.97e-01 )
Likelihood ratio test p = 1.24e-05 
Wald test p = 2.44e-06 
Score (logrank) test p = 1.1e-07 

B cell naive_XCELL in DLBC (n=48):
Model: Surv(OS, EVENT) ~ `B cell naive_XCELL` + Age + Gender + Race + Purity + `FAM83H` 
41 patients with 5 dying ( 7 missing obs. )
                       coef         HR se(coef) 95%CI_l      95%CI_u      z
`B cell naive_XCELL` 12.650 311613.742   23.408   0.000 2.622604e+25  0.540
Age                  -0.044      0.957    0.060   0.850 1.077000e+00 -0.730
Gendermale           -0.208      0.812    1.330   0.060 1.100700e+01 -0.157
RaceBlack            -1.330      0.265    2.081   0.004 1.562900e+01 -0.639
RaceWhite            -3.076      0.046    2.078   0.001 2.708000e+00 -1.481
Purity               -0.529      0.589    2.731   0.003 1.244260e+02 -0.194
FAM83H                1.704      5.496    1.042   0.714 4.232400e+01  1.636
                         p signif
`B cell naive_XCELL` 0.589       
Age                  0.465       
Gendermale           0.875       
RaceBlack            0.523       
RaceWhite            0.139       
Purity               0.847       
FAM83H               0.102       
Rsquare = 0.205 (max possible = 5.58e-01 )
Likelihood ratio test p = 2.25e-01 
Wald test p = 5.49e-01 
Score (logrank) test p = 1.5e-01 

B cell naive_XCELL in ESCA (n=185):
Model: Surv(OS, EVENT) ~ `B cell naive_XCELL` + Age + Stage + Gender + Race + Purity + `FAM83H` 
140 patients with 47 dying ( 45 missing obs. )
                       coef          HR se(coef) 95%CI_l      95%CI_u      z
`B cell naive_XCELL` 14.235 1521765.642    7.506   0.621 3.728254e+12  1.897
Age                   0.014       1.014    0.015   0.985 1.043000e+00  0.930
Stage2                0.617       1.853    0.682   0.486 7.055000e+00  0.904
Stage3                1.470       4.350    0.689   1.127 1.678200e+01  2.134
Stage4                2.977      19.638    0.783   4.233 9.111600e+01  3.803
Gendermale            0.415       1.514    0.540   0.525 4.364000e+00  0.767
RaceBlack             0.372       1.451    1.071   0.178 1.183000e+01  0.348
RaceWhite            -0.238       0.788    0.455   0.323 1.921000e+00 -0.524
Purity                0.410       1.507    0.794   0.318 7.146000e+00  0.517
FAM83H               -0.023       0.978    0.181   0.685 1.395000e+00 -0.125
                         p signif
`B cell naive_XCELL` 0.058      ·
Age                  0.353       
Stage2               0.366       
Stage3               0.033      *
Stage4               0.000    ***
Gendermale           0.443       
RaceBlack            0.728       
RaceWhite            0.601       
Purity               0.605       
FAM83H               0.900       
Rsquare = 0.166 (max possible = 9.32e-01 )
Likelihood ratio test p = 4.62e-03 
Wald test p = 1.72e-03 
Score (logrank) test p = 6.04e-05 

B cell naive_XCELL in GBM (n=153):
Model: Surv(OS, EVENT) ~ `B cell naive_XCELL` + Age + Gender + Race + Purity + `FAM83H` 
135 patients with 108 dying ( 18 missing obs. )
                       coef         HR se(coef) 95%CI_l      95%CI_u      z
`B cell naive_XCELL` 13.678 871431.780   64.994   0.000 1.834855e+61  0.210
Age                   0.030      1.031    0.008   1.014 1.047000e+00  3.671
Gendermale           -0.149      0.861    0.215   0.565 1.313000e+00 -0.694
RaceBlack             0.611      1.843    0.732   0.439 7.736000e+00  0.835
RaceWhite            -0.131      0.878    0.619   0.261 2.951000e+00 -0.211
Purity               -0.587      0.556    0.634   0.160 1.926000e+00 -0.926
FAM83H                0.397      1.488    0.188   1.028 2.152000e+00  2.108
                         p signif
`B cell naive_XCELL` 0.833       
Age                  0.000    ***
Gendermale           0.487       
RaceBlack            0.404       
RaceWhite            0.833       
Purity               0.354       
FAM83H               0.035      *
Rsquare = 0.157 (max possible = 9.98e-01 )
Likelihood ratio test p = 1.71e-03 
Wald test p = 2.44e-03 
Score (logrank) test p = 1.9e-03 

B cell naive_XCELL in HNSC (n=522):
Model: Surv(OS, EVENT) ~ `B cell naive_XCELL` + Age + Stage + Gender + Race + Purity + `FAM83H` 
411 patients with 176 dying ( 111 missing obs. )
                        coef    HR se(coef) 95%CI_l 95%CI_u      z     p signif
`B cell naive_XCELL` -26.598 0.000   17.073   0.000 957.207 -1.558 0.119       
Age                    0.020 1.021    0.008   1.005   1.036  2.679 0.007     **
Stage2                 0.614 1.848    0.544   0.636   5.369  1.128 0.259       
Stage3                 0.901 2.461    0.537   0.858   7.056  1.676 0.094      ·
Stage4                 1.261 3.529    0.510   1.298   9.591  2.472 0.013      *
Gendermale            -0.226 0.797    0.173   0.568   1.120 -1.308 0.191       
RaceBlack              0.139 1.149    0.559   0.384   3.436  0.248 0.804       
RaceWhite             -0.212 0.809    0.511   0.297   2.204 -0.414 0.679       
Purity                -0.186 0.830    0.371   0.401   1.716 -0.503 0.615       
FAM83H                 0.005 1.005    0.125   0.787   1.284  0.040 0.968       
Rsquare = 0.083 (max possible = 9.89e-01 )
Likelihood ratio test p = 9.59e-05 
Wald test p = 1.62e-03 
Score (logrank) test p = 5.91e-04 

B cell naive_XCELL in HNSC-HPV+ (n=98):
Model: Surv(OS, EVENT) ~ `B cell naive_XCELL` + Age + Stage + Gender + Race + Purity + `FAM83H` 
65 patients with 23 dying ( 33 missing obs. )
                        coef           HR  se(coef) 95%CI_l      95%CI_u      z
`B cell naive_XCELL` -67.151 0.000000e+00    42.811   0.000 18933920.429 -1.569
Age                   -0.009 9.910000e-01     0.028   0.938        1.048 -0.318
Stage2                17.374 3.509898e+07  5346.794   0.000          Inf  0.003
Stage3                16.940 2.274185e+07  5346.794   0.000          Inf  0.003
Stage4                17.404 3.619222e+07  5346.794   0.000          Inf  0.003
Gendermale            -0.433 6.490000e-01     0.576   0.210        2.006 -0.752
RaceBlack             19.364 2.568598e+08 12903.803   0.000          Inf  0.002
RaceWhite             18.752 1.393010e+08 12903.803   0.000          Inf  0.001
Purity                -1.981 1.380000e-01     1.117   0.015        1.231 -1.774
FAM83H                 0.414 1.512000e+00     0.360   0.746        3.064  1.148
                         p signif
`B cell naive_XCELL` 0.117       
Age                  0.751       
Stage2               0.997       
Stage3               0.997       
Stage4               0.997       
Gendermale           0.452       
RaceBlack            0.999       
RaceWhite            0.999       
Purity               0.076      ·
FAM83H               0.251       
Rsquare = 0.189 (max possible = 9.17e-01 )
Likelihood ratio test p = 1.92e-01 
Wald test p = 6.51e-01 
Score (logrank) test p = 4.8e-01 

B cell naive_XCELL in HNSC-HPV- (n=422):
Model: Surv(OS, EVENT) ~ `B cell naive_XCELL` + Age + Stage + Gender + Race + Purity + `FAM83H` 
346 patients with 153 dying ( 76 missing obs. )
                        coef    HR se(coef) 95%CI_l    95%CI_u      z     p
`B cell naive_XCELL` -18.504 0.000   15.722   0.000 221980.036 -1.177 0.239
Age                    0.026 1.027    0.008   1.010      1.044  3.130 0.002
Stage2                 0.351 1.420    0.555   0.479      4.211  0.632 0.527
Stage3                 0.757 2.132    0.541   0.738      6.162  1.398 0.162
Stage4                 1.139 3.122    0.512   1.144      8.522  2.222 0.026
Gendermale            -0.264 0.768    0.184   0.536      1.101 -1.437 0.151
RaceBlack             -0.015 0.985    0.564   0.326      2.975 -0.027 0.978
RaceWhite             -0.387 0.679    0.512   0.249      1.853 -0.756 0.450
Purity                 0.097 1.102    0.408   0.495      2.452  0.238 0.812
FAM83H                -0.055 0.946    0.137   0.723      1.239 -0.400 0.689
                     signif
`B cell naive_XCELL`       
Age                      **
Stage2                     
Stage3                     
Stage4                    *
Gendermale                 
RaceBlack                  
RaceWhite                  
Purity                     
FAM83H                     
Rsquare = 0.093 (max possible = 9.89e-01 )
Likelihood ratio test p = 2.14e-04 
Wald test p = 1.33e-03 
Score (logrank) test p = 7.4e-04 

B cell naive_XCELL in KICH (n=66):
Model: Surv(OS, EVENT) ~ `B cell naive_XCELL` + Age + Stage + Gender + Race + Purity + `FAM83H` 
63 patients with 9 dying ( 3 missing obs. )
                        coef           HR se(coef)      95%CI_l       95%CI_u
`B cell naive_XCELL`  -9.453 0.000000e+00  190.824        0.000 2.110208e+158
Age                    0.081 1.085000e+00    0.029        1.025  1.149000e+00
Stage2                16.111 9.930430e+06    0.849  1879092.579  5.247929e+07
Stage3                17.271 3.167939e+07    0.781  6849194.942  1.465258e+08
Stage4                19.536 3.051623e+08    0.915 50826193.596  1.832205e+09
Gendermale            -1.267 2.820000e-01    0.734        0.067  1.188000e+00
RaceBlack            -17.353 0.000000e+00 6411.034        0.000           Inf
RaceWhite             -2.388 9.200000e-02    1.173        0.009  9.160000e-01
Purity                 3.661 3.890700e+01    4.265        0.009  1.662474e+05
FAM83H                -0.576 5.620000e-01    0.401        0.256  1.233000e+00
                          z     p signif
`B cell naive_XCELL` -0.050 0.960       
Age                   2.803 0.005     **
Stage2               18.967 0.000    ***
Stage3               22.103 0.000    ***
Stage4               21.362 0.000    ***
Gendermale           -1.725 0.084      ·
RaceBlack            -0.003 0.998       
RaceWhite            -2.035 0.042      *
Purity                0.858 0.391       
FAM83H               -1.438 0.151       
Rsquare = 0.359 (max possible = 6.71e-01 )
Likelihood ratio test p = 1.77e-03 
Wald test p = 5.55e-278 
Score (logrank) test p = 1.77e-08 

B cell naive_XCELL in KIRC (n=533):
Model: Surv(OS, EVENT) ~ `B cell naive_XCELL` + Age + Stage + Gender + Race + Purity + `FAM83H` 
450 patients with 138 dying ( 83 missing obs. )
                       coef         HR se(coef) 95%CI_l     95%CI_u      z
`B cell naive_XCELL` 12.077 175742.131    4.516  25.155 1.22779e+09  2.674
Age                   0.034      1.034    0.008   1.017 1.05200e+00  4.000
Stage2                0.245      1.277    0.345   0.649 2.51400e+00  0.709
Stage3                0.851      2.342    0.233   1.484 3.69400e+00  3.658
Stage4                1.773      5.891    0.217   3.848 9.02000e+00  8.160
Gendermale           -0.103      0.902    0.184   0.629 1.29400e+00 -0.561
RaceBlack             0.272      1.312    1.060   0.164 1.04770e+01  0.256
RaceWhite             0.183      1.200    1.023   0.162 8.91000e+00  0.179
Purity                0.073      1.075    0.369   0.521 2.21700e+00  0.196
FAM83H               -0.062      0.940    0.118   0.745 1.18500e+00 -0.525
                         p signif
`B cell naive_XCELL` 0.007     **
Age                  0.000    ***
Stage2               0.478       
Stage3               0.000    ***
Stage4               0.000    ***
Gendermale           0.575       
RaceBlack            0.798       
RaceWhite            0.858       
Purity               0.844       
FAM83H               0.600       
Rsquare = 0.182 (max possible = 9.65e-01 )
Likelihood ratio test p = 3.97e-15 
Wald test p = 2.86e-15 
Score (logrank) test p = 4.41e-19 

B cell naive_XCELL in KIRP (n=290):
Model: Surv(OS, EVENT) ~ `B cell naive_XCELL` + Age + Stage + Gender + Race + Purity + `FAM83H` 
219 patients with 34 dying ( 71 missing obs. )
                       coef           HR se(coef)      95%CI_l     95%CI_u
`B cell naive_XCELL` 72.230 2.338978e+31   20.813 4.499138e+13 1.21597e+49
Age                   0.012 1.012000e+00    0.016 9.800000e-01 1.04500e+00
Stage2               -0.501 6.060000e-01    1.056 7.600000e-02 4.80600e+00
Stage3                1.443 4.233000e+00    0.431 1.818000e+00 9.85500e+00
Stage4                2.745 1.556300e+01    0.502 5.823000e+00 4.15940e+01
Gendermale           -0.368 6.920000e-01    0.409 3.100000e-01 1.54300e+00
RaceBlack            -1.810 1.640000e-01    1.218 1.500000e-02 1.78300e+00
RaceWhite            -1.991 1.370000e-01    1.200 1.300000e-02 1.43500e+00
Purity                0.432 1.541000e+00    0.800 3.210000e-01 7.39300e+00
FAM83H                0.005 1.005000e+00    0.198 6.830000e-01 1.48100e+00
                          z     p signif
`B cell naive_XCELL`  3.470 0.001     **
Age                   0.726 0.468       
Stage2               -0.474 0.636       
Stage3                3.347 0.001     **
Stage4                5.473 0.000    ***
Gendermale           -0.900 0.368       
RaceBlack            -1.485 0.137       
RaceWhite            -1.659 0.097      ·
Purity                0.540 0.589       
FAM83H                0.027 0.978       
Rsquare = 0.195 (max possible = 7.58e-01 )
Likelihood ratio test p = 7.33e-07 
Wald test p = 3.04e-08 
Score (logrank) test p = 5.25e-16 

B cell naive_XCELL in LGG (n=516):
Model: Surv(OS, EVENT) ~ `B cell naive_XCELL` + Age + Gender + Race + Purity + `FAM83H` 
463 patients with 112 dying ( 53 missing obs. )
                       coef           HR se(coef) 95%CI_l      95%CI_u      z
`B cell naive_XCELL` 81.105 1.672295e+35  143.884   0.000 4.98018e+157  0.564
Age                   0.061 1.063000e+00    0.008   1.046  1.08000e+00  7.497
Gendermale            0.097 1.102000e+00    0.196   0.751  1.61700e+00  0.497
RaceBlack            15.565 5.751205e+06 2179.968   0.000          Inf  0.007
RaceWhite            15.586 5.871343e+06 2179.968   0.000          Inf  0.007
Purity               -0.960 3.830000e-01    0.435   0.163  8.98000e-01 -2.208
FAM83H               -0.032 9.690000e-01    0.183   0.677  1.38700e+00 -0.173
                         p signif
`B cell naive_XCELL` 0.573       
Age                  0.000    ***
Gendermale           0.619       
RaceBlack            0.994       
RaceWhite            0.994       
Purity               0.027      *
FAM83H               0.863       
Rsquare = 0.137 (max possible = 9.07e-01 )
Likelihood ratio test p = 3.57e-12 
Wald test p = 3.04e-12 
Score (logrank) test p = 1.48e-13 

B cell naive_XCELL in LIHC (n=371):
Model: Surv(OS, EVENT) ~ `B cell naive_XCELL` + Age + Stage + Gender + Race + Purity + `FAM83H` 
310 patients with 106 dying ( 61 missing obs. )
                       coef    HR se(coef) 95%CI_l      95%CI_u      z     p
`B cell naive_XCELL`  1.314 3.723    8.964   0.000 1.588891e+08  0.147 0.883
Age                   0.010 1.010    0.008   0.994 1.027000e+00  1.244 0.214
Stage2                0.306 1.358    0.261   0.814 2.267000e+00  1.171 0.242
Stage3                0.944 2.571    0.235   1.623 4.072000e+00  4.024 0.000
Stage4                1.624 5.071    0.622   1.499 1.715000e+01  2.611 0.009
Gendermale           -0.152 0.859    0.229   0.548 1.346000e+00 -0.663 0.507
RaceBlack             0.897 2.453    0.489   0.940 6.401000e+00  1.833 0.067
RaceWhite             0.025 1.025    0.243   0.636 1.651000e+00  0.102 0.919
Purity                0.546 1.726    0.482   0.671 4.440000e+00  1.133 0.257
FAM83H                0.053 1.054    0.110   0.849 1.308000e+00  0.477 0.633
                     signif
`B cell naive_XCELL`       
Age                        
Stage2                     
Stage3                  ***
Stage4                   **
Gendermale                 
RaceBlack                 ·
RaceWhite                  
Purity                     
FAM83H                     
Rsquare = 0.085 (max possible = 9.66e-01 )
Likelihood ratio test p = 2.07e-03 
Wald test p = 1.25e-03 
Score (logrank) test p = 4.93e-04 

B cell naive_XCELL in LUAD (n=515):
Model: Surv(OS, EVENT) ~ `B cell naive_XCELL` + Age + Stage + Gender + Race + Purity + `FAM83H` 
421 patients with 150 dying ( 94 missing obs. )
                       coef           HR se(coef) 95%CI_l    95%CI_u      z
`B cell naive_XCELL` -6.842        0.001   10.431   0.000 807101.828 -0.656
Age                   0.008        1.008    0.009   0.990      1.026  0.879
Stage2                0.860        2.363    0.202   1.591      3.510  4.258
Stage3                0.967        2.630    0.220   1.710      4.045  4.405
Stage4                1.006        2.735    0.334   1.421      5.263  3.012
Gendermale           -0.032        0.968    0.172   0.691      1.356 -0.189
RaceBlack            16.115  9973760.358 1909.193   0.000        Inf  0.008
RaceWhite            16.284 11807984.486 1909.193   0.000        Inf  0.009
Purity                0.488        1.629    0.353   0.816      3.252  1.383
FAM83H                0.132        1.141    0.102   0.933      1.394  1.285
                         p signif
`B cell naive_XCELL` 0.512       
Age                  0.380       
Stage2               0.000    ***
Stage3               0.000    ***
Stage4               0.003     **
Gendermale           0.850       
RaceBlack            0.993       
RaceWhite            0.993       
Purity               0.167       
FAM83H               0.199       
Rsquare = 0.102 (max possible = 9.74e-01 )
Likelihood ratio test p = 1.82e-06 
Wald test p = 2.4e-05 
Score (logrank) test p = 2.66e-06 

B cell naive_XCELL in LUSC (n=501):
Model: Surv(OS, EVENT) ~ `B cell naive_XCELL` + Age + Stage + Gender + Race + Purity + `FAM83H` 
370 patients with 161 dying ( 131 missing obs. )
                       coef    HR se(coef) 95%CI_l     95%CI_u      z     p
`B cell naive_XCELL` -3.131 0.044    8.664   0.000 1034409.384 -0.361 0.718
Age                   0.016 1.016    0.009   0.997       1.035  1.679 0.093
Stage2                0.175 1.191    0.190   0.821       1.728  0.920 0.358
Stage3                0.553 1.739    0.217   1.136       2.663  2.546 0.011
Stage4                0.728 2.072    0.791   0.439       9.771  0.920 0.357
Gendermale            0.402 1.495    0.195   1.021       2.189  2.066 0.039
RaceBlack            -0.042 0.959    0.606   0.293       3.142 -0.070 0.945
RaceWhite            -0.548 0.578    0.561   0.192       1.737 -0.976 0.329
Purity               -0.418 0.658    0.373   0.317       1.367 -1.122 0.262
FAM83H                0.126 1.134    0.107   0.920       1.399  1.177 0.239
                     signif
`B cell naive_XCELL`       
Age                       ·
Stage2                     
Stage3                    *
Stage4                     
Gendermale                *
RaceBlack                  
RaceWhite                  
Purity                     
FAM83H                     
Rsquare = 0.055 (max possible = 9.87e-01 )
Likelihood ratio test p = 2.18e-02 
Wald test p = 1.82e-02 
Score (logrank) test p = 1.57e-02 

B cell naive_XCELL in MESO (n=87):
Model: Surv(OS, EVENT) ~ `B cell naive_XCELL` + Age + Stage + Gender + Race + Purity + `FAM83H` 
85 patients with 72 dying ( 2 missing obs. )
                       coef    HR se(coef) 95%CI_l  95%CI_u      z     p signif
`B cell naive_XCELL` -3.059 0.047    6.103   0.000 7354.415 -0.501 0.616       
Age                   0.021 1.021    0.016   0.989    1.054  1.281 0.200       
Stage2               -0.213 0.808    0.475   0.319    2.049 -0.448 0.654       
Stage3               -0.127 0.880    0.422   0.385    2.015 -0.302 0.763       
Stage4               -0.174 0.840    0.484   0.325    2.171 -0.360 0.719       
Gendermale           -0.181 0.834    0.328   0.438    1.588 -0.551 0.581       
RaceBlack             0.055 1.056    1.540   0.052   21.593  0.036 0.972       
RaceWhite            -0.587 0.556    1.061   0.069    4.445 -0.554 0.580       
Purity               -0.820 0.440    0.570   0.144    1.345 -1.440 0.150       
FAM83H               -0.006 0.994    0.173   0.709    1.395 -0.033 0.974       
Rsquare = 0.063 (max possible = 9.98e-01 )
Likelihood ratio test p = 8.52e-01 
Wald test p = 8.29e-01 
Score (logrank) test p = 8.23e-01 

B cell naive_XCELL in OV (n=303):
Model: Surv(OS, EVENT) ~ `B cell naive_XCELL` + Age + Race + Purity + `FAM83H` 
238 patients with 153 dying ( 65 missing obs. )
                        coef           HR se(coef)     95%CI_l       95%CI_u
`B cell naive_XCELL` 157.340 2.146303e+68   58.782 1.97861e+18 2.328209e+118
Age                    0.035 1.035000e+00    0.008 1.01900e+00  1.052000e+00
RaceBlack             -0.118 8.890000e-01    0.578 2.86000e-01  2.760000e+00
RaceWhite             -0.205 8.150000e-01    0.516 2.96000e-01  2.241000e+00
Purity                -0.438 6.450000e-01    0.677 1.71000e-01  2.431000e+00
FAM83H                -0.015 9.850000e-01    0.095 8.18000e-01  1.187000e+00
                          z     p signif
`B cell naive_XCELL`  2.677 0.007     **
Age                   4.214 0.000    ***
RaceBlack            -0.203 0.839       
RaceWhite            -0.397 0.692       
Purity               -0.648 0.517       
FAM83H               -0.155 0.877       
Rsquare = 0.103 (max possible = 9.97e-01 )
Likelihood ratio test p = 2.37e-04 
Wald test p = 8.91e-05 
Score (logrank) test p = 5.48e-05 

B cell naive_XCELL in PAAD (n=179):
Model: Surv(OS, EVENT) ~ `B cell naive_XCELL` + Age + Stage + Gender + Race + Purity + `FAM83H` 
165 patients with 89 dying ( 14 missing obs. )
                       coef    HR se(coef) 95%CI_l  95%CI_u      z     p signif
`B cell naive_XCELL` -1.358 0.257    4.476   0.000 1660.692 -0.303 0.762       
Age                   0.020 1.021    0.011   0.999    1.042  1.870 0.062      ·
Stage2                0.566 1.762    0.433   0.754    4.119  1.307 0.191       
Stage3               -0.005 0.995    1.093   0.117    8.481 -0.005 0.996       
Stage4                0.054 1.055    0.826   0.209    5.323  0.065 0.948       
Gendermale           -0.234 0.791    0.217   0.517    1.211 -1.079 0.281       
RaceBlack             0.249 1.282    0.744   0.298    5.514  0.334 0.738       
RaceWhite             0.465 1.592    0.475   0.628    4.036  0.980 0.327       
Purity               -0.770 0.463    0.434   0.198    1.084 -1.774 0.076      ·
FAM83H                0.293 1.340    0.131   1.036    1.734  2.226 0.026      *
Rsquare = 0.121 (max possible = 9.91e-01 )
Likelihood ratio test p = 1.89e-02 
Wald test p = 4.83e-02 
Score (logrank) test p = 3.94e-02 

B cell naive_XCELL in PCPG (n=181):
Model: Surv(OS, EVENT) ~ `B cell naive_XCELL` + Age + Gender + Race + Purity + `FAM83H` 
164 patients with 7 dying ( 17 missing obs. )
                          coef           HR     se(coef)     95%CI_l
`B cell naive_XCELL` -5116.994 0.000000e+00 99428317.363       0.000
Age                      0.166 1.181000e+00        0.039       1.095
Gendermale               1.086 2.962000e+00        1.121       0.329
RaceBlack              -10.248 0.000000e+00     2652.677       0.000
RaceWhite               15.119 3.680844e+06     2651.678       0.000
Purity                  24.022 2.708793e+10        4.921 1753271.368
FAM83H                   3.575 3.569200e+01        0.539      12.413
                          95%CI_u      z     p signif
`B cell naive_XCELL`          Inf  0.000 1.000   <NA>
Age                  1.274000e+00  4.308 0.000    ***
Gendermale           2.664600e+01  0.969 0.333       
RaceBlack                     Inf -0.004 0.997       
RaceWhite                     Inf  0.006 0.995       
Purity               4.185069e+14  4.881 0.000    ***
FAM83H               1.026240e+02  6.634 0.000    ***
Rsquare = 0.219 (max possible = 3.07e-01 )
Likelihood ratio test p = 9.68e-07 
Wald test p = 1e+00 
Score (logrank) test p = 6.76e-06 

B cell naive_XCELL in PRAD (n=498):
Model: Surv(OS, EVENT) ~ `B cell naive_XCELL` + Age + Race + Purity + `FAM83H` 
403 patients with 9 dying ( 95 missing obs. )
                            coef           HR     se(coef)      95%CI_l
`B cell naive_XCELL` -289675.287 0.000000e+00 10833867.365        0.000
Age                        0.009 1.009000e+00        0.056        0.904
RaceBlack                 18.962 1.718749e+08        1.125 18948925.784
RaceWhite                 20.222 6.059561e+08        1.125 66805672.111
Purity                     1.124 3.076000e+00        1.386        0.203
FAM83H                    -0.104 9.010000e-01        0.606        0.275
                          95%CI_u      z     p signif
`B cell naive_XCELL`          Inf -0.027 0.979       
Age                  1.125000e+00  0.154 0.878       
RaceBlack            1.558979e+09 16.855 0.000    ***
RaceWhite            5.496281e+09 17.975 0.000    ***
Purity               4.654600e+01  0.810 0.418       
FAM83H               2.956000e+00 -0.171 0.864       
Rsquare = 0.01 (max possible = 1.83e-01 )
Likelihood ratio test p = 6.87e-01 
Wald test p = 1e+00 
Score (logrank) test p = 8.75e-01 

B cell naive_XCELL in READ (n=166):
Model: Surv(OS, EVENT) ~ `B cell naive_XCELL` + Age + Stage + Gender + Race + Purity + `FAM83H` 
72 patients with 13 dying ( 94 missing obs. )
                         coef           HR  se(coef) 95%CI_l       95%CI_u
`B cell naive_XCELL` -461.207        0.000   426.685   0.000 7.850132e+162
Age                     0.102        1.107     0.044   1.016  1.207000e+00
Stage2                 -1.728        0.178     1.311   0.014  2.321000e+00
Stage3                 -0.478        0.620     1.015   0.085  4.535000e+00
Stage4                 -1.086        0.337     1.144   0.036  3.178000e+00
Gendermale             -0.106        0.899     0.821   0.180  4.490000e+00
RaceBlack              -1.134        0.322 54294.910   0.000           Inf
RaceWhite              16.294 11918642.968 53752.175   0.000           Inf
Purity                 -1.022        0.360     1.542   0.018  7.396000e+00
FAM83H                 -0.094        0.910     0.716   0.224  3.700000e+00
                          z     p signif
`B cell naive_XCELL` -1.081 0.280       
Age                   2.311 0.021      *
Stage2               -1.318 0.188       
Stage3               -0.471 0.638       
Stage4               -0.949 0.342       
Gendermale           -0.130 0.897       
RaceBlack             0.000 1.000   <NA>
RaceWhite             0.000 1.000   <NA>
Purity               -0.663 0.508       
FAM83H               -0.132 0.895       
Rsquare = 0.257 (max possible = 7.04e-01 )
Likelihood ratio test p = 1.88e-02 
Wald test p = 9.42e-01 
Score (logrank) test p = 4.64e-02 

B cell naive_XCELL in SARC (n=260):
Model: Surv(OS, EVENT) ~ `B cell naive_XCELL` + Age + Gender + Race + Purity + `FAM83H` 
233 patients with 90 dying ( 27 missing obs. )
                       coef    HR se(coef) 95%CI_l      95%CI_u      z     p
`B cell naive_XCELL`  0.508 1.662    9.772   0.000 3.458438e+08  0.052 0.959
Age                   0.025 1.025    0.008   1.009 1.042000e+00  2.988 0.003
Gendermale           -0.069 0.933    0.227   0.598 1.456000e+00 -0.304 0.761
RaceBlack            -0.164 0.849    1.087   0.101 7.154000e+00 -0.150 0.880
RaceWhite            -0.491 0.612    1.022   0.083 4.538000e+00 -0.480 0.631
Purity                1.095 2.989    0.618   0.890 1.003600e+01  1.772 0.076
FAM83H                0.157 1.170    0.114   0.937 1.462000e+00  1.386 0.166
                     signif
`B cell naive_XCELL`       
Age                      **
Gendermale                 
RaceBlack                  
RaceWhite                  
Purity                    ·
FAM83H                     
Rsquare = 0.05 (max possible = 9.75e-01 )
Likelihood ratio test p = 1.02e-01 
Wald test p = 1.33e-01 
Score (logrank) test p = 1.33e-01 

B cell naive_XCELL in SKCM (n=471):
Model: Surv(OS, EVENT) ~ `B cell naive_XCELL` + Age + Stage + Gender + Race + Purity + `FAM83H` 
390 patients with 186 dying ( 81 missing obs. )
                       coef    HR se(coef) 95%CI_l 95%CI_u      z     p signif
`B cell naive_XCELL` -0.286 0.751    2.550   0.005 111.280 -0.112 0.911       
Age                   0.017 1.017    0.005   1.007   1.028  3.303 0.001     **
Stage2                0.206 1.228    0.220   0.797   1.892  0.932 0.351       
Stage3                0.626 1.869    0.204   1.252   2.791  3.060 0.002     **
Stage4                1.345 3.838    0.353   1.921   7.667  3.809 0.000    ***
Gendermale           -0.083 0.920    0.158   0.675   1.254 -0.528 0.597       
RaceWhite            -1.202 0.301    0.405   0.136   0.664 -2.971 0.003     **
Purity                0.935 2.547    0.350   1.282   5.060  2.669 0.008     **
FAM83H                0.220 1.246    0.075   1.075   1.445  2.925 0.003     **
Rsquare = 0.144 (max possible = 9.92e-01 )
Likelihood ratio test p = 9.75e-10 
Wald test p = 7.5e-10 
Score (logrank) test p = 7.54e-11 

B cell naive_XCELL in SKCM-Primary (n=103):
Model: Surv(OS, EVENT) ~ `B cell naive_XCELL` + Age + Stage + Gender + Race + Purity + `FAM83H` 
94 patients with 26 dying ( 9 missing obs. )
                        coef           HR se(coef) 95%CI_l      95%CI_u      z
`B cell naive_XCELL` -10.444 0.000000e+00   29.073   0.000 1.627097e+20 -0.359
Age                    0.013 1.013000e+00    0.016   0.981 1.046000e+00  0.801
Stage2                17.429 3.711142e+07 6209.835   0.000          Inf  0.003
Stage3                17.953 6.266916e+07 6209.835   0.000          Inf  0.003
Stage4                20.244 6.194705e+08 6209.835   0.000          Inf  0.003
Gendermale             0.263 1.301000e+00    0.445   0.543 3.115000e+00  0.591
RaceWhite             -1.153 3.160000e-01    0.640   0.090 1.108000e+00 -1.800
Purity                 0.426 1.531000e+00    0.995   0.218 1.075800e+01  0.429
FAM83H                 0.163 1.176000e+00    0.257   0.711 1.947000e+00  0.632
                         p signif
`B cell naive_XCELL` 0.719       
Age                  0.423       
Stage2               0.998       
Stage3               0.998       
Stage4               0.997       
Gendermale           0.555       
RaceWhite            0.072      ·
Purity               0.668       
FAM83H               0.527       
Rsquare = 0.152 (max possible = 8.69e-01 )
Likelihood ratio test p = 7.86e-02 
Wald test p = 7.18e-02 
Score (logrank) test p = 6.69e-03 

B cell naive_XCELL in SKCM-Metastasis (n=368):
Model: Surv(OS, EVENT) ~ `B cell naive_XCELL` + Age + Stage + Gender + Race + Purity + `FAM83H` 
296 patients with 160 dying ( 72 missing obs. )
                       coef    HR se(coef) 95%CI_l 95%CI_u      z     p signif
`B cell naive_XCELL`  0.332 1.394    2.519   0.010 194.133  0.132 0.895       
Age                   0.020 1.020    0.006   1.008   1.031  3.447 0.001     **
Stage2                0.108 1.114    0.232   0.707   1.756  0.466 0.641       
Stage3                0.582 1.789    0.209   1.187   2.697  2.779 0.005     **
Stage4                1.118 3.059    0.401   1.393   6.717  2.786 0.005     **
Gendermale           -0.097 0.908    0.173   0.647   1.274 -0.559 0.576       
RaceWhite            -1.056 0.348    0.606   0.106   1.140 -1.743 0.081      ·
Purity                1.051 2.862    0.383   1.352   6.057  2.748 0.006     **
FAM83H                0.191 1.211    0.082   1.032   1.421  2.348 0.019      *
Rsquare = 0.15 (max possible = 9.95e-01 )
Likelihood ratio test p = 2.29e-07 
Wald test p = 3.96e-07 
Score (logrank) test p = 1.35e-07 

B cell naive_XCELL in STAD (n=415):
Model: Surv(OS, EVENT) ~ `B cell naive_XCELL` + Age + Stage + Gender + Race + Purity + `FAM83H` 
289 patients with 111 dying ( 126 missing obs. )
                       coef    HR se(coef) 95%CI_l 95%CI_u      z     p signif
`B cell naive_XCELL` -0.835 0.434    3.177   0.001 219.550 -0.263 0.793       
Age                   0.031 1.031    0.010   1.011   1.052  2.982 0.003     **
Stage2                0.623 1.864    0.395   0.860   4.039  1.578 0.114       
Stage3                0.993 2.700    0.365   1.319   5.527  2.718 0.007     **
Stage4                1.442 4.229    0.506   1.570  11.392  2.852 0.004     **
Gendermale            0.183 1.201    0.209   0.797   1.810  0.875 0.382       
RaceBlack             0.439 1.552    0.453   0.639   3.771  0.970 0.332       
RaceWhite             0.164 1.179    0.248   0.726   1.914  0.664 0.507       
Purity               -0.481 0.618    0.378   0.295   1.296 -1.274 0.203       
FAM83H               -0.233 0.792    0.088   0.667   0.941 -2.648 0.008     **
Rsquare = 0.09 (max possible = 9.79e-01 )
Likelihood ratio test p = 2.35e-03 
Wald test p = 2.61e-03 
Score (logrank) test p = 2.33e-03 

B cell naive_XCELL in TGCT (n=150):
Model: Surv(OS, EVENT) ~ `B cell naive_XCELL` + Age + Stage + Race + Purity + `FAM83H` 
75 patients with 2 dying ( 75 missing obs. )
                        coef            HR   se(coef) 95%CI_l 95%CI_u      z
`B cell naive_XCELL` 550.712 1.482710e+239 153339.666       0     Inf  0.004
Age                   -2.105  1.220000e-01    792.065       0     Inf -0.003
Stage2                -8.726  0.000000e+00  22296.381       0     Inf  0.000
Stage3                -0.528  5.900000e-01  25382.004       0     Inf  0.000
RaceBlack             24.478  4.271455e+10  27568.969       0     Inf  0.001
RaceWhite            -41.372  0.000000e+00  27568.971       0     Inf -0.002
Purity                63.688  4.563470e+27  78341.325       0     Inf  0.001
FAM83H                 8.394  4.418501e+03   5851.493       0     Inf  0.001
                         p signif
`B cell naive_XCELL` 0.997       
Age                  0.998       
Stage2               1.000   <NA>
Stage3               1.000   <NA>
RaceBlack            0.999       
RaceWhite            0.999       
Purity               0.999       
FAM83H               0.999       
Rsquare = 0.14 (max possible = 1.4e-01 )
Likelihood ratio test p = 1.84e-01 
Wald test p = 1e+00 
Score (logrank) test p = 4.68e-03 

B cell naive_XCELL in THCA (n=509):
Model: Surv(OS, EVENT) ~ `B cell naive_XCELL` + Age + Stage + Gender + Race + Purity + `FAM83H` 
395 patients with 16 dying ( 114 missing obs. )
                       coef           HR se(coef) 95%CI_l      95%CI_u      z
`B cell naive_XCELL` -3.416        0.033   17.672   0.000 3.624572e+13 -0.193
Age                   0.167        1.181    0.033   1.108 1.260000e+00  5.086
Stage2               -0.743        0.476    1.114   0.054 4.226000e+00 -0.667
Stage3                0.298        1.347    0.899   0.231 7.840000e+00  0.331
Stage4                1.618        5.043    1.058   0.635 4.007400e+01  1.530
Gendermale           -0.101        0.904    0.709   0.225 3.628000e+00 -0.142
RaceBlack            17.850 56502566.806 9651.961   0.000          Inf  0.002
RaceWhite            17.529 40979358.732 9651.961   0.000          Inf  0.002
Purity                2.487       12.025    1.200   1.145 1.262800e+02  2.073
FAM83H                1.501        4.485    0.605   1.369 1.469100e+01  2.479
                         p signif
`B cell naive_XCELL` 0.847       
Age                  0.000    ***
Stage2               0.505       
Stage3               0.741       
Stage4               0.126       
Gendermale           0.887       
RaceBlack            0.999       
RaceWhite            0.999       
Purity               0.038      *
FAM83H               0.013      *
Rsquare = 0.162 (max possible = 3.47e-01 )
Likelihood ratio test p = 4.69e-11 
Wald test p = 1.02e-03 
Score (logrank) test p = 4.23e-11 

B cell naive_XCELL in THYM (n=120):
Model: Surv(OS, EVENT) ~ `B cell naive_XCELL` + Age + Gender + Race + Purity + `FAM83H` 
113 patients with 9 dying ( 7 missing obs. )
                        coef     HR  se(coef) 95%CI_l      95%CI_u      z     p
`B cell naive_XCELL`   3.972 53.080    19.690   0.000 3.057039e+18  0.202 0.840
Age                    0.037  1.038     0.033   0.972 1.107000e+00  1.112 0.266
Gendermale            -0.286  0.751     0.756   0.171 3.306000e+00 -0.378 0.705
RaceBlack            -15.844  0.000 10643.356   0.000          Inf -0.001 0.999
RaceWhite              0.882  2.416     1.184   0.237 2.458800e+01  0.745 0.456
Purity                 0.261  1.299     1.128   0.142 1.185800e+01  0.232 0.817
FAM83H                 0.455  1.577     0.441   0.664 3.743000e+00  1.033 0.302
                     signif
`B cell naive_XCELL`       
Age                        
Gendermale                 
RaceBlack                  
RaceWhite                  
Purity                     
FAM83H                     
Rsquare = 0.054 (max possible = 4.51e-01 )
Likelihood ratio test p = 5.11e-01 
Wald test p = 6.36e-01 
Score (logrank) test p = 5.33e-01 

B cell naive_XCELL in UCEC (n=545):
Model: Surv(OS, EVENT) ~ `B cell naive_XCELL` + Age + Race + Purity + `FAM83H` 
85 patients with 16 dying ( 460 missing obs. )
                         coef    HR se(coef) 95%CI_l      95%CI_u      z     p
`B cell naive_XCELL` -102.193 0.000  147.711   0.000 2.239285e+81 -0.692 0.489
Age                    -0.003 0.997    0.029   0.943 1.055000e+00 -0.089 0.929
RaceWhite               1.434 4.194    0.697   1.069 1.645000e+01  2.056 0.040
Purity                  1.070 2.916    1.180   0.288 2.948600e+01  0.907 0.365
FAM83H                 -0.027 0.973    0.418   0.429 2.209000e+00 -0.066 0.948
                     signif
`B cell naive_XCELL`       
Age                        
RaceWhite                 *
Purity                     
FAM83H                     
Rsquare = 0.088 (max possible = 7.29e-01 )
Likelihood ratio test p = 1.65e-01 
Wald test p = 2.76e-01 
Score (logrank) test p = 2.05e-01 

B cell naive_XCELL in UCS (n=57):
Model: Surv(OS, EVENT) ~ `B cell naive_XCELL` + Age + Race + Purity + `FAM83H` 
52 patients with 32 dying ( 5 missing obs. )
                        coef           HR se(coef) 95%CI_l      95%CI_u      z
`B cell naive_XCELL` -42.494        0.000  132.845   0.000 4.193107e+94 -0.320
Age                    0.044        1.045    0.025   0.995 1.097000e+00  1.767
RaceBlack             17.653 46385836.291 6478.449   0.000          Inf  0.003
RaceWhite             17.885 58537933.176 6478.449   0.000          Inf  0.003
Purity                -0.740        0.477    1.197   0.046 4.982000e+00 -0.618
FAM83H                 0.032        1.033    0.188   0.714 1.492000e+00  0.171
                         p signif
`B cell naive_XCELL` 0.749       
Age                  0.077      ·
RaceBlack            0.998       
RaceWhite            0.998       
Purity               0.536       
FAM83H               0.864       
Rsquare = 0.121 (max possible = 9.83e-01 )
Likelihood ratio test p = 3.49e-01 
Wald test p = 4.68e-01 
Score (logrank) test p = 3.61e-01 

B cell naive_XCELL in UVM (n=80):
Model: Surv(OS, EVENT) ~ `B cell naive_XCELL` + Age + Stage + Gender + Purity + `FAM83H` 
77 patients with 22 dying ( 3 missing obs. )
                          coef     HR  se(coef) 95%CI_l 95%CI_u      z     p
`B cell naive_XCELL` -7682.321  0.000 33903.915   0.000     Inf -0.227 0.821
Age                      0.039  1.039     0.019   1.001   1.079  2.003 0.045
Stage3                  -0.054  0.948     0.525   0.339   2.652 -0.102 0.919
Stage4                   3.661 38.901     1.215   3.592 421.278  3.012 0.003
Gendermale               0.337  1.400     0.490   0.536   3.655  0.688 0.492
Purity                   1.253  3.501     1.219   0.321  38.184  1.028 0.304
FAM83H                   0.432  1.541     0.360   0.760   3.123  1.200 0.230
                     signif
`B cell naive_XCELL`       
Age                       *
Stage3                     
Stage4                   **
Gendermale                 
Purity                     
FAM83H                     
Rsquare = 0.286 (max possible = 8.72e-01 )
Likelihood ratio test p = 5.14e-04 
Wald test p = 5.58e-02 
Score (logrank) test p = 2.48e-09 

B cell plasma_CIBERSORT in ACC (n=79):
Model: Surv(OS, EVENT) ~ `B cell plasma_CIBERSORT` + Age + Gender + Race + Purity + `FAM83H` 
64 patients with 24 dying ( 15 missing obs. )
                            coef           HR  se(coef) 95%CI_l  95%CI_u     z
`B cell plasma_CIBERSORT`  1.219        3.384     2.968   0.010 1137.106 0.411
Age                        0.008        1.008     0.013   0.983    1.035 0.628
Gendermale                 0.773        2.166     0.446   0.904    5.187 1.735
RaceBlack                 -0.561        0.571 14373.415   0.000      Inf 0.000
RaceWhite                 16.820 20165847.098 12535.016   0.000      Inf 0.001
Purity                     0.049        1.051     2.305   0.011   96.331 0.021
FAM83H                     0.661        1.936     0.199   1.310    2.860 3.317
                              p signif
`B cell plasma_CIBERSORT` 0.681       
Age                       0.530       
Gendermale                0.083      ·
RaceBlack                 1.000   <NA>
RaceWhite                 0.999       
Purity                    0.983       
FAM83H                    0.001     **
Rsquare = 0.209 (max possible = 9.38e-01 )
Likelihood ratio test p = 3.57e-02 
Wald test p = 6.52e-02 
Score (logrank) test p = 2.53e-02 

B cell plasma_CIBERSORT in BLCA (n=408):
Model: Surv(OS, EVENT) ~ `B cell plasma_CIBERSORT` + Age + Stage + Gender + Race + Purity + `FAM83H` 
348 patients with 160 dying ( 60 missing obs. )
                            coef          HR se(coef) 95%CI_l 95%CI_u      z
`B cell plasma_CIBERSORT` -0.203       0.816    1.230   0.073   9.088 -0.165
Age                        0.033       1.034    0.009   1.017   1.052  3.864
Stage2                    14.545 2074953.659 1856.808   0.000     Inf  0.008
Stage3                    14.970 3173404.691 1856.808   0.000     Inf  0.008
Stage4                    15.518 5487102.506 1856.808   0.000     Inf  0.008
Gendermale                -0.168       0.846    0.179   0.596   1.200 -0.938
RaceBlack                  0.702       2.017    0.447   0.840   4.844  1.570
RaceWhite                  0.102       1.108    0.356   0.551   2.228  0.287
Purity                     0.163       1.177    0.346   0.597   2.320  0.470
FAM83H                    -0.033       0.967    0.098   0.799   1.172 -0.338
                              p signif
`B cell plasma_CIBERSORT` 0.869       
Age                       0.000    ***
Stage2                    0.994       
Stage3                    0.994       
Stage4                    0.993       
Gendermale                0.348       
RaceBlack                 0.116       
RaceWhite                 0.774       
Purity                    0.638       
FAM83H                    0.735       
Rsquare = 0.131 (max possible = 9.91e-01 )
Likelihood ratio test p = 4.63e-07 
Wald test p = 2.74e-06 
Score (logrank) test p = 7.66e-07 

B cell plasma_CIBERSORT in BRCA (n=1100):
Model: Surv(OS, EVENT) ~ `B cell plasma_CIBERSORT` + Age + Stage + Gender + Race + Purity + `FAM83H` 
878 patients with 121 dying ( 222 missing obs. )
                            coef     HR se(coef) 95%CI_l 95%CI_u      z     p
`B cell plasma_CIBERSORT` -0.207  0.813    1.691   0.030  22.378 -0.122 0.903
Age                        0.036  1.036    0.008   1.021   1.052  4.738 0.000
Stage2                     0.407  1.503    0.304   0.828   2.727  1.339 0.181
Stage3                     1.192  3.294    0.313   1.783   6.087  3.805 0.000
Stage4                     2.515 12.365    0.389   5.774  26.477  6.473 0.000
Gendermale                 0.042  1.043    1.009   0.144   7.535  0.042 0.967
RaceBlack                  0.005  1.005    0.620   0.298   3.389  0.008 0.993
RaceWhite                 -0.225  0.799    0.597   0.248   2.575 -0.376 0.707
Purity                     0.540  1.716    0.432   0.736   4.005  1.250 0.211
FAM83H                    -0.032  0.968    0.127   0.755   1.242 -0.255 0.799
                          signif
`B cell plasma_CIBERSORT`       
Age                          ***
Stage2                          
Stage3                       ***
Stage4                       ***
Gendermale                      
RaceBlack                       
RaceWhite                       
Purity                          
FAM83H                          
Rsquare = 0.081 (max possible = 7.85e-01 )
Likelihood ratio test p = 7.17e-12 
Wald test p = 2.4e-15 
Score (logrank) test p = 3.25e-21 

B cell plasma_CIBERSORT in BRCA-Basal (n=191):
Model: Surv(OS, EVENT) ~ `B cell plasma_CIBERSORT` + Age + Stage + Race + Purity + `FAM83H` 
163 patients with 24 dying ( 28 missing obs. )
                            coef           HR se(coef) 95%CI_l 95%CI_u      z
`B cell plasma_CIBERSORT` -3.388 3.400000e-02    4.523   0.000 238.939 -0.749
Age                        0.010 1.010000e+00    0.018   0.975   1.047  0.552
Stage2                    18.687 1.305685e+08 6377.954   0.000     Inf  0.003
Stage3                    20.126 5.503318e+08 6377.954   0.000     Inf  0.003
Stage4                    21.591 2.381094e+09 6377.954   0.000     Inf  0.003
RaceBlack                 -0.669 5.120000e-01    1.131   0.056   4.703 -0.591
RaceWhite                 -0.989 3.720000e-01    1.135   0.040   3.442 -0.871
Purity                     0.998 2.712000e+00    1.003   0.380  19.351  0.995
FAM83H                     0.382 1.466000e+00    0.302   0.811   2.649  1.266
                              p signif
`B cell plasma_CIBERSORT` 0.454       
Age                       0.581       
Stage2                    0.998       
Stage3                    0.997       
Stage4                    0.997       
RaceBlack                 0.554       
RaceWhite                 0.384       
Purity                    0.320       
FAM83H                    0.206       
Rsquare = 0.168 (max possible = 7.18e-01 )
Likelihood ratio test p = 4.33e-04 
Wald test p = 8.95e-03 
Score (logrank) test p = 5.75e-06 

B cell plasma_CIBERSORT in BRCA-Her2 (n=82):
Model: Surv(OS, EVENT) ~ `B cell plasma_CIBERSORT` + Age + Stage + Race + Purity + `FAM83H` 
59 patients with 11 dying ( 23 missing obs. )
                            coef           HR  se(coef) 95%CI_l      95%CI_u
`B cell plasma_CIBERSORT` -2.069 1.260000e-01    11.883   0.000 1.645387e+09
Age                        0.024 1.024000e+00     0.028   0.969 1.082000e+00
Stage2                    18.179 7.852324e+07 14933.570   0.000          Inf
Stage3                    20.127 5.506866e+08 14933.570   0.000          Inf
Stage4                        NA           NA     0.000      NA           NA
RaceBlack                 -3.228 4.000000e-02     1.795   0.001 1.336000e+00
RaceWhite                 -2.096 1.230000e-01     1.520   0.006 2.420000e+00
Purity                     3.802 4.478800e+01     2.700   0.225 8.908937e+03
FAM83H                    -0.596 5.510000e-01     0.641   0.157 1.936000e+00
                               z     p signif
`B cell plasma_CIBERSORT` -0.174 0.862       
Age                        0.837 0.403       
Stage2                     0.001 0.999       
Stage3                     0.001 0.999       
Stage4                        NA    NA   <NA>
RaceBlack                 -1.798 0.072      ·
RaceWhite                 -1.379 0.168       
Purity                     1.408 0.159       
FAM83H                    -0.929 0.353       
Rsquare = 0.381 (max possible = 6.68e-01 )
Likelihood ratio test p = 4.26e-04 
Wald test p = 3.04e-01 
Score (logrank) test p = 3.2e-14 

B cell plasma_CIBERSORT in BRCA-LumA (n=568):
Model: Surv(OS, EVENT) ~ `B cell plasma_CIBERSORT` + Age + Stage + Gender + Race + Purity + `FAM83H` 
464 patients with 55 dying ( 104 missing obs. )
                             coef    HR se(coef) 95%CI_l  95%CI_u      z     p
`B cell plasma_CIBERSORT`   1.762 5.821    2.671   0.031 1091.864  0.660 0.509
Age                         0.049 1.050    0.012   1.026    1.075  4.136 0.000
Stage2                      0.321 1.379    0.374   0.662    2.871  0.859 0.391
Stage3                      0.856 2.355    0.394   1.088    5.096  2.174 0.030
Stage4                      2.216 9.168    0.602   2.818   29.828  3.681 0.000
Gendermale                -15.308 0.000 3467.061   0.000      Inf -0.004 0.996
RaceBlack                  -0.419 0.658    1.175   0.066    6.578 -0.357 0.721
RaceWhite                   0.272 1.312    1.033   0.173    9.931  0.263 0.792
Purity                      0.283 1.327    0.640   0.379    4.652  0.443 0.658
FAM83H                     -0.010 0.990    0.204   0.663    1.477 -0.050 0.960
                          signif
`B cell plasma_CIBERSORT`       
Age                          ***
Stage2                          
Stage3                         *
Stage4                       ***
Gendermale                      
RaceBlack                       
RaceWhite                       
Purity                          
FAM83H                          
Rsquare = 0.071 (max possible = 6.81e-01 )
Likelihood ratio test p = 1.82e-04 
Wald test p = 3.84e-05 
Score (logrank) test p = 8.54e-07 

B cell plasma_CIBERSORT in BRCA-LumB (n=219):
Model: Surv(OS, EVENT) ~ `B cell plasma_CIBERSORT` + Age + Stage + Gender + Race + Purity + `FAM83H` 
157 patients with 25 dying ( 62 missing obs. )
                            coef          HR se(coef) 95%CI_l   95%CI_u      z
`B cell plasma_CIBERSORT`  2.884      17.889    3.437   0.021 15082.801  0.839
Age                        0.044       1.045    0.021   1.004     1.089  2.130
Stage2                     0.653       1.921    1.069   0.236    15.622  0.611
Stage3                     1.552       4.721    1.066   0.584    38.134  1.456
Stage4                     1.951       7.033    1.192   0.680    72.756  1.636
Gendermale                 1.180       3.254    1.116   0.365    28.979  1.058
RaceBlack                 16.109 9912133.220 4679.532   0.000       Inf  0.003
RaceWhite                 15.475 5254201.385 4679.532   0.000       Inf  0.003
Purity                     1.514       4.546    1.359   0.317    65.200  1.114
FAM83H                    -0.330       0.719    0.290   0.407     1.270 -1.136
                              p signif
`B cell plasma_CIBERSORT` 0.401       
Age                       0.033      *
Stage2                    0.541       
Stage3                    0.145       
Stage4                    0.102       
Gendermale                0.290       
RaceBlack                 0.997       
RaceWhite                 0.997       
Purity                    0.265       
FAM83H                    0.256       
Rsquare = 0.116 (max possible = 6.98e-01 )
Likelihood ratio test p = 3.52e-02 
Wald test p = 4.17e-02 
Score (logrank) test p = 1.27e-02 

B cell plasma_CIBERSORT in CESC (n=306):
Model: Surv(OS, EVENT) ~ `B cell plasma_CIBERSORT` + Age + Race + Purity + `FAM83H` 
227 patients with 55 dying ( 79 missing obs. )
                            coef    HR se(coef) 95%CI_l 95%CI_u      z     p
`B cell plasma_CIBERSORT` -0.250 0.779    2.331   0.008  75.147 -0.107 0.915
Age                        0.013 1.013    0.010   0.993   1.032  1.292 0.196
RaceBlack                  0.700 2.014    1.082   0.242  16.802  0.647 0.518
RaceWhite                  0.549 1.731    1.024   0.233  12.879  0.536 0.592
Purity                     0.591 1.807    0.767   0.402   8.122  0.771 0.441
FAM83H                     0.375 1.455    0.204   0.976   2.170  1.842 0.065
                          signif
`B cell plasma_CIBERSORT`       
Age                             
RaceBlack                       
RaceWhite                       
Purity                          
FAM83H                         ·
Rsquare = 0.029 (max possible = 8.91e-01 )
Likelihood ratio test p = 3.54e-01 
Wald test p = 3.73e-01 
Score (logrank) test p = 3.63e-01 

B cell plasma_CIBERSORT in CHOL (n=36):
Model: Surv(OS, EVENT) ~ `B cell plasma_CIBERSORT` + Age + Stage + Gender + Race + Purity + `FAM83H` 
36 patients with 18 dying ( 0 missing obs. )
                             coef    HR se(coef) 95%CI_l 95%CI_u      z     p
`B cell plasma_CIBERSORT`  -8.276 0.000    7.481   0.000 593.446 -1.106 0.269
Age                         0.055 1.057    0.032   0.992   1.126  1.714 0.087
Stage2                      1.465 4.328    0.768   0.961  19.499  1.908 0.056
Stage3                    -21.884 0.000 8332.507   0.000     Inf -0.003 0.998
Stage4                      2.200 9.025    0.865   1.656  49.195  2.543 0.011
Gendermale                  1.084 2.958    0.732   0.705  12.413  1.482 0.138
RaceBlack                   1.151 3.161    1.553   0.151  66.392  0.741 0.459
RaceWhite                  -0.994 0.370    0.862   0.068   2.006 -1.153 0.249
Purity                      1.141 3.130    1.474   0.174  56.236  0.774 0.439
FAM83H                     -1.386 0.250    0.431   0.107   0.582 -3.214 0.001
                          signif
`B cell plasma_CIBERSORT`       
Age                            ·
Stage2                         ·
Stage3                          
Stage4                         *
Gendermale                      
RaceBlack                       
RaceWhite                       
Purity                          
FAM83H                        **
Rsquare = 0.449 (max possible = 9.46e-01 )
Likelihood ratio test p = 1.82e-02 
Wald test p = 6.29e-02 
Score (logrank) test p = 6.28e-03 

B cell plasma_CIBERSORT in COAD (n=458):
Model: Surv(OS, EVENT) ~ `B cell plasma_CIBERSORT` + Age + Stage + Gender + Race + Purity + `FAM83H` 
236 patients with 58 dying ( 222 missing obs. )
                            coef     HR se(coef) 95%CI_l 95%CI_u      z     p
`B cell plasma_CIBERSORT` -3.877  0.021    2.846   0.000   5.481 -1.362 0.173
Age                        0.025  1.025    0.013   1.000   1.051  1.955 0.051
Stage2                     0.457  1.579    0.639   0.451   5.528  0.714 0.475
Stage3                     1.148  3.153    0.630   0.917  10.840  1.823 0.068
Stage4                     2.306 10.035    0.633   2.902  34.706  3.643 0.000
Gendermale                 0.302  1.352    0.292   0.763   2.397  1.034 0.301
RaceBlack                 -0.278  0.757    0.853   0.142   4.029 -0.326 0.744
RaceWhite                 -0.244  0.784    0.795   0.165   3.721 -0.307 0.759
Purity                    -0.334  0.716    0.656   0.198   2.591 -0.509 0.611
FAM83H                    -0.119  0.888    0.217   0.580   1.359 -0.547 0.584
                          signif
`B cell plasma_CIBERSORT`       
Age                            ·
Stage2                          
Stage3                         ·
Stage4                       ***
Gendermale                      
RaceBlack                       
RaceWhite                       
Purity                          
FAM83H                          
Rsquare = 0.135 (max possible = 8.97e-01 )
Likelihood ratio test p = 1.75e-04 
Wald test p = 1.25e-04 
Score (logrank) test p = 1.67e-05 

B cell plasma_CIBERSORT in DLBC (n=48):
Model: Surv(OS, EVENT) ~ `B cell plasma_CIBERSORT` + Age + Gender + Race + Purity + `FAM83H` 
41 patients with 5 dying ( 7 missing obs. )
                              coef    HR se(coef) 95%CI_l      95%CI_u      z
`B cell plasma_CIBERSORT` -103.848 0.000  158.066   0.000 2.790198e+89 -0.657
Age                         -0.028 0.972    0.048   0.884 1.069000e+00 -0.580
Gendermale                  -0.060 0.942    1.419   0.058 1.519000e+01 -0.042
RaceBlack                   -0.235 0.790    2.245   0.010 6.438100e+01 -0.105
RaceWhite                   -2.341 0.096    1.703   0.003 2.709000e+00 -1.375
Purity                      -0.224 0.799    2.559   0.005 1.206020e+02 -0.087
FAM83H                       1.307 3.696    0.767   0.822 1.662100e+01  1.704
                              p signif
`B cell plasma_CIBERSORT` 0.511       
Age                       0.562       
Gendermale                0.966       
RaceBlack                 0.916       
RaceWhite                 0.169       
Purity                    0.930       
FAM83H                    0.088      ·
Rsquare = 0.22 (max possible = 5.58e-01 )
Likelihood ratio test p = 1.77e-01 
Wald test p = 5.32e-01 
Score (logrank) test p = 1.23e-01 

B cell plasma_CIBERSORT in ESCA (n=185):
Model: Surv(OS, EVENT) ~ `B cell plasma_CIBERSORT` + Age + Stage + Gender + Race + Purity + `FAM83H` 
140 patients with 47 dying ( 45 missing obs. )
                            coef     HR se(coef) 95%CI_l 95%CI_u      z     p
`B cell plasma_CIBERSORT` -5.521  0.004    2.536   0.000   0.576 -2.177 0.029
Age                        0.009  1.009    0.014   0.982   1.037  0.654 0.513
Stage2                     0.705  2.025    0.706   0.507   8.086  0.999 0.318
Stage3                     1.462  4.313    0.710   1.073  17.332  2.060 0.039
Stage4                     3.108 22.375    0.804   4.628 108.172  3.866 0.000
Gendermale                 0.293  1.340    0.543   0.463   3.884  0.540 0.590
RaceBlack                  0.978  2.659    1.078   0.321  22.015  0.907 0.364
RaceWhite                 -0.226  0.798    0.455   0.327   1.947 -0.497 0.619
Purity                     0.467  1.595    0.790   0.339   7.502  0.591 0.555
FAM83H                    -0.213  0.808    0.160   0.590   1.107 -1.326 0.185
                          signif
`B cell plasma_CIBERSORT`      *
Age                             
Stage2                          
Stage3                         *
Stage4                       ***
Gendermale                      
RaceBlack                       
RaceWhite                       
Purity                          
FAM83H                          
Rsquare = 0.182 (max possible = 9.32e-01 )
Likelihood ratio test p = 1.72e-03 
Wald test p = 1.38e-03 
Score (logrank) test p = 9.92e-05 

B cell plasma_CIBERSORT in GBM (n=153):
Model: Surv(OS, EVENT) ~ `B cell plasma_CIBERSORT` + Age + Gender + Race + Purity + `FAM83H` 
135 patients with 108 dying ( 18 missing obs. )
                            coef    HR se(coef) 95%CI_l 95%CI_u      z     p
`B cell plasma_CIBERSORT` -1.480 0.228    1.821   0.006   8.078 -0.813 0.416
Age                        0.030 1.031    0.008   1.014   1.048  3.652 0.000
Gendermale                -0.119 0.888    0.217   0.580   1.360 -0.547 0.585
RaceBlack                  0.663 1.941    0.736   0.458   8.219  0.901 0.368
RaceWhite                 -0.075 0.928    0.622   0.274   3.142 -0.120 0.904
Purity                    -0.544 0.581    0.595   0.181   1.862 -0.914 0.361
FAM83H                     0.395 1.484    0.186   1.032   2.136  2.128 0.033
                          signif
`B cell plasma_CIBERSORT`       
Age                          ***
Gendermale                      
RaceBlack                       
RaceWhite                       
Purity                          
FAM83H                         *
Rsquare = 0.161 (max possible = 9.98e-01 )
Likelihood ratio test p = 1.31e-03 
Wald test p = 2.03e-03 
Score (logrank) test p = 1.61e-03 

B cell plasma_CIBERSORT in HNSC (n=522):
Model: Surv(OS, EVENT) ~ `B cell plasma_CIBERSORT` + Age + Stage + Gender + Race + Purity + `FAM83H` 
411 patients with 176 dying ( 111 missing obs. )
                            coef    HR se(coef) 95%CI_l 95%CI_u      z     p
`B cell plasma_CIBERSORT` -1.415 0.243    1.148   0.026   2.305 -1.233 0.218
Age                        0.022 1.022    0.008   1.007   1.038  2.929 0.003
Stage2                     0.623 1.864    0.544   0.643   5.410  1.146 0.252
Stage3                     0.905 2.472    0.539   0.860   7.102  1.680 0.093
Stage4                     1.285 3.614    0.511   1.329   9.831  2.517 0.012
Gendermale                -0.230 0.794    0.173   0.566   1.115 -1.332 0.183
RaceBlack                  0.160 1.174    0.559   0.392   3.511  0.286 0.775
RaceWhite                 -0.219 0.803    0.511   0.295   2.188 -0.429 0.668
Purity                     0.002 1.002    0.366   0.489   2.053  0.004 0.997
FAM83H                     0.047 1.048    0.124   0.821   1.338  0.376 0.707
                          signif
`B cell plasma_CIBERSORT`       
Age                           **
Stage2                          
Stage3                         ·
Stage4                         *
Gendermale                      
RaceBlack                       
RaceWhite                       
Purity                          
FAM83H                          
Rsquare = 0.073 (max possible = 9.89e-01 )
Likelihood ratio test p = 5.38e-04 
Wald test p = 1.23e-03 
Score (logrank) test p = 8.87e-04 

B cell plasma_CIBERSORT in HNSC-HPV+ (n=98):
Model: Surv(OS, EVENT) ~ `B cell plasma_CIBERSORT` + Age + Stage + Gender + Race + Purity + `FAM83H` 
65 patients with 23 dying ( 33 missing obs. )
                            coef           HR  se(coef) 95%CI_l  95%CI_u      z
`B cell plasma_CIBERSORT` -2.551 7.800000e-02     4.854   0.000 1057.583 -0.525
Age                        0.011 1.011000e+00     0.027   0.958    1.066  0.384
Stage2                    17.462 3.832293e+07  5234.661   0.000      Inf  0.003
Stage3                    17.075 2.604728e+07  5234.661   0.000      Inf  0.003
Stage4                    17.497 3.969682e+07  5234.661   0.000      Inf  0.003
Gendermale                -0.026 9.740000e-01     0.590   0.307    3.094 -0.045
RaceBlack                 19.075 1.923596e+08 12486.894   0.000      Inf  0.002
RaceWhite                 18.422 1.001507e+08 12486.894   0.000      Inf  0.001
Purity                    -1.931 1.450000e-01     1.152   0.015    1.388 -1.676
FAM83H                     0.565 1.760000e+00     0.350   0.886    3.495  1.614
                              p signif
`B cell plasma_CIBERSORT` 0.599       
Age                       0.701       
Stage2                    0.997       
Stage3                    0.997       
Stage4                    0.997       
Gendermale                0.964       
RaceBlack                 0.999       
RaceWhite                 0.999       
Purity                    0.094      ·
FAM83H                    0.107       
Rsquare = 0.126 (max possible = 9.17e-01 )
Likelihood ratio test p = 5.52e-01 
Wald test p = 8.15e-01 
Score (logrank) test p = 6.99e-01 

B cell plasma_CIBERSORT in HNSC-HPV- (n=422):
Model: Surv(OS, EVENT) ~ `B cell plasma_CIBERSORT` + Age + Stage + Gender + Race + Purity + `FAM83H` 
346 patients with 153 dying ( 76 missing obs. )
                            coef    HR se(coef) 95%CI_l 95%CI_u      z     p
`B cell plasma_CIBERSORT` -1.430 0.239    1.186   0.023   2.448 -1.205 0.228
Age                        0.026 1.027    0.008   1.010   1.044  3.155 0.002
Stage2                     0.390 1.477    0.554   0.499   4.375  0.704 0.481
Stage3                     0.783 2.189    0.543   0.754   6.351  1.441 0.149
Stage4                     1.183 3.264    0.513   1.194   8.926  2.305 0.021
Gendermale                -0.281 0.755    0.183   0.527   1.082 -1.532 0.126
RaceBlack                  0.017 1.017    0.565   0.336   3.074  0.029 0.976
RaceWhite                 -0.368 0.692    0.513   0.253   1.892 -0.717 0.474
Purity                     0.277 1.319    0.404   0.598   2.911  0.686 0.493
FAM83H                    -0.036 0.965    0.137   0.737   1.262 -0.262 0.794
                          signif
`B cell plasma_CIBERSORT`       
Age                           **
Stage2                          
Stage3                          
Stage4                         *
Gendermale                      
RaceBlack                       
RaceWhite                       
Purity                          
FAM83H                          
Rsquare = 0.089 (max possible = 9.89e-01 )
Likelihood ratio test p = 3.63e-04 
Wald test p = 8.56e-04 
Score (logrank) test p = 6.45e-04 

B cell plasma_CIBERSORT in KICH (n=66):
Model: Surv(OS, EVENT) ~ `B cell plasma_CIBERSORT` + Age + Stage + Gender + Race + Purity + `FAM83H` 
63 patients with 9 dying ( 3 missing obs. )
                             coef           HR se(coef)      95%CI_l
`B cell plasma_CIBERSORT`   4.159 6.403100e+01    3.891        0.031
Age                         0.078 1.081000e+00    0.030        1.020
Stage2                     15.286 4.353287e+06    0.849   824362.675
Stage3                     16.434 1.372081e+07    0.781  2968571.979
Stage4                     19.056 1.888479e+08    0.912 31583631.174
Gendermale                 -1.239 2.900000e-01    0.734        0.069
RaceBlack                 -17.198 0.000000e+00 5390.536        0.000
RaceWhite                  -2.157 1.160000e-01    1.177        0.012
Purity                      3.474 3.228100e+01    4.230        0.008
FAM83H                     -0.689 5.020000e-01    0.413        0.223
                               95%CI_u      z     p signif
`B cell plasma_CIBERSORT` 1.313334e+05  1.069 0.285       
Age                       1.146000e+00  2.628 0.009     **
Stage2                    2.298880e+07 18.005 0.000    ***
Stage3                    6.341791e+07 21.041 0.000    ***
Stage4                    1.129177e+09 20.886 0.000    ***
Gendermale                1.222000e+00 -1.687 0.092      ·
RaceBlack                          Inf -0.003 0.997       
RaceWhite                 1.161000e+00 -1.833 0.067      ·
Purity                    1.286789e+05  0.821 0.411       
FAM83H                    1.129000e+00 -1.666 0.096      ·
Rsquare = 0.367 (max possible = 6.71e-01 )
Likelihood ratio test p = 1.32e-03 
Wald test p = 4.64e-256 
Score (logrank) test p = 1.01e-08 

B cell plasma_CIBERSORT in KIRC (n=533):
Model: Surv(OS, EVENT) ~ `B cell plasma_CIBERSORT` + Age + Stage + Gender + Race + Purity + `FAM83H` 
450 patients with 138 dying ( 83 missing obs. )
                            coef    HR se(coef) 95%CI_l 95%CI_u      z     p
`B cell plasma_CIBERSORT` -1.780 0.169    2.349   0.002  16.834 -0.758 0.449
Age                        0.035 1.035    0.008   1.018   1.052  4.132 0.000
Stage2                     0.227 1.255    0.344   0.639   2.465  0.659 0.510
Stage3                     0.831 2.295    0.231   1.460   3.609  3.598 0.000
Stage4                     1.770 5.870    0.217   3.840   8.975  8.171 0.000
Gendermale                -0.107 0.899    0.186   0.624   1.293 -0.576 0.565
RaceBlack                  0.171 1.187    1.057   0.150   9.413  0.162 0.871
RaceWhite                  0.059 1.061    1.020   0.144   7.830  0.058 0.954
Purity                     0.024 1.025    0.368   0.498   2.108  0.066 0.947
FAM83H                    -0.094 0.910    0.117   0.723   1.146 -0.801 0.423
                          signif
`B cell plasma_CIBERSORT`       
Age                          ***
Stage2                          
Stage3                       ***
Stage4                       ***
Gendermale                      
RaceBlack                       
RaceWhite                       
Purity                          
FAM83H                          
Rsquare = 0.176 (max possible = 9.65e-01 )
Likelihood ratio test p = 2.04e-14 
Wald test p = 2.45e-14 
Score (logrank) test p = 1.43e-17 

B cell plasma_CIBERSORT in KIRP (n=290):
Model: Surv(OS, EVENT) ~ `B cell plasma_CIBERSORT` + Age + Stage + Gender + Race + Purity + `FAM83H` 
219 patients with 34 dying ( 71 missing obs. )
                            coef     HR se(coef) 95%CI_l 95%CI_u      z     p
`B cell plasma_CIBERSORT` -7.102  0.001    4.508   0.000   5.663 -1.575 0.115
Age                        0.008  1.008    0.016   0.977   1.040  0.497 0.619
Stage2                    -0.451  0.637    1.055   0.081   5.037 -0.428 0.669
Stage3                     1.648  5.196    0.429   2.242  12.040  3.843 0.000
Stage4                     3.045 21.019    0.553   7.117  62.079  5.512 0.000
Gendermale                -0.575  0.563    0.395   0.259   1.221 -1.454 0.146
RaceBlack                 -2.231  0.107    1.204   0.010   1.138 -1.853 0.064
RaceWhite                 -2.299  0.100    1.186   0.010   1.025 -1.939 0.052
Purity                    -0.367  0.693    0.738   0.163   2.941 -0.497 0.619
FAM83H                     0.066  1.068    0.191   0.735   1.554  0.346 0.729
                          signif
`B cell plasma_CIBERSORT`       
Age                             
Stage2                          
Stage3                       ***
Stage4                       ***
Gendermale                      
RaceBlack                      ·
RaceWhite                      ·
Purity                          
FAM83H                          
Rsquare = 0.174 (max possible = 7.58e-01 )
Likelihood ratio test p = 8.24e-06 
Wald test p = 6.63e-06 
Score (logrank) test p = 7.48e-10 

B cell plasma_CIBERSORT in LGG (n=516):
Model: Surv(OS, EVENT) ~ `B cell plasma_CIBERSORT` + Age + Gender + Race + Purity + `FAM83H` 
463 patients with 112 dying ( 53 missing obs. )
                            coef          HR se(coef) 95%CI_l 95%CI_u      z
`B cell plasma_CIBERSORT` -1.762       0.172    0.760   0.039   0.761 -2.319
Age                        0.061       1.063    0.008   1.046   1.080  7.556
Gendermale                 0.081       1.084    0.195   0.740   1.587  0.415
RaceBlack                 15.557 5703112.291 1999.257   0.000     Inf  0.008
RaceWhite                 15.555 5694732.124 1999.257   0.000     Inf  0.008
Purity                    -0.874       0.417    0.433   0.179   0.974 -2.020
FAM83H                    -0.013       0.987    0.180   0.694   1.404 -0.074
                              p signif
`B cell plasma_CIBERSORT` 0.020      *
Age                       0.000    ***
Gendermale                0.678       
RaceBlack                 0.994       
RaceWhite                 0.994       
Purity                    0.043      *
FAM83H                    0.941       
Rsquare = 0.147 (max possible = 9.07e-01 )
Likelihood ratio test p = 2.66e-13 
Wald test p = 8.13e-13 
Score (logrank) test p = 3.43e-14 

B cell plasma_CIBERSORT in LIHC (n=371):
Model: Surv(OS, EVENT) ~ `B cell plasma_CIBERSORT` + Age + Stage + Gender + Race + Purity + `FAM83H` 
310 patients with 106 dying ( 61 missing obs. )
                            coef    HR se(coef) 95%CI_l 95%CI_u      z     p
`B cell plasma_CIBERSORT`  0.135 1.144    1.946   0.025  51.840  0.069 0.945
Age                        0.010 1.010    0.008   0.994   1.027  1.237 0.216
Stage2                     0.306 1.357    0.263   0.810   2.275  1.160 0.246
Stage3                     0.943 2.567    0.236   1.618   4.074  4.001 0.000
Stage4                     1.623 5.070    0.622   1.499  17.148  2.611 0.009
Gendermale                -0.155 0.857    0.229   0.547   1.341 -0.676 0.499
RaceBlack                  0.890 2.436    0.493   0.928   6.395  1.807 0.071
RaceWhite                  0.020 1.020    0.240   0.637   1.634  0.084 0.933
Purity                     0.526 1.691    0.476   0.665   4.299  1.104 0.270
FAM83H                     0.053 1.055    0.111   0.848   1.311  0.479 0.632
                          signif
`B cell plasma_CIBERSORT`       
Age                             
Stage2                          
Stage3                       ***
Stage4                        **
Gendermale                      
RaceBlack                      ·
RaceWhite                       
Purity                          
FAM83H                          
Rsquare = 0.085 (max possible = 9.66e-01 )
Likelihood ratio test p = 2.08e-03 
Wald test p = 1.26e-03 
Score (logrank) test p = 4.96e-04 

B cell plasma_CIBERSORT in LUAD (n=515):
Model: Surv(OS, EVENT) ~ `B cell plasma_CIBERSORT` + Age + Stage + Gender + Race + Purity + `FAM83H` 
421 patients with 150 dying ( 94 missing obs. )
                            coef           HR se(coef) 95%CI_l 95%CI_u      z
`B cell plasma_CIBERSORT` -1.429        0.240    1.069   0.029   1.948 -1.336
Age                        0.008        1.008    0.009   0.991   1.026  0.912
Stage2                     0.835        2.305    0.202   1.551   3.424  4.134
Stage3                     0.968        2.633    0.219   1.713   4.047  4.413
Stage4                     0.999        2.717    0.334   1.412   5.227  2.992
Gendermale                -0.009        0.991    0.172   0.707   1.390 -0.050
RaceBlack                 16.025  9108889.109 1920.466   0.000     Inf  0.008
RaceWhite                 16.184 10679866.974 1920.466   0.000     Inf  0.008
Purity                     0.627        1.872    0.350   0.943   3.715  1.793
FAM83H                     0.170        1.186    0.102   0.971   1.448  1.671
                              p signif
`B cell plasma_CIBERSORT` 0.181       
Age                       0.362       
Stage2                    0.000    ***
Stage3                    0.000    ***
Stage4                    0.003     **
Gendermale                0.960       
RaceBlack                 0.993       
RaceWhite                 0.993       
Purity                    0.073      ·
FAM83H                    0.095      ·
Rsquare = 0.105 (max possible = 9.74e-01 )
Likelihood ratio test p = 1.02e-06 
Wald test p = 1.35e-05 
Score (logrank) test p = 1.42e-06 

B cell plasma_CIBERSORT in LUSC (n=501):
Model: Surv(OS, EVENT) ~ `B cell plasma_CIBERSORT` + Age + Stage + Gender + Race + Purity + `FAM83H` 
370 patients with 161 dying ( 131 missing obs. )
                            coef    HR se(coef) 95%CI_l 95%CI_u      z     p
`B cell plasma_CIBERSORT`  0.791 2.205    1.006   0.307  15.844  0.786 0.432
Age                        0.015 1.015    0.009   0.996   1.034  1.573 0.116
Stage2                     0.164 1.178    0.189   0.813   1.706  0.865 0.387
Stage3                     0.548 1.729    0.217   1.130   2.647  2.521 0.012
Stage4                     0.755 2.128    0.790   0.452  10.013  0.956 0.339
Gendermale                 0.395 1.485    0.195   1.013   2.175  2.028 0.043
RaceBlack                 -0.070 0.933    0.605   0.285   3.056 -0.115 0.909
RaceWhite                 -0.564 0.569    0.561   0.189   1.708 -1.006 0.315
Purity                    -0.389 0.678    0.368   0.329   1.395 -1.056 0.291
FAM83H                     0.139 1.149    0.106   0.933   1.415  1.307 0.191
                          signif
`B cell plasma_CIBERSORT`       
Age                             
Stage2                          
Stage3                         *
Stage4                          
Gendermale                     *
RaceBlack                       
RaceWhite                       
Purity                          
FAM83H                          
Rsquare = 0.056 (max possible = 9.87e-01 )
Likelihood ratio test p = 1.88e-02 
Wald test p = 1.53e-02 
Score (logrank) test p = 1.32e-02 

B cell plasma_CIBERSORT in MESO (n=87):
Model: Surv(OS, EVENT) ~ `B cell plasma_CIBERSORT` + Age + Stage + Gender + Race + Purity + `FAM83H` 
85 patients with 72 dying ( 2 missing obs. )
                            coef    HR se(coef) 95%CI_l 95%CI_u      z     p
`B cell plasma_CIBERSORT` -3.090 0.046    3.502   0.000  43.549 -0.882 0.378
Age                        0.019 1.020    0.016   0.987   1.053  1.187 0.235
Stage2                    -0.204 0.815    0.475   0.322   2.067 -0.430 0.667
Stage3                    -0.067 0.935    0.423   0.408   2.141 -0.160 0.873
Stage4                    -0.102 0.903    0.487   0.348   2.343 -0.210 0.834
Gendermale                -0.234 0.792    0.331   0.414   1.514 -0.706 0.480
RaceBlack                  0.272 1.312    1.538   0.064  26.745  0.177 0.860
RaceWhite                 -0.515 0.598    1.048   0.077   4.658 -0.491 0.623
Purity                    -0.753 0.471    0.554   0.159   1.394 -1.360 0.174
FAM83H                    -0.007 0.993    0.175   0.704   1.400 -0.040 0.968
                          signif
`B cell plasma_CIBERSORT`       
Age                             
Stage2                          
Stage3                          
Stage4                          
Gendermale                      
RaceBlack                       
RaceWhite                       
Purity                          
FAM83H                          
Rsquare = 0.069 (max possible = 9.98e-01 )
Likelihood ratio test p = 8.1e-01 
Wald test p = 7.97e-01 
Score (logrank) test p = 7.89e-01 

B cell plasma_CIBERSORT in OV (n=303):
Model: Surv(OS, EVENT) ~ `B cell plasma_CIBERSORT` + Age + Race + Purity + `FAM83H` 
238 patients with 153 dying ( 65 missing obs. )
                            coef    HR se(coef) 95%CI_l 95%CI_u      z     p
`B cell plasma_CIBERSORT` -2.610 0.074    1.181   0.007   0.745 -2.209 0.027
Age                        0.037 1.038    0.008   1.021   1.055  4.457 0.000
RaceBlack                 -0.030 0.970    0.577   0.313   3.005 -0.052 0.959
RaceWhite                 -0.117 0.890    0.515   0.324   2.442 -0.227 0.820
Purity                    -0.452 0.637    0.678   0.169   2.405 -0.666 0.505
FAM83H                    -0.036 0.965    0.095   0.802   1.161 -0.377 0.706
                          signif
`B cell plasma_CIBERSORT`      *
Age                          ***
RaceBlack                       
RaceWhite                       
Purity                          
FAM83H                          
Rsquare = 0.102 (max possible = 9.97e-01 )
Likelihood ratio test p = 2.7e-04 
Wald test p = 2.76e-04 
Score (logrank) test p = 2.28e-04 

B cell plasma_CIBERSORT in PAAD (n=179):
Model: Surv(OS, EVENT) ~ `B cell plasma_CIBERSORT` + Age + Stage + Gender + Race + Purity + `FAM83H` 
165 patients with 89 dying ( 14 missing obs. )
                            coef     HR se(coef) 95%CI_l  95%CI_u      z     p
`B cell plasma_CIBERSORT`  2.647 14.111    2.731   0.067 2977.039  0.969 0.332
Age                        0.020  1.020    0.011   0.999    1.042  1.833 0.067
Stage2                     0.569  1.766    0.433   0.756    4.123  1.314 0.189
Stage3                    -0.071  0.931    1.094   0.109    7.951 -0.065 0.948
Stage4                     0.115  1.122    0.827   0.222    5.680  0.139 0.889
Gendermale                -0.189  0.828    0.220   0.538    1.275 -0.856 0.392
RaceBlack                  0.094  1.099    0.757   0.249    4.849  0.124 0.901
RaceWhite                  0.488  1.629    0.474   0.643    4.129  1.029 0.303
Purity                    -0.801  0.449    0.427   0.194    1.036 -1.876 0.061
FAM83H                     0.298  1.348    0.128   1.049    1.731  2.338 0.019
                          signif
`B cell plasma_CIBERSORT`       
Age                            ·
Stage2                          
Stage3                          
Stage4                          
Gendermale                      
RaceBlack                       
RaceWhite                       
Purity                         ·
FAM83H                         *
Rsquare = 0.125 (max possible = 9.91e-01 )
Likelihood ratio test p = 1.46e-02 
Wald test p = 3.78e-02 
Score (logrank) test p = 3.03e-02 

B cell plasma_CIBERSORT in PCPG (n=181):
Model: Surv(OS, EVENT) ~ `B cell plasma_CIBERSORT` + Age + Gender + Race + Purity + `FAM83H` 
164 patients with 7 dying ( 17 missing obs. )
                             coef           HR  se(coef) 95%CI_l      95%CI_u
`B cell plasma_CIBERSORT`   0.882 2.415000e+00     5.280   0.000 7.543220e+04
Age                         0.169 1.184000e+00     0.085   1.003 1.399000e+00
Gendermale                  1.254 3.504000e+00     1.330   0.258 4.751800e+01
RaceBlack                 -10.500 0.000000e+00 19267.058   0.000          Inf
RaceWhite                      NA           NA     0.000      NA           NA
Purity                     24.096 2.914578e+10    10.768  19.912 4.266107e+19
FAM83H                      3.640 3.810700e+01     1.247   3.306 4.391720e+02
                               z     p signif
`B cell plasma_CIBERSORT`  0.167 0.867       
Age                        1.989 0.047      *
Gendermale                 0.943 0.346       
RaceBlack                 -0.001 1.000   <NA>
RaceWhite                     NA    NA   <NA>
Purity                     2.238 0.025      *
FAM83H                     2.919 0.004     **
Rsquare = 0.219 (max possible = 3.07e-01 )
Likelihood ratio test p = 3.61e-07 
Wald test p = 7.97e-02 
Score (logrank) test p = 2.67e-06 

B cell plasma_CIBERSORT in PRAD (n=498):
Model: Surv(OS, EVENT) ~ `B cell plasma_CIBERSORT` + Age + Race + Purity + `FAM83H` 
403 patients with 9 dying ( 95 missing obs. )
                            coef           HR se(coef) 95%CI_l  95%CI_u      z
`B cell plasma_CIBERSORT`  0.161        1.175    3.491   0.001 1101.611  0.046
Age                        0.011        1.011    0.057   0.904    1.130  0.185
RaceBlack                 14.936  3066149.712 6765.295   0.000      Inf  0.002
RaceWhite                 16.219 11057487.431 6765.295   0.000      Inf  0.002
Purity                     1.198        3.315    1.470   0.186   59.157  0.815
FAM83H                    -0.162        0.850    0.618   0.253    2.854 -0.262
                              p signif
`B cell plasma_CIBERSORT` 0.963       
Age                       0.853       
RaceBlack                 0.998       
RaceWhite                 0.998       
Purity                    0.415       
FAM83H                    0.793       
Rsquare = 0.007 (max possible = 1.83e-01 )
Likelihood ratio test p = 8.36e-01 
Wald test p = 9.27e-01 
Score (logrank) test p = 8.9e-01 

B cell plasma_CIBERSORT in READ (n=166):
Model: Surv(OS, EVENT) ~ `B cell plasma_CIBERSORT` + Age + Stage + Gender + Race + Purity + `FAM83H` 
72 patients with 13 dying ( 94 missing obs. )
                             coef           HR  se(coef) 95%CI_l 95%CI_u      z
`B cell plasma_CIBERSORT` -29.015        0.000    10.740   0.000   0.000 -2.702
Age                         0.164        1.179     0.058   1.052   1.320  2.832
Stage2                     -1.330        0.264     1.504   0.014   5.044 -0.884
Stage3                     -0.152        0.859     1.147   0.091   8.138 -0.132
Stage4                      0.226        1.253     1.180   0.124  12.662  0.191
Gendermale                  0.780        2.182     1.074   0.266  17.923  0.726
RaceBlack                  -0.055        0.946 69515.700   0.000     Inf  0.000
RaceWhite                  16.502 14685594.446 68949.010   0.000     Inf  0.000
Purity                      0.460        1.585     1.807   0.046  54.682  0.255
FAM83H                      0.237        1.267     0.647   0.357   4.505  0.366
                              p signif
`B cell plasma_CIBERSORT` 0.007     **
Age                       0.005     **
Stage2                    0.377       
Stage3                    0.895       
Stage4                    0.848       
Gendermale                0.468       
RaceBlack                 1.000   <NA>
RaceWhite                 1.000   <NA>
Purity                    0.799       
FAM83H                    0.714       
Rsquare = 0.343 (max possible = 7.04e-01 )
Likelihood ratio test p = 7.66e-04 
Wald test p = 4.46e-01 
Score (logrank) test p = 3.44e-03 

B cell plasma_CIBERSORT in SARC (n=260):
Model: Surv(OS, EVENT) ~ `B cell plasma_CIBERSORT` + Age + Gender + Race + Purity + `FAM83H` 
233 patients with 90 dying ( 27 missing obs. )
                            coef      HR se(coef) 95%CI_l  95%CI_u      z     p
`B cell plasma_CIBERSORT`  5.544 255.605    1.828   7.107 9192.515  3.033 0.002
Age                        0.030   1.030    0.008   1.013    1.047  3.525 0.000
Gendermale                -0.072   0.931    0.226   0.597    1.450 -0.318 0.751
RaceBlack                 -0.232   0.793    1.089   0.094    6.703 -0.213 0.831
RaceWhite                 -0.532   0.588    1.022   0.079    4.358 -0.520 0.603
Purity                     0.950   2.586    0.561   0.862    7.758  1.695 0.090
FAM83H                     0.089   1.093    0.115   0.872    1.368  0.771 0.441
                          signif
`B cell plasma_CIBERSORT`     **
Age                          ***
Gendermale                      
RaceBlack                       
RaceWhite                       
Purity                         ·
FAM83H                          
Rsquare = 0.08 (max possible = 9.75e-01 )
Likelihood ratio test p = 6.93e-03 
Wald test p = 5.39e-03 
Score (logrank) test p = 4.89e-03 

B cell plasma_CIBERSORT in SKCM (n=471):
Model: Surv(OS, EVENT) ~ `B cell plasma_CIBERSORT` + Age + Stage + Gender + Race + Purity + `FAM83H` 
390 patients with 186 dying ( 81 missing obs. )
                            coef    HR se(coef) 95%CI_l 95%CI_u      z     p
`B cell plasma_CIBERSORT` -0.353 0.702    1.313   0.054   9.215 -0.269 0.788
Age                        0.017 1.017    0.005   1.007   1.028  3.302 0.001
Stage2                     0.209 1.232    0.220   0.801   1.895  0.950 0.342
Stage3                     0.630 1.878    0.205   1.257   2.804  3.078 0.002
Stage4                     1.343 3.831    0.352   1.922   7.634  3.818 0.000
Gendermale                -0.081 0.922    0.158   0.676   1.257 -0.514 0.607
RaceWhite                 -1.189 0.304    0.404   0.138   0.672 -2.944 0.003
Purity                     0.959 2.609    0.348   1.320   5.159  2.757 0.006
FAM83H                     0.221 1.247    0.074   1.078   1.442  2.976 0.003
                          signif
`B cell plasma_CIBERSORT`       
Age                           **
Stage2                          
Stage3                        **
Stage4                       ***
Gendermale                      
RaceWhite                     **
Purity                        **
FAM83H                        **
Rsquare = 0.144 (max possible = 9.92e-01 )
Likelihood ratio test p = 9.49e-10 
Wald test p = 7.21e-10 
Score (logrank) test p = 7.38e-11 

B cell plasma_CIBERSORT in SKCM-Primary (n=103):
Model: Surv(OS, EVENT) ~ `B cell plasma_CIBERSORT` + Age + Stage + Gender + Race + Purity + `FAM83H` 
94 patients with 26 dying ( 9 missing obs. )
                            coef           HR se(coef) 95%CI_l 95%CI_u      z
`B cell plasma_CIBERSORT` -4.492 1.100000e-02    4.776   0.000 130.167 -0.941
Age                        0.015 1.015000e+00    0.016   0.984   1.048  0.934
Stage2                    17.321 3.328150e+07 6234.241   0.000     Inf  0.003
Stage3                    17.935 6.153056e+07 6234.241   0.000     Inf  0.003
Stage4                    20.140 5.578790e+08 6234.241   0.000     Inf  0.003
Gendermale                 0.351 1.420000e+00    0.449   0.589   3.422  0.781
RaceWhite                 -1.120 3.260000e-01    0.642   0.093   1.148 -1.745
Purity                     0.665 1.945000e+00    1.008   0.269  14.038  0.660
FAM83H                     0.186 1.204000e+00    0.257   0.728   1.993  0.724
                              p signif
`B cell plasma_CIBERSORT` 0.347       
Age                       0.350       
Stage2                    0.998       
Stage3                    0.998       
Stage4                    0.997       
Gendermale                0.435       
RaceWhite                 0.081      ·
Purity                    0.510       
FAM83H                    0.469       
Rsquare = 0.16 (max possible = 8.69e-01 )
Likelihood ratio test p = 5.94e-02 
Wald test p = 5.83e-02 
Score (logrank) test p = 5.27e-03 

B cell plasma_CIBERSORT in SKCM-Metastasis (n=368):
Model: Surv(OS, EVENT) ~ `B cell plasma_CIBERSORT` + Age + Stage + Gender + Race + Purity + `FAM83H` 
296 patients with 160 dying ( 72 missing obs. )
                            coef    HR se(coef) 95%CI_l 95%CI_u      z     p
`B cell plasma_CIBERSORT`  0.120 1.128    1.363   0.078  16.308  0.088 0.930
Age                        0.020 1.020    0.006   1.008   1.031  3.449 0.001
Stage2                     0.105 1.111    0.231   0.706   1.747  0.454 0.650
Stage3                     0.580 1.785    0.210   1.184   2.692  2.765 0.006
Stage4                     1.115 3.048    0.400   1.392   6.674  2.788 0.005
Gendermale                -0.098 0.907    0.173   0.646   1.274 -0.563 0.574
RaceWhite                 -1.070 0.343    0.601   0.106   1.115 -1.779 0.075
Purity                     1.035 2.815    0.380   1.338   5.926  2.726 0.006
FAM83H                     0.190 1.209    0.080   1.033   1.416  2.363 0.018
                          signif
`B cell plasma_CIBERSORT`       
Age                           **
Stage2                          
Stage3                        **
Stage4                        **
Gendermale                      
RaceWhite                      ·
Purity                        **
FAM83H                         *
Rsquare = 0.15 (max possible = 9.95e-01 )
Likelihood ratio test p = 2.3e-07 
Wald test p = 4.01e-07 
Score (logrank) test p = 1.35e-07 

B cell plasma_CIBERSORT in STAD (n=415):
Model: Surv(OS, EVENT) ~ `B cell plasma_CIBERSORT` + Age + Stage + Gender + Race + Purity + `FAM83H` 
289 patients with 111 dying ( 126 missing obs. )
                            coef    HR se(coef) 95%CI_l 95%CI_u      z     p
`B cell plasma_CIBERSORT`  1.645 5.179    1.886   0.128 208.814  0.872 0.383
Age                        0.029 1.030    0.010   1.009   1.051  2.809 0.005
Stage2                     0.597 1.816    0.395   0.837   3.939  1.510 0.131
Stage3                     0.943 2.569    0.369   1.247   5.294  2.557 0.011
Stage4                     1.390 4.016    0.510   1.479  10.903  2.729 0.006
Gendermale                 0.195 1.216    0.209   0.807   1.832  0.933 0.351
RaceBlack                  0.459 1.583    0.453   0.651   3.847  1.013 0.311
RaceWhite                  0.172 1.188    0.246   0.733   1.925  0.698 0.485
Purity                    -0.448 0.639    0.379   0.304   1.344 -1.180 0.238
FAM83H                    -0.220 0.803    0.088   0.676   0.953 -2.505 0.012
                          signif
`B cell plasma_CIBERSORT`       
Age                           **
Stage2                          
Stage3                         *
Stage4                        **
Gendermale                      
RaceBlack                       
RaceWhite                       
Purity                          
FAM83H                         *
Rsquare = 0.092 (max possible = 9.79e-01 )
Likelihood ratio test p = 1.85e-03 
Wald test p = 1.88e-03 
Score (logrank) test p = 1.65e-03 

B cell plasma_CIBERSORT in TGCT (n=150):
Model: Surv(OS, EVENT) ~ `B cell plasma_CIBERSORT` + Age + Stage + Race + Purity + `FAM83H` 
75 patients with 2 dying ( 75 missing obs. )
                             coef           HR    se(coef) 95%CI_l 95%CI_u
`B cell plasma_CIBERSORT` 139.966 6.115680e+60 1307078.004       0     Inf
Age                        -1.768 1.710000e-01    1830.268       0     Inf
Stage2                     -2.832 5.900000e-02   46839.413       0     Inf
Stage3                     10.643 4.189577e+04  107716.324       0     Inf
RaceBlack                  21.039 1.371323e+09 4575096.107       0     Inf
RaceWhite                 -20.847 0.000000e+00 4560883.511       0     Inf
Purity                     17.703 4.879893e+07  226547.593       0     Inf
FAM83H                      2.506 1.225400e+01   14348.229       0     Inf
                               z     p signif
`B cell plasma_CIBERSORT`  0.000 1.000   <NA>
Age                       -0.001 0.999       
Stage2                     0.000 1.000   <NA>
Stage3                     0.000 1.000   <NA>
RaceBlack                  0.000 1.000   <NA>
RaceWhite                  0.000 1.000   <NA>
Purity                     0.000 1.000   <NA>
FAM83H                     0.000 1.000   <NA>
Rsquare = 0.14 (max possible = 1.4e-01 )
Likelihood ratio test p = 1.84e-01 
Wald test p = 1e+00 
Score (logrank) test p = 5.09e-03 

B cell plasma_CIBERSORT in THCA (n=509):
Model: Surv(OS, EVENT) ~ `B cell plasma_CIBERSORT` + Age + Stage + Gender + Race + Purity + `FAM83H` 
395 patients with 16 dying ( 114 missing obs. )
                            coef           HR se(coef) 95%CI_l 95%CI_u      z
`B cell plasma_CIBERSORT` -1.829        0.161    3.139   0.000  75.413 -0.583
Age                        0.169        1.184    0.033   1.109   1.265  5.069
Stage2                    -0.633        0.531    1.134   0.057   4.905 -0.558
Stage3                     0.119        1.126    0.877   0.202   6.283  0.136
Stage4                     1.441        4.227    1.030   0.561  31.828  1.399
Gendermale                -0.079        0.924    0.648   0.260   3.290 -0.122
RaceBlack                 17.189 29178511.515 6122.319   0.000     Inf  0.003
RaceWhite                 16.620 16513770.930 6122.319   0.000     Inf  0.003
Purity                     2.506       12.256    1.171   1.235 121.646  2.140
FAM83H                     1.639        5.152    0.662   1.408  18.856  2.477
                              p signif
`B cell plasma_CIBERSORT` 0.560       
Age                       0.000    ***
Stage2                    0.577       
Stage3                    0.892       
Stage4                    0.162       
Gendermale                0.903       
RaceBlack                 0.998       
RaceWhite                 0.998       
Purity                    0.032      *
FAM83H                    0.013      *
Rsquare = 0.163 (max possible = 3.47e-01 )
Likelihood ratio test p = 4.08e-11 
Wald test p = 1.15e-03 
Score (logrank) test p = 4.4e-11 

B cell plasma_CIBERSORT in THYM (n=120):
Model: Surv(OS, EVENT) ~ `B cell plasma_CIBERSORT` + Age + Gender + Race + Purity + `FAM83H` 
113 patients with 9 dying ( 7 missing obs. )
                             coef    HR  se(coef) 95%CI_l      95%CI_u      z
`B cell plasma_CIBERSORT` -32.340 0.000    32.792   0.000 7.360511e+13 -0.986
Age                         0.039 1.040     0.036   0.970 1.115000e+00  1.103
Gendermale                 -0.284 0.752     0.752   0.172 3.283000e+00 -0.379
RaceBlack                 -16.760 0.000 11154.803   0.000          Inf -0.002
RaceWhite                   0.274 1.315     1.204   0.124 1.392500e+01  0.228
Purity                     -0.043 0.958     1.144   0.102 9.019000e+00 -0.038
FAM83H                      0.470 1.600     0.451   0.661 3.875000e+00  1.041
                              p signif
`B cell plasma_CIBERSORT` 0.324       
Age                       0.270       
Gendermale                0.705       
RaceBlack                 0.999       
RaceWhite                 0.820       
Purity                    0.970       
FAM83H                    0.298       
Rsquare = 0.065 (max possible = 4.51e-01 )
Likelihood ratio test p = 3.66e-01 
Wald test p = 5.15e-01 
Score (logrank) test p = 3.77e-01 

B cell plasma_CIBERSORT in UCEC (n=545):
Model: Surv(OS, EVENT) ~ `B cell plasma_CIBERSORT` + Age + Race + Purity + `FAM83H` 
85 patients with 16 dying ( 460 missing obs. )
                            coef      HR se(coef) 95%CI_l     95%CI_u      z
`B cell plasma_CIBERSORT`  6.517 676.361    4.850   0.050 9088070.980  1.344
Age                       -0.008   0.992    0.028   0.939       1.048 -0.283
[truncated: 416,348 more chars]
