# Supplementary material for: Comprehensive Analysis and Identification of Prognostic Biomarkers and Therapeutic Targets Among FAM83 Family Members for Gastric Cancer
Source: Front Cell Dev Biol. 2021 Nov 19;9:719613. doi: 10.3389/fcell.2021.719613 (PMC8640971; doi:10.3389/fcell.2021.719613)
Supplement: Supplementary file 12 [file Data_Sheet_12.ZIP › Supplementary materials fig.11,12úa13/Supplementary materials fig.13/FAM83H/NK/outcome_coxtable(3).txt]

NK cell activated_CIBERSORT in ACC (n=79):
Model: Surv(OS, EVENT) ~ `NK cell activated_CIBERSORT` + Age + Gender + Race + Purity + `FAM83H` 
64 patients with 24 dying ( 15 missing obs. )
                                 coef           HR  se(coef) 95%CI_l 95%CI_u
`NK cell activated_CIBERSORT` -19.158        0.000     7.740   0.000   0.019
Age                             0.014        1.014     0.014   0.986   1.043
Gendermale                      0.391        1.478     0.448   0.614   3.555
RaceBlack                      -1.791        0.167 14886.583   0.000     Inf
RaceWhite                      16.183 10672253.276 12973.598   0.000     Inf
Purity                          0.001        1.001     2.138   0.015  66.136
FAM83H                          0.759        2.136     0.213   1.406   3.246
                                   z     p signif
`NK cell activated_CIBERSORT` -2.475 0.013      *
Age                            0.947 0.344       
Gendermale                     0.872 0.383       
RaceBlack                      0.000 1.000   <NA>
RaceWhite                      0.001 0.999       
Purity                         0.001 1.000   <NA>
FAM83H                         3.555 0.000    ***
Rsquare = 0.282 (max possible = 9.38e-01 )
Likelihood ratio test p = 3.53e-03 
Wald test p = 1.26e-02 
Score (logrank) test p = 3.21e-03 

NK cell activated_CIBERSORT in BLCA (n=408):
Model: Surv(OS, EVENT) ~ `NK cell activated_CIBERSORT` + Age + Stage + Gender + Race + Purity + `FAM83H` 
348 patients with 160 dying ( 60 missing obs. )
                                coef          HR se(coef) 95%CI_l 95%CI_u
`NK cell activated_CIBERSORT` -2.077       0.125    2.374   0.001  13.141
Age                            0.032       1.033    0.009   1.015   1.050
Stage2                        14.594 2177552.483 1830.157   0.000     Inf
Stage3                        15.010 3302148.268 1830.157   0.000     Inf
Stage4                        15.527 5536722.029 1830.157   0.000     Inf
Gendermale                    -0.162       0.851    0.179   0.599   1.208
RaceBlack                      0.694       2.002    0.447   0.834   4.807
RaceWhite                      0.117       1.124    0.356   0.560   2.259
Purity                         0.121       1.128    0.341   0.578   2.202
FAM83H                        -0.029       0.972    0.098   0.802   1.178
                                   z     p signif
`NK cell activated_CIBERSORT` -0.875 0.382       
Age                            3.711 0.000    ***
Stage2                         0.008 0.994       
Stage3                         0.008 0.993       
Stage4                         0.008 0.993       
Gendermale                    -0.905 0.365       
RaceBlack                      1.554 0.120       
RaceWhite                      0.329 0.742       
Purity                         0.354 0.724       
FAM83H                        -0.291 0.771       
Rsquare = 0.132 (max possible = 9.91e-01 )
Likelihood ratio test p = 3.38e-07 
Wald test p = 1.74e-06 
Score (logrank) test p = 5.11e-07 

NK cell activated_CIBERSORT in BRCA (n=1100):
Model: Surv(OS, EVENT) ~ `NK cell activated_CIBERSORT` + Age + Stage + Gender + Race + Purity + `FAM83H` 
878 patients with 121 dying ( 222 missing obs. )
                                coef     HR se(coef) 95%CI_l 95%CI_u      z
`NK cell activated_CIBERSORT` -2.580  0.076    3.817   0.000 134.490 -0.676
Age                            0.036  1.037    0.008   1.022   1.052  4.782
Stage2                         0.402  1.495    0.304   0.824   2.712  1.324
Stage3                         1.190  3.287    0.313   1.780   6.072  3.801
Stage4                         2.567 13.026    0.396   5.990  28.323  6.477
Gendermale                     0.019  1.020    1.009   0.141   7.361  0.019
RaceBlack                     -0.004  0.996    0.620   0.296   3.356 -0.006
RaceWhite                     -0.256  0.774    0.598   0.240   2.502 -0.427
Purity                         0.527  1.694    0.432   0.726   3.949  1.220
FAM83H                        -0.033  0.967    0.127   0.754   1.241 -0.261
                                  p signif
`NK cell activated_CIBERSORT` 0.499       
Age                           0.000    ***
Stage2                        0.186       
Stage3                        0.000    ***
Stage4                        0.000    ***
Gendermale                    0.985       
RaceBlack                     0.995       
RaceWhite                     0.669       
Purity                        0.223       
FAM83H                        0.794       
Rsquare = 0.081 (max possible = 7.85e-01 )
Likelihood ratio test p = 5.85e-12 
Wald test p = 2.05e-15 
Score (logrank) test p = 3.11e-21 

NK cell activated_CIBERSORT in BRCA-Basal (n=191):
Model: Surv(OS, EVENT) ~ `NK cell activated_CIBERSORT` + Age + Stage + Race + Purity + `FAM83H` 
163 patients with 24 dying ( 28 missing obs. )
                                 coef           HR se(coef) 95%CI_l 95%CI_u
`NK cell activated_CIBERSORT` -14.011 0.000000e+00    9.130   0.000  48.621
Age                             0.011 1.011000e+00    0.018   0.977   1.048
Stage2                         18.526 1.111265e+08 6352.616   0.000     Inf
Stage3                         20.015 4.926296e+08 6352.616   0.000     Inf
Stage4                         21.453 2.073883e+09 6352.616   0.000     Inf
RaceBlack                      -0.443 6.420000e-01    1.143   0.068   6.030
RaceWhite                      -0.869 4.190000e-01    1.135   0.045   3.879
Purity                          0.602 1.826000e+00    0.976   0.269  12.376
FAM83H                          0.287 1.332000e+00    0.303   0.736   2.410
                                   z     p signif
`NK cell activated_CIBERSORT` -1.535 0.125       
Age                            0.635 0.525       
Stage2                         0.003 0.998       
Stage3                         0.003 0.997       
Stage4                         0.003 0.997       
RaceBlack                     -0.388 0.698       
RaceWhite                     -0.766 0.444       
Purity                         0.617 0.537       
FAM83H                         0.947 0.344       
Rsquare = 0.179 (max possible = 7.18e-01 )
Likelihood ratio test p = 1.91e-04 
Wald test p = 4.99e-03 
Score (logrank) test p = 2.3e-06 

NK cell activated_CIBERSORT in BRCA-Her2 (n=82):
Model: Surv(OS, EVENT) ~ `NK cell activated_CIBERSORT` + Age + Stage + Race + Purity + `FAM83H` 
59 patients with 11 dying ( 23 missing obs. )
                                coef           HR  se(coef) 95%CI_l
`NK cell activated_CIBERSORT`  4.349 7.743100e+01    17.100   0.000
Age                            0.024 1.024000e+00     0.028   0.969
Stage2                        18.272 8.621504e+07 14729.714   0.000
Stage3                        20.307 6.595854e+08 14729.714   0.000
Stage4                            NA           NA     0.000      NA
RaceBlack                     -3.220 4.000000e-02     1.788   0.001
RaceWhite                     -2.085 1.240000e-01     1.515   0.006
Purity                         4.093 5.993600e+01     2.610   0.360
FAM83H                        -0.596 5.510000e-01     0.641   0.157
                                   95%CI_u      z     p signif
`NK cell activated_CIBERSORT` 2.782217e+16  0.254 0.799       
Age                           1.083000e+00  0.853 0.394       
Stage2                                 Inf  0.001 0.999       
Stage3                                 Inf  0.001 0.999       
Stage4                                  NA     NA    NA   <NA>
RaceBlack                     1.329000e+00 -1.801 0.072      ·
RaceWhite                     2.421000e+00 -1.376 0.169       
Purity                        9.978673e+03  1.568 0.117       
FAM83H                        1.933000e+00 -0.931 0.352       
Rsquare = 0.381 (max possible = 6.68e-01 )
Likelihood ratio test p = 4.21e-04 
Wald test p = 2.92e-01 
Score (logrank) test p = 3.25e-14 

NK cell activated_CIBERSORT in BRCA-LumA (n=568):
Model: Surv(OS, EVENT) ~ `NK cell activated_CIBERSORT` + Age + Stage + Gender + Race + Purity + `FAM83H` 
464 patients with 55 dying ( 104 missing obs. )
                                 coef    HR se(coef) 95%CI_l   95%CI_u      z
`NK cell activated_CIBERSORT`  -1.246 0.288    6.275   0.000 63057.077 -0.199
Age                             0.049 1.050    0.012   1.026     1.075  4.090
Stage2                          0.326 1.385    0.375   0.665     2.887  0.870
Stage3                          0.869 2.384    0.395   1.099     5.171  2.198
Stage4                          2.163 8.697    0.596   2.703    27.980  3.628
Gendermale                    -15.375 0.000 3463.108   0.000       Inf -0.004
RaceBlack                      -0.453 0.636    1.180   0.063     6.419 -0.384
RaceWhite                       0.217 1.242    1.043   0.161     9.599  0.208
Purity                          0.309 1.362    0.636   0.392     4.737  0.486
FAM83H                         -0.002 0.998    0.203   0.671     1.486 -0.009
                                  p signif
`NK cell activated_CIBERSORT` 0.843       
Age                           0.000    ***
Stage2                        0.384       
Stage3                        0.028      *
Stage4                        0.000    ***
Gendermale                    0.996       
RaceBlack                     0.701       
RaceWhite                     0.835       
Purity                        0.627       
FAM83H                        0.993       
Rsquare = 0.07 (max possible = 6.81e-01 )
Likelihood ratio test p = 2.11e-04 
Wald test p = 4.21e-05 
Score (logrank) test p = 9.28e-07 

NK cell activated_CIBERSORT in BRCA-LumB (n=219):
Model: Surv(OS, EVENT) ~ `NK cell activated_CIBERSORT` + Age + Stage + Gender + Race + Purity + `FAM83H` 
157 patients with 25 dying ( 62 missing obs. )
                                coef           HR se(coef) 95%CI_l      95%CI_u
`NK cell activated_CIBERSORT`  9.667    15793.199   10.064   0.000 5.820547e+12
Age                            0.047        1.048    0.021   1.005 1.093000e+00
Stage2                         0.599        1.820    1.076   0.221 1.499100e+01
Stage3                         1.482        4.400    1.068   0.543 3.565700e+01
Stage4                         1.630        5.102    1.252   0.438 5.937900e+01
Gendermale                     1.221        3.392    1.120   0.378 3.045100e+01
RaceBlack                     16.776 19298458.139 6232.079   0.000          Inf
RaceWhite                     16.153 10355735.464 6232.079   0.000          Inf
Purity                         1.380        3.974    1.355   0.279 5.660800e+01
FAM83H                        -0.346        0.707    0.283   0.406 1.232000e+00
                                   z     p signif
`NK cell activated_CIBERSORT`  0.961 0.337       
Age                            2.203 0.028      *
Stage2                         0.557 0.578       
Stage3                         1.388 0.165       
Stage4                         1.301 0.193       
Gendermale                     1.091 0.275       
RaceBlack                      0.003 0.998       
RaceWhite                      0.003 0.998       
Purity                         1.018 0.309       
FAM83H                        -1.223 0.221       
Rsquare = 0.118 (max possible = 6.98e-01 )
Likelihood ratio test p = 3.28e-02 
Wald test p = 5.59e-02 
Score (logrank) test p = 1.66e-02 

NK cell activated_CIBERSORT in CESC (n=306):
Model: Surv(OS, EVENT) ~ `NK cell activated_CIBERSORT` + Age + Race + Purity + `FAM83H` 
227 patients with 55 dying ( 79 missing obs. )
                               coef     HR se(coef) 95%CI_l  95%CI_u     z
`NK cell activated_CIBERSORT` 3.431 30.901    2.899   0.105 9072.893 1.183
Age                           0.013  1.013    0.010   0.994    1.033 1.327
RaceBlack                     0.748  2.112    1.084   0.252   17.681 0.690
RaceWhite                     0.540  1.717    1.025   0.230   12.802 0.527
Purity                        0.618  1.855    0.775   0.407    8.466 0.798
FAM83H                        0.371  1.450    0.205   0.970    2.168 1.809
                                  p signif
`NK cell activated_CIBERSORT` 0.237       
Age                           0.184       
RaceBlack                     0.490       
RaceWhite                     0.598       
Purity                        0.425       
FAM83H                        0.070      ·
Rsquare = 0.035 (max possible = 8.91e-01 )
Likelihood ratio test p = 2.38e-01 
Wald test p = 2.57e-01 
Score (logrank) test p = 2.46e-01 

NK cell activated_CIBERSORT in CHOL (n=36):
Model: Surv(OS, EVENT) ~ `NK cell activated_CIBERSORT` + Age + Stage + Gender + Race + Purity + `FAM83H` 
36 patients with 18 dying ( 0 missing obs. )
                                 coef    HR se(coef) 95%CI_l    95%CI_u      z
`NK cell activated_CIBERSORT`  -0.179 0.836    6.561   0.000 321164.280 -0.027
Age                             0.037 1.038    0.026   0.987      1.091  1.451
Stage2                          1.093 2.982    0.685   0.778     11.427  1.594
Stage3                        -21.425 0.000 8628.819   0.000        Inf -0.002
Stage4                          1.730 5.642    0.832   1.104     28.842  2.078
Gendermale                      0.618 1.855    0.625   0.545      6.313  0.989
RaceBlack                       0.396 1.486    1.490   0.080     27.565  0.266
RaceWhite                      -1.198 0.302    0.894   0.052      1.742 -1.339
Purity                          1.162 3.197    1.694   0.116     88.390  0.686
FAM83H                         -1.238 0.290    0.423   0.127      0.665 -2.925
                                  p signif
`NK cell activated_CIBERSORT` 0.978       
Age                           0.147       
Stage2                        0.111       
Stage3                        0.998       
Stage4                        0.038      *
Gendermale                    0.323       
RaceBlack                     0.790       
RaceWhite                     0.180       
Purity                        0.493       
FAM83H                        0.003     **
Rsquare = 0.427 (max possible = 9.46e-01 )
Likelihood ratio test p = 2.86e-02 
Wald test p = 4.77e-02 
Score (logrank) test p = 4.99e-03 

NK cell activated_CIBERSORT in COAD (n=458):
Model: Surv(OS, EVENT) ~ `NK cell activated_CIBERSORT` + Age + Stage + Gender + Race + Purity + `FAM83H` 
236 patients with 58 dying ( 222 missing obs. )
                                coef    HR se(coef) 95%CI_l  95%CI_u      z
`NK cell activated_CIBERSORT`  1.573 4.823    3.600   0.004 5597.515  0.437
Age                            0.027 1.027    0.013   1.002    1.053  2.101
Stage2                         0.445 1.561    0.640   0.445    5.472  0.696
Stage3                         1.078 2.939    0.629   0.856   10.085  1.714
Stage4                         2.255 9.537    0.634   2.755   33.018  3.559
Gendermale                     0.310 1.363    0.289   0.774    2.402  1.072
RaceBlack                     -0.304 0.738    0.851   0.139    3.912 -0.357
RaceWhite                     -0.256 0.774    0.795   0.163    3.680 -0.322
Purity                        -0.411 0.663    0.650   0.186    2.370 -0.632
FAM83H                        -0.144 0.866    0.226   0.556    1.348 -0.639
                                  p signif
`NK cell activated_CIBERSORT` 0.662       
Age                           0.036      *
Stage2                        0.487       
Stage3                        0.087      ·
Stage4                        0.000    ***
Gendermale                    0.284       
RaceBlack                     0.721       
RaceWhite                     0.748       
Purity                        0.527       
FAM83H                        0.523       
Rsquare = 0.128 (max possible = 8.97e-01 )
Likelihood ratio test p = 3.68e-04 
Wald test p = 2.39e-04 
Score (logrank) test p = 3.05e-05 

NK cell activated_CIBERSORT in DLBC (n=48):
Model: Surv(OS, EVENT) ~ `NK cell activated_CIBERSORT` + Age + Gender + Race + Purity + `FAM83H` 
41 patients with 5 dying ( 7 missing obs. )
                                 coef     HR se(coef) 95%CI_l 95%CI_u      z
`NK cell activated_CIBERSORT` -90.780  0.000   48.381   0.000  57.152 -1.876
Age                            -0.040  0.961    0.042   0.885   1.044 -0.940
Gendermale                     -0.815  0.443    1.481   0.024   8.064 -0.550
RaceBlack                       0.445  1.560    2.284   0.018 137.061  0.195
RaceWhite                      -3.277  0.038    1.840   0.001   1.389 -1.781
Purity                         -2.330  0.097    2.829   0.000  24.865 -0.824
FAM83H                          2.857 17.417    1.302   1.357 223.512  2.195
                                  p signif
`NK cell activated_CIBERSORT` 0.061      ·
Age                           0.347       
Gendermale                    0.582       
RaceBlack                     0.846       
RaceWhite                     0.075      ·
Purity                        0.410       
FAM83H                        0.028      *
Rsquare = 0.296 (max possible = 5.58e-01 )
Likelihood ratio test p = 4.47e-02 
Wald test p = 4.65e-01 
Score (logrank) test p = 6.1e-02 

NK cell activated_CIBERSORT in ESCA (n=185):
Model: Surv(OS, EVENT) ~ `NK cell activated_CIBERSORT` + Age + Stage + Gender + Race + Purity + `FAM83H` 
140 patients with 47 dying ( 45 missing obs. )
                                coef     HR se(coef) 95%CI_l 95%CI_u      z
`NK cell activated_CIBERSORT` -4.663  0.009    5.890   0.000 973.963 -0.792
Age                            0.006  1.006    0.014   0.979   1.035  0.456
Stage2                         0.544  1.723    0.669   0.464   6.394  0.813
Stage3                         1.355  3.875    0.677   1.028  14.605  2.001
Stage4                         2.804 16.505    0.770   3.651  74.626  3.642
Gendermale                     0.415  1.515    0.542   0.524   4.381  0.766
RaceBlack                      0.315  1.370    1.075   0.167  11.265  0.293
RaceWhite                     -0.130  0.878    0.444   0.368   2.099 -0.292
Purity                         0.566  1.762    0.816   0.356   8.729  0.694
FAM83H                        -0.177  0.838    0.157   0.616   1.140 -1.127
                                  p signif
`NK cell activated_CIBERSORT` 0.429       
Age                           0.649       
Stage2                        0.416       
Stage3                        0.045      *
Stage4                        0.000    ***
Gendermale                    0.444       
RaceBlack                     0.770       
RaceWhite                     0.770       
Purity                        0.488       
FAM83H                        0.260       
Rsquare = 0.152 (max possible = 9.32e-01 )
Likelihood ratio test p = 1.02e-02 
Wald test p = 5.53e-03 
Score (logrank) test p = 4.56e-04 

NK cell activated_CIBERSORT in GBM (n=153):
Model: Surv(OS, EVENT) ~ `NK cell activated_CIBERSORT` + Age + Gender + Race + Purity + `FAM83H` 
135 patients with 108 dying ( 18 missing obs. )
                                coef    HR se(coef) 95%CI_l   95%CI_u      z
`NK cell activated_CIBERSORT`  1.409 4.090    4.714   0.000 42123.197  0.299
Age                            0.030 1.030    0.008   1.014     1.047  3.597
Gendermale                    -0.159 0.853    0.219   0.556     1.309 -0.728
RaceBlack                      0.624 1.867    0.734   0.443     7.870  0.850
RaceWhite                     -0.109 0.897    0.624   0.264     3.048 -0.175
Purity                        -0.607 0.545    0.591   0.171     1.734 -1.028
FAM83H                         0.402 1.495    0.186   1.038     2.153  2.159
                                  p signif
`NK cell activated_CIBERSORT` 0.765       
Age                           0.000    ***
Gendermale                    0.466       
RaceBlack                     0.395       
RaceWhite                     0.861       
Purity                        0.304       
FAM83H                        0.031      *
Rsquare = 0.157 (max possible = 9.98e-01 )
Likelihood ratio test p = 1.68e-03 
Wald test p = 2.43e-03 
Score (logrank) test p = 1.93e-03 

NK cell activated_CIBERSORT in HNSC (n=522):
Model: Surv(OS, EVENT) ~ `NK cell activated_CIBERSORT` + Age + Stage + Gender + Race + Purity + `FAM83H` 
411 patients with 176 dying ( 111 missing obs. )
                                coef     HR se(coef) 95%CI_l  95%CI_u      z
`NK cell activated_CIBERSORT`  3.170 23.809    2.320   0.252 2245.278  1.367
Age                            0.022  1.023    0.008   1.008    1.038  2.959
Stage2                         0.599  1.820    0.544   0.627    5.283  1.101
Stage3                         0.859  2.361    0.537   0.824    6.770  1.599
Stage4                         1.273  3.571    0.510   1.313    9.710  2.494
Gendermale                    -0.224  0.799    0.173   0.569    1.123 -1.291
RaceBlack                      0.199  1.220    0.560   0.407    3.658  0.356
RaceWhite                     -0.181  0.835    0.512   0.306    2.279 -0.353
Purity                        -0.076  0.926    0.365   0.453    1.895 -0.209
FAM83H                         0.054  1.055    0.125   0.825    1.350  0.430
                                  p signif
`NK cell activated_CIBERSORT` 0.172       
Age                           0.003     **
Stage2                        0.271       
Stage3                        0.110       
Stage4                        0.013      *
Gendermale                    0.197       
RaceBlack                     0.722       
RaceWhite                     0.724       
Purity                        0.834       
FAM83H                        0.667       
Rsquare = 0.074 (max possible = 9.89e-01 )
Likelihood ratio test p = 5e-04 
Wald test p = 1.22e-03 
Score (logrank) test p = 9.21e-04 

NK cell activated_CIBERSORT in HNSC-HPV+ (n=98):
Model: Surv(OS, EVENT) ~ `NK cell activated_CIBERSORT` + Age + Stage + Gender + Race + Purity + `FAM83H` 
65 patients with 23 dying ( 33 missing obs. )
                                coef           HR  se(coef) 95%CI_l     95%CI_u
`NK cell activated_CIBERSORT`  3.382 2.944400e+01     5.683   0.000 2022793.316
Age                            0.011 1.011000e+00     0.027   0.958       1.067
Stage2                        17.550 4.185403e+07  5377.983   0.000         Inf
Stage3                        17.221 3.013119e+07  5377.983   0.000         Inf
Stage4                        17.620 4.489947e+07  5377.983   0.000         Inf
Gendermale                    -0.052 9.490000e-01     0.565   0.313       2.876
RaceBlack                     19.224 2.232490e+08 12482.233   0.000         Inf
RaceWhite                     18.568 1.158647e+08 12482.233   0.000         Inf
Purity                        -2.100 1.220000e-01     1.196   0.012       1.275
FAM83H                         0.614 1.848000e+00     0.370   0.894       3.818
                                   z     p signif
`NK cell activated_CIBERSORT`  0.595 0.552       
Age                            0.410 0.682       
Stage2                         0.003 0.997       
Stage3                         0.003 0.997       
Stage4                         0.003 0.997       
Gendermale                    -0.092 0.927       
RaceBlack                      0.002 0.999       
RaceWhite                      0.001 0.999       
Purity                        -1.756 0.079      ·
FAM83H                         1.657 0.097      ·
Rsquare = 0.127 (max possible = 9.17e-01 )
Likelihood ratio test p = 5.48e-01 
Wald test p = 8.29e-01 
Score (logrank) test p = 6.89e-01 

NK cell activated_CIBERSORT in HNSC-HPV- (n=422):
Model: Surv(OS, EVENT) ~ `NK cell activated_CIBERSORT` + Age + Stage + Gender + Race + Purity + `FAM83H` 
346 patients with 153 dying ( 76 missing obs. )
                                coef     HR se(coef) 95%CI_l  95%CI_u      z
`NK cell activated_CIBERSORT`  3.663 38.988    2.571   0.253 6012.125  1.425
Age                            0.026  1.026    0.008   1.010    1.043  3.130
Stage2                         0.351  1.421    0.554   0.480    4.208  0.635
Stage3                         0.718  2.051    0.541   0.710    5.929  1.327
Stage4                         1.154  3.172    0.513   1.162    8.663  2.252
Gendermale                    -0.268  0.765    0.184   0.533    1.098 -1.453
RaceBlack                      0.071  1.074    0.566   0.354    3.259  0.126
RaceWhite                     -0.314  0.731    0.515   0.266    2.005 -0.609
Purity                         0.168  1.183    0.400   0.540    2.592  0.420
FAM83H                        -0.037  0.963    0.138   0.736    1.262 -0.270
                                  p signif
`NK cell activated_CIBERSORT` 0.154       
Age                           0.002     **
Stage2                        0.526       
Stage3                        0.185       
Stage4                        0.024      *
Gendermale                    0.146       
RaceBlack                     0.900       
RaceWhite                     0.543       
Purity                        0.675       
FAM83H                        0.787       
Rsquare = 0.09 (max possible = 9.89e-01 )
Likelihood ratio test p = 3.1e-04 
Wald test p = 6.47e-04 
Score (logrank) test p = 5.39e-04 

NK cell activated_CIBERSORT in KICH (n=66):
Model: Surv(OS, EVENT) ~ `NK cell activated_CIBERSORT` + Age + Stage + Gender + Race + Purity + `FAM83H` 
63 patients with 9 dying ( 3 missing obs. )
                                 coef           HR se(coef)      95%CI_l
`NK cell activated_CIBERSORT` -37.874 0.000000e+00   16.624        0.000
Age                             0.087 1.091000e+00    0.031        1.028
Stage2                         16.106 9.879525e+06    0.850  1866717.856
Stage3                         17.137 2.769357e+07    0.792  5859392.669
Stage4                         19.635 3.368479e+08    0.924 55062476.799
Gendermale                     -1.704 1.820000e-01    0.746        0.042
RaceBlack                     -17.632 0.000000e+00 5296.920        0.000
RaceWhite                      -1.846 1.580000e-01    1.213        0.015
Purity                          9.102 8.974344e+03    4.928        0.573
FAM83H                         -0.834 4.340000e-01    0.521        0.156
                                   95%CI_u      z     p signif
`NK cell activated_CIBERSORT` 5.000000e-03 -2.278 0.023      *
Age                           1.158000e+00  2.854 0.004     **
Stage2                        5.228697e+07 18.945 0.000    ***
Stage3                        1.308897e+08 21.625 0.000    ***
Stage4                        2.060687e+09 21.248 0.000    ***
Gendermale                    7.860000e-01 -2.283 0.022      *
RaceBlack                              Inf -0.003 0.997       
RaceWhite                     1.703000e+00 -1.521 0.128       
Purity                        1.404508e+08  1.847 0.065      ·
FAM83H                        1.205000e+00 -1.602 0.109       
Rsquare = 0.404 (max possible = 6.71e-01 )
Likelihood ratio test p = 3.23e-04 
Wald test p = 3.38e-274 
Score (logrank) test p = 7.2e-09 

NK cell activated_CIBERSORT in KIRC (n=533):
Model: Surv(OS, EVENT) ~ `NK cell activated_CIBERSORT` + Age + Stage + Gender + Race + Purity + `FAM83H` 
450 patients with 138 dying ( 83 missing obs. )
                                coef     HR se(coef) 95%CI_l  95%CI_u      z
`NK cell activated_CIBERSORT`  3.112 22.465    2.529   0.158 3192.093  1.231
Age                            0.034  1.034    0.008   1.017    1.052  3.955
Stage2                         0.191  1.211    0.345   0.616    2.380  0.554
Stage3                         0.814  2.257    0.231   1.435    3.550  3.525
Stage4                         1.747  5.737    0.217   3.747    8.783  8.039
Gendermale                    -0.071  0.932    0.184   0.650    1.336 -0.385
RaceBlack                      0.212  1.236    1.058   0.155    9.836  0.200
RaceWhite                      0.177  1.194    1.024   0.160    8.883  0.173
Purity                         0.018  1.018    0.368   0.495    2.093  0.048
FAM83H                        -0.093  0.911    0.119   0.722    1.150 -0.782
                                  p signif
`NK cell activated_CIBERSORT` 0.218       
Age                           0.000    ***
Stage2                        0.580       
Stage3                        0.000    ***
Stage4                        0.000    ***
Gendermale                    0.700       
RaceBlack                     0.841       
RaceWhite                     0.863       
Purity                        0.962       
FAM83H                        0.434       
Rsquare = 0.178 (max possible = 9.65e-01 )
Likelihood ratio test p = 1.34e-14 
Wald test p = 1.25e-14 
Score (logrank) test p = 7.14e-18 

NK cell activated_CIBERSORT in KIRP (n=290):
Model: Surv(OS, EVENT) ~ `NK cell activated_CIBERSORT` + Age + Stage + Gender + Race + Purity + `FAM83H` 
219 patients with 34 dying ( 71 missing obs. )
                                coef      HR se(coef) 95%CI_l     95%CI_u
`NK cell activated_CIBERSORT`  5.199 181.050    4.666   0.019 1696274.926
Age                            0.007   1.007    0.016   0.976       1.039
Stage2                        -0.322   0.725    1.057   0.091       5.760
Stage3                         1.609   5.000    0.428   2.161      11.569
Stage4                         2.671  14.455    0.506   5.365      38.948
Gendermale                    -0.405   0.667    0.400   0.305       1.461
RaceBlack                     -1.953   0.142    1.201   0.013       1.492
RaceWhite                     -2.065   0.127    1.182   0.013       1.285
Purity                        -0.363   0.695    0.757   0.158       3.064
FAM83H                         0.006   1.006    0.193   0.689       1.467
                                   z     p signif
`NK cell activated_CIBERSORT`  1.114 0.265       
Age                            0.425 0.671       
Stage2                        -0.304 0.761       
Stage3                         3.761 0.000    ***
Stage4                         5.282 0.000    ***
Gendermale                    -1.012 0.312       
RaceBlack                     -1.627 0.104       
RaceWhite                     -1.748 0.081      ·
Purity                        -0.480 0.631       
FAM83H                         0.030 0.976       
Rsquare = 0.167 (max possible = 7.58e-01 )
Likelihood ratio test p = 1.6e-05 
Wald test p = 5.48e-06 
Score (logrank) test p = 9.17e-10 

NK cell activated_CIBERSORT in LGG (n=516):
Model: Surv(OS, EVENT) ~ `NK cell activated_CIBERSORT` + Age + Gender + Race + Purity + `FAM83H` 
463 patients with 112 dying ( 53 missing obs. )
                                coef          HR se(coef) 95%CI_l 95%CI_u
`NK cell activated_CIBERSORT` -4.369       0.013    3.746   0.000  19.545
Age                            0.063       1.065    0.008   1.048   1.082
Gendermale                     0.102       1.107    0.195   0.756   1.621
RaceBlack                     15.394 4845264.910 2030.489   0.000     Inf
RaceWhite                     15.442 5087162.637 2030.489   0.000     Inf
Purity                        -1.007       0.365    0.431   0.157   0.850
FAM83H                        -0.004       0.996    0.181   0.699   1.419
                                   z     p signif
`NK cell activated_CIBERSORT` -1.166 0.243       
Age                            7.625 0.000    ***
Gendermale                     0.524 0.600       
RaceBlack                      0.008 0.994       
RaceWhite                      0.008 0.994       
Purity                        -2.336 0.019      *
FAM83H                        -0.022 0.983       
Rsquare = 0.139 (max possible = 9.07e-01 )
Likelihood ratio test p = 2.11e-12 
Wald test p = 2.33e-12 
Score (logrank) test p = 1.77e-13 

NK cell activated_CIBERSORT in LIHC (n=371):
Model: Surv(OS, EVENT) ~ `NK cell activated_CIBERSORT` + Age + Stage + Gender + Race + Purity + `FAM83H` 
310 patients with 106 dying ( 61 missing obs. )
                                coef    HR se(coef) 95%CI_l 95%CI_u      z
`NK cell activated_CIBERSORT` -2.312 0.099    2.685   0.001  19.114 -0.861
Age                            0.011 1.011    0.008   0.995   1.027  1.312
Stage2                         0.325 1.384    0.261   0.830   2.308  1.245
Stage3                         0.966 2.627    0.236   1.654   4.171  4.093
Stage4                         1.654 5.227    0.623   1.543  17.710  2.656
Gendermale                    -0.168 0.846    0.228   0.541   1.322 -0.736
RaceBlack                      0.955 2.598    0.496   0.984   6.863  1.927
RaceWhite                      0.004 1.004    0.240   0.628   1.606  0.017
Purity                         0.503 1.654    0.472   0.656   4.168  1.067
FAM83H                         0.045 1.046    0.110   0.843   1.298  0.409
                                  p signif
`NK cell activated_CIBERSORT` 0.389       
Age                           0.190       
Stage2                        0.213       
Stage3                        0.000    ***
Stage4                        0.008     **
Gendermale                    0.461       
RaceBlack                     0.054      ·
RaceWhite                     0.987       
Purity                        0.286       
FAM83H                        0.683       
Rsquare = 0.087 (max possible = 9.66e-01 )
Likelihood ratio test p = 1.57e-03 
Wald test p = 1.07e-03 
Score (logrank) test p = 4.03e-04 

NK cell activated_CIBERSORT in LUAD (n=515):
Model: Surv(OS, EVENT) ~ `NK cell activated_CIBERSORT` + Age + Stage + Gender + Race + Purity + `FAM83H` 
421 patients with 150 dying ( 94 missing obs. )
                                coef           HR se(coef) 95%CI_l 95%CI_u
`NK cell activated_CIBERSORT` -1.400        0.247    3.012   0.001  90.291
Age                            0.007        1.007    0.009   0.990   1.025
Stage2                         0.846        2.330    0.202   1.569   3.460
Stage3                         0.966        2.627    0.220   1.706   4.045
Stage4                         0.983        2.673    0.337   1.381   5.174
Gendermale                    -0.032        0.968    0.172   0.691   1.357
RaceBlack                     16.116  9980166.854 1901.677   0.000     Inf
RaceWhite                     16.292 11900974.101 1901.677   0.000     Inf
Purity                         0.538        1.713    0.347   0.868   3.379
FAM83H                         0.155        1.168    0.102   0.957   1.425
                                   z     p signif
`NK cell activated_CIBERSORT` -0.465 0.642       
Age                            0.794 0.427       
Stage2                         4.192 0.000    ***
Stage3                         4.387 0.000    ***
Stage4                         2.919 0.004     **
Gendermale                    -0.188 0.851       
RaceBlack                      0.008 0.993       
RaceWhite                      0.009 0.993       
Purity                         1.552 0.121       
FAM83H                         1.523 0.128       
Rsquare = 0.102 (max possible = 9.74e-01 )
Likelihood ratio test p = 2.04e-06 
Wald test p = 2.49e-05 
Score (logrank) test p = 2.98e-06 

NK cell activated_CIBERSORT in LUSC (n=501):
Model: Surv(OS, EVENT) ~ `NK cell activated_CIBERSORT` + Age + Stage + Gender + Race + Purity + `FAM83H` 
370 patients with 161 dying ( 131 missing obs. )
                                coef    HR se(coef) 95%CI_l 95%CI_u      z
`NK cell activated_CIBERSORT` -0.848 0.428    2.507   0.003  58.270 -0.338
Age                            0.015 1.016    0.009   0.997   1.034  1.639
Stage2                         0.162 1.175    0.190   0.809   1.707  0.849
Stage3                         0.551 1.735    0.218   1.132   2.660  2.529
Stage4                         0.719 2.053    0.794   0.433   9.735  0.905
Gendermale                     0.408 1.504    0.194   1.027   2.201  2.098
RaceBlack                     -0.039 0.961    0.607   0.293   3.158 -0.065
RaceWhite                     -0.538 0.584    0.563   0.194   1.761 -0.955
Purity                        -0.387 0.679    0.372   0.328   1.407 -1.042
FAM83H                         0.132 1.142    0.105   0.929   1.403  1.256
                                  p signif
`NK cell activated_CIBERSORT` 0.735       
Age                           0.101       
Stage2                        0.396       
Stage3                        0.011      *
Stage4                        0.365       
Gendermale                    0.036      *
RaceBlack                     0.948       
RaceWhite                     0.340       
Purity                        0.298       
FAM83H                        0.209       
Rsquare = 0.055 (max possible = 9.87e-01 )
Likelihood ratio test p = 2.21e-02 
Wald test p = 1.8e-02 
Score (logrank) test p = 1.55e-02 

NK cell activated_CIBERSORT in MESO (n=87):
Model: Surv(OS, EVENT) ~ `NK cell activated_CIBERSORT` + Age + Stage + Gender + Race + Purity + `FAM83H` 
85 patients with 72 dying ( 2 missing obs. )
                                coef    HR se(coef) 95%CI_l 95%CI_u      z
`NK cell activated_CIBERSORT` -2.394 0.091    3.271   0.000  55.564 -0.732
Age                            0.020 1.020    0.016   0.989   1.053  1.263
Stage2                        -0.351 0.704    0.497   0.266   1.865 -0.706
Stage3                        -0.191 0.826    0.437   0.351   1.944 -0.438
Stage4                        -0.227 0.797    0.491   0.304   2.086 -0.462
Gendermale                    -0.206 0.814    0.331   0.425   1.557 -0.623
RaceBlack                     -0.111 0.895    1.564   0.042  19.194 -0.071
RaceWhite                     -0.589 0.555    1.054   0.070   4.378 -0.559
Purity                        -0.751 0.472    0.550   0.160   1.388 -1.365
FAM83H                         0.058 1.060    0.190   0.731   1.537  0.307
                                  p signif
`NK cell activated_CIBERSORT` 0.464       
Age                           0.207       
Stage2                        0.480       
Stage3                        0.662       
Stage4                        0.644       
Gendermale                    0.533       
RaceBlack                     0.944       
RaceWhite                     0.576       
Purity                        0.172       
FAM83H                        0.759       
Rsquare = 0.066 (max possible = 9.98e-01 )
Likelihood ratio test p = 8.31e-01 
Wald test p = 8.12e-01 
Score (logrank) test p = 8.05e-01 

NK cell activated_CIBERSORT in OV (n=303):
Model: Surv(OS, EVENT) ~ `NK cell activated_CIBERSORT` + Age + Race + Purity + `FAM83H` 
238 patients with 153 dying ( 65 missing obs. )
                                coef     HR se(coef) 95%CI_l 95%CI_u      z
`NK cell activated_CIBERSORT`  2.309 10.062    2.325   0.106 958.027  0.993
Age                            0.036  1.037    0.008   1.020   1.054  4.397
RaceBlack                     -0.022  0.978    0.577   0.316   3.033 -0.038
RaceWhite                     -0.109  0.897    0.517   0.326   2.470 -0.211
Purity                        -0.556  0.573    0.670   0.154   2.133 -0.830
FAM83H                        -0.017  0.983    0.094   0.817   1.183 -0.181
                                  p signif
`NK cell activated_CIBERSORT` 0.321       
Age                           0.000    ***
RaceBlack                     0.970       
RaceWhite                     0.833       
Purity                        0.407       
FAM83H                        0.857       
Rsquare = 0.085 (max possible = 9.97e-01 )
Likelihood ratio test p = 1.68e-03 
Wald test p = 1.5e-03 
Score (logrank) test p = 1.27e-03 

NK cell activated_CIBERSORT in PAAD (n=179):
Model: Surv(OS, EVENT) ~ `NK cell activated_CIBERSORT` + Age + Stage + Gender + Race + Purity + `FAM83H` 
165 patients with 89 dying ( 14 missing obs. )
                                coef     HR se(coef) 95%CI_l   95%CI_u      z
`NK cell activated_CIBERSORT`  2.354 10.523    4.049   0.004 29430.018  0.581
Age                            0.019  1.019    0.011   0.998     1.042  1.742
Stage2                         0.609  1.839    0.442   0.774     4.370  1.379
Stage3                        -0.039  0.961    1.094   0.113     8.202 -0.036
Stage4                         0.155  1.167    0.843   0.224     6.096  0.184
Gendermale                    -0.213  0.808    0.218   0.527     1.239 -0.977
RaceBlack                      0.207  1.230    0.744   0.286     5.282  0.278
RaceWhite                      0.434  1.543    0.476   0.607     3.925  0.911
Purity                        -0.855  0.425    0.441   0.179     1.010 -1.938
FAM83H                         0.297  1.346    0.128   1.047     1.730  2.319
                                  p signif
`NK cell activated_CIBERSORT` 0.561       
Age                           0.081      ·
Stage2                        0.168       
Stage3                        0.971       
Stage4                        0.854       
Gendermale                    0.328       
RaceBlack                     0.781       
RaceWhite                     0.362       
Purity                        0.053      ·
FAM83H                        0.020      *
Rsquare = 0.122 (max possible = 9.91e-01 )
Likelihood ratio test p = 1.75e-02 
Wald test p = 4.43e-02 
Score (logrank) test p = 3.63e-02 

NK cell activated_CIBERSORT in PCPG (n=181):
Model: Surv(OS, EVENT) ~ `NK cell activated_CIBERSORT` + Age + Gender + Race + Purity + `FAM83H` 
164 patients with 7 dying ( 17 missing obs. )
                                 coef           HR se(coef)      95%CI_l
`NK cell activated_CIBERSORT`  46.010 9.595459e+19    9.284 1.201155e+12
Age                             0.383 1.467000e+00    0.036 1.367000e+00
Gendermale                      4.525 9.229400e+01    1.119 1.029300e+01
RaceBlack                     -27.587 0.000000e+00 8551.161 0.000000e+00
RaceWhite                       6.982 1.077383e+03 8504.276 0.000000e+00
Purity                         51.546 2.432899e+22    5.017 1.306356e+18
FAM83H                          7.581 1.960973e+03    0.517 7.113020e+02
                                   95%CI_u      z     p signif
`NK cell activated_CIBERSORT` 7.665360e+27  4.956 0.000    ***
Age                           1.574000e+00 10.628 0.000    ***
Gendermale                    8.275780e+02  4.043 0.000    ***
RaceBlack                              Inf -0.003 0.997       
RaceWhite                              Inf  0.001 0.999       
Purity                        4.530921e+26 10.275 0.000    ***
FAM83H                        5.406166e+03 14.652 0.000    ***
Rsquare = 0.227 (max possible = 3.07e-01 )
Likelihood ratio test p = 4.52e-07 
Wald test p = 2.92e-98 
Score (logrank) test p = 2.37e-06 

NK cell activated_CIBERSORT in PRAD (n=498):
Model: Surv(OS, EVENT) ~ `NK cell activated_CIBERSORT` + Age + Race + Purity + `FAM83H` 
403 patients with 9 dying ( 95 missing obs. )
                                coef           HR se(coef) 95%CI_l      95%CI_u
`NK cell activated_CIBERSORT`  1.333        3.791   12.668   0.000 2.300456e+11
Age                            0.009        1.009    0.058   0.901 1.131000e+00
RaceBlack                     14.908  2980250.930 6765.293   0.000          Inf
RaceWhite                     16.219 11058468.885 6765.293   0.000          Inf
Purity                         1.176        3.243    1.449   0.189 5.552200e+01
FAM83H                        -0.172        0.842    0.621   0.250 2.842000e+00
                                   z     p signif
`NK cell activated_CIBERSORT`  0.105 0.916       
Age                            0.163 0.871       
RaceBlack                      0.002 0.998       
RaceWhite                      0.002 0.998       
Purity                         0.812 0.417       
FAM83H                        -0.277 0.782       
Rsquare = 0.007 (max possible = 1.83e-01 )
Likelihood ratio test p = 8.34e-01 
Wald test p = 9.27e-01 
Score (logrank) test p = 8.91e-01 

NK cell activated_CIBERSORT in READ (n=166):
Model: Surv(OS, EVENT) ~ `NK cell activated_CIBERSORT` + Age + Stage + Gender + Race + Purity + `FAM83H` 
72 patients with 13 dying ( 94 missing obs. )
                                coef          HR  se(coef) 95%CI_l      95%CI_u
`NK cell activated_CIBERSORT`  3.474      32.276    13.364   0.000 7.656956e+12
Age                            0.094       1.099     0.044   1.008 1.198000e+00
Stage2                        -2.083       0.125     1.339   0.009 1.718000e+00
Stage3                        -0.744       0.475     1.091   0.056 4.030000e+00
Stage4                        -0.739       0.478     1.115   0.054 4.252000e+00
Gendermale                    -0.456       0.634     0.776   0.138 2.899000e+00
RaceBlack                     -1.486       0.226 55252.572   0.000          Inf
RaceWhite                     15.838 7558544.502 54665.494   0.000          Inf
Purity                        -0.084       0.920     1.426   0.056 1.505800e+01
FAM83H                         0.015       1.015     0.712   0.252 4.095000e+00
                                   z     p signif
`NK cell activated_CIBERSORT`  0.260 0.795       
Age                            2.139 0.032      *
Stage2                        -1.556 0.120       
Stage3                        -0.682 0.495       
Stage4                        -0.662 0.508       
Gendermale                    -0.588 0.556       
RaceBlack                      0.000 1.000   <NA>
RaceWhite                      0.000 1.000   <NA>
Purity                        -0.059 0.953       
FAM83H                         0.021 0.983       
Rsquare = 0.228 (max possible = 7.04e-01 )
Likelihood ratio test p = 4.57e-02 
Wald test p = 9.84e-01 
Score (logrank) test p = 6e-02 

NK cell activated_CIBERSORT in SARC (n=260):
Model: Surv(OS, EVENT) ~ `NK cell activated_CIBERSORT` + Age + Gender + Race + Purity + `FAM83H` 
233 patients with 90 dying ( 27 missing obs. )
                                 coef    HR se(coef) 95%CI_l 95%CI_u      z
`NK cell activated_CIBERSORT` -11.412 0.000    4.277   0.000   0.048 -2.668
Age                             0.025 1.025    0.008   1.008   1.042  2.912
Gendermale                     -0.116 0.890    0.228   0.570   1.391 -0.511
RaceBlack                       0.034 1.035    1.091   0.122   8.772  0.031
RaceWhite                      -0.453 0.636    1.022   0.086   4.706 -0.444
Purity                          1.210 3.354    0.589   1.056  10.650  2.053
FAM83H                          0.182 1.200    0.114   0.959   1.501  1.591
                                  p signif
`NK cell activated_CIBERSORT` 0.008     **
Age                           0.004     **
Gendermale                    0.609       
RaceBlack                     0.975       
RaceWhite                     0.657       
Purity                        0.040      *
FAM83H                        0.112       
Rsquare = 0.081 (max possible = 9.75e-01 )
Likelihood ratio test p = 6.41e-03 
Wald test p = 1.21e-02 
Score (logrank) test p = 1.11e-02 

NK cell activated_CIBERSORT in SKCM (n=471):
Model: Surv(OS, EVENT) ~ `NK cell activated_CIBERSORT` + Age + Stage + Gender + Race + Purity + `FAM83H` 
390 patients with 186 dying ( 81 missing obs. )
                                coef    HR se(coef) 95%CI_l 95%CI_u      z
`NK cell activated_CIBERSORT` -3.998 0.018    2.341   0.000   1.805 -1.708
Age                            0.018 1.018    0.005   1.007   1.028  3.321
Stage2                         0.158 1.172    0.222   0.759   1.809  0.715
Stage3                         0.565 1.760    0.207   1.174   2.638  2.735
Stage4                         1.236 3.441    0.356   1.711   6.917  3.468
Gendermale                    -0.086 0.918    0.158   0.673   1.251 -0.544
RaceWhite                     -1.129 0.323    0.405   0.146   0.715 -2.790
Purity                         0.777 2.176    0.353   1.090   4.343  2.205
FAM83H                         0.223 1.250    0.074   1.082   1.444  3.025
                                  p signif
`NK cell activated_CIBERSORT` 0.088      ·
Age                           0.001     **
Stage2                        0.475       
Stage3                        0.006     **
Stage4                        0.001     **
Gendermale                    0.587       
RaceWhite                     0.005     **
Purity                        0.027      *
FAM83H                        0.002     **
Rsquare = 0.151 (max possible = 9.92e-01 )
Likelihood ratio test p = 2.59e-10 
Wald test p = 2.24e-10 
Score (logrank) test p = 2.14e-11 

NK cell activated_CIBERSORT in SKCM-Primary (n=103):
Model: Surv(OS, EVENT) ~ `NK cell activated_CIBERSORT` + Age + Stage + Gender + Race + Purity + `FAM83H` 
94 patients with 26 dying ( 9 missing obs. )
                                 coef           HR se(coef) 95%CI_l 95%CI_u
`NK cell activated_CIBERSORT` -14.477 0.000000e+00    7.498   0.000   1.245
Age                             0.017 1.017000e+00    0.016   0.987   1.049
Stage2                         17.149 2.803570e+07 6311.098   0.000     Inf
Stage3                         17.531 4.106593e+07 6311.098   0.000     Inf
Stage4                         19.798 3.962814e+08 6311.098   0.000     Inf
Gendermale                      0.318 1.375000e+00    0.451   0.569   3.326
RaceWhite                      -0.859 4.230000e-01    0.661   0.116   1.547
Purity                          0.210 1.233000e+00    1.009   0.171   8.912
FAM83H                          0.214 1.238000e+00    0.248   0.762   2.014
                                   z     p signif
`NK cell activated_CIBERSORT` -1.931 0.054      ·
Age                            1.102 0.270       
Stage2                         0.003 0.998       
Stage3                         0.003 0.998       
Stage4                         0.003 0.997       
Gendermale                     0.707 0.480       
RaceWhite                     -1.300 0.194       
Purity                         0.208 0.835       
FAM83H                         0.862 0.389       
Rsquare = 0.187 (max possible = 8.69e-01 )
Likelihood ratio test p = 2.13e-02 
Wald test p = 4.52e-02 
Score (logrank) test p = 2.49e-03 

NK cell activated_CIBERSORT in SKCM-Metastasis (n=368):
Model: Surv(OS, EVENT) ~ `NK cell activated_CIBERSORT` + Age + Stage + Gender + Race + Purity + `FAM83H` 
296 patients with 160 dying ( 72 missing obs. )
                                coef    HR se(coef) 95%CI_l 95%CI_u      z
`NK cell activated_CIBERSORT` -3.085 0.046    2.508   0.000   6.239 -1.230
Age                            0.020 1.020    0.006   1.009   1.031  3.449
Stage2                         0.062 1.064    0.234   0.673   1.683  0.265
Stage3                         0.534 1.706    0.212   1.127   2.584  2.523
Stage4                         1.024 2.785    0.405   1.260   6.159  2.531
Gendermale                    -0.101 0.904    0.174   0.643   1.270 -0.583
RaceWhite                     -1.021 0.360    0.601   0.111   1.170 -1.699
Purity                         0.906 2.473    0.387   1.158   5.281  2.340
FAM83H                         0.192 1.211    0.080   1.035   1.418  2.383
                                  p signif
`NK cell activated_CIBERSORT` 0.219       
Age                           0.001     **
Stage2                        0.791       
Stage3                        0.012      *
Stage4                        0.011      *
Gendermale                    0.560       
RaceWhite                     0.089      ·
Purity                        0.019      *
FAM83H                        0.017      *
Rsquare = 0.155 (max possible = 9.95e-01 )
Likelihood ratio test p = 1.19e-07 
Wald test p = 2.17e-07 
Score (logrank) test p = 7.52e-08 

NK cell activated_CIBERSORT in STAD (n=415):
Model: Surv(OS, EVENT) ~ `NK cell activated_CIBERSORT` + Age + Stage + Gender + Race + Purity + `FAM83H` 
289 patients with 111 dying ( 126 missing obs. )
                                coef     HR se(coef) 95%CI_l   95%CI_u      z
`NK cell activated_CIBERSORT`  4.361 78.351    2.550   0.529 11596.720  1.710
Age                            0.029  1.029    0.010   1.009     1.050  2.818
Stage2                         0.627  1.871    0.394   0.864     4.051  1.590
Stage3                         1.013  2.755    0.365   1.347     5.635  2.776
Stage4                         1.540  4.666    0.507   1.726    12.615  3.035
Gendermale                     0.224  1.251    0.209   0.830     1.885  1.070
RaceBlack                      0.558  1.748    0.459   0.711     4.296  1.217
RaceWhite                      0.160  1.173    0.247   0.722     1.905  0.646
Purity                        -0.486  0.615    0.376   0.294     1.286 -1.292
FAM83H                        -0.227  0.797    0.088   0.671     0.947 -2.583
                                  p signif
`NK cell activated_CIBERSORT` 0.087      ·
Age                           0.005     **
Stage2                        0.112       
Stage3                        0.006     **
Stage4                        0.002     **
Gendermale                    0.285       
RaceBlack                     0.224       
RaceWhite                     0.518       
Purity                        0.196       
FAM83H                        0.010      *
Rsquare = 0.098 (max possible = 9.79e-01 )
Likelihood ratio test p = 8.75e-04 
Wald test p = 1.02e-03 
Score (logrank) test p = 8.66e-04 

NK cell activated_CIBERSORT in TGCT (n=150):
Model: Surv(OS, EVENT) ~ `NK cell activated_CIBERSORT` + Age + Stage + Race + Purity + `FAM83H` 
75 patients with 2 dying ( 75 missing obs. )
                                 coef         HR     se(coef) 95%CI_l 95%CI_u
`NK cell activated_CIBERSORT` -32.904      0.000   509166.363       0     Inf
Age                            -1.597      0.203     2271.595       0     Inf
Stage2                         -4.392      0.012    48622.907       0     Inf
Stage3                         13.005 444665.577   125213.333       0     Inf
RaceBlack                       0.703      2.020  5648025.116       0     Inf
RaceWhite                     -39.013      0.000 23329588.927       0     Inf
Purity                         11.278  79072.819   276855.811       0     Inf
FAM83H                          1.965      7.135    17645.547       0     Inf
                                   z     p signif
`NK cell activated_CIBERSORT`  0.000 1.000   <NA>
Age                           -0.001 0.999       
Stage2                         0.000 1.000   <NA>
Stage3                         0.000 1.000   <NA>
RaceBlack                      0.000 1.000   <NA>
RaceWhite                      0.000 1.000   <NA>
Purity                         0.000 1.000   <NA>
FAM83H                         0.000 1.000   <NA>
Rsquare = 0.14 (max possible = 1.4e-01 )
Likelihood ratio test p = 1.84e-01 
Wald test p = 1e+00 
Score (logrank) test p = 3.08e-03 

NK cell activated_CIBERSORT in THCA (n=509):
Model: Surv(OS, EVENT) ~ `NK cell activated_CIBERSORT` + Age + Stage + Gender + Race + Purity + `FAM83H` 
395 patients with 16 dying ( 114 missing obs. )
                                 coef           HR se(coef) 95%CI_l 95%CI_u
`NK cell activated_CIBERSORT` -21.604        0.000   10.517   0.000   0.371
Age                             0.184        1.202    0.036   1.120   1.291
Stage2                          0.034        1.034    1.191   0.100  10.684
Stage3                          0.999        2.715    0.976   0.401  18.371
Stage4                          2.098        8.152    1.136   0.880  75.502
Gendermale                     -0.087        0.917    0.667   0.248   3.390
RaceBlack                      17.343 34046019.260 9573.927   0.000     Inf
RaceWhite                      16.828 20337183.907 9573.927   0.000     Inf
Purity                          2.732       15.364    1.134   1.665 141.813
FAM83H                          1.979        7.239    0.722   1.759  29.791
                                   z     p signif
`NK cell activated_CIBERSORT` -2.054 0.040      *
Age                            5.100 0.000    ***
Stage2                         0.028 0.978       
Stage3                         1.024 0.306       
Stage4                         1.848 0.065      ·
Gendermale                    -0.130 0.897       
RaceBlack                      0.002 0.999       
RaceWhite                      0.002 0.999       
Purity                         2.409 0.016      *
FAM83H                         2.742 0.006     **
Rsquare = 0.172 (max possible = 3.47e-01 )
Likelihood ratio test p = 5.97e-12 
Wald test p = 1.4e-03 
Score (logrank) test p = 3.69e-11 

NK cell activated_CIBERSORT in THYM (n=120):
Model: Surv(OS, EVENT) ~ `NK cell activated_CIBERSORT` + Age + Gender + Race + Purity + `FAM83H` 
113 patients with 9 dying ( 7 missing obs. )
                                 coef       HR  se(coef) 95%CI_l      95%CI_u
`NK cell activated_CIBERSORT`   7.674 2152.382     9.449   0.000 2.374122e+11
Age                             0.037    1.038     0.032   0.974 1.105000e+00
Gendermale                     -0.375    0.688     0.740   0.161 2.933000e+00
RaceBlack                     -16.134    0.000 11798.048   0.000          Inf
RaceWhite                       0.780    2.182     1.186   0.214 2.228300e+01
Purity                          0.155    1.168     1.115   0.131 1.037600e+01
FAM83H                          0.261    1.298     0.506   0.481 3.500000e+00
                                   z     p signif
`NK cell activated_CIBERSORT`  0.812 0.417       
Age                            1.150 0.250       
Gendermale                    -0.506 0.613       
RaceBlack                     -0.001 0.999       
RaceWhite                      0.658 0.511       
Purity                         0.139 0.889       
FAM83H                         0.516 0.606       
Rsquare = 0.059 (max possible = 4.51e-01 )
Likelihood ratio test p = 4.49e-01 
Wald test p = 5.43e-01 
Score (logrank) test p = 4.08e-01 

NK cell activated_CIBERSORT in UCEC (n=545):
Model: Surv(OS, EVENT) ~ `NK cell activated_CIBERSORT` + Age + Race + Purity + `FAM83H` 
85 patients with 16 dying ( 460 missing obs. )
                                coef    HR se(coef) 95%CI_l 95%CI_u      z
`NK cell activated_CIBERSORT` -9.854 0.000    5.719   0.000   3.879 -1.723
Age                            0.001 1.001    0.029   0.947   1.059  0.051
RaceWhite                      1.463 4.318    0.699   1.096  17.006  2.091
Purity                         1.248 3.484    1.084   0.416  29.156  1.152
FAM83H                         0.032 1.033    0.418   0.455   2.343  0.078
                                  p signif
`NK cell activated_CIBERSORT` 0.085      ·
Age                           0.959       
RaceWhite                     0.036      *
Purity                        0.250       
FAM83H                        0.938       
Rsquare = 0.115 (max possible = 7.29e-01 )
Likelihood ratio test p = 6.41e-02 
Wald test p = 1.01e-01 
Score (logrank) test p = 7.82e-02 

NK cell activated_CIBERSORT in UCS (n=57):
Model: Surv(OS, EVENT) ~ `NK cell activated_CIBERSORT` + Age + Race + Purity + `FAM83H` 
52 patients with 32 dying ( 5 missing obs. )
                                coef          HR se(coef) 95%CI_l  95%CI_u
`NK cell activated_CIBERSORT` -2.050 1.29000e-01    5.135   0.000 3024.817
Age                            0.041 1.04200e+00    0.025   0.992    1.095
RaceBlack                     17.324 3.34084e+07 6486.434   0.000      Inf
RaceWhite                     17.546 4.17132e+07 6486.434   0.000      Inf
Purity                        -0.852 4.27000e-01    1.195   0.041    4.442
FAM83H                         0.025 1.02600e+00    0.187   0.711    1.480
                                   z     p signif
`NK cell activated_CIBERSORT` -0.399 0.690       
Age                            1.624 0.104       
RaceBlack                      0.003 0.998       
RaceWhite                      0.003 0.998       
Purity                        -0.713 0.476       
FAM83H                         0.135 0.893       
Rsquare = 0.122 (max possible = 9.83e-01 )
Likelihood ratio test p = 3.43e-01 
Wald test p = 4.65e-01 
Score (logrank) test p = 3.57e-01 

NK cell activated_CIBERSORT in UVM (n=80):
Model: Surv(OS, EVENT) ~ `NK cell activated_CIBERSORT` + Age + Stage + Gender + Purity + `FAM83H` 
77 patients with 22 dying ( 3 missing obs. )
                                coef           HR se(coef)  95%CI_l
`NK cell activated_CIBERSORT` 20.795 1.074383e+09    6.562 2791.941
Age                            0.050 1.051000e+00    0.022    1.006
Stage3                         0.434 1.543000e+00    0.529    0.547
Stage4                         3.684 3.978900e+01    1.222    3.625
Gendermale                     0.608 1.837000e+00    0.516    0.668
Purity                         1.786 5.964000e+00    1.346    0.427
FAM83H                         0.447 1.563000e+00    0.363    0.767
                                   95%CI_u     z     p signif
`NK cell activated_CIBERSORT` 4.134398e+14 3.169 0.002     **
Age                           1.097000e+00 2.244 0.025      *
Stage3                        4.349000e+00 0.820 0.412       
Stage4                        4.366830e+02 3.014 0.003     **
Gendermale                    5.053000e+00 1.178 0.239       
Purity                        8.334400e+01 1.327 0.184       
FAM83H                        3.185000e+00 1.230 0.219       
Rsquare = 0.346 (max possible = 8.72e-01 )
Likelihood ratio test p = 2.96e-05 
Wald test p = 7.44e-04 
Score (logrank) test p = 1.69e-10 

NK cell activated_CIBERSORT-ABS in ACC (n=79):
Model: Surv(OS, EVENT) ~ `NK cell activated_CIBERSORT-ABS` + Age + Gender + Race + Purity + `FAM83H` 
64 patients with 24 dying ( 15 missing obs. )
                                     coef           HR  se(coef) 95%CI_l
`NK cell activated_CIBERSORT-ABS` -31.550        0.000    33.097   0.000
Age                                 0.010        1.010     0.013   0.984
Gendermale                          0.746        2.109     0.432   0.904
RaceBlack                          -1.376        0.252 14312.774   0.000
RaceWhite                          16.158 10411145.768 12466.743   0.000
Purity                             -1.519        0.219     2.696   0.001
FAM83H                              0.750        2.117     0.227   1.356
                                       95%CI_u      z     p signif
`NK cell activated_CIBERSORT-ABS` 2.950713e+14 -0.953 0.340       
Age                               1.037000e+00  0.769 0.442       
Gendermale                        4.919000e+00  1.727 0.084      ·
RaceBlack                                  Inf  0.000 1.000   <NA>
RaceWhite                                  Inf  0.001 0.999       
Purity                            4.319300e+01 -0.563 0.573       
FAM83H                            3.306000e+00  3.299 0.001     **
Rsquare = 0.219 (max possible = 9.38e-01 )
Likelihood ratio test p = 2.68e-02 
Wald test p = 7.41e-02 
Score (logrank) test p = 2.45e-02 

NK cell activated_CIBERSORT-ABS in BLCA (n=408):
Model: Surv(OS, EVENT) ~ `NK cell activated_CIBERSORT-ABS` + Age + Stage + Gender + Race + Purity + `FAM83H` 
348 patients with 160 dying ( 60 missing obs. )
                                    coef          HR se(coef) 95%CI_l 95%CI_u
`NK cell activated_CIBERSORT-ABS` -4.929       0.007    4.278   0.000  31.670
Age                                0.032       1.032    0.009   1.015   1.050
Stage2                            14.629 2255132.369 1854.147   0.000     Inf
Stage3                            15.060 3471068.709 1854.147   0.000     Inf
Stage4                            15.552 5679459.047 1854.147   0.000     Inf
Gendermale                        -0.165       0.848    0.179   0.597   1.204
RaceBlack                          0.686       1.985    0.447   0.827   4.766
RaceWhite                          0.110       1.116    0.356   0.556   2.241
Purity                            -0.055       0.947    0.379   0.451   1.988
FAM83H                            -0.046       0.955    0.098   0.788   1.158
                                       z     p signif
`NK cell activated_CIBERSORT-ABS` -1.152 0.249       
Age                                3.700 0.000    ***
Stage2                             0.008 0.994       
Stage3                             0.008 0.994       
Stage4                             0.008 0.993       
Gendermale                        -0.920 0.357       
RaceBlack                          1.535 0.125       
RaceWhite                          0.308 0.758       
Purity                            -0.145 0.885       
FAM83H                            -0.465 0.642       
Rsquare = 0.134 (max possible = 9.91e-01 )
Likelihood ratio test p = 2.63e-07 
Wald test p = 1.35e-06 
Score (logrank) test p = 3.68e-07 

NK cell activated_CIBERSORT-ABS in BRCA (n=1100):
Model: Surv(OS, EVENT) ~ `NK cell activated_CIBERSORT-ABS` + Age + Stage + Gender + Race + Purity + `FAM83H` 
878 patients with 121 dying ( 222 missing obs. )
                                    coef     HR se(coef) 95%CI_l    95%CI_u
`NK cell activated_CIBERSORT-ABS`  0.273  1.315    6.126   0.000 215591.124
Age                                0.036  1.036    0.008   1.021      1.052
Stage2                             0.405  1.500    0.304   0.827      2.721
Stage3                             1.190  3.289    0.313   1.781      6.073
Stage4                             2.514 12.349    0.389   5.764     26.458
Gendermale                         0.051  1.052    1.009   0.146      7.596
RaceBlack                          0.009  1.009    0.620   0.299      3.403
RaceWhite                         -0.218  0.804    0.598   0.249      2.596
Purity                             0.546  1.726    0.453   0.711      4.192
FAM83H                            -0.032  0.968    0.127   0.755      1.241
                                       z     p signif
`NK cell activated_CIBERSORT-ABS`  0.045 0.964       
Age                                4.733 0.000    ***
Stage2                             1.334 0.182       
Stage3                             3.803 0.000    ***
Stage4                             6.466 0.000    ***
Gendermale                         0.050 0.960       
RaceBlack                          0.015 0.988       
RaceWhite                         -0.364 0.716       
Purity                             1.206 0.228       
FAM83H                            -0.256 0.798       
Rsquare = 0.081 (max possible = 7.85e-01 )
Likelihood ratio test p = 7.21e-12 
Wald test p = 2.23e-15 
Score (logrank) test p = 3.24e-21 

NK cell activated_CIBERSORT-ABS in BRCA-Basal (n=191):
Model: Surv(OS, EVENT) ~ `NK cell activated_CIBERSORT-ABS` + Age + Stage + Race + Purity + `FAM83H` 
163 patients with 24 dying ( 28 missing obs. )
                                     coef           HR se(coef) 95%CI_l
`NK cell activated_CIBERSORT-ABS` -17.958 0.000000e+00   15.550   0.000
Age                                 0.008 1.008000e+00    0.018   0.974
Stage2                             18.594 1.189796e+08 6430.398   0.000
Stage3                             19.952 4.622478e+08 6430.398   0.000
Stage4                             21.744 2.775115e+09 6430.398   0.000
RaceBlack                          -0.801 4.490000e-01    1.122   0.050
RaceWhite                          -1.108 3.300000e-01    1.126   0.036
Purity                              0.066 1.069000e+00    1.121   0.119
FAM83H                              0.345 1.411000e+00    0.301   0.782
                                     95%CI_u      z     p signif
`NK cell activated_CIBERSORT-ABS` 273516.299 -1.155 0.248       
Age                                    1.044  0.479 0.632       
Stage2                                   Inf  0.003 0.998       
Stage3                                   Inf  0.003 0.998       
Stage4                                   Inf  0.003 0.997       
RaceBlack                              4.044 -0.714 0.475       
RaceWhite                              3.004 -0.983 0.325       
Purity                                 9.619  0.059 0.953       
FAM83H                                 2.546  1.144 0.252       
Rsquare = 0.173 (max possible = 7.18e-01 )
Likelihood ratio test p = 2.93e-04 
Wald test p = 6.3e-03 
Score (logrank) test p = 2.81e-06 

NK cell activated_CIBERSORT-ABS in BRCA-Her2 (n=82):
Model: Surv(OS, EVENT) ~ `NK cell activated_CIBERSORT-ABS` + Age + Stage + Race + Purity + `FAM83H` 
59 patients with 11 dying ( 23 missing obs. )
                                    coef           HR  se(coef) 95%CI_l
`NK cell activated_CIBERSORT-ABS` -1.917 1.470000e-01    45.535   0.000
Age                                0.024 1.024000e+00     0.028   0.969
Stage2                            18.226 8.233415e+07 15476.276   0.000
Stage3                            20.266 6.328665e+08 15476.276   0.000
Stage4                                NA           NA     0.000      NA
RaceBlack                         -3.225 4.000000e-02     1.797   0.001
RaceWhite                         -2.096 1.230000e-01     1.519   0.006
Purity                             3.958 5.236900e+01     2.569   0.341
FAM83H                            -0.605 5.460000e-01     0.636   0.157
                                       95%CI_u      z     p signif
`NK cell activated_CIBERSORT-ABS` 8.446391e+37 -0.042 0.966       
Age                               1.082000e+00  0.853 0.394       
Stage2                                     Inf  0.001 0.999       
Stage3                                     Inf  0.001 0.999       
Stage4                                      NA     NA    NA   <NA>
RaceBlack                         1.346000e+00 -1.795 0.073      ·
RaceWhite                         2.414000e+00 -1.380 0.168       
Purity                            8.054032e+03  1.541 0.123       
FAM83H                            1.901000e+00 -0.950 0.342       
Rsquare = 0.38 (max possible = 6.68e-01 )
Likelihood ratio test p = 4.31e-04 
Wald test p = 3.12e-01 
Score (logrank) test p = 2.93e-14 

NK cell activated_CIBERSORT-ABS in BRCA-LumA (n=568):
Model: Surv(OS, EVENT) ~ `NK cell activated_CIBERSORT-ABS` + Age + Stage + Gender + Race + Purity + `FAM83H` 
464 patients with 55 dying ( 104 missing obs. )
                                     coef    HR se(coef) 95%CI_l      95%CI_u
`NK cell activated_CIBERSORT-ABS`   1.097 2.995    9.170   0.000 1.914775e+08
Age                                 0.048 1.050    0.012   1.025 1.074000e+00
Stage2                              0.325 1.384    0.375   0.663 2.885000e+00
Stage3                              0.859 2.361    0.395   1.090 5.118000e+00
Stage4                              2.148 8.566    0.594   2.674 2.744500e+01
Gendermale                        -15.357 0.000 3460.838   0.000          Inf
RaceBlack                          -0.417 0.659    1.185   0.065 6.731000e+00
RaceWhite                           0.262 1.300    1.041   0.169 1.000900e+01
Purity                              0.322 1.380    0.649   0.387 4.926000e+00
FAM83H                              0.000 1.000    0.203   0.672 1.488000e+00
                                       z     p signif
`NK cell activated_CIBERSORT-ABS`  0.120 0.905       
Age                                4.064 0.000    ***
Stage2                             0.866 0.387       
Stage3                             2.177 0.029      *
Stage4                             3.616 0.000    ***
Gendermale                        -0.004 0.996       
RaceBlack                         -0.351 0.725       
RaceWhite                          0.252 0.801       
Purity                             0.496 0.620       
FAM83H                             0.001 0.999       
Rsquare = 0.07 (max possible = 6.81e-01 )
Likelihood ratio test p = 2.13e-04 
Wald test p = 4.35e-05 
Score (logrank) test p = 9.3e-07 

NK cell activated_CIBERSORT-ABS in BRCA-LumB (n=219):
Model: Surv(OS, EVENT) ~ `NK cell activated_CIBERSORT-ABS` + Age + Stage + Gender + Race + Purity + `FAM83H` 
157 patients with 25 dying ( 62 missing obs. )
                                    coef           HR se(coef) 95%CI_l
`NK cell activated_CIBERSORT-ABS` 19.423 2.724697e+08   24.602   0.000
Age                                0.045 1.046000e+00    0.021   1.004
Stage2                             0.617 1.854000e+00    1.074   0.226
Stage3                             1.495 4.459000e+00    1.065   0.553
Stage4                             1.944 6.983000e+00    1.186   0.683
Gendermale                         1.211 3.357000e+00    1.123   0.372
RaceBlack                         16.853 2.084850e+07 6043.255   0.000
RaceWhite                         16.207 1.093383e+07 6043.255   0.000
Purity                             1.643 5.171000e+00    1.400   0.333
FAM83H                            -0.349 7.060000e-01    0.280   0.407
                                       95%CI_u      z     p signif
`NK cell activated_CIBERSORT-ABS` 2.380084e+29  0.789 0.430       
Age                               1.090000e+00  2.156 0.031      *
Stage2                            1.522400e+01  0.575 0.565       
Stage3                            3.593000e+01  1.404 0.160       
Stage4                            7.137800e+01  1.639 0.101       
Gendermale                        3.029900e+01  1.079 0.281       
RaceBlack                                  Inf  0.003 0.998       
RaceWhite                                  Inf  0.003 0.998       
Purity                            8.033200e+01  1.174 0.240       
FAM83H                            1.222000e+00 -1.244 0.214       
Rsquare = 0.116 (max possible = 6.98e-01 )
Likelihood ratio test p = 3.65e-02 
Wald test p = 5.27e-02 
Score (logrank) test p = 1.68e-02 

NK cell activated_CIBERSORT-ABS in CESC (n=306):
Model: Surv(OS, EVENT) ~ `NK cell activated_CIBERSORT-ABS` + Age + Race + Purity + `FAM83H` 
227 patients with 55 dying ( 79 missing obs. )
                                    coef    HR se(coef) 95%CI_l   95%CI_u
`NK cell activated_CIBERSORT-ABS` -0.568 0.567    5.436   0.000 24006.868
Age                                0.013 1.013    0.010   0.993     1.032
RaceBlack                          0.699 2.012    1.082   0.241    16.786
RaceWhite                          0.548 1.730    1.024   0.233    12.864
Purity                             0.563 1.756    0.819   0.353     8.735
FAM83H                             0.377 1.457    0.203   0.979     2.170
                                       z     p signif
`NK cell activated_CIBERSORT-ABS` -0.105 0.917       
Age                                1.284 0.199       
RaceBlack                          0.646 0.518       
RaceWhite                          0.535 0.592       
Purity                             0.688 0.492       
FAM83H                             1.854 0.064      ·
Rsquare = 0.029 (max possible = 8.91e-01 )
Likelihood ratio test p = 3.54e-01 
Wald test p = 3.74e-01 
Score (logrank) test p = 3.65e-01 

NK cell activated_CIBERSORT-ABS in CHOL (n=36):
Model: Surv(OS, EVENT) ~ `NK cell activated_CIBERSORT-ABS` + Age + Stage + Gender + Race + Purity + `FAM83H` 
36 patients with 18 dying ( 0 missing obs. )
                                     coef    HR se(coef) 95%CI_l      95%CI_u
`NK cell activated_CIBERSORT-ABS`   2.238 9.372   13.446   0.000 2.611455e+12
Age                                 0.038 1.039    0.025   0.990 1.090000e+00
Stage2                              1.096 2.991    0.673   0.799 1.119000e+01
Stage3                            -21.548 0.000 8395.804   0.000          Inf
Stage4                              1.795 6.020    0.815   1.219 2.974100e+01
Gendermale                          0.658 1.931    0.657   0.533 6.995000e+00
RaceBlack                           0.552 1.736    1.660   0.067 4.496400e+01
RaceWhite                          -1.147 0.317    0.924   0.052 1.941000e+00
Purity                              1.150 3.158    1.515   0.162 6.148200e+01
FAM83H                             -1.259 0.284    0.400   0.130 6.230000e-01
                                       z     p signif
`NK cell activated_CIBERSORT-ABS`  0.166 0.868       
Age                                1.535 0.125       
Stage2                             1.627 0.104       
Stage3                            -0.003 0.998       
Stage4                             2.202 0.028      *
Gendermale                         1.002 0.316       
RaceBlack                          0.332 0.740       
RaceWhite                         -1.242 0.214       
Purity                             0.759 0.448       
FAM83H                            -3.144 0.002     **
Rsquare = 0.428 (max possible = 9.46e-01 )
Likelihood ratio test p = 2.84e-02 
Wald test p = 4.81e-02 
Score (logrank) test p = 5.96e-03 

NK cell activated_CIBERSORT-ABS in COAD (n=458):
Model: Surv(OS, EVENT) ~ `NK cell activated_CIBERSORT-ABS` + Age + Stage + Gender + Race + Purity + `FAM83H` 
236 patients with 58 dying ( 222 missing obs. )
                                    coef         HR se(coef) 95%CI_l
`NK cell activated_CIBERSORT-ABS` 13.809 993084.159    8.441   0.065
Age                                0.027      1.027    0.013   1.002
Stage2                             0.379      1.461    0.643   0.414
Stage3                             1.123      3.073    0.628   0.897
Stage4                             2.316     10.130    0.634   2.923
Gendermale                         0.301      1.351    0.289   0.767
RaceBlack                         -0.406      0.667    0.850   0.126
RaceWhite                         -0.383      0.682    0.793   0.144
Purity                            -0.229      0.795    0.662   0.217
FAM83H                            -0.191      0.826    0.226   0.530
                                       95%CI_u      z     p signif
`NK cell activated_CIBERSORT-ABS` 1.519707e+13  1.636 0.102       
Age                               1.053000e+00  2.108 0.035      *
Stage2                            5.152000e+00  0.589 0.556       
Stage3                            1.053100e+01  1.787 0.074      ·
Stage4                            3.511100e+01  3.651 0.000    ***
Gendermale                        2.378000e+00  1.041 0.298       
RaceBlack                         3.526000e+00 -0.477 0.633       
RaceWhite                         3.225000e+00 -0.483 0.629       
Purity                            2.911000e+00 -0.346 0.730       
FAM83H                            1.287000e+00 -0.844 0.399       
Rsquare = 0.135 (max possible = 8.97e-01 )
Likelihood ratio test p = 1.7e-04 
Wald test p = 1.52e-04 
Score (logrank) test p = 1.71e-05 

NK cell activated_CIBERSORT-ABS in DLBC (n=48):
Model: Surv(OS, EVENT) ~ `NK cell activated_CIBERSORT-ABS` + Age + Gender + Race + Purity + `FAM83H` 
41 patients with 5 dying ( 7 missing obs. )
                                     coef     HR se(coef) 95%CI_l     95%CI_u
`NK cell activated_CIBERSORT-ABS` -18.438  0.000   17.119   0.000 3670476.776
Age                                -0.048  0.953    0.049   0.866       1.049
Gendermale                         -0.807  0.446    1.546   0.022       9.234
RaceBlack                          -2.078  0.125    2.135   0.002       8.218
RaceWhite                          -2.592  0.075    1.717   0.003       2.167
Purity                             -1.303  0.272    2.456   0.002      33.489
FAM83H                              2.527 12.521    1.419   0.775     202.170
                                       z     p signif
`NK cell activated_CIBERSORT-ABS` -1.077 0.281       
Age                               -0.981 0.326       
Gendermale                        -0.522 0.602       
RaceBlack                         -0.973 0.330       
RaceWhite                         -1.510 0.131       
Purity                            -0.530 0.596       
FAM83H                             1.781 0.075      ·
Rsquare = 0.223 (max possible = 5.58e-01 )
Likelihood ratio test p = 1.7e-01 
Wald test p = 4.99e-01 
Score (logrank) test p = 1.22e-01 

NK cell activated_CIBERSORT-ABS in ESCA (n=185):
Model: Surv(OS, EVENT) ~ `NK cell activated_CIBERSORT-ABS` + Age + Stage + Gender + Race + Purity + `FAM83H` 
140 patients with 47 dying ( 45 missing obs. )
                                    coef     HR se(coef) 95%CI_l      95%CI_u
`NK cell activated_CIBERSORT-ABS` -4.842  0.008   13.705   0.000 3.651212e+09
Age                                0.007  1.007    0.014   0.980 1.035000e+00
Stage2                             0.539  1.714    0.674   0.457 6.421000e+00
Stage3                             1.344  3.835    0.678   1.015 1.449600e+01
Stage4                             2.826 16.875    0.769   3.739 7.616300e+01
Gendermale                         0.433  1.543    0.546   0.529 4.502000e+00
RaceBlack                          0.348  1.416    1.078   0.171 1.170900e+01
RaceWhite                         -0.135  0.874    0.447   0.364 2.096000e+00
Purity                             0.384  1.469    0.780   0.319 6.768000e+00
FAM83H                            -0.188  0.829    0.159   0.606 1.132000e+00
                                       z     p signif
`NK cell activated_CIBERSORT-ABS` -0.353 0.724       
Age                                0.504 0.614       
Stage2                             0.800 0.424       
Stage3                             1.982 0.048      *
Stage4                             3.675 0.000    ***
Gendermale                         0.793 0.428       
RaceBlack                          0.323 0.747       
RaceWhite                         -0.302 0.762       
Purity                             0.493 0.622       
FAM83H                            -1.180 0.238       
Rsquare = 0.149 (max possible = 9.32e-01 )
Likelihood ratio test p = 1.22e-02 
Wald test p = 6.35e-03 
Score (logrank) test p = 5.38e-04 

NK cell activated_CIBERSORT-ABS in GBM (n=153):
Model: Surv(OS, EVENT) ~ `NK cell activated_CIBERSORT-ABS` + Age + Gender + Race + Purity + `FAM83H` 
135 patients with 108 dying ( 18 missing obs. )
                                    coef     HR se(coef) 95%CI_l      95%CI_u
`NK cell activated_CIBERSORT-ABS`  2.867 17.591   15.715   0.000 4.188921e+14
Age                                0.030  1.030    0.008   1.014 1.048000e+00
Gendermale                        -0.153  0.859    0.217   0.561 1.313000e+00
RaceBlack                          0.617  1.853    0.734   0.439 7.813000e+00
RaceWhite                         -0.119  0.888    0.625   0.261 3.021000e+00
Purity                            -0.613  0.541    0.598   0.168 1.749000e+00
FAM83H                             0.396  1.486    0.190   1.024 2.155000e+00
                                       z     p signif
`NK cell activated_CIBERSORT-ABS`  0.182 0.855       
Age                                3.586 0.000    ***
Gendermale                        -0.704 0.482       
RaceBlack                          0.840 0.401       
RaceWhite                         -0.190 0.849       
Purity                            -1.026 0.305       
FAM83H                             2.085 0.037      *
Rsquare = 0.156 (max possible = 9.98e-01 )
Likelihood ratio test p = 1.72e-03 
Wald test p = 2.47e-03 
Score (logrank) test p = 1.95e-03 

NK cell activated_CIBERSORT-ABS in HNSC (n=522):
Model: Surv(OS, EVENT) ~ `NK cell activated_CIBERSORT-ABS` + Age + Stage + Gender + Race + Purity + `FAM83H` 
411 patients with 176 dying ( 111 missing obs. )
                                    coef    HR se(coef) 95%CI_l  95%CI_u      z
`NK cell activated_CIBERSORT-ABS` -0.601 0.548    4.076   0.000 1614.644 -0.148
Age                                0.022 1.022    0.008   1.007    1.038  2.894
Stage2                             0.618 1.855    0.544   0.639    5.384  1.136
Stage3                             0.858 2.359    0.537   0.823    6.763  1.597
Stage4                             1.256 3.512    0.510   1.291    9.550  2.461
Gendermale                        -0.247 0.781    0.174   0.556    1.098 -1.424
RaceBlack                          0.132 1.141    0.559   0.381    3.415  0.236
RaceWhite                         -0.248 0.781    0.512   0.286    2.131 -0.483
Purity                            -0.052 0.950    0.365   0.465    1.941 -0.142
FAM83H                             0.037 1.037    0.127   0.810    1.329  0.290
                                      p signif
`NK cell activated_CIBERSORT-ABS` 0.883       
Age                               0.004     **
Stage2                            0.256       
Stage3                            0.110       
Stage4                            0.014      *
Gendermale                        0.154       
RaceBlack                         0.813       
RaceWhite                         0.629       
Purity                            0.887       
FAM83H                            0.772       
Rsquare = 0.07 (max possible = 9.89e-01 )
Likelihood ratio test p = 9.75e-04 
Wald test p = 2.45e-03 
Score (logrank) test p = 1.81e-03 

NK cell activated_CIBERSORT-ABS in HNSC-HPV+ (n=98):
Model: Surv(OS, EVENT) ~ `NK cell activated_CIBERSORT-ABS` + Age + Stage + Gender + Race + Purity + `FAM83H` 
65 patients with 23 dying ( 33 missing obs. )
                                    coef           HR  se(coef) 95%CI_l
`NK cell activated_CIBERSORT-ABS` -5.088 6.000000e-03     9.430   0.000
Age                                0.003 1.003000e+00     0.028   0.950
Stage2                            17.342 3.401855e+07  5258.723   0.000
Stage3                            16.990 2.390780e+07  5258.723   0.000
Stage4                            17.409 3.637176e+07  5258.723   0.000
Gendermale                        -0.254 7.760000e-01     0.597   0.241
RaceBlack                         19.129 2.029988e+08 12549.902   0.000
RaceWhite                         18.393 9.727877e+07 12549.902   0.000
Purity                            -1.932 1.450000e-01     1.142   0.015
FAM83H                             0.475 1.608000e+00     0.375   0.771
                                     95%CI_u      z     p signif
`NK cell activated_CIBERSORT-ABS` 656357.445 -0.540 0.589       
Age                                    1.058  0.096 0.923       
Stage2                                   Inf  0.003 0.997       
Stage3                                   Inf  0.003 0.997       
Stage4                                   Inf  0.003 0.997       
Gendermale                             2.500 -0.426 0.670       
RaceBlack                                Inf  0.002 0.999       
RaceWhite                                Inf  0.001 0.999       
Purity                                 1.358 -1.692 0.091      ·
FAM83H                                 3.352  1.268 0.205       
Rsquare = 0.127 (max possible = 9.17e-01 )
Likelihood ratio test p = 5.5e-01 
Wald test p = 8.11e-01 
Score (logrank) test p = 6.72e-01 

NK cell activated_CIBERSORT-ABS in HNSC-HPV- (n=422):
Model: Surv(OS, EVENT) ~ `NK cell activated_CIBERSORT-ABS` + Age + Stage + Gender + Race + Purity + `FAM83H` 
346 patients with 153 dying ( 76 missing obs. )
                                    coef    HR se(coef) 95%CI_l   95%CI_u
`NK cell activated_CIBERSORT-ABS`  1.397 4.044    4.648   0.000 36585.853
Age                                0.027 1.027    0.008   1.010     1.044
Stage2                             0.365 1.440    0.554   0.486     4.265
Stage3                             0.725 2.066    0.542   0.715     5.971
Stage4                             1.149 3.157    0.513   1.156     8.622
Gendermale                        -0.283 0.753    0.184   0.525     1.081
RaceBlack                         -0.006 0.994    0.565   0.329     3.005
RaceWhite                         -0.384 0.681    0.514   0.249     1.865
Purity                             0.214 1.239    0.399   0.566     2.709
FAM83H                            -0.037 0.964    0.138   0.735     1.264
                                       z     p signif
`NK cell activated_CIBERSORT-ABS`  0.301 0.764       
Age                                3.159 0.002     **
Stage2                             0.659 0.510       
Stage3                             1.339 0.180       
Stage4                             2.242 0.025      *
Gendermale                        -1.536 0.124       
RaceBlack                         -0.011 0.991       
RaceWhite                         -0.748 0.455       
Purity                             0.536 0.592       
FAM83H                            -0.264 0.791       
Rsquare = 0.085 (max possible = 9.89e-01 )
Likelihood ratio test p = 6.29e-04 
Wald test p = 1.65e-03 
Score (logrank) test p = 1.27e-03 

NK cell activated_CIBERSORT-ABS in KICH (n=66):
Model: Surv(OS, EVENT) ~ `NK cell activated_CIBERSORT-ABS` + Age + Stage + Gender + Race + Purity + `FAM83H` 
63 patients with 9 dying ( 3 missing obs. )
                                     coef           HR  se(coef)      95%CI_l
`NK cell activated_CIBERSORT-ABS` -42.935 0.000000e+00    70.633 0.000000e+00
Age                                 0.075 1.078000e+00     0.029 1.018000e+00
Stage2                             16.954 2.306101e+07     0.851 4.350292e+06
Stage3                             18.007 6.615125e+07     0.780 1.433848e+07
Stage4                             20.441 7.543868e+08     0.914 1.256617e+08
Gendermale                         -1.339 2.620000e-01     0.735 6.200000e-02
RaceBlack                         -18.749 0.000000e+00 12140.434 0.000000e+00
RaceWhite                          -2.049 1.290000e-01     1.178 1.300000e-02
Purity                              2.580 1.319600e+01     4.435 2.000000e-03
FAM83H                             -0.477 6.200000e-01     0.410 2.780000e-01
                                       95%CI_u      z     p signif
`NK cell activated_CIBERSORT-ABS` 2.992538e+41 -0.608 0.543       
Age                               1.142000e+00  2.576 0.010      *
Stage2                            1.222470e+08 19.922 0.000    ***
Stage3                            3.051918e+08 23.083 0.000    ***
Stage4                            4.528823e+09 22.353 0.000    ***
Gendermale                        1.106000e+00 -1.823 0.068      ·
RaceBlack                                  Inf -0.002 0.999       
RaceWhite                         1.297000e+00 -1.739 0.082      ·
Purity                            7.856962e+04  0.582 0.561       
FAM83H                            1.387000e+00 -1.163 0.245       
Rsquare = 0.361 (max possible = 6.71e-01 )
Likelihood ratio test p = 1.65e-03 
Wald test p = 2.5e-304 
Score (logrank) test p = 1.36e-08 

NK cell activated_CIBERSORT-ABS in KIRC (n=533):
Model: Surv(OS, EVENT) ~ `NK cell activated_CIBERSORT-ABS` + Age + Stage + Gender + Race + Purity + `FAM83H` 
450 patients with 138 dying ( 83 missing obs. )
                                    coef     HR se(coef) 95%CI_l   95%CI_u
`NK cell activated_CIBERSORT-ABS`  2.417 11.218    4.042   0.004 30915.606
Age                                0.035  1.035    0.008   1.018     1.053
Stage2                             0.205  1.228    0.345   0.625     2.412
Stage3                             0.819  2.269    0.231   1.442     3.569
Stage4                             1.758  5.801    0.217   3.789     8.882
Gendermale                        -0.069  0.933    0.185   0.649     1.341
RaceBlack                          0.197  1.217    1.059   0.153     9.696
RaceWhite                          0.101  1.106    1.021   0.149     8.179
Purity                             0.077  1.080    0.387   0.505     2.306
FAM83H                            -0.087  0.916    0.119   0.726     1.156
                                       z     p signif
`NK cell activated_CIBERSORT-ABS`  0.598 0.550       
Age                                4.132 0.000    ***
Stage2                             0.596 0.551       
Stage3                             3.545 0.000    ***
Stage4                             8.088 0.000    ***
Gendermale                        -0.375 0.708       
RaceBlack                          0.186 0.853       
RaceWhite                          0.098 0.922       
Purity                             0.198 0.843       
FAM83H                            -0.737 0.461       
Rsquare = 0.175 (max possible = 9.65e-01 )
Likelihood ratio test p = 2.26e-14 
Wald test p = 2.46e-14 
Score (logrank) test p = 1.4e-17 

NK cell activated_CIBERSORT-ABS in KIRP (n=290):
Model: Surv(OS, EVENT) ~ `NK cell activated_CIBERSORT-ABS` + Age + Stage + Gender + Race + Purity + `FAM83H` 
219 patients with 34 dying ( 71 missing obs. )
                                    coef           HR se(coef) 95%CI_l
`NK cell activated_CIBERSORT-ABS` 30.324 1.477599e+13   13.595  39.602
Age                                0.013 1.014000e+00    0.017   0.981
Stage2                            -0.170 8.440000e-01    1.062   0.105
Stage3                             1.503 4.495000e+00    0.422   1.965
Stage4                             2.629 1.386000e+01    0.498   5.222
Gendermale                        -0.344 7.090000e-01    0.397   0.326
RaceBlack                         -1.356 2.580000e-01    1.247   0.022
RaceWhite                         -1.502 2.230000e-01    1.218   0.020
Purity                             0.412 1.510000e+00    0.830   0.297
FAM83H                            -0.027 9.730000e-01    0.199   0.658
                                      95%CI_u      z     p signif
`NK cell activated_CIBERSORT-ABS` 5.51312e+24  2.231 0.026      *
Age                               1.04700e+00  0.809 0.418       
Stage2                            6.76700e+00 -0.160 0.873       
Stage3                            1.02850e+01  3.559 0.000    ***
Stage4                            3.67870e+01  5.279 0.000    ***
Gendermale                        1.54200e+00 -0.868 0.385       
RaceBlack                         2.96800e+00 -1.088 0.277       
RaceWhite                         2.42500e+00 -1.233 0.218       
Purity                            7.67700e+00  0.496 0.620       
FAM83H                            1.43900e+00 -0.136 0.892       
Rsquare = 0.181 (max possible = 7.58e-01 )
Likelihood ratio test p = 3.89e-06 
Wald test p = 1.49e-06 
Score (logrank) test p = 1.31e-10 

NK cell activated_CIBERSORT-ABS in LGG (n=516):
Model: Surv(OS, EVENT) ~ `NK cell activated_CIBERSORT-ABS` + Age + Gender + Race + Purity + `FAM83H` 
463 patients with 112 dying ( 53 missing obs. )
                                    coef           HR se(coef) 95%CI_l
`NK cell activated_CIBERSORT-ABS` 22.716 7.333379e+09   17.065   0.000
Age                                0.060 1.062000e+00    0.008   1.045
Gendermale                         0.080 1.084000e+00    0.195   0.740
RaceBlack                         15.387 4.815809e+06 2005.449   0.000
RaceWhite                         15.376 4.760721e+06 2005.449   0.000
Purity                            -0.906 4.040000e-01    0.441   0.170
FAM83H                            -0.066 9.360000e-01    0.189   0.646
                                       95%CI_u      z     p signif
`NK cell activated_CIBERSORT-ABS` 2.459174e+24  1.331 0.183       
Age                               1.079000e+00  7.439 0.000    ***
Gendermale                        1.587000e+00  0.412 0.680       
RaceBlack                                  Inf  0.008 0.994       
RaceWhite                                  Inf  0.008 0.994       
Purity                            9.590000e-01 -2.055 0.040      *
FAM83H                            1.357000e+00 -0.347 0.729       
Rsquare = 0.139 (max possible = 9.07e-01 )
Likelihood ratio test p = 1.88e-12 
Wald test p = 2.99e-12 
Score (logrank) test p = 2e-13 

NK cell activated_CIBERSORT-ABS in LIHC (n=371):
Model: Surv(OS, EVENT) ~ `NK cell activated_CIBERSORT-ABS` + Age + Stage + Gender + Race + Purity + `FAM83H` 
310 patients with 106 dying ( 61 missing obs. )
                                    coef    HR se(coef) 95%CI_l   95%CI_u
`NK cell activated_CIBERSORT-ABS`  1.218 3.381    4.284   0.001 14991.704
Age                                0.010 1.010    0.008   0.994     1.027
Stage2                             0.304 1.355    0.262   0.812     2.262
Stage3                             0.943 2.567    0.235   1.620     4.067
Stage4                             1.629 5.098    0.622   1.506    17.258
Gendermale                        -0.140 0.870    0.235   0.549     1.379
RaceBlack                          0.871 2.390    0.496   0.905     6.315
RaceWhite                          0.021 1.022    0.239   0.639     1.634
Purity                             0.596 1.814    0.524   0.650     5.064
FAM83H                             0.051 1.053    0.110   0.848     1.306
                                       z     p signif
`NK cell activated_CIBERSORT-ABS`  0.284 0.776       
Age                                1.247 0.212       
Stage2                             1.162 0.245       
Stage3                             4.016 0.000    ***
Stage4                             2.618 0.009     **
Gendermale                        -0.594 0.552       
RaceBlack                          1.758 0.079      ·
RaceWhite                          0.090 0.929       
Purity                             1.137 0.256       
FAM83H                             0.466 0.641       
Rsquare = 0.085 (max possible = 9.66e-01 )
Likelihood ratio test p = 2.02e-03 
Wald test p = 1.23e-03 
Score (logrank) test p = 4.83e-04 

NK cell activated_CIBERSORT-ABS in LUAD (n=515):
Model: Surv(OS, EVENT) ~ `NK cell activated_CIBERSORT-ABS` + Age + Stage + Gender + Race + Purity + `FAM83H` 
421 patients with 150 dying ( 94 missing obs. )
                                    coef           HR se(coef) 95%CI_l 95%CI_u
`NK cell activated_CIBERSORT-ABS` -5.454        0.004    4.603   0.000  35.428
Age                                0.008        1.008    0.009   0.990   1.026
Stage2                             0.850        2.339    0.202   1.576   3.473
Stage3                             0.949        2.583    0.220   1.678   3.978
Stage4                             1.003        2.725    0.335   1.414   5.253
Gendermale                        -0.044        0.957    0.173   0.683   1.343
RaceBlack                         16.161 10434987.432 1900.021   0.000     Inf
RaceWhite                         16.320 12238598.945 1900.021   0.000     Inf
Purity                             0.405        1.499    0.365   0.733   3.066
FAM83H                             0.149        1.161    0.100   0.954   1.412
                                       z     p signif
`NK cell activated_CIBERSORT-ABS` -1.185 0.236       
Age                                0.848 0.396       
Stage2                             4.216 0.000    ***
Stage3                             4.309 0.000    ***
Stage4                             2.994 0.003     **
Gendermale                        -0.252 0.801       
RaceBlack                          0.009 0.993       
RaceWhite                          0.009 0.993       
Purity                             1.109 0.268       
FAM83H                             1.491 0.136       
Rsquare = 0.104 (max possible = 9.74e-01 )
Likelihood ratio test p = 1.22e-06 
Wald test p = 1.77e-05 
Score (logrank) test p = 2.06e-06 

NK cell activated_CIBERSORT-ABS in LUSC (n=501):
Model: Surv(OS, EVENT) ~ `NK cell activated_CIBERSORT-ABS` + Age + Stage + Gender + Race + Purity + `FAM83H` 
370 patients with 161 dying ( 131 missing obs. )
                                    coef     HR se(coef) 95%CI_l   95%CI_u
`NK cell activated_CIBERSORT-ABS`  2.793 16.327    4.311   0.003 76330.004
Age                                0.016  1.016    0.009   0.998     1.035
Stage2                             0.173  1.188    0.189   0.820     1.722
Stage3                             0.550  1.733    0.217   1.132     2.653
Stage4                             0.764  2.146    0.791   0.456    10.106
Gendermale                         0.415  1.514    0.194   1.035     2.214
RaceBlack                         -0.035  0.966    0.604   0.296     3.155
RaceWhite                         -0.556  0.573    0.560   0.191     1.718
Purity                            -0.368  0.692    0.374   0.333     1.439
FAM83H                             0.142  1.152    0.106   0.935     1.420
                                       z     p signif
`NK cell activated_CIBERSORT-ABS`  0.648 0.517       
Age                                1.726 0.084      ·
Stage2                             0.911 0.362       
Stage3                             2.531 0.011      *
Stage4                             0.966 0.334       
Gendermale                         2.136 0.033      *
RaceBlack                         -0.058 0.954       
RaceWhite                         -0.993 0.321       
Purity                            -0.986 0.324       
FAM83H                             1.333 0.183       
Rsquare = 0.056 (max possible = 9.87e-01 )
Likelihood ratio test p = 2e-02 
Wald test p = 1.6e-02 
Score (logrank) test p = 1.39e-02 

NK cell activated_CIBERSORT-ABS in MESO (n=87):
Model: Surv(OS, EVENT) ~ `NK cell activated_CIBERSORT-ABS` + Age + Stage + Gender + Race + Purity + `FAM83H` 
85 patients with 72 dying ( 2 missing obs. )
                                    coef    HR se(coef) 95%CI_l 95%CI_u      z
`NK cell activated_CIBERSORT-ABS` -8.242 0.000    5.266   0.000   7.998 -1.565
Age                                0.016 1.017    0.016   0.985   1.049  1.021
Stage2                            -0.536 0.585    0.509   0.216   1.588 -1.051
Stage3                            -0.276 0.759    0.436   0.323   1.784 -0.632
Stage4                            -0.332 0.718    0.491   0.274   1.879 -0.676
Gendermale                        -0.191 0.826    0.327   0.435   1.569 -0.583
RaceBlack                         -0.325 0.722    1.556   0.034  15.233 -0.209
RaceWhite                         -0.648 0.523    1.054   0.066   4.125 -0.615
Purity                            -1.227 0.293    0.629   0.085   1.005 -1.952
FAM83H                             0.077 1.081    0.177   0.764   1.529  0.437
                                      p signif
`NK cell activated_CIBERSORT-ABS` 0.118       
Age                               0.307       
Stage2                            0.293       
Stage3                            0.527       
Stage4                            0.499       
Gendermale                        0.560       
RaceBlack                         0.834       
RaceWhite                         0.539       
Purity                            0.051      ·
FAM83H                            0.662       
Rsquare = 0.088 (max possible = 9.98e-01 )
Likelihood ratio test p = 6.46e-01 
Wald test p = 5.97e-01 
Score (logrank) test p = 5.9e-01 

NK cell activated_CIBERSORT-ABS in OV (n=303):
Model: Surv(OS, EVENT) ~ `NK cell activated_CIBERSORT-ABS` + Age + Race + Purity + `FAM83H` 
238 patients with 153 dying ( 65 missing obs. )
                                    coef    HR se(coef) 95%CI_l    95%CI_u
`NK cell activated_CIBERSORT-ABS` -0.371 0.690    6.648   0.000 314423.543
Age                                0.036 1.036    0.008   1.020      1.053
RaceBlack                         -0.049 0.952    0.577   0.307      2.951
RaceWhite                         -0.156 0.856    0.516   0.311      2.354
Purity                            -0.584 0.557    0.743   0.130      2.389
FAM83H                            -0.023 0.977    0.095   0.811      1.177
                                       z     p signif
`NK cell activated_CIBERSORT-ABS` -0.056 0.956       
Age                                4.325 0.000    ***
RaceBlack                         -0.085 0.932       
RaceWhite                         -0.302 0.763       
Purity                            -0.787 0.431       
FAM83H                            -0.243 0.808       
Rsquare = 0.082 (max possible = 9.97e-01 )
Likelihood ratio test p = 2.51e-03 
Wald test p = 2.15e-03 
Score (logrank) test p = 1.8e-03 

NK cell activated_CIBERSORT-ABS in PAAD (n=179):
Model: Surv(OS, EVENT) ~ `NK cell activated_CIBERSORT-ABS` + Age + Stage + Gender + Race + Purity + `FAM83H` 
165 patients with 89 dying ( 14 missing obs. )
                                    coef    HR se(coef) 95%CI_l      95%CI_u
`NK cell activated_CIBERSORT-ABS`  2.251 9.493    8.548   0.000 1.793848e+08
Age                                0.020 1.020    0.011   0.998 1.042000e+00
Stage2                             0.563 1.756    0.433   0.751 4.106000e+00
Stage3                            -0.064 0.938    1.112   0.106 8.287000e+00
Stage4                             0.085 1.089    0.831   0.214 5.553000e+00
Gendermale                        -0.216 0.806    0.222   0.522 1.244000e+00
RaceBlack                          0.208 1.231    0.749   0.284 5.345000e+00
RaceWhite                          0.444 1.559    0.477   0.612 3.976000e+00
Purity                            -0.792 0.453    0.427   0.196 1.045000e+00
FAM83H                             0.304 1.356    0.128   1.054 1.743000e+00
                                       z     p signif
`NK cell activated_CIBERSORT-ABS`  0.263 0.792       
Age                                1.779 0.075      ·
Stage2                             1.300 0.194       
Stage3                            -0.058 0.954       
Stage4                             0.103 0.918       
Gendermale                        -0.974 0.330       
RaceBlack                          0.278 0.781       
RaceWhite                          0.930 0.352       
Purity                            -1.857 0.063      ·
FAM83H                             2.373 0.018      *
Rsquare = 0.121 (max possible = 9.91e-01 )
Likelihood ratio test p = 1.91e-02 
Wald test p = 4.79e-02 
Score (logrank) test p = 3.95e-02 

NK cell activated_CIBERSORT-ABS in PCPG (n=181):
Model: Surv(OS, EVENT) ~ `NK cell activated_CIBERSORT-ABS` + Age + Gender + Race + Purity + `FAM83H` 
164 patients with 7 dying ( 17 missing obs. )
                                     coef           HR se(coef)      95%CI_l
`NK cell activated_CIBERSORT-ABS`  21.126 1.495865e+09   36.465 0.000000e+00
Age                                 0.192 1.211000e+00    0.037 1.127000e+00
Gendermale                          1.244 3.469000e+00    1.118 3.880000e-01
RaceBlack                         -12.491 0.000000e+00 2820.320 0.000000e+00
RaceWhite                          14.031 1.239983e+06 2818.574 0.000000e+00
Purity                             28.382 2.118241e+12    4.923 1.366685e+08
FAM83H                              3.997 5.440900e+01    0.528 1.931900e+01
                                       95%CI_u      z     p signif
`NK cell activated_CIBERSORT-ABS` 1.637719e+40  0.579 0.562       
Age                               1.302000e+00  5.216 0.000    ***
Gendermale                        3.101300e+01  1.113 0.266       
RaceBlack                                  Inf -0.004 0.996       
RaceWhite                                  Inf  0.005 0.996       
Purity                            3.283085e+16  5.765 0.000    ***
FAM83H                            1.532310e+02  7.565 0.000    ***
Rsquare = 0.219 (max possible = 3.07e-01 )
Likelihood ratio test p = 9.56e-07 
Wald test p = 1.1e-22 
Score (logrank) test p = 1.97e-06 

NK cell activated_CIBERSORT-ABS in PRAD (n=498):
Model: Surv(OS, EVENT) ~ `NK cell activated_CIBERSORT-ABS` + Age + Race + Purity + `FAM83H` 
403 patients with 9 dying ( 95 missing obs. )
                                    coef           HR se(coef) 95%CI_l
`NK cell activated_CIBERSORT-ABS`  2.440       11.477   34.573   0.000
Age                                0.010        1.010    0.057   0.903
RaceBlack                         14.918  3010438.387 6763.636   0.000
RaceWhite                         16.215 11023022.023 6763.635   0.000
Purity                             1.221        3.389    1.530   0.169
FAM83H                            -0.169        0.844    0.619   0.251
                                       95%CI_u      z     p signif
`NK cell activated_CIBERSORT-ABS` 3.080418e+30  0.071 0.944       
Age                               1.130000e+00  0.177 0.860       
RaceBlack                                  Inf  0.002 0.998       
RaceWhite                                  Inf  0.002 0.998       
Purity                            6.795700e+01  0.798 0.425       
FAM83H                            2.841000e+00 -0.273 0.785       
Rsquare = 0.007 (max possible = 1.83e-01 )
Likelihood ratio test p = 8.35e-01 
Wald test p = 9.27e-01 
Score (logrank) test p = 8.91e-01 

NK cell activated_CIBERSORT-ABS in READ (n=166):
Model: Surv(OS, EVENT) ~ `NK cell activated_CIBERSORT-ABS` + Age + Stage + Gender + Race + Purity + `FAM83H` 
72 patients with 13 dying ( 94 missing obs. )
                                    coef           HR  se(coef) 95%CI_l
`NK cell activated_CIBERSORT-ABS` 94.806 1.492254e+41    48.093   1.726
Age                                0.101 1.106000e+00     0.042   1.018
Stage2                            -2.827 5.900000e-02     1.435   0.004
Stage3                            -1.544 2.140000e-01     1.115   0.024
Stage4                            -1.444 2.360000e-01     1.309   0.018
Gendermale                        -0.022 9.780000e-01     0.886   0.172
RaceBlack                         -1.306 2.710000e-01 71064.908   0.000
RaceWhite                         16.279 1.174825e+07 70547.090   0.000
Purity                             2.106 8.213000e+00     2.126   0.127
FAM83H                             0.164 1.178000e+00     0.694   0.302
                                       95%CI_u      z     p signif
`NK cell activated_CIBERSORT-ABS` 1.289894e+82  1.971 0.049      *
Age                               1.201000e+00  2.389 0.017      *
Stage2                            9.850000e-01 -1.971 0.049      *
Stage3                            1.900000e+00 -1.384 0.166       
Stage4                            3.072000e+00 -1.103 0.270       
Gendermale                        5.552000e+00 -0.025 0.980       
RaceBlack                                  Inf  0.000 1.000   <NA>
RaceWhite                                  Inf  0.000 1.000   <NA>
Purity                            5.299360e+02  0.990 0.322       
FAM83H                            4.592000e+00  0.236 0.814       
Rsquare = 0.272 (max possible = 7.04e-01 )
Likelihood ratio test p = 1.15e-02 
Wald test p = 7.85e-01 
Score (logrank) test p = 1.13e-02 

NK cell activated_CIBERSORT-ABS in SARC (n=260):
Model: Surv(OS, EVENT) ~ `NK cell activated_CIBERSORT-ABS` + Age + Gender + Race + Purity + `FAM83H` 
233 patients with 90 dying ( 27 missing obs. )
                                     coef    HR se(coef) 95%CI_l 95%CI_u      z
`NK cell activated_CIBERSORT-ABS` -19.915 0.000    7.626   0.000   0.007 -2.612
Age                                 0.027 1.027    0.008   1.010   1.044  3.210
Gendermale                         -0.096 0.908    0.227   0.582   1.418 -0.424
RaceBlack                          -0.024 0.976    1.088   0.116   8.238 -0.022
RaceWhite                          -0.527 0.590    1.021   0.080   4.368 -0.516
Purity                              0.874 2.397    0.575   0.776   7.406  1.519
FAM83H                              0.174 1.190    0.111   0.957   1.478  1.566
                                      p signif
`NK cell activated_CIBERSORT-ABS` 0.009     **
Age                               0.001     **
Gendermale                        0.672       
RaceBlack                         0.982       
RaceWhite                         0.606       
Purity                            0.129       
FAM83H                            0.117       
Rsquare = 0.085 (max possible = 9.75e-01 )
Likelihood ratio test p = 4.39e-03 
Wald test p = 1.27e-02 
Score (logrank) test p = 1.2e-02 

NK cell activated_CIBERSORT-ABS in SKCM (n=471):
Model: Surv(OS, EVENT) ~ `NK cell activated_CIBERSORT-ABS` + Age + Stage + Gender + Race + Purity + `FAM83H` 
390 patients with 186 dying ( 81 missing obs. )
                                    coef    HR se(coef) 95%CI_l 95%CI_u      z
`NK cell activated_CIBERSORT-ABS` -7.087 0.001    3.165   0.000   0.413 -2.239
Age                                0.017 1.017    0.005   1.007   1.028  3.256
Stage2                             0.129 1.137    0.222   0.735   1.759  0.578
Stage3                             0.553 1.739    0.206   1.161   2.605  2.684
Stage4                             1.214 3.368    0.355   1.679   6.756  3.418
Gendermale                        -0.106 0.899    0.159   0.659   1.227 -0.671
RaceWhite                         -1.139 0.320    0.404   0.145   0.706 -2.821
Purity                             0.457 1.580    0.394   0.730   3.421  1.160
FAM83H                             0.201 1.222    0.074   1.057   1.413  2.705
                                      p signif
`NK cell activated_CIBERSORT-ABS` 0.025      *
Age                               0.001     **
Stage2                            0.563       
Stage3                            0.007     **
Stage4                            0.001     **
Gendermale                        0.502       
RaceWhite                         0.005     **
Purity                            0.246       
FAM83H                            0.007     **
Rsquare = 0.156 (max possible = 9.92e-01 )
Likelihood ratio test p = 8.54e-11 
Wald test p = 2.16e-10 
Score (logrank) test p = 1.54e-11 

NK cell activated_CIBERSORT-ABS in SKCM-Primary (n=103):
Model: Surv(OS, EVENT) ~ `NK cell activated_CIBERSORT-ABS` + Age + Stage + Gender + Race + Purity + `FAM83H` 
94 patients with 26 dying ( 9 missing obs. )
                                     coef           HR se(coef) 95%CI_l
`NK cell activated_CIBERSORT-ABS` -11.994 0.000000e+00   13.780   0.000
Age                                 0.014 1.014000e+00    0.016   0.983
Stage2                             17.202 2.956336e+07 6198.797   0.000
Stage3                             17.661 4.680284e+07 6198.797   0.000
Stage4                             19.843 4.148118e+08 6198.797   0.000
Gendermale                          0.267 1.306000e+00    0.442   0.549
RaceWhite                          -1.081 3.390000e-01    0.649   0.095
Purity                              0.056 1.058000e+00    1.075   0.129
FAM83H                              0.149 1.161000e+00    0.252   0.708
                                     95%CI_u      z     p signif
`NK cell activated_CIBERSORT-ABS` 3.3191e+06 -0.870 0.384       
Age                               1.0470e+00  0.878 0.380       
Stage2                                   Inf  0.003 0.998       
Stage3                                   Inf  0.003 0.998       
Stage4                                   Inf  0.003 0.997       
Gendermale                        3.1040e+00  0.604 0.546       
RaceWhite                         1.2090e+00 -1.667 0.096      ·
Purity                            8.7050e+00  0.052 0.958       
FAM83H                            1.9040e+00  0.592 0.554       
Rsquare = 0.158 (max possible = 8.69e-01 )
Likelihood ratio test p = 6.26e-02 
Wald test p = 6.98e-02 
Score (logrank) test p = 5.77e-03 

NK cell activated_CIBERSORT-ABS in SKCM-Metastasis (n=368):
Model: Surv(OS, EVENT) ~ `NK cell activated_CIBERSORT-ABS` + Age + Stage + Gender + Race + Purity + `FAM83H` 
296 patients with 160 dying ( 72 missing obs. )
                                    coef    HR se(coef) 95%CI_l 95%CI_u      z
`NK cell activated_CIBERSORT-ABS` -5.986 0.003    3.294   0.000   1.599 -1.817
Age                                0.019 1.020    0.006   1.008   1.031  3.398
Stage2                             0.037 1.038    0.234   0.656   1.644  0.159
Stage3                             0.521 1.684    0.211   1.114   2.547  2.471
Stage4                             0.994 2.702    0.404   1.225   5.960  2.463
Gendermale                        -0.128 0.880    0.174   0.625   1.238 -0.734
RaceWhite                         -1.035 0.355    0.600   0.110   1.151 -1.725
Purity                             0.595 1.812    0.437   0.769   4.272  1.359
FAM83H                             0.177 1.193    0.081   1.019   1.398  2.191
                                      p signif
`NK cell activated_CIBERSORT-ABS` 0.069      ·
Age                               0.001     **
Stage2                            0.873       
Stage3                            0.013      *
Stage4                            0.014      *
Gendermale                        0.463       
RaceWhite                         0.085      ·
Purity                            0.174       
FAM83H                            0.028      *
Rsquare = 0.16 (max possible = 9.95e-01 )
Likelihood ratio test p = 4.98e-08 
Wald test p = 1.86e-07 
Score (logrank) test p = 5.19e-08 

NK cell activated_CIBERSORT-ABS in STAD (n=415):
Model: Surv(OS, EVENT) ~ `NK cell activated_CIBERSORT-ABS` + Age + Stage + Gender + Race + Purity + `FAM83H` 
289 patients with 111 dying ( 126 missing obs. )
                                    coef       HR se(coef) 95%CI_l     95%CI_u
`NK cell activated_CIBERSORT-ABS`  7.002 1098.505    4.525   0.155 7804502.542
Age                                0.031    1.031    0.010   1.010       1.052
Stage2                             0.589    1.802    0.395   0.831       3.908
Stage3                             0.983    2.672    0.365   1.307       5.464
Stage4                             1.523    4.586    0.507   1.698      12.387
Gendermale                         0.198    1.219    0.208   0.810       1.832
RaceBlack                          0.534    1.705    0.457   0.697       4.174
RaceWhite                          0.163    1.177    0.247   0.725       1.910
Purity                            -0.451    0.637    0.375   0.305       1.329
FAM83H                            -0.225    0.798    0.088   0.671       0.949
                                       z     p signif
`NK cell activated_CIBERSORT-ABS`  1.547 0.122       
Age                                2.978 0.003     **
Stage2                             1.491 0.136       
Stage3                             2.693 0.007     **
Stage4                             3.004 0.003     **
Gendermale                         0.949 0.343       
RaceBlack                          1.169 0.242       
RaceWhite                          0.658 0.511       
Purity                            -1.202 0.229       
FAM83H                            -2.557 0.011      *
Rsquare = 0.097 (max possible = 9.79e-01 )
Likelihood ratio test p = 1.04e-03 
Wald test p = 1.3e-03 
Score (logrank) test p = 1.09e-03 

NK cell activated_CIBERSORT-ABS in TGCT (n=150):
Model: Surv(OS, EVENT) ~ `NK cell activated_CIBERSORT-ABS` + Age + Stage + Race + Purity + `FAM83H` 
75 patients with 2 dying ( 75 missing obs. )
                                     coef         HR     se(coef) 95%CI_l
`NK cell activated_CIBERSORT-ABS` -46.592      0.000   893558.341       0
Age                                -1.638      0.194     1964.895       0
Stage2                             -4.516      0.011    46429.455       0
Stage3                             12.364 234218.201    90238.686       0
RaceBlack                           2.641     14.031  6778083.715       0
RaceWhite                         -39.136      0.000 26246358.455       0
Purity                             12.523 274445.038   239766.997       0
FAM83H                              1.797      6.034    14750.497       0
                                  95%CI_u      z     p signif
`NK cell activated_CIBERSORT-ABS`     Inf  0.000 1.000   <NA>
Age                                   Inf -0.001 0.999       
Stage2                                Inf  0.000 1.000   <NA>
Stage3                                Inf  0.000 1.000   <NA>
RaceBlack                             Inf  0.000 1.000   <NA>
RaceWhite                             Inf  0.000 1.000   <NA>
Purity                                Inf  0.000 1.000   <NA>
FAM83H                                Inf  0.000 1.000   <NA>
Rsquare = 0.14 (max possible = 1.4e-01 )
Likelihood ratio test p = 1.84e-01 
Wald test p = 1e+00 
Score (logrank) test p = 4.18e-03 

NK cell activated_CIBERSORT-ABS in THCA (n=509):
Model: Surv(OS, EVENT) ~ `NK cell activated_CIBERSORT-ABS` + Age + Stage + Gender + Race + Purity + `FAM83H` 
395 patients with 16 dying ( 114 missing obs. )
                                     coef           HR se(coef) 95%CI_l
`NK cell activated_CIBERSORT-ABS` -22.625        0.000   19.925   0.000
Age                                 0.176        1.192    0.035   1.113
Stage2                             -0.650        0.522    1.120   0.058
Stage3                              0.757        2.133    0.999   0.301
Stage4                              1.950        7.030    1.145   0.745
Gendermale                         -0.370        0.691    0.734   0.164
RaceBlack                          17.452 37975043.346 9678.032   0.000
RaceWhite                          17.255 31164540.742 9678.032   0.000
Purity                              2.690       14.732    1.174   1.475
FAM83H                              1.481        4.396    0.583   1.403
                                       95%CI_u      z     p signif
`NK cell activated_CIBERSORT-ABS` 13627722.481 -1.135 0.256       
Age                                      1.277  5.004 0.000    ***
Stage2                                   4.684 -0.581 0.561       
Stage3                                  15.108  0.758 0.448       
Stage4                                  66.321  1.703 0.089      ·
Gendermale                               2.913 -0.504 0.614       
RaceBlack                                  Inf  0.002 0.999       
RaceWhite                                  Inf  0.002 0.999       
Purity                                 147.120  2.291 0.022      *
FAM83H                                  13.773  2.541 0.011      *
Rsquare = 0.165 (max possible = 3.47e-01 )
Likelihood ratio test p = 2.49e-11 
Wald test p = 1.64e-03 
Score (logrank) test p = 4.33e-11 

NK cell activated_CIBERSORT-ABS in THYM (n=120):
Model: Surv(OS, EVENT) ~ `NK cell activated_CIBERSORT-ABS` + Age + Gender + Race + Purity + `FAM83H` 
113 patients with 9 dying ( 7 missing obs. )
                                     coef         HR  se(coef) 95%CI_l
`NK cell activated_CIBERSORT-ABS`  13.393 655644.410    11.412   0.000
Age                                 0.040      1.040     0.033   0.976
Gendermale                         -0.149      0.862     0.757   0.195
RaceBlack                         -16.164      0.000 12208.898   0.000
RaceWhite                           0.784      2.190     1.179   0.217
Purity                              0.309      1.362     1.123   0.151
FAM83H                              0.230      1.258     0.479   0.492
                                      95%CI_u      z     p signif
`NK cell activated_CIBERSORT-ABS` 3.39433e+15  1.174 0.241       
Age                               1.10900e+00  1.216 0.224       
Gendermale                        3.80100e+00 -0.197 0.844       
RaceBlack                                 Inf -0.001 0.999       
RaceWhite                         2.21010e+01  0.665 0.506       
Purity                            1.23150e+01  0.275 0.783       
FAM83H                            3.21800e+00  0.480 0.631       
Rsquare = 0.063 (max possible = 4.51e-01 )
Likelihood ratio test p = 3.88e-01 
Wald test p = 4.71e-01 
Score (logrank) test p = 3.37e-01 

NK cell activated_CIBERSORT-ABS in UCEC (n=545):
Model: Surv(OS, EVENT) ~ `NK cell activated_CIBERSORT-ABS` + Age + Race + Purity + `FAM83H` 
85 patients with 16 dying ( 460 missing obs. )
                                    coef    HR se(coef) 95%CI_l      95%CI_u
`NK cell activated_CIBERSORT-ABS` -4.155 0.016   10.557   0.000 15211005.069
Age                               -0.003 0.997    0.029   0.941        1.055
RaceWhite                          1.439 4.217    0.697   1.076       16.523
Purity                             1.072 2.921    1.230   0.262       32.531
FAM83H                             0.012 1.012    0.426   0.439        2.333
                                       z     p signif
`NK cell activated_CIBERSORT-ABS` -0.394 0.694       
Age                               -0.118 0.906       
RaceWhite                          2.065 0.039      *
Purity                             0.872 0.383       
FAM83H                             0.027 0.978       
Rsquare = 0.083 (max possible = 7.29e-01 )
Likelihood ratio test p = 1.94e-01 
Wald test p = 2.99e-01 
Score (logrank) test p = 2.37e-01 

NK cell activated_CIBERSORT-ABS in UCS (n=57):
Model: Surv(OS, EVENT) ~ `NK cell activated_CIBERSORT-ABS` + Age + Race + Purity + `FAM83H` 
52 patients with 32 dying ( 5 missing obs. )
                                    coef           HR se(coef) 95%CI_l
`NK cell activated_CIBERSORT-ABS` -5.987        0.003   14.475   0.000
Age                                0.043        1.044    0.025   0.994
RaceBlack                         17.355 34462738.302 6485.477   0.000
RaceWhite                         17.572 42780415.555 6485.477   0.000
Purity                            -0.944        0.389    1.226   0.035
FAM83H                             0.018        1.018    0.186   0.707
                                       95%CI_u      z     p signif
`NK cell activated_CIBERSORT-ABS` 5.254701e+09 -0.414 0.679       
Age                               1.096000e+00  1.705 0.088      ·
RaceBlack                                  Inf  0.003 0.998       
RaceWhite                                  Inf  0.003 0.998       
Purity                            4.305000e+00 -0.770 0.442       
FAM83H                            1.466000e+00  0.097 0.923       
Rsquare = 0.122 (max possible = 9.83e-01 )
Likelihood ratio test p = 3.42e-01 
Wald test p = 4.7e-01 
Score (logrank) test p = 3.61e-01 

NK cell activated_CIBERSORT-ABS in UVM (n=80):
Model: Surv(OS, EVENT) ~ `NK cell activated_CIBERSORT-ABS` + Age + Stage + Gender + Purity + `FAM83H` 
77 patients with 22 dying ( 3 missing obs. )
                                    coef           HR se(coef)  95%CI_l
`NK cell activated_CIBERSORT-ABS` 22.595 6.502266e+09    7.336 3701.680
Age                                0.049 1.051000e+00    0.022    1.006
Stage3                             0.140 1.150000e+00    0.502    0.430
Stage4                             3.377 2.928400e+01    1.267    2.446
Gendermale                         0.552 1.736000e+00    0.498    0.654
Purity                             2.467 1.178300e+01    1.415    0.736
FAM83H                             0.383 1.466000e+00    0.360    0.723
                                      95%CI_u     z     p signif
`NK cell activated_CIBERSORT-ABS` 1.14217e+16 3.080 0.002     **
Age                               1.09800e+00 2.214 0.027      *
Stage3                            3.07700e+00 0.279 0.780       
Stage4                            3.50522e+02 2.666 0.008     **
Gendermale                        4.60700e+00 1.108 0.268       
Purity                            1.88579e+02 1.743 0.081      ·
FAM83H                            2.97200e+00 1.062 0.288       
Rsquare = 0.335 (max possible = 8.72e-01 )
Likelihood ratio test p = 5.09e-05 
Wald test p = 1.03e-03 
Score (logrank) test p = 1.13e-10 

NK cell resting_CIBERSORT in ACC (n=79):
Model: Surv(OS, EVENT) ~ `NK cell resting_CIBERSORT` + Age + Gender + Race + Purity + `FAM83H` 
64 patients with 24 dying ( 15 missing obs. )
                              coef           HR  se(coef) 95%CI_l      95%CI_u
`NK cell resting_CIBERSORT`  7.922     2756.604     6.545   0.007 1.026862e+09
Age                          0.007        1.007     0.014   0.980 1.034000e+00
Gendermale                   0.772        2.164     0.438   0.917 5.109000e+00
RaceBlack                   -0.719        0.487 14651.916   0.000          Inf
RaceWhite                   16.716 18175465.976 12869.420   0.000          Inf
Purity                      -0.336        0.715     2.229   0.009 5.641000e+01
FAM83H                       0.676        1.966     0.201   1.326 2.917000e+00
                                 z     p signif
`NK cell resting_CIBERSORT`  1.210 0.226       
Age                          0.501 0.617       
Gendermale                   1.762 0.078      ·
RaceBlack                    0.000 1.000   <NA>
RaceWhite                    0.001 0.999       
Purity                      -0.151 0.880       
FAM83H                       3.361 0.001     **
Rsquare = 0.222 (max possible = 9.38e-01 )
Likelihood ratio test p = 2.46e-02 
Wald test p = 4.72e-02 
Score (logrank) test p = 1.55e-02 

NK cell resting_CIBERSORT in BLCA (n=408):
Model: Surv(OS, EVENT) ~ `NK cell resting_CIBERSORT` + Age + Stage + Gender + Race + Purity + `FAM83H` 
348 patients with 160 dying ( 60 missing obs. )
                              coef          HR se(coef) 95%CI_l   95%CI_u
`NK cell resting_CIBERSORT`  1.105       3.020    4.628   0.000 26246.510
Age                          0.033       1.034    0.009   1.016     1.051
Stage2                      14.557 2098820.240 1845.089   0.000       Inf
Stage3                      14.980 3204561.640 1845.089   0.000       Inf
Stage4                      15.520 5498148.710 1845.089   0.000       Inf
Gendermale                  -0.174       0.840    0.180   0.591     1.196
RaceBlack                    0.712       2.038    0.449   0.845     4.916
RaceWhite                    0.118       1.125    0.359   0.556     2.275
Purity                       0.137       1.147    0.345   0.583     2.255
FAM83H                      -0.036       0.964    0.098   0.796     1.168
                                 z     p signif
`NK cell resting_CIBERSORT`  0.239 0.811       
Age                          3.812 0.000    ***
Stage2                       0.008 0.994       
Stage3                       0.008 0.994       
Stage4                       0.008 0.993       
Gendermale                  -0.966 0.334       
RaceBlack                    1.584 0.113       
RaceWhite                    0.327 0.744       
Purity                       0.397 0.691       
FAM83H                      -0.372 0.710       
Rsquare = 0.131 (max possible = 9.91e-01 )
Likelihood ratio test p = 4.58e-07 
Wald test p = 2.47e-06 
Score (logrank) test p = 6.63e-07 

NK cell resting_CIBERSORT in BRCA (n=1100):
Model: Surv(OS, EVENT) ~ `NK cell resting_CIBERSORT` + Age + Stage + Gender + Race + Purity + `FAM83H` 
878 patients with 121 dying ( 222 missing obs. )
                              coef     HR se(coef) 95%CI_l     95%CI_u      z
`NK cell resting_CIBERSORT`  3.471 32.168    6.417   0.000 9316710.747  0.541
Age                          0.036  1.037    0.008   1.021       1.052  4.766
Stage2                       0.405  1.499    0.304   0.827       2.718  1.333
Stage3                       1.197  3.310    0.313   1.792       6.115  3.822
Stage4                       2.527 12.520    0.389   5.835      26.863  6.489
Gendermale                   0.057  1.059    1.008   0.147       7.632  0.057
RaceBlack                    0.001  1.001    0.620   0.297       3.374  0.002
RaceWhite                   -0.231  0.794    0.596   0.247       2.555 -0.387
Purity                       0.510  1.666    0.436   0.709       3.912  1.171
FAM83H                      -0.036  0.965    0.127   0.752       1.238 -0.280
                                p signif
`NK cell resting_CIBERSORT` 0.589       
Age                         0.000    ***
Stage2                      0.183       
Stage3                      0.000    ***
Stage4                      0.000    ***
Gendermale                  0.955       
RaceBlack                   0.998       
RaceWhite                   0.699       
Purity                      0.242       
FAM83H                      0.779       
Rsquare = 0.081 (max possible = 7.85e-01 )
Likelihood ratio test p = 6.4e-12 
Wald test p = 1.94e-15 
Score (logrank) test p = 2.73e-21 

NK cell resting_CIBERSORT in BRCA-Basal (n=191):
Model: Surv(OS, EVENT) ~ `NK cell resting_CIBERSORT` + Age + Stage + Race + Purity + `FAM83H` 
163 patients with 24 dying ( 28 missing obs. )
                               coef           HR se(coef) 95%CI_l      95%CI_u
`NK cell resting_CIBERSORT` -18.772 0.000000e+00   21.913   0.000 3.162432e+10
Age                           0.009 1.009000e+00    0.018   0.974 1.044000e+00
Stage2                       18.670 1.283039e+08 6496.316   0.000          Inf
Stage3                       19.971 4.714009e+08 6496.316   0.000          Inf
Stage4                       21.709 2.679360e+09 6496.316   0.000          Inf
RaceBlack                    -0.743 4.750000e-01    1.123   0.053 4.297000e+00
RaceWhite                    -0.944 3.890000e-01    1.135   0.042 3.598000e+00
Purity                        1.016 2.763000e+00    0.986   0.400 1.908200e+01
FAM83H                        0.438 1.550000e+00    0.316   0.834 2.880000e+00
                                 z     p signif
`NK cell resting_CIBERSORT` -0.857 0.392       
Age                          0.489 0.625       
Stage2                       0.003 0.998       
Stage3                       0.003 0.998       
Stage4                       0.003 0.997       
RaceBlack                   -0.662 0.508       
RaceWhite                   -0.832 0.405       
Purity                       1.031 0.303       
FAM83H                       1.387 0.165       
Rsquare = 0.171 (max possible = 7.18e-01 )
Likelihood ratio test p = 3.59e-04 
Wald test p = 6.72e-03 
Score (logrank) test p = 3.79e-06 

NK cell resting_CIBERSORT in BRCA-Her2 (n=82):
Model: Surv(OS, EVENT) ~ `NK cell resting_CIBERSORT` + Age + Stage + Race + Purity + `FAM83H` 
59 patients with 11 dying ( 23 missing obs. )
                               coef           HR    se(coef) 95%CI_l
`NK cell resting_CIBERSORT` -25.492 0.000000e+00      39.055   0.000
Age                           0.024 1.024000e+00       0.028   0.970
Stage2                       17.937 6.162365e+07   14178.496   0.000
Stage3                       20.287 6.462941e+08   14178.496   0.000
Stage4                       52.165 4.517977e+22 1721314.402   0.000
RaceBlack                    -2.974 5.100000e-02       1.797   0.002
RaceWhite                    -1.800 1.650000e-01       1.529   0.008
Purity                        4.580 9.753500e+01       2.852   0.364
FAM83H                       -0.608 5.440000e-01       0.666   0.148
                                 95%CI_u      z     p signif
`NK cell resting_CIBERSORT` 1.488588e+22 -0.653 0.514       
Age                         1.081000e+00  0.870 0.384       
Stage2                               Inf  0.001 0.999       
Stage3                               Inf  0.001 0.999       
Stage4                               Inf  0.000 1.000   <NA>
RaceBlack                   1.729000e+00 -1.655 0.098      ·
RaceWhite                   3.306000e+00 -1.178 0.239       
Purity                      2.613041e+04  1.606 0.108       
FAM83H                      2.007000e+00 -0.913 0.361       
Rsquare = 0.386 (max possible = 6.68e-01 )
Likelihood ratio test p = 6.97e-04 
Wald test p = 9.95e-01 
Score (logrank) test p = 9.53e-14 

NK cell resting_CIBERSORT in BRCA-LumA (n=568):
Model: Surv(OS, EVENT) ~ `NK cell resting_CIBERSORT` + Age + Stage + Gender + Race + Purity + `FAM83H` 
464 patients with 55 dying ( 104 missing obs. )
                               coef           HR se(coef) 95%CI_l     95%CI_u
`NK cell resting_CIBERSORT`  17.524 40798393.297    6.972  47.443 3.50842e+13
Age                           0.052        1.053    0.012   1.029 1.07700e+00
Stage2                        0.249        1.283    0.380   0.610 2.70000e+00
Stage3                        0.883        2.419    0.393   1.119 5.23000e+00
Stage4                        2.141        8.504    0.593   2.660 2.71820e+01
Gendermale                  -15.303        0.000 3493.506   0.000         Inf
RaceBlack                    -0.496        0.609    1.175   0.061 6.09200e+00
RaceWhite                     0.164        1.178    1.033   0.156 8.91800e+00
Purity                        0.190        1.210    0.641   0.344 4.24800e+00
FAM83H                       -0.020        0.980    0.207   0.654 1.47000e+00
                                 z     p signif
`NK cell resting_CIBERSORT`  2.514 0.012      *
Age                          4.435 0.000    ***
Stage2                       0.657 0.511       
Stage3                       2.246 0.025      *
Stage4                       3.610 0.000    ***
Gendermale                  -0.004 0.997       
RaceBlack                   -0.422 0.673       
RaceWhite                    0.158 0.874       
Purity                       0.297 0.767       
FAM83H                      -0.096 0.923       
Rsquare = 0.078 (max possible = 6.81e-01 )
Likelihood ratio test p = 4.1e-05 
Wald test p = 3.81e-06 
Score (logrank) test p = 8.37e-08 

NK cell resting_CIBERSORT in BRCA-LumB (n=219):
Model: Surv(OS, EVENT) ~ `NK cell resting_CIBERSORT` + Age + Stage + Gender + Race + Purity + `FAM83H` 
157 patients with 25 dying ( 62 missing obs. )
                               coef           HR se(coef) 95%CI_l      95%CI_u
`NK cell resting_CIBERSORT` -14.470        0.000   23.473   0.000 4.966212e+13
Age                           0.048        1.049    0.021   1.006 1.093000e+00
Stage2                        0.528        1.696    1.083   0.203 1.417800e+01
Stage3                        1.475        4.369    1.064   0.543 3.515200e+01
Stage4                        1.904        6.713    1.184   0.660 6.829200e+01
Gendermale                    1.168        3.214    1.116   0.361 2.863600e+01
RaceBlack                    16.815 20065634.393 6630.717   0.000          Inf
RaceWhite                    16.189 10737460.552 6630.717   0.000          Inf
Purity                        1.675        5.341    1.430   0.324 8.806800e+01
FAM83H                       -0.373        0.689    0.296   0.386 1.229000e+00
                                 z     p signif
`NK cell resting_CIBERSORT` -0.616 0.538       
Age                          2.261 0.024      *
Stage2                       0.488 0.626       
Stage3                       1.386 0.166       
Stage4                       1.609 0.108       
Gendermale                   1.046 0.295       
RaceBlack                    0.003 0.998       
RaceWhite                    0.002 0.998       
Purity                       1.172 0.241       
FAM83H                      -1.262 0.207       
Rsquare = 0.115 (max possible = 6.98e-01 )
Likelihood ratio test p = 3.77e-02 
Wald test p = 6.5e-02 
Score (logrank) test p = 2.08e-02 

NK cell resting_CIBERSORT in CESC (n=306):
Model: Surv(OS, EVENT) ~ `NK cell resting_CIBERSORT` + Age + Race + Purity + `FAM83H` 
227 patients with 55 dying ( 79 missing obs. )
                              coef    HR se(coef) 95%CI_l   95%CI_u      z
`NK cell resting_CIBERSORT` -1.175 0.309    5.960   0.000 36585.965 -0.197
Age                          0.012 1.012    0.010   0.993     1.032  1.209
RaceBlack                    0.703 2.020    1.081   0.243    16.808  0.651
RaceWhite                    0.555 1.742    1.024   0.234    12.961  0.542
Purity                       0.627 1.872    0.785   0.402     8.725  0.799
FAM83H                       0.381 1.463    0.204   0.981     2.182  1.867
                                p signif
`NK cell resting_CIBERSORT` 0.844       
Age                         0.227       
RaceBlack                   0.515       
RaceWhite                   0.588       
Purity                      0.424       
FAM83H                      0.062      ·
Rsquare = 0.029 (max possible = 8.91e-01 )
Likelihood ratio test p = 3.51e-01 
Wald test p = 3.72e-01 
Score (logrank) test p = 3.62e-01 

NK cell resting_CIBERSORT in CHOL (n=36):
Model: Surv(OS, EVENT) ~ `NK cell resting_CIBERSORT` + Age + Stage + Gender + Race + Purity + `FAM83H` 
36 patients with 18 dying ( 0 missing obs. )
                               coef    HR se(coef) 95%CI_l      95%CI_u      z
`NK cell resting_CIBERSORT` -17.635 0.000   22.820   0.000 5.830382e+11 -0.773
Age                           0.050 1.051    0.031   0.989 1.116000e+00  1.615
Stage2                        1.505 4.506    0.869   0.821 2.472100e+01  1.733
Stage3                      -22.551 0.000 9626.717   0.000          Inf -0.002
Stage4                        2.014 7.490    0.837   1.453 3.860900e+01  2.406
Gendermale                    0.910 2.485    0.727   0.598 1.033000e+01  1.252
RaceBlack                     1.633 5.119    2.112   0.082 3.213150e+02  0.773
RaceWhite                    -0.918 0.399    0.925   0.065 2.447000e+00 -0.992
Purity                        1.196 3.305    1.487   0.179 6.091900e+01  0.804
FAM83H                       -1.501 0.223    0.518   0.081 6.160000e-01 -2.895
                                p signif
`NK cell resting_CIBERSORT` 0.440       
Age                         0.106       
Stage2                      0.083      ·
Stage3                      0.998       
Stage4                      0.016      *
Gendermale                  0.211       
RaceBlack                   0.439       
RaceWhite                   0.321       
Purity                      0.421       
FAM83H                      0.004     **
Rsquare = 0.437 (max possible = 9.46e-01 )
Likelihood ratio test p = 2.36e-02 
Wald test p = 6.6e-02 
Score (logrank) test p = 3.55e-03 

NK cell resting_CIBERSORT in COAD (n=458):
Model: Surv(OS, EVENT) ~ `NK cell resting_CIBERSORT` + Age + Stage + Gender + Race + Purity + `FAM83H` 
236 patients with 58 dying ( 222 missing obs. )
                              coef     HR se(coef) 95%CI_l    95%CI_u      z
`NK cell resting_CIBERSORT`  2.400 11.019    5.356   0.000 399300.242  0.448
Age                          0.028  1.029    0.013   1.003      1.055  2.227
Stage2                       0.479  1.614    0.639   0.461      5.651  0.749
Stage3                       1.095  2.990    0.628   0.873     10.237  1.744
Stage4                       2.276  9.738    0.632   2.820     33.626  3.600
Gendermale                   0.299  1.348    0.291   0.762      2.385  1.027
RaceBlack                   -0.270  0.763    0.851   0.144      4.049 -0.318
RaceWhite                   -0.194  0.823    0.792   0.174      3.889 -0.245
Purity                      -0.454  0.635    0.659   0.175      2.311 -0.689
FAM83H                      -0.099  0.905    0.233   0.574      1.428 -0.428
                                p signif
`NK cell resting_CIBERSORT` 0.654       
Age                         0.026      *
Stage2                      0.454       
Stage3                      0.081      ·
Stage4                      0.000    ***
Gendermale                  0.305       
RaceBlack                   0.751       
RaceWhite                   0.806       
Purity                      0.491       
FAM83H                      0.669       
Rsquare = 0.128 (max possible = 8.97e-01 )
Likelihood ratio test p = 3.67e-04 
Wald test p = 2.32e-04 
Score (logrank) test p = 2.92e-05 

NK cell resting_CIBERSORT in DLBC (n=48):
Model: Surv(OS, EVENT) ~ `NK cell resting_CIBERSORT` + Age + Gender + Race + Purity + `FAM83H` 
41 patients with 5 dying ( 7 missing obs. )
                                 coef     HR    se(coef) 95%CI_l  95%CI_u
`NK cell resting_CIBERSORT` -3450.738  0.000 1838629.737   0.000      Inf
Age                            -0.023  0.977       0.028   0.925    1.031
Gendermale                     -1.922  0.146       0.965   0.022    0.969
RaceBlack                      -2.294  0.101       1.378   0.007    1.502
RaceWhite                      -4.124  0.016       1.122   0.002    0.146
Purity                          3.603 36.705       2.262   0.436 3089.754
FAM83H                          3.113 22.486       0.639   6.427   78.672
                                 z     p signif
`NK cell resting_CIBERSORT` -0.002 0.999       
Age                         -0.840 0.401       
Gendermale                  -1.992 0.046      *
RaceBlack                   -1.665 0.096      ·
RaceWhite                   -3.676 0.000    ***
Purity                       1.593 0.111       
FAM83H                       4.872 0.000    ***
Rsquare = 0.294 (max possible = 5.58e-01 )
Likelihood ratio test p = 4.68e-02 
Wald test p = 1e+00 
Score (logrank) test p = 1.19e-01 

NK cell resting_CIBERSORT in ESCA (n=185):
Model: Surv(OS, EVENT) ~ `NK cell resting_CIBERSORT` + Age + Stage + Gender + Race + Purity + `FAM83H` 
140 patients with 47 dying ( 45 missing obs. )
                              coef         HR se(coef) 95%CI_l      95%CI_u
`NK cell resting_CIBERSORT` 12.537 278399.549    6.816   0.439 1.764002e+11
Age                          0.010      1.010    0.015   0.981 1.039000e+00
Stage2                       0.577      1.781    0.671   0.478 6.640000e+00
Stage3                       1.459      4.302    0.684   1.126 1.643200e+01
Stage4                       2.926     18.644    0.773   4.100 8.477300e+01
Gendermale                   0.520      1.682    0.542   0.581 4.865000e+00
RaceBlack                    0.099      1.104    1.111   0.125 9.747000e+00
RaceWhite                    0.002      1.002    0.456   0.410 2.448000e+00
Purity                       0.630      1.878    0.777   0.409 8.618000e+00
FAM83H                      -0.201      0.818    0.155   0.604 1.108000e+00
                                 z     p signif
`NK cell resting_CIBERSORT`  1.839 0.066      ·
Age                          0.651 0.515       
Stage2                       0.859 0.390       
Stage3                       2.134 0.033      *
Stage4                       3.786 0.000    ***
Gendermale                   0.959 0.338       
RaceBlack                    0.089 0.929       
RaceWhite                    0.005 0.996       
Purity                       0.810 0.418       
FAM83H                      -1.296 0.195       
Rsquare = 0.167 (max possible = 9.32e-01 )
Likelihood ratio test p = 4.37e-03 
Wald test p = 2.53e-03 
Score (logrank) test p = 1.67e-04 

NK cell resting_CIBERSORT in GBM (n=153):
Model: Surv(OS, EVENT) ~ `NK cell resting_CIBERSORT` + Age + Gender + Race + Purity + `FAM83H` 
135 patients with 108 dying ( 18 missing obs. )
                              coef    HR se(coef) 95%CI_l 95%CI_u      z     p
`NK cell resting_CIBERSORT`  0.798 2.222    2.627   0.013 382.539  0.304 0.761
Age                          0.030 1.031    0.008   1.014   1.048  3.695 0.000
Gendermale                  -0.136 0.873    0.218   0.569   1.338 -0.625 0.532
RaceBlack                    0.604 1.829    0.731   0.436   7.668  0.826 0.409
RaceWhite                   -0.161 0.851    0.624   0.250   2.895 -0.258 0.797
Purity                      -0.668 0.513    0.586   0.163   1.616 -1.140 0.254
FAM83H                       0.399 1.491    0.186   1.035   2.147  2.145 0.032
                            signif
`NK cell resting_CIBERSORT`       
Age                            ***
Gendermale                        
RaceBlack                         
RaceWhite                         
Purity                            
FAM83H                           *
Rsquare = 0.157 (max possible = 9.98e-01 )
Likelihood ratio test p = 1.68e-03 
Wald test p = 2.53e-03 
Score (logrank) test p = 2.04e-03 

NK cell resting_CIBERSORT in HNSC (n=522):
Model: Surv(OS, EVENT) ~ `NK cell resting_CIBERSORT` + Age + Stage + Gender + Race + Purity + `FAM83H` 
411 patients with 176 dying ( 111 missing obs. )
                              coef     HR se(coef) 95%CI_l   95%CI_u      z
`NK cell resting_CIBERSORT`  2.904 18.254    3.257   0.031 10807.412  0.892
Age                          0.022  1.023    0.008   1.007     1.038  2.934
Stage2                       0.619  1.858    0.544   0.640     5.393  1.139
Stage3                       0.848  2.335    0.538   0.814     6.698  1.578
Stage4                       1.255  3.509    0.510   1.291     9.536  2.461
Gendermale                  -0.244  0.784    0.173   0.559     1.099 -1.412
RaceBlack                    0.113  1.120    0.559   0.374     3.351  0.202
RaceWhite                   -0.285  0.752    0.514   0.275     2.057 -0.555
Purity                      -0.094  0.910    0.368   0.443     1.871 -0.256
FAM83H                       0.024  1.024    0.126   0.800     1.311  0.188
                                p signif
`NK cell resting_CIBERSORT` 0.373       
Age                         0.003     **
Stage2                      0.255       
Stage3                      0.115       
Stage4                      0.014      *
Gendermale                  0.158       
RaceBlack                   0.840       
RaceWhite                   0.579       
Purity                      0.798       
FAM83H                      0.851       
Rsquare = 0.071 (max possible = 9.89e-01 )
Likelihood ratio test p = 7.35e-04 
Wald test p = 1.97e-03 
Score (logrank) test p = 1.46e-03 

NK cell resting_CIBERSORT in HNSC-HPV+ (n=98):
Model: Surv(OS, EVENT) ~ `NK cell resting_CIBERSORT` + Age + Stage + Gender + Race + Purity + `FAM83H` 
65 patients with 23 dying ( 33 missing obs. )
                              coef           HR  se(coef) 95%CI_l      95%CI_u
`NK cell resting_CIBERSORT`  5.037 1.539540e+02    11.512   0.000 9.688399e+11
Age                          0.004 1.004000e+00     0.028   0.951 1.060000e+00
Stage2                      17.303 3.270774e+07  5378.340   0.000          Inf
Stage3                      16.951 2.299319e+07  5378.340   0.000          Inf
Stage4                      17.357 3.453144e+07  5378.340   0.000          Inf
Gendermale                  -0.162 8.500000e-01     0.563   0.282 2.564000e+00
RaceBlack                   19.032 1.842839e+08 12533.709   0.000          Inf
RaceWhite                   18.306 8.919647e+07 12533.709   0.000          Inf
Purity                      -1.859 1.560000e-01     1.172   0.016 1.549000e+00
FAM83H                       0.471 1.602000e+00     0.392   0.742 3.457000e+00
                                 z     p signif
`NK cell resting_CIBERSORT`  0.438 0.662       
Age                          0.141 0.888       
Stage2                       0.003 0.997       
Stage3                       0.003 0.997       
Stage4                       0.003 0.997       
Gendermale                  -0.288 0.773       
RaceBlack                    0.002 0.999       
RaceWhite                    0.001 0.999       
Purity                      -1.586 0.113       
FAM83H                       1.201 0.230       
Rsquare = 0.125 (max possible = 9.17e-01 )
Likelihood ratio test p = 5.62e-01 
Wald test p = 8.23e-01 
Score (logrank) test p = 6.81e-01 

NK cell resting_CIBERSORT in HNSC-HPV- (n=422):
Model: Surv(OS, EVENT) ~ `NK cell resting_CIBERSORT` + Age + Stage + Gender + Race + Purity + `FAM83H` 
346 patients with 153 dying ( 76 missing obs. )
                              coef    HR se(coef) 95%CI_l  95%CI_u      z     p
`NK cell resting_CIBERSORT`  2.234 9.338    3.500   0.010 8905.416  0.638 0.523
Age                          0.027 1.028    0.009   1.011    1.045  3.214 0.001
Stage2                       0.373 1.452    0.554   0.490    4.300  0.673 0.501
Stage3                       0.713 2.041    0.542   0.706    5.898  1.317 0.188
Stage4                       1.148 3.152    0.512   1.155    8.602  2.241 0.025
Gendermale                  -0.290 0.748    0.183   0.523    1.071 -1.583 0.113
RaceBlack                   -0.037 0.964    0.565   0.318    2.917 -0.065 0.948
RaceWhite                   -0.432 0.649    0.515   0.236    1.782 -0.839 0.402
Purity                       0.177 1.194    0.404   0.541    2.634  0.439 0.661
FAM83H                      -0.048 0.953    0.138   0.727    1.251 -0.345 0.730
                            signif
`NK cell resting_CIBERSORT`       
Age                             **
Stage2                            
Stage3                            
Stage4                           *
Gendermale                        
RaceBlack                         
RaceWhite                         
Purity                            
FAM83H                            
Rsquare = 0.086 (max possible = 9.89e-01 )
Likelihood ratio test p = 5.59e-04 
Wald test p = 1.68e-03 
Score (logrank) test p = 1.28e-03 

NK cell resting_CIBERSORT in KICH (n=66):
Model: Surv(OS, EVENT) ~ `NK cell resting_CIBERSORT` + Age + Stage + Gender + Race + Purity + `FAM83H` 
63 patients with 9 dying ( 3 missing obs. )
                               coef           HR se(coef)      95%CI_l
`NK cell resting_CIBERSORT` -20.773        0.000   12.726        0.000
Age                           0.088        1.092    0.029        1.032
Stage2                       15.149  3794481.236    0.835   738612.466
Stage3                       16.645 16929669.919    0.801  3525766.052
Stage4                       18.110 73327811.451    0.904 12462016.198
Gendermale                   -2.136        0.118    0.729        0.028
RaceBlack                   -16.408        0.000 3152.768        0.000
RaceWhite                    -3.191        0.041    1.168        0.004
Purity                        9.820    18401.881    4.601        2.231
FAM83H                       -1.012        0.364    0.372        0.175
                                 95%CI_u      z     p signif
`NK cell resting_CIBERSORT` 6.473700e+01 -1.632 0.103       
Age                         1.157000e+00  3.026 0.002     **
Stage2                      1.949343e+07 18.143 0.000    ***
Stage3                      8.129119e+07 20.792 0.000    ***
Stage4                      4.314685e+08 20.029 0.000    ***
Gendermale                  4.930000e-01 -2.931 0.003     **
RaceBlack                            Inf -0.005 0.996       
RaceWhite                   4.060000e-01 -2.733 0.006     **
Purity                      1.517991e+08  2.134 0.033      *
FAM83H                      7.540000e-01 -2.719 0.007     **
Rsquare = 0.373 (max possible = 6.71e-01 )
Likelihood ratio test p = 1.07e-03 
Wald test p = 4.23e-252 
Score (logrank) test p = 1.46e-08 

NK cell resting_CIBERSORT in KIRC (n=533):
Model: Surv(OS, EVENT) ~ `NK cell resting_CIBERSORT` + Age + Stage + Gender + Race + Purity + `FAM83H` 
450 patients with 138 dying ( 83 missing obs. )
                              coef    HR se(coef) 95%CI_l   95%CI_u      z
`NK cell resting_CIBERSORT`  0.504 1.656    4.556   0.000 12501.373  0.111
Age                          0.035 1.035    0.008   1.019     1.053  4.145
Stage2                       0.219 1.245    0.345   0.634     2.446  0.636
Stage3                       0.828 2.289    0.231   1.455     3.601  3.582
Stage4                       1.774 5.892    0.219   3.839     9.041  8.117
Gendermale                  -0.087 0.917    0.184   0.639     1.315 -0.470
RaceBlack                    0.159 1.172    1.058   0.148     9.316  0.150
RaceWhite                    0.072 1.074    1.020   0.146     7.934  0.070
Purity                      -0.003 0.997    0.372   0.481     2.067 -0.008
FAM83H                      -0.083 0.920    0.118   0.731     1.159 -0.707
                                p signif
`NK cell resting_CIBERSORT` 0.912       
Age                         0.000    ***
Stage2                      0.525       
Stage3                      0.000    ***
Stage4                      0.000    ***
Gendermale                  0.638       
RaceBlack                   0.881       
RaceWhite                   0.944       
Purity                      0.994       
FAM83H                      0.480       
Rsquare = 0.175 (max possible = 9.65e-01 )
Likelihood ratio test p = 2.64e-14 
Wald test p = 2.73e-14 
Score (logrank) test p = 1.61e-17 

NK cell resting_CIBERSORT in KIRP (n=290):
Model: Surv(OS, EVENT) ~ `NK cell resting_CIBERSORT` + Age + Stage + Gender + Race + Purity + `FAM83H` 
219 patients with 34 dying ( 71 missing obs. )
                               coef     HR se(coef) 95%CI_l      95%CI_u      z
`NK cell resting_CIBERSORT` -17.369  0.000   21.763   0.000 9.576489e+10 -0.798
Age                           0.004  1.004    0.016   0.973 1.036000e+00  0.253
Stage2                       -0.356  0.700    1.057   0.088 5.557000e+00 -0.337
Stage3                        1.665  5.288    0.428   2.287 1.222600e+01  3.894
Stage4                        2.683 14.628    0.507   5.416 3.950900e+01  5.293
Gendermale                   -0.432  0.649    0.396   0.299 1.410000e+00 -1.092
RaceBlack                    -1.860  0.156    1.203   0.015 1.644000e+00 -1.547
RaceWhite                    -1.988  0.137    1.185   0.013 1.398000e+00 -1.677
Purity                       -0.214  0.807    0.753   0.185 3.532000e+00 -0.284
FAM83H                        0.023  1.023    0.190   0.706 1.484000e+00  0.122
                                p signif
`NK cell resting_CIBERSORT` 0.425       
Age                         0.800       
Stage2                      0.736       
Stage3                      0.000    ***
Stage4                      0.000    ***
Gendermale                  0.275       
RaceBlack                   0.122       
RaceWhite                   0.093      ·
Purity                      0.776       
FAM83H                      0.903       
Rsquare = 0.166 (max possible = 7.58e-01 )
Likelihood ratio test p = 1.86e-05 
Wald test p = 8.27e-06 
Score (logrank) test p = 1.33e-09 

NK cell resting_CIBERSORT in LGG (n=516):
Model: Surv(OS, EVENT) ~ `NK cell resting_CIBERSORT` + Age + Gender + Race + Purity + `FAM83H` 
463 patients with 112 dying ( 53 missing obs. )
                              coef          HR se(coef) 95%CI_l   95%CI_u
`NK cell resting_CIBERSORT`  3.737      41.987    3.461   0.048 37044.668
Age                          0.062       1.064    0.008   1.047     1.081
Gendermale                   0.098       1.103    0.195   0.753     1.616
RaceBlack                   15.373 4748086.210 2024.825   0.000       Inf
RaceWhite                   15.414 4945296.724 2024.825   0.000       Inf
Purity                      -1.033       0.356    0.434   0.152     0.834
FAM83H                      -0.006       0.994    0.182   0.696     1.420
                                 z     p signif
`NK cell resting_CIBERSORT`  1.080 0.280       
Age                          7.619 0.000    ***
Gendermale                   0.504 0.614       
RaceBlack                    0.008 0.994       
RaceWhite                    0.008 0.994       
Purity                      -2.378 0.017      *
FAM83H                      -0.032 0.975       
Rsquare = 0.138 (max possible = 9.07e-01 )
Likelihood ratio test p = 2.45e-12 
Wald test p = 3.38e-12 
Score (logrank) test p = 2.7e-13 

NK cell resting_CIBERSORT in LIHC (n=371):
Model: Surv(OS, EVENT) ~ `NK cell resting_CIBERSORT` + Age + Stage + Gender + Race + Purity + `FAM83H` 
310 patients with 106 dying ( 61 missing obs. )
                              coef    HR se(coef) 95%CI_l   95%CI_u      z
`NK cell resting_CIBERSORT`  2.006 7.437    4.064   0.003 21427.461  0.494
Age                          0.010 1.010    0.008   0.994     1.026  1.193
Stage2                       0.306 1.358    0.261   0.814     2.267  1.173
Stage3                       0.955 2.598    0.236   1.637     4.125  4.049
Stage4                       1.647 5.192    0.624   1.529    17.630  2.641
Gendermale                  -0.163 0.849    0.228   0.543     1.329 -0.715
RaceBlack                    0.912 2.489    0.491   0.950     6.516  1.856
RaceWhite                    0.025 1.025    0.240   0.640     1.641  0.103
Purity                       0.486 1.626    0.479   0.636     4.160  1.014
FAM83H                       0.059 1.060    0.111   0.854     1.317  0.529
                                p signif
`NK cell resting_CIBERSORT` 0.622       
Age                         0.233       
Stage2                      0.241       
Stage3                      0.000    ***
Stage4                      0.008     **
Gendermale                  0.475       
RaceBlack                   0.063      ·
RaceWhite                   0.918       
Purity                      0.310       
FAM83H                      0.597       
Rsquare = 0.086 (max possible = 9.66e-01 )
Likelihood ratio test p = 1.91e-03 
Wald test p = 1.2e-03 
Score (logrank) test p = 4.67e-04 

NK cell resting_CIBERSORT in LUAD (n=515):
Model: Surv(OS, EVENT) ~ `NK cell resting_CIBERSORT` + Age + Stage + Gender + Race + Purity + `FAM83H` 
421 patients with 150 dying ( 94 missing obs. )
                              coef           HR se(coef) 95%CI_l      95%CI_u
`NK cell resting_CIBERSORT` 13.453   695587.632    6.589   1.715 2.822033e+11
Age                          0.009        1.009    0.009   0.991 1.027000e+00
Stage2                       0.857        2.356    0.202   1.585 3.501000e+00
Stage3                       0.983        2.673    0.220   1.738 4.112000e+00
Stage4                       1.052        2.863    0.335   1.484 5.524000e+00
Gendermale                  -0.028        0.972    0.172   0.694 1.361000e+00
RaceBlack                   16.212 10979415.471 1867.182   0.000          Inf
RaceWhite                   16.361 12754522.031 1867.182   0.000          Inf
Purity                       0.518        1.679    0.344   0.855 3.296000e+00
FAM83H                       0.147        1.159    0.101   0.951 1.411000e+00
                                 z     p signif
`NK cell resting_CIBERSORT`  2.042 0.041      *
Age                          0.948 0.343       
Stage2                       4.239 0.000    ***
Stage3                       4.478 0.000    ***
Stage4                       3.137 0.002     **
Gendermale                  -0.166 0.868       
RaceBlack                    0.009 0.993       
RaceWhite                    0.009 0.993       
Purity                       1.505 0.132       
FAM83H                       1.462 0.144       
Rsquare = 0.108 (max possible = 9.74e-01 )
Likelihood ratio test p = 5.39e-07 
Wald test p = 6.91e-06 
Score (logrank) test p = 7.58e-07 

NK cell resting_CIBERSORT in LUSC (n=501):
Model: Surv(OS, EVENT) ~ `NK cell resting_CIBERSORT` + Age + Stage + Gender + Race + Purity + `FAM83H` 
370 patients with 161 dying ( 131 missing obs. )
                              coef    HR se(coef) 95%CI_l    95%CI_u      z
`NK cell resting_CIBERSORT` -0.279 0.756    6.282   0.000 168421.839 -0.044
Age                          0.016 1.016    0.009   0.997      1.035  1.652
Stage2                       0.169 1.184    0.189   0.817      1.717  0.893
Stage3                       0.556 1.743    0.218   1.137      2.672  2.551
Stage4                       0.734 2.084    0.793   0.441      9.849  0.926
Gendermale                   0.407 1.502    0.194   1.026      2.198  2.094
RaceBlack                   -0.050 0.952    0.606   0.290      3.123 -0.082
RaceWhite                   -0.548 0.578    0.562   0.192      1.739 -0.975
Purity                      -0.401 0.670    0.370   0.325      1.383 -1.083
FAM83H                       0.134 1.143    0.106   0.928      1.407  1.258
                                p signif
`NK cell resting_CIBERSORT` 0.965       
Age                         0.099      ·
Stage2                      0.372       
Stage3                      0.011      *
Stage4                      0.354       
Gendermale                  0.036      *
RaceBlack                   0.935       
RaceWhite                   0.329       
Purity                      0.279       
FAM83H                      0.208       
Rsquare = 0.055 (max possible = 9.87e-01 )
Likelihood ratio test p = 2.29e-02 
Wald test p = 1.85e-02 
Score (logrank) test p = 1.59e-02 

NK cell resting_CIBERSORT in MESO (n=87):
Model: Surv(OS, EVENT) ~ `NK cell resting_CIBERSORT` + Age + Stage + Gender + Race + Purity + `FAM83H` 
85 patients with 72 dying ( 2 missing obs. )
                              coef     HR se(coef) 95%CI_l      95%CI_u      z
`NK cell resting_CIBERSORT`  4.351 77.548   11.608   0.000 5.897383e+11  0.375
Age                          0.020  1.020    0.016   0.988 1.053000e+00  1.202
Stage2                      -0.228  0.796    0.472   0.316 2.006000e+00 -0.484
Stage3                      -0.120  0.887    0.422   0.388 2.031000e+00 -0.283
Stage4                      -0.159  0.853    0.483   0.331 2.199000e+00 -0.329
Gendermale                  -0.199  0.819    0.334   0.425 1.578000e+00 -0.596
RaceBlack                    0.103  1.109    1.533   0.055 2.236200e+01  0.067
RaceWhite                   -0.537  0.585    1.051   0.075 4.583000e+00 -0.511
Purity                      -0.794  0.452    0.567   0.149 1.374000e+00 -1.400
FAM83H                      -0.003  0.997    0.174   0.709 1.402000e+00 -0.018
                                p signif
`NK cell resting_CIBERSORT` 0.708       
Age                         0.229       
Stage2                      0.629       
Stage3                      0.777       
Stage4                      0.742       
Gendermale                  0.551       
RaceBlack                   0.946       
RaceWhite                   0.609       
Purity                      0.162       
FAM83H                      0.985       
Rsquare = 0.061 (max possible = 9.98e-01 )
Likelihood ratio test p = 8.63e-01 
Wald test p = 8.48e-01 
Score (logrank) test p = 8.42e-01 

NK cell resting_CIBERSORT in OV (n=303):
Model: Surv(OS, EVENT) ~ `NK cell resting_CIBERSORT` + Age + Race + Purity + `FAM83H` 
238 patients with 153 dying ( 65 missing obs. )
                              coef        HR se(coef) 95%CI_l      95%CI_u
`NK cell resting_CIBERSORT`  9.326 11223.015   14.018   0.000 9.607155e+15
Age                          0.036     1.037    0.008   1.020 1.053000e+00
RaceBlack                   -0.044     0.957    0.577   0.309 2.963000e+00
RaceWhite                   -0.159     0.853    0.515   0.311 2.344000e+00
Purity                      -0.647     0.524    0.684   0.137 1.999000e+00
FAM83H                      -0.025     0.975    0.095   0.809 1.175000e+00
                                 z     p signif
`NK cell resting_CIBERSORT`  0.665 0.506       
Age                          4.354 0.000    ***
RaceBlack                   -0.077 0.939       
RaceWhite                   -0.308 0.758       
Purity                      -0.947 0.344       
FAM83H                      -0.263 0.792       
Rsquare = 0.083 (max possible = 9.97e-01 )
Likelihood ratio test p = 2.12e-03 
Wald test p = 1.82e-03 
Score (logrank) test p = 1.49e-03 

NK cell resting_CIBERSORT in PAAD (n=179):
Model: Surv(OS, EVENT) ~ `NK cell resting_CIBERSORT` + Age + Stage + Gender + Race + Purity + `FAM83H` 
165 patients with 89 dying ( 14 missing obs. )
                              coef    HR se(coef) 95%CI_l    95%CI_u      z
`NK cell resting_CIBERSORT`  1.689 5.415    5.851   0.000 517457.176  0.289
Age                          0.020 1.021    0.011   0.999      1.043  1.878
Stage2                       0.552 1.737    0.435   0.741      4.072  1.271
Stage3                      -0.011 0.989    1.093   0.116      8.426 -0.010
Stage4                       0.045 1.047    0.827   0.207      5.293  0.055
Gendermale                  -0.240 0.786    0.221   0.510      1.212 -1.089
RaceBlack                    0.246 1.279    0.744   0.298      5.498  0.331
RaceWhite                    0.462 1.587    0.474   0.627      4.020  0.975
Purity                      -0.819 0.441    0.437   0.187      1.037 -1.876
FAM83H                       0.306 1.358    0.129   1.056      1.747  2.382
                                p signif
`NK cell resting_CIBERSORT` 0.773       
Age                         0.060      ·
Stage2                      0.204       
Stage3                      0.992       
Stage4                      0.956       
Gendermale                  0.276       
RaceBlack                   0.741       
RaceWhite                   0.330       
Purity                      0.061      ·
FAM83H                      0.017      *
Rsquare = 0.121 (max possible = 9.91e-01 )
Likelihood ratio test p = 1.9e-02 
Wald test p = 4.99e-02 
Score (logrank) test p = 4.15e-02 

NK cell resting_CIBERSORT in PCPG (n=181):
Model: Surv(OS, EVENT) ~ `NK cell resting_CIBERSORT` + Age + Gender + Race + Purity + `FAM83H` 
164 patients with 7 dying ( 17 missing obs. )
                               coef           HR se(coef)      95%CI_l
`NK cell resting_CIBERSORT` -73.048 0.000000e+00   57.358        0.000
Age                           0.229 1.258000e+00    0.037        1.170
Gendermale                    1.376 3.959000e+00    1.119        0.442
RaceBlack                   -11.467 0.000000e+00 2786.979        0.000
RaceWhite                    13.945 1.138003e+06 2786.261        0.000
Purity                       27.609 9.783523e+11    5.076 46731428.521
FAM83H                        4.533 9.300500e+01    0.578       29.987
                                 95%CI_u      z     p signif
`NK cell resting_CIBERSORT` 1.254229e+17 -1.274 0.203       
Age                         1.351000e+00  6.246 0.000    ***
Gendermale                  3.545500e+01  1.230 0.219       
RaceBlack                            Inf -0.004 0.997       
RaceWhite                            Inf  0.005 0.996       
Purity                      2.048243e+16  5.439 0.000    ***
FAM83H                      2.884580e+02  7.849 0.000    ***
Rsquare = 0.224 (max possible = 3.07e-01 )
Likelihood ratio test p = 6.48e-07 
Wald test p = 1.27e-25 
Score (logrank) test p = 6.94e-06 

NK cell resting_CIBERSORT in PRAD (n=498):
Model: Surv(OS, EVENT) ~ `NK cell resting_CIBERSORT` + Age + Race + Purity + `FAM83H` 
403 patients with 9 dying ( 95 missing obs. )
                              coef           HR  se(coef)    95%CI_l
`NK cell resting_CIBERSORT` 61.327 4.305312e+26    24.516 583942.380
Age                          0.010 1.010000e+00     0.060      0.898
RaceBlack                   16.707 1.801233e+07 10219.957      0.000
RaceWhite                   17.621 4.493253e+07 10219.957      0.000
Purity                       0.588 1.801000e+00     1.414      0.113
FAM83H                      -0.014 9.860000e-01     0.644      0.279
                                 95%CI_u      z     p signif
`NK cell resting_CIBERSORT` 3.174237e+47  2.502 0.012      *
Age                         1.137000e+00  0.171 0.864       
RaceBlack                            Inf  0.002 0.999       
RaceWhite                            Inf  0.002 0.999       
Purity                      2.879000e+01  0.416 0.678       
FAM83H                      3.484000e+00 -0.022 0.983       
Rsquare = 0.018 (max possible = 1.83e-01 )
Likelihood ratio test p = 3.08e-01 
Wald test p = 1.99e-01 
Score (logrank) test p = 5.1e-02 

NK cell resting_CIBERSORT in READ (n=166):
Model: Surv(OS, EVENT) ~ `NK cell resting_CIBERSORT` + Age + Stage + Gender + Race + Purity + `FAM83H` 
72 patients with 13 dying ( 94 missing obs. )
                               coef          HR  se(coef) 95%CI_l      95%CI_u
`NK cell resting_CIBERSORT` -14.480       0.000    15.673   0.000 11281444.558
Age                           0.099       1.104     0.047   1.008        1.210
Stage2                       -2.117       0.120     1.300   0.009        1.540
Stage3                       -0.643       0.526     0.963   0.080        3.473
Stage4                       -0.832       0.435     1.113   0.049        3.852
Gendermale                   -0.635       0.530     0.790   0.113        2.491
RaceBlack                    -1.643       0.193 53425.381   0.000          Inf
RaceWhite                    15.684 6479157.867 52899.966   0.000          Inf
Purity                        0.344       1.410     1.471   0.079       25.225
FAM83H                       -0.090       0.914     0.713   0.226        3.700
                                 z     p signif
`NK cell resting_CIBERSORT` -0.924 0.356       
Age                          2.120 0.034      *
Stage2                      -1.628 0.104       
Stage3                      -0.667 0.505       
Stage4                      -0.748 0.455       
Gendermale                  -0.804 0.421       
RaceBlack                    0.000 1.000   <NA>
RaceWhite                    0.000 1.000   <NA>
Purity                       0.234 0.815       
FAM83H                      -0.126 0.900       
Rsquare = 0.237 (max possible = 7.04e-01 )
Likelihood ratio test p = 3.43e-02 
Wald test p = 9.57e-01 
Score (logrank) test p = 6.82e-02 

NK cell resting_CIBERSORT in SARC (n=260):
Model: Surv(OS, EVENT) ~ `NK cell resting_CIBERSORT` + Age + Gender + Race + Purity + `FAM83H` 
233 patients with 90 dying ( 27 missing obs. )
                              coef       HR se(coef) 95%CI_l      95%CI_u
`NK cell resting_CIBERSORT`  9.066 8654.182    4.792   0.721 1.038814e+08
Age                          0.024    1.024    0.008   1.007 1.041000e+00
Gendermale                  -0.085    0.918    0.228   0.587 1.435000e+00
RaceBlack                   -0.030    0.971    1.091   0.114 8.237000e+00
RaceWhite                   -0.392    0.676    1.023   0.091 5.019000e+00
Purity                       0.896    2.451    0.600   0.756 7.942000e+00
FAM83H                       0.145    1.156    0.114   0.924 1.445000e+00
                                 z     p signif
`NK cell resting_CIBERSORT`  1.892 0.059      ·
Age                          2.834 0.005     **
Gendermale                  -0.374 0.708       
RaceBlack                   -0.027 0.978       
RaceWhite                   -0.383 0.701       
Purity                       1.495 0.135       
FAM83H                       1.268 0.205       
Rsquare = 0.063 (max possible = 9.75e-01 )
Likelihood ratio test p = 3.44e-02 
Wald test p = 3.18e-02 
Score (logrank) test p = 2.82e-02 

NK cell resting_CIBERSORT in SKCM (n=471):
Model: Surv(OS, EVENT) ~ `NK cell resting_CIBERSORT` + Age + Stage + Gender + Race + Purity + `FAM83H` 
390 patients with 186 dying ( 81 missing obs. )
                              coef      HR se(coef) 95%CI_l   95%CI_u      z
`NK cell resting_CIBERSORT`  5.539 254.543    2.578   1.627 39815.601  2.149
Age                          0.018   1.018    0.005   1.008     1.029  3.426
Stage2                       0.168   1.183    0.221   0.767     1.824  0.760
Stage3                       0.580   1.786    0.205   1.194     2.671  2.823
Stage4                       1.332   3.788    0.352   1.902     7.545  3.789
Gendermale                  -0.058   0.944    0.159   0.691     1.288 -0.364
RaceWhite                   -1.156   0.315    0.405   0.142     0.696 -2.854
Purity                       0.808   2.244    0.347   1.136     4.433  2.327
FAM83H                       0.200   1.222    0.075   1.056     1.414  2.685
                                p signif
`NK cell resting_CIBERSORT` 0.032      *
Age                         0.001     **
Stage2                      0.447       
Stage3                      0.005     **
Stage4                      0.000    ***
Gendermale                  0.716       
RaceWhite                   0.004     **
Purity                      0.020      *
FAM83H                      0.007     **
Rsquare = 0.153 (max possible = 9.92e-01 )
Likelihood ratio test p = 1.56e-10 
Wald test p = 5.17e-11 
Score (logrank) test p = 3.37e-12 

NK cell resting_CIBERSORT in SKCM-Primary (n=103):
Model: Surv(OS, EVENT) ~ `NK cell resting_CIBERSORT` + Age + Stage + Gender + Race + Purity + `FAM83H` 
94 patients with 26 dying ( 9 missing obs. )
                              coef           HR se(coef) 95%CI_l      95%CI_u
`NK cell resting_CIBERSORT`  7.897 2.688495e+03    7.067   0.003 2.788156e+09
Age                          0.016 1.016000e+00    0.016   0.984 1.049000e+00
Stage2                      17.367 3.486095e+07 6218.022   0.000          Inf
Stage3                      17.762 5.174955e+07 6218.022   0.000          Inf
Stage4                      20.059 5.147282e+08 6218.022   0.000          Inf
Gendermale                   0.421 1.523000e+00    0.485   0.588 3.944000e+00
RaceWhite                   -1.176 3.080000e-01    0.673   0.082 1.153000e+00
Purity                       0.069 1.072000e+00    1.064   0.133 8.629000e+00
FAM83H                       0.137 1.146000e+00    0.253   0.698 1.882000e+00
                                 z     p signif
`NK cell resting_CIBERSORT`  1.117 0.264       
Age                          0.993 0.321       
Stage2                       0.003 0.998       
Stage3                       0.003 0.998       
Stage4                       0.003 0.997       
Gendermale                   0.867 0.386       
RaceWhite                   -1.748 0.080      ·
Purity                       0.065 0.948       
FAM83H                       0.540 0.589       
Rsquare = 0.161 (max possible = 8.69e-01 )
Likelihood ratio test p = 5.71e-02 
Wald test p = 4.66e-02 
Score (logrank) test p = 3.66e-03 

NK cell resting_CIBERSORT in SKCM-Metastasis (n=368):
Model: Surv(OS, EVENT) ~ `NK cell resting_CIBERSORT` + Age + Stage + Gender + Race + Purity + `FAM83H` 
296 patients with 160 dying ( 72 missing obs. )
                              coef      HR se(coef) 95%CI_l   95%CI_u      z
`NK cell resting_CIBERSORT`  4.977 144.990    2.917   0.477 44107.275  1.706
Age                          0.020   1.020    0.006   1.009     1.032  3.525
Stage2                       0.063   1.065    0.234   0.674     1.684  0.271
Stage3                       0.543   1.722    0.210   1.141     2.599  2.586
Stage4                       1.104   3.017    0.400   1.379     6.602  2.764
Gendermale                  -0.085   0.918    0.174   0.653     1.290 -0.492
RaceWhite                   -1.045   0.352    0.600   0.108     1.140 -1.741
Purity                       0.922   2.513    0.380   1.194     5.288  2.428
FAM83H                       0.172   1.188    0.081   1.014     1.393  2.128
                                p signif
`NK cell resting_CIBERSORT` 0.088      ·
Age                         0.000    ***
Stage2                      0.786       
Stage3                      0.010      *
Stage4                      0.006     **
Gendermale                  0.623       
RaceWhite                   0.082      ·
Purity                      0.015      *
FAM83H                      0.033      *
Rsquare = 0.158 (max possible = 9.95e-01 )
Likelihood ratio test p = 7.44e-08 
Wald test p = 7.77e-08 
Score (logrank) test p = 2.23e-08 

NK cell resting_CIBERSORT in STAD (n=415):
Model: Surv(OS, EVENT) ~ `NK cell resting_CIBERSORT` + Age + Stage + Gender + Race + Purity + `FAM83H` 
289 patients with 111 dying ( 126 missing obs. )
                               coef    HR se(coef) 95%CI_l 95%CI_u      z     p
`NK cell resting_CIBERSORT` -16.065 0.000    7.466   0.000   0.239 -2.152 0.031
Age                           0.030 1.031    0.010   1.010   1.052  2.924 0.003
Stage2                        0.489 1.631    0.396   0.750   3.547  1.234 0.217
Stage3                        0.901 2.462    0.365   1.204   5.036  2.468 0.014
Stage4                        1.365 3.917    0.507   1.450  10.582  2.693 0.007
Gendermale                    0.214 1.238    0.209   0.823   1.864  1.025 0.305
RaceBlack                     0.742 2.100    0.462   0.849   5.191  1.607 0.108
RaceWhite                     0.127 1.135    0.248   0.698   1.844  0.511 0.609
Purity                       -0.473 0.623    0.377   0.297   1.306 -1.253 0.210
FAM83H                       -0.176 0.839    0.091   0.702   1.002 -1.935 0.053
                            signif
`NK cell resting_CIBERSORT`      *
Age                             **
Stage2                            
Stage3                           *
Stage4                          **
Gendermale                        
RaceBlack                         
RaceWhite                         
Purity                            
FAM83H                           ·
Rsquare = 0.107 (max possible = 9.79e-01 )
Likelihood ratio test p = 2.88e-04 
Wald test p = 6.23e-04 
Score (logrank) test p = 4.33e-04 

NK cell resting_CIBERSORT in TGCT (n=150):
Model: Surv(OS, EVENT) ~ `NK cell resting_CIBERSORT` + Age + Stage + Race + Purity + `FAM83H` 
75 patients with 2 dying ( 75 missing obs. )
                               coef           HR     se(coef) 95%CI_l 95%CI_u
`NK cell resting_CIBERSORT`  32.125 8.951638e+13   760246.335       0     Inf
Age                          -1.728 1.780000e-01     1822.398       0     Inf
Stage2                       -3.234 3.900000e-02    46328.915       0     Inf
Stage3                       12.601 2.968202e+05   109654.847       0     Inf
RaceBlack                    12.445 2.540069e+05 21596062.033       0     Inf
RaceWhite                   -29.614 0.000000e+00 20876417.754       0     Inf
Purity                       10.947 5.680873e+04   225672.678       0     Inf
FAM83H                        1.270 3.562000e+00    14358.776       0     Inf
                                 z     p signif
`NK cell resting_CIBERSORT`  0.000 1.000   <NA>
Age                         -0.001 0.999       
Stage2                       0.000 1.000   <NA>
Stage3                       0.000 1.000   <NA>
RaceBlack                    0.000 1.000   <NA>
RaceWhite                    0.000 1.000   <NA>
Purity                       0.000 1.000   <NA>
FAM83H                       0.000 1.000   <NA>
Rsquare = 0.14 (max possible = 1.4e-01 )
Likelihood ratio test p = 1.84e-01 
Wald test p = 1e+00 
Score (logrank) test p = 5.09e-03 

NK cell resting_CIBERSORT in THCA (n=509):
Model: Surv(OS, EVENT) ~ `NK cell resting_CIBERSORT` + Age + Stage + Gender + Race + Purity + `FAM83H` 
395 patients with 16 dying ( 114 missing obs. )
                              coef           HR se(coef) 95%CI_l      95%CI_u
`NK cell resting_CIBERSORT` 30.887 2.595108e+13   19.604   0.001 1.262364e+30
Age                          0.164 1.178000e+00    0.031   1.109 1.252000e+00
Stage2                      -0.085 9.180000e-01    1.215   0.085 9.942000e+00
Stage3                       0.844 2.326000e+00    1.051   0.297 1.823000e+01
Stage4                       1.963 7.119000e+00    1.160   0.733 6.915200e+01
Gendermale                  -0.078 9.250000e-01    0.666   0.251 3.412000e+00
RaceBlack                   16.045 9.293125e+06 6540.817   0.000          Inf
RaceWhite                   16.679 1.752175e+07 6540.816   0.000          Inf
Purity                       1.958 7.082000e+00    1.177   0.705 7.115600e+01
FAM83H                       1.423 4.150000e+00    0.587   1.314 1.310900e+01
                                 z     p signif
`NK cell resting_CIBERSORT`  1.576 0.115       
Age                          5.271 0.000    ***
Stage2                      -0.070 0.944       
Stage3                       0.803 0.422       
Stage4                       1.692 0.091      ·
Gendermale                  -0.117 0.907       
RaceBlack                    0.002 0.998       
RaceWhite                    0.003 0.998       
Purity                       1.663 0.096      ·
FAM83H                       2.425 0.015      *
Rsquare = 0.167 (max possible = 3.47e-01 )
Likelihood ratio test p = 1.6e-11 
Wald test p = 3.83e-04 
Score (logrank) test p = 1.65e-11 

NK cell resting_CIBERSORT in THYM (n=120):
Model: Surv(OS, EVENT) ~ `NK cell resting_CIBERSORT` + Age + Gender + Race + Purity + `FAM83H` 
113 patients with 9 dying ( 7 missing obs. )
                               coef    HR  se(coef) 95%CI_l      95%CI_u      z
`NK cell resting_CIBERSORT` -57.709 0.000    90.743   0.000 1.507415e+52 -0.636
Age                           0.035 1.036     0.032   0.973 1.102000e+00  1.105
Gendermale                   -0.422 0.656     0.764   0.147 2.930000e+00 -0.552
RaceBlack                   -15.834 0.000 10579.877   0.000          Inf -0.001
RaceWhite                     0.900 2.461     1.195   0.237 2.557800e+01  0.754
Purity                        0.340 1.404     1.144   0.149 1.321900e+01  0.297
FAM83H                        0.386 1.471     0.447   0.612 3.534000e+00  0.862
                                p signif
`NK cell resting_CIBERSORT` 0.525       
Age                         0.269       
Gendermale                  0.581       
RaceBlack                   0.999       
RaceWhite                   0.451       
Purity                      0.767       
FAM83H                      0.389       
Rsquare = 0.058 (max possible = 4.51e-01 )
Likelihood ratio test p = 4.6e-01 
Wald test p = 5.69e-01 
Score (logrank) test p = 4.77e-01 

NK cell resting_CIBERSORT in UCEC (n=545):
Model: Surv(OS, EVENT) ~ `NK cell resting_CIBERSORT` + Age + Race + Purity + `FAM83H` 
85 patients with 16 dying ( 460 missing obs. )
                              coef    HR se(coef) 95%CI_l      95%CI_u      z
`NK cell resting_CIBERSORT` -0.566 0.568   18.889   0.000 6.799831e+15 -0.030
Age                         -0.002 0.998    0.029   0.942 1.057000e+00 -0.071
RaceWhite                    1.412 4.104    0.694   1.052 1.600400e+01  2.033
Purity                       1.251 3.495    1.249   0.302 4.040700e+01  1.002
FAM83H                       0.062 1.064    0.415   0.471 2.401000e+00  0.149
                                p signif
`NK cell resting_CIBERSORT` 0.976       
Age                         0.944       
RaceWhite                   0.042      *
Purity                      0.316       
FAM83H                      0.881       
Rsquare = 0.081 (max possible = 7.29e-01 )
Likelihood ratio test p = 2.05e-01 
Wald test p = 3.16e-01 
Score (logrank) test p = 2.54e-01 

NK cell resting_CIBERSORT in UCS (n=57):
Model: Surv(OS, EVENT) ~ `NK cell resting_CIBERSORT` + Age + Race + Purity + `FAM83H` 
52 patients with 32 dying ( 5 missing obs. )
                              coef           HR se(coef) 95%CI_l      95%CI_u
`NK cell resting_CIBERSORT`  2.107        8.221   11.154   0.000 2.568063e+10
Age                          0.043        1.044    0.025   0.995 1.097000e+00
RaceBlack                   17.625 45105361.786 6475.899   0.000          Inf
RaceWhite                   17.843 56108963.530 6475.899   0.000          Inf
Purity                      -0.830        0.436    1.186   0.043 4.457000e+00
FAM83H                       0.027        1.027    0.187   0.711 1.483000e+00
                                 z     p signif
`NK cell resting_CIBERSORT`  0.189 0.850       
Age                          1.739 0.082      ·
RaceBlack                    0.003 0.998       
RaceWhite                    0.003 0.998       
Purity                      -0.700 0.484       
FAM83H                       0.142 0.887       
Rsquare = 0.12 (max possible = 9.83e-01 )
Likelihood ratio test p = 3.56e-01 
Wald test p = 4.82e-01 
Score (logrank) test p = 3.72e-01 

NK cell resting_CIBERSORT in UVM (n=80):
Model: Surv(OS, EVENT) ~ `NK cell resting_CIBERSORT` + Age + Stage + Gender + Purity + `FAM83H` 
77 patients with 22 dying ( 3 missing obs. )
                               coef     HR se(coef) 95%CI_l  95%CI_u      z
`NK cell resting_CIBERSORT` -36.089  0.000   13.764   0.000    0.000 -2.622
Age                           0.059  1.061    0.023   1.015    1.109  2.610
Stage3                        0.862  2.368    0.569   0.777    7.220  1.516
Stage4                        4.497 89.759    1.249   7.762 1037.890  3.601
Gendermale                    0.110  1.116    0.492   0.426    2.927  0.224
Purity                        2.449 11.578    1.513   0.596  224.784  1.618
FAM83H                        0.320  1.377    0.335   0.714    2.655  0.955
                                p signif
`NK cell resting_CIBERSORT` 0.009     **
Age                         0.009     **
Stage3                      0.130       
Stage4                      0.000    ***
Gendermale                  0.823       
Purity                      0.106       
FAM83H                      0.340       
Rsquare = 0.347 (max possible = 8.72e-01 )
Likelihood ratio test p = 2.91e-05 
Wald test p = 2.45e-03 
Score (logrank) test p = 1.29e-09 

NK cell resting_CIBERSORT-ABS in ACC (n=79):
Model: Surv(OS, EVENT) ~ `NK cell resting_CIBERSORT-ABS` + Age + Gender + Race + Purity + `FAM83H` 
64 patients with 24 dying ( 15 missing obs. )
                                  coef           HR  se(coef)      95%CI_l
`NK cell resting_CIBERSORT-ABS` 88.542 2.841171e+38    36.886 11367265.917
Age                              0.004 1.004000e+00     0.014        0.977
Gendermale                       0.928 2.531000e+00     0.456        1.035
RaceBlack                       -0.391 6.760000e-01 16992.907        0.000
RaceWhite                       16.977 2.359396e+07 15366.114        0.000
Purity                           1.337 3.807000e+00     1.928        0.087
FAM83H                           0.646 1.909000e+00     0.213        1.258
                                     95%CI_u     z     p signif
`NK cell resting_CIBERSORT-ABS` 7.101314e+69 2.400 0.016      *
Age                             1.032000e+00 0.278 0.781       
Gendermale                      6.190000e+00 2.034 0.042      *
RaceBlack                                Inf 0.000 1.000   <NA>
RaceWhite                                Inf 0.001 0.999       
Purity                          1.667080e+02 0.693 0.488       
FAM83H                          2.896000e+00 3.039 0.002     **
Rsquare = 0.263 (max possible = 9.38e-01 )
Likelihood ratio test p = 6.71e-03 
Wald test p = 1.96e-02 
Score (logrank) test p = 2.09e-03 

NK cell resting_CIBERSORT-ABS in BLCA (n=408):
Model: Surv(OS, EVENT) ~ `NK cell resting_CIBERSORT-ABS` + Age + Stage + Gender + Race + Purity + `FAM83H` 
348 patients with 160 dying ( 60 missing obs. )
                                  coef          HR se(coef) 95%CI_l
`NK cell resting_CIBERSORT-ABS`  5.284     197.162   16.667   0.000
Age                              0.033       1.034    0.009   1.016
Stage2                          14.557 2098015.319 1850.520   0.000
Stage3                          14.981 3206176.322 1850.520   0.000
Stage4                          15.523 5514517.340 1850.520   0.000
Gendermale                      -0.172       0.842    0.179   0.593
RaceBlack                        0.695       2.004    0.447   0.834
RaceWhite                        0.105       1.111    0.356   0.553
Purity                           0.151       1.162    0.340   0.597
FAM83H                          -0.038       0.963    0.098   0.795
                                     95%CI_u      z     p signif
`NK cell resting_CIBERSORT-ABS` 3.033438e+16  0.317 0.751       
Age                             1.051000e+00  3.855 0.000    ***
Stage2                                   Inf  0.008 0.994       
Stage3                                   Inf  0.008 0.994       
Stage4                                   Inf  0.008 0.993       
Gendermale                      1.195000e+00 -0.964 0.335       
RaceBlack                       4.813000e+00  1.554 0.120       
RaceWhite                       2.231000e+00  0.296 0.768       
Purity                          2.263000e+00  0.443 0.658       
FAM83H                          1.167000e+00 -0.387 0.699       
Rsquare = 0.131 (max possible = 9.91e-01 )
Likelihood ratio test p = 4.5e-07 
Wald test p = 2.47e-06 
Score (logrank) test p = 6.84e-07 

NK cell resting_CIBERSORT-ABS in BRCA (n=1100):
Model: Surv(OS, EVENT) ~ `NK cell resting_CIBERSORT-ABS` + Age + Stage + Gender + Race + Purity + `FAM83H` 
878 patients with 121 dying ( 222 missing obs. )
                                  coef           HR se(coef) 95%CI_l
`NK cell resting_CIBERSORT-ABS` 16.428 13629143.048   22.249   0.000
Age                              0.036        1.037    0.008   1.021
Stage2                           0.419        1.521    0.305   0.837
Stage3                           1.210        3.352    0.315   1.809
Stage4                           2.539       12.672    0.391   5.887
Gendermale                       0.062        1.064    1.008   0.148
RaceBlack                       -0.006        0.994    0.620   0.295
RaceWhite                       -0.228        0.796    0.596   0.247
Purity                           0.547        1.728    0.433   0.740
FAM83H                          -0.039        0.962    0.127   0.750
                                     95%CI_u      z     p signif
`NK cell resting_CIBERSORT-ABS` 1.181708e+26  0.738 0.460       
Age                             1.052000e+00  4.764 0.000    ***
Stage2                          2.763000e+00  1.376 0.169       
Stage3                          6.214000e+00  3.842 0.000    ***
Stage4                          2.727600e+01  6.492 0.000    ***
Gendermale                      7.667000e+00  0.061 0.951       
RaceBlack                       3.353000e+00 -0.009 0.993       
RaceWhite                       2.559000e+00 -0.383 0.702       
Purity                          4.035000e+00  1.265 0.206       
FAM83H                          1.234000e+00 -0.304 0.761       
Rsquare = 0.081 (max possible = 7.85e-01 )
Likelihood ratio test p = 5.85e-12 
Wald test p = 1.96e-15 
Score (logrank) test p = 2.68e-21 

NK cell resting_CIBERSORT-ABS in BRCA-Basal (n=191):
Model: Surv(OS, EVENT) ~ `NK cell resting_CIBERSORT-ABS` + Age + Stage + Race + Purity + `FAM83H` 
163 patients with 24 dying ( 28 missing obs. )
                                  coef           HR se(coef) 95%CI_l
`NK cell resting_CIBERSORT-ABS`  5.556 2.587310e+02   50.024   0.000
Age                              0.007 1.008000e+00    0.018   0.973
Stage2                          18.662 1.272384e+08 6436.641   0.000
Stage3                          20.046 5.077511e+08 6436.641   0.000
Stage4                          21.664 2.563070e+09 6436.641   0.000
RaceBlack                       -0.796 4.510000e-01    1.122   0.050
RaceWhite                       -1.082 3.390000e-01    1.129   0.037
Purity                           0.879 2.409000e+00    0.978   0.354
FAM83H                           0.373 1.452000e+00    0.302   0.803
                                     95%CI_u      z     p signif
`NK cell resting_CIBERSORT-ABS` 9.841427e+44  0.111 0.912       
Age                             1.043000e+00  0.424 0.671       
Stage2                                   Inf  0.003 0.998       
Stage3                                   Inf  0.003 0.998       
Stage4                                   Inf  0.003 0.997       
RaceBlack                       4.070000e+00 -0.709 0.478       
RaceWhite                       3.096000e+00 -0.959 0.338       
Purity                          1.638500e+01  0.899 0.369       
FAM83H                          2.624000e+00  1.235 0.217       
Rsquare = 0.165 (max possible = 7.18e-01 )
Likelihood ratio test p = 5.44e-04 
Wald test p = 8.98e-03 
Score (logrank) test p = 5.79e-06 

NK cell resting_CIBERSORT-ABS in BRCA-Her2 (n=82):
Model: Surv(OS, EVENT) ~ `NK cell resting_CIBERSORT-ABS` + Age + Stage + Race + Purity + `FAM83H` 
59 patients with 11 dying ( 23 missing obs. )
                                    coef           HR  se(coef) 95%CI_l
`NK cell resting_CIBERSORT-ABS` -200.523 0.000000e+00   234.407   0.000
Age                                0.021 1.021000e+00     0.028   0.967
Stage2                            17.964 6.335116e+07 14826.414   0.000
Stage3                            20.394 7.194269e+08 14826.414   0.000
Stage4                                NA           NA     0.000      NA
RaceBlack                         -2.913 5.400000e-02     1.787   0.002
RaceWhite                         -1.590 2.040000e-01     1.553   0.010
Purity                             4.341 7.676700e+01     2.824   0.303
FAM83H                            -0.433 6.490000e-01     0.759   0.146
                                      95%CI_u      z     p signif
`NK cell resting_CIBERSORT-ABS` 2.764908e+112 -0.855 0.392       
Age                              1.079000e+00  0.757 0.449       
Stage2                                    Inf  0.001 0.999       
Stage3                                    Inf  0.001 0.999       
Stage4                                     NA     NA    NA   <NA>
RaceBlack                        1.803000e+00 -1.630 0.103       
RaceWhite                        4.278000e+00 -1.024 0.306       
Purity                           1.946721e+04  1.537 0.124       
FAM83H                           2.875000e+00 -0.570 0.569       
Rsquare = 0.392 (max possible = 6.68e-01 )
Likelihood ratio test p = 2.71e-04 
Wald test p = 2.51e-01 
Score (logrank) test p = 1.99e-14 

NK cell resting_CIBERSORT-ABS in BRCA-LumA (n=568):
Model: Surv(OS, EVENT) ~ `NK cell resting_CIBERSORT-ABS` + Age + Stage + Gender + Race + Purity + `FAM83H` 
464 patients with 55 dying ( 104 missing obs. )
                                   coef          HR se(coef)      95%CI_l
`NK cell resting_CIBERSORT-ABS` 106.416 1.64417e+46   35.197 1.802664e+16
Age                               0.051 1.05200e+00    0.012 1.029000e+00
Stage2                            0.269 1.30800e+00    0.377 6.240000e-01
Stage3                            0.899 2.45800e+00    0.393 1.137000e+00
Stage4                            2.164 8.70600e+00    0.593 2.723000e+00
Gendermale                      -15.294 0.00000e+00 3498.665 0.000000e+00
RaceBlack                        -0.518 5.96000e-01    1.174 6.000000e-02
RaceWhite                         0.172 1.18700e+00    1.033 1.570000e-01
Purity                            0.288 1.33400e+00    0.645 3.770000e-01
FAM83H                           -0.027 9.74000e-01    0.207 6.480000e-01
                                    95%CI_u      z     p signif
`NK cell resting_CIBERSORT-ABS` 1.49961e+76  3.023 0.002     **
Age                             1.07700e+00  4.407 0.000    ***
Stage2                          2.74000e+00  0.712 0.477       
Stage3                          5.31200e+00  2.287 0.022      *
Stage4                          2.78330e+01  3.649 0.000    ***
Gendermale                              Inf -0.004 0.997       
RaceBlack                       5.95400e+00 -0.441 0.659       
RaceWhite                       8.98900e+00  0.166 0.868       
Purity                          4.72400e+00  0.447 0.655       
FAM83H                          1.46200e+00 -0.129 0.897       
Rsquare = 0.081 (max possible = 6.81e-01 )
Likelihood ratio test p = 2.26e-05 
Wald test p = 8.35e-07 
Score (logrank) test p = 2.2e-08 

NK cell resting_CIBERSORT-ABS in BRCA-LumB (n=219):
Model: Surv(OS, EVENT) ~ `NK cell resting_CIBERSORT-ABS` + Age + Stage + Gender + Race + Purity + `FAM83H` 
157 patients with 25 dying ( 62 missing obs. )
                                   coef           HR se(coef) 95%CI_l
`NK cell resting_CIBERSORT-ABS` -23.817        0.000  100.691   0.000
Age                               0.046        1.048    0.021   1.006
Stage2                            0.639        1.894    1.077   0.229
Stage3                            1.521        4.577    1.064   0.569
Stage4                            2.012        7.478    1.183   0.736
Gendermale                        1.100        3.004    1.109   0.342
RaceBlack                        16.700 17900765.676 6584.101   0.000
RaceWhite                        16.096  9780695.968 6584.101   0.000
Purity                            1.451        4.267    1.367   0.293
FAM83H                           -0.341        0.711    0.291   0.402
                                     95%CI_u      z     p signif
`NK cell resting_CIBERSORT-ABS` 2.316469e+75 -0.237 0.813       
Age                             1.091000e+00  2.228 0.026      *
Stage2                          1.564900e+01  0.593 0.553       
Stage3                          3.683000e+01  1.430 0.153       
Stage4                          7.602600e+01  1.700 0.089      ·
Gendermale                      2.643000e+01  0.992 0.321       
RaceBlack                                Inf  0.003 0.998       
RaceWhite                                Inf  0.002 0.998       
Purity                          6.221900e+01  1.061 0.289       
FAM83H                          1.258000e+00 -1.172 0.241       
Rsquare = 0.113 (max possible = 6.98e-01 )
Likelihood ratio test p = 4.26e-02 
Wald test p = 6.31e-02 
Score (logrank) test p = 2.12e-02 

NK cell resting_CIBERSORT-ABS in CESC (n=306):
Model: Surv(OS, EVENT) ~ `NK cell resting_CIBERSORT-ABS` + Age + Race + Purity + `FAM83H` 
227 patients with 55 dying ( 79 missing obs. )
                                 coef       HR se(coef) 95%CI_l     95%CI_u
`NK cell resting_CIBERSORT-ABS` 8.239 3787.036   19.914   0.000 3.38008e+20
Age                             0.013    1.013    0.010   0.994 1.03300e+00
RaceBlack                       0.718    2.050    1.082   0.246 1.70830e+01
RaceWhite                       0.547    1.728    1.024   0.232 1.28530e+01
Purity                          0.537    1.711    0.780   0.371 7.88300e+00
FAM83H                          0.366    1.442    0.205   0.965 2.15400e+00
                                    z     p signif
`NK cell resting_CIBERSORT-ABS` 0.414 0.679       
Age                             1.343 0.179       
RaceBlack                       0.664 0.507       
RaceWhite                       0.534 0.593       
Purity                          0.689 0.491       
FAM83H                          1.787 0.074      ·
Rsquare = 0.03 (max possible = 8.91e-01 )
Likelihood ratio test p = 3.39e-01 
Wald test p = 3.57e-01 
Score (logrank) test p = 3.47e-01 

NK cell resting_CIBERSORT-ABS in CHOL (n=36):
Model: Surv(OS, EVENT) ~ `NK cell resting_CIBERSORT-ABS` + Age + Stage + Gender + Race + Purity + `FAM83H` 
36 patients with 18 dying ( 0 missing obs. )
                                   coef           HR se(coef) 95%CI_l
`NK cell resting_CIBERSORT-ABS` 114.456 5.102936e+49  135.721   0.000
Age                               0.028 1.028000e+00    0.027   0.975
Stage2                            0.871 2.389000e+00    0.701   0.604
Stage3                          -21.051 0.000000e+00 9132.550   0.000
Stage4                            1.616 5.034000e+00    0.744   1.172
Gendermale                        0.504 1.655000e+00    0.622   0.489
RaceBlack                        -1.766 1.710000e-01    3.048   0.000
RaceWhite                        -1.424 2.410000e-01    0.908   0.041
Purity                            1.052 2.863000e+00    1.555   0.136
FAM83H                           -1.108 3.300000e-01    0.406   0.149
                                      95%CI_u      z     p signif
`NK cell resting_CIBERSORT-ABS` 1.713834e+165  0.843 0.399       
Age                              1.083000e+00  1.028 0.304       
Stage2                           9.446000e+00  1.242 0.214       
Stage3                                    Inf -0.002 0.998       
Stage4                           2.162000e+01  2.174 0.030      *
Gendermale                       5.603000e+00  0.809 0.418       
RaceBlack                        6.723900e+01 -0.579 0.562       
RaceWhite                        1.428000e+00 -1.568 0.117       
Purity                           6.028800e+01  0.676 0.499       
FAM83H                           7.310000e-01 -2.731 0.006     **
Rsquare = 0.439 (max possible = 9.46e-01 )
Likelihood ratio test p = 2.23e-02 
Wald test p = 3.39e-02 
Score (logrank) test p = 2.37e-03 

NK cell resting_CIBERSORT-ABS in COAD (n=458):
Model: Surv(OS, EVENT) ~ `NK cell resting_CIBERSORT-ABS` + Age + Stage + Gender + Race + Purity + `FAM83H` 
236 patients with 58 dying ( 222 missing obs. )
                                  coef     HR se(coef) 95%CI_l      95%CI_u
`NK cell resting_CIBERSORT-ABS`  3.487 32.687   14.889   0.000 1.541337e+14
Age                              0.028  1.029    0.013   1.003 1.055000e+00
Stage2                           0.473  1.605    0.640   0.458 5.623000e+00
Stage3                           1.099  3.000    0.629   0.875 1.028700e+01
Stage4                           2.281  9.789    0.634   2.825 3.391200e+01
Gendermale                       0.310  1.364    0.289   0.773 2.405000e+00
RaceBlack                       -0.302  0.739    0.853   0.139 3.932000e+00
RaceWhite                       -0.228  0.796    0.792   0.168 3.763000e+00
Purity                          -0.403  0.668    0.657   0.184 2.422000e+00
FAM83H                          -0.112  0.894    0.235   0.565 1.417000e+00
                                     z     p signif
`NK cell resting_CIBERSORT-ABS`  0.234 0.815       
Age                              2.191 0.028      *
Stage2                           0.740 0.459       
Stage3                           1.747 0.081      ·
Stage4                           3.598 0.000    ***
Gendermale                       1.071 0.284       
RaceBlack                       -0.355 0.723       
RaceWhite                       -0.288 0.774       
Purity                          -0.614 0.539       
FAM83H                          -0.475 0.635       
Rsquare = 0.127 (max possible = 8.97e-01 )
Likelihood ratio test p = 3.87e-04 
Wald test p = 2.51e-04 
Score (logrank) test p = 3.4e-05 

NK cell resting_CIBERSORT-ABS in DLBC (n=48):
Model: Surv(OS, EVENT) ~ `NK cell resting_CIBERSORT-ABS` + Age + Gender + Race + Purity + `FAM83H` 
41 patients with 5 dying ( 7 missing obs. )
                                     coef     HR   se(coef) 95%CI_l  95%CI_u
`NK cell resting_CIBERSORT-ABS` -3681.323  0.000 881835.479   0.000      Inf
Age                                -0.023  0.977      0.028   0.925    1.031
Gendermale                         -1.922  0.146      0.965   0.022    0.969
RaceBlack                          -2.294  0.101      1.378   0.007    1.502
RaceWhite                          -4.124  0.016      1.122   0.002    0.146
Purity                              3.603 36.705      2.262   0.436 3089.753
FAM83H                              3.113 22.486      0.639   6.427   78.672
                                     z     p signif
`NK cell resting_CIBERSORT-ABS` -0.004 0.997       
Age                             -0.840 0.401       
Gendermale                      -1.992 0.046      *
RaceBlack                       -1.665 0.096      ·
RaceWhite                       -3.676 0.000    ***
Purity                           1.593 0.111       
FAM83H                           4.872 0.000    ***
Rsquare = 0.294 (max possible = 5.58e-01 )
Likelihood ratio test p = 4.68e-02 
Wald test p = 6.22e-01 
Score (logrank) test p = 1.26e-01 

NK cell resting_CIBERSORT-ABS in ESCA (n=185):
Model: Surv(OS, EVENT) ~ `NK cell resting_CIBERSORT-ABS` + Age + Stage + Gender + Race + Purity + `FAM83H` 
140 patients with 47 dying ( 45 missing obs. )
                                  coef      HR se(coef) 95%CI_l      95%CI_u
`NK cell resting_CIBERSORT-ABS`  4.774 118.418   16.794   0.000 2.334381e+16
Age                              0.008   1.008    0.014   0.980 1.037000e+00
Stage2                           0.529   1.698    0.674   0.453 6.361000e+00
Stage3                           1.337   3.806    0.679   1.005 1.440900e+01
Stage4                           2.832  16.981    0.770   3.755 7.678300e+01
Gendermale                       0.465   1.592    0.538   0.555 4.569000e+00
RaceBlack                        0.372   1.451    1.074   0.177 1.190900e+01
RaceWhite                       -0.115   0.892    0.447   0.371 2.140000e+00
Purity                           0.450   1.568    0.815   0.318 7.742000e+00
FAM83H                          -0.175   0.839    0.159   0.615 1.146000e+00
                                     z     p signif
`NK cell resting_CIBERSORT-ABS`  0.284 0.776       
Age                              0.528 0.597       
Stage2                           0.785 0.432       
Stage3                           1.968 0.049      *
Stage4                           3.679 0.000    ***
Gendermale                       0.865 0.387       
RaceBlack                        0.347 0.729       
RaceWhite                       -0.257 0.797       
Purity                           0.552 0.581       
FAM83H                          -1.102 0.271       
Rsquare = 0.149 (max possible = 9.32e-01 )
Likelihood ratio test p = 1.24e-02 
Wald test p = 6.43e-03 
Score (logrank) test p = 5.41e-04 

NK cell resting_CIBERSORT-ABS in GBM (n=153):
Model: Surv(OS, EVENT) ~ `NK cell resting_CIBERSORT-ABS` + Age + Gender + Race + Purity + `FAM83H` 
135 patients with 108 dying ( 18 missing obs. )
                                  coef    HR se(coef) 95%CI_l      95%CI_u
`NK cell resting_CIBERSORT-ABS`  0.802 2.231    9.765   0.000 4.576367e+08
Age                              0.030 1.031    0.008   1.014 1.048000e+00
Gendermale                      -0.145 0.865    0.217   0.566 1.323000e+00
RaceBlack                        0.604 1.829    0.731   0.436 7.670000e+00
RaceWhite                       -0.141 0.868    0.624   0.255 2.951000e+00
Purity                          -0.645 0.525    0.583   0.167 1.645000e+00
FAM83H                           0.399 1.490    0.192   1.022 2.171000e+00
                                     z     p signif
`NK cell resting_CIBERSORT-ABS`  0.082 0.935       
Age                              3.692 0.000    ***
Gendermale                      -0.670 0.503       
RaceBlack                        0.826 0.409       
RaceWhite                       -0.226 0.821       
Purity                          -1.106 0.269       
FAM83H                           2.076 0.038      *
Rsquare = 0.156 (max possible = 9.98e-01 )
Likelihood ratio test p = 1.74e-03 
Wald test p = 2.56e-03 
Score (logrank) test p = 2.05e-03 

NK cell resting_CIBERSORT-ABS in HNSC (n=522):
Model: Surv(OS, EVENT) ~ `NK cell resting_CIBERSORT-ABS` + Age + Stage + Gender + Race + Purity + `FAM83H` 
411 patients with 176 dying ( 111 missing obs. )
                                  coef    HR se(coef) 95%CI_l   95%CI_u      z
`NK cell resting_CIBERSORT-ABS` -1.360 0.257    6.551   0.000 96670.995 -0.208
Age                              0.022 1.022    0.008   1.007     1.038  2.885
Stage2                           0.614 1.847    0.544   0.637     5.362  1.129
Stage3                           0.859 2.360    0.537   0.823     6.767  1.598
Stage4                           1.259 3.522    0.510   1.296     9.572  2.468
Gendermale                      -0.243 0.784    0.173   0.559     1.100 -1.407
RaceBlack                        0.142 1.152    0.560   0.385     3.450  0.253
RaceWhite                       -0.231 0.793    0.514   0.290     2.171 -0.451
Purity                          -0.051 0.951    0.364   0.466     1.941 -0.139
FAM83H                           0.042 1.043    0.125   0.816     1.334  0.335
                                    p signif
`NK cell resting_CIBERSORT-ABS` 0.835       
Age                             0.004     **
Stage2                          0.259       
Stage3                          0.110       
Stage4                          0.014      *
Gendermale                      0.159       
RaceBlack                       0.800       
RaceWhite                       0.652       
Purity                          0.889       
FAM83H                          0.738       
Rsquare = 0.07 (max possible = 9.89e-01 )
Likelihood ratio test p = 9.67e-04 
Wald test p = 2.4e-03 
Score (logrank) test p = 1.75e-03 

NK cell resting_CIBERSORT-ABS in HNSC-HPV+ (n=98):
Model: Surv(OS, EVENT) ~ `NK cell resting_CIBERSORT-ABS` + Age + Stage + Gender + Race + Purity + `FAM83H` 
65 patients with 23 dying ( 33 missing obs. )
                                  coef           HR  se(coef) 95%CI_l
`NK cell resting_CIBERSORT-ABS` -5.785 3.000000e-03    16.542   0.000
Age                              0.008 1.008000e+00     0.026   0.957
Stage2                          17.522 4.072688e+07  5314.055   0.000
Stage3                          17.256 3.120582e+07  5314.055   0.000
Stage4                          17.624 4.506215e+07  5314.055   0.000
Gendermale                      -0.090 9.130000e-01     0.563   0.303
RaceBlack                       19.194 2.167228e+08 12470.189   0.000
RaceWhite                       18.597 1.193362e+08 12470.189   0.000
Purity                          -2.085 1.240000e-01     1.214   0.012
FAM83H                           0.587 1.799000e+00     0.371   0.870
                                   95%CI_u      z     p signif
`NK cell resting_CIBERSORT-ABS` 3.7021e+11 -0.350 0.727       
Age                             1.0610e+00  0.293 0.769       
Stage2                                 Inf  0.003 0.997       
Stage3                                 Inf  0.003 0.997       
Stage4                                 Inf  0.003 0.997       
Gendermale                      2.7510e+00 -0.161 0.872       
RaceBlack                              Inf  0.002 0.999       
RaceWhite                              Inf  0.001 0.999       
Purity                          1.3420e+00 -1.718 0.086      ·
FAM83H                          3.7190e+00  1.584 0.113       
Rsquare = 0.124 (max possible = 9.17e-01 )
Likelihood ratio test p = 5.68e-01 
Wald test p = 8.41e-01 
Score (logrank) test p = 7.05e-01 

NK cell resting_CIBERSORT-ABS in HNSC-HPV- (n=422):
Model: Surv(OS, EVENT) ~ `NK cell resting_CIBERSORT-ABS` + Age + Stage + Gender + Race + Purity + `FAM83H` 
346 patients with 153 dying ( 76 missing obs. )
                                  coef    HR se(coef) 95%CI_l    95%CI_u      z
`NK cell resting_CIBERSORT-ABS` -2.233 0.107    7.531   0.000 275953.094 -0.296
Age                              0.027 1.027    0.008   1.010      1.044  3.148
Stage2                           0.363 1.438    0.554   0.486      4.260  0.656
Stage3                           0.714 2.042    0.542   0.706      5.906  1.318
Stage4                           1.139 3.123    0.512   1.144      8.526  2.222
Gendermale                      -0.288 0.750    0.183   0.524      1.074 -1.572
RaceBlack                       -0.004 0.996    0.565   0.329      3.018 -0.006
RaceWhite                       -0.380 0.684    0.515   0.249      1.877 -0.738
Purity                           0.211 1.235    0.399   0.564      2.700  0.528
FAM83H                          -0.036 0.965    0.138   0.736      1.265 -0.261
                                    p signif
`NK cell resting_CIBERSORT-ABS` 0.767       
Age                             0.002     **
Stage2                          0.512       
Stage3                          0.187       
Stage4                          0.026      *
Gendermale                      0.116       
RaceBlack                       0.995       
RaceWhite                       0.460       
Purity                          0.598       
FAM83H                          0.794       
Rsquare = 0.085 (max possible = 9.89e-01 )
Likelihood ratio test p = 6.29e-04 
Wald test p = 1.65e-03 
Score (logrank) test p = 1.25e-03 

NK cell resting_CIBERSORT-ABS in KICH (n=66):
Model: Surv(OS, EVENT) ~ `NK cell resting_CIBERSORT-ABS` + Age + Stage + Gender + Race + Purity + `FAM83H` 
63 patients with 9 dying ( 3 missing obs. )
                                   coef           HR se(coef)      95%CI_l
`NK cell resting_CIBERSORT-ABS` -23.717        0.000   77.893        0.000
Age                               0.082        1.085    0.029        1.025
Stage2                           14.566  2117179.316    0.847   402541.288
Stage3                           15.770  7062244.008    0.783  1522403.829
Stage4                           17.929 61147083.880    0.911 10251563.653
Gendermale                       -1.382        0.251    0.733        0.060
RaceBlack                       -15.974        0.000 3076.810        0.000
RaceWhite                        -2.461        0.085    1.171        0.009
Purity                            4.245       69.731    4.302        0.015
FAM83H                           -0.633        0.531    0.394        0.245
                                     95%CI_u      z     p signif
`NK cell resting_CIBERSORT-ABS` 1.006741e+56 -0.304 0.761       
Age                             1.149000e+00  2.806 0.005     **
Stage2                          1.113538e+07 17.197 0.000    ***
Stage3                          3.276088e+07 20.143 0.000    ***
Stage4                          3.647215e+08 19.677 0.000    ***
Gendermale                      1.056000e+00 -1.886 0.059      ·
RaceBlack                                Inf -0.005 0.996       
RaceWhite                       8.480000e-01 -2.101 0.036      *
Purity                          3.201115e+05  0.987 0.324       
FAM83H                          1.150000e+00 -1.605 0.108       
Rsquare = 0.36 (max possible = 6.71e-01 )
Likelihood ratio test p = 1.73e-03 
Wald test p = 9.21e-232 
Score (logrank) test p = 1.85e-08 

NK cell resting_CIBERSORT-ABS in KIRC (n=533):
Model: Surv(OS, EVENT) ~ `NK cell resting_CIBERSORT-ABS` + Age + Stage + Gender + Race + Purity + `FAM83H` 
450 patients with 138 dying ( 83 missing obs. )
                                  coef    HR se(coef) 95%CI_l      95%CI_u
`NK cell resting_CIBERSORT-ABS` -2.266 0.104   11.733   0.000 1.007382e+09
Age                              0.035 1.035    0.008   1.018 1.053000e+00
Stage2                           0.213 1.238    0.345   0.630 2.432000e+00
Stage3                           0.823 2.277    0.232   1.446 3.585000e+00
Stage4                           1.764 5.838    0.218   3.806 8.956000e+00
Gendermale                      -0.083 0.920    0.184   0.642 1.320000e+00
RaceBlack                        0.166 1.181    1.057   0.149 9.380000e+00
RaceWhite                        0.078 1.081    1.020   0.146 7.983000e+00
Purity                           0.011 1.011    0.369   0.490 2.083000e+00
FAM83H                          -0.084 0.920    0.118   0.730 1.158000e+00
                                     z     p signif
`NK cell resting_CIBERSORT-ABS` -0.193 0.847       
Age                              4.128 0.000    ***
Stage2                           0.619 0.536       
Stage3                           3.552 0.000    ***
Stage4                           8.081 0.000    ***
Gendermale                      -0.451 0.652       
RaceBlack                        0.157 0.875       
RaceWhite                        0.077 0.939       
Purity                           0.029 0.977       
FAM83H                          -0.712 0.477       
Rsquare = 0.175 (max possible = 9.65e-01 )
Likelihood ratio test p = 2.61e-14 
Wald test p = 2.5e-14 
Score (logrank) test p = 1.54e-17 

NK cell resting_CIBERSORT-ABS in KIRP (n=290):
Model: Surv(OS, EVENT) ~ `NK cell resting_CIBERSORT-ABS` + Age + Stage + Gender + Race + Purity + `FAM83H` 
219 patients with 34 dying ( 71 missing obs. )
                                   coef     HR se(coef) 95%CI_l      95%CI_u
`NK cell resting_CIBERSORT-ABS` -91.695  0.000  104.083   0.000 5.925686e+48
Age                               0.003  1.003    0.016   0.971 1.035000e+00
Stage2                           -0.354  0.702    1.058   0.088 5.576000e+00
Stage3                            1.657  5.245    0.428   2.267 1.213800e+01
Stage4                            2.673 14.487    0.507   5.365 3.911600e+01
Gendermale                       -0.437  0.646    0.394   0.298 1.400000e+00
RaceBlack                        -1.831  0.160    1.203   0.015 1.692000e+00
RaceWhite                        -1.938  0.144    1.189   0.014 1.481000e+00
Purity                           -0.231  0.794    0.751   0.182 3.457000e+00
FAM83H                            0.021  1.021    0.190   0.704 1.482000e+00
                                     z     p signif
`NK cell resting_CIBERSORT-ABS` -0.881 0.378       
Age                              0.166 0.868       
Stage2                          -0.335 0.738       
Stage3                           3.871 0.000    ***
Stage4                           5.275 0.000    ***
Gendermale                      -1.108 0.268       
RaceBlack                       -1.522 0.128       
RaceWhite                       -1.630 0.103       
Purity                          -0.307 0.758       
FAM83H                           0.111 0.912       
Rsquare = 0.167 (max possible = 7.58e-01 )
Likelihood ratio test p = 1.6e-05 
Wald test p = 9.23e-06 
Score (logrank) test p = 1.28e-09 

NK cell resting_CIBERSORT-ABS in LGG (n=516):
Model: Surv(OS, EVENT) ~ `NK cell resting_CIBERSORT-ABS` + Age + Gender + Race + Purity + `FAM83H` 
463 patients with 112 dying ( 53 missing obs. )
                                  coef           HR se(coef)  95%CI_l
`NK cell resting_CIBERSORT-ABS` 51.529 2.391576e+22   22.248 2763.648
Age                              0.063 1.065000e+00    0.008    1.048
Gendermale                       0.094 1.098000e+00    0.194    0.750
RaceBlack                       15.368 4.720903e+06 2058.588    0.000
RaceWhite                       15.437 5.060450e+06 2058.588    0.000
Purity                          -1.036 3.550000e-01    0.433    0.152
FAM83H                          -0.012 9.880000e-01    0.180    0.694
                                     95%CI_u      z     p signif
`NK cell resting_CIBERSORT-ABS` 2.069597e+41  2.316 0.021      *
Age                             1.082000e+00  7.710 0.000    ***
Gendermale                      1.608000e+00  0.482 0.630       
RaceBlack                                Inf  0.007 0.994       
RaceWhite                                Inf  0.007 0.994       
Purity                          8.300000e-01 -2.390 0.017      *
FAM83H                          1.405000e+00 -0.069 0.945       
Rsquare = 0.145 (max possible = 9.07e-01 )
Likelihood ratio test p = 5.03e-13 
Wald test p = 1.17e-12 
Score (logrank) test p = 6.59e-14 

NK cell resting_CIBERSORT-ABS in LIHC (n=371):
Model: Surv(OS, EVENT) ~ `NK cell resting_CIBERSORT-ABS` + Age + Stage + Gender + Race + Purity + `FAM83H` 
310 patients with 106 dying ( 61 missing obs. )
                                  coef      HR se(coef) 95%CI_l      95%CI_u
`NK cell resting_CIBERSORT-ABS`  5.448 232.361   22.423   0.000 2.837892e+21
Age                              0.010   1.010    0.008   0.994 1.026000e+00
Stage2                           0.309   1.362    0.261   0.816 2.272000e+00
Stage3                           0.950   2.585    0.236   1.628 4.103000e+00
Stage4                           1.634   5.127    0.624   1.510 1.740500e+01
Gendermale                      -0.160   0.852    0.228   0.545 1.333000e+00
RaceBlack                        0.902   2.463    0.490   0.942 6.440000e+00
RaceWhite                        0.020   1.020    0.240   0.637 1.631000e+00
Purity                           0.513   1.671    0.476   0.658 4.244000e+00
FAM83H                           0.055   1.056    0.111   0.851 1.312000e+00
                                     z     p signif
`NK cell resting_CIBERSORT-ABS`  0.243 0.808       
Age                              1.221 0.222       
Stage2                           1.182 0.237       
Stage3                           4.027 0.000    ***
Stage4                           2.621 0.009     **
Gendermale                      -0.700 0.484       
RaceBlack                        1.839 0.066      ·
RaceWhite                        0.081 0.935       
Purity                           1.079 0.280       
FAM83H                           0.496 0.620       
Rsquare = 0.085 (max possible = 9.66e-01 )
Likelihood ratio test p = 2.04e-03 
Wald test p = 1.26e-03 
Score (logrank) test p = 4.92e-04 

NK cell resting_CIBERSORT-ABS in LUAD (n=515):
Model: Surv(OS, EVENT) ~ `NK cell resting_CIBERSORT-ABS` + Age + Stage + Gender + Race + Purity + `FAM83H` 
421 patients with 150 dying ( 94 missing obs. )
                                  coef           HR se(coef) 95%CI_l
`NK cell resting_CIBERSORT-ABS` 23.541 1.674043e+10   11.285   4.147
Age                              0.009 1.009000e+00    0.009   0.991
Stage2                           0.860 2.364000e+00    0.202   1.591
Stage3                           0.989 2.687000e+00    0.220   1.747
Stage4                           1.042 2.835000e+00    0.335   1.470
Gendermale                      -0.041 9.600000e-01    0.172   0.685
RaceBlack                       16.203 1.088852e+07 1880.211   0.000
RaceWhite                       16.338 1.246401e+07 1880.211   0.000
Purity                           0.610 1.841000e+00    0.348   0.931
FAM83H                           0.155 1.167000e+00    0.101   0.957
                                     95%CI_u      z     p signif
`NK cell resting_CIBERSORT-ABS` 6.757284e+19  2.086 0.037      *
Age                             1.027000e+00  1.000 0.317       
Stage2                          3.512000e+00  4.259 0.000    ***
Stage3                          4.135000e+00  4.497 0.000    ***
Stage4                          5.467000e+00  3.109 0.002     **
Gendermale                      1.344000e+00 -0.239 0.811       
RaceBlack                                Inf  0.009 0.993       
RaceWhite                                Inf  0.009 0.993       
Purity                          3.641000e+00  1.754 0.079      ·
FAM83H                          1.423000e+00  1.528 0.127       
Rsquare = 0.109 (max possible = 9.74e-01 )
Likelihood ratio test p = 4.99e-07 
Wald test p = 6.86e-06 
Score (logrank) test p = 7.94e-07 

NK cell resting_CIBERSORT-ABS in LUSC (n=501):
Model: Surv(OS, EVENT) ~ `NK cell resting_CIBERSORT-ABS` + Age + Stage + Gender + Race + Purity + `FAM83H` 
370 patients with 161 dying ( 131 missing obs. )
                                   coef    HR se(coef) 95%CI_l    95%CI_u
`NK cell resting_CIBERSORT-ABS` -18.364 0.000   15.371   0.000 128354.777
Age                               0.014 1.014    0.009   0.995      1.033
Stage2                            0.166 1.181    0.190   0.814      1.713
Stage3                            0.543 1.721    0.217   1.124      2.635
Stage4                            0.686 1.985    0.792   0.420      9.382
Gendermale                        0.387 1.472    0.194   1.007      2.154
RaceBlack                        -0.096 0.908    0.605   0.277      2.973
RaceWhite                        -0.603 0.547    0.563   0.182      1.649
Purity                           -0.466 0.628    0.372   0.303      1.301
FAM83H                            0.142 1.153    0.105   0.938      1.415
                                     z     p signif
`NK cell resting_CIBERSORT-ABS` -1.195 0.232       
Age                              1.471 0.141       
Stage2                           0.878 0.380       
Stage3                           2.497 0.013      *
Stage4                           0.865 0.387       
Gendermale                       1.994 0.046      *
RaceBlack                       -0.159 0.874       
RaceWhite                       -1.072 0.284       
Purity                          -1.252 0.211       
FAM83H                           1.354 0.176       
Rsquare = 0.059 (max possible = 9.87e-01 )
Likelihood ratio test p = 1.36e-02 
Wald test p = 1.16e-02 
Score (logrank) test p = 9.83e-03 

NK cell resting_CIBERSORT-ABS in MESO (n=87):
Model: Surv(OS, EVENT) ~ `NK cell resting_CIBERSORT-ABS` + Age + Stage + Gender + Race + Purity + `FAM83H` 
85 patients with 72 dying ( 2 missing obs. )
                                  coef    HR se(coef) 95%CI_l      95%CI_u
`NK cell resting_CIBERSORT-ABS`  1.560 4.757   33.358   0.000 1.178891e+29
Age                              0.020 1.020    0.016   0.988 1.053000e+00
Stage2                          -0.234 0.791    0.471   0.314 1.992000e+00
Stage3                          -0.106 0.899    0.422   0.393 2.056000e+00
Stage4                          -0.152 0.859    0.482   0.334 2.210000e+00
Gendermale                      -0.180 0.835    0.334   0.434 1.608000e+00
RaceBlack                        0.131 1.140    1.532   0.057 2.298000e+01
RaceWhite                       -0.511 0.600    1.050   0.077 4.698000e+00
Purity                          -0.758 0.469    0.564   0.155 1.414000e+00
FAM83H                           0.000 1.000    0.174   0.711 1.406000e+00
                                     z     p signif
`NK cell resting_CIBERSORT-ABS`  0.047 0.963       
Age                              1.235 0.217       
Stage2                          -0.497 0.619       
Stage3                          -0.252 0.801       
Stage4                          -0.316 0.752       
Gendermale                      -0.539 0.590       
RaceBlack                        0.086 0.932       
RaceWhite                       -0.487 0.626       
Purity                          -1.345 0.179       
FAM83H                           0.001 0.999       
Rsquare = 0.06 (max possible = 9.98e-01 )
Likelihood ratio test p = 8.73e-01 
Wald test p = 8.57e-01 
Score (logrank) test p = 8.51e-01 

NK cell resting_CIBERSORT-ABS in OV (n=303):
Model: Surv(OS, EVENT) ~ `NK cell resting_CIBERSORT-ABS` + Age + Race + Purity + `FAM83H` 
238 patients with 153 dying ( 65 missing obs. )
                                  coef           HR se(coef) 95%CI_l
`NK cell resting_CIBERSORT-ABS` 44.301 1.736031e+19   60.860   0.000
Age                              0.036 1.037000e+00    0.008   1.020
RaceBlack                       -0.042 9.590000e-01    0.577   0.309
RaceWhite                       -0.159 8.530000e-01    0.515   0.311
Purity                          -0.624 5.360000e-01    0.678   0.142
FAM83H                          -0.027 9.730000e-01    0.095   0.807
                                     95%CI_u      z     p signif
`NK cell resting_CIBERSORT-ABS` 1.106337e+71  0.728 0.467       
Age                             1.054000e+00  4.389 0.000    ***
RaceBlack                       2.972000e+00 -0.072 0.942       
RaceWhite                       2.343000e+00 -0.308 0.758       
Purity                          2.023000e+00 -0.921 0.357       
FAM83H                          1.173000e+00 -0.284 0.777       
Rsquare = 0.083 (max possible = 9.97e-01 )
Likelihood ratio test p = 2.06e-03 
Wald test p = 1.76e-03 
Score (logrank) test p = 1.44e-03 

NK cell resting_CIBERSORT-ABS in PAAD (n=179):
Model: Surv(OS, EVENT) ~ `NK cell resting_CIBERSORT-ABS` + Age + Stage + Gender + Race + Purity + `FAM83H` 
165 patients with 89 dying ( 14 missing obs. )
                                  coef     HR se(coef) 95%CI_l      95%CI_u
`NK cell resting_CIBERSORT-ABS`  4.112 61.094   18.148   0.000 1.713225e+17
Age                              0.021  1.021    0.011   0.999 1.043000e+00
Stage2                           0.554  1.740    0.435   0.742 4.080000e+00
Stage3                          -0.011  0.989    1.093   0.116 8.426000e+00
Stage4                           0.051  1.052    0.826   0.208 5.317000e+00
Gendermale                      -0.233  0.792    0.217   0.518 1.213000e+00
RaceBlack                        0.244  1.276    0.744   0.297 5.483000e+00
RaceWhite                        0.460  1.584    0.474   0.626 4.010000e+00
Purity                          -0.798  0.450    0.427   0.195 1.041000e+00
FAM83H                           0.303  1.354    0.128   1.053 1.739000e+00
                                     z     p signif
`NK cell resting_CIBERSORT-ABS`  0.227 0.821       
Age                              1.883 0.060      ·
Stage2                           1.274 0.203       
Stage3                          -0.010 0.992       
Stage4                           0.062 0.951       
Gendermale                      -1.072 0.284       
RaceBlack                        0.328 0.743       
RaceWhite                        0.970 0.332       
Purity                          -1.866 0.062      ·
FAM83H                           2.367 0.018      *
Rsquare = 0.121 (max possible = 9.91e-01 )
Likelihood ratio test p = 1.92e-02 
Wald test p = 4.98e-02 
Score (logrank) test p = 4.13e-02 

NK cell resting_CIBERSORT-ABS in PCPG (n=181):
Model: Surv(OS, EVENT) ~ `NK cell resting_CIBERSORT-ABS` + Age + Gender + Race + Purity + `FAM83H` 
164 patients with 7 dying ( 17 missing obs. )
                                      coef            HR se(coef)       95%CI_l
`NK cell resting_CIBERSORT-ABS` -30574.215  0.000000e+00  967.859  0.000000e+00
Age                                  4.820  1.240140e+02    0.047  1.130420e+02
Gendermale                          20.936  1.237553e+09    1.340  8.958021e+07
RaceBlack                         -196.780  0.000000e+00 3227.727  0.000000e+00
RaceWhite                         -136.706  0.000000e+00 3224.380  0.000000e+00
Purity                             350.196 1.225761e+152    9.777 5.834487e+143
FAM83H                              82.967  1.076594e+36    0.873  1.945830e+35
                                      95%CI_u       z     p signif
`NK cell resting_CIBERSORT-ABS`  0.000000e+00 -31.590 0.000    ***
Age                              1.360510e+02 101.989 0.000    ***
Gendermale                       1.709684e+10  15.628 0.000    ***
RaceBlack                                 Inf  -0.061 0.951       
RaceWhite                                 Inf  -0.042 0.966       
Purity                          2.575186e+160  35.818 0.000    ***
FAM83H                           5.956610e+36  95.056 0.000    ***
Rsquare = 0.272 (max possible = 3.07e-01 )
Likelihood ratio test p = 5.97e-09 
Wald test p = 0e+00 
Score (logrank) test p = 4.37e-06 

NK cell resting_CIBERSORT-ABS in PRAD (n=498):
Model: Surv(OS, EVENT) ~ `NK cell resting_CIBERSORT-ABS` + Age + Race + Purity + `FAM83H` 
403 patients with 9 dying ( 95 missing obs. )
                                   coef           HR se(coef) 95%CI_l
`NK cell resting_CIBERSORT-ABS` 139.148 2.699991e+60   89.785   0.000
Age                               0.021 1.021000e+00    0.059   0.910
RaceBlack                        15.327 4.534854e+06 7278.359   0.000
RaceWhite                        16.457 1.403406e+07 7278.359   0.000
Purity                            0.935 2.548000e+00    1.468   0.144
FAM83H                           -0.015 9.850000e-01    0.625   0.289
                                     95%CI_u      z     p signif
`NK cell resting_CIBERSORT-ABS` 7.19219e+136  1.550 0.121       
Age                              1.14600e+00  0.359 0.720       
RaceBlack                                Inf  0.002 0.998       
RaceWhite                                Inf  0.002 0.998       
Purity                           4.52320e+01  0.637 0.524       
FAM83H                           3.35300e+00 -0.024 0.981       
Rsquare = 0.011 (max possible = 1.83e-01 )
Likelihood ratio test p = 6.34e-01 
Wald test p = 5.6e-01 
Score (logrank) test p = 3.39e-01 

NK cell resting_CIBERSORT-ABS in READ (n=166):
Model: Surv(OS, EVENT) ~ `NK cell resting_CIBERSORT-ABS` + Age + Stage + Gender + Race + Purity + `FAM83H` 
72 patients with 13 dying ( 94 missing obs. )
                                   coef          HR  se(coef) 95%CI_l
`NK cell resting_CIBERSORT-ABS` -47.642       0.000    75.496   0.000
Age                               0.094       1.099     0.046   1.005
Stage2                           -2.008       0.134     1.297   0.011
Stage3                           -0.652       0.521     0.977   0.077
Stage4                           -0.731       0.482     1.110   0.055
Gendermale                       -0.556       0.573     0.773   0.126
RaceBlack                        -1.466       0.231 53257.416   0.000
RaceWhite                        15.867 7778458.231 52720.415   0.000
Purity                            0.097       1.102     1.422   0.068
FAM83H                           -0.045       0.956     0.719   0.234
                                     95%CI_u      z     p signif
`NK cell resting_CIBERSORT-ABS` 3.729864e+43 -0.631 0.528       
Age                             1.202000e+00  2.072 0.038      *
Stage2                          1.706000e+00 -1.548 0.122       
Stage3                          3.535000e+00 -0.667 0.505       
Stage4                          4.242000e+00 -0.658 0.510       
Gendermale                      2.611000e+00 -0.719 0.472       
RaceBlack                                Inf  0.000 1.000   <NA>
RaceWhite                                Inf  0.000 1.000   <NA>
Purity                          1.788900e+01  0.068 0.945       
FAM83H                          3.913000e+00 -0.062 0.950       
Rsquare = 0.233 (max possible = 7.04e-01 )
Likelihood ratio test p = 3.96e-02 
Wald test p = 9.77e-01 
Score (logrank) test p = 6.83e-02 

NK cell resting_CIBERSORT-ABS in SARC (n=260):
Model: Surv(OS, EVENT) ~ `NK cell resting_CIBERSORT-ABS` + Age + Gender + Race + Purity + `FAM83H` 
233 patients with 90 dying ( 27 missing obs. )
                                  coef        HR se(coef) 95%CI_l      95%CI_u
`NK cell resting_CIBERSORT-ABS`  9.760 17321.931   20.601   0.000 5.948057e+21
Age                              0.025     1.025    0.008   1.008 1.042000e+00
Gendermale                      -0.081     0.922    0.229   0.589 1.444000e+00
RaceBlack                       -0.150     0.861    1.088   0.102 7.258000e+00
RaceWhite                       -0.476     0.621    1.022   0.084 4.609000e+00
Purity                           1.067     2.908    0.595   0.906 9.332000e+00
FAM83H                           0.160     1.174    0.114   0.939 1.467000e+00
                                     z     p signif
`NK cell resting_CIBERSORT-ABS`  0.474 0.636       
Age                              2.903 0.004     **
Gendermale                      -0.354 0.724       
RaceBlack                       -0.138 0.890       
RaceWhite                       -0.466 0.642       
Purity                           1.794 0.073      ·
FAM83H                           1.408 0.159       
Rsquare = 0.051 (max possible = 9.75e-01 )
Likelihood ratio test p = 9.5e-02 
Wald test p = 1.21e-01 
Score (logrank) test p = 1.2e-01 

NK cell resting_CIBERSORT-ABS in SKCM (n=471):
Model: Surv(OS, EVENT) ~ `NK cell resting_CIBERSORT-ABS` + Age + Stage + Gender + Race + Purity + `FAM83H` 
390 patients with 186 dying ( 81 missing obs. )
                                  coef      HR se(coef) 95%CI_l      95%CI_u
`NK cell resting_CIBERSORT-ABS`  6.306 547.986   14.412   0.000 1.013731e+15
Age                              0.017   1.018    0.005   1.007 1.028000e+00
Stage2                           0.202   1.224    0.220   0.795 1.884000e+00
Stage3                           0.620   1.860    0.205   1.245 2.777000e+00
Stage4                           1.346   3.843    0.351   1.930 7.651000e+00
Gendermale                      -0.076   0.927    0.159   0.679 1.266000e+00
RaceWhite                       -1.188   0.305    0.404   0.138 6.730000e-01
Purity                           0.935   2.547    0.343   1.300 4.992000e+00
FAM83H                           0.220   1.246    0.074   1.078 1.440000e+00
                                     z     p signif
`NK cell resting_CIBERSORT-ABS`  0.438 0.662       
Age                              3.317 0.001     **
Stage2                           0.919 0.358       
Stage3                           3.031 0.002     **
Stage4                           3.832 0.000    ***
Gendermale                      -0.478 0.633       
RaceWhite                       -2.942 0.003     **
Purity                           2.723 0.006     **
FAM83H                           2.973 0.003     **
Rsquare = 0.145 (max possible = 9.92e-01 )
Likelihood ratio test p = 9.03e-10 
Wald test p = 6.63e-10 
Score (logrank) test p = 6.77e-11 

NK cell resting_CIBERSORT-ABS in SKCM-Primary (n=103):
Model: Surv(OS, EVENT) ~ `NK cell resting_CIBERSORT-ABS` + Age + Stage + Gender + Race + Purity + `FAM83H` 
94 patients with 26 dying ( 9 missing obs. )
                                  coef           HR se(coef) 95%CI_l
`NK cell resting_CIBERSORT-ABS` 39.467 1.381721e+17   37.183   0.000
Age                              0.019 1.019000e+00    0.017   0.985
Stage2                          17.397 3.593680e+07 6210.739   0.000
Stage3                          17.858 5.698683e+07 6210.739   0.000
Stage4                          20.208 5.975319e+08 6210.739   0.000
Gendermale                       0.363 1.438000e+00    0.463   0.580
RaceWhite                       -1.133 3.220000e-01    0.676   0.086
Purity                           0.086 1.090000e+00    1.061   0.136
FAM83H                           0.099 1.104000e+00    0.263   0.659
                                    95%CI_u      z     p signif
`NK cell resting_CIBERSORT-ABS` 6.17659e+48  1.061 0.288       
Age                             1.05400e+00  1.090 0.276       
Stage2                                  Inf  0.003 0.998       
Stage3                                  Inf  0.003 0.998       
Stage4                                  Inf  0.003 0.997       
Gendermale                      3.56600e+00  0.784 0.433       
RaceWhite                       1.21100e+00 -1.677 0.094      ·
Purity                          8.71400e+00  0.081 0.935       
FAM83H                          1.85000e+00  0.375 0.708       
Rsquare = 0.16 (max possible = 8.69e-01 )
Likelihood ratio test p = 5.89e-02 
Wald test p = 4.89e-02 
Score (logrank) test p = 3.98e-03 

NK cell resting_CIBERSORT-ABS in SKCM-Metastasis (n=368):
Model: Surv(OS, EVENT) ~ `NK cell resting_CIBERSORT-ABS` + Age + Stage + Gender + Race + Purity + `FAM83H` 
296 patients with 160 dying ( 72 missing obs. )
                                  coef    HR se(coef) 95%CI_l      95%CI_u
`NK cell resting_CIBERSORT-ABS` -0.462 0.630   16.448   0.000 6.313048e+13
Age                              0.020 1.020    0.006   1.008 1.031000e+00
Stage2                           0.106 1.112    0.232   0.706 1.751000e+00
Stage3                           0.581 1.788    0.210   1.186 2.696000e+00
Stage4                           1.113 3.043    0.399   1.391 6.654000e+00
Gendermale                      -0.097 0.907    0.174   0.646 1.275000e+00
RaceWhite                       -1.066 0.344    0.600   0.106 1.116000e+00
Purity                           1.041 2.833    0.375   1.359 5.903000e+00
FAM83H                           0.190 1.209    0.080   1.033 1.415000e+00
                                     z     p signif
`NK cell resting_CIBERSORT-ABS` -0.028 0.978       
Age                              3.446 0.001     **
Stage2                           0.458 0.647       
Stage3                           2.772 0.006     **
Stage4                           2.788 0.005     **
Gendermale                      -0.559 0.576       
RaceWhite                       -1.777 0.076      ·
Purity                           2.780 0.005     **
FAM83H                           2.361 0.018      *
Rsquare = 0.15 (max possible = 9.95e-01 )
Likelihood ratio test p = 2.31e-07 
Wald test p = 4.02e-07 
Score (logrank) test p = 1.36e-07 

NK cell resting_CIBERSORT-ABS in STAD (n=415):
Model: Surv(OS, EVENT) ~ `NK cell resting_CIBERSORT-ABS` + Age + Stage + Gender + Race + Purity + `FAM83H` 
289 patients with 111 dying ( 126 missing obs. )
                                   coef    HR se(coef) 95%CI_l 95%CI_u      z
`NK cell resting_CIBERSORT-ABS` -36.732 0.000   15.046   0.000   0.001 -2.441
Age                               0.031 1.031    0.010   1.010   1.052  2.950
Stage2                            0.539 1.715    0.396   0.789   3.728  1.361
Stage3                            0.991 2.694    0.366   1.316   5.517  2.710
Stage4                            1.374 3.952    0.509   1.459  10.706  2.702
Gendermale                        0.251 1.285    0.208   0.854   1.934  1.205
RaceBlack                         0.748 2.113    0.465   0.849   5.260  1.607
RaceWhite                         0.125 1.133    0.247   0.698   1.840  0.506
Purity                           -0.591 0.554    0.383   0.262   1.173 -1.543
FAM83H                           -0.179 0.836    0.089   0.702   0.996 -2.009
                                    p signif
`NK cell resting_CIBERSORT-ABS` 0.015      *
Age                             0.003     **
Stage2                          0.174       
Stage3                          0.007     **
Stage4                          0.007     **
Gendermale                      0.228       
RaceBlack                       0.108       
RaceWhite                       0.613       
Purity                          0.123       
FAM83H                          0.045      *
Rsquare = 0.117 (max possible = 9.79e-01 )
Likelihood ratio test p = 8.92e-05 
Wald test p = 2.39e-04 
Score (logrank) test p = 1.84e-04 

NK cell resting_CIBERSORT-ABS in TGCT (n=150):
Model: Surv(OS, EVENT) ~ `NK cell resting_CIBERSORT-ABS` + Age + Stage + Race + Purity + `FAM83H` 
75 patients with 2 dying ( 75 missing obs. )
                                   coef           HR     se(coef) 95%CI_l
`NK cell resting_CIBERSORT-ABS` 115.926 2.219306e+50  2810668.241       0
Age                              -1.728 1.780000e-01     1824.624       0
Stage2                           -3.250 3.900000e-02    46477.562       0
Stage3                           12.589 2.933868e+05   109201.750       0
RaceBlack                         8.109 3.324023e+03 20572556.302       0
RaceWhite                       -33.912 0.000000e+00 21380427.252       0
Purity                           10.967 5.795441e+04   225916.461       0
FAM83H                            1.274 3.574000e+00    14358.393       0
                                95%CI_u      z     p signif
`NK cell resting_CIBERSORT-ABS`     Inf  0.000 1.000   <NA>
Age                                 Inf -0.001 0.999       
Stage2                              Inf  0.000 1.000   <NA>
Stage3                              Inf  0.000 1.000   <NA>
RaceBlack                           Inf  0.000 1.000   <NA>
RaceWhite                           Inf  0.000 1.000   <NA>
Purity                              Inf  0.000 1.000   <NA>
FAM83H                              Inf  0.000 1.000   <NA>
Rsquare = 0.14 (max possible = 1.4e-01 )
Likelihood ratio test p = 1.84e-01 
Wald test p = 1e+00 
Score (logrank) test p = 5.09e-03 

NK cell resting_CIBERSORT-ABS in THCA (n=509):
Model: Surv(OS, EVENT) ~ `NK cell resting_CIBERSORT-ABS` + Age + Stage + Gender + Race + Purity + `FAM83H` 
395 patients with 16 dying ( 114 missing obs. )
                                   coef           HR se(coef) 95%CI_l
`NK cell resting_CIBERSORT-ABS` 185.332 3.081770e+80   97.107   0.007
Age                               0.172 1.188000e+00    0.033   1.113
Stage2                           -0.301 7.400000e-01    1.118   0.083
Stage3                            0.778 2.176000e+00    0.965   0.328
Stage4                            1.778 5.916000e+00    1.084   0.707
Gendermale                       -0.109 8.970000e-01    0.656   0.248
RaceBlack                        16.091 9.733827e+06 6367.292   0.000
RaceWhite                        16.496 1.459719e+07 6367.292   0.000
Purity                            2.023 7.560000e+00    1.171   0.761
FAM83H                            1.627 5.089000e+00    0.622   1.503
                                      95%CI_u      z     p signif
`NK cell resting_CIBERSORT-ABS` 1.400232e+163  1.909 0.056      ·
Age                              1.267000e+00  5.201 0.000    ***
Stage2                           6.619000e+00 -0.270 0.787       
Stage3                           1.443200e+01  0.806 0.420       
Stage4                           4.948800e+01  1.640 0.101       
Gendermale                       3.244000e+00 -0.166 0.868       
RaceBlack                                 Inf  0.003 0.998       
RaceWhite                                 Inf  0.003 0.998       
Purity                           7.508600e+01  1.727 0.084      ·
FAM83H                           1.722800e+01  2.615 0.009     **
Rsquare = 0.168 (max possible = 3.47e-01 )
Likelihood ratio test p = 1.27e-11 
Wald test p = 7.5e-04 
Score (logrank) test p = 2.1e-11 

NK cell resting_CIBERSORT-ABS in THYM (n=120):
Model: Surv(OS, EVENT) ~ `NK cell resting_CIBERSORT-ABS` + Age + Gender + Race + Purity + `FAM83H` 
113 patients with 9 dying ( 7 missing obs. )
                                   coef    HR  se(coef) 95%CI_l      95%CI_u
`NK cell resting_CIBERSORT-ABS` -66.128 0.000   143.259   0.000 1.670773e+93
Age                               0.035 1.036     0.032   0.973 1.103000e+00
Gendermale                       -0.399 0.671     0.767   0.149 3.020000e+00
RaceBlack                       -15.845 0.000 10648.429   0.000          Inf
RaceWhite                         0.903 2.468     1.191   0.239 2.545800e+01
Purity                            0.311 1.365     1.141   0.146 1.278400e+01
FAM83H                            0.407 1.502     0.450   0.622 3.628000e+00
                                     z     p signif
`NK cell resting_CIBERSORT-ABS` -0.462 0.644       
Age                              1.099 0.272       
Gendermale                      -0.520 0.603       
RaceBlack                       -0.001 0.999       
RaceWhite                        0.759 0.448       
Purity                           0.273 0.785       
FAM83H                           0.905 0.366       
Rsquare = 0.056 (max possible = 4.51e-01 )
Likelihood ratio test p = 4.87e-01 
Wald test p = 5.93e-01 
Score (logrank) test p = 5.03e-01 

NK cell resting_CIBERSORT-ABS in UCEC (n=545):
Model: Surv(OS, EVENT) ~ `NK cell resting_CIBERSORT-ABS` + Age + Race + Purity + `FAM83H` 
85 patients with 16 dying ( 460 missing obs. )
                                  coef           HR se(coef) 95%CI_l
`NK cell resting_CIBERSORT-ABS` 44.281 1.701837e+19   76.156   0.000
Age                             -0.005 9.950000e-01    0.030   0.939
RaceWhite                        1.384 3.992000e+00    0.696   1.021
Purity                           1.107 3.026000e+00    1.236   0.268
FAM83H                           0.073 1.076000e+00    0.421   0.471
                                     95%CI_u      z     p signif
`NK cell resting_CIBERSORT-ABS` 1.134989e+84  0.581 0.561       
Age                             1.055000e+00 -0.171 0.864       
RaceWhite                       1.561000e+01  1.990 0.047      *
Purity                          3.410400e+01  0.896 0.370       
FAM83H                          2.457000e+00  0.173 0.862       
Rsquare = 0.085 (max possible = 7.29e-01 )
Likelihood ratio test p = 1.85e-01 
Wald test p = 2.62e-01 
Score (logrank) test p = 1.93e-01 

NK cell resting_CIBERSORT-ABS in UCS (n=57):
Model: Surv(OS, EVENT) ~ `NK cell resting_CIBERSORT-ABS` + Age + Race + Purity + `FAM83H` 
52 patients with 32 dying ( 5 missing obs. )
                                  coef           HR se(coef) 95%CI_l
`NK cell resting_CIBERSORT-ABS` 16.909 22063153.032   39.250   0.000
Age                              0.043        1.044    0.025   0.994
RaceBlack                       17.631 45413087.109 6479.339   0.000
RaceWhite                       17.835 55681761.406 6479.339   0.000
Purity                          -0.852        0.427    1.185   0.042
FAM83H                           0.030        1.030    0.187   0.714
                                     95%CI_u      z     p signif
`NK cell resting_CIBERSORT-ABS` 5.661332e+40  0.431 0.667       
Age                             1.097000e+00  1.738 0.082      ·
RaceBlack                                Inf  0.003 0.998       
RaceWhite                                Inf  0.003 0.998       
Purity                          4.347000e+00 -0.719 0.472       
FAM83H                          1.486000e+00  0.160 0.873       
Rsquare = 0.122 (max possible = 9.83e-01 )
Likelihood ratio test p = 3.43e-01 
Wald test p = 4.7e-01 
Score (logrank) test p = 3.61e-01 

NK cell resting_CIBERSORT-ABS in UVM (n=80):
Model: Surv(OS, EVENT) ~ `NK cell resting_CIBERSORT-ABS` + Age + Stage + Gender + Purity + `FAM83H` 
77 patients with 22 dying ( 3 missing obs. )
                                    coef     HR se(coef) 95%CI_l      95%CI_u
`NK cell resting_CIBERSORT-ABS` -227.202  0.000  125.119   0.000 67362175.147
Age                                0.053  1.055    0.022   1.010        1.102
Stage3                             0.682  1.979    0.567   0.652        6.006
Stage4                             3.935 51.152    1.217   4.714      555.089
Gendermale                         0.134  1.143    0.504   0.426        3.067
Purity                             2.064  7.877    1.391   0.516      120.264
FAM83H                             0.325  1.385    0.344   0.705        2.719
                                     z     p signif
`NK cell resting_CIBERSORT-ABS` -1.816 0.069      ·
Age                              2.410 0.016      *
Stage3                           1.204 0.228       
Stage4                           3.234 0.001     **
Gendermale                       0.265 0.791       
Purity                           1.484 0.138       
FAM83H                           0.945 0.345       
Rsquare = 0.304 (max possible = 8.72e-01 )
Likelihood ratio test p = 2.31e-04 
Wald test p = 3.63e-03 
Score (logrank) test p = 2.35e-09 

NK cell_EPIC in ACC (n=79):
Model: Surv(OS, EVENT) ~ `NK cell_EPIC` + Age + Gender + Race + Purity + `FAM83H` 
64 patients with 24 dying ( 15 missing obs. )
                  coef           HR  se(coef) 95%CI_l      95%CI_u      z     p
`NK cell_EPIC` -39.145        0.000   132.982   0.000 1.563203e+96 -0.294 0.768
Age              0.008        1.008     0.013   0.983 1.035000e+00  0.635 0.525
Gendermale       0.785        2.192     0.471   0.871 5.517000e+00  1.667 0.096
RaceBlack       -0.823        0.439 16700.760   0.000          Inf  0.000 1.000
RaceWhite       17.050 25392066.188 14434.027   0.000          Inf  0.001 0.999
Purity          -0.199        0.820     2.616   0.005 1.380690e+02 -0.076 0.939
FAM83H           0.720        2.054     0.268   1.215 3.474000e+00  2.686 0.007
               signif
`NK cell_EPIC`       
Age                  
Gendermale          ·
RaceBlack        <NA>
RaceWhite            
Purity               
FAM83H             **
Rsquare = 0.208 (max possible = 9.38e-01 )
Likelihood ratio test p = 3.67e-02 
Wald test p = 7.88e-02 
Score (logrank) test p = 1.56e-02 

NK cell_EPIC in BLCA (n=408):
Model: Surv(OS, EVENT) ~ `NK cell_EPIC` + Age + Stage + Gender + Race + Purity + `FAM83H` 
348 patients with 160 dying ( 60 missing obs. )
                  coef          HR se(coef) 95%CI_l 95%CI_u      z     p signif
`NK cell_EPIC` -61.364       0.000   33.355   0.000  55.182 -1.840 0.066      ·
Age              0.031       1.032    0.009   1.015   1.049  3.633 0.000    ***
Stage2          14.613 2219066.865 1874.137   0.000     Inf  0.008 0.994       
Stage3          15.062 3478969.106 1874.137   0.000     Inf  0.008 0.994       
Stage4          15.558 5710192.773 1874.137   0.000     Inf  0.008 0.993       
Gendermale      -0.166       0.847    0.179   0.596   1.203 -0.927 0.354       
RaceBlack        0.696       2.006    0.447   0.836   4.814  1.558 0.119       
RaceWhite        0.140       1.150    0.356   0.572   2.312  0.392 0.695       
Purity          -0.112       0.894    0.353   0.448   1.786 -0.317 0.751       
FAM83H          -0.033       0.968    0.097   0.800   1.171 -0.337 0.736       
Rsquare = 0.142 (max possible = 9.91e-01 )
Likelihood ratio test p = 6.52e-08 
Wald test p = 9.8e-07 
Score (logrank) test p = 3.14e-07 

NK cell_EPIC in BRCA (n=1100):
Model: Surv(OS, EVENT) ~ `NK cell_EPIC` + Age + Stage + Gender + Race + Purity + `FAM83H` 
878 patients with 121 dying ( 222 missing obs. )
                 coef           HR se(coef)  95%CI_l      95%CI_u      z     p
`NK cell_EPIC` 30.586 1.919911e+13   11.277 4836.765 7.620917e+22  2.712 0.007
Age             0.037 1.038000e+00    0.008    1.023 1.054000e+00  4.922 0.000
Stage2          0.480 1.616000e+00    0.312    0.877 2.980000e+00  1.539 0.124
Stage3          1.269 3.556000e+00    0.321    1.894 6.676000e+00  3.948 0.000
Stage4          2.582 1.322300e+01    0.395    6.095 2.868800e+01  6.534 0.000
Gendermale      0.056 1.058000e+00    1.008    0.147 7.621000e+00  0.056 0.956
RaceBlack      -0.008 9.920000e-01    0.620    0.294 3.343000e+00 -0.013 0.990
RaceWhite      -0.235 7.910000e-01    0.596    0.246 2.543000e+00 -0.394 0.694
Purity          0.517 1.678000e+00    0.433    0.719 3.917000e+00  1.196 0.232
FAM83H         -0.015 9.850000e-01    0.128    0.767 1.265000e+00 -0.120 0.905
               signif
`NK cell_EPIC`     **
Age               ***
Stage2               
Stage3            ***
Stage4            ***
Gendermale           
RaceBlack            
RaceWhite            
Purity               
FAM83H               
Rsquare = 0.085 (max possible = 7.85e-01 )
Likelihood ratio test p = 1.35e-12 
Wald test p = 4.8e-16 
Score (logrank) test p = 3.88e-22 

NK cell_EPIC in BRCA-Basal (n=191):
Model: Surv(OS, EVENT) ~ `NK cell_EPIC` + Age + Stage + Race + Purity + `FAM83H` 
163 patients with 24 dying ( 28 missing obs. )
                   coef           HR se(coef) 95%CI_l       95%CI_u      z
`NK cell_EPIC` -334.095 0.000000e+00  294.411   0.000 3.218859e+105 -1.135
Age               0.011 1.011000e+00    0.018   0.976  1.048000e+00  0.606
Stage2           18.366 9.467600e+07 6153.050   0.000           Inf  0.003
Stage3           19.659 3.448209e+08 6153.050   0.000           Inf  0.003
Stage4           21.018 1.343211e+09 6153.050   0.000           Inf  0.003
RaceBlack        -0.985 3.730000e-01    1.128   0.041  3.409000e+00 -0.873
RaceWhite        -1.164 3.120000e-01    1.124   0.034  2.827000e+00 -1.036
Purity            0.278 1.321000e+00    1.061   0.165  1.057300e+01  0.262
FAM83H            0.386 1.472000e+00    0.297   0.823  2.633000e+00  1.303
                   p signif
`NK cell_EPIC` 0.256       
Age            0.545       
Stage2         0.998       
Stage3         0.997       
Stage4         0.997       
RaceBlack      0.383       
RaceWhite      0.300       
Purity         0.793       
FAM83H         0.193       
Rsquare = 0.175 (max possible = 7.18e-01 )
Likelihood ratio test p = 2.52e-04 
Wald test p = 7.41e-03 
Score (logrank) test p = 4.46e-06 

NK cell_EPIC in BRCA-Her2 (n=82):
Model: Surv(OS, EVENT) ~ `NK cell_EPIC` + Age + Stage + Race + Purity + `FAM83H` 
59 patients with 11 dying ( 23 missing obs. )
                   coef           HR    se(coef) 95%CI_l  95%CI_u      z     p
`NK cell_EPIC` -191.337 0.000000e+00     886.689   0.000      Inf -0.216 0.829
Age               0.023 1.023000e+00       0.029   0.966    1.083  0.777 0.437
Stage2           18.007 6.613336e+07   14660.341   0.000      Inf  0.001 0.999
Stage3           20.003 4.867524e+08   14660.341   0.000      Inf  0.001 0.999
Stage4           52.423 5.845958e+22 1822847.845   0.000      Inf  0.000 1.000
RaceBlack        -3.232 3.900000e-02       1.789   0.001    1.315 -1.807 0.071
RaceWhite        -2.134 1.180000e-01       1.518   0.006    2.318 -1.406 0.160
Purity            3.913 5.004000e+01       2.515   0.362 6921.767  1.556 0.120
FAM83H           -0.594 5.520000e-01       0.628   0.161    1.891 -0.945 0.344
               signif
`NK cell_EPIC`       
Age                  
Stage2               
Stage3               
Stage4           <NA>
RaceBlack           ·
RaceWhite            
Purity               
FAM83H               
Rsquare = 0.381 (max possible = 6.68e-01 )
Likelihood ratio test p = 8.54e-04 
Wald test p = 9.9e-01 
Score (logrank) test p = 1.14e-13 

NK cell_EPIC in BRCA-LumA (n=568):
Model: Surv(OS, EVENT) ~ `NK cell_EPIC` + Age + Stage + Gender + Race + Purity + `FAM83H` 
464 patients with 55 dying ( 104 missing obs. )
                   coef    HR se(coef) 95%CI_l       95%CI_u      z     p
`NK cell_EPIC` -228.350 0.000  410.609   0.000 2.188554e+250 -0.556 0.578
Age               0.049 1.050    0.012   1.026  1.075000e+00  4.080 0.000
Stage2            0.328 1.388    0.375   0.666  2.893000e+00  0.875 0.382
Stage3            0.873 2.394    0.395   1.104  5.194000e+00  2.210 0.027
Stage4            2.202 9.047    0.600   2.792  2.931700e+01  3.671 0.000
Gendermale      -15.378 0.000 3464.752   0.000           Inf -0.004 0.996
RaceBlack        -0.492 0.612    1.180   0.061  6.174000e+00 -0.417 0.677
RaceWhite         0.187 1.206    1.038   0.158  9.212000e+00  0.180 0.857
Purity            0.235 1.265    0.645   0.357  4.477000e+00  0.364 0.716
FAM83H           -0.003 0.997    0.204   0.669  1.487000e+00 -0.015 0.988
               signif
`NK cell_EPIC`       
Age               ***
Stage2               
Stage3              *
Stage4            ***
Gendermale           
RaceBlack            
RaceWhite            
Purity               
FAM83H               
Rsquare = 0.071 (max possible = 6.81e-01 )
Likelihood ratio test p = 1.84e-04 
Wald test p = 4.01e-05 
Score (logrank) test p = 9.23e-07 

NK cell_EPIC in BRCA-LumB (n=219):
Model: Surv(OS, EVENT) ~ `NK cell_EPIC` + Age + Stage + Gender + Race + Purity + `FAM83H` 
157 patients with 25 dying ( 62 missing obs. )
                  coef            HR se(coef)      95%CI_l 95%CI_u      z     p
`NK cell_EPIC` 589.689 1.255393e+256  283.296 9.054316e+14     Inf  2.082 0.037
Age              0.046  1.047000e+00    0.021 1.005000e+00   1.092  2.175 0.030
Stage2           0.573  1.774000e+00    1.070 2.180000e-01  14.431  0.536 0.592
Stage3           1.394  4.031000e+00    1.069 4.960000e-01  32.732  1.304 0.192
Stage4           2.084  8.037000e+00    1.179 7.970000e-01  81.033  1.768 0.077
Gendermale       1.317  3.733000e+00    1.125 4.120000e-01  33.832  1.171 0.242
RaceBlack       17.148  2.801574e+07 4710.146 0.000000e+00     Inf  0.004 0.997
RaceWhite       16.439  1.378649e+07 4710.146 0.000000e+00     Inf  0.003 0.997
Purity           2.363  1.062200e+01    1.491 5.720000e-01 197.319  1.585 0.113
FAM83H          -0.480  6.190000e-01    0.296 3.460000e-01   1.106 -1.619 0.105
               signif
`NK cell_EPIC`      *
Age                 *
Stage2               
Stage3               
Stage4              ·
Gendermale           
RaceBlack            
RaceWhite            
Purity               
FAM83H               
Rsquare = 0.131 (max possible = 6.98e-01 )
Likelihood ratio test p = 1.52e-02 
Wald test p = 3.06e-02 
Score (logrank) test p = 8.88e-03 

NK cell_EPIC in CESC (n=306):
Model: Surv(OS, EVENT) ~ `NK cell_EPIC` + Age + Race + Purity + `FAM83H` 
227 patients with 55 dying ( 79 missing obs. )
                 coef          HR se(coef) 95%CI_l      95%CI_u     z     p
`NK cell_EPIC` 18.085 7.14785e+07   14.911   0.000 3.519864e+20 1.213 0.225
Age             0.015 1.01500e+00    0.010   0.995 1.035000e+00 1.485 0.137
RaceBlack       0.651 1.91800e+00    1.083   0.230 1.601600e+01 0.602 0.547
RaceWhite       0.482 1.61900e+00    1.026   0.217 1.210100e+01 0.470 0.639
Purity          0.663 1.94100e+00    0.764   0.434 8.675000e+00 0.868 0.385
FAM83H          0.394 1.48200e+00    0.203   0.995 2.208000e+00 1.937 0.053
               signif
`NK cell_EPIC`       
Age                  
RaceBlack            
RaceWhite            
Purity               
FAM83H              ·
Rsquare = 0.034 (max possible = 8.91e-01 )
Likelihood ratio test p = 2.58e-01 
Wald test p = 2.69e-01 
Score (logrank) test p = 2.58e-01 

NK cell_EPIC in CHOL (n=36):
Model: Surv(OS, EVENT) ~ `NK cell_EPIC` + Age + Stage + Gender + Race + Purity + `FAM83H` 
36 patients with 18 dying ( 0 missing obs. )
                  coef    HR se(coef) 95%CI_l      95%CI_u      z     p signif
`NK cell_EPIC` -83.742 0.000  145.904   0.000 6.681631e+87 -0.574 0.566       
Age              0.031 1.032    0.027   0.979 1.088000e+00  1.166 0.243       
Stage2           1.113 3.044    0.677   0.807 1.148000e+01  1.643 0.100       
Stage3         -20.977 0.000 8484.357   0.000          Inf -0.002 0.998       
Stage4           1.602 4.962    0.771   1.095 2.248800e+01  2.077 0.038      *
Gendermale       0.704 2.023    0.623   0.597 6.854000e+00  1.131 0.258       
RaceBlack        0.387 1.472    1.422   0.091 2.387800e+01  0.272 0.786       
RaceWhite       -1.097 0.334    0.867   0.061 1.826000e+00 -1.265 0.206       
Purity           1.323 3.756    1.551   0.180 7.851300e+01  0.853 0.393       
FAM83H          -1.166 0.312    0.395   0.144 6.750000e-01 -2.954 0.003     **
Rsquare = 0.435 (max possible = 9.46e-01 )
Likelihood ratio test p = 2.44e-02 
Wald test p = 5.65e-02 
Score (logrank) test p = 6.01e-03 

NK cell_EPIC in COAD (n=458):
Model: Surv(OS, EVENT) ~ `NK cell_EPIC` + Age + Stage + Gender + Race + Purity + `FAM83H` 
236 patients with 58 dying ( 222 missing obs. )
                  coef           HR se(coef) 95%CI_l       95%CI_u      z     p
`NK cell_EPIC` 124.462 1.130492e+54   64.313   0.204 6.266156e+108  1.935 0.053
Age              0.026 1.026000e+00    0.013   1.001  1.052000e+00  2.060 0.039
Stage2           0.470 1.600000e+00    0.640   0.457  5.607000e+00  0.735 0.463
Stage3           1.218 3.381000e+00    0.634   0.976  1.172200e+01  1.921 0.055
Stage4           2.426 1.131700e+01    0.644   3.206  3.995100e+01  3.770 0.000
Gendermale       0.332 1.393000e+00    0.289   0.790  2.456000e+00  1.147 0.252
RaceBlack       -0.420 6.570000e-01    0.852   0.124  3.490000e+00 -0.492 0.622
RaceWhite       -0.399 6.710000e-01    0.795   0.141  3.190000e+00 -0.502 0.616
Purity          -0.264 7.680000e-01    0.655   0.213  2.775000e+00 -0.402 0.687
FAM83H          -0.117 8.900000e-01    0.220   0.578  1.371000e+00 -0.530 0.596
               signif
`NK cell_EPIC`      ·
Age                 *
Stage2               
Stage3              ·
Stage4            ***
Gendermale           
RaceBlack            
RaceWhite            
Purity               
FAM83H               
Rsquare = 0.138 (max possible = 8.97e-01 )
Likelihood ratio test p = 1.23e-04 
Wald test p = 1.4e-04 
Score (logrank) test p = 1.32e-05 

NK cell_EPIC in DLBC (n=48):
Model: Surv(OS, EVENT) ~ `NK cell_EPIC` + Age + Gender + Race + Purity + `FAM83H` 
41 patients with 5 dying ( 7 missing obs. )
                  coef    HR se(coef) 95%CI_l      95%CI_u      z     p signif
`NK cell_EPIC` -31.371 0.000   80.748   0.000 1.284713e+55 -0.388 0.698       
Age             -0.036 0.965    0.049   0.876 1.062000e+00 -0.731 0.465       
Gendermale      -0.402 0.669    1.477   0.037 1.210700e+01 -0.272 0.786       
RaceBlack       -1.709 0.181    2.383   0.002 1.932900e+01 -0.717 0.473       
RaceWhite       -2.965 0.052    1.817   0.001 1.814000e+00 -1.632 0.103       
Purity          -0.506 0.603    2.652   0.003 1.089950e+02 -0.191 0.849       
FAM83H           1.703 5.491    1.141   0.587 5.138700e+01  1.493 0.136       
Rsquare = 0.202 (max possible = 5.58e-01 )
Likelihood ratio test p = 2.33e-01 
Wald test p = 5.28e-01 
Score (logrank) test p = 1.5e-01 

NK cell_EPIC in ESCA (n=185):
Model: Surv(OS, EVENT) ~ `NK cell_EPIC` + Age + Stage + Gender + Race + Purity + `FAM83H` 
140 patients with 47 dying ( 45 missing obs. )
                 coef       HR se(coef) 95%CI_l      95%CI_u      z     p
`NK cell_EPIC`  7.055 1158.159   60.148   0.000 1.826669e+54  0.117 0.907
Age             0.007    1.007    0.014   0.979 1.035000e+00  0.474 0.636
Stage2          0.509    1.664    0.672   0.445 6.213000e+00  0.757 0.449
Stage3          1.326    3.765    0.678   0.996 1.422700e+01  1.955 0.051
Stage4          2.831   16.969    0.770   3.749 7.680100e+01  3.676 0.000
Gendermale      0.473    1.604    0.539   0.558 4.610000e+00  0.878 0.380
RaceBlack       0.391    1.479    1.071   0.181 1.206400e+01  0.365 0.715
RaceWhite      -0.122    0.886    0.446   0.370 2.121000e+00 -0.273 0.785
Purity          0.399    1.490    0.792   0.316 7.041000e+00  0.504 0.614
FAM83H         -0.179    0.836    0.158   0.613 1.140000e+00 -1.132 0.258
               signif
`NK cell_EPIC`       
Age                  
Stage2               
Stage3              ·
Stage4            ***
Gendermale           
RaceBlack            
RaceWhite            
Purity               
FAM83H               
Rsquare = 0.149 (max possible = 9.32e-01 )
Likelihood ratio test p = 1.27e-02 
Wald test p = 6.72e-03 
Score (logrank) test p = 5.66e-04 

NK cell_EPIC in GBM (n=153):
Model: Surv(OS, EVENT) ~ `NK cell_EPIC` + Age + Gender + Race + Purity + `FAM83H` 
135 patients with 108 dying ( 18 missing obs. )
                  coef            HR se(coef)  95%CI_l       95%CI_u      z
`NK cell_EPIC` 296.769 7.672428e+128  147.453 2360.737 2.493549e+254  2.013
Age              0.031  1.031000e+00    0.008    1.015  1.048000e+00  3.734
Gendermale      -0.144  8.660000e-01    0.215    0.568  1.320000e+00 -0.669
RaceBlack        0.592  1.808000e+00    0.730    0.432  7.564000e+00  0.811
RaceWhite       -0.221  8.020000e-01    0.621    0.238  2.707000e+00 -0.356
Purity          -0.629  5.330000e-01    0.575    0.173  1.645000e+00 -1.094
FAM83H           0.281  1.325000e+00    0.192    0.909  1.932000e+00  1.462
                   p signif
`NK cell_EPIC` 0.044      *
Age            0.000    ***
Gendermale     0.503       
RaceBlack      0.418       
RaceWhite      0.722       
Purity         0.274       
FAM83H         0.144       
Rsquare = 0.178 (max possible = 9.98e-01 )
Likelihood ratio test p = 4.3e-04 
Wald test p = 2.14e-04 
Score (logrank) test p = 1.43e-04 

NK cell_EPIC in HNSC (n=522):
Model: Surv(OS, EVENT) ~ `NK cell_EPIC` + Age + Stage + Gender + Race + Purity + `FAM83H` 
411 patients with 176 dying ( 111 missing obs. )
                  coef    HR se(coef) 95%CI_l      95%CI_u      z     p signif
`NK cell_EPIC` -10.927 0.000   18.172   0.000 5.278921e+10 -0.601 0.548       
Age              0.022 1.023    0.008   1.007 1.038000e+00  2.937 0.003     **
Stage2           0.645 1.905    0.546   0.654 5.551000e+00  1.182 0.237       
Stage3           0.872 2.391    0.538   0.834 6.859000e+00  1.622 0.105       
Stage4           1.273 3.571    0.511   1.313 9.714000e+00  2.493 0.013      *
Gendermale      -0.248 0.781    0.173   0.557 1.095000e+00 -1.436 0.151       
RaceBlack        0.136 1.146    0.559   0.383 3.426000e+00  0.244 0.807       
RaceWhite       -0.255 0.775    0.512   0.284 2.112000e+00 -0.498 0.618       
Purity          -0.052 0.949    0.365   0.464 1.939000e+00 -0.144 0.886       
FAM83H           0.026 1.026    0.127   0.801 1.316000e+00  0.206 0.837       
Rsquare = 0.07 (max possible = 9.89e-01 )
Likelihood ratio test p = 8.51e-04 
Wald test p = 2.09e-03 
Score (logrank) test p = 1.54e-03 

NK cell_EPIC in HNSC-HPV+ (n=98):
Model: Surv(OS, EVENT) ~ `NK cell_EPIC` + Age + Stage + Gender + Race + Purity + `FAM83H` 
65 patients with 23 dying ( 33 missing obs. )
                 coef           HR  se(coef) 95%CI_l      95%CI_u      z     p
`NK cell_EPIC`  0.429 1.536000e+00    41.639   0.000 4.263902e+35  0.010 0.992
Age             0.007 1.007000e+00     0.026   0.956 1.061000e+00  0.266 0.790
Stage2         17.444 3.766052e+07  5344.330   0.000          Inf  0.003 0.997
Stage3         17.110 2.697440e+07  5344.330   0.000          Inf  0.003 0.997
Stage4         17.521 4.068887e+07  5344.330   0.000          Inf  0.003 0.997
Gendermale     -0.134 8.750000e-01     0.558   0.293 2.609000e+00 -0.240 0.811
RaceBlack      19.157 2.087324e+08 12471.711   0.000          Inf  0.002 0.999
RaceWhite      18.489 1.070292e+08 12471.711   0.000          Inf  0.001 0.999
Purity         -1.951 1.420000e-01     1.179   0.014 1.433000e+00 -1.655 0.098
FAM83H          0.551 1.735000e+00     0.377   0.829 3.633000e+00  1.463 0.144
               signif
`NK cell_EPIC`       
Age                  
Stage2               
Stage3               
Stage4               
Gendermale           
RaceBlack            
RaceWhite            
Purity              ·
FAM83H               
Rsquare = 0.123 (max possible = 9.17e-01 )
Likelihood ratio test p = 5.8e-01 
Wald test p = 8.44e-01 
Score (logrank) test p = 7.1e-01 

NK cell_EPIC in HNSC-HPV- (n=422):
Model: Surv(OS, EVENT) ~ `NK cell_EPIC` + Age + Stage + Gender + Race + Purity + `FAM83H` 
346 patients with 153 dying ( 76 missing obs. )
                  coef    HR se(coef) 95%CI_l      95%CI_u      z     p signif
`NK cell_EPIC` -14.487 0.000   20.924   0.000 3.299461e+11 -0.692 0.489       
Age              0.027 1.028    0.008   1.011 1.045000e+00  3.233 0.001     **
Stage2           0.405 1.500    0.556   0.504 4.459000e+00  0.729 0.466       
Stage3           0.738 2.092    0.542   0.723 6.049000e+00  1.362 0.173       
Stage4           1.159 3.186    0.513   1.167 8.704000e+00  2.261 0.024      *
Gendermale      -0.292 0.747    0.183   0.522 1.069000e+00 -1.595 0.111       
RaceBlack       -0.019 0.982    0.564   0.325 2.965000e+00 -0.033 0.974       
RaceWhite       -0.424 0.654    0.514   0.239 1.792000e+00 -0.826 0.409       
Purity           0.216 1.241    0.401   0.566 2.722000e+00  0.539 0.590       
FAM83H          -0.049 0.953    0.138   0.727 1.248000e+00 -0.353 0.724       
Rsquare = 0.086 (max possible = 9.89e-01 )
Likelihood ratio test p = 5.34e-04 
Wald test p = 1.47e-03 
Score (logrank) test p = 1.12e-03 

NK cell_EPIC in KICH (n=66):
Model: Surv(OS, EVENT) ~ `NK cell_EPIC` + Age + Stage + Gender + Race + Purity + `FAM83H` 
63 patients with 9 dying ( 3 missing obs. )
                    coef           HR se(coef)     95%CI_l       95%CI_u      z
`NK cell_EPIC` -1805.346        0.000 1252.029       0.000 4.754106e+281 -1.442
Age                0.084        1.088    0.030       1.025  1.154000e+00  2.776
Stage2            14.835  2770801.986    0.844  529440.338  1.450087e+07 17.567
Stage3            15.531  5557308.974    0.783 1198191.636  2.577525e+07 19.839
Stage4            17.823 55002389.346    0.902 9386828.691  3.222881e+08 19.757
Gendermale        -1.608        0.200    0.732       0.048  8.410000e-01 -2.197
RaceBlack        -16.241        0.000 3066.129       0.000           Inf -0.005
RaceWhite         -2.542        0.079    1.165       0.008  7.720000e-01 -2.182
Purity             6.110      450.146    4.171       0.127  1.599774e+06  1.465
FAM83H            -1.114        0.328    0.380       0.156  6.910000e-01 -2.932
                   p signif
`NK cell_EPIC` 0.149       
Age            0.006     **
Stage2         0.000    ***
Stage3         0.000    ***
Stage4         0.000    ***
Gendermale     0.028      *
RaceBlack      0.996       
RaceWhite      0.029      *
Purity         0.143       
FAM83H         0.003     **
Rsquare = 0.375 (max possible = 6.71e-01 )
Likelihood ratio test p = 9.9e-04 
Wald test p = 6.82e-235 
Score (logrank) test p = 1.62e-08 

NK cell_EPIC in KIRC (n=533):
Model: Surv(OS, EVENT) ~ `NK cell_EPIC` + Age + Stage + Gender + Race + Purity + `FAM83H` 
450 patients with 138 dying ( 83 missing obs. )
                 coef    HR se(coef) 95%CI_l      95%CI_u      z     p signif
`NK cell_EPIC` -2.035 0.131   47.893   0.000 7.642729e+39 -0.042 0.966       
Age             0.035 1.035    0.009   1.018 1.053000e+00  4.101 0.000    ***
Stage2          0.216 1.241    0.345   0.631 2.440000e+00  0.626 0.531       
Stage3          0.827 2.286    0.231   1.454 3.594000e+00  3.582 0.000    ***
Stage4          1.770 5.873    0.216   3.843 8.976000e+00  8.180 0.000    ***
Gendermale     -0.085 0.919    0.184   0.641 1.318000e+00 -0.460 0.645       
RaceBlack       0.156 1.169    1.066   0.145 9.450000e+00  0.147 0.883       
RaceWhite       0.068 1.070    1.031   0.142 8.067000e+00  0.066 0.948       
Purity          0.003 1.003    0.367   0.488 2.062000e+00  0.009 0.992       
FAM83H         -0.084 0.920    0.118   0.730 1.159000e+00 -0.712 0.477       
Rsquare = 0.175 (max possible = 9.65e-01 )
Likelihood ratio test p = 2.66e-14 
Wald test p = 2.66e-14 
Score (logrank) test p = 1.62e-17 

NK cell_EPIC in KIRP (n=290):
Model: Surv(OS, EVENT) ~ `NK cell_EPIC` + Age + Stage + Gender + Race + Purity + `FAM83H` 
219 patients with 34 dying ( 71 missing obs. )
                  coef           HR se(coef) 95%CI_l       95%CI_u      z     p
`NK cell_EPIC` 181.394 6.004344e+78  209.287   0.000 8.395669e+256  0.867 0.386
Age              0.010 1.010000e+00    0.016   0.979  1.043000e+00  0.644 0.519
Stage2          -0.413 6.620000e-01    1.055   0.084  5.234000e+00 -0.391 0.696
Stage3           1.597 4.936000e+00    0.430   2.126  1.145900e+01  3.716 0.000
Stage4           2.645 1.408400e+01    0.510   5.186  3.824400e+01  5.189 0.000
Gendermale      -0.528 5.900000e-01    0.399   0.270  1.289000e+00 -1.324 0.185
RaceBlack       -2.093 1.230000e-01    1.203   0.012  1.302000e+00 -1.741 0.082
RaceWhite       -2.157 1.160000e-01    1.186   0.011  1.184000e+00 -1.818 0.069
Purity          -0.103 9.020000e-01    0.792   0.191  4.259000e+00 -0.130 0.896
FAM83H           0.009 1.009000e+00    0.193   0.692  1.472000e+00  0.047 0.962
               signif
`NK cell_EPIC`       
Age                  
Stage2               
Stage3            ***
Stage4            ***
Gendermale           
RaceBlack           ·
RaceWhite           ·
Purity               
FAM83H               
Rsquare = 0.166 (max possible = 7.58e-01 )
Likelihood ratio test p = 1.96e-05 
Wald test p = 6.29e-06 
Score (logrank) test p = 1.06e-09 

NK cell_EPIC in LGG (n=516):
Model: Surv(OS, EVENT) ~ `NK cell_EPIC` + Age + Gender + Race + Purity + `FAM83H` 
463 patients with 112 dying ( 53 missing obs. )
                 coef           HR se(coef) 95%CI_l      95%CI_u      z     p
`NK cell_EPIC` 24.413 4.003263e+10   55.495   0.000 6.916547e+57  0.440 0.660
Age             0.061 1.063000e+00    0.008   1.047 1.080000e+00  7.595 0.000
Gendermale      0.085 1.088000e+00    0.195   0.743 1.594000e+00  0.434 0.665
RaceBlack      15.390 4.828488e+06 2003.643   0.000          Inf  0.008 0.994
RaceWhite      15.413 4.942188e+06 2003.643   0.000          Inf  0.008 0.994
Purity         -0.976 3.770000e-01    0.432   0.162 8.790000e-01 -2.258 0.024
FAM83H         -0.025 9.750000e-01    0.182   0.682 1.394000e+00 -0.138 0.890
               signif
`NK cell_EPIC`       
Age               ***
Gendermale           
RaceBlack            
RaceWhite            
Purity              *
FAM83H               
Rsquare = 0.137 (max possible = 9.07e-01 )
Likelihood ratio test p = 3.75e-12 
Wald test p = 3.91e-12 
Score (logrank) test p = 3.34e-13 

NK cell_EPIC in LIHC (n=371):
Model: Surv(OS, EVENT) ~ `NK cell_EPIC` + Age + Stage + Gender + Race + Purity + `FAM83H` 
310 patients with 106 dying ( 61 missing obs. )
                 coef           HR se(coef) 95%CI_l      95%CI_u      z     p
`NK cell_EPIC` 20.358 6.940861e+08   21.093   0.000 6.244469e+26  0.965 0.334
Age             0.010 1.010000e+00    0.008   0.994 1.026000e+00  1.227 0.220
Stage2          0.322 1.380000e+00    0.262   0.826 2.305000e+00  1.229 0.219
Stage3          0.951 2.589000e+00    0.235   1.634 4.102000e+00  4.052 0.000
Stage4          1.632 5.115000e+00    0.622   1.512 1.730000e+01  2.625 0.009
Gendermale     -0.154 8.570000e-01    0.228   0.548 1.339000e+00 -0.678 0.498
RaceBlack       0.923 2.516000e+00    0.491   0.962 6.581000e+00  1.880 0.060
RaceWhite       0.049 1.050000e+00    0.243   0.653 1.689000e+00  0.200 0.841
Purity          0.538 1.712000e+00    0.469   0.683 4.289000e+00  1.148 0.251
FAM83H          0.062 1.064000e+00    0.111   0.857 1.322000e+00  0.562 0.574
               signif
`NK cell_EPIC`       
Age                  
Stage2               
Stage3            ***
Stage4             **
Gendermale           
RaceBlack           ·
RaceWhite            
Purity               
FAM83H               
Rsquare = 0.087 (max possible = 9.66e-01 )
Likelihood ratio test p = 1.58e-03 
Wald test p = 9.68e-04 
Score (logrank) test p = 3.81e-04 

NK cell_EPIC in LUAD (n=515):
Model: Surv(OS, EVENT) ~ `NK cell_EPIC` + Age + Stage + Gender + Race + Purity + `FAM83H` 
421 patients with 150 dying ( 94 missing obs. )
                 coef           HR se(coef) 95%CI_l  95%CI_u      z     p
`NK cell_EPIC`  0.983        2.672    3.230   0.005 1500.150  0.304 0.761
Age             0.007        1.007    0.009   0.990    1.025  0.799 0.425
Stage2          0.851        2.342    0.202   1.578    3.478  4.221 0.000
Stage3          0.978        2.658    0.219   1.729    4.086  4.456 0.000
Stage4          1.002        2.725    0.334   1.416    5.242  3.003 0.003
Gendermale     -0.033        0.968    0.172   0.691    1.357 -0.189 0.850
RaceBlack      16.096  9783740.448 1905.191   0.000      Inf  0.008 0.993
RaceWhite      16.266 11592530.735 1905.191   0.000      Inf  0.009 0.993
Purity          0.548        1.730    0.348   0.874    3.423  1.573 0.116
FAM83H          0.150        1.162    0.101   0.954    1.417  1.489 0.137
               signif
`NK cell_EPIC`       
Age                  
Stage2            ***
Stage3            ***
Stage4             **
Gendermale           
RaceBlack            
RaceWhite            
Purity               
FAM83H               
Rsquare = 0.101 (max possible = 9.74e-01 )
Likelihood ratio test p = 2.17e-06 
Wald test p = 2.62e-05 
Score (logrank) test p = 3.06e-06 

NK cell_EPIC in LUSC (n=501):
Model: Surv(OS, EVENT) ~ `NK cell_EPIC` + Age + Stage + Gender + Race + Purity + `FAM83H` 
370 patients with 161 dying ( 131 missing obs. )
                  coef    HR se(coef) 95%CI_l      95%CI_u      z     p signif
`NK cell_EPIC` -50.285 0.000   42.235   0.000 1.293771e+14 -1.191 0.234       
Age              0.015 1.015    0.009   0.997 1.034000e+00  1.636 0.102       
Stage2           0.168 1.183    0.189   0.816 1.714000e+00  0.888 0.374       
Stage3           0.555 1.742    0.217   1.138 2.664000e+00  2.557 0.011      *
Stage4           0.717 2.049    0.789   0.437 9.620000e+00  0.909 0.363       
Gendermale       0.372 1.450    0.196   0.987 2.131000e+00  1.894 0.058      ·
RaceBlack       -0.086 0.918    0.605   0.280 3.007000e+00 -0.142 0.887       
RaceWhite       -0.526 0.591    0.560   0.197 1.771000e+00 -0.940 0.347       
Purity          -0.476 0.622    0.374   0.298 1.294000e+00 -1.270 0.204       
FAM83H           0.126 1.135    0.105   0.924 1.394000e+00  1.204 0.229       
Rsquare = 0.059 (max possible = 9.87e-01 )
Likelihood ratio test p = 1.34e-02 
Wald test p = 1.22e-02 
Score (logrank) test p = 1.01e-02 

NK cell_EPIC in MESO (n=87):
Model: Surv(OS, EVENT) ~ `NK cell_EPIC` + Age + Stage + Gender + Race + Purity + `FAM83H` 
85 patients with 72 dying ( 2 missing obs. )
                  coef    HR se(coef) 95%CI_l    95%CI_u      z     p signif
`NK cell_EPIC` -21.588 0.000   17.499   0.000 330967.277 -1.234 0.217       
Age              0.020 1.020    0.016   0.989      1.052  1.242 0.214       
Stage2          -0.263 0.769    0.467   0.308      1.920 -0.563 0.574       
Stage3          -0.112 0.894    0.416   0.395      2.021 -0.269 0.788       
Stage4          -0.137 0.872    0.478   0.342      2.227 -0.286 0.775       
Gendermale      -0.157 0.854    0.330   0.448      1.631 -0.477 0.633       
RaceBlack        0.121 1.128    1.528   0.056     22.542  0.079 0.937       
RaceWhite       -0.450 0.638    1.048   0.082      4.970 -0.429 0.668       
Purity          -0.694 0.500    0.543   0.172      1.448 -1.278 0.201       
FAM83H           0.054 1.056    0.175   0.750      1.486  0.310 0.756       
Rsquare = 0.082 (max possible = 9.98e-01 )
Likelihood ratio test p = 6.98e-01 
Wald test p = 7.37e-01 
Score (logrank) test p = 7.16e-01 

NK cell_EPIC in OV (n=303):
Model: Surv(OS, EVENT) ~ `NK cell_EPIC` + Age + Race + Purity + `FAM83H` 
238 patients with 153 dying ( 65 missing obs. )
                  coef    HR se(coef) 95%CI_l      95%CI_u      z     p signif
`NK cell_EPIC` -17.922 0.000   42.156   0.000 1.259581e+28 -0.425 0.671       
Age              0.036 1.036    0.008   1.020 1.053000e+00  4.344 0.000    ***
RaceBlack       -0.054 0.948    0.577   0.306 2.936000e+00 -0.093 0.926       
RaceWhite       -0.149 0.862    0.515   0.314 2.366000e+00 -0.289 0.772       
Purity          -0.581 0.560    0.672   0.150 2.090000e+00 -0.863 0.388       
FAM83H          -0.026 0.975    0.095   0.809 1.175000e+00 -0.269 0.788       
Rsquare = 0.082 (max possible = 9.97e-01 )
Likelihood ratio test p = 2.32e-03 
Wald test p = 2.05e-03 
Score (logrank) test p = 1.71e-03 

NK cell_EPIC in PAAD (n=179):
Model: Surv(OS, EVENT) ~ `NK cell_EPIC` + Age + Stage + Gender + Race + Purity + `FAM83H` 
165 patients with 89 dying ( 14 missing obs. )
                  coef           HR se(coef) 95%CI_l       95%CI_u      z     p
`NK cell_EPIC` 110.550 1.026363e+48  198.353   0.000 7.074766e+216  0.557 0.577
Age              0.019 1.020000e+00    0.011   0.998  1.042000e+00  1.765 0.078
Stage2           0.551 1.735000e+00    0.434   0.741  4.061000e+00  1.270 0.204
Stage3          -0.010 9.900000e-01    1.093   0.116  8.432000e+00 -0.009 0.993
Stage4           0.062 1.064000e+00    0.825   0.211  5.366000e+00  0.075 0.940
Gendermale      -0.223 8.000000e-01    0.216   0.524  1.223000e+00 -1.029 0.303
RaceBlack        0.272 1.312000e+00    0.746   0.304  5.659000e+00  0.365 0.715
RaceWhite        0.468 1.597000e+00    0.474   0.631  4.042000e+00  0.987 0.323
Purity          -0.784 4.570000e-01    0.429   0.197  1.059000e+00 -1.827 0.068
FAM83H           0.318 1.375000e+00    0.131   1.063  1.778000e+00  2.425 0.015
               signif
`NK cell_EPIC`       
Age                 ·
Stage2               
Stage3               
Stage4               
Gendermale           
RaceBlack            
RaceWhite            
Purity              ·
FAM83H              *
Rsquare = 0.122 (max possible = 9.91e-01 )
Likelihood ratio test p = 1.77e-02 
Wald test p = 4.65e-02 
Score (logrank) test p = 3.77e-02 

NK cell_EPIC in PCPG (n=181):
Model: Surv(OS, EVENT) ~ `NK cell_EPIC` + Age + Gender + Race + Purity + `FAM83H` 
164 patients with 7 dying ( 17 missing obs. )
                      coef           HR     se(coef) 95%CI_l      95%CI_u
`NK cell_EPIC` -589076.914        0.000 29251070.289   0.000          Inf
Age                  0.202        1.224        0.093   1.021 1.468000e+00
Gendermale           0.991        2.694        1.270   0.224 3.245100e+01
RaceBlack          -13.731        0.000   143333.960   0.000          Inf
RaceWhite           16.164 10473758.311   141489.519   0.000          Inf
Purity              15.358  4677147.604       10.323   0.008 2.863568e+15
FAM83H               4.087       59.571        1.518   3.039 1.167684e+03
                    z     p signif
`NK cell_EPIC` -0.020 0.984       
Age             2.186 0.029      *
Gendermale      0.781 0.435       
RaceBlack       0.000 1.000   <NA>
RaceWhite       0.000 1.000   <NA>
Purity          1.488 0.137       
FAM83H          2.692 0.007     **
Rsquare = 0.238 (max possible = 3.07e-01 )
Likelihood ratio test p = 1.6e-07 
Wald test p = 1e+00 
Score (logrank) test p = 9e-09 

NK cell_EPIC in PRAD (n=498):
Model: Surv(OS, EVENT) ~ `NK cell_EPIC` + Age + Race + Purity + `FAM83H` 
403 patients with 9 dying ( 95 missing obs. )
                       coef           HR    se(coef) 95%CI_l 95%CI_u      z
`NK cell_EPIC` -1688697.229        0.000 6922730.188   0.000     Inf -0.244
Age                   0.012        1.012       0.057   0.905   1.132  0.214
RaceBlack            15.828  7483195.659   10877.519   0.000     Inf  0.001
RaceWhite            17.092 26483351.299   10877.519   0.000     Inf  0.002
Purity                1.206        3.341       1.446   0.196  56.895  0.834
FAM83H               -0.153        0.858       0.613   0.258   2.851 -0.249
                   p signif
`NK cell_EPIC` 0.807       
Age            0.831       
RaceBlack      0.999       
RaceWhite      0.999       
Purity         0.404       
FAM83H         0.803       
Rsquare = 0.008 (max possible = 1.83e-01 )
Likelihood ratio test p = 7.99e-01 
Wald test p = 1e+00 
Score (logrank) test p = 8.86e-01 

NK cell_EPIC in READ (n=166):
Model: Surv(OS, EVENT) ~ `NK cell_EPIC` + Age + Stage + Gender + Race + Purity + `FAM83H` 
72 patients with 13 dying ( 94 missing obs. )
                  coef          HR  se(coef) 95%CI_l 95%CI_u      z     p
`NK cell_EPIC` 835.026         Inf  2585.753   0.000     Inf  0.323 0.747
Age              0.098       1.104     0.044   1.012   1.203  2.231 0.026
Stage2          -2.052       0.128     1.305   0.010   1.658 -1.573 0.116
Stage3          -0.671       0.511     1.007   0.071   3.681 -0.666 0.505
Stage4          -0.742       0.476     1.110   0.054   4.194 -0.668 0.504
Gendermale      -0.509       0.601     0.770   0.133   2.722 -0.660 0.509
RaceBlack       -1.540       0.214 52552.282   0.000     Inf  0.000 1.000
RaceWhite       15.627 6120073.744 51991.853   0.000     Inf  0.000 1.000
Purity          -0.034       0.967     1.425   0.059  15.802 -0.024 0.981
FAM83H           0.022       1.022     0.712   0.253   4.124  0.031 0.975
               signif
`NK cell_EPIC`       
Age                 *
Stage2               
Stage3               
Stage4               
Gendermale           
RaceBlack        <NA>
RaceWhite        <NA>
Purity               
FAM83H               
Rsquare = 0.228 (max possible = 7.04e-01 )
Likelihood ratio test p = 4.54e-02 
Wald test p = 9.83e-01 
Score (logrank) test p = 6.81e-02 

NK cell_EPIC in SARC (n=260):
Model: Surv(OS, EVENT) ~ `NK cell_EPIC` + Age + Gender + Race + Purity + `FAM83H` 
233 patients with 90 dying ( 27 missing obs. )
                   coef    HR se(coef) 95%CI_l      95%CI_u      z     p signif
`NK cell_EPIC` -180.284 0.000  179.973   0.000 7.889016e+74 -1.002 0.316       
Age               0.025 1.025    0.008   1.009 1.042000e+00  3.000 0.003     **
Gendermale       -0.061 0.941    0.227   0.603 1.470000e+00 -0.267 0.789       
RaceBlack        -0.130 0.878    1.087   0.104 7.400000e+00 -0.119 0.905       
RaceWhite        -0.456 0.634    1.022   0.085 4.701000e+00 -0.446 0.656       
Purity            1.020 2.773    0.590   0.872 8.813000e+00  1.729 0.084      ·
FAM83H            0.159 1.172    0.113   0.939 1.463000e+00  1.406 0.160       
Rsquare = 0.055 (max possible = 9.75e-01 )
Likelihood ratio test p = 6.74e-02 
Wald test p = 9.23e-02 
Score (logrank) test p = 8.98e-02 

NK cell_EPIC in SKCM (n=471):
Model: Surv(OS, EVENT) ~ `NK cell_EPIC` + Age + Stage + Gender + Race + Purity + `FAM83H` 
390 patients with 186 dying ( 81 missing obs. )
                  coef    HR se(coef) 95%CI_l      95%CI_u      z     p signif
`NK cell_EPIC` -23.171 0.000   35.780   0.000 2.472237e+20 -0.648 0.517       
Age              0.017 1.017    0.005   1.007 1.028000e+00  3.289 0.001     **
Stage2           0.201 1.223    0.220   0.794 1.883000e+00  0.915 0.360       
Stage3           0.619 1.858    0.205   1.244 2.774000e+00  3.027 0.002     **
Stage4           1.359 3.892    0.351   1.954 7.749000e+00  3.867 0.000    ***
Gendermale      -0.085 0.919    0.158   0.674 1.252000e+00 -0.537 0.591       
RaceWhite       -1.202 0.300    0.403   0.136 6.620000e-01 -2.983 0.003     **
Purity           0.858 2.359    0.366   1.152 4.832000e+00  2.347 0.019      *
FAM83H           0.221 1.247    0.074   1.080 1.441000e+00  3.000 0.003     **
Rsquare = 0.145 (max possible = 9.92e-01 )
Likelihood ratio test p = 7.87e-10 
Wald test p = 6.2e-10 
Score (logrank) test p = 6.28e-11 

NK cell_EPIC in SKCM-Primary (n=103):
Model: Surv(OS, EVENT) ~ `NK cell_EPIC` + Age + Stage + Gender + Race + Purity + `FAM83H` 
94 patients with 26 dying ( 9 missing obs. )
                  coef           HR se(coef) 95%CI_l       95%CI_u      z     p
`NK cell_EPIC` 163.580 1.101678e+71  131.406   0.000 7.857464e+182  1.245 0.213
Age              0.015 1.015000e+00    0.016   0.983  1.048000e+00  0.903 0.366
Stage2          17.482 3.911681e+07 6210.121   0.000           Inf  0.003 0.998
Stage3          17.922 6.070766e+07 6210.121   0.000           Inf  0.003 0.998
Stage4          20.404 7.265324e+08 6210.121   0.000           Inf  0.003 0.997
Gendermale       0.248 1.282000e+00    0.436   0.545  3.016000e+00  0.569 0.569
RaceWhite       -1.269 2.810000e-01    0.640   0.080  9.860000e-01 -1.982 0.047
Purity           0.937 2.554000e+00    1.109   0.290  2.244800e+01  0.845 0.398
FAM83H           0.182 1.200000e+00    0.261   0.719  2.004000e+00  0.698 0.485
               signif
`NK cell_EPIC`       
Age                  
Stage2               
Stage3               
Stage4               
Gendermale           
RaceWhite           *
Purity               
FAM83H               
Rsquare = 0.162 (max possible = 8.69e-01 )
Likelihood ratio test p = 5.61e-02 
Wald test p = 5.12e-02 
Score (logrank) test p = 4.32e-03 

NK cell_EPIC in SKCM-Metastasis (n=368):
Model: Surv(OS, EVENT) ~ `NK cell_EPIC` + Age + Stage + Gender + Race + Purity + `FAM83H` 
296 patients with 160 dying ( 72 missing obs. )
                  coef    HR se(coef) 95%CI_l      95%CI_u      z     p signif
`NK cell_EPIC` -23.795 0.000   38.362   0.000 2.086803e+22 -0.620 0.535       
Age              0.019 1.020    0.006   1.008 1.031000e+00  3.433 0.001     **
Stage2           0.100 1.105    0.232   0.702 1.740000e+00  0.431 0.666       
Stage3           0.572 1.772    0.210   1.175 2.673000e+00  2.731 0.006     **
Stage4           1.124 3.076    0.399   1.406 6.730000e+00  2.813 0.005     **
Gendermale      -0.100 0.905    0.173   0.645 1.271000e+00 -0.575 0.566       
RaceWhite       -1.082 0.339    0.601   0.104 1.100000e+00 -1.801 0.072      ·
Purity           0.951 2.588    0.400   1.181 5.671000e+00  2.376 0.017      *
FAM83H           0.190 1.209    0.080   1.034 1.415000e+00  2.374 0.018      *
Rsquare = 0.152 (max possible = 9.95e-01 )
Likelihood ratio test p = 1.9e-07 
Wald test p = 3.44e-07 
Score (logrank) test p = 1.15e-07 

NK cell_EPIC in STAD (n=415):
Model: Surv(OS, EVENT) ~ `NK cell_EPIC` + Age + Stage + Gender + Race + Purity + `FAM83H` 
289 patients with 111 dying ( 126 missing obs. )
                 coef       HR se(coef) 95%CI_l      95%CI_u      z     p
`NK cell_EPIC`  7.459 1735.038   27.867   0.000 9.121995e+26  0.268 0.789
Age             0.031    1.031    0.010   1.011 1.052000e+00  2.983 0.003
Stage2          0.618    1.855    0.395   0.855 4.023000e+00  1.563 0.118
Stage3          0.987    2.683    0.365   1.312 5.486000e+00  2.704 0.007
Stage4          1.438    4.213    0.506   1.564 1.135400e+01  2.844 0.004
Gendermale      0.193    1.213    0.210   0.803 1.832000e+00  0.918 0.358
RaceBlack       0.450    1.568    0.453   0.645 3.811000e+00  0.992 0.321
RaceWhite       0.168    1.183    0.247   0.730 1.918000e+00  0.682 0.496
Purity         -0.481    0.618    0.377   0.295 1.295000e+00 -1.276 0.202
FAM83H         -0.231    0.793    0.088   0.668 9.420000e-01 -2.641 0.008
               signif
`NK cell_EPIC`       
Age                **
Stage2               
Stage3             **
Stage4             **
Gendermale           
RaceBlack            
RaceWhite            
Purity               
FAM83H             **
Rsquare = 0.09 (max possible = 9.79e-01 )
Likelihood ratio test p = 2.35e-03 
Wald test p = 2.65e-03 
Score (logrank) test p = 2.34e-03 

NK cell_EPIC in TGCT (n=150):
Model: Surv(OS, EVENT) ~ `NK cell_EPIC` + Age + Stage + Race + Purity + `FAM83H` 
75 patients with 2 dying ( 75 missing obs. )
                   coef         HR    se(coef) 95%CI_l 95%CI_u      z     p
`NK cell_EPIC` -628.802      0.000 10590974.79       0     Inf  0.000 1.000
Age              -1.610      0.200     2021.39       0     Inf -0.001 0.999
Stage2           -3.928      0.020    46929.28       0     Inf  0.000 1.000
Stage3           11.698 120377.813   114796.84       0     Inf  0.000 1.000
RaceBlack        10.499  36288.411 24864713.81       0     Inf  0.000 1.000
RaceWhite       -30.425      0.000 23121667.94       0     Inf  0.000 1.000
Purity           12.079 176188.054   248850.95       0     Inf  0.000 1.000
FAM83H            1.554      4.729    15555.15       0     Inf  0.000 1.000
               signif
`NK cell_EPIC`   <NA>
Age                  
Stage2           <NA>
Stage3           <NA>
RaceBlack        <NA>
RaceWhite        <NA>
Purity           <NA>
FAM83H           <NA>
Rsquare = 0.14 (max possible = 1.4e-01 )
Likelihood ratio test p = 1.84e-01 
Wald test p = 1e+00 
Score (logrank) test p = 3.74e-03 

NK cell_EPIC in THCA (n=509):
Model: Surv(OS, EVENT) ~ `NK cell_EPIC` + Age + Stage + Gender + Race + Purity + `FAM83H` 
395 patients with 16 dying ( 114 missing obs. )
                   coef           HR se(coef) 95%CI_l      95%CI_u      z     p
`NK cell_EPIC` -103.962        0.000   97.180   0.000 3.709893e+37 -1.070 0.285
Age               0.170        1.186    0.032   1.113 1.263000e+00  5.248 0.000
Stage2           -0.682        0.506    1.123   0.056 4.574000e+00 -0.607 0.544
Stage3            0.403        1.497    0.859   0.278 8.064000e+00  0.470 0.639
Stage4            1.696        5.452    1.029   0.725 4.100300e+01  1.647 0.099
Gendermale       -0.138        0.871    0.637   0.250 3.034000e+00 -0.217 0.828
RaceBlack        16.809 19959665.972 6846.474   0.000          Inf  0.002 0.998
RaceWhite        16.469 14206302.655 6846.474   0.000          Inf  0.002 0.998
Purity            2.592       13.355    1.133   1.450 1.229630e+02  2.288 0.022
FAM83H            1.408        4.090    0.581   1.310 1.277200e+01  2.424 0.015
               signif
`NK cell_EPIC`       
Age               ***
Stage2               
Stage3               
Stage4              ·
Gendermale           
RaceBlack            
RaceWhite            
Purity              *
FAM83H              *
Rsquare = 0.168 (max possible = 3.47e-01 )
Likelihood ratio test p = 1.45e-11 
Wald test p = 5.78e-04 
Score (logrank) test p = 1.38e-11 

NK cell_EPIC in THYM (n=120):
Model: Surv(OS, EVENT) ~ `NK cell_EPIC` + Age + Gender + Race + Purity + `FAM83H` 
113 patients with 9 dying ( 7 missing obs. )
                  coef            HR se(coef) 95%CI_l       95%CI_u      z
`NK cell_EPIC` 259.573 5.384645e+112  201.644   0.000 2.349084e+284  1.287
Age              0.034  1.034000e+00    0.034   0.968  1.104000e+00  0.999
Gendermale      -0.285  7.520000e-01    0.755   0.171  3.302000e+00 -0.377
RaceBlack      -15.525  0.000000e+00 9466.044   0.000           Inf -0.002
RaceWhite        0.885  2.424000e+00    1.194   0.233  2.516900e+01  0.741
Purity           0.141  1.152000e+00    1.141   0.123  1.077400e+01  0.124
FAM83H           0.496  1.642000e+00    0.457   0.671  4.018000e+00  1.086
                   p signif
`NK cell_EPIC` 0.198       
Age            0.318       
Gendermale     0.706       
RaceBlack      0.999       
RaceWhite      0.458       
Purity         0.902       
FAM83H         0.278       
Rsquare = 0.063 (max possible = 4.51e-01 )
Likelihood ratio test p = 3.98e-01 
Wald test p = 4.42e-01 
Score (logrank) test p = 1.88e-01 

NK cell_EPIC in UCEC (n=545):
Model: Surv(OS, EVENT) ~ `NK cell_EPIC` + Age + Race + Purity + `FAM83H` 
85 patients with 16 dying ( 460 missing obs. )
                  coef    HR se(coef) 95%CI_l      95%CI_u      z     p signif
`NK cell_EPIC` -43.462 0.000   72.020   0.000 2.678408e+42 -0.603 0.546       
Age             -0.005 0.995    0.029   0.940 1.053000e+00 -0.172 0.864       
RaceWhite        1.481 4.399    0.696   1.124 1.721200e+01  2.128 0.033      *
Purity           0.974 2.648    1.169   0.268 2.618000e+01  0.833 0.405       
FAM83H          -0.045 0.956    0.414   0.425 2.154000e+00 -0.108 0.914       
Rsquare = 0.094 (max possible = 7.29e-01 )
Likelihood ratio test p = 1.36e-01 
Wald test p = 3.07e-01 
Score (logrank) test p = 1.92e-01 

NK cell_EPIC in UCS (n=57):
Model: Surv(OS, EVENT) ~ `NK cell_EPIC` + Age + Race + Purity + `FAM83H` 
52 patients with 32 dying ( 5 missing obs. )
                    coef          HR se(coef) 95%CI_l       95%CI_u      z
`NK cell_EPIC` -1308.626       0.000  875.311   0.000 5.450969e+176 -1.495
Age                0.043       1.044    0.024   0.996  1.095000e+00  1.803
RaceBlack         14.543 2069084.325 6707.173   0.000           Inf  0.002
RaceWhite         14.291 1609335.693 6707.173   0.000           Inf  0.002
Purity            -1.089       0.337    1.241   0.030  3.835000e+00 -0.877
FAM83H             0.045       1.046    0.183   0.730  1.498000e+00  0.243
                   p signif
`NK cell_EPIC` 0.135       
Age            0.071      ·
RaceBlack      0.998       
RaceWhite      0.998       
Purity         0.380       
FAM83H         0.808       
Rsquare = 0.2 (max possible = 9.83e-01 )
Likelihood ratio test p = 7.08e-02 
Wald test p = 2.49e-01 
Score (logrank) test p = 1.3e-01 

NK cell_EPIC in UVM (n=80):
Model: Surv(OS, EVENT) ~ `NK cell_EPIC` + Age + Stage + Gender + Purity + `FAM83H` 
77 patients with 22 dying ( 3 missing obs. )
                  coef            HR se(coef) 95%CI_l 95%CI_u     z     p
`NK cell_EPIC` 599.717 2.843382e+260  417.793   0.000     Inf 1.435 0.151
Age              0.040  1.041000e+00    0.020   1.001   1.082 2.035 0.042
Stage3           0.070  1.073000e+00    0.517   0.389   2.956 0.136 0.892
Stage4           3.843  4.664800e+01    1.223   4.244 512.681 3.142 0.002
Gendermale       0.544  1.722000e+00    0.530   0.609   4.871 1.025 0.305
Purity           1.700  5.473000e+00    1.282   0.443  67.583 1.326 0.185
FAM83H           0.286  1.331000e+00    0.340   0.683   2.593 0.840 0.401
               signif
`NK cell_EPIC`       
Age                 *
Stage3               
Stage4             **
Gendermale           
Purity               
FAM83H               
Rsquare = 0.274 (max possible = 8.72e-01 )
Likelihood ratio test p = 8.54e-04 
Wald test p = 4.04e-03 
Score (logrank) test p = 3.37e-09 

NK cell_MCPCOUNTER in ACC (n=79):
Model: Surv(OS, EVENT) ~ `NK cell_MCPCOUNTER` + Age + Gender + Race + Purity + `FAM83H` 
64 patients with 24 dying ( 15 missing obs. )
                       coef           HR  se(coef) 95%CI_l 95%CI_u      z     p
`NK cell_MCPCOUNTER` -0.142        0.868     0.103   0.709   1.063 -1.373 0.170
Age                   0.010        1.010     0.013   0.985   1.037  0.777 0.437
Gendermale            0.985        2.677     0.457   1.093   6.560  2.154 0.031
RaceBlack            -1.064        0.345 14259.081   0.000     Inf  0.000 1.000
RaceWhite            16.561 15570651.098 12381.976   0.000     Inf  0.001 0.999
Purity               -1.556        0.211     2.376   0.002  22.218 -0.655 0.513
FAM83H                0.821        2.273     0.239   1.422   3.634  3.432 0.001
                     signif
`NK cell_MCPCOUNTER`       
Age                        
Gendermale                *
RaceBlack              <NA>
RaceWhite                  
Purity                     
FAM83H                   **
Rsquare = 0.236 (max possible = 9.38e-01 )
Likelihood ratio test p = 1.59e-02 
Wald test p = 5.09e-02 
Score (logrank) test p = 1.68e-02 

NK cell_MCPCOUNTER in BLCA (n=408):
Model: Surv(OS, EVENT) ~ `NK cell_MCPCOUNTER` + Age + Stage + Gender + Race + Purity + `FAM83H` 
348 patients with 160 dying ( 60 missing obs. )
                       coef          HR se(coef) 95%CI_l 95%CI_u      z     p
`NK cell_MCPCOUNTER` -0.046       0.955    0.030   0.901   1.013 -1.533 0.125
Age                   0.032       1.033    0.009   1.016   1.051  3.749 0.000
Stage2               14.641 2282905.703 1872.855   0.000     Inf  0.008 0.994
Stage3               15.057 3459814.690 1872.855   0.000     Inf  0.008 0.994
Stage4               15.545 5636647.130 1872.855   0.000     Inf  0.008 0.993
Gendermale           -0.165       0.848    0.179   0.597   1.204 -0.922 0.356
RaceBlack             0.681       1.976    0.447   0.823   4.742  1.525 0.127
RaceWhite             0.131       1.140    0.356   0.567   2.291  0.368 0.713
Purity               -0.028       0.973    0.351   0.489   1.934 -0.079 0.937
FAM83H               -0.036       0.965    0.098   0.796   1.169 -0.368 0.713
                     signif
`NK cell_MCPCOUNTER`       
Age                     ***
Stage2                     
Stage3                     
Stage4                     
Gendermale                 
RaceBlack                  
RaceWhite                  
Purity                     
FAM83H                     
Rsquare = 0.138 (max possible = 9.91e-01 )
Likelihood ratio test p = 1.36e-07 
Wald test p = 1.07e-06 
Score (logrank) test p = 2.48e-07 

NK cell_MCPCOUNTER in BRCA (n=1100):
Model: Surv(OS, EVENT) ~ `NK cell_MCPCOUNTER` + Age + Stage + Gender + Race + Purity + `FAM83H` 
878 patients with 121 dying ( 222 missing obs. )
                       coef     HR se(coef) 95%CI_l 95%CI_u      z     p signif
`NK cell_MCPCOUNTER`  0.002  1.002    0.030   0.944   1.063  0.051 0.960       
Age                   0.036  1.036    0.008   1.021   1.052  4.738 0.000    ***
Stage2                0.406  1.501    0.304   0.827   2.723  1.336 0.182       
Stage3                1.191  3.289    0.313   1.781   6.077  3.802 0.000    ***
Stage4                2.516 12.381    0.390   5.760  26.609  6.445 0.000    ***
Gendermale            0.049  1.051    1.008   0.146   7.573  0.049 0.961       
RaceBlack             0.007  1.008    0.620   0.299   3.394  0.012 0.990       
RaceWhite            -0.220  0.802    0.596   0.249   2.580 -0.370 0.712       
Purity                0.546  1.726    0.448   0.718   4.149  1.219 0.223       
FAM83H               -0.032  0.968    0.127   0.755   1.242 -0.255 0.799       
Rsquare = 0.081 (max possible = 7.85e-01 )
Likelihood ratio test p = 7.21e-12 
Wald test p = 2.22e-15 
Score (logrank) test p = 3.17e-21 

NK cell_MCPCOUNTER in BRCA-Basal (n=191):
Model: Surv(OS, EVENT) ~ `NK cell_MCPCOUNTER` + Age + Stage + Race + Purity + `FAM83H` 
163 patients with 24 dying ( 28 missing obs. )
                       coef           HR se(coef) 95%CI_l 95%CI_u      z     p
`NK cell_MCPCOUNTER` -0.166 8.470000e-01    0.118   0.672   1.068 -1.404 0.160
Age                   0.011 1.011000e+00    0.018   0.976   1.047  0.597 0.550
Stage2               18.590 1.185035e+08 6447.820   0.000     Inf  0.003 0.998
Stage3               19.871 4.263217e+08 6447.820   0.000     Inf  0.003 0.998
Stage4               21.457 2.082777e+09 6447.820   0.000     Inf  0.003 0.997
RaceBlack            -1.114 3.280000e-01    1.143   0.035   3.086 -0.974 0.330
RaceWhite            -1.141 3.200000e-01    1.131   0.035   2.930 -1.009 0.313
Purity               -0.449 6.380000e-01    1.222   0.058   6.997 -0.368 0.713
FAM83H                0.364 1.439000e+00    0.290   0.816   2.538  1.257 0.209
                     signif
`NK cell_MCPCOUNTER`       
Age                        
Stage2                     
Stage3                     
Stage4                     
RaceBlack                  
RaceWhite                  
Purity                     
FAM83H                     
Rsquare = 0.181 (max possible = 7.18e-01 )
Likelihood ratio test p = 1.63e-04 
Wald test p = 5.97e-03 
Score (logrank) test p = 1.89e-06 

NK cell_MCPCOUNTER in BRCA-Her2 (n=82):
Model: Surv(OS, EVENT) ~ `NK cell_MCPCOUNTER` + Age + Stage + Race + Purity + `FAM83H` 
59 patients with 11 dying ( 23 missing obs. )
                       coef           HR    se(coef) 95%CI_l  95%CI_u      z
`NK cell_MCPCOUNTER` -1.432 2.390000e-01       0.738   0.056    1.015 -1.940
Age                  -0.018 9.820000e-01       0.035   0.917    1.052 -0.519
Stage2               17.860 5.706218e+07   13761.230   0.000      Inf  0.001
Stage3               21.348 1.868218e+09   13761.230   0.000      Inf  0.002
Stage4               56.249 2.684076e+24 2332856.444   0.000      Inf  0.000
RaceBlack            -4.502 1.100000e-02       2.209   0.000    0.842 -2.038
RaceWhite            -2.808 6.000000e-02       1.698   0.002    1.681 -1.654
Purity                3.550 3.481200e+01       2.856   0.129 9389.532  1.243
FAM83H               -1.125 3.250000e-01       0.937   0.052    2.037 -1.201
                         p signif
`NK cell_MCPCOUNTER` 0.052      ·
Age                  0.604       
Stage2               0.999       
Stage3               0.999       
Stage4               1.000   <NA>
RaceBlack            0.042      *
RaceWhite            0.098      ·
Purity               0.214       
FAM83H               0.230       
Rsquare = 0.446 (max possible = 6.68e-01 )
Likelihood ratio test p = 6.35e-05 
Wald test p = 1e+00 
Score (logrank) test p = 7.08e-14 

NK cell_MCPCOUNTER in BRCA-LumA (n=568):
Model: Surv(OS, EVENT) ~ `NK cell_MCPCOUNTER` + Age + Stage + Gender + Race + Purity + `FAM83H` 
464 patients with 55 dying ( 104 missing obs. )
                        coef    HR se(coef) 95%CI_l 95%CI_u      z     p signif
`NK cell_MCPCOUNTER`   0.017 1.017    0.037   0.946   1.094  0.459 0.646       
Age                    0.049 1.050    0.012   1.026   1.075  4.102 0.000    ***
Stage2                 0.330 1.390    0.375   0.667   2.898  0.880 0.379       
Stage3                 0.859 2.360    0.394   1.091   5.104  2.181 0.029      *
Stage4                 2.171 8.771    0.595   2.732  28.159  3.649 0.000    ***
Gendermale           -15.366 0.000 3463.128   0.000     Inf -0.004 0.996       
RaceBlack             -0.424 0.654    1.176   0.065   6.561 -0.361 0.718       
RaceWhite              0.243 1.276    1.033   0.169   9.655  0.236 0.814       
Purity                 0.342 1.408    0.641   0.401   4.947  0.534 0.593       
FAM83H                 0.006 1.006    0.203   0.675   1.498  0.027 0.978       
Rsquare = 0.07 (max possible = 6.81e-01 )
Likelihood ratio test p = 2e-04 
Wald test p = 3.88e-05 
Score (logrank) test p = 7.79e-07 

NK cell_MCPCOUNTER in BRCA-LumB (n=219):
Model: Surv(OS, EVENT) ~ `NK cell_MCPCOUNTER` + Age + Stage + Gender + Race + Purity + `FAM83H` 
157 patients with 25 dying ( 62 missing obs. )
                       coef           HR se(coef) 95%CI_l 95%CI_u      z     p
`NK cell_MCPCOUNTER` -0.173        0.841    0.220   0.547   1.293 -0.789 0.430
Age                   0.045        1.046    0.021   1.003   1.090  2.103 0.035
Stage2                0.718        2.051    1.068   0.253  16.639  0.672 0.501
Stage3                1.578        4.844    1.067   0.599  39.199  1.479 0.139
Stage4                1.962        7.113    1.174   0.713  70.983  1.672 0.095
Gendermale            0.826        2.284    1.158   0.236  22.080  0.713 0.476
RaceBlack            16.521 14968322.805 6488.560   0.000     Inf  0.003 0.998
RaceWhite            15.921  8209095.285 6488.560   0.000     Inf  0.002 0.998
Purity                0.477        1.612    1.719   0.055  46.857  0.278 0.781
FAM83H               -0.341        0.711    0.283   0.408   1.240 -1.202 0.229
                     signif
`NK cell_MCPCOUNTER`       
Age                       *
Stage2                     
Stage3                     
Stage4                    ·
Gendermale                 
RaceBlack                  
RaceWhite                  
Purity                     
FAM83H                     
Rsquare = 0.117 (max possible = 6.98e-01 )
Likelihood ratio test p = 3.47e-02 
Wald test p = 6.13e-02 
Score (logrank) test p = 1.92e-02 

NK cell_MCPCOUNTER in CESC (n=306):
Model: Surv(OS, EVENT) ~ `NK cell_MCPCOUNTER` + Age + Race + Purity + `FAM83H` 
227 patients with 55 dying ( 79 missing obs. )
                      coef    HR se(coef) 95%CI_l 95%CI_u     z     p signif
`NK cell_MCPCOUNTER` 0.008 1.008    0.007   0.995   1.021 1.240 0.215       
Age                  0.013 1.013    0.010   0.994   1.032 1.294 0.196       
RaceBlack            0.734 2.083    1.082   0.250  17.372 0.678 0.498       
RaceWhite            0.546 1.727    1.024   0.232  12.862 0.533 0.594       
Purity               0.607 1.835    0.762   0.412   8.168 0.797 0.426       
FAM83H               0.356 1.427    0.205   0.954   2.135 1.732 0.083      ·
Rsquare = 0.034 (max possible = 8.91e-01 )
Likelihood ratio test p = 2.55e-01 
Wald test p = 2.1e-01 
Score (logrank) test p = 1.75e-01 

NK cell_MCPCOUNTER in CHOL (n=36):
Model: Surv(OS, EVENT) ~ `NK cell_MCPCOUNTER` + Age + Stage + Gender + Race + Purity + `FAM83H` 
36 patients with 18 dying ( 0 missing obs. )
                        coef    HR se(coef) 95%CI_l 95%CI_u      z     p signif
`NK cell_MCPCOUNTER`  -0.310 0.734    0.260   0.441   1.220 -1.193 0.233       
Age                    0.045 1.046    0.029   0.987   1.107  1.521 0.128       
Stage2                 1.323 3.754    0.710   0.934  15.090  1.864 0.062      ·
Stage3               -17.190 0.000 8670.878   0.000     Inf -0.002 0.998       
Stage4                 1.451 4.269    0.736   1.009  18.052  1.973 0.049      *
Gendermale             0.743 2.103    0.618   0.626   7.061  1.203 0.229       
RaceBlack             -0.062 0.940    1.439   0.056  15.765 -0.043 0.966       
RaceWhite             -1.495 0.224    0.899   0.038   1.307 -1.662 0.097      ·
Purity                 0.836 2.306    1.522   0.117  45.512  0.549 0.583       
FAM83H                -1.076 0.341    0.400   0.156   0.747 -2.689 0.007     **
Rsquare = 0.456 (max possible = 9.46e-01 )
Likelihood ratio test p = 1.55e-02 
Wald test p = 6.01e-02 
Score (logrank) test p = 6.25e-03 

NK cell_MCPCOUNTER in COAD (n=458):
Model: Surv(OS, EVENT) ~ `NK cell_MCPCOUNTER` + Age + Stage + Gender + Race + Purity + `FAM83H` 
236 patients with 58 dying ( 222 missing obs. )
                       coef     HR se(coef) 95%CI_l 95%CI_u      z     p signif
`NK cell_MCPCOUNTER`  0.024  1.025    0.016   0.992   1.058  1.490 0.136       
Age                   0.030  1.030    0.013   1.005   1.056  2.322 0.020      *
Stage2                0.443  1.558    0.639   0.445   5.453  0.694 0.488       
Stage3                1.105  3.018    0.628   0.881  10.338  1.759 0.079      ·
Stage4                2.340 10.385    0.636   2.988  36.099  3.682 0.000    ***
Gendermale            0.337  1.400    0.291   0.792   2.475  1.158 0.247       
RaceBlack            -0.343  0.709    0.851   0.134   3.757 -0.404 0.686       
RaceWhite            -0.287  0.750    0.793   0.159   3.549 -0.362 0.717       
Purity               -0.387  0.679    0.654   0.189   2.448 -0.591 0.554       
FAM83H               -0.127  0.880    0.223   0.568   1.364 -0.570 0.569       
Rsquare = 0.132 (max possible = 8.97e-01 )
Likelihood ratio test p = 2.22e-04 
Wald test p = 1.8e-04 
Score (logrank) test p = 2.25e-05 

NK cell_MCPCOUNTER in DLBC (n=48):
Model: Surv(OS, EVENT) ~ `NK cell_MCPCOUNTER` + Age + Gender + Race + Purity + `FAM83H` 
41 patients with 5 dying ( 7 missing obs. )
                       coef    HR se(coef) 95%CI_l 95%CI_u      z     p signif
`NK cell_MCPCOUNTER`  0.059 1.060    0.037   0.987   1.139  1.605 0.109       
Age                  -0.040 0.961    0.058   0.858   1.076 -0.692 0.489       
Gendermale           -0.159 0.853    1.414   0.053  13.618 -0.113 0.910       
RaceBlack            -0.674 0.509    2.305   0.006  46.686 -0.293 0.770       
RaceWhite            -3.050 0.047    2.081   0.001   2.800 -1.465 0.143       
Purity               -0.181 0.835    2.937   0.003 263.932 -0.062 0.951       
FAM83H                1.385 3.996    0.913   0.668  23.907  1.518 0.129       
Rsquare = 0.249 (max possible = 5.58e-01 )
Likelihood ratio test p = 1.09e-01 
Wald test p = 4.03e-01 
Score (logrank) test p = 1.37e-02 

NK cell_MCPCOUNTER in ESCA (n=185):
Model: Surv(OS, EVENT) ~ `NK cell_MCPCOUNTER` + Age + Stage + Gender + Race + Purity + `FAM83H` 
140 patients with 47 dying ( 45 missing obs. )
                       coef     HR se(coef) 95%CI_l 95%CI_u      z     p signif
`NK cell_MCPCOUNTER`  0.075  1.078    0.040   0.997   1.165  1.879 0.060      ·
Age                   0.008  1.008    0.014   0.980   1.036  0.548 0.584       
Stage2                0.449  1.567    0.679   0.414   5.934  0.661 0.509       
Stage3                1.350  3.858    0.682   1.013  14.700  1.979 0.048      *
Stage4                2.906 18.277    0.777   3.984  83.859  3.738 0.000    ***
Gendermale            0.519  1.680    0.537   0.587   4.812  0.967 0.334       
RaceBlack             0.326  1.385    1.071   0.170  11.311  0.304 0.761       
RaceWhite            -0.188  0.828    0.448   0.344   1.994 -0.420 0.674       
Purity                0.756  2.130    0.843   0.408  11.121  0.897 0.370       
FAM83H               -0.117  0.890    0.156   0.656   1.207 -0.751 0.453       
Rsquare = 0.167 (max possible = 9.32e-01 )
Likelihood ratio test p = 4.45e-03 
Wald test p = 2.69e-03 
Score (logrank) test p = 1.72e-04 

NK cell_MCPCOUNTER in GBM (n=153):
Model: Surv(OS, EVENT) ~ `NK cell_MCPCOUNTER` + Age + Gender + Race + Purity + `FAM83H` 
135 patients with 108 dying ( 18 missing obs. )
                       coef    HR se(coef) 95%CI_l 95%CI_u      z     p signif
`NK cell_MCPCOUNTER`  0.096 1.101    0.128   0.857   1.415  0.753 0.451       
Age                   0.030 1.030    0.008   1.014   1.047  3.643 0.000    ***
Gendermale           -0.151 0.860    0.215   0.564   1.310 -0.703 0.482       
RaceBlack             0.689 1.992    0.739   0.468   8.480  0.932 0.351       
RaceWhite            -0.091 0.913    0.621   0.270   3.086 -0.147 0.883       
Purity               -0.653 0.520    0.576   0.168   1.609 -1.134 0.257       
FAM83H                0.359 1.432    0.195   0.977   2.098  1.843 0.065      ·
Rsquare = 0.16 (max possible = 9.98e-01 )
Likelihood ratio test p = 1.4e-03 
Wald test p = 2.09e-03 
Score (logrank) test p = 1.66e-03 

NK cell_MCPCOUNTER in HNSC (n=522):
Model: Surv(OS, EVENT) ~ `NK cell_MCPCOUNTER` + Age + Stage + Gender + Race + Purity + `FAM83H` 
411 patients with 176 dying ( 111 missing obs. )
                       coef    HR se(coef) 95%CI_l 95%CI_u      z     p signif
`NK cell_MCPCOUNTER` -0.066 0.936    0.031   0.880   0.995 -2.123 0.034      *
Age                   0.023 1.023    0.008   1.008   1.039  2.999 0.003     **
Stage2                0.650 1.915    0.543   0.660   5.556  1.196 0.232       
Stage3                0.819 2.269    0.538   0.791   6.510  1.523 0.128       
Stage4                1.255 3.509    0.510   1.291   9.539  2.460 0.014      *
Gendermale           -0.227 0.797    0.172   0.569   1.118 -1.314 0.189       
RaceBlack             0.142 1.153    0.559   0.386   3.448  0.255 0.799       
RaceWhite            -0.204 0.816    0.511   0.299   2.222 -0.399 0.690       
Purity               -0.193 0.824    0.368   0.400   1.697 -0.525 0.600       
FAM83H               -0.005 0.995    0.125   0.780   1.271 -0.037 0.971       
Rsquare = 0.082 (max possible = 9.89e-01 )
Likelihood ratio test p = 1.24e-04 
Wald test p = 4.38e-04 
Score (logrank) test p = 3.07e-04 

NK cell_MCPCOUNTER in HNSC-HPV+ (n=98):
Model: Surv(OS, EVENT) ~ `NK cell_MCPCOUNTER` + Age + Stage + Gender + Race + Purity + `FAM83H` 
65 patients with 23 dying ( 33 missing obs. )
                       coef           HR  se(coef) 95%CI_l 95%CI_u      z     p
`NK cell_MCPCOUNTER` -0.164 8.490000e-01     0.091   0.710   1.015 -1.798 0.072
Age                   0.007 1.007000e+00     0.027   0.954   1.062  0.244 0.807
Stage2               18.760 1.404401e+08  8364.838   0.000     Inf  0.002 0.998
Stage3               18.420 9.997434e+07  8364.838   0.000     Inf  0.002 0.998
Stage4               18.901 1.617258e+08  8364.838   0.000     Inf  0.002 0.998
Gendermale           -0.173 8.410000e-01     0.572   0.274   2.583 -0.302 0.763
RaceBlack            20.134 5.547735e+08 21753.849   0.000     Inf  0.001 0.999
RaceWhite            19.557 3.114943e+08 21753.849   0.000     Inf  0.001 0.999
Purity               -2.565 7.700000e-02     1.138   0.008   0.715 -2.254 0.024
FAM83H                0.186 1.204000e+00     0.373   0.580   2.502  0.498 0.618
                     signif
`NK cell_MCPCOUNTER`      ·
Age                        
Stage2                     
Stage3                     
Stage4                     
Gendermale                 
RaceBlack                  
RaceWhite                  
Purity                    *
FAM83H                     
Rsquare = 0.178 (max possible = 9.17e-01 )
Likelihood ratio test p = 2.41e-01 
Wald test p = 4.88e-01 
Score (logrank) test p = 3.7e-01 

NK cell_MCPCOUNTER in HNSC-HPV- (n=422):
Model: Surv(OS, EVENT) ~ `NK cell_MCPCOUNTER` + Age + Stage + Gender + Race + Purity + `FAM83H` 
346 patients with 153 dying ( 76 missing obs. )
                       coef    HR se(coef) 95%CI_l 95%CI_u      z     p signif
`NK cell_MCPCOUNTER` -0.054 0.948    0.034   0.886   1.013 -1.569 0.117       
Age                   0.029 1.029    0.009   1.012   1.046  3.364 0.001     **
Stage2                0.380 1.463    0.554   0.494   4.329  0.687 0.492       
Stage3                0.664 1.943    0.543   0.671   5.630  1.224 0.221       
Stage4                1.123 3.074    0.513   1.126   8.395  2.191 0.028      *
Gendermale           -0.274 0.760    0.183   0.531   1.088 -1.497 0.134       
RaceBlack            -0.008 0.992    0.564   0.328   3.000 -0.014 0.989       
RaceWhite            -0.370 0.691    0.513   0.253   1.887 -0.721 0.471       
Purity                0.129 1.138    0.404   0.516   2.510  0.321 0.748       
FAM83H               -0.053 0.948    0.137   0.725   1.239 -0.391 0.696       
Rsquare = 0.092 (max possible = 9.89e-01 )
Likelihood ratio test p = 2.21e-04 
Wald test p = 6.7e-04 
Score (logrank) test p = 4.99e-04 

NK cell_MCPCOUNTER in KICH (n=66):
Model: Surv(OS, EVENT) ~ `NK cell_MCPCOUNTER` + Age + Stage + Gender + Race + Purity + `FAM83H` 
63 patients with 9 dying ( 3 missing obs. )
                        coef           HR se(coef)      95%CI_l      95%CI_u
`NK cell_MCPCOUNTER`  -1.364 2.560000e-01    0.333        0.133 4.910000e-01
Age                    0.029 1.030000e+00    0.030        0.971 1.092000e+00
Stage2                14.457 1.898765e+06    0.848   360454.265 1.000213e+07
Stage3                15.495 5.361910e+06    0.778  1167287.910 2.462981e+07
Stage4                19.008 1.798672e+08    0.898 30964723.798 1.044809e+09
Gendermale            -1.277 2.790000e-01    0.730        0.067 1.167000e+00
RaceBlack            -18.091 0.000000e+00 2595.207        0.000          Inf
RaceWhite             -3.572 2.800000e-02    1.166        0.003 2.760000e-01
Purity                 9.949 2.094065e+04    4.341        4.224 1.038219e+08
FAM83H                -0.761 4.670000e-01    0.395        0.215 1.014000e+00
                          z     p signif
`NK cell_MCPCOUNTER` -4.097 0.000    ***
Age                   0.978 0.328       
Stage2               17.053 0.000    ***
Stage3               19.919 0.000    ***
Stage4               21.175 0.000    ***
Gendermale           -1.748 0.080      ·
RaceBlack            -0.007 0.994       
RaceWhite            -3.064 0.002     **
Purity                2.292 0.022      *
FAM83H               -1.925 0.054      ·
Rsquare = 0.392 (max possible = 6.71e-01 )
Likelihood ratio test p = 5.13e-04 
Wald test p = 3.41e-246 
Score (logrank) test p = 9.93e-09 

NK cell_MCPCOUNTER in KIRC (n=533):
Model: Surv(OS, EVENT) ~ `NK cell_MCPCOUNTER` + Age + Stage + Gender + Race + Purity + `FAM83H` 
450 patients with 138 dying ( 83 missing obs. )
                       coef    HR se(coef) 95%CI_l 95%CI_u      z     p signif
`NK cell_MCPCOUNTER` -0.026 0.975    0.026   0.927   1.025 -0.990 0.322       
Age                   0.035 1.036    0.008   1.019   1.053  4.204 0.000    ***
Stage2                0.206 1.229    0.344   0.625   2.414  0.598 0.550       
Stage3                0.832 2.297    0.231   1.461   3.611  3.604 0.000    ***
Stage4                1.773 5.887    0.216   3.854   8.993  8.200 0.000    ***
Gendermale           -0.072 0.930    0.184   0.649   1.334 -0.392 0.695       
RaceBlack             0.132 1.141    1.059   0.143   9.086  0.125 0.901       
RaceWhite             0.088 1.092    1.021   0.148   8.075  0.087 0.931       
Purity               -0.092 0.912    0.380   0.433   1.919 -0.243 0.808       
FAM83H               -0.091 0.913    0.117   0.726   1.147 -0.785 0.433       
Rsquare = 0.177 (max possible = 9.65e-01 )
Likelihood ratio test p = 1.68e-14 
Wald test p = 1.57e-14 
Score (logrank) test p = 1.01e-17 

NK cell_MCPCOUNTER in KIRP (n=290):
Model: Surv(OS, EVENT) ~ `NK cell_MCPCOUNTER` + Age + Stage + Gender + Race + Purity + `FAM83H` 
219 patients with 34 dying ( 71 missing obs. )
                       coef     HR se(coef) 95%CI_l 95%CI_u      z     p signif
`NK cell_MCPCOUNTER`  0.046  1.047    0.026   0.995   1.102  1.785 0.074      ·
Age                   0.010  1.010    0.016   0.978   1.043  0.613 0.540       
Stage2               -0.426  0.653    1.055   0.083   5.166 -0.404 0.686       
Stage3                1.550  4.709    0.437   2.001  11.084  3.548 0.000    ***
Stage4                2.714 15.094    0.507   5.588  40.772  5.354 0.000    ***
Gendermale           -0.536  0.585    0.398   0.268   1.277 -1.345 0.178       
RaceBlack            -1.972  0.139    1.201   0.013   1.466 -1.641 0.101       
RaceWhite            -2.082  0.125    1.186   0.012   1.274 -1.756 0.079      ·
Purity               -0.225  0.799    0.764   0.179   3.569 -0.294 0.769       
FAM83H               -0.004  0.996    0.195   0.680   1.459 -0.020 0.984       
Rsquare = 0.172 (max possible = 7.58e-01 )
Likelihood ratio test p = 1.02e-05 
Wald test p = 2.12e-06 
Score (logrank) test p = 1.27e-10 

NK cell_MCPCOUNTER in LGG (n=516):
Model: Surv(OS, EVENT) ~ `NK cell_MCPCOUNTER` + Age + Gender + Race + Purity + `FAM83H` 
463 patients with 112 dying ( 53 missing obs. )
                       coef          HR se(coef) 95%CI_l 95%CI_u      z     p
`NK cell_MCPCOUNTER` -0.068       0.934    0.093   0.779   1.120 -0.734 0.463
Age                   0.062       1.063    0.008   1.047   1.080  7.606 0.000
Gendermale            0.089       1.094    0.195   0.747   1.602  0.460 0.646
RaceBlack            15.341 4597755.797 2003.791   0.000     Inf  0.008 0.994
RaceWhite            15.389 4825323.610 2003.791   0.000     Inf  0.008 0.994
Purity               -1.026       0.359    0.435   0.153   0.841 -2.357 0.018
FAM83H                0.007       1.007    0.186   0.699   1.450  0.039 0.969
                     signif
`NK cell_MCPCOUNTER`       
Age                     ***
Gendermale                 
RaceBlack                  
RaceWhite                  
Purity                    *
FAM83H                     
Rsquare = 0.137 (max possible = 9.07e-01 )
Likelihood ratio test p = 3.13e-12 
Wald test p = 3.41e-12 
Score (logrank) test p = 2.34e-13 

NK cell_MCPCOUNTER in LIHC (n=371):
Model: Surv(OS, EVENT) ~ `NK cell_MCPCOUNTER` + Age + Stage + Gender + Race + Purity + `FAM83H` 
310 patients with 106 dying ( 61 missing obs. )
                       coef    HR se(coef) 95%CI_l 95%CI_u      z     p signif
`NK cell_MCPCOUNTER` -0.018 0.982    0.058   0.876   1.101 -0.310 0.756       
Age                   0.010 1.010    0.008   0.994   1.026  1.231 0.218       
Stage2                0.311 1.364    0.261   0.818   2.276  1.190 0.234       
Stage3                0.944 2.571    0.235   1.623   4.071  4.025 0.000    ***
Stage4                1.603 4.966    0.624   1.460  16.889  2.566 0.010      *
Gendermale           -0.167 0.846    0.230   0.539   1.328 -0.726 0.468       
RaceBlack             0.902 2.466    0.490   0.944   6.440  1.842 0.065      ·
RaceWhite             0.019 1.019    0.240   0.637   1.630  0.079 0.937       
Purity                0.483 1.620    0.493   0.617   4.259  0.979 0.328       
FAM83H                0.048 1.049    0.111   0.844   1.304  0.429 0.668       
Rsquare = 0.086 (max possible = 9.66e-01 )
Likelihood ratio test p = 2e-03 
Wald test p = 1.25e-03 
Score (logrank) test p = 4.92e-04 

NK cell_MCPCOUNTER in LUAD (n=515):
Model: Surv(OS, EVENT) ~ `NK cell_MCPCOUNTER` + Age + Stage + Gender + Race + Purity + `FAM83H` 
421 patients with 150 dying ( 94 missing obs. )
                       coef           HR se(coef) 95%CI_l 95%CI_u      z     p
`NK cell_MCPCOUNTER` -0.011        0.989    0.011   0.968   1.010 -1.013 0.311
Age                   0.005        1.005    0.009   0.988   1.023  0.590 0.555
Stage2                0.835        2.304    0.202   1.552   3.420  4.141 0.000
Stage3                0.943        2.567    0.220   1.669   3.948  4.291 0.000
Stage4                0.985        2.677    0.335   1.388   5.163  2.939 0.003
Gendermale           -0.034        0.966    0.173   0.688   1.357 -0.199 0.843
RaceBlack            16.112  9937819.531 1905.814   0.000     Inf  0.008 0.993
RaceWhite            16.308 12094849.438 1905.814   0.000     Inf  0.009 0.993
Purity                0.542        1.719    0.349   0.867   3.406  1.552 0.121
FAM83H                0.141        1.152    0.100   0.946   1.403  1.406 0.160
                     signif
`NK cell_MCPCOUNTER`       
Age                        
Stage2                  ***
Stage3                  ***
Stage4                   **
Gendermale                 
RaceBlack                  
RaceWhite                  
Purity                     
FAM83H                     
Rsquare = 0.107 (max possible = 9.74e-01 )
Likelihood ratio test p = 6.99e-07 
Wald test p = 2.63e-05 
Score (logrank) test p = 2.19e-06 

NK cell_MCPCOUNTER in LUSC (n=501):
Model: Surv(OS, EVENT) ~ `NK cell_MCPCOUNTER` + Age + Stage + Gender + Race + Purity + `FAM83H` 
370 patients with 161 dying ( 131 missing obs. )
                       coef    HR se(coef) 95%CI_l 95%CI_u      z     p signif
`NK cell_MCPCOUNTER`  0.000 1.000    0.022   0.959   1.043  0.016 0.988       
Age                   0.016 1.016    0.009   0.997   1.035  1.676 0.094      ·
Stage2                0.169 1.184    0.189   0.817   1.716  0.892 0.372       
Stage3                0.556 1.744    0.217   1.139   2.671  2.559 0.010      *
Stage4                0.737 2.089    0.792   0.443   9.857  0.931 0.352       
Gendermale            0.407 1.503    0.195   1.026   2.202  2.090 0.037      *
RaceBlack            -0.047 0.954    0.606   0.291   3.126 -0.078 0.938       
RaceWhite            -0.546 0.579    0.561   0.193   1.740 -0.973 0.330       
Purity               -0.399 0.671    0.387   0.314   1.432 -1.031 0.302       
FAM83H                0.133 1.143    0.106   0.928   1.407  1.254 0.210       
Rsquare = 0.055 (max possible = 9.87e-01 )
Likelihood ratio test p = 2.29e-02 
Wald test p = 1.85e-02 
Score (logrank) test p = 1.6e-02 

NK cell_MCPCOUNTER in MESO (n=87):
Model: Surv(OS, EVENT) ~ `NK cell_MCPCOUNTER` + Age + Stage + Gender + Race + Purity + `FAM83H` 
85 patients with 72 dying ( 2 missing obs. )
                       coef    HR se(coef) 95%CI_l 95%CI_u      z     p signif
`NK cell_MCPCOUNTER` -0.031 0.969    0.032   0.909   1.033 -0.965 0.335       
Age                   0.020 1.020    0.016   0.988   1.052  1.224 0.221       
Stage2               -0.178 0.837    0.475   0.330   2.124 -0.374 0.708       
Stage3               -0.016 0.984    0.429   0.425   2.281 -0.038 0.970       
Stage4               -0.091 0.913    0.484   0.354   2.357 -0.187 0.851       
Gendermale           -0.142 0.868    0.329   0.455   1.655 -0.430 0.667       
RaceBlack             0.265 1.303    1.534   0.064  26.325  0.173 0.863       
RaceWhite            -0.378 0.685    1.054   0.087   5.405 -0.359 0.720       
Purity               -0.928 0.395    0.585   0.126   1.245 -1.586 0.113       
FAM83H                0.019 1.019    0.175   0.723   1.437  0.109 0.913       
Rsquare = 0.072 (max possible = 9.98e-01 )
Likelihood ratio test p = 7.89e-01 
Wald test p = 7.79e-01 
Score (logrank) test p = 7.72e-01 

NK cell_MCPCOUNTER in OV (n=303):
Model: Surv(OS, EVENT) ~ `NK cell_MCPCOUNTER` + Age + Race + Purity + `FAM83H` 
238 patients with 153 dying ( 65 missing obs. )
                       coef    HR se(coef) 95%CI_l 95%CI_u      z     p signif
`NK cell_MCPCOUNTER`  0.038 1.038    0.053   0.936   1.151  0.713 0.476       
Age                   0.036 1.037    0.008   1.020   1.054  4.369 0.000    ***
RaceBlack            -0.052 0.949    0.577   0.306   2.941 -0.090 0.928       
RaceWhite            -0.152 0.859    0.515   0.313   2.358 -0.295 0.768       
Purity               -0.443 0.642    0.698   0.163   2.523 -0.635 0.526       
FAM83H               -0.028 0.973    0.095   0.807   1.172 -0.291 0.771       
Rsquare = 0.083 (max possible = 9.97e-01 )
Likelihood ratio test p = 2.06e-03 
Wald test p = 1.88e-03 
Score (logrank) test p = 1.57e-03 

NK cell_MCPCOUNTER in PAAD (n=179):
Model: Surv(OS, EVENT) ~ `NK cell_MCPCOUNTER` + Age + Stage + Gender + Race + Purity + `FAM83H` 
165 patients with 89 dying ( 14 missing obs. )
                       coef    HR se(coef) 95%CI_l 95%CI_u      z     p signif
`NK cell_MCPCOUNTER` -0.048 0.953    0.091   0.798   1.138 -0.530 0.596       
Age                   0.020 1.021    0.011   0.999   1.042  1.875 0.061      ·
Stage2                0.582 1.789    0.435   0.763   4.193  1.339 0.181       
Stage3               -0.017 0.983    1.093   0.115   8.369 -0.016 0.987       
Stage4                0.054 1.056    0.826   0.209   5.326  0.065 0.948       
Gendermale           -0.256 0.774    0.222   0.501   1.196 -1.152 0.249       
RaceBlack             0.290 1.336    0.750   0.307   5.811  0.387 0.699       
RaceWhite             0.495 1.641    0.479   0.642   4.191  1.035 0.301       
Purity               -0.810 0.445    0.430   0.191   1.033 -1.885 0.059      ·
FAM83H                0.282 1.325    0.133   1.021   1.720  2.119 0.034      *
Rsquare = 0.122 (max possible = 9.91e-01 )
Likelihood ratio test p = 1.78e-02 
Wald test p = 4.63e-02 
Score (logrank) test p = 3.86e-02 

NK cell_MCPCOUNTER in PCPG (n=181):
Model: Surv(OS, EVENT) ~ `NK cell_MCPCOUNTER` + Age + Gender + Race + Purity + `FAM83H` 
164 patients with 7 dying ( 17 missing obs. )
                        coef           HR   se(coef) 95%CI_l      95%CI_u
`NK cell_MCPCOUNTER`  -1.120 3.260000e-01      1.099   0.038 2.813000e+00
Age                    0.127 1.135000e+00      0.075   0.980 1.314000e+00
Gendermale             1.670 5.313000e+00      1.349   0.377 7.479400e+01
RaceBlack            -10.039 0.000000e+00 389948.827   0.000          Inf
RaceWhite             17.805 5.403703e+07 389616.545   0.000          Inf
Purity                19.158 2.090136e+08      9.964   0.690 6.328312e+16
FAM83H                 3.523 3.387000e+01      1.045   4.372 2.623900e+02
                          z     p signif
`NK cell_MCPCOUNTER` -1.019 0.308       
Age                   1.689 0.091      ·
Gendermale            1.238 0.216       
RaceBlack             0.000 1.000   <NA>
RaceWhite             0.000 1.000   <NA>
Purity                1.923 0.055      ·
FAM83H                3.372 0.001     **
Rsquare = 0.224 (max possible = 3.07e-01 )
Likelihood ratio test p = 6.29e-07 
Wald test p = 7.62e-02 
Score (logrank) test p = 6.45e-06 

NK cell_MCPCOUNTER in PRAD (n=498):
Model: Surv(OS, EVENT) ~ `NK cell_MCPCOUNTER` + Age + Race + Purity + `FAM83H` 
403 patients with 9 dying ( 95 missing obs. )
                       coef           HR se(coef) 95%CI_l 95%CI_u      z     p
`NK cell_MCPCOUNTER`  0.022        1.022    0.286   0.583   1.791  0.077 0.939
Age                   0.011        1.011    0.057   0.904   1.131  0.189 0.850
RaceBlack            14.933  3057507.158 6765.625   0.000     Inf  0.002 0.998
RaceWhite            16.218 11055268.142 6765.624   0.000     Inf  0.002 0.998
Purity                1.200        3.319    1.456   0.191  57.634  0.824 0.410
FAM83H               -0.165        0.848    0.614   0.254   2.828 -0.268 0.789
                     signif
`NK cell_MCPCOUNTER`       
Age                        
RaceBlack                  
RaceWhite                  
Purity                     
FAM83H                     
Rsquare = 0.007 (max possible = 1.83e-01 )
Likelihood ratio test p = 8.35e-01 
Wald test p = 9.26e-01 
Score (logrank) test p = 8.89e-01 

NK cell_MCPCOUNTER in READ (n=166):
Model: Surv(OS, EVENT) ~ `NK cell_MCPCOUNTER` + Age + Stage + Gender + Race + Purity + `FAM83H` 
72 patients with 13 dying ( 94 missing obs. )
                       coef          HR  se(coef) 95%CI_l 95%CI_u      z     p
`NK cell_MCPCOUNTER` -0.171       0.843     0.324   0.447   1.590 -0.528 0.597
Age                   0.095       1.100     0.043   1.011   1.197  2.207 0.027
Stage2               -1.968       0.140     1.305   0.011   1.804 -1.508 0.132
Stage3               -0.655       0.520     1.004   0.073   3.716 -0.652 0.514
Stage4               -0.328       0.720     1.158   0.074   6.968 -0.283 0.777
Gendermale           -0.713       0.490     0.835   0.095   2.515 -0.855 0.393
RaceBlack            -1.661       0.190 53265.110   0.000     Inf  0.000 1.000
RaceWhite            15.694 6546342.995 52722.040   0.000     Inf  0.000 1.000
Purity               -0.982       0.375     1.833   0.010  13.619 -0.536 0.592
FAM83H                0.020       1.021     0.706   0.256   4.070  0.029 0.977
                     signif
`NK cell_MCPCOUNTER`       
Age                       *
Stage2                     
Stage3                     
Stage4                     
Gendermale                 
RaceBlack              <NA>
RaceWhite              <NA>
Purity                     
FAM83H                     
Rsquare = 0.236 (max possible = 7.04e-01 )
Likelihood ratio test p = 3.57e-02 
Wald test p = 9.75e-01 
Score (logrank) test p = 7.2e-02 

NK cell_MCPCOUNTER in SARC (n=260):
Model: Surv(OS, EVENT) ~ `NK cell_MCPCOUNTER` + Age + Gender + Race + Purity + `FAM83H` 
233 patients with 90 dying ( 27 missing obs. )
                       coef    HR se(coef) 95%CI_l 95%CI_u      z     p signif
`NK cell_MCPCOUNTER` -0.078 0.925    0.036   0.861   0.993 -2.152 0.031      *
Age                   0.026 1.027    0.008   1.010   1.044  3.197 0.001     **
Gendermale           -0.025 0.975    0.229   0.623   1.526 -0.111 0.912       
RaceBlack            -0.158 0.854    1.087   0.101   7.187 -0.146 0.884       
RaceWhite            -0.638 0.529    1.024   0.071   3.935 -0.623 0.534       
Purity                0.993 2.700    0.585   0.858   8.493  1.699 0.089      ·
FAM83H                0.116 1.123    0.114   0.899   1.403  1.023 0.307       
Rsquare = 0.074 (max possible = 9.75e-01 )
Likelihood ratio test p = 1.28e-02 
Wald test p = 2.47e-02 
Score (logrank) test p = 2.26e-02 

NK cell_MCPCOUNTER in SKCM (n=471):
Model: Surv(OS, EVENT) ~ `NK cell_MCPCOUNTER` + Age + Stage + Gender + Race + Purity + `FAM83H` 
390 patients with 186 dying ( 81 missing obs. )
                       coef    HR se(coef) 95%CI_l 95%CI_u      z     p signif
`NK cell_MCPCOUNTER` -0.022 0.978    0.018   0.944   1.014 -1.189 0.235       
Age                   0.017 1.017    0.005   1.006   1.028  3.172 0.002     **
Stage2                0.207 1.230    0.220   0.799   1.893  0.941 0.347       
Stage3                0.614 1.847    0.204   1.238   2.756  3.004 0.003     **
Stage4                1.349 3.853    0.351   1.936   7.667  3.842 0.000    ***
Gendermale           -0.087 0.916    0.158   0.672   1.249 -0.553 0.580       
RaceWhite            -1.190 0.304    0.403   0.138   0.670 -2.953 0.003     **
Purity                0.727 2.069    0.378   0.986   4.342  1.922 0.055      ·
FAM83H                0.206 1.228    0.075   1.061   1.422  2.755 0.006     **
Rsquare = 0.148 (max possible = 9.92e-01 )
Likelihood ratio test p = 4.09e-10 
Wald test p = 7.31e-10 
Score (logrank) test p = 6.02e-11 

NK cell_MCPCOUNTER in SKCM-Primary (n=103):
Model: Surv(OS, EVENT) ~ `NK cell_MCPCOUNTER` + Age + Stage + Gender + Race + Purity + `FAM83H` 
94 patients with 26 dying ( 9 missing obs. )
                       coef           HR se(coef) 95%CI_l 95%CI_u      z     p
`NK cell_MCPCOUNTER`  0.029 1.030000e+00    0.108   0.833   1.272  0.270 0.787
Age                   0.012 1.012000e+00    0.016   0.980   1.045  0.727 0.467
Stage2               17.589 4.352035e+07 6213.932   0.000     Inf  0.003 0.998
Stage3               18.076 7.086526e+07 6213.932   0.000     Inf  0.003 0.998
Stage4               20.421 7.394612e+08 6213.932   0.000     Inf  0.003 0.997
Gendermale            0.205 1.228000e+00    0.442   0.516   2.923  0.464 0.642
RaceWhite            -1.197 3.020000e-01    0.647   0.085   1.074 -1.850 0.064
Purity                0.619 1.857000e+00    1.164   0.190  18.172  0.532 0.595
FAM83H                0.184 1.202000e+00    0.263   0.718   2.010  0.699 0.484
                     signif
`NK cell_MCPCOUNTER`       
Age                        
Stage2                     
Stage3                     
Stage4                     
Gendermale                 
RaceWhite                 ·
Purity                     
FAM83H                     
Rsquare = 0.151 (max possible = 8.69e-01 )
Likelihood ratio test p = 8.05e-02 
Wald test p = 7.1e-02 
Score (logrank) test p = 6.69e-03 

NK cell_MCPCOUNTER in SKCM-Metastasis (n=368):
Model: Surv(OS, EVENT) ~ `NK cell_MCPCOUNTER` + Age + Stage + Gender + Race + Purity + `FAM83H` 
296 patients with 160 dying ( 72 missing obs. )
                       coef    HR se(coef) 95%CI_l 95%CI_u      z     p signif
`NK cell_MCPCOUNTER` -0.018 0.982    0.018   0.948   1.018 -0.985 0.325       
Age                   0.019 1.019    0.006   1.008   1.031  3.337 0.001     **
Stage2                0.108 1.114    0.231   0.708   1.753  0.466 0.641       
Stage3                0.568 1.765    0.209   1.172   2.660  2.717 0.007     **
Stage4                1.111 3.037    0.399   1.389   6.639  2.784 0.005     **
Gendermale           -0.104 0.901    0.173   0.642   1.266 -0.598 0.550       
RaceWhite            -1.073 0.342    0.600   0.105   1.109 -1.788 0.074      ·
Purity                0.849 2.337    0.412   1.042   5.238  2.061 0.039      *
FAM83H                0.179 1.196    0.081   1.021   1.400  2.212 0.027      *
Rsquare = 0.154 (max possible = 9.95e-01 )
Likelihood ratio test p = 1.29e-07 
Wald test p = 4.32e-07 
Score (logrank) test p = 1.18e-07 

NK cell_MCPCOUNTER in STAD (n=415):
Model: Surv(OS, EVENT) ~ `NK cell_MCPCOUNTER` + Age + Stage + Gender + Race + Purity + `FAM83H` 
289 patients with 111 dying ( 126 missing obs. )
                       coef    HR se(coef) 95%CI_l 95%CI_u      z     p signif
`NK cell_MCPCOUNTER` -0.003 0.997    0.020   0.958   1.038 -0.128 0.898       
Age                   0.031 1.031    0.010   1.011   1.052  2.994 0.003     **
Stage2                0.626 1.870    0.395   0.862   4.059  1.583 0.113       
Stage3                0.990 2.690    0.365   1.315   5.503  2.711 0.007     **
Stage4                1.439 4.216    0.506   1.565  11.361  2.845 0.004     **
Gendermale            0.188 1.207    0.209   0.801   1.818  0.900 0.368       
RaceBlack             0.439 1.551    0.455   0.636   3.781  0.965 0.335       
RaceWhite             0.173 1.188    0.246   0.734   1.925  0.702 0.483       
Purity               -0.484 0.616    0.380   0.293   1.297 -1.275 0.202       
FAM83H               -0.230 0.795    0.087   0.670   0.943 -2.630 0.009     **
Rsquare = 0.09 (max possible = 9.79e-01 )
Likelihood ratio test p = 2.4e-03 
Wald test p = 2.69e-03 
Score (logrank) test p = 2.38e-03 

NK cell_MCPCOUNTER in TGCT (n=150):
Model: Surv(OS, EVENT) ~ `NK cell_MCPCOUNTER` + Age + Stage + Race + Purity + `FAM83H` 
75 patients with 2 dying ( 75 missing obs. )
                        coef           HR   se(coef) 95%CI_l 95%CI_u      z
`NK cell_MCPCOUNTER`   4.451 8.574300e+01   1915.382       0     Inf  0.002
Age                   -2.312 9.900000e-02    431.696       0     Inf -0.005
Stage2               -18.014 0.000000e+00  10794.206       0     Inf -0.002
Stage3                17.341 3.397531e+07  25364.775       0     Inf  0.001
RaceBlack              9.454 1.275279e+04 187939.491       0     Inf  0.000
RaceWhite            -92.371 0.000000e+00 187954.643       0     Inf  0.000
Purity                41.541 1.099200e+18  52486.837       0     Inf  0.001
FAM83H                -1.242 2.890000e-01   3413.034       0     Inf  0.000
                         p signif
`NK cell_MCPCOUNTER` 0.998       
Age                  0.996       
Stage2               0.999       
Stage3               0.999       
RaceBlack            1.000   <NA>
RaceWhite            1.000   <NA>
Purity               0.999       
FAM83H               1.000   <NA>
Rsquare = 0.14 (max possible = 1.4e-01 )
Likelihood ratio test p = 1.84e-01 
Wald test p = 1e+00 
Score (logrank) test p = 5.07e-03 

NK cell_MCPCOUNTER in THCA (n=509):
Model: Surv(OS, EVENT) ~ `NK cell_MCPCOUNTER` + Age + Stage + Gender + Race + Purity + `FAM83H` 
395 patients with 16 dying ( 114 missing obs. )
                       coef           HR se(coef) 95%CI_l 95%CI_u      z     p
`NK cell_MCPCOUNTER` -0.063        0.939    0.273   0.550   1.603 -0.232 0.817
Age                   0.166        1.180    0.032   1.108   1.257  5.154 0.000
Stage2               -0.749        0.473    1.115   0.053   4.207 -0.672 0.502
Stage3                0.257        1.293    0.858   0.241   6.948  0.299 0.765
Stage4                1.535        4.641    1.025   0.622  34.630  1.497 0.134
Gendermale           -0.042        0.959    0.651   0.268   3.438 -0.064 0.949
RaceBlack            17.842 56035859.021 9592.919   0.000     Inf  0.002 0.999
RaceWhite            17.535 41248226.475 9592.919   0.000     Inf  0.002 0.999
Purity                2.398       10.997    1.149   1.157 104.556  2.087 0.037
FAM83H                1.540        4.663    0.615   1.398  15.553  2.506 0.012
                     signif
`NK cell_MCPCOUNTER`       
Age                     ***
Stage2                     
Stage3                     
Stage4                     
Gendermale                 
RaceBlack                  
RaceWhite                  
Purity                    *
FAM83H                    *
Rsquare = 0.162 (max possible = 3.47e-01 )
Likelihood ratio test p = 4.65e-11 
Wald test p = 8.88e-04 
Score (logrank) test p = 3.88e-11 

NK cell_MCPCOUNTER in THYM (n=120):
Model: Surv(OS, EVENT) ~ `NK cell_MCPCOUNTER` + Age + Gender + Race + Purity + `FAM83H` 
113 patients with 9 dying ( 7 missing obs. )
                        coef    HR  se(coef) 95%CI_l 95%CI_u      z     p
`NK cell_MCPCOUNTER`   0.077 1.081     0.070   0.943   1.238  1.114 0.265
Age                    0.029 1.030     0.035   0.961   1.103  0.837 0.403
Gendermale             0.125 1.133     0.881   0.202   6.363  0.141 0.888
RaceBlack            -16.410 0.000 12003.132   0.000     Inf -0.001 0.999
RaceWhite              0.560 1.751     1.204   0.165  18.546  0.465 0.642
Purity                -0.278 0.757     1.250   0.065   8.785 -0.222 0.824
FAM83H                 0.355 1.427     0.446   0.596   3.417  0.797 0.425
                     signif
`NK cell_MCPCOUNTER`       
Age                        
Gendermale                 
RaceBlack                  
RaceWhite                  
Purity                     
FAM83H                     
Rsquare = 0.064 (max possible = 4.51e-01 )
Likelihood ratio test p = 3.8e-01 
Wald test p = 4.82e-01 
Score (logrank) test p = 2.82e-01 

NK cell_MCPCOUNTER in UCEC (n=545):
Model: Surv(OS, EVENT) ~ `NK cell_MCPCOUNTER` + Age + Race + Purity + `FAM83H` 
85 patients with 16 dying ( 460 missing obs. )
                       coef    HR se(coef) 95%CI_l 95%CI_u      z     p signif
`NK cell_MCPCOUNTER` -0.225 0.798    0.231   0.508   1.254 -0.977 0.329       
Age                  -0.004 0.996    0.029   0.941   1.054 -0.147 0.883       
RaceWhite             1.492 4.448    0.700   1.127  17.547  2.131 0.033      *
Purity                0.831 2.296    1.161   0.236  22.340  0.716 0.474       
FAM83H               -0.002 0.998    0.415   0.443   2.251 -0.004 0.997       
Rsquare = 0.095 (max possible = 7.29e-01 )
Likelihood ratio test p = 1.3e-01 
Wald test p = 2.59e-01 
Score (logrank) test p = 1.83e-01 

NK cell_MCPCOUNTER in UCS (n=57):
Model: Surv(OS, EVENT) ~ `NK cell_MCPCOUNTER` + Age + Race + Purity + `FAM83H` 
52 patients with 32 dying ( 5 missing obs. )
                       coef           HR se(coef) 95%CI_l 95%CI_u      z     p
`NK cell_MCPCOUNTER` -0.247        0.781    0.315   0.421   1.448 -0.785 0.433
Age                   0.045        1.046    0.025   0.995   1.099  1.773 0.076
RaceBlack            17.210 29806753.887 6507.075   0.000     Inf  0.003 0.998
RaceWhite            17.404 36196189.523 6507.075   0.000     Inf  0.003 0.998
Purity               -0.970        0.379    1.201   0.036   3.992 -0.808 0.419
FAM83H                0.018        1.018    0.185   0.709   1.461  0.095 0.924
                     signif
`NK cell_MCPCOUNTER`       
Age                       ·
RaceBlack                  
RaceWhite                  
Purity                     
FAM83H                     
Rsquare = 0.13 (max possible = 9.83e-01 )
Likelihood ratio test p = 2.97e-01 
Wald test p = 4.27e-01 
Score (logrank) test p = 3.23e-01 

NK cell_MCPCOUNTER in UVM (n=80):
Model: Surv(OS, EVENT) ~ `NK cell_MCPCOUNTER` + Age + Stage + Gender + Purity + `FAM83H` 
77 patients with 22 dying ( 3 missing obs. )
                      coef     HR se(coef) 95%CI_l 95%CI_u     z     p signif
`NK cell_MCPCOUNTER` 0.533  1.705    0.224   1.099   2.643 2.383 0.017      *
Age                  0.044  1.045    0.021   1.003   1.088 2.101 0.036      *
Stage3               0.019  1.019    0.520   0.368   2.823 0.037 0.971       
Stage4               3.726 41.533    1.228   3.744 460.777 3.035 0.002     **
Gendermale           0.470  1.600    0.482   0.623   4.113 0.976 0.329       
Purity               2.270  9.682    1.412   0.608 154.177 1.608 0.108       
FAM83H               0.210  1.234    0.345   0.627   2.427 0.608 0.543       
Rsquare = 0.306 (max possible = 8.72e-01 )
Likelihood ratio test p = 2.07e-04 
Wald test p = 2.18e-03 
Score (logrank) test p = 1e-09 

NK cell_QUANTISEQ in ACC (n=79):
Model: Surv(OS, EVENT) ~ `NK cell_QUANTISEQ` + Age + Gender + Race + Purity + `FAM83H` 
64 patients with 24 dying ( 15 missing obs. )
                       coef           HR  se(coef) 95%CI_l     95%CI_u      z
`NK cell_QUANTISEQ` -75.034        0.000    45.734   0.000 2197068.762 -1.641
Age                   0.012        1.012     0.014   0.985       1.040  0.865
Gendermale            0.600        1.822     0.429   0.786       4.224  1.398
RaceBlack            -1.104        0.331 14514.368   0.000         Inf  0.000
RaceWhite            16.610 16361068.387 12650.930   0.000         Inf  0.001
Purity                0.675        1.963     2.257   0.024     163.662  0.299
FAM83H                0.660        1.934     0.206   1.293       2.894  3.208
                        p signif
`NK cell_QUANTISEQ` 0.101       
Age                 0.387       
Gendermale          0.162       
RaceBlack           1.000   <NA>
RaceWhite           0.999       
Purity              0.765       
FAM83H              0.001     **
Rsquare = 0.244 (max possible = 9.38e-01 )
Likelihood ratio test p = 1.24e-02 
Wald test p = 4.08e-02 
Score (logrank) test p = 1.21e-02 

NK cell_QUANTISEQ in BLCA (n=408):
Model: Surv(OS, EVENT) ~ `NK cell_QUANTISEQ` + Age + Stage + Gender + Race + Purity + `FAM83H` 
348 patients with 160 dying ( 60 missing obs. )
                      coef          HR se(coef) 95%CI_l      95%CI_u      z
`NK cell_QUANTISEQ`  0.809       2.245   10.954   0.000 4.736356e+09  0.074
Age                  0.033       1.034    0.009   1.017 1.052000e+00  3.856
Stage2              14.530 2042999.026 1857.482   0.000          Inf  0.008
Stage3              14.954 3120628.527 1857.482   0.000          Inf  0.008
Stage4              15.499 5384448.142 1857.482   0.000          Inf  0.008
Gendermale          -0.169       0.844    0.179   0.595 1.198000e+00 -0.947
RaceBlack            0.699       2.012    0.447   0.837 4.835000e+00  1.563
RaceWhite            0.105       1.111    0.356   0.553 2.232000e+00  0.296
Purity               0.150       1.162    0.340   0.597 2.263000e+00  0.441
FAM83H              -0.035       0.966    0.097   0.798 1.169000e+00 -0.359
                        p signif
`NK cell_QUANTISEQ` 0.941       
Age                 0.000    ***
Stage2              0.994       
Stage3              0.994       
Stage4              0.993       
Gendermale          0.344       
RaceBlack           0.118       
RaceWhite           0.768       
Purity              0.659       
FAM83H              0.720       
Rsquare = 0.131 (max possible = 9.91e-01 )
Likelihood ratio test p = 4.68e-07 
Wald test p = 2.67e-06 
Score (logrank) test p = 7.5e-07 

NK cell_QUANTISEQ in BRCA (n=1100):
Model: Surv(OS, EVENT) ~ `NK cell_QUANTISEQ` + Age + Stage + Gender + Race + Purity + `FAM83H` 
878 patients with 121 dying ( 222 missing obs. )
                       coef     HR se(coef) 95%CI_l    95%CI_u      z     p
`NK cell_QUANTISEQ` -26.477  0.000   19.709   0.000 189411.050 -1.343 0.179
Age                   0.036  1.037    0.008   1.021      1.052  4.769 0.000
Stage2                0.410  1.507    0.304   0.831      2.733  1.352 0.176
Stage3                1.200  3.321    0.313   1.798      6.135  3.834 0.000
Stage4                2.482 11.969    0.389   5.582     25.664  6.379 0.000
Gendermale            0.013  1.013    1.008   0.141      7.300  0.013 0.990
RaceBlack             0.107  1.113    0.622   0.329      3.767  0.172 0.864
RaceWhite            -0.200  0.819    0.596   0.255      2.635 -0.335 0.738
Purity                0.541  1.718    0.437   0.730      4.043  1.240 0.215
FAM83H               -0.038  0.963    0.127   0.751      1.235 -0.299 0.765
                    signif
`NK cell_QUANTISEQ`       
Age                    ***
Stage2                    
Stage3                 ***
Stage4                 ***
Gendermale                
RaceBlack                 
RaceWhite                 
Purity                    
FAM83H                    
Rsquare = 0.083 (max possible = 7.85e-01 )
Likelihood ratio test p = 2.88e-12 
Wald test p = 8.62e-16 
Score (logrank) test p = 1.22e-21 

NK cell_QUANTISEQ in BRCA-Basal (n=191):
Model: Surv(OS, EVENT) ~ `NK cell_QUANTISEQ` + Age + Stage + Race + Purity + `FAM83H` 
163 patients with 24 dying ( 28 missing obs. )
                       coef           HR se(coef) 95%CI_l      95%CI_u      z
`NK cell_QUANTISEQ` -33.666 0.000000e+00   30.990   0.000 5.723332e+11 -1.086
Age                   0.012 1.012000e+00    0.018   0.977 1.048000e+00  0.666
Stage2               18.642 1.247488e+08 6494.434   0.000          Inf  0.003
Stage3               20.103 5.380231e+08 6494.434   0.000          Inf  0.003
Stage4               21.502 2.178685e+09 6494.434   0.000          Inf  0.003
RaceBlack            -0.473 6.230000e-01    1.160   0.064 6.051000e+00 -0.408
RaceWhite            -0.924 3.970000e-01    1.151   0.042 3.786000e+00 -0.803
Purity                1.138 3.121000e+00    1.015   0.427 2.280300e+01  1.122
FAM83H                0.302 1.352000e+00    0.305   0.744 2.456000e+00  0.990
                        p signif
`NK cell_QUANTISEQ` 0.277       
Age                 0.506       
Stage2              0.998       
Stage3              0.998       
Stage4              0.997       
RaceBlack           0.684       
RaceWhite           0.422       
Purity              0.262       
FAM83H              0.322       
Rsquare = 0.172 (max possible = 7.18e-01 )
Likelihood ratio test p = 3.2e-04 
Wald test p = 5.97e-03 
Score (logrank) test p = 3.5e-06 

NK cell_QUANTISEQ in BRCA-Her2 (n=82):
Model: Surv(OS, EVENT) ~ `NK cell_QUANTISEQ` + Age + Stage + Race + Purity + `FAM83H` 
59 patients with 11 dying ( 23 missing obs. )
                        coef           HR  se(coef) 95%CI_l      95%CI_u      z
`NK cell_QUANTISEQ` -255.697 0.000000e+00   202.851   0.000 4.159527e+61 -1.261
Age                    0.020 1.021000e+00     0.029   0.964 1.080000e+00  0.704
Stage2                17.709 4.908815e+07 14137.969   0.000          Inf  0.001
Stage3                19.784 3.908114e+08 14137.969   0.000          Inf  0.001
Stage4                    NA           NA     0.000      NA           NA     NA
RaceBlack             -3.502 3.000000e-02     1.898   0.001 1.243000e+00 -1.845
RaceWhite             -2.108 1.220000e-01     1.575   0.006 2.663000e+00 -1.338
Purity                 4.157 6.386000e+01     2.799   0.265 1.540479e+04  1.485
FAM83H                -0.528 5.900000e-01     0.878   0.105 3.299000e+00 -0.601
                        p signif
`NK cell_QUANTISEQ` 0.207       
Age                 0.481       
Stage2              0.999       
Stage3              0.999       
Stage4                 NA   <NA>
RaceBlack           0.065      ·
RaceWhite           0.181       
Purity              0.138       
FAM83H              0.548       
Rsquare = 0.401 (max possible = 6.68e-01 )
Likelihood ratio test p = 1.91e-04 
Wald test p = 2.72e-01 
Score (logrank) test p = 2.4e-14 

NK cell_QUANTISEQ in BRCA-LumA (n=568):
Model: Surv(OS, EVENT) ~ `NK cell_QUANTISEQ` + Age + Stage + Gender + Race + Purity + `FAM83H` 
464 patients with 55 dying ( 104 missing obs. )
                       coef           HR se(coef) 95%CI_l      95%CI_u      z
`NK cell_QUANTISEQ`  18.144 75841321.649   37.959   0.000 1.551917e+40  0.478
Age                   0.049        1.050    0.012   1.026 1.075000e+00  4.105
Stage2                0.324        1.382    0.375   0.663 2.881000e+00  0.864
Stage3                0.846        2.329    0.395   1.073 5.055000e+00  2.139
Stage4                2.186        8.897    0.598   2.756 2.872400e+01  3.655
Gendermale          -15.307        0.000 3471.499   0.000          Inf -0.004
RaceBlack            -0.471        0.624    1.180   0.062 6.302000e+00 -0.400
RaceWhite             0.227        1.255    1.034   0.166 9.521000e+00  0.220
Purity                0.349        1.418    0.642   0.403 4.994000e+00  0.543
FAM83H               -0.006        0.994    0.204   0.666 1.484000e+00 -0.030
                        p signif
`NK cell_QUANTISEQ` 0.633       
Age                 0.000    ***
Stage2              0.388       
Stage3              0.032      *
Stage4              0.000    ***
Gendermale          0.996       
RaceBlack           0.690       
RaceWhite           0.826       
Purity              0.587       
FAM83H              0.976       
Rsquare = 0.07 (max possible = 6.81e-01 )
Likelihood ratio test p = 1.97e-04 
Wald test p = 4.32e-05 
Score (logrank) test p = 8.96e-07 

NK cell_QUANTISEQ in BRCA-LumB (n=219):
Model: Surv(OS, EVENT) ~ `NK cell_QUANTISEQ` + Age + Stage + Gender + Race + Purity + `FAM83H` 
157 patients with 25 dying ( 62 missing obs. )
                        coef           HR se(coef) 95%CI_l      95%CI_u      z
`NK cell_QUANTISEQ` -119.906        0.000   75.697   0.000 2.282643e+12 -1.584
Age                    0.047        1.049    0.021   1.006 1.093000e+00  2.237
Stage2                 0.491        1.634    1.073   0.200 1.337500e+01  0.457
Stage3                 1.199        3.318    1.081   0.399 2.761300e+01  1.109
Stage4                 1.823        6.188    1.194   0.596 6.427100e+01  1.526
Gendermale             1.491        4.440    1.152   0.464 4.245100e+01  1.294
RaceBlack             16.458 14043571.527 6874.789   0.000          Inf  0.002
RaceWhite             15.764  7015342.441 6874.789   0.000          Inf  0.002
Purity                 1.643        5.169    1.395   0.336 7.961300e+01  1.177
FAM83H                -0.316        0.729    0.282   0.419 1.268000e+00 -1.119
                        p signif
`NK cell_QUANTISEQ` 0.113       
Age                 0.025      *
Stage2              0.647       
Stage3              0.267       
Stage4              0.127       
Gendermale          0.196       
RaceBlack           0.998       
RaceWhite           0.998       
Purity              0.239       
FAM83H              0.263       
Rsquare = 0.128 (max possible = 6.98e-01 )
Likelihood ratio test p = 1.78e-02 
Wald test p = 3.23e-02 
Score (logrank) test p = 1.13e-02 

NK cell_QUANTISEQ in CESC (n=306):
Model: Surv(OS, EVENT) ~ `NK cell_QUANTISEQ` + Age + Race + Purity + `FAM83H` 
227 patients with 55 dying ( 79 missing obs. )
                       coef    HR se(coef) 95%CI_l      95%CI_u      z     p
`NK cell_QUANTISEQ` -11.953 0.000   17.219   0.000 2.920867e+09 -0.694 0.488
Age                   0.013 1.013    0.010   0.994 1.033000e+00  1.329 0.184
RaceBlack             0.691 1.997    1.083   0.239 1.667400e+01  0.639 0.523
RaceWhite             0.556 1.744    1.025   0.234 1.299900e+01  0.543 0.587
Purity                0.628 1.873    0.762   0.421 8.341000e+00  0.824 0.410
FAM83H                0.390 1.477    0.203   0.992 2.198000e+00  1.920 0.055
                    signif
`NK cell_QUANTISEQ`       
Age                       
RaceBlack                 
RaceWhite                 
Purity                    
FAM83H                   ·
Rsquare = 0.031 (max possible = 8.91e-01 )
Likelihood ratio test p = 3e-01 
Wald test p = 3.29e-01 
Score (logrank) test p = 3.22e-01 

NK cell_QUANTISEQ in CHOL (n=36):
Model: Surv(OS, EVENT) ~ `NK cell_QUANTISEQ` + Age + Stage + Gender + Race + Purity + `FAM83H` 
36 patients with 18 dying ( 0 missing obs. )
                       coef    HR se(coef) 95%CI_l      95%CI_u      z     p
`NK cell_QUANTISEQ`  -6.844 0.001   48.821   0.000 3.837814e+38 -0.140 0.889
Age                   0.037 1.038    0.025   0.989 1.090000e+00  1.508 0.132
Stage2                1.123 3.073    0.713   0.760 1.243200e+01  1.574 0.115
Stage3              -21.317 0.000 8454.168   0.000          Inf -0.003 0.998
Stage4                1.747 5.738    0.739   1.347 2.444100e+01  2.363 0.018
Gendermale            0.612 1.844    0.617   0.550 6.181000e+00  0.991 0.322
RaceBlack             0.457 1.579    1.458   0.091 2.752600e+01  0.313 0.754
RaceWhite            -1.161 0.313    0.911   0.053 1.869000e+00 -1.274 0.203
Purity                1.218 3.382    1.619   0.142 8.071300e+01  0.753 0.452
FAM83H               -1.221 0.295    0.414   0.131 6.640000e-01 -2.946 0.003
                    signif
`NK cell_QUANTISEQ`       
Age                       
Stage2                    
Stage3                    
Stage4                   *
Gendermale                
RaceBlack                 
RaceWhite                 
Purity                    
FAM83H                  **
Rsquare = 0.428 (max possible = 9.46e-01 )
Likelihood ratio test p = 2.84e-02 
Wald test p = 4.89e-02 
Score (logrank) test p = 5.89e-03 

NK cell_QUANTISEQ in COAD (n=458):
Model: Surv(OS, EVENT) ~ `NK cell_QUANTISEQ` + Age + Stage + Gender + Race + Purity + `FAM83H` 
236 patients with 58 dying ( 222 missing obs. )
                      coef          HR se(coef) 95%CI_l      95%CI_u      z
`NK cell_QUANTISEQ` 14.905 2973623.651   18.565   0.000 1.887609e+22  0.803
Age                  0.028       1.029    0.013   1.004 1.055000e+00  2.242
Stage2               0.459       1.583    0.639   0.453 5.537000e+00  0.719
Stage3               1.122       3.071    0.629   0.894 1.054200e+01  1.783
Stage4               2.292       9.890    0.633   2.860 3.420000e+01  3.620
Gendermale           0.340       1.404    0.290   0.795 2.481000e+00  1.169
RaceBlack           -0.331       0.718    0.854   0.135 3.829000e+00 -0.388
RaceWhite           -0.221       0.802    0.791   0.170 3.777000e+00 -0.279
Purity              -0.498       0.608    0.663   0.166 2.229000e+00 -0.751
FAM83H              -0.138       0.871    0.223   0.563 1.349000e+00 -0.619
                        p signif
`NK cell_QUANTISEQ` 0.422       
Age                 0.025      *
Stage2              0.472       
Stage3              0.075      ·
Stage4              0.000    ***
Gendermale          0.242       
RaceBlack           0.698       
RaceWhite           0.780       
Purity              0.453       
FAM83H              0.536       
Rsquare = 0.129 (max possible = 8.97e-01 )
Likelihood ratio test p = 3.16e-04 
Wald test p = 2.2e-04 
Score (logrank) test p = 2.88e-05 

NK cell_QUANTISEQ in DLBC (n=48):
Model: Surv(OS, EVENT) ~ `NK cell_QUANTISEQ` + Age + Gender + Race + Purity + `FAM83H` 
41 patients with 5 dying ( 7 missing obs. )
                       coef           HR se(coef) 95%CI_l       95%CI_u      z
`NK cell_QUANTISEQ` 210.615 2.942908e+91  215.886   0.000 1.704176e+275  0.976
Age                  -0.015 9.850000e-01    0.058   0.879  1.104000e+00 -0.260
Gendermale            0.144 1.155000e+00    1.432   0.070  1.913500e+01  0.101
RaceBlack            -0.786 4.560000e-01    2.019   0.009  2.382400e+01 -0.389
RaceWhite            -4.620 1.000000e-02    3.506   0.000  9.501000e+00 -1.318
Purity               -1.350 2.590000e-01    2.675   0.001  4.905400e+01 -0.505
FAM83H                1.038 2.822000e+00    0.797   0.592  1.345600e+01  1.302
                        p signif
`NK cell_QUANTISEQ` 0.329       
Age                 0.795       
Gendermale          0.920       
RaceBlack           0.697       
RaceWhite           0.188       
Purity              0.614       
FAM83H              0.193       
Rsquare = 0.228 (max possible = 5.58e-01 )
Likelihood ratio test p = 1.58e-01 
Wald test p = 7.05e-01 
Score (logrank) test p = 1.39e-01 

NK cell_QUANTISEQ in ESCA (n=185):
Model: Surv(OS, EVENT) ~ `NK cell_QUANTISEQ` + Age + Stage + Gender + Race + Purity + `FAM83H` 
140 patients with 47 dying ( 45 missing obs. )
                      coef     HR se(coef) 95%CI_l      95%CI_u      z     p
`NK cell_QUANTISEQ` -8.781  0.000   26.794   0.000 9.845639e+18 -0.328 0.743
Age                  0.007  1.007    0.014   0.980 1.036000e+00  0.513 0.608
Stage2               0.498  1.646    0.672   0.441 6.146000e+00  0.741 0.459
Stage3               1.346  3.842    0.680   1.014 1.455600e+01  1.981 0.048
Stage4               2.822 16.811    0.768   3.728 7.580800e+01  3.672 0.000
Gendermale           0.460  1.583    0.538   0.552 4.543000e+00  0.855 0.393
RaceBlack            0.434  1.543    1.076   0.187 1.271700e+01  0.403 0.687
RaceWhite           -0.147  0.863    0.450   0.357 2.087000e+00 -0.327 0.744
Purity               0.359  1.432    0.788   0.306 6.710000e+00  0.456 0.649
FAM83H              -0.183  0.833    0.157   0.612 1.133000e+00 -1.165 0.244
                    signif
`NK cell_QUANTISEQ`       
Age                       
Stage2                    
Stage3                   *
Stage4                 ***
Gendermale                
RaceBlack                 
RaceWhite                 
Purity                    
FAM83H                    
Rsquare = 0.149 (max possible = 9.32e-01 )
Likelihood ratio test p = 1.23e-02 
Wald test p = 6.54e-03 
Score (logrank) test p = 5.43e-04 

NK cell_QUANTISEQ in GBM (n=153):
Model: Surv(OS, EVENT) ~ `NK cell_QUANTISEQ` + Age + Gender + Race + Purity + `FAM83H` 
135 patients with 108 dying ( 18 missing obs. )
                      coef    HR se(coef) 95%CI_l  95%CI_u      z     p signif
`NK cell_QUANTISEQ` -1.087 0.337    4.967   0.000 5698.928 -0.219 0.827       
Age                  0.030 1.031    0.008   1.014    1.048  3.697 0.000    ***
Gendermale          -0.161 0.851    0.224   0.548    1.320 -0.720 0.471       
RaceBlack            0.590 1.803    0.735   0.427    7.613  0.802 0.422       
RaceWhite           -0.145 0.865    0.620   0.257    2.919 -0.233 0.816       
Purity              -0.611 0.543    0.595   0.169    1.744 -1.026 0.305       
FAM83H               0.403 1.496    0.186   1.040    2.152  2.171 0.030      *
Rsquare = 0.157 (max possible = 9.98e-01 )
Likelihood ratio test p = 1.71e-03 
Wald test p = 2.41e-03 
Score (logrank) test p = 1.94e-03 

NK cell_QUANTISEQ in HNSC (n=522):
Model: Surv(OS, EVENT) ~ `NK cell_QUANTISEQ` + Age + Stage + Gender + Race + Purity + `FAM83H` 
411 patients with 176 dying ( 111 missing obs. )
                       coef    HR se(coef) 95%CI_l 95%CI_u      z     p signif
`NK cell_QUANTISEQ` -38.877 0.000   15.994   0.000   0.001 -2.431 0.015      *
Age                   0.020 1.020    0.008   1.005   1.036  2.644 0.008     **
Stage2                0.642 1.901    0.544   0.655   5.519  1.181 0.238       
Stage3                0.878 2.405    0.537   0.839   6.891  1.634 0.102       
Stage4                1.297 3.659    0.510   1.346   9.947  2.542 0.011      *
Gendermale           -0.196 0.822    0.173   0.585   1.154 -1.133 0.257       
RaceBlack             0.295 1.344    0.562   0.446   4.043  0.525 0.599       
RaceWhite            -0.178 0.837    0.511   0.307   2.281 -0.348 0.728       
Purity               -0.029 0.971    0.364   0.476   1.980 -0.081 0.936       
FAM83H                0.025 1.025    0.125   0.803   1.310  0.201 0.841       
Rsquare = 0.085 (max possible = 9.89e-01 )
Likelihood ratio test p = 7.44e-05 
Wald test p = 3.01e-04 
Score (logrank) test p = 1.97e-04 

NK cell_QUANTISEQ in HNSC-HPV+ (n=98):
Model: Surv(OS, EVENT) ~ `NK cell_QUANTISEQ` + Age + Stage + Gender + Race + Purity + `FAM83H` 
65 patients with 23 dying ( 33 missing obs. )
                       coef           HR  se(coef) 95%CI_l     95%CI_u      z
`NK cell_QUANTISEQ` -51.924 0.000000e+00    41.250   0.000 3.64349e+12 -1.259
Age                   0.003 1.003000e+00     0.027   0.952 1.05700e+00  0.120
Stage2               17.519 4.057509e+07  5539.134   0.000         Inf  0.003
Stage3               17.319 3.321819e+07  5539.134   0.000         Inf  0.003
Stage4               17.615 4.469993e+07  5539.134   0.000         Inf  0.003
Gendermale           -0.267 7.650000e-01     0.577   0.247 2.37400e+00 -0.463
RaceBlack            19.398 2.656643e+08 12785.078   0.000         Inf  0.002
RaceWhite            18.499 1.081144e+08 12785.078   0.000         Inf  0.001
Purity               -1.707 1.810000e-01     1.155   0.019 1.74400e+00 -1.478
FAM83H                0.342 1.408000e+00     0.377   0.672 2.94800e+00  0.907
                        p signif
`NK cell_QUANTISEQ` 0.208       
Age                 0.904       
Stage2              0.997       
Stage3              0.998       
Stage4              0.997       
Gendermale          0.643       
RaceBlack           0.999       
RaceWhite           0.999       
Purity              0.139       
FAM83H              0.364       
Rsquare = 0.146 (max possible = 9.17e-01 )
Likelihood ratio test p = 4.18e-01 
Wald test p = 6.99e-01 
Score (logrank) test p = 5.35e-01 

NK cell_QUANTISEQ in HNSC-HPV- (n=422):
Model: Surv(OS, EVENT) ~ `NK cell_QUANTISEQ` + Age + Stage + Gender + Race + Purity + `FAM83H` 
346 patients with 153 dying ( 76 missing obs. )
                       coef    HR se(coef) 95%CI_l 95%CI_u      z     p signif
`NK cell_QUANTISEQ` -32.281 0.000   18.313   0.000  37.005 -1.763 0.078      ·
Age                   0.026 1.026    0.008   1.009   1.043  3.040 0.002     **
Stage2                0.373 1.451    0.554   0.490   4.299  0.673 0.501       
Stage3                0.712 2.039    0.541   0.706   5.892  1.316 0.188       
Stage4                1.163 3.201    0.512   1.173   8.737  2.271 0.023      *
Gendermale           -0.235 0.790    0.185   0.550   1.136 -1.272 0.203       
RaceBlack             0.109 1.115    0.568   0.366   3.399  0.192 0.848       
RaceWhite            -0.340 0.712    0.513   0.260   1.946 -0.662 0.508       
Purity                0.186 1.204    0.398   0.552   2.627  0.467 0.641       
FAM83H               -0.020 0.980    0.138   0.747   1.284 -0.148 0.882       
Rsquare = 0.094 (max possible = 9.89e-01 )
Likelihood ratio test p = 1.72e-04 
Wald test p = 6.02e-04 
Score (logrank) test p = 4.46e-04 

NK cell_QUANTISEQ in KICH (n=66):
Model: Surv(OS, EVENT) ~ `NK cell_QUANTISEQ` + Age + Stage + Gender + Race + Purity + `FAM83H` 
63 patients with 9 dying ( 3 missing obs. )
                       coef            HR se(coef)       95%CI_l       95%CI_u
`NK cell_QUANTISEQ` 397.069 2.786058e+172   78.978 1.656087e+105 4.687025e+239
Age                   0.069  1.071000e+00    0.030  1.011000e+00  1.135000e+00
Stage2               17.300  3.259889e+07    0.849  6.173806e+06  1.721284e+08
Stage3               19.757  3.803349e+08    0.790  8.080206e+07  1.790235e+09
Stage4               24.225  3.315905e+10    0.919  5.470627e+09  2.009866e+11
Gendermale           -0.068  9.340000e-01    0.742  2.180000e-01  4.002000e+00
RaceBlack           -10.462  0.000000e+00 5667.738  0.000000e+00           Inf
RaceWhite             2.591  1.333700e+01    1.174  1.337000e+00  1.330650e+02
Purity                2.583  1.324300e+01    4.280  3.000000e-03  5.819993e+04
FAM83H               -0.211  8.100000e-01    0.352  4.070000e-01  1.614000e+00
                         z     p signif
`NK cell_QUANTISEQ`  5.028 0.000    ***
Age                  2.338 0.019      *
Stage2              20.377 0.000    ***
Stage3              24.997 0.000    ***
Stage4              26.349 0.000    ***
Gendermale          -0.091 0.927       
RaceBlack           -0.002 0.999       
RaceWhite            2.207 0.027      *
Purity               0.604 0.546       
FAM83H              -0.599 0.549       
Rsquare = 0.401 (max possible = 6.71e-01 )
Likelihood ratio test p = 3.53e-04 
Wald test p = 0e+00 
Score (logrank) test p = 1.03e-08 

NK cell_QUANTISEQ in KIRC (n=533):
Model: Surv(OS, EVENT) ~ `NK cell_QUANTISEQ` + Age + Stage + Gender + Race + Purity + `FAM83H` 
450 patients with 138 dying ( 83 missing obs. )
                       coef    HR se(coef) 95%CI_l      95%CI_u      z     p
`NK cell_QUANTISEQ` -14.480 0.000   16.617   0.000 71750036.554 -0.871 0.384
Age                   0.035 1.035    0.008   1.018        1.053  4.135 0.000
Stage2                0.199 1.220    0.345   0.621        2.400  0.578 0.563
Stage3                0.807 2.241    0.232   1.422        3.532  3.478 0.001
Stage4                1.738 5.686    0.219   3.699        8.742  7.921 0.000
Gendermale           -0.082 0.921    0.184   0.643        1.319 -0.449 0.653
RaceBlack             0.179 1.196    1.058   0.150        9.513  0.169 0.866
RaceWhite             0.065 1.067    1.020   0.144        7.880  0.063 0.950
Purity                0.060 1.062    0.373   0.512        2.205  0.162 0.871
FAM83H               -0.073 0.930    0.118   0.738        1.172 -0.614 0.539
                    signif
`NK cell_QUANTISEQ`       
Age                    ***
Stage2                    
Stage3                  **
Stage4                 ***
Gendermale                
RaceBlack                 
RaceWhite                 
Purity                    
FAM83H                    
Rsquare = 0.176 (max possible = 9.65e-01 )
Likelihood ratio test p = 1.87e-14 
Wald test p = 1.6e-14 
Score (logrank) test p = 9.32e-18 

NK cell_QUANTISEQ in KIRP (n=290):
Model: Surv(OS, EVENT) ~ `NK cell_QUANTISEQ` + Age + Stage + Gender + Race + Purity + `FAM83H` 
219 patients with 34 dying ( 71 missing obs. )
                       coef     HR se(coef) 95%CI_l      95%CI_u      z     p
`NK cell_QUANTISEQ` -52.485  0.000   40.716   0.000 7.306383e+11 -1.289 0.197
Age                   0.005  1.005    0.016   0.975 1.036000e+00  0.303 0.762
Stage2               -0.499  0.607    1.056   0.077 4.806000e+00 -0.473 0.636
Stage3                1.568  4.795    0.429   2.066 1.112600e+01  3.650 0.000
Stage4                2.548 12.780    0.524   4.580 3.566300e+01  4.866 0.000
Gendermale           -0.253  0.776    0.436   0.330 1.825000e+00 -0.581 0.561
RaceBlack            -1.922  0.146    1.191   0.014 1.509000e+00 -1.614 0.106
RaceWhite            -2.116  0.121    1.177   0.012 1.210000e+00 -1.798 0.072
Purity               -0.322  0.725    0.742   0.169 3.101000e+00 -0.434 0.664
FAM83H                0.137  1.147    0.213   0.755 1.742000e+00  0.641 0.521
                    signif
`NK cell_QUANTISEQ`       
Age                       
Stage2                    
Stage3                 ***
Stage4                 ***
Gendermale                
RaceBlack                 
RaceWhite                ·
Purity                    
FAM83H                    
Rsquare = 0.17 (max possible = 7.58e-01 )
Likelihood ratio test p = 1.22e-05 
Wald test p = 3.89e-06 
Score (logrank) test p = 7.18e-10 

NK cell_QUANTISEQ in LGG (n=516):
Model: Surv(OS, EVENT) ~ `NK cell_QUANTISEQ` + Age + Gender + Race + Purity + `FAM83H` 
463 patients with 112 dying ( 53 missing obs. )
                      coef          HR se(coef) 95%CI_l 95%CI_u      z     p
`NK cell_QUANTISEQ` -5.174       0.006    4.011   0.000  14.675 -1.290 0.197
Age                  0.062       1.063    0.008   1.047   1.080  7.609 0.000
Gendermale           0.060       1.061    0.195   0.724   1.556  0.305 0.761
RaceBlack           15.425 5001467.295 2048.273   0.000     Inf  0.008 0.994
RaceWhite           15.403 4891126.089 2048.273   0.000     Inf  0.008 0.994
Purity              -1.056       0.348    0.433   0.149   0.812 -2.441 0.015
FAM83H               0.022       1.022    0.183   0.714   1.463  0.120 0.905
                    signif
`NK cell_QUANTISEQ`       
Age                    ***
Gendermale                
RaceBlack                 
RaceWhite                 
Purity                   *
FAM83H                    
Rsquare = 0.139 (max possible = 9.07e-01 )
Likelihood ratio test p = 1.84e-12 
Wald test p = 2.99e-12 
Score (logrank) test p = 1.79e-13 

NK cell_QUANTISEQ in LIHC (n=371):
Model: Surv(OS, EVENT) ~ `NK cell_QUANTISEQ` + Age + Stage + Gender + Race + Purity + `FAM83H` 
310 patients with 106 dying ( 61 missing obs. )
                       coef    HR se(coef) 95%CI_l    95%CI_u      z     p
`NK cell_QUANTISEQ` -17.761 0.000   15.058   0.000 126916.919 -1.180 0.238
Age                   0.010 1.010    0.008   0.994      1.026  1.198 0.231
Stage2                0.294 1.342    0.262   0.803      2.241  1.123 0.261
Stage3                0.940 2.559    0.236   1.612      4.064  3.984 0.000
Stage4                1.631 5.110    0.622   1.511     17.279  2.624 0.009
Gendermale           -0.124 0.883    0.229   0.563      1.384 -0.543 0.587
RaceBlack             0.956 2.602    0.491   0.994      6.814  1.948 0.051
RaceWhite             0.029 1.030    0.241   0.642      1.653  0.121 0.903
Purity                0.540 1.716    0.472   0.680      4.332  1.144 0.253
FAM83H                0.063 1.065    0.109   0.860      1.319  0.578 0.563
                    signif
`NK cell_QUANTISEQ`       
Age                       
Stage2                    
Stage3                 ***
Stage4                  **
Gendermale                
RaceBlack                ·
RaceWhite                 
Purity                    
FAM83H                    
Rsquare = 0.09 (max possible = 9.66e-01 )
Likelihood ratio test p = 1.2e-03 
Wald test p = 6.89e-04 
Score (logrank) test p = 2.62e-04 

NK cell_QUANTISEQ in LUAD (n=515):
Model: Surv(OS, EVENT) ~ `NK cell_QUANTISEQ` + Age + Stage + Gender + Race + Purity + `FAM83H` 
421 patients with 150 dying ( 94 missing obs. )
                       coef           HR se(coef) 95%CI_l 95%CI_u      z     p
`NK cell_QUANTISEQ` -37.283        0.000   19.586   0.000   3.018 -1.904 0.057
Age                   0.008        1.008    0.009   0.990   1.026  0.897 0.370
Stage2                0.845        2.328    0.202   1.568   3.457  4.188 0.000
Stage3                0.979        2.661    0.220   1.730   4.093  4.457 0.000
Stage4                1.061        2.890    0.335   1.500   5.568  3.172 0.002
Gendermale           -0.103        0.902    0.176   0.639   1.273 -0.585 0.559
RaceBlack            16.230 11180973.621 1893.291   0.000     Inf  0.009 0.993
RaceWhite            16.272 11664984.238 1893.291   0.000     Inf  0.009 0.993
Purity                0.610        1.840    0.349   0.928   3.650  1.745 0.081
FAM83H                0.192        1.212    0.103   0.991   1.483  1.870 0.062
                    signif
`NK cell_QUANTISEQ`      ·
Age                       
Stage2                 ***
Stage3                 ***
Stage4                  **
Gendermale                
RaceBlack                 
RaceWhite                 
Purity                   ·
FAM83H                   ·
Rsquare = 0.109 (max possible = 9.74e-01 )
Likelihood ratio test p = 4.58e-07 
Wald test p = 7.53e-06 
Score (logrank) test p = 8.33e-07 

NK cell_QUANTISEQ in LUSC (n=501):
Model: Surv(OS, EVENT) ~ `NK cell_QUANTISEQ` + Age + Stage + Gender + Race + Purity + `FAM83H` 
370 patients with 161 dying ( 131 missing obs. )
                      coef    HR se(coef) 95%CI_l      95%CI_u      z     p
`NK cell_QUANTISEQ` -7.024 0.001   13.325   0.000 1.955115e+08 -0.527 0.598
Age                  0.016 1.016    0.009   0.998 1.035000e+00  1.720 0.085
Stage2               0.172 1.188    0.189   0.820 1.722000e+00  0.909 0.363
Stage3               0.570 1.769    0.219   1.152 2.716000e+00  2.605 0.009
Stage4               0.735 2.085    0.793   0.440 9.873000e+00  0.926 0.354
Gendermale           0.409 1.505    0.194   1.028 2.202000e+00  2.103 0.035
RaceBlack           -0.024 0.976    0.608   0.297 3.214000e+00 -0.040 0.968
RaceWhite           -0.541 0.582    0.563   0.193 1.755000e+00 -0.961 0.337
Purity              -0.373 0.689    0.373   0.332 1.429000e+00 -1.002 0.317
FAM83H               0.143 1.154    0.107   0.935 1.423000e+00  1.334 0.182
                    signif
`NK cell_QUANTISEQ`       
Age                      ·
Stage2                    
Stage3                  **
Stage4                    
Gendermale               *
RaceBlack                 
RaceWhite                 
Purity                    
FAM83H                    
Rsquare = 0.055 (max possible = 9.87e-01 )
Likelihood ratio test p = 2.09e-02 
Wald test p = 1.68e-02 
Score (logrank) test p = 1.44e-02 

NK cell_QUANTISEQ in MESO (n=87):
Model: Surv(OS, EVENT) ~ `NK cell_QUANTISEQ` + Age + Stage + Gender + Race + Purity + `FAM83H` 
85 patients with 72 dying ( 2 missing obs. )
                       coef    HR se(coef) 95%CI_l      95%CI_u      z     p
`NK cell_QUANTISEQ` -19.305 0.000   18.142   0.000 11427931.598 -1.064 0.287
Age                   0.020 1.020    0.016   0.988        1.053  1.232 0.218
Stage2               -0.135 0.873    0.481   0.341        2.240 -0.281 0.778
Stage3               -0.052 0.950    0.421   0.416        2.168 -0.123 0.902
Stage4               -0.072 0.931    0.486   0.359        2.413 -0.148 0.883
Gendermale           -0.279 0.757    0.339   0.390        1.470 -0.823 0.411
RaceBlack             0.132 1.141    1.527   0.057       22.749  0.086 0.931
RaceWhite            -0.590 0.554    1.050   0.071        4.342 -0.562 0.574
Purity               -0.600 0.549    0.568   0.180        1.669 -1.057 0.290
FAM83H                0.052 1.053    0.180   0.740        1.500  0.288 0.773
                    signif
`NK cell_QUANTISEQ`       
Age                       
Stage2                    
Stage3                    
Stage4                    
Gendermale                
RaceBlack                 
RaceWhite                 
Purity                    
FAM83H                    
Rsquare = 0.073 (max possible = 9.98e-01 )
Likelihood ratio test p = 7.78e-01 
Wald test p = 7.59e-01 
Score (logrank) test p = 7.53e-01 

NK cell_QUANTISEQ in OV (n=303):
Model: Surv(OS, EVENT) ~ `NK cell_QUANTISEQ` + Age + Race + Purity + `FAM83H` 
238 patients with 153 dying ( 65 missing obs. )
                      coef           HR se(coef) 95%CI_l      95%CI_u      z
`NK cell_QUANTISEQ` 19.773 3.866556e+08   11.088   0.141 1.060944e+18  1.783
Age                  0.036 1.037000e+00    0.008   1.020 1.054000e+00  4.369
RaceBlack            0.048 1.050000e+00    0.583   0.335 3.290000e+00  0.083
RaceWhite           -0.027 9.730000e-01    0.523   0.349 2.715000e+00 -0.052
Purity              -0.724 4.850000e-01    0.678   0.128 1.829000e+00 -1.069
FAM83H              -0.043 9.580000e-01    0.095   0.795 1.154000e+00 -0.454
                        p signif
`NK cell_QUANTISEQ` 0.075      ·
Age                 0.000    ***
RaceBlack           0.934       
RaceWhite           0.959       
Purity              0.285       
FAM83H              0.650       
Rsquare = 0.092 (max possible = 9.97e-01 )
Likelihood ratio test p = 7.71e-04 
Wald test p = 5.7e-04 
Score (logrank) test p = 4.86e-04 

NK cell_QUANTISEQ in PAAD (n=179):
Model: Surv(OS, EVENT) ~ `NK cell_QUANTISEQ` + Age + Stage + Gender + Race + Purity + `FAM83H` 
165 patients with 89 dying ( 14 missing obs. )
                       coef    HR se(coef) 95%CI_l   95%CI_u      z     p
`NK cell_QUANTISEQ` -40.786 0.000   26.066   0.000 29790.331 -1.565 0.118
Age                   0.018 1.018    0.011   0.997     1.040  1.672 0.094
Stage2                0.314 1.370    0.447   0.571     3.286  0.704 0.481
Stage3               -0.342 0.711    1.108   0.081     6.235 -0.308 0.758
Stage4               -0.247 0.781    0.837   0.152     4.027 -0.295 0.768
Gendermale           -0.279 0.756    0.218   0.494     1.159 -1.283 0.200
RaceBlack             0.221 1.247    0.749   0.287     5.419  0.295 0.768
RaceWhite             0.338 1.402    0.480   0.547     3.593  0.704 0.481
Purity               -0.689 0.502    0.433   0.215     1.173 -1.591 0.112
FAM83H                0.266 1.305    0.127   1.016     1.675  2.086 0.037
                    signif
`NK cell_QUANTISEQ`       
Age                      ·
Stage2                    
Stage3                    
Stage4                    
Gendermale                
RaceBlack                 
RaceWhite                 
Purity                    
FAM83H                   *
Rsquare = 0.135 (max possible = 9.91e-01 )
Likelihood ratio test p = 7.57e-03 
Wald test p = 3.39e-02 
Score (logrank) test p = 2.68e-02 

NK cell_QUANTISEQ in PCPG (n=181):
Model: Surv(OS, EVENT) ~ `NK cell_QUANTISEQ` + Age + Gender + Race + Purity + `FAM83H` 
164 patients with 7 dying ( 17 missing obs. )
                        coef           HR  se(coef)      95%CI_l      95%CI_u
`NK cell_QUANTISEQ` -293.306 0.000000e+00   101.813 0.000000e+00 0.000000e+00
Age                    0.130 1.139000e+00     0.049 1.035000e+00 1.254000e+00
Gendermale             2.448 1.156900e+01     1.156 1.201000e+00 1.114260e+02
RaceBlack             -7.312 1.000000e-03 10519.707 0.000000e+00          Inf
RaceWhite             14.376 1.751881e+06 10509.717 0.000000e+00          Inf
Purity                29.097 4.330635e+12     5.145 1.805979e+08 1.038462e+17
FAM83H                 4.148 6.333100e+01     0.626 1.855600e+01 2.161520e+02
                         z     p signif
`NK cell_QUANTISEQ` -2.881 0.004     **
Age                  2.672 0.008     **
Gendermale           2.119 0.034      *
RaceBlack           -0.001 0.999       
RaceWhite            0.001 0.999       
Purity               5.655 0.000    ***
FAM83H               6.623 0.000    ***
Rsquare = 0.246 (max possible = 3.07e-01 )
Likelihood ratio test p = 7.83e-08 
Wald test p = 8.05e-18 
Score (logrank) test p = 2.47e-07 

NK cell_QUANTISEQ in PRAD (n=498):
Model: Surv(OS, EVENT) ~ `NK cell_QUANTISEQ` + Age + Race + Purity + `FAM83H` 
403 patients with 9 dying ( 95 missing obs. )
                       coef           HR se(coef) 95%CI_l      95%CI_u      z
`NK cell_QUANTISEQ` -32.954        0.000   54.111   0.000 5.594012e+31 -0.609
Age                   0.009        1.009    0.057   0.903 1.128000e+00  0.154
RaceBlack            15.201  3997985.804 6701.947   0.000          Inf  0.002
RaceWhite            16.341 12492328.137 6701.947   0.000          Inf  0.002
Purity                1.348        3.848    1.483   0.210 7.036900e+01  0.909
FAM83H               -0.133        0.876    0.596   0.272 2.818000e+00 -0.223
                        p signif
`NK cell_QUANTISEQ` 0.543       
Age                 0.877       
RaceBlack           0.998       
RaceWhite           0.998       
Purity              0.363       
FAM83H              0.824       
Rsquare = 0.008 (max possible = 1.83e-01 )
Likelihood ratio test p = 7.88e-01 
Wald test p = 8.94e-01 
Score (logrank) test p = 8.51e-01 

NK cell_QUANTISEQ in READ (n=166):
Model: Surv(OS, EVENT) ~ `NK cell_QUANTISEQ` + Age + Stage + Gender + Race + Purity + `FAM83H` 
72 patients with 13 dying ( 94 missing obs. )
                        coef          HR  se(coef) 95%CI_l      95%CI_u      z
`NK cell_QUANTISEQ` -105.660       0.000    88.296   0.000 1.861489e+29 -1.197
Age                    0.094       1.098     0.041   1.012 1.191000e+00  2.257
Stage2                -1.325       0.266     1.376   0.018 3.942000e+00 -0.963
Stage3                -0.064       0.938     1.084   0.112 7.850000e+00 -0.059
Stage4                 0.098       1.103     1.295   0.087 1.395900e+01  0.076
Gendermale            -0.803       0.448     0.829   0.088 2.273000e+00 -0.969
RaceBlack             -1.584       0.205 53604.604   0.000          Inf  0.000
RaceWhite             15.438 5065226.494 53117.181   0.000          Inf  0.000
Purity                -1.268       0.281     1.808   0.008 9.732000e+00 -0.701
FAM83H                -0.059       0.942     0.707   0.236 3.770000e+00 -0.084
                        p signif
`NK cell_QUANTISEQ` 0.231       
Age                 0.024      *
Stage2              0.336       
Stage3              0.953       
Stage4              0.939       
Gendermale          0.332       
RaceBlack           1.000   <NA>
RaceWhite           1.000   <NA>
Purity              0.483       
FAM83H              0.933       
Rsquare = 0.245 (max possible = 7.04e-01 )
Likelihood ratio test p = 2.73e-02 
Wald test p = 9.36e-01 
Score (logrank) test p = 5.55e-02 

NK cell_QUANTISEQ in SARC (n=260):
Model: Surv(OS, EVENT) ~ `NK cell_QUANTISEQ` + Age + Gender + Race + Purity + `FAM83H` 
233 patients with 90 dying ( 27 missing obs. )
                      coef      HR se(coef) 95%CI_l      95%CI_u      z     p
`NK cell_QUANTISEQ`  6.532 686.516    7.957   0.000 4.067721e+09  0.821 0.412
Age                  0.025   1.025    0.008   1.009 1.042000e+00  2.992 0.003
Gendermale          -0.070   0.933    0.227   0.598 1.455000e+00 -0.307 0.759
RaceBlack           -0.095   0.910    1.094   0.107 7.770000e+00 -0.087 0.931
RaceWhite           -0.382   0.683    1.035   0.090 5.190000e+00 -0.369 0.712
Purity               1.027   2.793    0.591   0.878 8.887000e+00  1.739 0.082
FAM83H               0.154   1.166    0.114   0.933 1.459000e+00  1.350 0.177
                    signif
`NK cell_QUANTISEQ`       
Age                     **
Gendermale                
RaceBlack                 
RaceWhite                 
Purity                   ·
FAM83H                    
Rsquare = 0.053 (max possible = 9.75e-01 )
Likelihood ratio test p = 8.23e-02 
Wald test p = 1.02e-01 
Score (logrank) test p = 1.04e-01 

NK cell_QUANTISEQ in SKCM (n=471):
Model: Surv(OS, EVENT) ~ `NK cell_QUANTISEQ` + Age + Stage + Gender + Race + Purity + `FAM83H` 
390 patients with 186 dying ( 81 missing obs. )
                      coef    HR se(coef) 95%CI_l 95%CI_u      z     p signif
`NK cell_QUANTISEQ` -3.629 0.027    5.004   0.000 482.126 -0.725 0.468       
Age                  0.017 1.017    0.005   1.007   1.028  3.298 0.001     **
Stage2               0.212 1.236    0.220   0.803   1.901  0.963 0.335       
Stage3               0.631 1.879    0.204   1.259   2.803  3.087 0.002     **
Stage4               1.354 3.871    0.351   1.946   7.704  3.856 0.000    ***
Gendermale          -0.082 0.921    0.158   0.676   1.255 -0.519 0.604       
RaceWhite           -1.183 0.306    0.403   0.139   0.675 -2.936 0.003     **
Purity               0.995 2.705    0.349   1.364   5.365  2.848 0.004     **
FAM83H               0.219 1.244    0.074   1.077   1.438  2.959 0.003     **
Rsquare = 0.145 (max possible = 9.92e-01 )
Likelihood ratio test p = 7.7e-10 
Wald test p = 6.07e-10 
Score (logrank) test p = 5.83e-11 

NK cell_QUANTISEQ in SKCM-Primary (n=103):
Model: Surv(OS, EVENT) ~ `NK cell_QUANTISEQ` + Age + Stage + Gender + Race + Purity + `FAM83H` 
94 patients with 26 dying ( 9 missing obs. )
                      coef           HR se(coef) 95%CI_l      95%CI_u      z
`NK cell_QUANTISEQ` 19.753 3.790365e+08   16.944   0.000 1.002843e+23  1.166
Age                  0.013 1.013000e+00    0.016   0.981 1.045000e+00  0.782
Stage2              17.401 3.606421e+07 6247.367   0.000          Inf  0.003
Stage3              17.780 5.267655e+07 6247.367   0.000          Inf  0.003
Stage4              20.583 8.694241e+08 6247.367   0.000          Inf  0.003
Gendermale           0.238 1.268000e+00    0.429   0.547 2.940000e+00  0.554
RaceWhite           -1.291 2.750000e-01    0.647   0.077 9.770000e-01 -1.997
Purity               0.051 1.052000e+00    1.043   0.136 8.131000e+00  0.049
FAM83H               0.221 1.248000e+00    0.260   0.750 2.076000e+00  0.852
                        p signif
`NK cell_QUANTISEQ` 0.244       
Age                 0.434       
Stage2              0.998       
Stage3              0.998       
Stage4              0.997       
Gendermale          0.580       
RaceWhite           0.046      *
Purity              0.961       
FAM83H              0.394       
Rsquare = 0.162 (max possible = 8.69e-01 )
Likelihood ratio test p = 5.51e-02 
Wald test p = 5.16e-02 
Score (logrank) test p = 4.17e-03 

NK cell_QUANTISEQ in SKCM-Metastasis (n=368):
Model: Surv(OS, EVENT) ~ `NK cell_QUANTISEQ` + Age + Stage + Gender + Race + Purity + `FAM83H` 
296 patients with 160 dying ( 72 missing obs. )
                      coef    HR se(coef) 95%CI_l 95%CI_u      z     p signif
`NK cell_QUANTISEQ` -4.961 0.007    5.406   0.000 280.129 -0.918 0.359       
Age                  0.020 1.020    0.006   1.008   1.031  3.445 0.001     **
Stage2               0.111 1.117    0.231   0.710   1.758  0.479 0.632       
Stage3               0.583 1.792    0.209   1.189   2.701  2.789 0.005     **
Stage4               1.123 3.073    0.399   1.406   6.717  2.813 0.005     **
Gendermale          -0.095 0.909    0.173   0.648   1.277 -0.548 0.584       
RaceWhite           -1.042 0.353    0.601   0.109   1.145 -1.734 0.083      ·
Purity               1.114 3.046    0.382   1.441   6.435  2.918 0.004     **
FAM83H               0.185 1.203    0.080   1.028   1.408  2.302 0.021      *
Rsquare = 0.153 (max possible = 9.95e-01 )
Likelihood ratio test p = 1.58e-07 
Wald test p = 2.95e-07 
Score (logrank) test p = 9.23e-08 

NK cell_QUANTISEQ in STAD (n=415):
Model: Surv(OS, EVENT) ~ `NK cell_QUANTISEQ` + Age + Stage + Gender + Race + Purity + `FAM83H` 
289 patients with 111 dying ( 126 missing obs. )
                       coef    HR se(coef) 95%CI_l      95%CI_u      z     p
`NK cell_QUANTISEQ` -13.745 0.000   18.766   0.000 1.008712e+10 -0.732 0.464
Age                   0.031 1.032    0.010   1.011 1.053000e+00  3.041 0.002
Stage2                0.640 1.897    0.395   0.874 4.117000e+00  1.619 0.105
Stage3                1.005 2.731    0.366   1.334 5.593000e+00  2.747 0.006
Stage4                1.424 4.155    0.506   1.543 1.119100e+01  2.817 0.005
Gendermale            0.204 1.226    0.210   0.812 1.851000e+00  0.971 0.332
RaceBlack             0.502 1.653    0.461   0.670 4.075000e+00  1.091 0.275
RaceWhite             0.174 1.191    0.246   0.735 1.929000e+00  0.708 0.479
Purity               -0.492 0.611    0.378   0.292 1.281000e+00 -1.303 0.192
FAM83H               -0.216 0.806    0.089   0.677 9.600000e-01 -2.413 0.016
                    signif
`NK cell_QUANTISEQ`       
Age                     **
Stage2                    
Stage3                  **
Stage4                  **
Gendermale                
RaceBlack                 
RaceWhite                 
Purity                    
FAM83H                   *
Rsquare = 0.092 (max possible = 9.79e-01 )
Likelihood ratio test p = 1.97e-03 
Wald test p = 2.45e-03 
Score (logrank) test p = 2.17e-03 

NK cell_QUANTISEQ in TGCT (n=150):
Model: Surv(OS, EVENT) ~ `NK cell_QUANTISEQ` + Age + Stage + Race + Purity + `FAM83H` 
75 patients with 2 dying ( 75 missing obs. )
                       coef           HR     se(coef) 95%CI_l 95%CI_u      z
`NK cell_QUANTISEQ` 195.098 5.367594e+84  3155138.735       0     Inf  0.000
Age                  -1.661 1.900000e-01     1828.031       0     Inf -0.001
Stage2               -3.138 4.300000e-02    42003.198       0     Inf  0.000
Stage3               12.735 3.393199e+05   120233.285       0     Inf  0.000
RaceBlack            10.335 3.078088e+04 21296419.818       0     Inf  0.000
RaceWhite           -31.170 0.000000e+00 22145357.159       0     Inf  0.000
Purity               10.135 2.520169e+04   223439.072       0     Inf  0.000
FAM83H                0.907 2.477000e+00    15544.979       0     Inf  0.000
                        p signif
`NK cell_QUANTISEQ` 1.000   <NA>
Age                 0.999       
Stage2              1.000   <NA>
Stage3              1.000   <NA>
RaceBlack           1.000   <NA>
RaceWhite           1.000   <NA>
Purity              1.000   <NA>
FAM83H              1.000   <NA>
Rsquare = 0.14 (max possible = 1.4e-01 )
Likelihood ratio test p = 1.84e-01 
Wald test p = 1e+00 
Score (logrank) test p = 4.48e-03 

NK cell_QUANTISEQ in THCA (n=509):
Model: Surv(OS, EVENT) ~ `NK cell_QUANTISEQ` + Age + Stage + Gender + Race + Purity + `FAM83H` 
395 patients with 16 dying ( 114 missing obs. )
                      coef           HR se(coef) 95%CI_l      95%CI_u      z
`NK cell_QUANTISEQ` 11.893   146306.858  110.519   0.000 1.735452e+99  0.108
Age                  0.165        1.179    0.032   1.106 1.257000e+00  5.078
Stage2              -0.737        0.479    1.117   0.054 4.275000e+00 -0.660
Stage3               0.233        1.263    0.857   0.235 6.778000e+00  0.272
Stage4               1.556        4.741    1.018   0.644 3.487900e+01  1.528
Gendermale          -0.073        0.930    0.698   0.237 3.654000e+00 -0.104
RaceBlack           17.111 26995728.417 6739.937   0.000          Inf  0.003
RaceWhite           16.791 19592606.709 6739.937   0.000          Inf  0.002
Purity               2.474       11.872    1.252   1.021 1.380560e+02  1.977
FAM83H               1.501        4.484    0.612   1.350 1.489000e+01  2.451
                        p signif
`NK cell_QUANTISEQ` 0.914       
Age                 0.000    ***
Stage2              0.509       
Stage3              0.786       
Stage4              0.126       
Gendermale          0.917       
RaceBlack           0.998       
RaceWhite           0.998       
Purity              0.048      *
FAM83H              0.014      *
Rsquare = 0.162 (max possible = 3.47e-01 )
Likelihood ratio test p = 4.75e-11 
Wald test p = 8.71e-04 
Score (logrank) test p = 3.14e-11 

NK cell_QUANTISEQ in THYM (n=120):
Model: Surv(OS, EVENT) ~ `NK cell_QUANTISEQ` + Age + Gender + Race + Purity + `FAM83H` 
113 patients with 9 dying ( 7 missing obs. )
                       coef           HR  se(coef) 95%CI_l       95%CI_u      z
`NK cell_QUANTISEQ`  76.915 2.533182e+33    97.936   0.000 5.843019e+116  0.785
Age                   0.037 1.038000e+00     0.032   0.974  1.105000e+00  1.154
Gendermale           -0.241 7.860000e-01     0.768   0.174  3.538000e+00 -0.314
RaceBlack           -15.885 0.000000e+00 11358.678   0.000           Inf -0.001
RaceWhite             0.962 2.617000e+00     1.224   0.238  2.880000e+01  0.786
Purity                0.158 1.172000e+00     1.163   0.120  1.144100e+01  0.136
FAM83H                0.398 1.489000e+00     0.455   0.611  3.630000e+00  0.877
                        p signif
`NK cell_QUANTISEQ` 0.432       
Age                 0.249       
Gendermale          0.753       
RaceBlack           0.999       
RaceWhite           0.432       
Purity              0.892       
FAM83H              0.381       
Rsquare = 0.058 (max possible = 4.51e-01 )
Likelihood ratio test p = 4.55e-01 
Wald test p = 5.91e-01 
Score (logrank) test p = 4.51e-01 

NK cell_QUANTISEQ in UCEC (n=545):
Model: Surv(OS, EVENT) ~ `NK cell_QUANTISEQ` + Age + Race + Purity + `FAM83H` 
85 patients with 16 dying ( 460 missing obs. )
                      coef           HR se(coef) 95%CI_l      95%CI_u     z
`NK cell_QUANTISEQ` 33.580 3.832398e+14   24.707   0.000 4.116003e+35 1.359
Age                  0.004 1.004000e+00    0.028   0.950 1.060000e+00 0.131
RaceWhite            1.449 4.261000e+00    0.679   1.126 1.612900e+01 2.134
Purity               0.785 2.193000e+00    1.229   0.197 2.437400e+01 0.639
FAM83H               0.210 1.233000e+00    0.385   0.580 2.625000e+00 0.544
                        p signif
`NK cell_QUANTISEQ` 0.174       
Age                 0.895       
RaceWhite           0.033      *
Purity              0.523       
FAM83H              0.586       
Rsquare = 0.098 (max possible = 7.29e-01 )
Likelihood ratio test p = 1.17e-01 
Wald test p = 1.64e-01 
Score (logrank) test p = 1.14e-01 

NK cell_QUANTISEQ in UCS (n=57):
Model: Surv(OS, EVENT) ~ `NK cell_QUANTISEQ` + Age + Race + Purity + `FAM83H` 
52 patients with 32 dying ( 5 missing obs. )
                      coef           HR se(coef) 95%CI_l     95%CI_u      z
`NK cell_QUANTISEQ` 24.852 6.207521e+10   34.338   0.000 1.05104e+40  0.724
Age                  0.042 1.043000e+00    0.025   0.993 1.09600e+00  1.668
RaceBlack           17.426 3.698589e+07 6507.128   0.000         Inf  0.003
RaceWhite           17.660 4.672569e+07 6507.128   0.000         Inf  0.003
Purity              -0.669 5.120000e-01    1.218   0.047 5.57500e+00 -0.549
FAM83H               0.006 1.006000e+00    0.190   0.693 1.46000e+00  0.032
                        p signif
`NK cell_QUANTISEQ` 0.469       
Age                 0.095      ·
RaceBlack           0.998       
RaceWhite           0.998       
Purity              0.583       
FAM83H              0.975       
Rsquare = 0.128 (max possible = 9.83e-01 )
Likelihood ratio test p = 3.11e-01 
Wald test p = 4.27e-01
[truncated: 51,149 more chars]
