# Supplementary material for: Comprehensive Analysis and Identification of Prognostic Biomarkers and Therapeutic Targets Among FAM83 Family Members for Gastric Cancer
Source: Front Cell Dev Biol. 2021 Nov 19;9:719613. doi: 10.3389/fcell.2021.719613 (PMC8640971; doi:10.3389/fcell.2021.719613)
Supplement: Supplementary file 12 [file Data_Sheet_12.ZIP › Supplementary materials fig.11,12úa13/Supplementary materials fig.13/FAM83H/macrophage/outcome_coxtable(3).txt]

Macrophage M0_CIBERSORT in ACC (n=79):
Model: Surv(OS, EVENT) ~ `Macrophage M0_CIBERSORT` + Age + Gender + Race + Purity + `FAM83H` 
64 patients with 24 dying ( 15 missing obs. )
                            coef           HR  se(coef) 95%CI_l     95%CI_u
`Macrophage M0_CIBERSORT`  9.891    19743.060     3.027  52.344 7446716.812
Age                        0.029        1.029     0.017   0.996       1.064
Gendermale                 1.034        2.812     0.469   1.122       7.048
RaceBlack                 -0.824        0.439 18388.799   0.000         Inf
RaceWhite                 16.330 12364949.622 16130.165   0.000         Inf
Purity                    -0.350        0.705     1.891   0.017      28.667
FAM83H                     0.559        1.749     0.214   1.149       2.663
                               z     p signif
`Macrophage M0_CIBERSORT`  3.267 0.001     **
Age                        1.716 0.086      ·
Gendermale                 2.206 0.027      *
RaceBlack                  0.000 1.000   <NA>
RaceWhite                  0.001 0.999       
Purity                    -0.185 0.853       
FAM83H                     2.609 0.009     **
Rsquare = 0.321 (max possible = 9.38e-01 )
Likelihood ratio test p = 8.24e-04 
Wald test p = 1.54e-03 
Score (logrank) test p = 2.33e-05 

Macrophage M0_CIBERSORT in BLCA (n=408):
Model: Surv(OS, EVENT) ~ `Macrophage M0_CIBERSORT` + Age + Stage + Gender + Race + Purity + `FAM83H` 
348 patients with 160 dying ( 60 missing obs. )
                            coef          HR se(coef) 95%CI_l 95%CI_u      z
`Macrophage M0_CIBERSORT`  0.616       1.852    0.730   0.443   7.737  0.845
Age                        0.032       1.033    0.009   1.016   1.051  3.753
Stage2                    14.503 1987728.550 1861.951   0.000     Inf  0.008
Stage3                    14.926 3037269.062 1861.951   0.000     Inf  0.008
Stage4                    15.457 5164146.496 1861.951   0.000     Inf  0.008
Gendermale                -0.155       0.857    0.180   0.602   1.218 -0.862
RaceBlack                  0.674       1.963    0.447   0.817   4.716  1.508
RaceWhite                  0.103       1.108    0.355   0.552   2.223  0.289
Purity                     0.169       1.185    0.341   0.607   2.310  0.497
FAM83H                    -0.038       0.963    0.098   0.795   1.166 -0.385
                              p signif
`Macrophage M0_CIBERSORT` 0.398       
Age                       0.000    ***
Stage2                    0.994       
Stage3                    0.994       
Stage4                    0.993       
Gendermale                0.388       
RaceBlack                 0.132       
RaceWhite                 0.772       
Purity                    0.619       
FAM83H                    0.700       
Rsquare = 0.132 (max possible = 9.91e-01 )
Likelihood ratio test p = 3.5e-07 
Wald test p = 2.11e-06 
Score (logrank) test p = 5.7e-07 

Macrophage M0_CIBERSORT in BRCA (n=1100):
Model: Surv(OS, EVENT) ~ `Macrophage M0_CIBERSORT` + Age + Stage + Gender + Race + Purity + `FAM83H` 
878 patients with 121 dying ( 222 missing obs. )
                            coef     HR se(coef) 95%CI_l 95%CI_u      z     p
`Macrophage M0_CIBERSORT`  0.719  2.052    0.699   0.521   8.073  1.028 0.304
Age                        0.037  1.038    0.008   1.022   1.053  4.842 0.000
Stage2                     0.384  1.468    0.305   0.808   2.669  1.260 0.208
Stage3                     1.209  3.352    0.313   1.813   6.196  3.859 0.000
Stage4                     2.510 12.306    0.389   5.744  26.362  6.458 0.000
Gendermale                 0.016  1.016    1.008   0.141   7.326  0.016 0.988
RaceBlack                 -0.036  0.964    0.621   0.286   3.256 -0.059 0.953
RaceWhite                 -0.244  0.784    0.596   0.244   2.521 -0.409 0.683
Purity                     0.456  1.578    0.438   0.668   3.726  1.040 0.298
FAM83H                    -0.025  0.976    0.127   0.761   1.250 -0.195 0.845
                          signif
`Macrophage M0_CIBERSORT`       
Age                          ***
Stage2                          
Stage3                       ***
Stage4                       ***
Gendermale                      
RaceBlack                       
RaceWhite                       
Purity                          
FAM83H                          
Rsquare = 0.082 (max possible = 7.85e-01 )
Likelihood ratio test p = 4.58e-12 
Wald test p = 1.67e-15 
Score (logrank) test p = 2.22e-21 

Macrophage M0_CIBERSORT in BRCA-Basal (n=191):
Model: Surv(OS, EVENT) ~ `Macrophage M0_CIBERSORT` + Age + Stage + Race + Purity + `FAM83H` 
163 patients with 24 dying ( 28 missing obs. )
                            coef           HR se(coef) 95%CI_l 95%CI_u      z
`Macrophage M0_CIBERSORT`  0.231 1.260000e+00    1.429   0.077  20.756  0.162
Age                        0.008 1.008000e+00    0.018   0.974   1.044  0.450
Stage2                    18.635 1.238464e+08 6434.076   0.000     Inf  0.003
Stage3                    20.030 5.001557e+08 6434.076   0.000     Inf  0.003
Stage4                    21.627 2.469119e+09 6434.076   0.000     Inf  0.003
RaceBlack                 -0.781 4.580000e-01    1.128   0.050   4.178 -0.692
RaceWhite                 -1.064 3.450000e-01    1.132   0.037   3.174 -0.940
Purity                     0.805 2.237000e+00    1.049   0.286  17.494  0.768
FAM83H                     0.362 1.436000e+00    0.308   0.785   2.628  1.173
                              p signif
`Macrophage M0_CIBERSORT` 0.871       
Age                       0.653       
Stage2                    0.998       
Stage3                    0.998       
Stage4                    0.997       
RaceBlack                 0.489       
RaceWhite                 0.347       
Purity                    0.443       
FAM83H                    0.241       
Rsquare = 0.165 (max possible = 7.18e-01 )
Likelihood ratio test p = 5.41e-04 
Wald test p = 8.89e-03 
Score (logrank) test p = 5.87e-06 

Macrophage M0_CIBERSORT in BRCA-Her2 (n=82):
Model: Surv(OS, EVENT) ~ `Macrophage M0_CIBERSORT` + Age + Stage + Race + Purity + `FAM83H` 
59 patients with 11 dying ( 23 missing obs. )
                            coef           HR  se(coef) 95%CI_l  95%CI_u      z
`Macrophage M0_CIBERSORT`  0.344 1.411000e+00     3.558   0.001 1507.624  0.097
Age                        0.023 1.024000e+00     0.029   0.967    1.084  0.808
Stage2                    18.255 8.475434e+07 15213.279   0.000      Inf  0.001
Stage3                    20.283 6.441160e+08 15213.279   0.000      Inf  0.001
Stage4                        NA           NA     0.000      NA       NA     NA
RaceBlack                 -3.234 3.900000e-02     1.799   0.001    1.339 -1.798
RaceWhite                 -2.089 1.240000e-01     1.515   0.006    2.411 -1.379
Purity                     4.016 5.549200e+01     2.521   0.396 7768.333  1.593
FAM83H                    -0.614 5.410000e-01     0.649   0.152    1.930 -0.946
                              p signif
`Macrophage M0_CIBERSORT` 0.923       
Age                       0.419       
Stage2                    0.999       
Stage3                    0.999       
Stage4                       NA   <NA>
RaceBlack                 0.072      ·
RaceWhite                 0.168       
Purity                    0.111       
FAM83H                    0.344       
Rsquare = 0.38 (max possible = 6.68e-01 )
Likelihood ratio test p = 4.3e-04 
Wald test p = 3.04e-01 
Score (logrank) test p = 3.27e-14 

Macrophage M0_CIBERSORT in BRCA-LumA (n=568):
Model: Surv(OS, EVENT) ~ `Macrophage M0_CIBERSORT` + Age + Stage + Gender + Race + Purity + `FAM83H` 
464 patients with 55 dying ( 104 missing obs. )
                             coef    HR se(coef) 95%CI_l 95%CI_u      z     p
`Macrophage M0_CIBERSORT`   1.347 3.846    1.132   0.418  35.376  1.190 0.234
Age                         0.050 1.051    0.012   1.027   1.076  4.229 0.000
Stage2                      0.294 1.341    0.377   0.640   2.809  0.779 0.436
Stage3                      0.902 2.465    0.397   1.133   5.363  2.275 0.023
Stage4                      2.228 9.278    0.596   2.883  29.861  3.735 0.000
Gendermale                -15.488 0.000 3501.072   0.000     Inf -0.004 0.996
RaceBlack                  -0.630 0.533    1.189   0.052   5.484 -0.529 0.597
RaceWhite                   0.157 1.170    1.035   0.154   8.904  0.152 0.879
Purity                      0.268 1.307    0.631   0.379   4.505  0.424 0.672
FAM83H                      0.007 1.007    0.204   0.675   1.503  0.037 0.971
                          signif
`Macrophage M0_CIBERSORT`       
Age                          ***
Stage2                          
Stage3                         *
Stage4                       ***
Gendermale                      
RaceBlack                       
RaceWhite                       
Purity                          
FAM83H                          
Rsquare = 0.073 (max possible = 6.81e-01 )
Likelihood ratio test p = 1.28e-04 
Wald test p = 3.24e-05 
Score (logrank) test p = 6.57e-07 

Macrophage M0_CIBERSORT in BRCA-LumB (n=219):
Model: Surv(OS, EVENT) ~ `Macrophage M0_CIBERSORT` + Age + Stage + Gender + Race + Purity + `FAM83H` 
157 patients with 25 dying ( 62 missing obs. )
                            coef           HR se(coef) 95%CI_l 95%CI_u      z
`Macrophage M0_CIBERSORT`  0.151        1.163    1.779   0.036  37.995  0.085
Age                        0.047        1.048    0.021   1.006   1.092  2.244
Stage2                     0.678        1.970    1.068   0.243  15.990  0.635
Stage3                     1.534        4.637    1.072   0.568  37.870  1.432
Stage4                     2.050        7.771    1.174   0.778  77.570  1.747
Gendermale                 1.073        2.924    1.115   0.329  26.001  0.962
RaceBlack                 16.660 17185839.297 6567.307   0.000     Inf  0.003
RaceWhite                 16.050  9343132.123 6567.307   0.000     Inf  0.002
Purity                     1.347        3.845    1.359   0.268  55.145  0.991
FAM83H                    -0.322        0.725    0.302   0.401   1.309 -1.066
                              p signif
`Macrophage M0_CIBERSORT` 0.932       
Age                       0.025      *
Stage2                    0.526       
Stage3                    0.152       
Stage4                    0.081      ·
Gendermale                0.336       
RaceBlack                 0.998       
RaceWhite                 0.998       
Purity                    0.322       
FAM83H                    0.286       
Rsquare = 0.113 (max possible = 6.98e-01 )
Likelihood ratio test p = 4.33e-02 
Wald test p = 6.19e-02 
Score (logrank) test p = 2.14e-02 

Macrophage M0_CIBERSORT in CESC (n=306):
Model: Surv(OS, EVENT) ~ `Macrophage M0_CIBERSORT` + Age + Race + Purity + `FAM83H` 
227 patients with 55 dying ( 79 missing obs. )
                           coef    HR se(coef) 95%CI_l 95%CI_u     z     p
`Macrophage M0_CIBERSORT` 1.327 3.769    1.278   0.308  46.156 1.038 0.299
Age                       0.014 1.015    0.010   0.995   1.035 1.441 0.150
RaceBlack                 0.629 1.876    1.083   0.225  15.663 0.581 0.561
RaceWhite                 0.490 1.632    1.026   0.219  12.189 0.478 0.633
Purity                    0.425 1.530    0.788   0.326   7.171 0.539 0.590
FAM83H                    0.372 1.451    0.202   0.977   2.154 1.846 0.065
                          signif
`Macrophage M0_CIBERSORT`       
Age                             
RaceBlack                       
RaceWhite                       
Purity                          
FAM83H                         ·
Rsquare = 0.033 (max possible = 8.91e-01 )
Likelihood ratio test p = 2.65e-01 
Wald test p = 2.77e-01 
Score (logrank) test p = 2.69e-01 

Macrophage M0_CIBERSORT in CHOL (n=36):
Model: Surv(OS, EVENT) ~ `Macrophage M0_CIBERSORT` + Age + Stage + Gender + Race + Purity + `FAM83H` 
36 patients with 18 dying ( 0 missing obs. )
                             coef     HR se(coef) 95%CI_l 95%CI_u      z     p
`Macrophage M0_CIBERSORT`   2.343 10.417    1.808   0.301 360.232  1.296 0.195
Age                         0.043  1.044    0.027   0.990   1.101  1.585 0.113
Stage2                      1.272  3.568    0.711   0.886  14.367  1.789 0.074
Stage3                    -21.730  0.000 8535.460   0.000     Inf -0.003 0.998
Stage4                      1.824  6.195    0.746   1.436  26.726  2.445 0.014
Gendermale                  0.567  1.763    0.609   0.535   5.812  0.931 0.352
RaceBlack                   0.596  1.815    1.442   0.108  30.632  0.413 0.679
RaceWhite                  -1.382  0.251    0.868   0.046   1.378 -1.591 0.112
Purity                      0.928  2.530    1.583   0.114  56.267  0.587 0.558
FAM83H                     -1.340  0.262    0.395   0.121   0.568 -3.390 0.001
                          signif
`Macrophage M0_CIBERSORT`       
Age                             
Stage2                         ·
Stage3                          
Stage4                         *
Gendermale                      
RaceBlack                       
RaceWhite                       
Purity                          
FAM83H                        **
Rsquare = 0.451 (max possible = 9.46e-01 )
Likelihood ratio test p = 1.72e-02 
Wald test p = 4.69e-02 
Score (logrank) test p = 5.04e-03 

Macrophage M0_CIBERSORT in COAD (n=458):
Model: Surv(OS, EVENT) ~ `Macrophage M0_CIBERSORT` + Age + Stage + Gender + Race + Purity + `FAM83H` 
236 patients with 58 dying ( 222 missing obs. )
                            coef    HR se(coef) 95%CI_l 95%CI_u      z     p
`Macrophage M0_CIBERSORT`  0.607 1.834    0.936   0.293  11.496  0.648 0.517
Age                        0.028 1.029    0.013   1.003   1.055  2.214 0.027
Stage2                     0.469 1.598    0.639   0.457   5.592  0.734 0.463
Stage3                     1.101 3.006    0.628   0.878  10.300  1.752 0.080
Stage4                     2.289 9.869    0.633   2.852  34.159  3.614 0.000
Gendermale                 0.314 1.369    0.289   0.777   2.413  1.086 0.277
RaceBlack                 -0.215 0.807    0.860   0.149   4.356 -0.250 0.803
RaceWhite                 -0.153 0.858    0.797   0.180   4.095 -0.192 0.848
Purity                    -0.474 0.623    0.665   0.169   2.290 -0.713 0.476
FAM83H                    -0.142 0.867    0.221   0.563   1.336 -0.646 0.518
                          signif
`Macrophage M0_CIBERSORT`       
Age                            *
Stage2                          
Stage3                         ·
Stage4                       ***
Gendermale                      
RaceBlack                       
RaceWhite                       
Purity                          
FAM83H                          
Rsquare = 0.128 (max possible = 8.97e-01 )
Likelihood ratio test p = 3.38e-04 
Wald test p = 2.75e-04 
Score (logrank) test p = 3.4e-05 

Macrophage M0_CIBERSORT in DLBC (n=48):
Model: Surv(OS, EVENT) ~ `Macrophage M0_CIBERSORT` + Age + Gender + Race + Purity + `FAM83H` 
41 patients with 5 dying ( 7 missing obs. )
                             coef    HR se(coef) 95%CI_l 95%CI_u      z     p
`Macrophage M0_CIBERSORT` -15.561 0.000   10.383   0.000 120.235 -1.499 0.134
Age                        -0.031 0.970    0.063   0.856   1.098 -0.486 0.627
Gendermale                 -0.352 0.703    1.334   0.051   9.607 -0.264 0.792
RaceBlack                  -1.995 0.136    2.061   0.002   7.720 -0.968 0.333
RaceWhite                  -2.288 0.101    2.036   0.002   5.484 -1.124 0.261
Purity                     -1.935 0.144    3.300   0.000  92.911 -0.587 0.557
FAM83H                      0.949 2.584    0.756   0.588  11.361  1.256 0.209
                          signif
`Macrophage M0_CIBERSORT`       
Age                             
Gendermale                      
RaceBlack                       
RaceWhite                       
Purity                          
FAM83H                          
Rsquare = 0.265 (max possible = 5.58e-01 )
Likelihood ratio test p = 8.24e-02 
Wald test p = 5.22e-01 
Score (logrank) test p = 6.9e-02 

Macrophage M0_CIBERSORT in ESCA (n=185):
Model: Surv(OS, EVENT) ~ `Macrophage M0_CIBERSORT` + Age + Stage + Gender + Race + Purity + `FAM83H` 
140 patients with 47 dying ( 45 missing obs. )
                            coef     HR se(coef) 95%CI_l 95%CI_u      z     p
`Macrophage M0_CIBERSORT`  0.986  2.680    1.656   0.104  68.777  0.595 0.552
Age                        0.009  1.009    0.014   0.980   1.038  0.588 0.557
Stage2                     0.454  1.574    0.681   0.414   5.977  0.666 0.505
Stage3                     1.293  3.644    0.682   0.957  13.877  1.895 0.058
Stage4                     2.821 16.801    0.769   3.719  75.908  3.667 0.000
Gendermale                 0.477  1.612    0.538   0.561   4.626  0.887 0.375
RaceBlack                  0.496  1.643    1.086   0.196  13.794  0.457 0.647
RaceWhite                 -0.140  0.869    0.448   0.362   2.091 -0.312 0.755
Purity                     0.400  1.491    0.780   0.323   6.879  0.512 0.608
FAM83H                    -0.199  0.819    0.162   0.597   1.125 -1.233 0.218
                          signif
`Macrophage M0_CIBERSORT`       
Age                             
Stage2                          
Stage3                         ·
Stage4                       ***
Gendermale                      
RaceBlack                       
RaceWhite                       
Purity                          
FAM83H                          
Rsquare = 0.151 (max possible = 9.32e-01 )
Likelihood ratio test p = 1.14e-02 
Wald test p = 6.13e-03 
Score (logrank) test p = 4.99e-04 

Macrophage M0_CIBERSORT in GBM (n=153):
Model: Surv(OS, EVENT) ~ `Macrophage M0_CIBERSORT` + Age + Gender + Race + Purity + `FAM83H` 
135 patients with 108 dying ( 18 missing obs. )
                            coef    HR se(coef) 95%CI_l 95%CI_u      z     p
`Macrophage M0_CIBERSORT`  1.354 3.873    1.194   0.373  40.187  1.134 0.257
Age                        0.029 1.029    0.008   1.013   1.046  3.484 0.000
Gendermale                -0.165 0.848    0.215   0.556   1.293 -0.767 0.443
RaceBlack                  0.507 1.660    0.738   0.391   7.053  0.687 0.492
RaceWhite                 -0.165 0.848    0.620   0.252   2.857 -0.266 0.790
Purity                    -0.651 0.522    0.581   0.167   1.630 -1.120 0.263
FAM83H                     0.419 1.520    0.188   1.053   2.195  2.233 0.026
                          signif
`Macrophage M0_CIBERSORT`       
Age                          ***
Gendermale                      
RaceBlack                       
RaceWhite                       
Purity                          
FAM83H                         *
Rsquare = 0.164 (max possible = 9.98e-01 )
Likelihood ratio test p = 1.07e-03 
Wald test p = 1.4e-03 
Score (logrank) test p = 1.04e-03 

Macrophage M0_CIBERSORT in HNSC (n=522):
Model: Surv(OS, EVENT) ~ `Macrophage M0_CIBERSORT` + Age + Stage + Gender + Race + Purity + `FAM83H` 
411 patients with 176 dying ( 111 missing obs. )
                            coef    HR se(coef) 95%CI_l 95%CI_u      z     p
`Macrophage M0_CIBERSORT`  0.985 2.678    0.511   0.984   7.290  1.928 0.054
Age                        0.023 1.023    0.008   1.008   1.038  2.956 0.003
Stage2                     0.564 1.757    0.544   0.605   5.109  1.036 0.300
Stage3                     0.817 2.263    0.538   0.788   6.497  1.518 0.129
Stage4                     1.195 3.303    0.511   1.212   8.999  2.336 0.019
Gendermale                -0.215 0.806    0.173   0.574   1.133 -1.242 0.214
RaceBlack                  0.107 1.113    0.559   0.372   3.332  0.192 0.848
RaceWhite                 -0.275 0.759    0.512   0.278   2.071 -0.538 0.591
Purity                    -0.103 0.902    0.366   0.440   1.848 -0.281 0.778
FAM83H                     0.014 1.014    0.125   0.794   1.295  0.108 0.914
                          signif
`Macrophage M0_CIBERSORT`      ·
Age                           **
Stage2                          
Stage3                          
Stage4                         *
Gendermale                      
RaceBlack                       
RaceWhite                       
Purity                          
FAM83H                          
Rsquare = 0.078 (max possible = 9.89e-01 )
Likelihood ratio test p = 2.5e-04 
Wald test p = 5.51e-04 
Score (logrank) test p = 3.97e-04 

Macrophage M0_CIBERSORT in HNSC-HPV+ (n=98):
Model: Surv(OS, EVENT) ~ `Macrophage M0_CIBERSORT` + Age + Stage + Gender + Race + Purity + `FAM83H` 
65 patients with 23 dying ( 33 missing obs. )
                            coef           HR  se(coef) 95%CI_l 95%CI_u      z
`Macrophage M0_CIBERSORT`  1.780 5.928000e+00     2.090   0.099 356.507  0.851
Age                        0.004 1.004000e+00     0.027   0.951   1.059  0.130
Stage2                    17.192 2.926014e+07  5322.717   0.000     Inf  0.003
Stage3                    16.853 2.086124e+07  5322.717   0.000     Inf  0.003
Stage4                    17.377 3.522090e+07  5322.717   0.000     Inf  0.003
Gendermale                -0.196 8.220000e-01     0.560   0.274   2.464 -0.351
RaceBlack                 19.435 2.758727e+08 12543.399   0.000     Inf  0.002
RaceWhite                 18.769 1.417049e+08 12543.399   0.000     Inf  0.001
Purity                    -2.026 1.320000e-01     1.175   0.013   1.320 -1.724
FAM83H                     0.435 1.545000e+00     0.375   0.741   3.224  1.160
                              p signif
`Macrophage M0_CIBERSORT` 0.395       
Age                       0.896       
Stage2                    0.997       
Stage3                    0.997       
Stage4                    0.997       
Gendermale                0.726       
RaceBlack                 0.999       
RaceWhite                 0.999       
Purity                    0.085      ·
FAM83H                    0.246       
Rsquare = 0.132 (max possible = 9.17e-01 )
Likelihood ratio test p = 5.13e-01 
Wald test p = 7.95e-01 
Score (logrank) test p = 6.48e-01 

Macrophage M0_CIBERSORT in HNSC-HPV- (n=422):
Model: Surv(OS, EVENT) ~ `Macrophage M0_CIBERSORT` + Age + Stage + Gender + Race + Purity + `FAM83H` 
346 patients with 153 dying ( 76 missing obs. )
                            coef    HR se(coef) 95%CI_l 95%CI_u      z     p
`Macrophage M0_CIBERSORT`  0.907 2.476    0.538   0.862   7.113  1.684 0.092
Age                        0.028 1.028    0.008   1.011   1.045  3.274 0.001
Stage2                     0.326 1.386    0.554   0.468   4.106  0.588 0.556
Stage3                     0.693 2.000    0.542   0.692   5.783  1.280 0.201
Stage4                     1.085 2.960    0.514   1.081   8.100  2.112 0.035
Gendermale                -0.257 0.773    0.184   0.539   1.109 -1.397 0.162
RaceBlack                 -0.057 0.945    0.565   0.312   2.859 -0.101 0.920
RaceWhite                 -0.457 0.633    0.514   0.231   1.734 -0.889 0.374
Purity                     0.141 1.152    0.402   0.524   2.531  0.352 0.725
FAM83H                    -0.053 0.948    0.138   0.724   1.241 -0.388 0.698
                          signif
`Macrophage M0_CIBERSORT`      ·
Age                           **
Stage2                          
Stage3                          
Stage4                         *
Gendermale                      
RaceBlack                       
RaceWhite                       
Purity                          
FAM83H                          
Rsquare = 0.092 (max possible = 9.89e-01 )
Likelihood ratio test p = 2.26e-04 
Wald test p = 5.37e-04 
Score (logrank) test p = 4.07e-04 

Macrophage M0_CIBERSORT in KICH (n=66):
Model: Surv(OS, EVENT) ~ `Macrophage M0_CIBERSORT` + Age + Stage + Gender + Race + Purity + `FAM83H` 
63 patients with 9 dying ( 3 missing obs. )
                             coef           HR se(coef)      95%CI_l
`Macrophage M0_CIBERSORT`   3.189 2.426700e+01    7.796        0.000
Age                         0.085 1.089000e+00    0.029        1.029
Stage2                     15.667 6.368417e+06    0.850  1202738.338
Stage3                     16.813 2.002635e+07    0.783  4319544.241
Stage4                     19.083 1.939131e+08    0.921 31914773.565
Gendermale                 -1.404 2.460000e-01    0.736        0.058
RaceBlack                 -17.149 0.000000e+00 5512.273        0.000
RaceWhite                  -2.569 7.700000e-02    1.178        0.008
Purity                      3.744 4.225100e+01    4.247        0.010
FAM83H                     -0.528 5.900000e-01    0.408        0.265
                               95%CI_u      z     p signif
`Macrophage M0_CIBERSORT` 1.048507e+08  0.409 0.682       
Age                       1.153000e+00  2.947 0.003     **
Stage2                    3.372033e+07 18.423 0.000    ***
Stage3                    9.284652e+07 21.483 0.000    ***
Stage4                    1.178210e+09 20.729 0.000    ***
Gendermale                1.040000e+00 -1.907 0.057      ·
RaceBlack                          Inf -0.003 0.998       
RaceWhite                 7.710000e-01 -2.180 0.029      *
Purity                    1.742263e+05  0.881 0.378       
FAM83H                    1.311000e+00 -1.296 0.195       
Rsquare = 0.361 (max possible = 6.71e-01 )
Likelihood ratio test p = 1.7e-03 
Wald test p = 2.05e-262 
Score (logrank) test p = 1.83e-08 

Macrophage M0_CIBERSORT in KIRC (n=533):
Model: Surv(OS, EVENT) ~ `Macrophage M0_CIBERSORT` + Age + Stage + Gender + Race + Purity + `FAM83H` 
450 patients with 138 dying ( 83 missing obs. )
                            coef     HR se(coef) 95%CI_l 95%CI_u      z     p
`Macrophage M0_CIBERSORT`  3.131 22.893    1.165   2.335 224.419  2.688 0.007
Age                        0.034  1.035    0.008   1.018   1.052  4.085 0.000
Stage2                     0.254  1.289    0.345   0.655   2.534  0.735 0.463
Stage3                     0.794  2.213    0.232   1.404   3.488  3.420 0.001
Stage4                     1.775  5.900    0.217   3.859   9.019  8.197 0.000
Gendermale                -0.104  0.901    0.183   0.629   1.291 -0.567 0.571
RaceBlack                  0.416  1.516    1.062   0.189  12.150  0.392 0.695
RaceWhite                  0.457  1.580    1.033   0.208  11.975  0.442 0.658
Purity                    -0.001  0.999    0.367   0.486   2.053 -0.003 0.998
FAM83H                    -0.056  0.946    0.116   0.753   1.188 -0.480 0.632
                          signif
`Macrophage M0_CIBERSORT`     **
Age                          ***
Stage2                          
Stage3                        **
Stage4                       ***
Gendermale                      
RaceBlack                       
RaceWhite                       
Purity                          
FAM83H                          
Rsquare = 0.185 (max possible = 9.65e-01 )
Likelihood ratio test p = 2.27e-15 
Wald test p = 1.26e-15 
Score (logrank) test p = 5.82e-19 

Macrophage M0_CIBERSORT in KIRP (n=290):
Model: Surv(OS, EVENT) ~ `Macrophage M0_CIBERSORT` + Age + Stage + Gender + Race + Purity + `FAM83H` 
219 patients with 34 dying ( 71 missing obs. )
                            coef     HR se(coef) 95%CI_l  95%CI_u      z     p
`Macrophage M0_CIBERSORT` -0.142  0.867    4.042   0.000 2394.462 -0.035 0.972
Age                        0.007  1.007    0.016   0.976    1.039  0.439 0.661
Stage2                    -0.406  0.666    1.056   0.084    5.282 -0.385 0.701
Stage3                     1.641  5.162    0.428   2.230   11.951  3.833 0.000
Stage4                     2.704 14.945    0.507   5.530   40.392  5.331 0.000
Gendermale                -0.484  0.616    0.394   0.285    1.334 -1.228 0.219
RaceBlack                 -2.017  0.133    1.197   0.013    1.391 -1.684 0.092
RaceWhite                 -2.067  0.127    1.185   0.012    1.292 -1.744 0.081
Purity                    -0.289  0.749    0.759   0.169    3.316 -0.380 0.704
FAM83H                     0.020  1.020    0.193   0.699    1.488  0.101 0.919
                          signif
`Macrophage M0_CIBERSORT`       
Age                             
Stage2                          
Stage3                       ***
Stage4                       ***
Gendermale                      
RaceBlack                      ·
RaceWhite                      ·
Purity                          
FAM83H                          
Rsquare = 0.163 (max possible = 7.58e-01 )
Likelihood ratio test p = 2.54e-05 
Wald test p = 8.04e-06 
Score (logrank) test p = 1.59e-09 

Macrophage M0_CIBERSORT in LGG (n=516):
Model: Surv(OS, EVENT) ~ `Macrophage M0_CIBERSORT` + Age + Gender + Race + Purity + `FAM83H` 
463 patients with 112 dying ( 53 missing obs. )
                            coef          HR se(coef) 95%CI_l 95%CI_u      z
`Macrophage M0_CIBERSORT`  1.088       2.969    2.384   0.028 317.739  0.456
Age                        0.061       1.063    0.008   1.046   1.080  7.561
Gendermale                 0.088       1.092    0.195   0.745   1.599  0.451
RaceBlack                 15.391 4834531.311 2003.402   0.000     Inf  0.008
RaceWhite                 15.409 4921908.169 2003.402   0.000     Inf  0.008
Purity                    -0.978       0.376    0.432   0.161   0.878 -2.261
FAM83H                    -0.018       0.982    0.183   0.686   1.406 -0.097
                              p signif
`Macrophage M0_CIBERSORT` 0.648       
Age                       0.000    ***
Gendermale                0.652       
RaceBlack                 0.994       
RaceWhite                 0.994       
Purity                    0.024      *
FAM83H                    0.922       
Rsquare = 0.137 (max possible = 9.07e-01 )
Likelihood ratio test p = 3.7e-12 
Wald test p = 4.02e-12 
Score (logrank) test p = 3.32e-13 

Macrophage M0_CIBERSORT in LIHC (n=371):
Model: Surv(OS, EVENT) ~ `Macrophage M0_CIBERSORT` + Age + Stage + Gender + Race + Purity + `FAM83H` 
310 patients with 106 dying ( 61 missing obs. )
                            coef     HR se(coef) 95%CI_l 95%CI_u      z     p
`Macrophage M0_CIBERSORT`  3.200 24.527    0.924   4.010 150.001  3.463 0.001
Age                        0.013  1.013    0.008   0.997   1.030  1.572 0.116
Stage2                     0.219  1.245    0.262   0.746   2.080  0.839 0.402
Stage3                     0.847  2.333    0.237   1.465   3.713  3.571 0.000
Stage4                     1.479  4.387    0.624   1.292  14.890  2.371 0.018
Gendermale                -0.176  0.838    0.228   0.536   1.311 -0.773 0.440
RaceBlack                  0.994  2.703    0.493   1.029   7.099  2.018 0.044
RaceWhite                  0.000  1.000    0.242   0.622   1.608 -0.001 1.000
Purity                     0.552  1.737    0.472   0.689   4.379  1.170 0.242
FAM83H                    -0.024  0.976    0.110   0.787   1.211 -0.218 0.828
                          signif
`Macrophage M0_CIBERSORT`     **
Age                             
Stage2                          
Stage3                       ***
Stage4                         *
Gendermale                      
RaceBlack                      *
RaceWhite                   <NA>
Purity                          
FAM83H                          
Rsquare = 0.115 (max possible = 9.66e-01 )
Likelihood ratio test p = 3.95e-05 
Wald test p = 1.37e-05 
Score (logrank) test p = 2.97e-06 

Macrophage M0_CIBERSORT in LUAD (n=515):
Model: Surv(OS, EVENT) ~ `Macrophage M0_CIBERSORT` + Age + Stage + Gender + Race + Purity + `FAM83H` 
421 patients with 150 dying ( 94 missing obs. )
                            coef           HR se(coef) 95%CI_l 95%CI_u      z
`Macrophage M0_CIBERSORT`  0.996        2.708    0.899   0.465  15.776  1.108
Age                        0.009        1.009    0.009   0.991   1.027  0.985
Stage2                     0.816        2.262    0.204   1.516   3.375  3.999
Stage3                     0.938        2.554    0.222   1.653   3.946  4.222
Stage4                     0.998        2.713    0.334   1.411   5.218  2.991
Gendermale                -0.020        0.980    0.172   0.699   1.373 -0.118
RaceBlack                 16.103  9851227.305 1897.597   0.000     Inf  0.008
RaceWhite                 16.286 11828903.071 1897.597   0.000     Inf  0.009
Purity                     0.580        1.786    0.348   0.903   3.532  1.666
FAM83H                     0.141        1.151    0.101   0.944   1.403  1.390
                              p signif
`Macrophage M0_CIBERSORT` 0.268       
Age                       0.325       
Stage2                    0.000    ***
Stage3                    0.000    ***
Stage4                    0.003     **
Gendermale                0.906       
RaceBlack                 0.993       
RaceWhite                 0.993       
Purity                    0.096      ·
FAM83H                    0.165       
Rsquare = 0.104 (max possible = 9.74e-01 )
Likelihood ratio test p = 1.37e-06 
Wald test p = 1.69e-05 
Score (logrank) test p = 1.9e-06 

Macrophage M0_CIBERSORT in LUSC (n=501):
Model: Surv(OS, EVENT) ~ `Macrophage M0_CIBERSORT` + Age + Stage + Gender + Race + Purity + `FAM83H` 
370 patients with 161 dying ( 131 missing obs. )
                            coef    HR se(coef) 95%CI_l 95%CI_u      z     p
`Macrophage M0_CIBERSORT`  0.250 1.284    0.729   0.308   5.358  0.343 0.732
Age                        0.016 1.016    0.009   0.998   1.035  1.697 0.090
Stage2                     0.163 1.177    0.190   0.810   1.708  0.855 0.393
Stage3                     0.561 1.752    0.218   1.144   2.683  2.577 0.010
Stage4                     0.725 2.065    0.788   0.441   9.672  0.920 0.357
Gendermale                 0.403 1.497    0.194   1.022   2.191  2.074 0.038
RaceBlack                 -0.065 0.937    0.605   0.286   3.068 -0.107 0.915
RaceWhite                 -0.562 0.570    0.560   0.190   1.710 -1.002 0.316
Purity                    -0.396 0.673    0.370   0.326   1.389 -1.072 0.284
FAM83H                     0.126 1.134    0.108   0.918   1.400  1.167 0.243
                          signif
`Macrophage M0_CIBERSORT`       
Age                            ·
Stage2                          
Stage3                         *
Stage4                          
Gendermale                     *
RaceBlack                       
RaceWhite                       
Purity                          
FAM83H                          
Rsquare = 0.055 (max possible = 9.87e-01 )
Likelihood ratio test p = 2.21e-02 
Wald test p = 1.78e-02 
Score (logrank) test p = 1.54e-02 

Macrophage M0_CIBERSORT in MESO (n=87):
Model: Surv(OS, EVENT) ~ `Macrophage M0_CIBERSORT` + Age + Stage + Gender + Race + Purity + `FAM83H` 
85 patients with 72 dying ( 2 missing obs. )
                            coef    HR se(coef) 95%CI_l 95%CI_u      z     p
`Macrophage M0_CIBERSORT` -0.041 0.960    1.066   0.119   7.753 -0.038 0.969
Age                        0.020 1.020    0.016   0.988   1.053  1.240 0.215
Stage2                    -0.232 0.793    0.477   0.311   2.020 -0.486 0.627
Stage3                    -0.104 0.901    0.419   0.396   2.049 -0.248 0.804
Stage4                    -0.152 0.859    0.482   0.334   2.210 -0.315 0.753
Gendermale                -0.177 0.837    0.329   0.440   1.595 -0.540 0.589
RaceBlack                  0.134 1.144    1.530   0.057  22.930  0.088 0.930
RaceWhite                 -0.507 0.602    1.047   0.077   4.690 -0.484 0.628
Purity                    -0.751 0.472    0.558   0.158   1.410 -1.345 0.179
FAM83H                     0.000 1.000    0.175   0.710   1.409  0.000 1.000
                          signif
`Macrophage M0_CIBERSORT`       
Age                             
Stage2                          
Stage3                          
Stage4                          
Gendermale                      
RaceBlack                       
RaceWhite                       
Purity                          
FAM83H                      <NA>
Rsquare = 0.06 (max possible = 9.98e-01 )
Likelihood ratio test p = 8.73e-01 
Wald test p = 8.57e-01 
Score (logrank) test p = 8.51e-01 

Macrophage M0_CIBERSORT in OV (n=303):
Model: Surv(OS, EVENT) ~ `Macrophage M0_CIBERSORT` + Age + Race + Purity + `FAM83H` 
238 patients with 153 dying ( 65 missing obs. )
                            coef    HR se(coef) 95%CI_l 95%CI_u      z     p
`Macrophage M0_CIBERSORT` -0.525 0.591    0.801   0.123   2.843 -0.656 0.512
Age                        0.036 1.037    0.008   1.020   1.054  4.406 0.000
RaceBlack                 -0.052 0.950    0.577   0.307   2.942 -0.089 0.929
RaceWhite                 -0.154 0.858    0.515   0.312   2.354 -0.298 0.765
Purity                    -0.502 0.605    0.681   0.159   2.298 -0.737 0.461
FAM83H                    -0.017 0.983    0.095   0.816   1.185 -0.178 0.859
                          signif
`Macrophage M0_CIBERSORT`       
Age                          ***
RaceBlack                       
RaceWhite                       
Purity                          
FAM83H                          
Rsquare = 0.083 (max possible = 9.97e-01 )
Likelihood ratio test p = 2.1e-03 
Wald test p = 1.66e-03 
Score (logrank) test p = 1.38e-03 

Macrophage M0_CIBERSORT in PAAD (n=179):
Model: Surv(OS, EVENT) ~ `Macrophage M0_CIBERSORT` + Age + Stage + Gender + Race + Purity + `FAM83H` 
165 patients with 89 dying ( 14 missing obs. )
                            coef    HR se(coef) 95%CI_l 95%CI_u      z     p
`Macrophage M0_CIBERSORT`  0.277 1.319    0.980   0.193   9.010  0.283 0.777
Age                        0.020 1.020    0.011   0.999   1.042  1.845 0.065
Stage2                     0.550 1.734    0.435   0.739   4.068  1.265 0.206
Stage3                    -0.020 0.980    1.093   0.115   8.350 -0.018 0.985
Stage4                     0.062 1.064    0.825   0.211   5.365  0.075 0.940
Gendermale                -0.220 0.803    0.218   0.523   1.231 -1.008 0.313
RaceBlack                  0.275 1.316    0.757   0.298   5.807  0.363 0.717
RaceWhite                  0.480 1.616    0.481   0.630   4.145  0.998 0.318
Purity                    -0.810 0.445    0.432   0.191   1.038 -1.874 0.061
FAM83H                     0.295 1.343    0.130   1.041   1.734  2.266 0.023
                          signif
`Macrophage M0_CIBERSORT`       
Age                            ·
Stage2                          
Stage3                          
Stage4                          
Gendermale                      
RaceBlack                       
RaceWhite                       
Purity                         ·
FAM83H                         *
Rsquare = 0.121 (max possible = 9.91e-01 )
Likelihood ratio test p = 1.91e-02 
Wald test p = 5.03e-02 
Score (logrank) test p = 4.16e-02 

Macrophage M0_CIBERSORT in PCPG (n=181):
Model: Surv(OS, EVENT) ~ `Macrophage M0_CIBERSORT` + Age + Gender + Race + Purity + `FAM83H` 
164 patients with 7 dying ( 17 missing obs. )
                             coef          HR   se(coef) 95%CI_l      95%CI_u
`Macrophage M0_CIBERSORT` -15.716       0.000     11.833   0.000 1.766209e+03
Age                         0.196       1.217      0.088   1.023 1.447000e+00
Gendermale                  1.025       2.786      1.260   0.236 3.295300e+01
RaceBlack                 -13.423       0.000 108550.500   0.000          Inf
RaceWhite                  15.692 6530209.458 107210.435   0.000          Inf
Purity                     16.078 9609370.145     10.581   0.009 9.763077e+15
FAM83H                      3.974      53.202      1.423   3.270 8.656810e+02
                               z     p signif
`Macrophage M0_CIBERSORT` -1.328 0.184       
Age                        2.222 0.026      *
Gendermale                 0.813 0.416       
RaceBlack                  0.000 1.000   <NA>
RaceWhite                  0.000 1.000   <NA>
Purity                     1.519 0.129       
FAM83H                     2.792 0.005     **
Rsquare = 0.234 (max possible = 3.07e-01 )
Likelihood ratio test p = 2.48e-07 
Wald test p = 2.6e-01 
Score (logrank) test p = 1.97e-08 

Macrophage M0_CIBERSORT in PRAD (n=498):
Model: Surv(OS, EVENT) ~ `Macrophage M0_CIBERSORT` + Age + Race + Purity + `FAM83H` 
403 patients with 9 dying ( 95 missing obs. )
                            coef           HR se(coef) 95%CI_l    95%CI_u
`Macrophage M0_CIBERSORT`  3.438       31.133    4.975   0.002 534410.128
Age                        0.013        1.013    0.058   0.904      1.135
RaceBlack                 15.137  3747690.394 6887.892   0.000        Inf
RaceWhite                 16.328 12329434.693 6887.892   0.000        Inf
Purity                     0.999        2.716    1.464   0.154     47.890
FAM83H                    -0.142        0.868    0.629   0.253      2.974
                               z     p signif
`Macrophage M0_CIBERSORT`  0.691 0.489       
Age                        0.225 0.822       
RaceBlack                  0.002 0.998       
RaceWhite                  0.002 0.998       
Purity                     0.682 0.495       
FAM83H                    -0.226 0.821       
Rsquare = 0.008 (max possible = 1.83e-01 )
Likelihood ratio test p = 7.86e-01 
Wald test p = 8.65e-01 
Score (logrank) test p = 8.09e-01 

Macrophage M0_CIBERSORT in READ (n=166):
Model: Surv(OS, EVENT) ~ `Macrophage M0_CIBERSORT` + Age + Stage + Gender + Race + Purity + `FAM83H` 
72 patients with 13 dying ( 94 missing obs. )
                            coef          HR  se(coef) 95%CI_l  95%CI_u      z
`Macrophage M0_CIBERSORT`  1.375       3.955     3.804   0.002 6842.944  0.361
Age                        0.096       1.101     0.043   1.012    1.198  2.249
Stage2                    -2.084       0.124     1.308   0.010    1.614 -1.594
Stage3                    -0.744       0.475     1.040   0.062    3.649 -0.716
Stage4                    -0.875       0.417     1.202   0.040    4.393 -0.728
Gendermale                -0.423       0.655     0.786   0.140    3.060 -0.538
RaceBlack                 -1.278       0.279 52984.243   0.000      Inf  0.000
RaceWhite                 15.888 7941664.325 52405.717   0.000      Inf  0.000
Purity                    -0.288       0.750     1.593   0.033   17.007 -0.181
FAM83H                     0.009       1.009     0.712   0.250    4.074  0.013
                              p signif
`Macrophage M0_CIBERSORT` 0.718       
Age                       0.024      *
Stage2                    0.111       
Stage3                    0.474       
Stage4                    0.466       
Gendermale                0.591       
RaceBlack                 1.000   <NA>
RaceWhite                 1.000   <NA>
Purity                    0.857       
FAM83H                    0.990       
Rsquare = 0.228 (max possible = 7.04e-01 )
Likelihood ratio test p = 4.49e-02 
Wald test p = 9.82e-01 
Score (logrank) test p = 6.43e-02 

Macrophage M0_CIBERSORT in SARC (n=260):
Model: Surv(OS, EVENT) ~ `Macrophage M0_CIBERSORT` + Age + Gender + Race + Purity + `FAM83H` 
233 patients with 90 dying ( 27 missing obs. )
                            coef     HR se(coef) 95%CI_l 95%CI_u      z     p
`Macrophage M0_CIBERSORT`  2.407 11.104    0.778   2.418  50.984  3.096 0.002
Age                        0.022  1.023    0.008   1.007   1.039  2.770 0.006
Gendermale                -0.034  0.967    0.228   0.618   1.511 -0.149 0.881
RaceBlack                 -0.611  0.543    1.107   0.062   4.749 -0.552 0.581
RaceWhite                 -0.686  0.504    1.026   0.067   3.760 -0.669 0.504
Purity                     1.208  3.346    0.583   1.067  10.490  2.071 0.038
FAM83H                     0.102  1.108    0.114   0.886   1.384  0.898 0.369
                          signif
`Macrophage M0_CIBERSORT`     **
Age                           **
Gendermale                      
RaceBlack                       
RaceWhite                       
Purity                         *
FAM83H                          
Rsquare = 0.084 (max possible = 9.75e-01 )
Likelihood ratio test p = 4.59e-03 
Wald test p = 2.78e-03 
Score (logrank) test p = 2.09e-03 

Macrophage M0_CIBERSORT in SKCM (n=471):
Model: Surv(OS, EVENT) ~ `Macrophage M0_CIBERSORT` + Age + Stage + Gender + Race + Purity + `FAM83H` 
390 patients with 186 dying ( 81 missing obs. )
                            coef    HR se(coef) 95%CI_l 95%CI_u      z     p
`Macrophage M0_CIBERSORT`  0.750 2.118    0.434   0.904   4.960  1.728 0.084
Age                        0.018 1.018    0.005   1.008   1.029  3.421 0.001
Stage2                     0.187 1.205    0.220   0.783   1.854  0.848 0.396
Stage3                     0.594 1.812    0.205   1.214   2.706  2.906 0.004
Stage4                     1.274 3.575    0.353   1.791   7.136  3.613 0.000
Gendermale                -0.085 0.918    0.158   0.674   1.252 -0.538 0.591
RaceWhite                 -1.140 0.320    0.405   0.145   0.707 -2.815 0.005
Purity                     0.879 2.408    0.345   1.225   4.732  2.549 0.011
FAM83H                     0.209 1.232    0.074   1.066   1.425  2.820 0.005
                          signif
`Macrophage M0_CIBERSORT`      ·
Age                           **
Stage2                          
Stage3                        **
Stage4                       ***
Gendermale                      
RaceWhite                     **
Purity                         *
FAM83H                        **
Rsquare = 0.15 (max possible = 9.92e-01 )
Likelihood ratio test p = 2.74e-10 
Wald test p = 2.03e-10 
Score (logrank) test p = 1.6e-11 

Macrophage M0_CIBERSORT in SKCM-Primary (n=103):
Model: Surv(OS, EVENT) ~ `Macrophage M0_CIBERSORT` + Age + Stage + Gender + Race + Purity + `FAM83H` 
94 patients with 26 dying ( 9 missing obs. )
                            coef           HR se(coef) 95%CI_l 95%CI_u      z
`Macrophage M0_CIBERSORT`  1.984 7.269000e+00    1.522   0.368 143.599  1.303
Age                        0.016 1.016000e+00    0.016   0.984   1.049  0.976
Stage2                    17.079 2.614039e+07 6279.334   0.000     Inf  0.003
Stage3                    17.530 4.104078e+07 6279.334   0.000     Inf  0.003
Stage4                    19.744 3.754374e+08 6279.334   0.000     Inf  0.003
Gendermale                 0.493 1.637000e+00    0.500   0.614   4.363  0.984
RaceWhite                 -1.188 3.050000e-01    0.665   0.083   1.122 -1.786
Purity                     0.253 1.287000e+00    1.018   0.175   9.468  0.248
FAM83H                     0.049 1.050000e+00    0.274   0.613   1.798  0.178
                              p signif
`Macrophage M0_CIBERSORT` 0.193       
Age                       0.329       
Stage2                    0.998       
Stage3                    0.998       
Stage4                    0.997       
Gendermale                0.325       
RaceWhite                 0.074      ·
Purity                    0.804       
FAM83H                    0.859       
Rsquare = 0.165 (max possible = 8.69e-01 )
Likelihood ratio test p = 4.92e-02 
Wald test p = 4.34e-02 
Score (logrank) test p = 3.19e-03 

Macrophage M0_CIBERSORT in SKCM-Metastasis (n=368):
Model: Surv(OS, EVENT) ~ `Macrophage M0_CIBERSORT` + Age + Stage + Gender + Race + Purity + `FAM83H` 
296 patients with 160 dying ( 72 missing obs. )
                            coef    HR se(coef) 95%CI_l 95%CI_u      z     p
`Macrophage M0_CIBERSORT`  0.827 2.287    0.470   0.910   5.747  1.760 0.078
Age                        0.020 1.020    0.006   1.009   1.032  3.550 0.000
Stage2                     0.075 1.077    0.232   0.684   1.698  0.321 0.748
Stage3                     0.548 1.730    0.209   1.148   2.607  2.622 0.009
Stage4                     1.031 2.804    0.400   1.279   6.147  2.575 0.010
Gendermale                -0.106 0.899    0.174   0.640   1.264 -0.612 0.540
RaceWhite                 -0.960 0.383    0.604   0.117   1.250 -1.591 0.112
Purity                     0.953 2.595    0.378   1.236   5.445  2.521 0.012
FAM83H                     0.178 1.195    0.080   1.021   1.399  2.216 0.027
                          signif
`Macrophage M0_CIBERSORT`      ·
Age                          ***
Stage2                          
Stage3                        **
Stage4                         *
Gendermale                      
RaceWhite                       
Purity                         *
FAM83H                         *
Rsquare = 0.159 (max possible = 9.95e-01 )
Likelihood ratio test p = 6.43e-08 
Wald test p = 1.13e-07 
Score (logrank) test p = 3.09e-08 

Macrophage M0_CIBERSORT in STAD (n=415):
Model: Surv(OS, EVENT) ~ `Macrophage M0_CIBERSORT` + Age + Stage + Gender + Race + Purity + `FAM83H` 
289 patients with 111 dying ( 126 missing obs. )
                            coef    HR se(coef) 95%CI_l 95%CI_u      z     p
`Macrophage M0_CIBERSORT` -0.790 0.454    1.230   0.041   5.055 -0.643 0.521
Age                        0.031 1.032    0.010   1.011   1.053  3.045 0.002
Stage2                     0.585 1.795    0.398   0.823   3.916  1.469 0.142
Stage3                     0.948 2.580    0.370   1.249   5.326  2.562 0.010
Stage4                     1.393 4.025    0.510   1.481  10.940  2.730 0.006
Gendermale                 0.205 1.227    0.211   0.812   1.854  0.972 0.331
RaceBlack                  0.482 1.619    0.456   0.662   3.958  1.056 0.291
RaceWhite                  0.166 1.181    0.247   0.728   1.914  0.674 0.500
Purity                    -0.457 0.633    0.378   0.302   1.328 -1.209 0.227
FAM83H                    -0.218 0.804    0.090   0.675   0.959 -2.431 0.015
                          signif
`Macrophage M0_CIBERSORT`       
Age                           **
Stage2                          
Stage3                         *
Stage4                        **
Gendermale                      
RaceBlack                       
RaceWhite                       
Purity                          
FAM83H                         *
Rsquare = 0.091 (max possible = 9.79e-01 )
Likelihood ratio test p = 2.06e-03 
Wald test p = 2.77e-03 
Score (logrank) test p = 2.27e-03 

Macrophage M0_CIBERSORT in TGCT (n=150):
Model: Surv(OS, EVENT) ~ `Macrophage M0_CIBERSORT` + Age + Stage + Race + Purity + `FAM83H` 
75 patients with 2 dying ( 75 missing obs. )
                             coef          HR    se(coef) 95%CI_l 95%CI_u
`Macrophage M0_CIBERSORT`  10.038   22877.893   137071.38       0     Inf
Age                        -1.642       0.194     1832.84       0     Inf
Stage2                     -6.175       0.002    48129.60       0     Inf
Stage3                     15.619 6070769.731   190379.73       0     Inf
RaceBlack                  10.078   23819.823 25570948.27       0     Inf
RaceWhite                 -31.471       0.000 24459500.82       0     Inf
Purity                     12.227  204260.606   232482.34       0     Inf
FAM83H                      2.315      10.124    15115.28       0     Inf
                               z     p signif
`Macrophage M0_CIBERSORT`  0.000 1.000   <NA>
Age                       -0.001 0.999       
Stage2                     0.000 1.000   <NA>
Stage3                     0.000 1.000   <NA>
RaceBlack                  0.000 1.000   <NA>
RaceWhite                  0.000 1.000   <NA>
Purity                     0.000 1.000   <NA>
FAM83H                     0.000 1.000   <NA>
Rsquare = 0.14 (max possible = 1.4e-01 )
Likelihood ratio test p = 1.84e-01 
Wald test p = 1e+00 
Score (logrank) test p = 4.44e-03 

Macrophage M0_CIBERSORT in THCA (n=509):
Model: Surv(OS, EVENT) ~ `Macrophage M0_CIBERSORT` + Age + Stage + Gender + Race + Purity + `FAM83H` 
395 patients with 16 dying ( 114 missing obs. )
                            coef           HR se(coef) 95%CI_l  95%CI_u      z
`Macrophage M0_CIBERSORT`  3.785       44.049    2.738   0.206 9425.723  1.383
Age                        0.163        1.177    0.032   1.105    1.253  5.079
Stage2                    -0.650        0.522    1.139   0.056    4.870 -0.571
Stage3                     0.140        1.150    0.886   0.203    6.524  0.158
Stage4                     1.534        4.638    1.048   0.594   36.208  1.463
Gendermale                -0.287        0.750    0.694   0.193    2.924 -0.414
RaceBlack                 16.723 18302866.059 6352.550   0.000      Inf  0.003
RaceWhite                 16.199 10847180.815 6352.550   0.000      Inf  0.003
Purity                     3.167       23.733    1.386   1.570  358.752  2.286
FAM83H                     1.514        4.545    0.610   1.376   15.012  2.484
                              p signif
`Macrophage M0_CIBERSORT` 0.167       
Age                       0.000    ***
Stage2                    0.568       
Stage3                    0.875       
Stage4                    0.143       
Gendermale                0.679       
RaceBlack                 0.998       
RaceWhite                 0.998       
Purity                    0.022      *
FAM83H                    0.013      *
Rsquare = 0.166 (max possible = 3.47e-01 )
Likelihood ratio test p = 2.15e-11 
Wald test p = 8.8e-04 
Score (logrank) test p = 2.66e-11 

Macrophage M0_CIBERSORT in THYM (n=120):
Model: Surv(OS, EVENT) ~ `Macrophage M0_CIBERSORT` + Age + Gender + Race + Purity + `FAM83H` 
113 patients with 9 dying ( 7 missing obs. )
                             coef    HR  se(coef) 95%CI_l   95%CI_u      z
`Macrophage M0_CIBERSORT`  -7.246 0.001     9.004   0.000 32929.181 -0.805
Age                         0.045 1.046     0.035   0.975     1.121  1.259
Gendermale                 -0.130 0.878     0.764   0.197     3.924 -0.170
RaceBlack                 -16.487 0.000 10885.415   0.000       Inf -0.002
RaceWhite                   0.259 1.296     1.239   0.114    14.689  0.209
Purity                      0.152 1.165     1.151   0.122    11.122  0.132
FAM83H                      0.547 1.727     0.460   0.701     4.255  1.188
                              p signif
`Macrophage M0_CIBERSORT` 0.421       
Age                       0.208       
Gendermale                0.865       
RaceBlack                 0.999       
RaceWhite                 0.834       
Purity                    0.895       
FAM83H                    0.235       
Rsquare = 0.06 (max possible = 4.51e-01 )
Likelihood ratio test p = 4.32e-01 
Wald test p = 5.32e-01 
Score (logrank) test p = 4.21e-01 

Macrophage M0_CIBERSORT in UCEC (n=545):
Model: Surv(OS, EVENT) ~ `Macrophage M0_CIBERSORT` + Age + Race + Purity + `FAM83H` 
85 patients with 16 dying ( 460 missing obs. )
                            coef    HR se(coef) 95%CI_l 95%CI_u      z     p
`Macrophage M0_CIBERSORT`  0.234 1.264    2.360   0.012 129.005  0.099 0.921
Age                       -0.003 0.997    0.030   0.939   1.058 -0.097 0.923
RaceWhite                  1.390 4.016    0.718   0.982  16.416  1.935 0.053
Purity                     1.183 3.263    1.358   0.228  46.699  0.871 0.384
FAM83H                     0.055 1.057    0.422   0.462   2.417  0.130 0.896
                          signif
`Macrophage M0_CIBERSORT`       
Age                             
RaceWhite                      ·
Purity                          
FAM83H                          
Rsquare = 0.081 (max possible = 7.29e-01 )
Likelihood ratio test p = 2.05e-01 
Wald test p = 3.08e-01 
Score (logrank) test p = 2.35e-01 

Macrophage M0_CIBERSORT in UCS (n=57):
Model: Surv(OS, EVENT) ~ `Macrophage M0_CIBERSORT` + Age + Race + Purity + `FAM83H` 
52 patients with 32 dying ( 5 missing obs. )
                            coef           HR se(coef) 95%CI_l 95%CI_u      z
`Macrophage M0_CIBERSORT`  0.717        2.049    1.113   0.231  18.137  0.645
Age                        0.045        1.046    0.025   0.996   1.098  1.794
RaceBlack                 17.505 40035243.478 6504.275   0.000     Inf  0.003
RaceWhite                 17.736 50413939.781 6504.275   0.000     Inf  0.003
Purity                    -1.039        0.354    1.243   0.031   4.045 -0.836
FAM83H                    -0.026        0.974    0.202   0.656   1.447 -0.128
                              p signif
`Macrophage M0_CIBERSORT` 0.519       
Age                       0.073      ·
RaceBlack                 0.998       
RaceWhite                 0.998       
Purity                    0.403       
FAM83H                    0.898       
Rsquare = 0.126 (max possible = 9.83e-01 )
Likelihood ratio test p = 3.2e-01 
Wald test p = 4.43e-01 
Score (logrank) test p = 3.37e-01 

Macrophage M0_CIBERSORT in UVM (n=80):
Model: Surv(OS, EVENT) ~ `Macrophage M0_CIBERSORT` + Age + Stage + Gender + Purity + `FAM83H` 
77 patients with 22 dying ( 3 missing obs. )
                            coef     HR se(coef) 95%CI_l 95%CI_u      z     p
`Macrophage M0_CIBERSORT` -0.454  0.635    2.339   0.006  62.231 -0.194 0.846
Age                        0.040  1.040    0.020   1.001   1.082  1.993 0.046
Stage3                     0.207  1.230    0.506   0.457   3.315  0.410 0.682
Stage4                     3.876 48.207    1.252   4.144 560.792  3.095 0.002
Gendermale                 0.359  1.433    0.497   0.541   3.796  0.723 0.470
Purity                     1.691  5.425    1.243   0.474  62.060  1.360 0.174
FAM83H                     0.298  1.348    0.346   0.685   2.653  0.864 0.388
                          signif
`Macrophage M0_CIBERSORT`       
Age                            *
Stage3                          
Stage4                        **
Gendermale                      
Purity                          
FAM83H                          
Rsquare = 0.26 (max possible = 8.72e-01 )
Likelihood ratio test p = 1.59e-03 
Wald test p = 5.74e-03 
Score (logrank) test p = 6.29e-09 

Macrophage M0_CIBERSORT-ABS in ACC (n=79):
Model: Surv(OS, EVENT) ~ `Macrophage M0_CIBERSORT-ABS` + Age + Gender + Race + Purity + `FAM83H` 
64 patients with 24 dying ( 15 missing obs. )
                                coef           HR se(coef)      95%CI_l
`Macrophage M0_CIBERSORT-ABS` 47.930 6.545266e+20    5.161 2.650039e+16
Age                            0.010 1.010000e+00    0.014 9.840000e-01
Gendermale                     1.196 3.306000e+00    0.413 1.472000e+00
RaceBlack                     -0.373 6.890000e-01  450.506 0.000000e+00
RaceWhite                     10.801 4.907436e+04  398.448 0.000000e+00
Purity                         8.375 4.337831e+03    1.328 3.215760e+02
FAM83H                         0.537 1.711000e+00    0.211 1.131000e+00
                                   95%CI_u      z     p signif
`Macrophage M0_CIBERSORT-ABS` 1.616599e+25  9.288 0.000    ***
Age                           1.038000e+00  0.760 0.447       
Gendermale                    7.425000e+00  2.897 0.004     **
RaceBlack                              Inf -0.001 0.999       
RaceWhite                              Inf  0.027 0.978       
Purity                        5.851419e+04  6.309 0.000    ***
FAM83H                        2.588000e+00  2.543 0.011      *
Rsquare = 0.368 (max possible = 9.38e-01 )
Likelihood ratio test p = 1.22e-04 
Wald test p = 2.46e-27 
Score (logrank) test p = 1.5e-06 

Macrophage M0_CIBERSORT-ABS in BLCA (n=408):
Model: Surv(OS, EVENT) ~ `Macrophage M0_CIBERSORT-ABS` + Age + Stage + Gender + Race + Purity + `FAM83H` 
348 patients with 160 dying ( 60 missing obs. )
                                coef          HR se(coef) 95%CI_l 95%CI_u
`Macrophage M0_CIBERSORT-ABS` -0.451       0.637    1.803   0.019  21.837
Age                            0.033       1.034    0.009   1.016   1.051
Stage2                        14.544 2071035.510 1860.423   0.000     Inf
Stage3                        14.969 3169513.149 1860.423   0.000     Inf
Stage4                        15.519 5495787.616 1860.423   0.000     Inf
Gendermale                    -0.175       0.840    0.180   0.590   1.195
RaceBlack                      0.715       2.045    0.451   0.845   4.947
RaceWhite                      0.111       1.117    0.357   0.556   2.248
Purity                         0.121       1.129    0.360   0.558   2.285
FAM83H                        -0.035       0.966    0.097   0.798   1.169
                                   z     p signif
`Macrophage M0_CIBERSORT-ABS` -0.250 0.802       
Age                            3.844 0.000    ***
Stage2                         0.008 0.994       
Stage3                         0.008 0.994       
Stage4                         0.008 0.993       
Gendermale                    -0.970 0.332       
RaceBlack                      1.586 0.113       
RaceWhite                      0.311 0.756       
Purity                         0.336 0.737       
FAM83H                        -0.358 0.720       
Rsquare = 0.131 (max possible = 9.91e-01 )
Likelihood ratio test p = 4.56e-07 
Wald test p = 2.5e-06 
Score (logrank) test p = 6.88e-07 

Macrophage M0_CIBERSORT-ABS in BRCA (n=1100):
Model: Surv(OS, EVENT) ~ `Macrophage M0_CIBERSORT-ABS` + Age + Stage + Gender + Race + Purity + `FAM83H` 
878 patients with 121 dying ( 222 missing obs. )
                                coef     HR se(coef) 95%CI_l 95%CI_u      z
`Macrophage M0_CIBERSORT-ABS`  0.030  1.031    1.972   0.022  49.136  0.015
Age                            0.036  1.036    0.008   1.021   1.052  4.686
Stage2                         0.405  1.500    0.304   0.826   2.723  1.333
Stage3                         1.190  3.288    0.314   1.779   6.080  3.797
Stage4                         2.515 12.362    0.389   5.763  26.517  6.458
Gendermale                     0.049  1.050    1.008   0.146   7.564  0.048
RaceBlack                      0.007  1.007    0.621   0.298   3.405  0.012
RaceWhite                     -0.220  0.802    0.596   0.249   2.582 -0.369
Purity                         0.540  1.717    0.434   0.733   4.018  1.245
FAM83H                        -0.032  0.968    0.128   0.754   1.243 -0.253
                                  p signif
`Macrophage M0_CIBERSORT-ABS` 0.988       
Age                           0.000    ***
Stage2                        0.183       
Stage3                        0.000    ***
Stage4                        0.000    ***
Gendermale                    0.962       
RaceBlack                     0.991       
RaceWhite                     0.712       
Purity                        0.213       
FAM83H                        0.800       
Rsquare = 0.081 (max possible = 7.85e-01 )
Likelihood ratio test p = 7.21e-12 
Wald test p = 2.24e-15 
Score (logrank) test p = 3.26e-21 

Macrophage M0_CIBERSORT-ABS in BRCA-Basal (n=191):
Model: Surv(OS, EVENT) ~ `Macrophage M0_CIBERSORT-ABS` + Age + Stage + Race + Purity + `FAM83H` 
163 patients with 24 dying ( 28 missing obs. )
                                coef           HR se(coef) 95%CI_l   95%CI_u
`Macrophage M0_CIBERSORT-ABS`  0.779 2.180000e+00    4.339   0.000 10770.688
Age                            0.008 1.008000e+00    0.018   0.974     1.044
Stage2                        18.636 1.240338e+08 6427.349   0.000       Inf
Stage3                        20.036 5.028384e+08 6427.349   0.000       Inf
Stage4                        21.639 2.497457e+09 6427.349   0.000       Inf
RaceBlack                     -0.751 4.720000e-01    1.159   0.049     4.575
RaceWhite                     -1.037 3.550000e-01    1.155   0.037     3.414
Purity                         0.898 2.454000e+00    0.989   0.353    17.056
FAM83H                         0.371 1.450000e+00    0.301   0.804     2.615
                                   z     p signif
`Macrophage M0_CIBERSORT-ABS`  0.180 0.857       
Age                            0.451 0.652       
Stage2                         0.003 0.998       
Stage3                         0.003 0.998       
Stage4                         0.003 0.997       
RaceBlack                     -0.648 0.517       
RaceWhite                     -0.897 0.370       
Purity                         0.907 0.364       
FAM83H                         1.234 0.217       
Rsquare = 0.165 (max possible = 7.18e-01 )
Likelihood ratio test p = 5.4e-04 
Wald test p = 8.75e-03 
Score (logrank) test p = 5.93e-06 

Macrophage M0_CIBERSORT-ABS in BRCA-Her2 (n=82):
Model: Surv(OS, EVENT) ~ `Macrophage M0_CIBERSORT-ABS` + Age + Stage + Race + Purity + `FAM83H` 
59 patients with 11 dying ( 23 missing obs. )
                                coef           HR    se(coef) 95%CI_l
`Macrophage M0_CIBERSORT-ABS` -3.549 2.900000e-02      14.004   0.000
Age                            0.026 1.026000e+00       0.029   0.969
Stage2                        17.986 6.476535e+07   14586.234   0.000
Stage3                        20.067 5.186342e+08   14586.234   0.000
Stage4                        52.451 6.016546e+22 1779856.874   0.000
RaceBlack                     -3.290 3.700000e-02       1.823   0.001
RaceWhite                     -2.214 1.090000e-01       1.592   0.005
Purity                         3.807 4.500900e+01       2.615   0.267
FAM83H                        -0.573 5.640000e-01       0.629   0.165
                                   95%CI_u      z     p signif
`Macrophage M0_CIBERSORT-ABS` 2.391362e+10 -0.253 0.800       
Age                           1.086000e+00  0.889 0.374       
Stage2                                 Inf  0.001 0.999       
Stage3                                 Inf  0.001 0.999       
Stage4                                 Inf  0.000 1.000   <NA>
RaceBlack                     1.326000e+00 -1.805 0.071      ·
RaceWhite                     2.475000e+00 -1.391 0.164       
Purity                        7.573643e+03  1.456 0.145       
FAM83H                        1.934000e+00 -0.911 0.362       
Rsquare = 0.381 (max possible = 6.68e-01 )
Likelihood ratio test p = 8.5e-04 
Wald test p = 9.91e-01 
Score (logrank) test p = 1.14e-13 

Macrophage M0_CIBERSORT-ABS in BRCA-LumA (n=568):
Model: Surv(OS, EVENT) ~ `Macrophage M0_CIBERSORT-ABS` + Age + Stage + Gender + Race + Purity + `FAM83H` 
464 patients with 55 dying ( 104 missing obs. )
                                 coef    HR se(coef) 95%CI_l  95%CI_u      z
`Macrophage M0_CIBERSORT-ABS`   1.107 3.025    3.514   0.003 2963.198  0.315
Age                             0.049 1.050    0.012   1.026    1.075  4.109
Stage2                          0.322 1.379    0.375   0.661    2.877  0.857
Stage3                          0.875 2.399    0.396   1.104    5.213  2.209
Stage4                          2.178 8.831    0.600   2.726   28.611  3.632
Gendermale                    -15.379 0.000 3468.496   0.000      Inf -0.004
RaceBlack                      -0.465 0.628    1.180   0.062    6.353 -0.394
RaceWhite                       0.230 1.259    1.034   0.166    9.553  0.223
Purity                          0.335 1.398    0.642   0.397    4.917  0.522
FAM83H                          0.002 1.002    0.203   0.673    1.492  0.011
                                  p signif
`Macrophage M0_CIBERSORT-ABS` 0.753       
Age                           0.000    ***
Stage2                        0.391       
Stage3                        0.027      *
Stage4                        0.000    ***
Gendermale                    0.996       
RaceBlack                     0.694       
RaceWhite                     0.824       
Purity                        0.602       
FAM83H                        0.991       
Rsquare = 0.07 (max possible = 6.81e-01 )
Likelihood ratio test p = 2.06e-04 
Wald test p = 4.27e-05 
Score (logrank) test p = 9.31e-07 

Macrophage M0_CIBERSORT-ABS in BRCA-LumB (n=219):
Model: Surv(OS, EVENT) ~ `Macrophage M0_CIBERSORT-ABS` + Age + Stage + Gender + Race + Purity + `FAM83H` 
157 patients with 25 dying ( 62 missing obs. )
                                coef           HR se(coef) 95%CI_l 95%CI_u
`Macrophage M0_CIBERSORT-ABS` -7.468        0.001    7.313   0.000 959.607
Age                            0.044        1.045    0.021   1.003   1.089
Stage2                         0.674        1.963    1.072   0.240  16.049
Stage3                         1.482        4.401    1.064   0.546  35.450
Stage4                         1.904        6.716    1.186   0.657  68.654
Gendermale                     1.051        2.860    1.113   0.323  25.313
RaceBlack                     16.779 19372651.945 6528.305   0.000     Inf
RaceWhite                     16.079  9620604.262 6528.305   0.000     Inf
Purity                         0.909        2.482    1.393   0.162  38.026
FAM83H                        -0.436        0.646    0.307   0.354   1.179
                                   z     p signif
`Macrophage M0_CIBERSORT-ABS` -1.021 0.307       
Age                            2.090 0.037      *
Stage2                         0.629 0.529       
Stage3                         1.392 0.164       
Stage4                         1.606 0.108       
Gendermale                     0.944 0.345       
RaceBlack                      0.003 0.998       
RaceWhite                      0.002 0.998       
Purity                         0.653 0.514       
FAM83H                        -1.422 0.155       
Rsquare = 0.119 (max possible = 6.98e-01 )
Likelihood ratio test p = 3.01e-02 
Wald test p = 4.42e-02 
Score (logrank) test p = 1.58e-02 

Macrophage M0_CIBERSORT-ABS in CESC (n=306):
Model: Surv(OS, EVENT) ~ `Macrophage M0_CIBERSORT-ABS` + Age + Race + Purity + `FAM83H` 
227 patients with 55 dying ( 79 missing obs. )
                               coef    HR se(coef) 95%CI_l   95%CI_u     z
`Macrophage M0_CIBERSORT-ABS` 1.925 6.858    4.267   0.002 29408.505 0.451
Age                           0.013 1.013    0.010   0.994     1.033 1.338
RaceBlack                     0.689 1.992    1.081   0.239    16.588 0.637
RaceWhite                     0.534 1.706    1.025   0.229    12.712 0.522
Purity                        0.597 1.817    0.768   0.403     8.195 0.777
FAM83H                        0.375 1.456    0.202   0.979     2.164 1.855
                                  p signif
`Macrophage M0_CIBERSORT-ABS` 0.652       
Age                           0.181       
RaceBlack                     0.524       
RaceWhite                     0.602       
Purity                        0.437       
FAM83H                        0.064      ·
Rsquare = 0.03 (max possible = 8.91e-01 )
Likelihood ratio test p = 3.36e-01 
Wald test p = 3.56e-01 
Score (logrank) test p = 3.47e-01 

Macrophage M0_CIBERSORT-ABS in CHOL (n=36):
Model: Surv(OS, EVENT) ~ `Macrophage M0_CIBERSORT-ABS` + Age + Stage + Gender + Race + Purity + `FAM83H` 
36 patients with 18 dying ( 0 missing obs. )
                                 coef       HR se(coef) 95%CI_l      95%CI_u
`Macrophage M0_CIBERSORT-ABS`   8.065 3181.163    6.486   0.010 1.056386e+09
Age                             0.037    1.038    0.025   0.988 1.090000e+00
Stage2                          1.273    3.572    0.708   0.893 1.429500e+01
Stage3                        -21.702    0.000 8723.451   0.000          Inf
Stage4                          1.841    6.300    0.757   1.429 2.777300e+01
Gendermale                      0.669    1.951    0.616   0.584 6.526000e+00
RaceBlack                       0.627    1.872    1.442   0.111 3.158600e+01
RaceWhite                      -1.259    0.284    0.858   0.053 1.527000e+00
Purity                          1.557    4.745    1.608   0.203 1.109260e+02
FAM83H                         -1.352    0.259    0.398   0.119 5.650000e-01
                                   z     p signif
`Macrophage M0_CIBERSORT-ABS`  1.243 0.214       
Age                            1.496 0.135       
Stage2                         1.800 0.072      ·
Stage3                        -0.002 0.998       
Stage4                         2.432 0.015      *
Gendermale                     1.085 0.278       
RaceBlack                      0.435 0.663       
RaceWhite                     -1.467 0.142       
Purity                         0.968 0.333       
FAM83H                        -3.395 0.001     **
Rsquare = 0.449 (max possible = 9.46e-01 )
Likelihood ratio test p = 1.8e-02 
Wald test p = 4.04e-02 
Score (logrank) test p = 3.9e-03 

Macrophage M0_CIBERSORT-ABS in COAD (n=458):
Model: Surv(OS, EVENT) ~ `Macrophage M0_CIBERSORT-ABS` + Age + Stage + Gender + Race + Purity + `FAM83H` 
236 patients with 58 dying ( 222 missing obs. )
                                coef    HR se(coef) 95%CI_l 95%CI_u      z
`Macrophage M0_CIBERSORT-ABS`  0.374 1.454    2.081   0.025  85.861  0.180
Age                            0.028 1.028    0.013   1.003   1.054  2.191
Stage2                         0.466 1.593    0.639   0.456   5.571  0.730
Stage3                         1.091 2.976    0.628   0.869  10.194  1.736
Stage4                         2.278 9.756    0.634   2.817  33.785  3.594
Gendermale                     0.318 1.374    0.290   0.778   2.426  1.096
RaceBlack                     -0.283 0.753    0.850   0.142   3.989 -0.333
RaceWhite                     -0.218 0.804    0.790   0.171   3.787 -0.276
Purity                        -0.403 0.668    0.661   0.183   2.438 -0.611
FAM83H                        -0.130 0.878    0.221   0.569   1.354 -0.588
                                  p signif
`Macrophage M0_CIBERSORT-ABS` 0.857       
Age                           0.028      *
Stage2                        0.466       
Stage3                        0.082      ·
Stage4                        0.000    ***
Gendermale                    0.273       
RaceBlack                     0.739       
RaceWhite                     0.783       
Purity                        0.541       
FAM83H                        0.556       
Rsquare = 0.127 (max possible = 8.97e-01 )
Likelihood ratio test p = 3.91e-04 
Wald test p = 2.78e-04 
Score (logrank) test p = 3.53e-05 

Macrophage M0_CIBERSORT-ABS in DLBC (n=48):
Model: Surv(OS, EVENT) ~ `Macrophage M0_CIBERSORT-ABS` + Age + Gender + Race + Purity + `FAM83H` 
41 patients with 5 dying ( 7 missing obs. )
                                coef    HR se(coef) 95%CI_l 95%CI_u      z
`Macrophage M0_CIBERSORT-ABS` -4.707 0.009    4.998   0.000 162.361 -0.942
Age                           -0.033 0.967    0.050   0.877   1.067 -0.665
Gendermale                    -0.525 0.591    1.336   0.043   8.115 -0.393
RaceBlack                     -1.986 0.137    2.101   0.002   8.432 -0.945
RaceWhite                     -2.074 0.126    1.766   0.004   4.003 -1.174
Purity                        -1.668 0.189    2.722   0.001  39.124 -0.613
FAM83H                         1.316 3.728    0.742   0.870  15.967  1.773
                                  p signif
`Macrophage M0_CIBERSORT-ABS` 0.346       
Age                           0.506       
Gendermale                    0.694       
RaceBlack                     0.345       
RaceWhite                     0.240       
Purity                        0.540       
FAM83H                        0.076      ·
Rsquare = 0.224 (max possible = 5.58e-01 )
Likelihood ratio test p = 1.67e-01 
Wald test p = 4.81e-01 
Score (logrank) test p = 9.44e-02 

Macrophage M0_CIBERSORT-ABS in ESCA (n=185):
Model: Surv(OS, EVENT) ~ `Macrophage M0_CIBERSORT-ABS` + Age + Stage + Gender + Race + Purity + `FAM83H` 
140 patients with 47 dying ( 45 missing obs. )
                                coef     HR se(coef) 95%CI_l  95%CI_u      z
`Macrophage M0_CIBERSORT-ABS` -0.887  0.412    4.632   0.000 3611.698 -0.192
Age                            0.006  1.006    0.014   0.978    1.035  0.444
Stage2                         0.521  1.684    0.672   0.451    6.289  0.776
Stage3                         1.338  3.813    0.679   1.008   14.419  1.972
Stage4                         2.832 16.986    0.769   3.761   76.715  3.682
Gendermale                     0.463  1.588    0.538   0.553    4.561  0.860
RaceBlack                      0.372  1.451    1.077   0.176   11.972  0.346
RaceWhite                     -0.116  0.890    0.446   0.372    2.132 -0.261
Purity                         0.340  1.404    0.820   0.282    7.004  0.414
FAM83H                        -0.180  0.835    0.158   0.613    1.138 -1.141
                                  p signif
`Macrophage M0_CIBERSORT-ABS` 0.848       
Age                           0.657       
Stage2                        0.438       
Stage3                        0.049      *
Stage4                        0.000    ***
Gendermale                    0.390       
RaceBlack                     0.729       
RaceWhite                     0.794       
Purity                        0.679       
FAM83H                        0.254       
Rsquare = 0.149 (max possible = 9.32e-01 )
Likelihood ratio test p = 1.26e-02 
Wald test p = 6.51e-03 
Score (logrank) test p = 5.5e-04 

Macrophage M0_CIBERSORT-ABS in GBM (n=153):
Model: Surv(OS, EVENT) ~ `Macrophage M0_CIBERSORT-ABS` + Age + Gender + Race + Purity + `FAM83H` 
135 patients with 108 dying ( 18 missing obs. )
                                coef      HR se(coef) 95%CI_l      95%CI_u
`Macrophage M0_CIBERSORT-ABS`  5.976 393.740    5.234   0.014 11232547.011
Age                            0.028   1.029    0.008   1.012        1.046
Gendermale                    -0.178   0.837    0.217   0.547        1.281
RaceBlack                      0.507   1.661    0.738   0.391        7.055
RaceWhite                     -0.153   0.859    0.620   0.255        2.892
Purity                        -0.609   0.544    0.584   0.173        1.709
FAM83H                         0.406   1.501    0.188   1.039        2.169
                                   z     p signif
`Macrophage M0_CIBERSORT-ABS`  1.142 0.254       
Age                            3.382 0.001     **
Gendermale                    -0.819 0.413       
RaceBlack                      0.688 0.492       
RaceWhite                     -0.246 0.806       
Purity                        -1.043 0.297       
FAM83H                         2.162 0.031      *
Rsquare = 0.164 (max possible = 9.98e-01 )
Likelihood ratio test p = 1.07e-03 
Wald test p = 1.27e-03 
Score (logrank) test p = 9.07e-04 

Macrophage M0_CIBERSORT-ABS in HNSC (n=522):
Model: Surv(OS, EVENT) ~ `Macrophage M0_CIBERSORT-ABS` + Age + Stage + Gender + Race + Purity + `FAM83H` 
411 patients with 176 dying ( 111 missing obs. )
                                coef    HR se(coef) 95%CI_l 95%CI_u      z
`Macrophage M0_CIBERSORT-ABS` -0.296 0.744    0.892   0.130   4.269 -0.332
Age                            0.022 1.022    0.008   1.007   1.038  2.900
Stage2                         0.621 1.860    0.544   0.641   5.401  1.141
Stage3                         0.863 2.370    0.537   0.827   6.796  1.606
Stage4                         1.271 3.563    0.511   1.308   9.706  2.485
Gendermale                    -0.250 0.779    0.173   0.555   1.094 -1.442
RaceBlack                      0.148 1.160    0.560   0.387   3.476  0.265
RaceWhite                     -0.237 0.789    0.511   0.290   2.149 -0.464
Purity                        -0.071 0.931    0.370   0.451   1.925 -0.192
FAM83H                         0.040 1.040    0.125   0.814   1.329  0.317
                                  p signif
`Macrophage M0_CIBERSORT-ABS` 0.740       
Age                           0.004     **
Stage2                        0.254       
Stage3                        0.108       
Stage4                        0.013      *
Gendermale                    0.149       
RaceBlack                     0.791       
RaceWhite                     0.643       
Purity                        0.848       
FAM83H                        0.751       
Rsquare = 0.07 (max possible = 9.89e-01 )
Likelihood ratio test p = 9.43e-04 
Wald test p = 2.46e-03 
Score (logrank) test p = 1.8e-03 

Macrophage M0_CIBERSORT-ABS in HNSC-HPV+ (n=98):
Model: Surv(OS, EVENT) ~ `Macrophage M0_CIBERSORT-ABS` + Age + Stage + Gender + Race + Purity + `FAM83H` 
65 patients with 23 dying ( 33 missing obs. )
                                coef           HR  se(coef) 95%CI_l   95%CI_u
`Macrophage M0_CIBERSORT-ABS`  1.890 6.622000e+00     4.160   0.002 23024.862
Age                            0.006 1.006000e+00     0.027   0.955     1.060
Stage2                        17.295 3.245764e+07  5362.304   0.000       Inf
Stage3                        16.807 1.991593e+07  5362.304   0.000       Inf
Stage4                        17.444 3.764456e+07  5362.304   0.000       Inf
Gendermale                    -0.140 8.690000e-01     0.550   0.296     2.554
RaceBlack                     19.586 3.206789e+08 12482.712   0.000       Inf
RaceWhite                     18.882 1.586582e+08 12482.712   0.000       Inf
Purity                        -1.846 1.580000e-01     1.192   0.015     1.631
FAM83H                         0.529 1.697000e+00     0.351   0.854     3.375
                                   z     p signif
`Macrophage M0_CIBERSORT-ABS`  0.454 0.650       
Age                            0.221 0.825       
Stage2                         0.003 0.997       
Stage3                         0.003 0.997       
Stage4                         0.003 0.997       
Gendermale                    -0.255 0.799       
RaceBlack                      0.002 0.999       
RaceWhite                      0.002 0.999       
Purity                        -1.550 0.121       
FAM83H                         1.509 0.131       
Rsquare = 0.125 (max possible = 9.17e-01 )
Likelihood ratio test p = 5.6e-01 
Wald test p = 8.36e-01 
Score (logrank) test p = 7.01e-01 

Macrophage M0_CIBERSORT-ABS in HNSC-HPV- (n=422):
Model: Surv(OS, EVENT) ~ `Macrophage M0_CIBERSORT-ABS` + Age + Stage + Gender + Race + Purity + `FAM83H` 
346 patients with 153 dying ( 76 missing obs. )
                                coef    HR se(coef) 95%CI_l 95%CI_u      z
`Macrophage M0_CIBERSORT-ABS` -0.366 0.693    0.934   0.111   4.328 -0.392
Age                            0.027 1.027    0.008   1.010   1.044  3.170
Stage2                         0.372 1.450    0.554   0.490   4.295  0.671
Stage3                         0.718 2.051    0.541   0.710   5.927  1.327
Stage4                         1.157 3.180    0.513   1.163   8.698  2.254
Gendermale                    -0.296 0.744    0.184   0.519   1.066 -1.610
RaceBlack                      0.007 1.007    0.567   0.332   3.060  0.013
RaceWhite                     -0.382 0.683    0.514   0.249   1.869 -0.743
Purity                         0.185 1.203    0.405   0.544   2.660  0.457
FAM83H                        -0.040 0.961    0.138   0.734   1.259 -0.290
                                  p signif
`Macrophage M0_CIBERSORT-ABS` 0.695       
Age                           0.002     **
Stage2                        0.502       
Stage3                        0.185       
Stage4                        0.024      *
Gendermale                    0.107       
RaceBlack                     0.990       
RaceWhite                     0.458       
Purity                        0.648       
FAM83H                        0.772       
Rsquare = 0.085 (max possible = 9.89e-01 )
Likelihood ratio test p = 6.13e-04 
Wald test p = 1.75e-03 
Score (logrank) test p = 1.34e-03 

Macrophage M0_CIBERSORT-ABS in KICH (n=66):
Model: Surv(OS, EVENT) ~ `Macrophage M0_CIBERSORT-ABS` + Age + Stage + Gender + Race + Purity + `FAM83H` 
63 patients with 9 dying ( 3 missing obs. )
                                 coef           HR  se(coef)      95%CI_l
`Macrophage M0_CIBERSORT-ABS`  36.333 6.014451e+15    35.418 0.000000e+00
Age                             0.085 1.089000e+00     0.029 1.028000e+00
Stage2                         17.332 3.367053e+07     0.854 6.310524e+06
Stage3                         18.505 1.088006e+08     0.786 2.331269e+07
Stage4                         20.672 9.496449e+08     0.941 1.500472e+08
Gendermale                     -1.394 2.480000e-01     0.744 5.800000e-02
RaceBlack                     -18.882 0.000000e+00 12354.185 0.000000e+00
RaceWhite                      -2.586 7.500000e-02     1.199 7.000000e-03
Purity                          4.512 9.110200e+01     4.322 1.900000e-02
FAM83H                         -0.357 7.000000e-01     0.460 2.840000e-01
                                   95%CI_u      z     p signif
`Macrophage M0_CIBERSORT-ABS` 8.458169e+45  1.026 0.305       
Age                           1.153000e+00  2.918 0.004     **
Stage2                        1.796530e+08 20.288 0.000    ***
Stage3                        5.077741e+08 23.543 0.000    ***
Stage4                        6.010276e+09 21.958 0.000    ***
Gendermale                    1.066000e+00 -1.874 0.061      ·
RaceBlack                              Inf -0.002 0.999       
RaceWhite                     7.890000e-01 -2.158 0.031      *
Purity                        4.352633e+05  1.044 0.297       
FAM83H                        1.724000e+00 -0.775 0.438       
Rsquare = 0.367 (max possible = 6.71e-01 )
Likelihood ratio test p = 1.34e-03 
Wald test p = 2.66e-309 
Score (logrank) test p = 8.52e-09 

Macrophage M0_CIBERSORT-ABS in KIRC (n=533):
Model: Surv(OS, EVENT) ~ `Macrophage M0_CIBERSORT-ABS` + Age + Stage + Gender + Race + Purity + `FAM83H` 
450 patients with 138 dying ( 83 missing obs. )
                                coef     HR se(coef) 95%CI_l   95%CI_u      z
`Macrophage M0_CIBERSORT-ABS`  4.555 95.067    2.780   0.409 22099.401  1.638
Age                            0.034  1.034    0.008   1.017     1.052  4.001
Stage2                         0.236  1.266    0.344   0.645     2.486  0.685
Stage3                         0.794  2.213    0.233   1.402     3.494  3.411
Stage4                         1.754  5.776    0.216   3.780     8.827  8.107
Gendermale                    -0.088  0.915    0.184   0.638     1.313 -0.481
RaceBlack                      0.347  1.414    1.063   0.176    11.370  0.326
RaceWhite                      0.282  1.326    1.028   0.177     9.940  0.274
Purity                         0.083  1.087    0.370   0.527     2.244  0.226
FAM83H                        -0.070  0.933    0.117   0.742     1.173 -0.595
                                  p signif
`Macrophage M0_CIBERSORT-ABS` 0.101       
Age                           0.000    ***
Stage2                        0.493       
Stage3                        0.001     **
Stage4                        0.000    ***
Gendermale                    0.631       
RaceBlack                     0.744       
RaceWhite                     0.784       
Purity                        0.822       
FAM83H                        0.552       
Rsquare = 0.179 (max possible = 9.65e-01 )
Likelihood ratio test p = 9.43e-15 
Wald test p = 5.18e-15 
Score (logrank) test p = 2.8e-18 

Macrophage M0_CIBERSORT-ABS in KIRP (n=290):
Model: Surv(OS, EVENT) ~ `Macrophage M0_CIBERSORT-ABS` + Age + Stage + Gender + Race + Purity + `FAM83H` 
219 patients with 34 dying ( 71 missing obs. )
                                coef     HR se(coef) 95%CI_l      95%CI_u
`Macrophage M0_CIBERSORT-ABS`  3.264 26.143    9.335   0.000 2.310263e+09
Age                            0.006  1.006    0.016   0.975 1.038000e+00
Stage2                        -0.421  0.657    1.056   0.083 5.197000e+00
Stage3                         1.643  5.172    0.428   2.234 1.197400e+01
Stage4                         2.706 14.970    0.508   5.534 4.049800e+01
Gendermale                    -0.484  0.617    0.395   0.284 1.338000e+00
RaceBlack                     -1.971  0.139    1.206   0.013 1.482000e+00
RaceWhite                     -1.991  0.137    1.198   0.013 1.430000e+00
Purity                        -0.210  0.811    0.787   0.173 3.792000e+00
FAM83H                         0.031  1.031    0.195   0.704 1.510000e+00
                                   z     p signif
`Macrophage M0_CIBERSORT-ABS`  0.350 0.727       
Age                            0.380 0.704       
Stage2                        -0.399 0.690       
Stage3                         3.836 0.000    ***
Stage4                         5.330 0.000    ***
Gendermale                    -1.224 0.221       
RaceBlack                     -1.634 0.102       
RaceWhite                     -1.661 0.097      ·
Purity                        -0.266 0.790       
FAM83H                         0.158 0.874       
Rsquare = 0.164 (max possible = 7.58e-01 )
Likelihood ratio test p = 2.44e-05 
Wald test p = 7.01e-06 
Score (logrank) test p = 1.4e-09 

Macrophage M0_CIBERSORT-ABS in LGG (n=516):
Model: Surv(OS, EVENT) ~ `Macrophage M0_CIBERSORT-ABS` + Age + Gender + Race + Purity + `FAM83H` 
463 patients with 112 dying ( 53 missing obs. )
                                coef          HR se(coef) 95%CI_l      95%CI_u
`Macrophage M0_CIBERSORT-ABS` 10.009   22233.977    6.621   0.051 9.608241e+09
Age                            0.061       1.063    0.008   1.046 1.080000e+00
Gendermale                     0.077       1.080    0.195   0.737 1.583000e+00
RaceBlack                     15.534 5574159.687 2147.521   0.000          Inf
RaceWhite                     15.536 5587739.556 2147.521   0.000          Inf
Purity                        -0.977       0.376    0.434   0.161 8.810000e-01
FAM83H                        -0.026       0.975    0.183   0.681 1.395000e+00
                                   z     p signif
`Macrophage M0_CIBERSORT-ABS`  1.512 0.131       
Age                            7.486 0.000    ***
Gendermale                     0.394 0.694       
RaceBlack                      0.007 0.994       
RaceWhite                      0.007 0.994       
Purity                        -2.252 0.024      *
FAM83H                        -0.140 0.888       
Rsquare = 0.139 (max possible = 9.07e-01 )
Likelihood ratio test p = 1.88e-12 
Wald test p = 1.7e-12 
Score (logrank) test p = 6.51e-14 

Macrophage M0_CIBERSORT-ABS in LIHC (n=371):
Model: Surv(OS, EVENT) ~ `Macrophage M0_CIBERSORT-ABS` + Age + Stage + Gender + Race + Purity + `FAM83H` 
310 patients with 106 dying ( 61 missing obs. )
                                coef     HR se(coef) 95%CI_l 95%CI_u      z
`Macrophage M0_CIBERSORT-ABS`  3.061 21.340    1.333   1.565 291.066  2.296
Age                            0.012  1.012    0.008   0.995   1.029  1.411
Stage2                         0.325  1.384    0.262   0.828   2.312  1.240
Stage3                         0.956  2.602    0.235   1.643   4.122  4.077
Stage4                         1.634  5.122    0.623   1.511  17.365  2.623
Gendermale                    -0.159  0.853    0.228   0.546   1.334 -0.697
RaceBlack                      0.861  2.366    0.492   0.903   6.201  1.752
RaceWhite                     -0.042  0.959    0.242   0.597   1.540 -0.173
Purity                         0.671  1.957    0.472   0.776   4.938  1.422
FAM83H                         0.010  1.010    0.113   0.810   1.261  0.092
                                  p signif
`Macrophage M0_CIBERSORT-ABS` 0.022      *
Age                           0.158       
Stage2                        0.215       
Stage3                        0.000    ***
Stage4                        0.009     **
Gendermale                    0.486       
RaceBlack                     0.080      ·
RaceWhite                     0.863       
Purity                        0.155       
FAM83H                        0.926       
Rsquare = 0.097 (max possible = 9.66e-01 )
Likelihood ratio test p = 4.68e-04 
Wald test p = 2.79e-04 
Score (logrank) test p = 8.72e-05 

Macrophage M0_CIBERSORT-ABS in LUAD (n=515):
Model: Surv(OS, EVENT) ~ `Macrophage M0_CIBERSORT-ABS` + Age + Stage + Gender + Race + Purity + `FAM83H` 
421 patients with 150 dying ( 94 missing obs. )
                                coef           HR se(coef) 95%CI_l 95%CI_u
`Macrophage M0_CIBERSORT-ABS` -0.457        0.633    1.330   0.047   8.580
Age                            0.007        1.007    0.009   0.989   1.025
Stage2                         0.860        2.363    0.203   1.586   3.521
Stage3                         0.985        2.677    0.221   1.737   4.127
Stage4                         1.009        2.743    0.334   1.424   5.281
Gendermale                    -0.035        0.965    0.173   0.688   1.354
RaceBlack                     16.099  9811754.143 1904.733   0.000     Inf
RaceWhite                     16.267 11608250.061 1904.733   0.000     Inf
Purity                         0.507        1.661    0.357   0.825   3.345
FAM83H                         0.145        1.156    0.100   0.950   1.406
                                   z     p signif
`Macrophage M0_CIBERSORT-ABS` -0.344 0.731       
Age                            0.787 0.431       
Stage2                         4.229 0.000    ***
Stage3                         4.460 0.000    ***
Stage4                         3.018 0.003     **
Gendermale                    -0.204 0.838       
RaceBlack                      0.008 0.993       
RaceWhite                      0.009 0.993       
Purity                         1.421 0.155       
FAM83H                         1.446 0.148       
Rsquare = 0.101 (max possible = 9.74e-01 )
Likelihood ratio test p = 2.13e-06 
Wald test p = 2.63e-05 
Score (logrank) test p = 3.1e-06 

Macrophage M0_CIBERSORT-ABS in LUSC (n=501):
Model: Surv(OS, EVENT) ~ `Macrophage M0_CIBERSORT-ABS` + Age + Stage + Gender + Race + Purity + `FAM83H` 
370 patients with 161 dying ( 131 missing obs. )
                                coef    HR se(coef) 95%CI_l 95%CI_u      z
`Macrophage M0_CIBERSORT-ABS`  0.952 2.591    1.219   0.238  28.232  0.781
Age                            0.016 1.016    0.009   0.998   1.035  1.711
Stage2                         0.165 1.179    0.189   0.814   1.708  0.871
Stage3                         0.570 1.769    0.218   1.153   2.712  2.615
Stage4                         0.740 2.096    0.787   0.448   9.800  0.940
Gendermale                     0.404 1.497    0.194   1.024   2.190  2.081
RaceBlack                     -0.071 0.931    0.604   0.285   3.039 -0.118
RaceWhite                     -0.562 0.570    0.559   0.191   1.705 -1.005
Purity                        -0.317 0.728    0.387   0.341   1.553 -0.821
FAM83H                         0.130 1.139    0.106   0.926   1.401  1.229
                                  p signif
`Macrophage M0_CIBERSORT-ABS` 0.435       
Age                           0.087      ·
Stage2                        0.384       
Stage3                        0.009     **
Stage4                        0.347       
Gendermale                    0.037      *
RaceBlack                     0.906       
RaceWhite                     0.315       
Purity                        0.412       
FAM83H                        0.219       
Rsquare = 0.056 (max possible = 9.87e-01 )
Likelihood ratio test p = 1.89e-02 
Wald test p = 1.53e-02 
Score (logrank) test p = 1.32e-02 

Macrophage M0_CIBERSORT-ABS in MESO (n=87):
Model: Surv(OS, EVENT) ~ `Macrophage M0_CIBERSORT-ABS` + Age + Stage + Gender + Race + Purity + `FAM83H` 
85 patients with 72 dying ( 2 missing obs. )
                                coef    HR se(coef) 95%CI_l 95%CI_u      z
`Macrophage M0_CIBERSORT-ABS`  0.937 2.551    2.545   0.017 374.276  0.368
Age                            0.020 1.021    0.016   0.989   1.053  1.265
Stage2                        -0.270 0.763    0.483   0.296   1.967 -0.559
Stage3                        -0.104 0.901    0.420   0.396   2.051 -0.249
Stage4                        -0.157 0.855    0.482   0.332   2.199 -0.325
Gendermale                    -0.175 0.840    0.329   0.441   1.599 -0.531
RaceBlack                      0.141 1.151    1.529   0.057  23.070  0.092
RaceWhite                     -0.517 0.596    1.048   0.076   4.647 -0.494
Purity                        -0.765 0.465    0.555   0.157   1.382 -1.378
FAM83H                         0.011 1.011    0.175   0.717   1.425  0.060
                                  p signif
`Macrophage M0_CIBERSORT-ABS` 0.713       
Age                           0.206       
Stage2                        0.576       
Stage3                        0.804       
Stage4                        0.745       
Gendermale                    0.595       
RaceBlack                     0.927       
RaceWhite                     0.622       
Purity                        0.168       
FAM83H                        0.952       
Rsquare = 0.061 (max possible = 9.98e-01 )
Likelihood ratio test p = 8.64e-01 
Wald test p = 8.48e-01 
Score (logrank) test p = 8.42e-01 

Macrophage M0_CIBERSORT-ABS in OV (n=303):
Model: Surv(OS, EVENT) ~ `Macrophage M0_CIBERSORT-ABS` + Age + Race + Purity + `FAM83H` 
238 patients with 153 dying ( 65 missing obs. )
                                coef    HR se(coef) 95%CI_l 95%CI_u      z
`Macrophage M0_CIBERSORT-ABS` -1.438 0.237    2.169   0.003  16.650 -0.663
Age                            0.036 1.037    0.008   1.020   1.054  4.403
RaceBlack                     -0.053 0.948    0.577   0.306   2.938 -0.092
RaceWhite                     -0.150 0.860    0.515   0.313   2.362 -0.292
Purity                        -0.606 0.545    0.674   0.146   2.042 -0.900
FAM83H                        -0.014 0.986    0.095   0.818   1.189 -0.149
                                  p signif
`Macrophage M0_CIBERSORT-ABS` 0.507       
Age                           0.000    ***
RaceBlack                     0.927       
RaceWhite                     0.770       
Purity                        0.368       
FAM83H                        0.882       
Rsquare = 0.083 (max possible = 9.97e-01 )
Likelihood ratio test p = 2.08e-03 
Wald test p = 1.64e-03 
Score (logrank) test p = 1.34e-03 

Macrophage M0_CIBERSORT-ABS in PAAD (n=179):
Model: Surv(OS, EVENT) ~ `Macrophage M0_CIBERSORT-ABS` + Age + Stage + Gender + Race + Purity + `FAM83H` 
165 patients with 89 dying ( 14 missing obs. )
                                coef    HR se(coef) 95%CI_l 95%CI_u      z
`Macrophage M0_CIBERSORT-ABS` -1.245 0.288    2.122   0.005  18.421 -0.587
Age                            0.021 1.021    0.011   1.000   1.043  1.926
Stage2                         0.596 1.815    0.437   0.771   4.273  1.365
Stage3                         0.004 1.004    1.094   0.118   8.568  0.004
Stage4                         0.065 1.068    0.826   0.212   5.384  0.079
Gendermale                    -0.250 0.779    0.219   0.507   1.197 -1.140
RaceBlack                      0.160 1.173    0.753   0.268   5.133  0.212
RaceWhite                      0.443 1.557    0.474   0.615   3.944  0.934
Purity                        -0.799 0.450    0.427   0.195   1.040 -1.868
FAM83H                         0.307 1.360    0.128   1.057   1.749  2.393
                                  p signif
`Macrophage M0_CIBERSORT-ABS` 0.557       
Age                           0.054      ·
Stage2                        0.172       
Stage3                        0.997       
Stage4                        0.937       
Gendermale                    0.254       
RaceBlack                     0.832       
RaceWhite                     0.350       
Purity                        0.062      ·
FAM83H                        0.017      *
Rsquare = 0.123 (max possible = 9.91e-01 )
Likelihood ratio test p = 1.74e-02 
Wald test p = 4.53e-02 
Score (logrank) test p = 3.75e-02 

Macrophage M0_CIBERSORT-ABS in PCPG (n=181):
Model: Surv(OS, EVENT) ~ `Macrophage M0_CIBERSORT-ABS` + Age + Gender + Race + Purity + `FAM83H` 
164 patients with 7 dying ( 17 missing obs. )
                                 coef          HR   se(coef) 95%CI_l
`Macrophage M0_CIBERSORT-ABS` -46.843       0.000     42.787   0.000
Age                             0.201       1.222      0.090   1.025
Gendermale                      1.010       2.745      1.264   0.230
RaceBlack                     -13.646       0.000 126940.580   0.000
RaceWhite                      15.943 8392779.391 125325.459   0.000
Purity                         15.646 6239525.203     10.420   0.008
FAM83H                          4.056      57.728      1.456   3.325
                                   95%CI_u      z     p signif
`Macrophage M0_CIBERSORT-ABS` 1.191869e+16 -1.095 0.274       
Age                           1.457000e+00  2.240 0.025      *
Gendermale                    3.270600e+01  0.799 0.424       
RaceBlack                              Inf  0.000 1.000   <NA>
RaceWhite                              Inf  0.000 1.000   <NA>
Purity                        4.623239e+15  1.502 0.133       
FAM83H                        1.002262e+03  2.785 0.005     **
Rsquare = 0.236 (max possible = 3.07e-01 )
Likelihood ratio test p = 1.94e-07 
Wald test p = 2.72e-01 
Score (logrank) test p = 1.23e-08 

Macrophage M0_CIBERSORT-ABS in PRAD (n=498):
Model: Surv(OS, EVENT) ~ `Macrophage M0_CIBERSORT-ABS` + Age + Race + Purity + `FAM83H` 
403 patients with 9 dying ( 95 missing obs. )
                                coef           HR se(coef) 95%CI_l      95%CI_u
`Macrophage M0_CIBERSORT-ABS` -3.861        0.021   23.381   0.000 1.678872e+18
Age                            0.009        1.009    0.057   0.902 1.129000e+00
RaceBlack                     14.917  3009984.738 6767.599   0.000          Inf
RaceWhite                     16.208 10941464.396 6767.599   0.000          Inf
Purity                         1.176        3.241    1.447   0.190 5.527500e+01
FAM83H                        -0.170        0.843    0.615   0.253 2.816000e+00
                                   z     p signif
`Macrophage M0_CIBERSORT-ABS` -0.165 0.869       
Age                            0.159 0.874       
RaceBlack                      0.002 0.998       
RaceWhite                      0.002 0.998       
Purity                         0.812 0.417       
FAM83H                        -0.277 0.782       
Rsquare = 0.007 (max possible = 1.83e-01 )
Likelihood ratio test p = 8.32e-01 
Wald test p = 9.26e-01 
Score (logrank) test p = 8.9e-01 

Macrophage M0_CIBERSORT-ABS in READ (n=166):
Model: Surv(OS, EVENT) ~ `Macrophage M0_CIBERSORT-ABS` + Age + Stage + Gender + Race + Purity + `FAM83H` 
72 patients with 13 dying ( 94 missing obs. )
                                coef          HR  se(coef) 95%CI_l      95%CI_u
`Macrophage M0_CIBERSORT-ABS` 14.994 3249875.661     9.064   0.063 1.688283e+14
Age                            0.117       1.124     0.047   1.026 1.232000e+00
Stage2                        -2.536       0.079     1.360   0.006 1.137000e+00
Stage3                        -0.916       0.400     0.967   0.060 2.665000e+00
Stage4                        -1.566       0.209     1.246   0.018 2.401000e+00
Gendermale                    -0.347       0.707     0.849   0.134 3.731000e+00
RaceBlack                     -1.013       0.363 56230.158   0.000          Inf
RaceWhite                     15.690 6514964.539 55672.900   0.000          Inf
Purity                         0.994       2.701     1.810   0.078 9.387700e+01
FAM83H                        -0.035       0.965     0.676   0.257 3.629000e+00
                                   z     p signif
`Macrophage M0_CIBERSORT-ABS`  1.654 0.098      ·
Age                            2.504 0.012      *
Stage2                        -1.865 0.062      ·
Stage3                        -0.947 0.344       
Stage4                        -1.257 0.209       
Gendermale                    -0.409 0.682       
RaceBlack                      0.000 1.000   <NA>
RaceWhite                      0.000 1.000   <NA>
Purity                         0.549 0.583       
FAM83H                        -0.052 0.958       
Rsquare = 0.256 (max possible = 7.04e-01 )
Likelihood ratio test p = 1.94e-02 
Wald test p = 8.83e-01 
Score (logrank) test p = 4.03e-02 

Macrophage M0_CIBERSORT-ABS in SARC (n=260):
Model: Surv(OS, EVENT) ~ `Macrophage M0_CIBERSORT-ABS` + Age + Gender + Race + Purity + `FAM83H` 
233 patients with 90 dying ( 27 missing obs. )
                                coef    HR se(coef) 95%CI_l  95%CI_u      z
`Macrophage M0_CIBERSORT-ABS`  2.202 9.045    2.784   0.039 2117.812  0.791
Age                            0.024 1.025    0.008   1.008    1.042  2.894
Gendermale                    -0.070 0.932    0.227   0.597    1.455 -0.308
RaceBlack                     -0.263 0.769    1.096   0.090    6.593 -0.240
RaceWhite                     -0.521 0.594    1.023   0.080    4.415 -0.509
Purity                         1.169 3.220    0.601   0.992   10.452  1.946
FAM83H                         0.155 1.168    0.114   0.934    1.460  1.363
                                  p signif
`Macrophage M0_CIBERSORT-ABS` 0.429       
Age                           0.004     **
Gendermale                    0.758       
RaceBlack                     0.810       
RaceWhite                     0.611       
Purity                        0.052      ·
FAM83H                        0.173       
Rsquare = 0.052 (max possible = 9.75e-01 )
Likelihood ratio test p = 8.38e-02 
Wald test p = 1.08e-01 
Score (logrank) test p = 1.09e-01 

Macrophage M0_CIBERSORT-ABS in SKCM (n=471):
Model: Surv(OS, EVENT) ~ `Macrophage M0_CIBERSORT-ABS` + Age + Stage + Gender + Race + Purity + `FAM83H` 
390 patients with 186 dying ( 81 missing obs. )
                                coef    HR se(coef) 95%CI_l 95%CI_u      z
`Macrophage M0_CIBERSORT-ABS` -1.299 0.273    1.163   0.028   2.665 -1.117
Age                            0.017 1.017    0.005   1.006   1.027  3.176
Stage2                         0.207 1.230    0.219   0.801   1.890  0.947
Stage3                         0.644 1.903    0.205   1.274   2.844  3.141
Stage4                         1.460 4.304    0.363   2.111   8.776  4.016
Gendermale                    -0.089 0.915    0.158   0.672   1.247 -0.562
RaceWhite                     -1.221 0.295    0.404   0.134   0.650 -3.026
Purity                         0.821 2.273    0.359   1.126   4.590  2.290
FAM83H                         0.213 1.238    0.074   1.070   1.431  2.878
                                  p signif
`Macrophage M0_CIBERSORT-ABS` 0.264       
Age                           0.001     **
Stage2                        0.344       
Stage3                        0.002     **
Stage4                        0.000    ***
Gendermale                    0.574       
RaceWhite                     0.002     **
Purity                        0.022      *
FAM83H                        0.004     **
Rsquare = 0.147 (max possible = 9.92e-01 )
Likelihood ratio test p = 5.5e-10 
Wald test p = 3.32e-10 
Score (logrank) test p = 3.88e-11 

Macrophage M0_CIBERSORT-ABS in SKCM-Primary (n=103):
Model: Surv(OS, EVENT) ~ `Macrophage M0_CIBERSORT-ABS` + Age + Stage + Gender + Race + Purity + `FAM83H` 
94 patients with 26 dying ( 9 missing obs. )
                                coef           HR se(coef) 95%CI_l      95%CI_u
`Macrophage M0_CIBERSORT-ABS`  6.635 7.612680e+02    6.031   0.006 1.035397e+08
Age                            0.016 1.016000e+00    0.017   0.984 1.050000e+00
Stage2                        17.079 2.613968e+07 6272.894   0.000          Inf
Stage3                        17.619 4.484429e+07 6272.894   0.000          Inf
Stage4                        19.910 4.435555e+08 6272.894   0.000          Inf
Gendermale                     0.386 1.471000e+00    0.471   0.584 3.703000e+00
RaceWhite                     -1.141 3.200000e-01    0.654   0.089 1.151000e+00
Purity                         0.687 1.988000e+00    1.019   0.270 1.463600e+01
FAM83H                         0.068 1.071000e+00    0.273   0.627 1.827000e+00
                                   z     p signif
`Macrophage M0_CIBERSORT-ABS`  1.100 0.271       
Age                            0.971 0.331       
Stage2                         0.003 0.998       
Stage3                         0.003 0.998       
Stage4                         0.003 0.997       
Gendermale                     0.820 0.412       
RaceWhite                     -1.744 0.081      ·
Purity                         0.675 0.500       
FAM83H                         0.250 0.803       
Rsquare = 0.161 (max possible = 8.69e-01 )
Likelihood ratio test p = 5.77e-02 
Wald test p = 5.06e-02 
Score (logrank) test p = 4.12e-03 

Macrophage M0_CIBERSORT-ABS in SKCM-Metastasis (n=368):
Model: Surv(OS, EVENT) ~ `Macrophage M0_CIBERSORT-ABS` + Age + Stage + Gender + Race + Purity + `FAM83H` 
296 patients with 160 dying ( 72 missing obs. )
                                coef    HR se(coef) 95%CI_l 95%CI_u      z
`Macrophage M0_CIBERSORT-ABS` -0.931 0.394    1.225   0.036   4.348 -0.760
Age                            0.019 1.019    0.006   1.008   1.031  3.365
Stage2                         0.105 1.111    0.231   0.707   1.746  0.456
Stage3                         0.593 1.810    0.210   1.200   2.731  2.827
Stage4                         1.198 3.313    0.414   1.473   7.452  2.897
Gendermale                    -0.100 0.904    0.173   0.645   1.269 -0.581
RaceWhite                     -1.093 0.335    0.601   0.103   1.089 -1.818
Purity                         0.953 2.594    0.391   1.206   5.578  2.439
FAM83H                         0.183 1.201    0.081   1.025   1.406  2.271
                                  p signif
`Macrophage M0_CIBERSORT-ABS` 0.447       
Age                           0.001     **
Stage2                        0.648       
Stage3                        0.005     **
Stage4                        0.004     **
Gendermale                    0.561       
RaceWhite                     0.069      ·
Purity                        0.015      *
FAM83H                        0.023      *
Rsquare = 0.152 (max possible = 9.95e-01 )
Likelihood ratio test p = 1.79e-07 
Wald test p = 2.68e-07 
Score (logrank) test p = 9.77e-08 

Macrophage M0_CIBERSORT-ABS in STAD (n=415):
Model: Surv(OS, EVENT) ~ `Macrophage M0_CIBERSORT-ABS` + Age + Stage + Gender + Race + Purity + `FAM83H` 
289 patients with 111 dying ( 126 missing obs. )
                                coef    HR se(coef) 95%CI_l 95%CI_u      z
`Macrophage M0_CIBERSORT-ABS` -1.570 0.208    2.050   0.004  11.563 -0.766
Age                            0.032 1.032    0.010   1.011   1.053  3.058
Stage2                         0.613 1.846    0.395   0.852   4.001  1.553
Stage3                         0.983 2.674    0.366   1.306   5.474  2.690
Stage4                         1.413 4.107    0.507   1.520  11.096  2.785
Gendermale                     0.210 1.234    0.211   0.817   1.864  0.998
RaceBlack                      0.499 1.647    0.458   0.671   4.042  1.088
RaceWhite                      0.174 1.190    0.246   0.734   1.927  0.705
Purity                        -0.507 0.602    0.379   0.286   1.266 -1.338
FAM83H                        -0.222 0.801    0.088   0.674   0.952 -2.520
                                  p signif
`Macrophage M0_CIBERSORT-ABS` 0.444       
Age                           0.002     **
Stage2                        0.120       
Stage3                        0.007     **
Stage4                        0.005     **
Gendermale                    0.319       
RaceBlack                     0.276       
RaceWhite                     0.481       
Purity                        0.181       
FAM83H                        0.012      *
Rsquare = 0.092 (max possible = 9.79e-01 )
Likelihood ratio test p = 1.92e-03 
Wald test p = 2.66e-03 
Score (logrank) test p = 2.24e-03 

Macrophage M0_CIBERSORT-ABS in TGCT (n=150):
Model: Surv(OS, EVENT) ~ `Macrophage M0_CIBERSORT-ABS` + Age + Stage + Race + Purity + `FAM83H` 
75 patients with 2 dying ( 75 missing obs. )
                                 coef           HR     se(coef) 95%CI_l 95%CI_u
`Macrophage M0_CIBERSORT-ABS` -28.738 0.000000e+00   349689.240       0     Inf
Age                            -1.715 1.800000e-01     1814.288       0     Inf
Stage2                         -1.666 1.890000e-01    44015.049       0     Inf
Stage3                          8.702 6.014478e+03   134901.099       0     Inf
RaceBlack                      16.528 1.507276e+07 19420301.553       0     Inf
RaceWhite                     -26.679 0.000000e+00 18623079.190       0     Inf
Purity                         21.847 3.076092e+09   227228.149       0     Inf
FAM83H                          0.505 1.656000e+00    13987.630       0     Inf
                                   z     p signif
`Macrophage M0_CIBERSORT-ABS`  0.000 1.000   <NA>
Age                           -0.001 0.999       
Stage2                         0.000 1.000   <NA>
Stage3                         0.000 1.000   <NA>
RaceBlack                      0.000 1.000   <NA>
RaceWhite                      0.000 1.000   <NA>
Purity                         0.000 1.000   <NA>
FAM83H                         0.000 1.000   <NA>
Rsquare = 0.14 (max possible = 1.4e-01 )
Likelihood ratio test p = 1.84e-01 
Wald test p = 1e+00 
Score (logrank) test p = 4.45e-03 

Macrophage M0_CIBERSORT-ABS in THCA (n=509):
Model: Surv(OS, EVENT) ~ `Macrophage M0_CIBERSORT-ABS` + Age + Stage + Gender + Race + Purity + `FAM83H` 
395 patients with 16 dying ( 114 missing obs. )
                                coef           HR se(coef) 95%CI_l     95%CI_u
`Macrophage M0_CIBERSORT-ABS`  7.312     1498.708    4.649   0.165 1.35818e+07
Age                            0.155        1.168    0.032   1.098 1.24200e+00
Stage2                        -0.683        0.505    1.132   0.055 4.64100e+00
Stage3                         0.028        1.028    0.885   0.182 5.82700e+00
Stage4                         1.583        4.869    1.024   0.654 3.62590e+01
Gendermale                    -0.250        0.779    0.694   0.200 3.03300e+00
RaceBlack                     17.189 29171229.176 6871.896   0.000         Inf
RaceWhite                     16.634 16756932.044 6871.896   0.000         Inf
Purity                         2.902       18.214    1.287   1.462 2.26921e+02
FAM83H                         1.542        4.675    0.636   1.344 1.62630e+01
                                   z     p signif
`Macrophage M0_CIBERSORT-ABS`  1.573 0.116       
Age                            4.915 0.000    ***
Stage2                        -0.604 0.546       
Stage3                         0.032 0.975       
Stage4                         1.545 0.122       
Gendermale                    -0.361 0.718       
RaceBlack                      0.003 0.998       
RaceWhite                      0.002 0.998       
Purity                         2.255 0.024      *
FAM83H                         2.425 0.015      *
Rsquare = 0.167 (max possible = 3.47e-01 )
Likelihood ratio test p = 1.73e-11 
Wald test p = 2.14e-04 
Score (logrank) test p = 2.81e-12 

Macrophage M0_CIBERSORT-ABS in THYM (n=120):
Model: Surv(OS, EVENT) ~ `Macrophage M0_CIBERSORT-ABS` + Age + Gender + Race + Purity + `FAM83H` 
113 patients with 9 dying ( 7 missing obs. )
                                 coef    HR  se(coef) 95%CI_l      95%CI_u
`Macrophage M0_CIBERSORT-ABS`  -5.729 0.003    15.446   0.000 4.570429e+10
Age                             0.040 1.040     0.034   0.972 1.113000e+00
Gendermale                     -0.241 0.786     0.763   0.176 3.504000e+00
RaceBlack                     -16.166 0.000 10726.588   0.000          Inf
RaceWhite                       0.586 1.797     1.344   0.129 2.504800e+01
Purity                          0.199 1.220     1.139   0.131 1.138400e+01
FAM83H                          0.494 1.639     0.456   0.670 4.008000e+00
                                   z     p signif
`Macrophage M0_CIBERSORT-ABS` -0.371 0.711       
Age                            1.148 0.251       
Gendermale                    -0.316 0.752       
RaceBlack                     -0.002 0.999       
RaceWhite                      0.436 0.663       
Purity                         0.175 0.861       
FAM83H                         1.083 0.279       
Rsquare = 0.055 (max possible = 4.51e-01 )
Likelihood ratio test p = 4.99e-01 
Wald test p = 6e-01 
Score (logrank) test p = 5.02e-01 

Macrophage M0_CIBERSORT-ABS in UCEC (n=545):
Model: Surv(OS, EVENT) ~ `Macrophage M0_CIBERSORT-ABS` + Age + Race + Purity + `FAM83H` 
85 patients with 16 dying ( 460 missing obs. )
                                coef           HR se(coef) 95%CI_l      95%CI_u
`Macrophage M0_CIBERSORT-ABS` 17.324 33406071.663    6.563  86.655 1.287824e+13
Age                           -0.026        0.974    0.031   0.917 1.036000e+00
RaceWhite                      1.184        3.267    0.702   0.825 1.293600e+01
Purity                         0.746        2.109    1.247   0.183 2.427800e+01
FAM83H                        -0.126        0.882    0.446   0.368 2.111000e+00
                                   z     p signif
`Macrophage M0_CIBERSORT-ABS`  2.640 0.008     **
Age                           -0.835 0.404       
RaceWhite                      1.686 0.092      ·
Purity                         0.599 0.549       
FAM83H                        -0.283 0.777       
Rsquare = 0.149 (max possible = 7.29e-01 )
Likelihood ratio test p = 1.73e-02 
Wald test p = 1.34e-02 
Score (logrank) test p = 3.03e-03 

Macrophage M0_CIBERSORT-ABS in UCS (n=57):
Model: Surv(OS, EVENT) ~ `Macrophage M0_CIBERSORT-ABS` + Age + Race + Purity + `FAM83H` 
52 patients with 32 dying ( 5 missing obs. )
                                coef           HR se(coef) 95%CI_l   95%CI_u
`Macrophage M0_CIBERSORT-ABS`  1.096        2.992    4.671   0.000 28283.057
Age                            0.042        1.043    0.025   0.994     1.095
RaceBlack                     17.565 42485889.449 6486.655   0.000       Inf
RaceWhite                     17.809 54242862.977 6486.655   0.000       Inf
Purity                        -0.908        0.403    1.264   0.034     4.808
FAM83H                         0.006        1.006    0.201   0.678     1.493
                                   z     p signif
`Macrophage M0_CIBERSORT-ABS`  0.235 0.814       
Age                            1.719 0.086      ·
RaceBlack                      0.003 0.998       
RaceWhite                      0.003 0.998       
Purity                        -0.718 0.473       
FAM83H                         0.030 0.976       
Rsquare = 0.12 (max possible = 9.83e-01 )
Likelihood ratio test p = 3.54e-01 
Wald test p = 4.74e-01 
Score (logrank) test p = 3.66e-01 

Macrophage M0_CIBERSORT-ABS in UVM (n=80):
Model: Surv(OS, EVENT) ~ `Macrophage M0_CIBERSORT-ABS` + Age + Stage + Gender + Purity + `FAM83H` 
77 patients with 22 dying ( 3 missing obs. )
                                coef           HR se(coef) 95%CI_l      95%CI_u
`Macrophage M0_CIBERSORT-ABS` 23.303 1.319222e+10   11.425   2.485 7.002739e+19
Age                            0.034 1.035000e+00    0.019   0.997 1.074000e+00
Stage3                        -0.029 9.720000e-01    0.523   0.349 2.707000e+00
Stage4                         3.683 3.976500e+01    1.223   3.620 4.368190e+02
Gendermale                     0.340 1.405000e+00    0.499   0.528 3.738000e+00
Purity                         2.062 7.863000e+00    1.289   0.629 9.833000e+01
FAM83H                         0.147 1.159000e+00    0.347   0.587 2.287000e+00
                                   z     p signif
`Macrophage M0_CIBERSORT-ABS`  2.040 0.041      *
Age                            1.788 0.074      ·
Stage3                        -0.055 0.956       
Stage4                         3.012 0.003     **
Gendermale                     0.682 0.495       
Purity                         1.600 0.110       
FAM83H                         0.425 0.671       
Rsquare = 0.293 (max possible = 8.72e-01 )
Likelihood ratio test p = 3.75e-04 
Wald test p = 3.19e-03 
Score (logrank) test p = 1.36e-09 

Macrophage M1_CIBERSORT in ACC (n=79):
Model: Surv(OS, EVENT) ~ `Macrophage M1_CIBERSORT` + Age + Gender + Race + Purity + `FAM83H` 
64 patients with 24 dying ( 15 missing obs. )
                            coef           HR  se(coef) 95%CI_l      95%CI_u
`Macrophage M1_CIBERSORT` 10.752    46709.010     8.620   0.002 1.015694e+12
Age                        0.006        1.006     0.014   0.979 1.033000e+00
Gendermale                 0.526        1.692     0.464   0.681 4.203000e+00
RaceBlack                 -0.487        0.614 16562.650   0.000          Inf
RaceWhite                 17.157 28268744.377 14302.111   0.000          Inf
Purity                     2.616       13.678     3.292   0.022 8.665621e+03
FAM83H                     0.508        1.661     0.224   1.071 2.577000e+00
                              z     p signif
`Macrophage M1_CIBERSORT` 1.247 0.212       
Age                       0.428 0.669       
Gendermale                1.133 0.257       
RaceBlack                 0.000 1.000   <NA>
RaceWhite                 0.001 0.999       
Purity                    0.795 0.427       
FAM83H                    2.265 0.023      *
Rsquare = 0.226 (max possible = 9.38e-01 )
Likelihood ratio test p = 2.2e-02 
Wald test p = 2.02e-02 
Score (logrank) test p = 3.48e-03 

Macrophage M1_CIBERSORT in BLCA (n=408):
Model: Surv(OS, EVENT) ~ `Macrophage M1_CIBERSORT` + Age + Stage + Gender + Race + Purity + `FAM83H` 
348 patients with 160 dying ( 60 missing obs. )
                            coef          HR se(coef) 95%CI_l 95%CI_u      z
`Macrophage M1_CIBERSORT`  0.664       1.942    1.582   0.087  43.169  0.419
Age                        0.034       1.034    0.009   1.017   1.052  3.874
Stage2                    14.504 1990409.784 1856.568   0.000     Inf  0.008
Stage3                    14.922 3022412.258 1856.568   0.000     Inf  0.008
Stage4                    15.479 5279370.327 1856.568   0.000     Inf  0.008
Gendermale                -0.159       0.853    0.180   0.599   1.214 -0.885
RaceBlack                  0.699       2.013    0.447   0.838   4.833  1.565
RaceWhite                  0.097       1.102    0.356   0.548   2.217  0.273
Purity                     0.192       1.212    0.355   0.605   2.429  0.542
FAM83H                    -0.037       0.963    0.098   0.796   1.167 -0.381
                              p signif
`Macrophage M1_CIBERSORT` 0.675       
Age                       0.000    ***
Stage2                    0.994       
Stage3                    0.994       
Stage4                    0.993       
Gendermale                0.376       
RaceBlack                 0.118       
RaceWhite                 0.785       
Purity                    0.588       
FAM83H                    0.703       
Rsquare = 0.131 (max possible = 9.91e-01 )
Likelihood ratio test p = 4.35e-07 
Wald test p = 2.81e-06 
Score (logrank) test p = 7.65e-07 

Macrophage M1_CIBERSORT in BRCA (n=1100):
Model: Surv(OS, EVENT) ~ `Macrophage M1_CIBERSORT` + Age + Stage + Gender + Race + Purity + `FAM83H` 
878 patients with 121 dying ( 222 missing obs. )
                            coef     HR se(coef) 95%CI_l 95%CI_u      z     p
`Macrophage M1_CIBERSORT` -3.440  0.032    2.175   0.000   2.278 -1.581 0.114
Age                        0.035  1.036    0.008   1.020   1.051  4.616 0.000
Stage2                     0.379  1.461    0.304   0.805   2.651  1.248 0.212
Stage3                     1.165  3.205    0.313   1.735   5.917  3.722 0.000
Stage4                     2.389 10.906    0.395   5.026  23.669  6.044 0.000
Gendermale                 0.085  1.089    1.008   0.151   7.856  0.084 0.933
RaceBlack                  0.013  1.013    0.619   0.301   3.411  0.021 0.983
RaceWhite                 -0.207  0.813    0.595   0.253   2.613 -0.347 0.729
Purity                     0.358  1.430    0.443   0.599   3.410  0.806 0.420
FAM83H                     0.002  1.002    0.130   0.777   1.293  0.016 0.987
                          signif
`Macrophage M1_CIBERSORT`       
Age                          ***
Stage2                          
Stage3                       ***
Stage4                       ***
Gendermale                      
RaceBlack                       
RaceWhite                       
Purity                          
FAM83H                          
Rsquare = 0.084 (max possible = 7.85e-01 )
Likelihood ratio test p = 2.25e-12 
Wald test p = 9.12e-16 
Score (logrank) test p = 1.3e-21 

Macrophage M1_CIBERSORT in BRCA-Basal (n=191):
Model: Surv(OS, EVENT) ~ `Macrophage M1_CIBERSORT` + Age + Stage + Race + Purity + `FAM83H` 
163 patients with 24 dying ( 28 missing obs. )
                            coef           HR se(coef) 95%CI_l 95%CI_u      z
`Macrophage M1_CIBERSORT` -4.053 1.700000e-02    4.444   0.000 105.265 -0.912
Age                        0.008 1.008000e+00    0.018   0.973   1.044  0.434
Stage2                    18.518 1.102191e+08 6497.230   0.000     Inf  0.003
Stage3                    19.873 4.274049e+08 6497.230   0.000     Inf  0.003
Stage4                    21.131 1.503440e+09 6497.230   0.000     Inf  0.003
RaceBlack                 -0.807 4.460000e-01    1.120   0.050   4.006 -0.721
RaceWhite                 -1.007 3.650000e-01    1.136   0.039   3.383 -0.887
Purity                     0.368 1.445000e+00    1.115   0.162  12.857  0.330
FAM83H                     0.345 1.412000e+00    0.297   0.788   2.529  1.160
                              p signif
`Macrophage M1_CIBERSORT` 0.362       
Age                       0.664       
Stage2                    0.998       
Stage3                    0.998       
Stage4                    0.997       
RaceBlack                 0.471       
RaceWhite                 0.375       
Purity                    0.741       
FAM83H                    0.246       
Rsquare = 0.17 (max possible = 7.18e-01 )
Likelihood ratio test p = 3.91e-04 
Wald test p = 6.18e-03 
Score (logrank) test p = 2.65e-06 

Macrophage M1_CIBERSORT in BRCA-Her2 (n=82):
Model: Surv(OS, EVENT) ~ `Macrophage M1_CIBERSORT` + Age + Stage + Race + Purity + `FAM83H` 
59 patients with 11 dying ( 23 missing obs. )
                             coef           HR  se(coef) 95%CI_l  95%CI_u
`Macrophage M1_CIBERSORT` -13.129 0.000000e+00     9.471   0.000  229.104
Age                         0.006 1.006000e+00     0.032   0.945    1.072
Stage2                     18.380 9.602384e+07 14663.973   0.000      Inf
Stage3                     20.759 1.036162e+09 14663.973   0.000      Inf
Stage4                         NA           NA     0.000      NA       NA
RaceBlack                  -3.704 2.500000e-02     1.954   0.001    1.134
RaceWhite                  -2.274 1.030000e-01     1.581   0.005    2.282
Purity                      3.059 2.131500e+01     2.486   0.163 2785.600
FAM83H                     -0.807 4.460000e-01     0.736   0.105    1.886
                               z     p signif
`Macrophage M1_CIBERSORT` -1.386 0.166       
Age                        0.191 0.849       
Stage2                     0.001 0.999       
Stage3                     0.001 0.999       
Stage4                        NA    NA   <NA>
RaceBlack                 -1.895 0.058      ·
RaceWhite                 -1.438 0.150       
Purity                     1.231 0.218       
FAM83H                    -1.098 0.272       
Rsquare = 0.403 (max possible = 6.68e-01 )
Likelihood ratio test p = 1.78e-04 
Wald test p = 2.73e-01 
Score (logrank) test p = 2.14e-14 

Macrophage M1_CIBERSORT in BRCA-LumA (n=568):
Model: Surv(OS, EVENT) ~ `Macrophage M1_CIBERSORT` + Age + Stage + Gender + Race + Purity + `FAM83H` 
464 patients with 55 dying ( 104 missing obs. )
                             coef    HR se(coef) 95%CI_l 95%CI_u      z     p
`Macrophage M1_CIBERSORT`  -2.521 0.080    3.795   0.000 136.579 -0.664 0.507
Age                         0.049 1.050    0.012   1.026   1.075  4.098 0.000
Stage2                      0.307 1.360    0.376   0.651   2.838  0.818 0.413
Stage3                      0.840 2.315    0.396   1.066   5.028  2.122 0.034
Stage4                      2.025 7.576    0.623   2.233  25.705  3.249 0.001
Gendermale                -15.331 0.000 3473.742   0.000     Inf -0.004 0.996
RaceBlack                  -0.510 0.600    1.182   0.059   6.086 -0.432 0.666
RaceWhite                   0.225 1.253    1.033   0.165   9.493  0.218 0.827
Purity                      0.240 1.271    0.644   0.359   4.492  0.372 0.710
FAM83H                      0.017 1.017    0.205   0.681   1.521  0.085 0.933
                          signif
`Macrophage M1_CIBERSORT`       
Age                          ***
Stage2                          
Stage3                         *
Stage4                        **
Gendermale                      
RaceBlack                       
RaceWhite                       
Purity                          
FAM83H                          
Rsquare = 0.071 (max possible = 6.81e-01 )
Likelihood ratio test p = 1.8e-04 
Wald test p = 3.6e-05 
Score (logrank) test p = 8.17e-07 

Macrophage M1_CIBERSORT in BRCA-LumB (n=219):
Model: Surv(OS, EVENT) ~ `Macrophage M1_CIBERSORT` + Age + Stage + Gender + Race + Purity + `FAM83H` 
157 patients with 25 dying ( 62 missing obs. )
                             coef           HR se(coef) 95%CI_l 95%CI_u      z
`Macrophage M1_CIBERSORT` -20.109        0.000    7.529   0.000   0.005 -2.671
Age                         0.045        1.046    0.021   1.004   1.091  2.126
Stage2                      0.799        2.223    1.075   0.270  18.293  0.743
Stage3                      2.029        7.604    1.090   0.898  64.385  1.861
Stage4                      1.760        5.813    1.201   0.552  61.180  1.466
Gendermale                  1.091        2.978    1.109   0.339  26.185  0.984
RaceBlack                  16.533 15148156.223 6377.372   0.000     Inf  0.003
RaceWhite                  16.077  9599957.642 6377.372   0.000     Inf  0.003
Purity                     -1.557        0.211    1.568   0.010   4.559 -0.993
FAM83H                     -0.146        0.864    0.305   0.476   1.570 -0.479
                              p signif
`Macrophage M1_CIBERSORT` 0.008     **
Age                       0.033      *
Stage2                    0.457       
Stage3                    0.063      ·
Stage4                    0.143       
Gendermale                0.325       
RaceBlack                 0.998       
RaceWhite                 0.998       
Purity                    0.321       
FAM83H                    0.632       
Rsquare = 0.16 (max possible = 6.98e-01 )
Likelihood ratio test p = 2.3e-03 
Wald test p = 1.2e-02 
Score (logrank) test p = 1.76e-03 

Macrophage M1_CIBERSORT in CESC (n=306):
Model: Surv(OS, EVENT) ~ `Macrophage M1_CIBERSORT` + Age + Race + Purity + `FAM83H` 
227 patients with 55 dying ( 79 missing obs. )
                            coef    HR se(coef) 95%CI_l 95%CI_u      z     p
`Macrophage M1_CIBERSORT` -3.750 0.024    2.647   0.000   4.211 -1.417 0.157
Age                        0.016 1.016    0.010   0.996   1.037  1.562 0.118
RaceBlack                  0.656 1.926    1.077   0.233  15.911  0.609 0.543
RaceWhite                  0.414 1.513    1.026   0.203  11.308  0.404 0.686
Purity                     0.111 1.117    0.825   0.222   5.630  0.134 0.893
FAM83H                     0.428 1.534    0.204   1.028   2.291  2.094 0.036
                          signif
`Macrophage M1_CIBERSORT`       
Age                             
RaceBlack                       
RaceWhite                       
Purity                          
FAM83H                         *
Rsquare = 0.038 (max possible = 8.91e-01 )
Likelihood ratio test p = 1.9e-01 
Wald test p = 2.2e-01 
Score (logrank) test p = 2.12e-01 

Macrophage M1_CIBERSORT in CHOL (n=36):
Model: Surv(OS, EVENT) ~ `Macrophage M1_CIBERSORT` + Age + Stage + Gender + Race + Purity + `FAM83H` 
36 patients with 18 dying ( 0 missing obs. )
                             coef     HR se(coef) 95%CI_l     95%CI_u      z
`Macrophage M1_CIBERSORT`   3.954 52.134    8.442   0.000 8.00494e+08  0.468
Age                         0.036  1.037    0.025   0.988 1.08800e+00  1.487
Stage2                      1.015  2.760    0.682   0.725 1.05120e+01  1.488
Stage3                    -20.887  0.000 8517.892   0.000         Inf -0.002
Stage4                      1.802  6.063    0.765   1.354 2.71550e+01  2.356
Gendermale                  0.663  1.940    0.622   0.573 6.56900e+00  1.066
RaceBlack                   0.637  1.891    1.510   0.098 3.64640e+01  0.422
RaceWhite                  -1.121  0.326    0.878   0.058 1.82100e+00 -1.277
Purity                      1.555  4.734    1.785   0.143 1.56634e+02  0.871
FAM83H                     -1.215  0.297    0.392   0.138 6.39000e-01 -3.101
                              p signif
`Macrophage M1_CIBERSORT` 0.640       
Age                       0.137       
Stage2                    0.137       
Stage3                    0.998       
Stage4                    0.018      *
Gendermale                0.287       
RaceBlack                 0.673       
RaceWhite                 0.202       
Purity                    0.384       
FAM83H                    0.002     **
Rsquare = 0.431 (max possible = 9.46e-01 )
Likelihood ratio test p = 2.67e-02 
Wald test p = 4.67e-02 
Score (logrank) test p = 5.08e-03 

Macrophage M1_CIBERSORT in COAD (n=458):
Model: Surv(OS, EVENT) ~ `Macrophage M1_CIBERSORT` + Age + Stage + Gender + Race + Purity + `FAM83H` 
236 patients with 58 dying ( 222 missing obs. )
                            coef    HR se(coef) 95%CI_l  95%CI_u      z     p
`Macrophage M1_CIBERSORT`  1.542 4.674    3.284   0.007 2920.060  0.470 0.639
Age                        0.027 1.027    0.013   1.002    1.053  2.104 0.035
Stage2                     0.438 1.550    0.641   0.441    5.448  0.683 0.494
Stage3                     1.087 2.965    0.628   0.865   10.158  1.730 0.084
Stage4                     2.287 9.849    0.634   2.844   34.108  3.609 0.000
Gendermale                 0.327 1.387    0.290   0.786    2.449  1.128 0.259
RaceBlack                 -0.311 0.733    0.850   0.138    3.880 -0.366 0.715
RaceWhite                 -0.259 0.772    0.795   0.163    3.662 -0.326 0.744
Purity                    -0.415 0.660    0.650   0.184    2.361 -0.639 0.523
FAM83H                    -0.149 0.862    0.225   0.555    1.339 -0.661 0.509
                          signif
`Macrophage M1_CIBERSORT`       
Age                            *
Stage2                          
Stage3                         ·
Stage4                       ***
Gendermale                      
RaceBlack                       
RaceWhite                       
Purity                          
FAM83H                          
Rsquare = 0.128 (max possible = 8.97e-01 )
Likelihood ratio test p = 3.64e-04 
Wald test p = 2.72e-04 
Score (logrank) test p = 3.47e-05 

Macrophage M1_CIBERSORT in DLBC (n=48):
Model: Surv(OS, EVENT) ~ `Macrophage M1_CIBERSORT` + Age + Gender + Race + Purity + `FAM83H` 
41 patients with 5 dying ( 7 missing obs. )
                            coef         HR se(coef) 95%CI_l      95%CI_u
`Macrophage M1_CIBERSORT` 13.122 499612.015    8.652   0.022 1.156243e+13
Age                       -0.004      0.996    0.051   0.902 1.100000e+00
Gendermale                -0.383      0.682    1.474   0.038 1.225300e+01
RaceBlack                  0.016      1.017    2.336   0.010 9.905600e+01
RaceWhite                 -2.790      0.061    1.804   0.002 2.109000e+00
Purity                    -0.681      0.506    2.981   0.001 1.744640e+02
FAM83H                     0.881      2.413    0.801   0.502 1.160600e+01
                               z     p signif
`Macrophage M1_CIBERSORT`  1.517 0.129       
Age                       -0.080 0.936       
Gendermale                -0.260 0.795       
RaceBlack                  0.007 0.994       
RaceWhite                 -1.546 0.122       
Purity                    -0.228 0.819       
FAM83H                     1.099 0.272       
Rsquare = 0.243 (max possible = 5.58e-01 )
Likelihood ratio test p = 1.22e-01 
Wald test p = 3.32e-01 
Score (logrank) test p = 4.23e-02 

Macrophage M1_CIBERSORT in ESCA (n=185):
Model: Surv(OS, EVENT) ~ `Macrophage M1_CIBERSORT` + Age + Stage + Gender + Race + Purity + `FAM83H` 
140 patients with 47 dying ( 45 missing obs. )
                            coef     HR se(coef) 95%CI_l 95%CI_u      z     p
`Macrophage M1_CIBERSORT` -0.133  0.875    2.366   0.008  90.346 -0.056 0.955
Age                        0.007  1.007    0.014   0.979   1.036  0.466 0.642
Stage2                     0.515  1.674    0.673   0.448   6.258  0.766 0.444
Stage3                     1.331  3.785    0.679   1.000  14.320  1.960 0.050
Stage4                     2.838 17.076    0.792   3.617  80.611  3.584 0.000
Gendermale                 0.469  1.598    0.537   0.557   4.581  0.872 0.383
RaceBlack                  0.391  1.478    1.072   0.181  12.088  0.364 0.716
RaceWhite                 -0.121  0.886    0.446   0.370   2.124 -0.271 0.787
Purity                     0.378  1.459    0.798   0.306   6.969  0.474 0.636
FAM83H                    -0.180  0.835    0.158   0.613   1.139 -1.137 0.255
                          signif
`Macrophage M1_CIBERSORT`       
Age                             
Stage2                          
Stage3                         ·
Stage4                       ***
Gendermale                      
RaceBlack                       
RaceWhite                       
Purity                          
FAM83H                          
Rsquare = 0.148 (max possible = 9.32e-01 )
Likelihood ratio test p = 1.27e-02 
Wald test p = 6.72e-03 
Score (logrank) test p = 5.66e-04 

Macrophage M1_CIBERSORT in GBM (n=153):
Model: Surv(OS, EVENT) ~ `Macrophage M1_CIBERSORT` + Age + Gender + Race + Purity + `FAM83H` 
135 patients with 108 dying ( 18 missing obs. )
                            coef    HR se(coef) 95%CI_l   95%CI_u      z     p
`Macrophage M1_CIBERSORT`  1.035 2.815    5.231   0.000 79872.034  0.198 0.843
Age                        0.030 1.031    0.008   1.014     1.048  3.698 0.000
Gendermale                -0.149 0.861    0.215   0.565     1.313 -0.694 0.488
RaceBlack                  0.622 1.863    0.737   0.440     7.898  0.845 0.398
RaceWhite                 -0.126 0.882    0.620   0.262     2.969 -0.203 0.839
Purity                    -0.638 0.528    0.580   0.170     1.645 -1.101 0.271
FAM83H                     0.405 1.499    0.187   1.040     2.160  2.169 0.030
                          signif
`Macrophage M1_CIBERSORT`       
Age                          ***
Gendermale                      
RaceBlack                       
RaceWhite                       
Purity                          
FAM83H                         *
Rsquare = 0.157 (max possible = 9.98e-01 )
Likelihood ratio test p = 1.72e-03 
Wald test p = 2.47e-03 
Score (logrank) test p = 2.01e-03 

Macrophage M1_CIBERSORT in HNSC (n=522):
Model: Surv(OS, EVENT) ~ `Macrophage M1_CIBERSORT` + Age + Stage + Gender + Race + Purity + `FAM83H` 
411 patients with 176 dying ( 111 missing obs. )
                            coef    HR se(coef) 95%CI_l 95%CI_u      z     p
`Macrophage M1_CIBERSORT`  1.273 3.572    1.178   0.355  35.974  1.080 0.280
Age                        0.022 1.022    0.008   1.007   1.038  2.885 0.004
Stage2                     0.647 1.909    0.544   0.657   5.548  1.188 0.235
Stage3                     0.908 2.479    0.539   0.862   7.129  1.684 0.092
Stage4                     1.309 3.703    0.512   1.357  10.105  2.556 0.011
Gendermale                -0.253 0.776    0.173   0.554   1.089 -1.466 0.143
RaceBlack                  0.184 1.202    0.561   0.400   3.606  0.328 0.743
RaceWhite                 -0.181 0.834    0.514   0.304   2.285 -0.353 0.724
Purity                     0.037 1.038    0.374   0.499   2.158  0.100 0.920
FAM83H                     0.040 1.040    0.124   0.816   1.327  0.320 0.749
                          signif
`Macrophage M1_CIBERSORT`       
Age                           **
Stage2                          
Stage3                         ·
Stage4                         *
Gendermale                      
RaceBlack                       
RaceWhite                       
Purity                          
FAM83H                          
Rsquare = 0.072 (max possible = 9.89e-01 )
Likelihood ratio test p = 6.38e-04 
Wald test p = 1.65e-03 
Score (logrank) test p = 1.24e-03 

Macrophage M1_CIBERSORT in HNSC-HPV+ (n=98):
Model: Surv(OS, EVENT) ~ `Macrophage M1_CIBERSORT` + Age + Stage + Gender + Race + Purity + `FAM83H` 
65 patients with 23 dying ( 33 missing obs. )
                            coef           HR  se(coef) 95%CI_l    95%CI_u
`Macrophage M1_CIBERSORT`  5.394 2.199970e+02     3.726   0.148 326490.347
Age                        0.014 1.014000e+00     0.027   0.963      1.069
Stage2                    17.807 5.412392e+07  5537.091   0.000        Inf
Stage3                    17.344 3.405902e+07  5537.091   0.000        Inf
Stage4                    17.927 6.106034e+07  5537.091   0.000        Inf
Gendermale                -0.007 9.930000e-01     0.550   0.338      2.917
RaceBlack                 19.180 2.136371e+08 12762.110   0.000        Inf
RaceWhite                 18.506 1.088715e+08 12762.110   0.000        Inf
Purity                    -1.971 1.390000e-01     1.169   0.014      1.379
FAM83H                     0.659 1.934000e+00     0.366   0.944      3.961
                               z     p signif
`Macrophage M1_CIBERSORT`  1.448 0.148       
Age                        0.533 0.594       
Stage2                     0.003 0.997       
Stage3                     0.003 0.998       
Stage4                     0.003 0.997       
Gendermale                -0.012 0.990       
RaceBlack                  0.002 0.999       
RaceWhite                  0.001 0.999       
Purity                    -1.685 0.092      ·
FAM83H                     1.802 0.072      ·
Rsquare = 0.149 (max possible = 9.17e-01 )
Likelihood ratio test p = 3.98e-01 
Wald test p = 7.05e-01 
Score (logrank) test p = 5.6e-01 

Macrophage M1_CIBERSORT in HNSC-HPV- (n=422):
Model: Surv(OS, EVENT) ~ `Macrophage M1_CIBERSORT` + Age + Stage + Gender + Race + Purity + `FAM83H` 
346 patients with 153 dying ( 76 missing obs. )
                            coef    HR se(coef) 95%CI_l 95%CI_u      z     p
`Macrophage M1_CIBERSORT`  0.982 2.670    1.270   0.222  32.177  0.773 0.439
Age                        0.026 1.027    0.008   1.010   1.044  3.105 0.002
Stage2                     0.396 1.485    0.555   0.501   4.407  0.713 0.476
Stage3                     0.761 2.141    0.544   0.737   6.216  1.400 0.162
Stage4                     1.179 3.252    0.514   1.187   8.912  2.293 0.022
Gendermale                -0.296 0.744    0.184   0.519   1.065 -1.615 0.106
RaceBlack                  0.033 1.033    0.568   0.340   3.143  0.058 0.954
RaceWhite                 -0.339 0.712    0.518   0.258   1.966 -0.655 0.513
Purity                     0.274 1.315    0.408   0.591   2.926  0.671 0.502
FAM83H                    -0.043 0.958    0.137   0.732   1.253 -0.316 0.752
                          signif
`Macrophage M1_CIBERSORT`       
Age                           **
Stage2                          
Stage3                          
Stage4                         *
Gendermale                      
RaceBlack                       
RaceWhite                       
Purity                          
FAM83H                          
Rsquare = 0.087 (max possible = 9.89e-01 )
Likelihood ratio test p = 5.19e-04 
Wald test p = 1.37e-03 
Score (logrank) test p = 1.08e-03 

Macrophage M1_CIBERSORT in KICH (n=66):
Model: Surv(OS, EVENT) ~ `Macrophage M1_CIBERSORT` + Age + Stage + Gender + Race + Purity + `FAM83H` 
63 patients with 9 dying ( 3 missing obs. )
                             coef           HR se(coef)      95%CI_l
`Macrophage M1_CIBERSORT`  36.179 5.154173e+15    8.518 2.894620e+08
Age                         0.158 1.171000e+00    0.030 1.104000e+00
Stage2                     18.864 1.557826e+08    0.836 3.028506e+07
Stage3                     21.931 3.347275e+09    0.823 6.676138e+08
Stage4                     22.234 4.528088e+09    0.890 7.912941e+08
Gendermale                 -3.186 4.100000e-02    0.728 1.000000e-02
RaceBlack                 -19.519 0.000000e+00 6326.568 0.000000e+00
RaceWhite                  -7.225 1.000000e-03    1.159 0.000000e+00
Purity                      6.382 5.911080e+02    4.701 5.900000e-02
FAM83H                     -0.920 3.980000e-01    0.373 1.920000e-01
                               95%CI_u      z     p signif
`Macrophage M1_CIBERSORT` 9.177541e+22  4.247 0.000    ***
Age                       1.242000e+00  5.269 0.000    ***
Stage2                    8.013262e+08 22.575 0.000    ***
Stage3                    1.678253e+10 26.662 0.000    ***
Stage4                    2.591146e+10 24.981 0.000    ***
Gendermale                1.720000e-01 -4.377 0.000    ***
RaceBlack                          Inf -0.003 0.998       
RaceWhite                 7.000000e-03 -6.236 0.000    ***
Purity                    5.934292e+06  1.358 0.175       
FAM83H                    8.280000e-01 -2.465 0.014      *
Rsquare = 0.404 (max possible = 6.71e-01 )
Likelihood ratio test p = 3.2e-04 
Wald test p = 0e+00 
Score (logrank) test p = 1.13e-08 

Macrophage M1_CIBERSORT in KIRC (n=533):
Model: Surv(OS, EVENT) ~ `Macrophage M1_CIBERSORT` + Age + Stage + Gender + Race + Purity + `FAM83H` 
450 patients with 138 dying ( 83 missing obs. )
                            coef    HR se(coef) 95%CI_l 95%CI_u      z     p
`Macrophage M1_CIBERSORT` -3.304 0.037    2.610   0.000   6.116 -1.266 0.205
Age                        0.036 1.037    0.008   1.020   1.054  4.262 0.000
Stage2                     0.234 1.264    0.345   0.643   2.482  0.679 0.497
Stage3                     0.858 2.359    0.232   1.496   3.718  3.696 0.000
Stage4                     1.797 6.030    0.217   3.940   9.229  8.275 0.000
Gendermale                -0.109 0.897    0.185   0.624   1.289 -0.587 0.557
RaceBlack                  0.202 1.224    1.058   0.154   9.727  0.191 0.849
RaceWhite                  0.149 1.160    1.022   0.157   8.594  0.146 0.884
Purity                    -0.067 0.936    0.372   0.452   1.939 -0.179 0.858
FAM83H                    -0.088 0.916    0.116   0.729   1.150 -0.756 0.449
                          signif
`Macrophage M1_CIBERSORT`       
Age                          ***
Stage2                          
Stage3                       ***
Stage4                       ***
Gendermale                      
RaceBlack                       
RaceWhite                       
Purity                          
FAM83H                          
Rsquare = 0.178 (max possible = 9.65e-01 )
Likelihood ratio test p = 1.27e-14 
Wald test p = 7.87e-15 
Score (logrank) test p = 5.85e-18 

Macrophage M1_CIBERSORT in KIRP (n=290):
Model: Surv(OS, EVENT) ~ `Macrophage M1_CIBERSORT` + Age + Stage + Gender + Race + Purity + `FAM83H` 
219 patients with 34 dying ( 71 missing obs. )
                            coef     HR se(coef) 95%CI_l     95%CI_u      z
`Macrophage M1_CIBERSORT` -2.827  0.059    9.025   0.000 2849600.755 -0.313
Age                        0.007  1.007    0.016   0.977       1.038  0.440
Stage2                    -0.422  0.656    1.056   0.083       5.192 -0.400
Stage3                     1.680  5.364    0.445   2.241      12.840  3.771
Stage4                     2.806 16.552    0.602   5.088      53.839  4.663
Gendermale                -0.495  0.610    0.395   0.281       1.323 -1.252
RaceBlack                 -2.084  0.124    1.213   0.012       1.343 -1.717
RaceWhite                 -2.140  0.118    1.199   0.011       1.234 -1.785
Purity                    -0.268  0.765    0.757   0.174       3.369 -0.355
FAM83H                     0.010  1.010    0.192   0.693       1.473  0.053
                              p signif
`Macrophage M1_CIBERSORT` 0.754       
Age                       0.660       
Stage2                    0.689       
Stage3                    0.000    ***
Stage4                    0.000    ***
Gendermale                0.211       
RaceBlack                 0.086      ·
RaceWhite                 0.074      ·
Purity                    0.723       
FAM83H                    0.958       
Rsquare = 0.163 (max possible = 7.58e-01 )
Likelihood ratio test p = 2.44e-05 
Wald test p = 8.14e-06 
Score (logrank) test p = 1.57e-09 

Macrophage M1_CIBERSORT in LGG (n=516):
Model: Surv(OS, EVENT) ~ `Macrophage M1_CIBERSORT` + Age + Gender + Race + Purity + `FAM83H` 
463 patients with 112 dying ( 53 missing obs. )
                            coef          HR se(coef) 95%CI_l     95%CI_u
`Macrophage M1_CIBERSORT`  6.866     959.301    3.664   0.730 1260587.185
Age                        0.060       1.062    0.008   1.045       1.079
Gendermale                 0.102       1.107    0.195   0.756       1.622
RaceBlack                 15.437 5061774.804 2066.416   0.000         Inf
RaceWhite                 15.432 5037553.117 2066.415   0.000         Inf
Purity                    -0.954       0.385    0.433   0.165       0.900
FAM83H                    -0.054       0.948    0.186   0.658       1.364
                               z     p signif
`Macrophage M1_CIBERSORT`  1.874 0.061      ·
Age                        7.306 0.000    ***
Gendermale                 0.522 0.602       
RaceBlack                  0.007 0.994       
RaceWhite                  0.007 0.994       
Purity                    -2.204 0.028      *
FAM83H                    -0.290 0.772       
Rsquare = 0.142 (max possible = 9.07e-01 )
Likelihood ratio test p = 1.05e-12 
Wald test p = 9.5e-13 
Score (logrank) test p = 4.07e-14 

Macrophage M1_CIBERSORT in LIHC (n=371):
Model: Surv(OS, EVENT) ~ `Macrophage M1_CIBERSORT` + Age + Stage + Gender + Race + Purity + `FAM83H` 
310 patients with 106 dying ( 61 missing obs. )
                            coef    HR se(coef) 95%CI_l  95%CI_u      z     p
`Macrophage M1_CIBERSORT`  2.180 8.851    2.619   0.052 1500.750  0.833 0.405
Age                        0.011 1.011    0.008   0.995    1.028  1.337 0.181
Stage2                     0.304 1.356    0.261   0.813    2.262  1.165 0.244
Stage3                     0.961 2.614    0.236   1.647    4.150  4.075 0.000
Stage4                     1.692 5.428    0.628   1.587   18.574  2.695 0.007
Gendermale                -0.176 0.839    0.228   0.536    1.312 -0.771 0.441
RaceBlack                  0.897 2.453    0.489   0.940    6.402  1.834 0.067
RaceWhite                  0.000 1.000    0.240   0.625    1.599 -0.002 0.998
Purity                     0.526 1.691    0.469   0.675    4.241  1.121 0.262
FAM83H                     0.046 1.047    0.111   0.843    1.300  0.416 0.677
                          signif
`Macrophage M1_CIBERSORT`       
Age                             
Stage2                          
Stage3                       ***
Stage4                        **
Gendermale                      
RaceBlack                      ·
RaceWhite                       
Purity                          
FAM83H                          
Rsquare = 0.087 (max possible = 9.66e-01 )
Likelihood ratio test p = 1.62e-03 
Wald test p = 1.07e-03 
Score (logrank) test p = 4.2e-04 

Macrophage M1_CIBERSORT in LUAD (n=515):
Model: Surv(OS, EVENT) ~ `Macrophage M1_CIBERSORT` + Age + Stage + Gender + Race + Purity + `FAM83H` 
421 patients with 150 dying ( 94 missing obs. )
                            coef           HR se(coef) 95%CI_l 95%CI_u      z
`Macrophage M1_CIBERSORT`  1.736        5.674    1.625   0.235 137.208  1.068
Age                        0.007        1.007    0.009   0.989   1.025  0.735
Stage2                     0.839        2.314    0.202   1.558   3.438  4.154
Stage3                     0.945        2.573    0.221   1.667   3.971  4.268
Stage4                     0.938        2.555    0.340   1.312   4.975  2.760
Gendermale                -0.007        0.993    0.174   0.706   1.397 -0.039
RaceBlack                 16.124 10062325.405 1909.522   0.000     Inf  0.008
RaceWhite                 16.299 11982511.721 1909.522   0.000     Inf  0.009
Purity                     0.577        1.781    0.350   0.897   3.535  1.650
FAM83H                     0.145        1.156    0.101   0.949   1.408  1.444
                              p signif
`Macrophage M1_CIBERSORT` 0.286       
Age                       0.462       
Stage2                    0.000    ***
Stage3                    0.000    ***
Stage4                    0.006     **
Gendermale                0.969       
RaceBlack                 0.993       
RaceWhite                 0.993       
Purity                    0.099      ·
FAM83H                    0.149       
Rsquare = 0.104 (max possible = 9.74e-01 )
Likelihood ratio test p = 1.42e-06 
Wald test p = 1.49e-05 
Score (logrank) test p = 1.67e-06 

Macrophage M1_CIBERSORT in LUSC (n=501):
Model: Surv(OS, EVENT) ~ `Macrophage M1_CIBERSORT` + Age + Stage + Gender + Race + Purity + `FAM83H` 
370 patients with 161 dying ( 131 missing obs. )
                            coef    HR se(coef) 95%CI_l 95%CI_u      z     p
`Macrophage M1_CIBERSORT` -3.032 0.048    1.673   0.002   1.279 -1.813 0.070
Age                        0.015 1.016    0.009   0.997   1.034  1.647 0.100
Stage2                     0.169 1.184    0.189   0.817   1.716  0.892 0.372
Stage3                     0.614 1.848    0.219   1.203   2.839  2.804 0.005
Stage4                     0.705 2.024    0.793   0.427   9.581  0.889 0.374
Gendermale                 0.349 1.417    0.196   0.965   2.082  1.778 0.075
RaceBlack                 -0.071 0.932    0.608   0.283   3.067 -0.116 0.907
RaceWhite                 -0.510 0.601    0.563   0.199   1.812 -0.905 0.365
Purity                    -0.457 0.633    0.369   0.307   1.305 -1.239 0.215
FAM83H                     0.119 1.126    0.105   0.917   1.383  1.133 0.257
                          signif
`Macrophage M1_CIBERSORT`      ·
Age                             
Stage2                          
Stage3                        **
Stage4                          
Gendermale                     ·
RaceBlack                       
RaceWhite                       
Purity                          
FAM83H                          
Rsquare = 0.063 (max possible = 9.87e-01 )
Likelihood ratio test p = 7.14e-03 
Wald test p = 5.73e-03 
Score (logrank) test p = 5.1e-03 

Macrophage M1_CIBERSORT in MESO (n=87):
Model: Surv(OS, EVENT) ~ `Macrophage M1_CIBERSORT` + Age + Stage + Gender + Race + Purity + `FAM83H` 
85 patients with 72 dying ( 2 missing obs. )
                            coef    HR se(coef) 95%CI_l  95%CI_u      z     p
`Macrophage M1_CIBERSORT` -0.397 0.672    4.367   0.000 3505.747 -0.091 0.928
Age                        0.020 1.020    0.016   0.989    1.053  1.249 0.212
Stage2                    -0.244 0.784    0.481   0.306    2.010 -0.507 0.612
Stage3                    -0.112 0.894    0.429   0.386    2.072 -0.262 0.793
Stage4                    -0.156 0.855    0.485   0.331    2.211 -0.322 0.747
Gendermale                -0.182 0.834    0.332   0.435    1.598 -0.548 0.584
RaceBlack                  0.158 1.171    1.550   0.056   24.424  0.102 0.919
RaceWhite                 -0.497 0.608    1.054   0.077    4.802 -0.471 0.637
Purity                    -0.776 0.460    0.607   0.140    1.511 -1.279 0.201
FAM83H                     0.001 1.001    0.173   0.713    1.405  0.005 0.996
                          signif
`Macrophage M1_CIBERSORT`       
Age                             
Stage2                          
Stage3                          
Stage4                          
Gendermale                      
RaceBlack                       
RaceWhite                       
Purity                          
FAM83H                          
Rsquare = 0.06 (max possible = 9.98e-01 )
Likelihood ratio test p = 8.73e-01 
Wald test p = 8.57e-01 
Score (logrank) test p = 8.51e-01 

Macrophage M1_CIBERSORT in OV (n=303):
Model: Surv(OS, EVENT) ~ `Macrophage M1_CIBERSORT` + Age + Race + Purity + `FAM83H` 
238 patients with 153 dying ( 65 missing obs. )
                            coef    HR se(coef) 95%CI_l 95%CI_u      z     p
`Macrophage M1_CIBERSORT` -6.103 0.002    2.272   0.000   0.192 -2.687 0.007
Age                        0.034 1.035    0.008   1.018   1.052  4.142 0.000
RaceBlack                 -0.220 0.803    0.581   0.257   2.505 -0.379 0.705
RaceWhite                 -0.272 0.762    0.518   0.276   2.105 -0.524 0.600
Purity                    -0.964 0.381    0.672   0.102   1.423 -1.435 0.151
FAM83H                    -0.015 0.985    0.094   0.819   1.185 -0.158 0.875
                          signif
`Macrophage M1_CIBERSORT`     **
Age                          ***
RaceBlack                       
RaceWhite                       
Purity                          
FAM83H                          
Rsquare = 0.111 (max possible = 9.97e-01 )
Likelihood ratio test p = 9.04e-05 
Wald test p = 1.34e-04 
Score (logrank) test p = 9.93e-05 

Macrophage M1_CIBERSORT in PAAD (n=179):
Model: Surv(OS, EVENT) ~ `Macrophage M1_CIBERSORT` + Age + Stage + Gender + Race + Purity + `FAM83H` 
165 patients with 89 dying ( 14 missing obs. )
                            coef      HR se(coef) 95%CI_l    95%CI_u      z
`Macrophage M1_CIBERSORT`  6.734 840.172    2.682   4.381 161107.557  2.511
Age                        0.017   1.017    0.011   0.996      1.039  1.582
Stage2                     0.627   1.871    0.432   0.803      4.361  1.452
Stage3                     0.227   1.255    1.097   0.146     10.770  0.207
Stage4                     0.218   1.244    0.827   0.246      6.294  0.264
Gendermale                -0.168   0.845    0.218   0.551      1.297 -0.770
RaceBlack                  0.246   1.279    0.741   0.299      5.468  0.331
RaceWhite                  0.328   1.389    0.479   0.543      3.549  0.686
Purity                    -0.619   0.539    0.439   0.228      1.273 -1.410
FAM83H                     0.330   1.391    0.129   1.080      1.791  2.560
                              p signif
`Macrophage M1_CIBERSORT` 0.012      *
Age                       0.114       
Stage2                    0.146       
Stage3                    0.836       
Stage4                    0.792       
Gendermale                0.441       
RaceBlack                 0.740       
RaceWhite                 0.493       
Purity                    0.158       
FAM83H                    0.010      *
Rsquare = 0.15 (max possible = 9.91e-01 )
Likelihood ratio test p = 2.7e-03 
Wald test p = 5.97e-03 
Score (logrank) test p = 4.36e-03 

Macrophage M1_CIBERSORT in PCPG (n=181):
Model: Surv(OS, EVENT) ~ `Macrophage M1_CIBERSORT` + Age + Gender + Race + Purity + `FAM83H` 
164 patients with 7 dying ( 17 missing obs. )
                             coef           HR se(coef)      95%CI_l
`Macrophage M1_CIBERSORT`  88.237 2.092501e+38   18.228 6.383952e+22
Age                         0.419 1.520000e+00    0.043 1.398000e+00
Gendermale                  1.997 7.364000e+00    1.162 7.550000e-01
RaceBlack                 -28.090 0.000000e+00 2833.661 0.000000e+00
RaceWhite                   6.295 5.419050e+02 2832.606 0.000000e+00
Purity                     53.981 2.776389e+23    5.516 5.603022e+18
FAM83H                      7.315 1.503155e+03    0.535 5.268390e+02
                               95%CI_u      z     p signif
`Macrophage M1_CIBERSORT` 6.858701e+53  4.841 0.000    ***
Age                       1.653000e+00  9.800 0.000    ***
Gendermale                7.181700e+01  1.718 0.086      ·
RaceBlack                          Inf -0.010 0.992       
RaceWhite                          Inf  0.002 0.998       
Purity                    1.375746e+28  9.787 0.000    ***
FAM83H                    4.288738e+03 13.676 0.000    ***
Rsquare = 0.234 (max possible = 3.07e-01 )
Likelihood ratio test p = 2.53e-07 
Wald test p = 1.82e-83 
Score (logrank) test p = 6.85e-06 

Macrophage M1_CIBERSORT in PRAD (n=498):
Model: Surv(OS, EVENT) ~ `Macrophage M1_CIBERSORT` + Age + Race + Purity + `FAM83H` 
403 patients with 9 dying ( 95 missing obs. )
                            coef           HR se(coef) 95%CI_l     95%CI_u
`Macrophage M1_CIBERSORT`  1.946        7.004    8.916   0.000 2.72028e+08
Age                        0.011        1.011    0.057   0.905 1.12900e+00
RaceBlack                 14.933  3057163.396 6766.545   0.000         Inf
RaceWhite                 16.290 11878224.263 6766.545   0.000         Inf
Purity                     1.179        3.250    1.446   0.191 5.52920e+01
FAM83H                    -0.173        0.842    0.617   0.251 2.82100e+00
                               z     p signif
`Macrophage M1_CIBERSORT`  0.218 0.827       
Age                        0.190 0.850       
RaceBlack                  0.002 0.998       
RaceWhite                  0.002 0.998       
Purity                     0.815 0.415       
FAM83H                    -0.280 0.780       
Rsquare = 0.007 (max possible = 1.83e-01 )
Likelihood ratio test p = 8.3e-01 
Wald test p = 9.24e-01 
Score (logrank) test p = 8.88e-01 

Macrophage M1_CIBERSORT in READ (n=166):
Model: Surv(OS, EVENT) ~ `Macrophage M1_CIBERSORT` + Age + Stage + Gender + Race + Purity + `FAM83H` 
72 patients with 13 dying ( 94 missing obs. )
                            coef           HR  se(coef) 95%CI_l      95%CI_u
`Macrophage M1_CIBERSORT` 21.288 1.759217e+09     9.641  10.947 2.827094e+17
Age                        0.101 1.106000e+00     0.047   1.010 1.212000e+00
Stage2                    -2.470 8.500000e-02     1.307   0.007 1.097000e+00
Stage3                    -0.829 4.370000e-01     0.968   0.066 2.909000e+00
Stage4                    -1.509 2.210000e-01     1.402   0.014 3.455000e+00
Gendermale                -0.933 3.930000e-01     0.881   0.070 2.211000e+00
RaceBlack                 -3.963 1.900000e-02 58534.612   0.000          Inf
RaceWhite                 13.746 9.328136e+05 58062.822   0.000          Inf
Purity                     1.078 2.939000e+00     1.673   0.111 7.800200e+01
FAM83H                     0.405 1.499000e+00     0.719   0.366 6.140000e+00
                               z     p signif
`Macrophage M1_CIBERSORT`  2.208 0.027      *
Age                        2.167 0.030      *
Stage2                    -1.889 0.059      ·
Stage3                    -0.856 0.392       
Stage4                    -1.076 0.282       
Gendermale                -1.059 0.289       
RaceBlack                  0.000 1.000   <NA>
RaceWhite                  0.000 1.000   <NA>
Purity                     0.645 0.519       
FAM83H                     0.563 0.573       
Rsquare = 0.279 (max possible = 7.04e-01 )
Likelihood ratio test p = 8.75e-03 
Wald test p = 6.87e-01 
Score (logrank) test p = 3.13e-02 

Macrophage M1_CIBERSORT in SARC (n=260):
Model: Surv(OS, EVENT) ~ `Macrophage M1_CIBERSORT` + Age + Gender + Race + Purity + `FAM83H` 
233 patients with 90 dying ( 27 missing obs. )
                            coef    HR se(coef) 95%CI_l 95%CI_u      z     p
`Macrophage M1_CIBERSORT` -3.803 0.022    2.726   0.000   4.662 -1.395 0.163
Age                        0.027 1.027    0.008   1.011   1.044  3.208 0.001
Gendermale                -0.078 0.925    0.227   0.592   1.444 -0.344 0.731
RaceBlack                 -0.162 0.851    1.087   0.101   7.167 -0.149 0.882
RaceWhite                 -0.467 0.627    1.022   0.085   4.644 -0.457 0.648
Purity                     1.102 3.011    0.585   0.957   9.471  1.885 0.059
FAM83H                     0.163 1.177    0.112   0.945   1.465  1.455 0.146
                          signif
`Macrophage M1_CIBERSORT`       
Age                           **
Gendermale                      
RaceBlack                       
RaceWhite                       
Purity                         ·
FAM83H                          
Rsquare = 0.059 (max possible = 9.75e-01 )
Likelihood ratio test p = 4.94e-02 
Wald test p = 6.39e-02 
Score (logrank) test p = 6.28e-02 

Macrophage M1_CIBERSORT in SKCM (n=471):
Model: Surv(OS, EVENT) ~ `Macrophage M1_CIBERSORT` + Age + Stage + Gender + Race + Purity + `FAM83H` 
390 patients with 186 dying ( 81 missing obs. )
                            coef    HR se(coef) 95%CI_l 95%CI_u      z     p
`Macrophage M1_CIBERSORT` -3.673 0.025    1.703   0.001   0.716 -2.156 0.031
Age                        0.017 1.017    0.005   1.007   1.028  3.239 0.001
Stage2                     0.180 1.197    0.220   0.778   1.843  0.819 0.413
Stage3                     0.617 1.853    0.205   1.241   2.766  3.015 0.003
Stage4                     1.381 3.977    0.353   1.993   7.937  3.916 0.000
Gendermale                -0.058 0.944    0.159   0.692   1.289 -0.363 0.717
RaceWhite                 -1.145 0.318    0.403   0.144   0.702 -2.839 0.005
Purity                     0.788 2.200    0.345   1.119   4.324  2.286 0.022
FAM83H                     0.213 1.238    0.073   1.072   1.428  2.918 0.004
                          signif
`Macrophage M1_CIBERSORT`      *
Age                           **
Stage2                          
Stage3                        **
Stage4                       ***
Gendermale                      
RaceWhite                     **
Purity                         *
FAM83H                        **
Rsquare = 0.155 (max possible = 9.92e-01 )
Likelihood ratio test p = 1.1e-10 
Wald test p = 9.66e-11 
Score (logrank) test p = 7.38e-12 

Macrophage M1_CIBERSORT in SKCM-Primary (n=103):
Model: Surv(OS, EVENT) ~ `Macrophage M1_CIBERSORT` + Age + Stage + Gender + Race + Purity + `FAM83H` 
94 patients with 26 dying ( 9 missing obs. )
                            coef           HR se(coef) 95%CI_l  95%CI_u      z
`Macrophage M1_CIBERSORT`  0.172 1.188000e+00    4.576   0.000 9325.045  0.038
Age                        0.012 1.012000e+00    0.016   0.981    1.045  0.767
Stage2                    17.461 3.830976e+07 6205.503   0.000      Inf  0.003
Stage3                    17.971 6.381136e+07 6205.503   0.000      Inf  0.003
Stage4                    20.283 6.438907e+08 6205.503   0.000      Inf  0.003
Gendermale                 0.225 1.253000e+00    0.440   0.529    2.968  0.512
RaceWhite                 -1.173 3.090000e-01    0.643   0.088    1.092 -1.823
Purity                     0.467 1.595000e+00    1.019   0.217   11.744  0.458
FAM83H                     0.173 1.189000e+00    0.263   0.711    1.990  0.659
                              p signif
`Macrophage M1_CIBERSORT` 0.970       
Age                       0.443       
Stage2                    0.998       
Stage3                    0.998       
Stage4                    0.997       
Gendermale                0.609       
RaceWhite                 0.068      ·
Purity                    0.647       
FAM83H                    0.510       
Rsquare = 0.15 (max possible = 8.69e-01 )
Likelihood ratio test p = 8.22e-02 
Wald test p = 7.29e-02 
Score (logrank) test p = 6.77e-03 

Macrophage M1_CIBERSORT in SKCM-Metastasis (n=368):
Model: Surv(OS, EVENT) ~ `Macrophage M1_CIBERSORT` + Age + Stage + Gender + Race + Purity + `FAM83H` 
296 patients with 160 dying ( 72 missing obs. )
                            coef    HR se(coef) 95%CI_l 95%CI_u      z     p
`Macrophage M1_CIBERSORT` -3.746 0.024    1.845   0.001   0.878 -2.030 0.042
Age                        0.019 1.019    0.006   1.008   1.031  3.345 0.001
Stage2                     0.080 1.083    0.232   0.688   1.705  0.344 0.731
Stage3                     0.575 1.778    0.209   1.180   2.680  2.749 0.006
Stage4                     1.156 3.178    0.401   1.448   6.973  2.884 0.004
Gendermale                -0.074 0.929    0.174   0.660   1.306 -0.426 0.670
RaceWhite                 -1.045 0.352    0.600   0.109   1.140 -1.742 0.082
Purity                     0.863 2.370    0.379   1.127   4.985  2.274 0.023
FAM83H                     0.184 1.203    0.079   1.029   1.405  2.320 0.020
                          signif
`Macrophage M1_CIBERSORT`      *
Age                           **
Stage2                          
Stage3                        **
Stage4                        **
Gendermale                      
RaceWhite                      ·
Purity                         *
FAM83H                         *
Rsquare = 0.163 (max possible = 9.95e-01 )
Likelihood ratio test p = 3.49e-08 
Wald test p = 6.2e-08 
Score (logrank) test p = 1.75e-08 

Macrophage M1_CIBERSORT in STAD (n=415):
Model: Surv(OS, EVENT) ~ `Macrophage M1_CIBERSORT` + Age + Stage + Gender + Race + Purity + `FAM83H` 
289 patients with 111 dying ( 126 missing obs. )
                            coef    HR se(coef) 95%CI_l 95%CI_u      z     p
`Macrophage M1_CIBERSORT` -2.680 0.069    2.286   0.001   6.057 -1.172 0.241
Age                        0.032 1.033    0.010   1.012   1.054  3.110 0.002
Stage2                     0.648 1.912    0.396   0.880   4.155  1.637 0.102
Stage3                     1.036 2.819    0.368   1.372   5.795  2.820 0.005
Stage4                     1.490 4.436    0.509   1.637  12.017  2.929 0.003
Gendermale                 0.196 1.216    0.209   0.808   1.832  0.938 0.348
RaceBlack                  0.407 1.502    0.454   0.617   3.659  0.896 0.370
RaceWhite                  0.180 1.197    0.246   0.738   1.940  0.729 0.466
Purity                    -0.554 0.574    0.382   0.272   1.214 -1.453 0.146
FAM83H                    -0.225 0.798    0.088   0.672   0.948 -2.565 0.010
                          signif
`Macrophage M1_CIBERSORT`       
Age                           **
Stage2                          
Stage3                        **
Stage4                        **
Gendermale                      
RaceBlack                       
RaceWhite                       
Purity                          
FAM83H                         *
Rsquare = 0.094 (max possible = 9.79e-01 )
Likelihood ratio test p = 1.44e-03 
Wald test p = 2.15e-03 
Score (logrank) test p = 1.75e-03 

Macrophage M1_CIBERSORT in TGCT (n=150):
Model: Surv(OS, EVENT) ~ `Macrophage M1_CIBERSORT` + Age + Stage + Race + Purity + `FAM83H` 
75 patients with 2 dying ( 75 missing obs. )
                             coef         HR     se(coef) 95%CI_l 95%CI_u
`Macrophage M1_CIBERSORT` -23.514      0.000   367889.181       0     Inf
Age                        -1.619      0.198     1990.096       0     Inf
Stage2                     -3.630      0.027    42889.072       0     Inf
Stage3                     12.811 366238.809   119062.616       0     Inf
RaceBlack                  11.057  63387.300 19657848.740       0     Inf
RaceWhite                 -29.981      0.000 19942983.142       0     Inf
Purity                      9.953  21022.363   239068.225       0     Inf
FAM83H                      1.525      4.595    16621.424       0     Inf
                               z     p signif
`Macrophage M1_CIBERSORT`  0.000 1.000   <NA>
Age                       -0.001 0.999       
Stage2                     0.000 1.000   <NA>
Stage3                     0.000 1.000   <NA>
RaceBlack                  0.000 1.000   <NA>
RaceWhite                  0.000 1.000   <NA>
Purity                     0.000 1.000   <NA>
FAM83H                     0.000 1.000   <NA>
Rsquare = 0.14 (max possible = 1.4e-01 )
Likelihood ratio test p = 1.84e-01 
Wald test p = 1e+00 
Score (logrank) test p = 4.11e-03 

Macrophage M1_CIBERSORT in THCA (n=509):
Model: Surv(OS, EVENT) ~ `Macrophage M1_CIBERSORT` + Age + Stage + Gender + Race + Purity + `FAM83H` 
395 patients with 16 dying ( 114 missing obs. )
                            coef           HR se(coef) 95%CI_l      95%CI_u
`Macrophage M1_CIBERSORT` -4.369        0.013   14.421   0.000 2.387174e+10
Age                        0.164        1.178    0.032   1.105 1.255000e+00
Stage2                    -0.790        0.454    1.126   0.050 4.120000e+00
Stage3                     0.282        1.325    0.867   0.242 7.244000e+00
Stage4                     1.543        4.680    1.020   0.634 3.457400e+01
Gendermale                -0.024        0.977    0.651   0.273 3.498000e+00
RaceBlack                 17.812 54391778.644 9536.090   0.000          Inf
RaceWhite                 17.558 42201230.702 9536.090   0.000          Inf
Purity                     2.385       10.854    1.142   1.157 1.017940e+02
FAM83H                     1.444        4.237    0.645   1.198 1.498700e+01
                               z     p signif
`Macrophage M1_CIBERSORT` -0.303 0.762       
Age                        5.057 0.000    ***
Stage2                    -0.702 0.483       
Stage3                     0.325 0.745       
Stage4                     1.513 0.130       
Gendermale                -0.036 0.971       
RaceBlack                  0.002 0.999       
RaceWhite                  0.002 0.999       
Purity                     2.088 0.037      *
FAM83H                     2.240 0.025      *
Rsquare = 0.162 (max possible = 3.47e-01 )
Likelihood ratio test p = 4.58e-11 
Wald test p = 8.04e-04 
Score (logrank) test p = 3.8e-11 

Macrophage M1_CIBERSORT in THYM (n=120):
Model: Surv(OS, EVENT) ~ `Macrophage M1_CIBERSORT` + Age + Gender + Race + Purity + `FAM83H` 
113 patients with 9 dying ( 7 missing obs. )
                             coef           HR  se(coef) 95%CI_l     95%CI_u
`Macrophage M1_CIBERSORT`  28.303 1.957557e+12    11.742 198.175 1.93366e+22
Age                         0.042 1.043000e+00     0.036   0.971 1.12000e+00
Gendermale                  0.120 1.128000e+00     0.813   0.229 5.55000e+00
RaceBlack                 -15.677 0.000000e+00 10425.184   0.000         Inf
RaceWhite                   0.832 2.299000e+00     1.155   0.239 2.21070e+01
Purity                     -0.358 6.990000e-01     1.225   0.063 7.71900e+00
FAM83H                     -0.080 9.230000e-01     0.488   0.355 2.40500e+00
                               z     p signif
`Macrophage M1_CIBERSORT`  2.410 0.016      *
Age                        1.154 0.249       
Gendermale                 0.148 0.882       
RaceBlack                 -0.002 0.999       
RaceWhite                  0.721 0.471       
Purity                    -0.292 0.770       
FAM83H                    -0.163 0.871       
Rsquare = 0.1 (max possible = 4.51e-01 )
Likelihood ratio test p = 1.05e-01 
Wald test p = 1.32e-01 
Score (logrank) test p = 2.2e-02 

Macrophage M1_CIBERSORT in UCEC (n=545):
Model: Surv(OS, EVENT) ~ `Macrophage M1_CIBERSORT` + Age + Race + Purity + `FAM83H` 
85 patients with 16 dying ( 460 missing obs. )
                            coef     HR se(coef) 95%CI_l     95%CI_u      z
`Macrophage M1_CIBERSORT`  3.039 20.874    5.955   0.000 2446384.892  0.510
Age                       -0.003  0.997    0.029   0.941       1.056 -0.103
RaceWhite                  1.421  4.139    0.691   1.067      16.051  2.054
Purity                     1.413  4.110    1.274   0.338      49.959  1.109
FAM83H                     0.112  1.119    0.429   0.482       2.596  0.261
                              p signif
`Macrophage M1_CIBERSORT` 0.610       
Age                       0.918       
RaceWhite                 0.040      *
Purity                    0.267       
FAM83H                    0.794       
Rsquare = 0.084 (max possible = 7.29e-01 )
Likelihood ratio test p = 1.89e-01 
Wald test p = 3.12e-01 
Score (logrank) test p = 2.51e-01 

Macrophage M1_CIBERSORT in UCS (n=57):
Model: Surv(OS, EVENT) ~ `Macrophage M1_CIBERSORT` + Age + Race + Purity + `FAM83H` 
52 patients with 32 dying ( 5 missing obs. )
                            coef           HR se(coef) 95%CI_l   95%CI_u      z
`Macrophage M1_CIBERSORT` -1.384        0.251    5.897   0.000 26226.395 -0.235
Age                        0.044        1.045    0.026   0.994     1.099  1.734
RaceBlack                 17.584 43335977.528 6476.151   0.000       Inf  0.003
RaceWhite                 17.800 53766090.745 6476.151   0.000       Inf  0.003
Purity                    -0.889        0.411    1.229   0.037     4.572 -0.723
FAM83H                     0.020        1.020    0.187   0.708     1.471  0.107
                              p signif
`Macrophage M1_CIBERSORT` 0.814       
Age                       0.083      ·
RaceBlack                 0.998       
RaceWhite                 0.998       
Purity                    0.470       
FAM83H                    0.915       
Rsquare = 0.12 (max possible = 9.83e-01 )
Likelihood ratio test p = 3.54e-01 
Wald test p = 4.85e-01 
Score (logrank) test p = 3.73e-01 

Macrophage M1_CIBERSORT in UVM (n=80):
Model: Surv(OS, EVENT) ~ `Macrophage M1_CIBERSORT` + Age + Stage + Gender + Purity + `FAM83H` 
77 patients with 22 dying ( 3 missing obs. )
                            coef           HR se(coef) 95%CI_l      95%CI_u
`Macrophage M1_CIBERSORT` 17.460 38261261.466    9.449   0.346 4.227471e+15
Age                        0.043        1.044    0.020   1.004 1.086000e+00
Stage3                     0.224        1.250    0.501   0.468 3.339000e+00
Stage4                     3.561       35.204    1.226   3.182 3.895060e+02
Gendermale                 0.296        1.345    0.491   0.514 3.522000e+00
Purity                     1.792        6.002    1.307   0.463 7.776400e+01
FAM83H                     0.241        1.273    0.333   0.663 2.443000e+00
                              z     p signif
`Macrophage M1_CIBERSORT` 1.848 0.065      ·
Age                       2.143 0.032      *
Stage3                    0.446 0.656       
Stage4                    2.904 0.004     **
Gendermale                0.603 0.546       
Purity                    1.371 0.170       
FAM83H                    0.724 0.469       
Rsquare = 0.287 (max possible = 8.72e-01 )
Likelihood ratio test p = 4.84e-04 
Wald test p = 2.68e-03 
Score (logrank) test p = 1.94e-09 

Macrophage M1_CIBERSORT-ABS in ACC (n=79):
Model: Surv(OS, EVENT) ~ `Macrophage M1_CIBERSORT-ABS` + Age + Gender + Race + Purity + `FAM83H` 
64 patients with 24 dying ( 15 missing obs. )
                                coef           HR  se(coef) 95%CI_l
`Macrophage M1_CIBERSORT-ABS` 23.745 2.053352e+10    14.234   0.016
Age                            0.005 1.005000e+00     0.014   0.978
Gendermale                     0.474 1.607000e+00     0.471   0.638
RaceBlack                      0.726 2.068000e+00 24457.650   0.000
RaceWhite                     18.159 7.696376e+07 23268.731   0.000
Purity                         3.596 3.645400e+01     3.517   0.037
FAM83H                         0.461 1.586000e+00     0.211   1.049
                                   95%CI_u     z     p signif
`Macrophage M1_CIBERSORT-ABS` 2.681005e+22 1.668 0.095      ·
Age                           1.032000e+00 0.345 0.730       
Gendermale                    4.046000e+00 1.006 0.314       
RaceBlack                              Inf 0.000 1.000   <NA>
RaceWhite                              Inf 0.001 0.999       
Purity                        3.589851e+04 1.023 0.306       
FAM83H                        2.397000e+00 2.189 0.029      *
Rsquare = 0.238 (max possible = 9.38e-01 )
Likelihood ratio test p = 1.52e-02 
Wald test p = 1.3e-02 
Score (logrank) test p = 2.25e-03 

Macrophage M1_CIBERSORT-ABS in BLCA (n=408):
Model: Surv(OS, EVENT) ~ `Macrophage M1_CIBERSORT-ABS` + Age + Stage + Gender + Race + Purity + `FAM83H` 
348 patients with 160 dying ( 60 missing obs. )
                                coef          HR se(coef) 95%CI_l 95%CI_u
`Macrophage M1_CIBERSORT-ABS` -0.094       0.911    2.209   0.012  69.064
Age                            0.033       1.034    0.009   1.016   1.052
Stage2                        14.540 2062672.625 1861.087   0.000     Inf
Stage3                        14.964 3152833.409 1861.087   0.000     Inf
Stage4                        15.510 5442105.986 1861.087   0.000     Inf
Gendermale                    -0.170       0.844    0.180   0.593   1.201
RaceBlack                      0.700       2.014    0.447   0.838   4.838
RaceWhite                      0.105       1.111    0.356   0.553   2.232
Purity                         0.144       1.155    0.380   0.548   2.433
FAM83H                        -0.035       0.966    0.097   0.798   1.169
                                   z     p signif
`Macrophage M1_CIBERSORT-ABS` -0.042 0.966       
Age                            3.818 0.000    ***
Stage2                         0.008 0.994       
Stage3                         0.008 0.994       
Stage4                         0.008 0.993       
Gendermale                    -0.942 0.346       
RaceBlack                      1.565 0.118       
RaceWhite                      0.296 0.767       
Purity                         0.379 0.704       
FAM83H                        -0.359 0.720       
Rsquare = 0.131 (max possible = 9.91e-01 )
Likelihood ratio test p = 4.68e-07 
Wald test p = 2.67e-06 
Score (logrank) test p = 7.22e-07 

Macrophage M1_CIBERSORT-ABS in BRCA (n=1100):
Model: Surv(OS, EVENT) ~ `Macrophage M1_CIBERSORT-ABS` + Age + Stage + Gender + Race + Purity + `FAM83H` 
878 patients with 121 dying ( 222 missing obs. )
                                coef     HR se(coef) 95%CI_l 95%CI_u      z
`Macrophage M1_CIBERSORT-ABS` -2.345  0.096    2.807   0.000  23.524 -0.835
Age                            0.035  1.036    0.008   1.021   1.052  4.664
Stage2                         0.391  1.478    0.304   0.814   2.682  1.285
Stage3                         1.169  3.218    0.313   1.741   5.948  3.729
Stage4                         2.457 11.668    0.393   5.396  25.231  6.244
Gendermale                     0.026  1.026    1.008   0.142   7.398  0.026
RaceBlack                      0.022  1.022    0.620   0.303   3.443  0.035
RaceWhite                     -0.216  0.805    0.596   0.251   2.589 -0.363
Purity                         0.371  1.450    0.474   0.573   3.668  0.784
FAM83H                        -0.020  0.980    0.128   0.762   1.260 -0.159
                                  p signif
`Macrophage M1_CIBERSORT-ABS` 0.404       
Age                           0.000    ***
Stage2                        0.199       
Stage3                        0.000    ***
Stage4                        0.000    ***
Gendermale                    0.980       
RaceBlack                     0.972       
RaceWhite                     0.716       
Purity                        0.433       
FAM83H                        0.874       
Rsquare = 0.082 (max possible = 7.85e-01 )
Likelihood ratio test p = 5.18e-12 
Wald test p = 1.84e-15 
Score (logrank) test p = 2.58e-21 

Macrophage M1_CIBERSORT-ABS in BRCA-Basal (n=191):
Model: Surv(OS, EVENT) ~ `Macrophage M1_CIBERSORT-ABS` + Age + Stage + Race + Purity + `FAM83H` 
163 patients with 24 dying ( 28 missing obs. )
                                coef           HR se(coef) 95%CI_l  95%CI_u
`Macrophage M1_CIBERSORT-ABS` -3.866 2.100000e-02    6.663   0.000 9837.320
Age                            0.008 1.008000e+00    0.018   0.974    1.044
Stage2                        18.559 1.148876e+08 6465.652   0.000      Inf
Stage3                        19.901 4.396335e+08 6465.652   0.000      Inf
Stage4                        21.296 1.772611e+09 6465.652   0.000      Inf
RaceBlack                     -0.909 4.030000e-01    1.139   0.043    3.753
RaceWhite                     -1.084 3.380000e-01    1.133   0.037    3.116
Purity                         0.229 1.257000e+00    1.462   0.072   22.078
FAM83H                         0.370 1.448000e+00    0.297   0.809    2.593
                                   z     p signif
`Macrophage M1_CIBERSORT-ABS` -0.580 0.562       
Age                            0.473 0.636       
Stage2                         0.003 0.998       
Stage3                         0.003 0.998       
Stage4                         0.003 0.997       
RaceBlack                     -0.799 0.425       
RaceWhite                     -0.957 0.339       
Purity                         0.157 0.876       
FAM83H                         1.246 0.213       
Rsquare = 0.167 (max possible = 7.18e-01 )
Likelihood ratio test p = 4.78e-04 
Wald test p = 7.52e-03 
Score (logrank) test p = 4.15e-06 

Macrophage M1_CIBERSORT-ABS in BRCA-Her2 (n=82):
Model: Surv(OS, EVENT) ~ `Macrophage M1_CIBERSORT-ABS` + Age + Stage + Race + Purity + `FAM83H` 
59 patients with 11 dying ( 23 missing obs. )
                                 coef           HR  se(coef) 95%CI_l   95%CI_u
`Macrophage M1_CIBERSORT-ABS` -27.616 0.000000e+00    19.347   0.000 29832.927
Age                             0.004 1.004000e+00     0.031   0.944     1.068
Stage2                         18.512 1.095523e+08 14396.238   0.000       Inf
Stage3                         21.039 1.370862e+09 14396.238   0.000       Inf
Stage4                             NA           NA     0.000      NA        NA
RaceBlack                      -3.645 2.600000e-02     1.921   0.001     1.128
RaceWhite                      -2.338 9.600000e-02     1.576   0.004     2.117
Purity                          3.270 2.631300e+01     2.555   0.176  3937.278
FAM83H                         -0.754 4.700000e-01     0.754   0.107     2.061
                                   z     p signif
`Macrophage M1_CIBERSORT-ABS` -1.427 0.153       
Age                            0.137 0.891       
Stage2                         0.001 0.999       
Stage3                         0.001 0.999       
Stage4                            NA    NA   <NA>
RaceBlack                     -1.897 0.058      ·
RaceWhite                     -1.484 0.138       
Purity                         1.280 0.201       
FAM83H                        -1.001 0.317       
Rsquare = 0.404 (max possible = 6.68e-01 )
Likelihood ratio test p = 1.68e-04 
Wald test p = 2.87e-01 
Score (logrank) test p = 2.99e-14 

Macrophage M1_CIBERSORT-ABS in BRCA-LumA (n=568):
Model: Surv(OS, EVENT) ~ `Macrophage M1_CIBERSORT-ABS` + Age + Stage + Gender + Race + Purity + `FAM83H` 
464 patients with 55 dying ( 104 missing obs. )
                                 coef     HR se(coef) 95%CI_l     95%CI_u
`Macrophage M1_CIBERSORT-ABS`   4.155 63.743    5.252   0.002 1885169.468
Age                             0.048  1.049    0.012   1.025       1.074
Stage2                          0.344  1.411    0.376   0.675       2.947
Stage3                          0.893  2.442    0.395   1.126       5.296
Stage4                          2.241  9.404    0.605   2.875      30.758
Gendermale                    -15.343  0.000 3454.868   0.000         Inf
RaceBlack                      -0.351  0.704    1.181   0.070       7.119
RaceWhite                       0.275  1.316    1.033   0.174       9.969
Purity                          0.522  1.686    0.693   0.433       6.560
FAM83H                         -0.020  0.980    0.203   0.658       1.461
                                   z     p signif
`Macrophage M1_CIBERSORT-ABS`  0.791 0.429       
Age                            4.092 0.000    ***
Stage2                         0.916 0.360       
Stage3                         2.260 0.024      *
Stage4                         3.707 0.000    ***
Gendermale                    -0.004 0.996       
RaceBlack                     -0.297 0.766       
RaceWhite                      0.266 0.790       
Purity                         0.754 0.451       
FAM83H                        -0.097 0.923       
Rsquare = 0.071 (max possible = 6.81e-01 )
Likelihood ratio test p = 1.7e-04 
Wald test p = 3.05e-05 
Score (logrank) test p = 6.06e-07 

Macrophage M1_CIBERSORT-ABS in BRCA-LumB (n=219):
Model: Surv(OS, EVENT) ~ `Macrophage M1_CIBERSORT-ABS` + Age + Stage + Gender + Race + Purity + `FAM83H` 
157 patients with 25 dying ( 62 missing obs. )
                                 coef           HR se(coef) 95%CI_l 95%CI_u
`Macrophage M1_CIBERSORT-ABS` -32.248        0.000   12.838   0.000   0.001
Age                             0.050        1.052    0.021   1.010   1.095
Stage2                          0.657        1.929    1.071   0.236  15.748
Stage3                          1.881        6.558    1.075   0.798  53.899
Stage4                          1.522        4.579    1.197   0.438  47.840
Gendermale                      0.388        1.474    1.151   0.154  14.074
RaceBlack                      16.742 18669627.298 6456.529   0.000     Inf
RaceWhite                      15.838  7557513.860 6456.529   0.000     Inf
Purity                         -2.529        0.080    1.813   0.002   2.788
FAM83H                         -0.231        0.794    0.300   0.441   1.428
                                   z     p signif
`Macrophage M1_CIBERSORT-ABS` -2.512 0.012      *
Age                            2.414 0.016      *
Stage2                         0.613 0.540       
Stage3                         1.750 0.080      ·
Stage4                         1.271 0.204       
Gendermale                     0.337 0.736       
RaceBlack                      0.003 0.998       
RaceWhite                      0.002 0.998       
Purity                        -1.395 0.163       
FAM83H                        -0.770 0.441       
Rsquare = 0.16 (max possible = 6.98e-01 )
Likelihood ratio test p = 2.28e-03 
Wald test p = 8.82e-03 
Score (logrank) test p = 1.91e-03 

Macrophage M1_CIBERSORT-ABS in CESC (n=306):
Model: Surv(OS, EVENT) ~ `Macrophage M1_CIBERSORT-ABS` + Age + Race + Purity + `FAM83H` 
227 patients with 55 dying ( 79 missing obs. )
                                coef    HR se(coef) 95%CI_l 95%CI_u      z
`Macrophage M1_CIBERSORT-ABS` -8.085 0.000    4.411   0.000   1.750 -1.833
Age                            0.016 1.016    0.010   0.996   1.036  1.557
RaceBlack                      0.651 1.918    1.076   0.233  15.813  0.605
RaceWhite                      0.398 1.489    1.025   0.200  11.100  0.388
Purity                        -0.341 0.711    0.902   0.121   4.162 -0.378
FAM83H                         0.392 1.480    0.202   0.997   2.198  1.943
                                  p signif
`Macrophage M1_CIBERSORT-ABS` 0.067      ·
Age                           0.119       
RaceBlack                     0.545       
RaceWhite                     0.698       
Purity                        0.705       
FAM83H                        0.052      ·
Rsquare = 0.044 (max possible = 8.91e-01 )
Likelihood ratio test p = 1.14e-01 
Wald test p = 1.57e-01 
Score (logrank) test p = 1.52e-01 

Macrophage M1_CIBERSORT-ABS in CHOL (n=36):
Model: Surv(OS, EVENT) ~ `Macrophage M1_CIBERSORT-ABS` + Age + Stage + Gender + Race + Purity + `FAM83H` 
36 patients with 18 dying ( 0 missing obs. )
                                 coef    HR se(coef) 95%CI_l      95%CI_u
`Macrophage M1_CIBERSORT-ABS`   0.522 1.685   12.674   0.000 1.033616e+11
Age                             0.037 1.038    0.025   0.988 1.090000e+00
Stage2                          1.090 2.973    0.671   0.798 1.107300e+01
Stage3                        -21.383 0.000 8475.887   0.000          Inf
Stage4                          1.747 5.738    0.759   1.295 2.542300e+01
Gendermale                      0.626 1.870    0.626   0.548 6.383000e+00
RaceBlack                       0.444 1.559    1.662   0.060 4.049100e+01
RaceWhite                      -1.178 0.308    1.078   0.037 2.546000e+00
Purity                          1.193 3.296    1.962   0.071 1.540580e+02
FAM83H                         -1.244 0.288    0.390   0.134 6.180000e-01
                                   z     p signif
`Macrophage M1_CIBERSORT-ABS`  0.041 0.967       
Age                            1.477 0.140       
Stage2                         1.624 0.104       
Stage3                        -0.003 0.998       
Stage4                         2.300 0.021      *
Gendermale                     0.999 0.318       
RaceBlack                      0.267 0.789       
RaceWhite                     -1.093 0.274       
Purity                         0.608 0.543       
FAM83H                        -3.193 0.001     **
Rsquare = 0.427 (max possible = 9.46e-01 )
Likelihood ratio test p = 2.86e-02 
Wald test p = 4.77e-02 
Score (logrank) test p = 5.7e-03 

Macrophage M1_CIBERSORT-ABS in COAD (n=458):
Model: Surv(OS, EVENT) ~ `Macrophage M1_CIBERSORT-ABS` + Age + Stage + Gender + Race + Purity + `FAM83H` 
236 patients with 58 dying ( 222 missing obs. )
                                coef      HR se(coef) 95%CI_l     95%CI_u
`Macrophage M1_CIBERSORT-ABS`  4.662 105.863    5.160   0.004 2613282.999
Age                            0.027   1.028    0.013   1.003       1.053
Stage2                         0.424   1.527    0.641   0.435       5.365
Stage3                         1.115   3.050    0.629   0.889      10.459
Stage4                         2.332  10.302    0.638   2.949      35.988
Gendermale                     0.338   1.402    0.289   0.796       2.471
RaceBlack                     -0.368   0.692    0.849   0.131       3.656
RaceWhite                     -0.327   0.721    0.795   0.152       3.427
Purity                        -0.266   0.766    0.672   0.205       2.862
FAM83H                        -0.163   0.850    0.224   0.548       1.318
                                   z     p signif
`Macrophage M1_CIBERSORT-ABS`  0.903 0.366       
Age                            2.173 0.030      *
Stage2                         0.661 0.509       
Stage3                         1.773 0.076      ·
Stage4                         3.655 0.000    ***
Gendermale                     1.170 0.242       
RaceBlack                     -0.433 0.665       
RaceWhite                     -0.411 0.681       
Purity                        -0.396 0.692       
FAM83H                        -0.728 0.467       
Rsquare = 0.13 (max possible = 8.97e-01 )
Likelihood ratio test p = 2.95e-04 
Wald test p = 2.74e-04 
Score (logrank) test p = 3.25e-05 

Macrophage M1_CIBERSORT-ABS in DLBC (n=48):
Model: Surv(OS, EVENT) ~ `Macrophage M1_CIBERSORT-ABS` + Age + Gender + Race + Purity + `FAM83H` 
41 patients with 5 dying ( 7 missing obs. )
                                coef     HR se(coef) 95%CI_l  95%CI_u      z
`Macrophage M1_CIBERSORT-ABS`  4.382 80.015    2.387   0.744 8607.311  1.836
Age                            0.007  1.007    0.053   0.907    1.117  0.123
Gendermale                    -0.512  0.599    1.570   0.028   13.000 -0.326
RaceBlack                      0.590  1.803    2.518   0.013  250.869  0.234
RaceWhite                     -2.964  0.052    1.930   0.001    2.268 -1.536
Purity                         0.221  1.247    3.389   0.002  957.205  0.065
FAM83H                         0.795  2.214    0.849   0.420   11.681  0.937
                                  p signif
`Macrophage M1_CIBERSORT-ABS` 0.066      ·
Age                           0.902       
Gendermale                    0.744       
RaceBlack                     0.815       
RaceWhite                     0.125       
Purity                        0.948       
FAM83H                        0.349       
Rsquare = 0.268 (max possible = 5.58e-01 )
Likelihood ratio test p = 7.75e-02 
Wald test p = 2.72e-01 
Score (logrank) test p = 1.13e-02 

Macrophage M1_CIBERSORT-ABS in ESCA (n=185):
Model: Surv(OS, EVENT) ~ `Macrophage M1_CIBERSORT-ABS` + Age + Stage + Gender + Race + Purity + `FAM83H` 
140 patients with 47 dying ( 45 missing obs. )
                                coef     HR se(coef) 95%CI_l  95%CI_u      z
`Macrophage M1_CIBERSORT-ABS` -1.937  0.144    5.259   0.000 4318.254 -0.368
Age                            0.006  1.006    0.014   0.978    1.035  0.407
Stage2                         0.520  1.682    0.671   0.452    6.261  0.776
Stage3                         1.344  3.836    0.677   1.018   14.458  1.986
Stage4                         2.868 17.610    0.776   3.850   80.538  3.698
Gendermale                     0.459  1.582    0.538   0.551    4.545  0.852
RaceBlack                      0.371  1.449    1.073   0.177   11.871  0.346
RaceWhite                     -0.113  0.893    0.446   0.373    2.140 -0.253
Purity                         0.232  1.261    0.881   0.224    7.088  0.264
FAM83H                        -0.195  0.823    0.162   0.599    1.131 -1.199
                                  p signif
`Macrophage M1_CIBERSORT-ABS` 0.713       
Age                           0.684       
Stage2                        0.438       
Stage3                        0.047      *
Stage4                        0.000    ***
Gendermale                    0.394       
RaceBlack                     0.730       
RaceWhite                     0.800       
Purity                        0.792       
FAM83H                        0.230       
Rsquare = 0.149 (max possible = 9.32e-01 )
Likelihood ratio test p = 1.22e-02 
Wald test p = 6.49e-03 
Score (logrank) test p = 5.36e-04 

Macrophage M1_CIBERSORT-ABS in GBM (n=153):
Model: Surv(OS, EVENT) ~ `Macrophage M1_CIBERSORT-ABS` + Age + Gender + Race + Purity + `FAM83H` 
135 patients with 108 dying ( 18 missing obs. )
                                coef    HR se(coef) 95%CI_l      95%CI_u      z
`Macrophage M1_CIBERSORT-ABS` -2.974 0.051   16.013   0.000 2.182496e+12 -0.186
Age                            0.030 1.031    0.008   1.014 1.048000e+00  3.696
Gendermale                    -0.146 0.864    0.215   0.567 1.317000e+00 -0.680
RaceBlack                      0.590 1.804    0.736   0.427 7.628000e+00  0.802
RaceWhite                     -0.143 0.867    0.620   0.257 2.922000e+00 -0.231
Purity                        -0.653 0.521    0.584   0.166 1.635000e+00 -1.118
FAM83H                         0.406 1.501    0.186   1.042 2.163000e+00  2.179
                                  p signif
`Macrophage M1_CIBERSORT-ABS` 0.853       
Age                           0.000    ***
Gendermale                    0.497       
RaceBlack                     0.423       
RaceWhite                     0.818       
Purity                        0.263       
FAM83H                        0.029      *
Rsquare = 0.157 (max possible = 9.98e-01 )
Likelihood ratio test p = 1.72e-03 
Wald test p = 2.51e-03 
Score (logrank) test p = 2.04e-03 

Macrophage M1_CIBERSORT-ABS in HNSC (n=522):
Model: Surv(OS, EVENT) ~ `Macrophage M1_CIBERSORT-ABS` + Age + Stage + Gender + Race + Purity + `FAM83H` 
411 patients with 176 dying ( 111 missing obs. )
                                coef    HR se(coef) 95%CI_l 95%CI_u      z
`Macrophage M1_CIBERSORT-ABS` -1.662 0.190    1.612   0.008   4.467 -1.031
Age                            0.022 1.022    0.008   1.007   1.038  2.905
Stage2                         0.593 1.809    0.544   0.623   5.255  1.089
Stage3                         0.821 2.274    0.539   0.791   6.537  1.524
Stage4                         1.219 3.385    0.512   1.242   9.227  2.384
Gendermale                    -0.243 0.785    0.172   0.560   1.100 -1.408
RaceBlack                      0.121 1.129    0.559   0.378   3.374  0.216
RaceWhite                     -0.273 0.761    0.512   0.279   2.076 -0.533
Purity                        -0.168 0.846    0.383   0.400   1.790 -0.438
FAM83H                         0.022 1.022    0.126   0.799   1.308  0.176
                                  p signif
`Macrophage M1_CIBERSORT-ABS` 0.302       
Age                           0.004     **
Stage2                        0.276       
Stage3                        0.127       
Stage4                        0.017      *
Gendermale                    0.159       
RaceBlack                     0.829       
RaceWhite                     0.594       
Purity                        0.661       
FAM83H                        0.861       
Rsquare = 0.072 (max possible = 9.89e-01 )
Likelihood ratio test p = 6.48e-04 
Wald test p = 1.68e-03 
Score (logrank) test p = 1.24e-03 

Macrophage M1_CIBERSORT-ABS in HNSC-HPV+ (n=98):
Model: Surv(OS, EVENT) ~ `Macrophage M1_CIBERSORT-ABS` + Age + Stage + Gender + Race + Purity + `FAM83H` 
65 patients with 23 dying ( 33 missing obs. )
                                coef           HR  se(coef) 95%CI_l  95%CI_u
`Macrophage M1_CIBERSORT-ABS` -0.989 3.720000e-01     4.565   0.000 2859.127
Age                            0.006 1.006000e+00     0.027   0.954    1.061
Stage2                        17.396 3.587905e+07  5277.098   0.000      Inf
Stage3                        17.123 2.731198e+07  5277.098   0.000      Inf
Stage4                        17.471 3.870018e+07  5277.098   0.000      Inf
Gendermale                    -0.165 8.480000e-01     0.570   0.277    2.592
RaceBlack                     19.120 2.012119e+08 12462.425   0.000      Inf
RaceWhite                     18.467 1.047045e+08 12462.425   0.000      Inf
Purity                        -1.994 1.360000e-01     1.166   0.014    1.339
FAM83H                         0.520 1.681000e+00     0.377   0.803    3.519
                                   z     p signif
`Macrophage M1_CIBERSORT-ABS` -0.217 0.829       
Age                            0.212 0.832       
Stage2                         0.003 0.997       
Stage3                         0.003 0.997       
Stage4                         0.003 0.997       
Gendermale                    -0.290 0.772       
RaceBlack                      0.002 0.999       
RaceWhite                      0.001 0.999       
Purity                        -1.710 0.087      ·
FAM83H                         1.379 0.168       
Rsquare = 0.123 (max possible = 9.17e-01 )
Likelihood ratio test p = 5.76e-01 
Wald test p = 8.38e-01 
Score (logrank) test p = 7.03e-01 

Macrophage M1_CIBERSORT-ABS in HNSC-HPV- (n=422):
Model: Surv(OS, EVENT) ~ `Macrophage M1_CIBERSORT-ABS` + Age + Stage + Gender + Race + Purity + `FAM83H` 
346 patients with 153 dying ( 76 missing obs. )
                                coef    HR se(coef) 95%CI_l 95%CI_u      z
`Macrophage M1_CIBERSORT-ABS` -1.543 0.214    1.781   0.007   7.018 -0.866
Age                            0.027 1.028    0.008   1.011   1.045  3.243
Stage2                         0.340 1.405    0.555   0.474   4.167  0.613
Stage3                         0.672 1.958    0.544   0.674   5.691  1.235
Stage4                         1.105 3.021    0.514   1.103   8.273  2.150
Gendermale                    -0.284 0.753    0.183   0.526   1.078 -1.552
RaceBlack                     -0.034 0.967    0.564   0.320   2.922 -0.060
RaceWhite                     -0.432 0.649    0.514   0.237   1.778 -0.840
Purity                         0.106 1.112    0.420   0.488   2.530  0.252
FAM83H                        -0.046 0.955    0.138   0.729   1.251 -0.335
                                  p signif
`Macrophage M1_CIBERSORT-ABS` 0.386       
Age                           0.001     **
Stage2                        0.540       
Stage3                        0.217       
Stage4                        0.032      *
Gendermale                    0.121       
RaceBlack                     0.952       
RaceWhite                     0.401       
Purity                        0.801       
FAM83H                        0.738       
Rsquare = 0.087 (max possible = 9.89e-01 )
Likelihood ratio test p = 4.84e-04 
Wald test p = 1.34e-03 
Score (logrank) test p = 1.02e-03 

Macrophage M1_CIBERSORT-ABS in KICH (n=66):
Model: Surv(OS, EVENT) ~ `Macrophage M1_CIBERSORT-ABS` + Age + Stage + Gender + Race + Purity + `FAM83H` 
63 patients with 9 dying ( 3 missing obs. )
                                 coef           HR se(coef)      95%CI_l
`Macrophage M1_CIBERSORT-ABS` 137.720 6.475148e+59   37.098 1.710504e+28
Age                             0.132 1.141000e+00    0.028 1.080000e+00
Stage2                         17.341 3.396993e+07    0.844 6.499805e+06
Stage3                         20.010 4.901169e+08    0.805 1.011117e+08
Stage4                         20.686 9.633233e+08    0.905 1.634787e+08
Gendermale                     -2.142 1.170000e-01    0.733 2.800000e-02
RaceBlack                     -18.042 0.000000e+00 6374.749 0.000000e+00
RaceWhite                      -5.221 5.000000e-03    1.170 1.000000e-03
Purity                         10.734 4.587847e+04    4.662 4.935000e+00
FAM83H                         -1.170 3.100000e-01    0.390 1.450000e-01
                                   95%CI_u      z     p signif
`Macrophage M1_CIBERSORT-ABS` 2.451181e+91  3.712 0.000    ***
Age                           1.206000e+00  4.683 0.000    ***
Stage2                        1.775371e+08 20.552 0.000    ***
Stage3                        2.375736e+09 24.847 0.000    ***
Stage4                        5.676530e+09 22.858 0.000    ***
Gendermale                    4.930000e-01 -2.924 0.003     **
RaceBlack                              Inf -0.003 0.998       
RaceWhite                     5.400000e-02 -4.461 0.000    ***
Purity                        4.264725e+08  2.302 0.021      *
FAM83H                        6.660000e-01 -3.001 0.003     **
Rsquare = 0.399 (max possible = 6.71e-01 )
Likelihood ratio test p = 3.88e-04 
Wald test p = 0e+00 
Score (logrank) test p = 1.32e-08 

Macrophage M1_CIBERSORT-ABS in KIRC (n=533):
Model: Surv(OS, EVENT) ~ `Macrophage M1_CIBERSORT-ABS` + Age + Stage + Gender + Race + Purity + `FAM83H` 
450 patients with 138 dying ( 83 missing obs. )
                                coef    HR se(coef) 95%CI_l 95%CI_u      z
`Macrophage M1_CIBERSORT-ABS` -2.209 0.110    3.260   0.000  65.373 -0.678
Age                            0.035 1.035    0.008   1.019   1.053  4.145
Stage2                         0.228 1.257    0.345   0.639   2.469  0.663
Stage3                         0.839 2.315    0.232   1.471   3.644  3.626
Stage4                         1.789 5.983    0.218   3.902   9.175  8.202
Gendermale                    -0.105 0.900    0.186   0.625   1.297 -0.565
RaceBlack                      0.168 1.182    1.057   0.149   9.393  0.158
RaceWhite                      0.107 1.113    1.021   0.150   8.235  0.105
Purity                        -0.092 0.912    0.394   0.421   1.976 -0.233
FAM83H                        -0.086 0.918    0.117   0.730   1.154 -0.733
                                  p signif
`Macrophage M1_CIBERSORT-ABS` 0.498       
Age                           0.000    ***
Stage2                        0.507       
Stage3                        0.000    ***
Stage4                        0.000    ***
Gendermale                    0.572       
RaceBlack                     0.874       
RaceWhite                     0.917       
Purity                        0.816       
FAM83H                        0.463       
Rsquare = 0.176 (max possible = 9.65e-01 )
Likelihood ratio test p = 2.15e-14 
Wald test p = 1.66e-14 
Score (logrank) test p = 1.08e-17 

Macrophage M1_CIBERSORT-ABS in KIRP (n=290):
Model: Surv(OS, EVENT) ~ `Macrophage M1_CIBERSORT-ABS` + Age + Stage + Gender + Race + Purity + `FAM83H` 
219 patients with 34 dying ( 71 missing obs. )
                                coef          HR se(coef) 95%CI_l      95%CI_u
`Macrophage M1_CIBERSORT-ABS` 23.625 1.82095e+10   13.542   0.054 6.124044e+21
Age                            0.011 1.01100e+00    0.016   0.979 1.043000e+00
Stage2                        -0.386 6.80000e-01    1.055   0.086 5.374000e+00
Stage3                         1.443 4.23300e+00    0.439   1.790 1.001300e+01
Stage4                         2.347 1.04570e+01    0.545   3.592 3.044100e+01
Gendermale                    -0.455 6.34000e-01    0.398   0.291 1.383000e+00
RaceBlack                     -1.297 2.73000e-01    1.294   0.022 3.455000e+00
RaceWhite                     -1.313 2.69000e-01    1.299   0.021 3.430000e+00
Purity                         0.068 1.07100e+00    0.770   0.237 4.846000e+00
FAM83H                         0.048 1.05000e+00    0.198   0.712 1.547000e+00
                                   z     p signif
`Macrophage M1_CIBERSORT-ABS`  1.745 0.081      ·
Age                            0.653 0.514       
Stage2                        -0.366 0.714       
Stage3                         3.285 0.001     **
Stage4                         4.306 0.000    ***
Gendermale                    -1.144 0.253       
RaceBlack                     -1.002 0.316       
RaceWhite                     -1.011 0.312       
Purity                         0.089 0.929       
FAM83H                         0.244 0.807       
Rsquare = 0.173 (max possible = 7.58e-01 )
Likelihood ratio test p = 8.97e-06 
Wald test p = 1.21e-06 
Score (logrank) test p = 6.46e-11 

Macrophage M1_CIBERSORT-ABS in LGG (n=516):
Model: Surv(OS, EVENT) ~ `Macrophage M1_CIBERSORT-ABS` + Age + Gender + Race + Purity + `FAM83H` 
463 patients with 112 dying ( 53 missing obs. )
                                coef           HR se(coef)      95%CI_l
`Macrophage M1_CIBERSORT-ABS` 45.245 4.462929e+19   13.513 1.402869e+08
Age                            0.058 1.059000e+00    0.008 1.042000e+00
Gendermale                     0.136 1.146000e+00    0.196 7.800000e-01
RaceBlack                     15.774 7.087362e+06 2574.467 0.000000e+00
RaceWhite                     15.840 7.573815e+06 2574.467 0.000000e+00
Purity                        -0.885 4.130000e-01    0.442 1.740000e-01
FAM83H                        -0.095 9.090000e-01    0.190 6.270000e-01
                                   95%CI_u      z     p signif
`Macrophage M1_CIBERSORT-ABS` 1.419786e+31  3.348 0.001     **
Age                           1.077000e+00  6.981 0.000    ***
Gendermale                    1.683000e+00  0.694 0.488       
RaceBlack                              Inf  0.006 0.995       
RaceWhite                              Inf  0.006 0.995       
Purity                        9.810000e-01 -2.003 0.045      *
FAM83H                        1.318000e+00 -0.502 0.616       
Rsquare = 0.152 (max possible = 9.07e-01 )
Likelihood ratio test p = 6.93e-14 
Wald test p = 5.63e-15 
Score (logrank) test p = 3.16e-17 

Macrophage M1_CIBERSORT-ABS in LIHC (n=371):
Model: Surv(OS, EVENT) ~ `Macrophage M1_CIBERSORT-ABS` + Age + Stage + Gender + Race + Purity + `FAM83H` 
310 patients with 106 dying ( 61 missing obs. )
                                coef     HR se(coef) 95%CI_l  95%CI_u      z
`Macrophage M1_CIBERSORT-ABS`  2.447 11.553    2.457   0.094 1424.877  0.996
Age                            0.011  1.011    0.008   0.995    1.028  1.343
Stage2                         0.291  1.338    0.262   0.800    2.236  1.109
Stage3                         0.945  2.572    0.235   1.624    4.075  4.024
Stage4                         1.664  5.282    0.624   1.556   17.929  2.669
Gendermale                    -0.136  0.873    0.228   0.558    1.366 -0.595
RaceBlack                      0.823  2.278    0.500   0.856    6.065  1.648
RaceWhite                      0.015  1.015    0.238   0.637    1.620  0.064
Purity                         0.686  1.986    0.502   0.743    5.308  1.368
FAM83H                         0.048  1.049    0.110   0.845    1.303  0.437
                                  p signif
`Macrophage M1_CIBERSORT-ABS` 0.319       
Age                           0.179       
Stage2                        0.267       
Stage3                        0.000    ***
Stage4                        0.008     **
Gendermale                    0.552       
RaceBlack                     0.099      ·
RaceWhite                     0.949       
Purity                        0.171       
FAM83H                        0.662       
Rsquare = 0.088 (max possible = 9.66e-01 )
Likelihood ratio test p = 1.49e-03 
Wald test p = 9.18e-04 
Score (logrank) test p = 3.62e-04 

Macrophage M1_CIBERSORT-ABS in LUAD (n=515):
Model: Surv(OS, EVENT) ~ `Macrophage M1_CIBERSORT-ABS` + Age + Stage + Gender + Race + Purity + `FAM83H` 
421 patients with 150 dying ( 94 missing obs. )
                                coef           HR se(coef) 95%CI_l 95%CI_u
`Macrophage M1_CIBERSORT-ABS`  0.414        1.512    1.962   0.032  70.772
Age                            0.007        1.007    0.009   0.989   1.025
Stage2                         0.849        2.337    0.202   1.574   3.470
Stage3                         0.973        2.646    0.220   1.720   4.068
Stage4                         0.995        2.704    0.336   1.400   5.224
Gendermale                    -0.026        0.974    0.174   0.693   1.369
RaceBlack                     16.098  9804375.612 1905.766   0.000     Inf
RaceWhite                     16.269 11630868.118 1905.766   0.000     Inf
Purity                         0.559        1.748    0.360   0.863   3.543
FAM83H                         0.148        1.160    0.101   0.952   1.412
                                   z     p signif
`Macrophage M1_CIBERSORT-ABS`  0.211 0.833       
Age                            0.783 0.434       
Stage2                         4.208 0.000    ***
Stage3                         4.431 0.000    ***
Stage4                         2.961 0.003     **
Gendermale                    -0.151 0.880       
RaceBlack                      0.008 0.993       
RaceWhite                      0.009 0.993       
Purity                         1.550 0.121       
FAM83H                         1.472 0.141       
Rsquare = 0.101 (max possible = 9.74e-01 )
Likelihood ratio test p = 2.2e-06 
Wald test p = 2.66e-05 
Score (logrank) test p = 3.09e-06 

Macrophage M1_CIBERSORT-ABS in LUSC (n=501):
Model: Surv(OS, EVENT) ~ `Macrophage M1_CIBERSORT-ABS` + Age + Stage + Gender + Race + Purity + `FAM83H` 
370 patients with 161 dying ( 131 missing obs. )
                                coef    HR se(coef) 95%CI_l 95%CI_u      z
`Macrophage M1_CIBERSORT-ABS` -2.965 0.052    2.407   0.000   5.764 -1.232
Age                            0.016 1.016    0.009   0.997   1.034  1.658
Stage2                         0.174 1.190    0.190   0.821   1.725  0.918
Stage3                         0.599 1.820    0.220   1.184   2.799  2.728
Stage4                         0.722 2.059    0.790   0.438   9.690  0.914
Gendermale                     0.359 1.433    0.197   0.973   2.109  1.823
RaceBlack                     -0.078 0.925    0.606   0.282   3.035 -0.129
RaceWhite                     -0.551 0.576    0.561   0.192   1.731 -0.982
Purity                        -0.574 0.563    0.392   0.261   1.215 -1.463
FAM83H                         0.112 1.119    0.106   0.909   1.376  1.060
                                  p signif
`Macrophage M1_CIBERSORT-ABS` 0.218       
Age                           0.097      ·
Stage2                        0.359       
Stage3                        0.006     **
Stage4                        0.361       
Gendermale                    0.068      ·
RaceBlack                     0.897       
RaceWhite                     0.326       
Purity                        0.143       
FAM83H                        0.289       
Rsquare = 0.059 (max possible = 9.87e-01 )
Likelihood ratio test p = 1.36e-02 
Wald test p = 1.04e-02 
Score (logrank) test p = 9.26e-03 

Macrophage M1_CIBERSORT-ABS in MESO (n=87):
Model: Surv(OS, EVENT) ~ `Macrophage M1_CIBERSORT-ABS` + Age + Stage + Gender + Race + Purity + `FAM83H` 
85 patients with 72 dying ( 2 missing obs. )
                                coef    HR se(coef) 95%CI_l  95%CI_u      z
`Macrophage M1_CIBERSORT-ABS` -2.374 0.093    4.993   0.000 1655.873 -0.475
Age                            0.020 1.020    0.016   0.988    1.053  1.236
Stage2                        -0.262 0.769    0.475   0.303    1.954 -0.551
Stage3                        -0.117 0.889    0.422   0.389    2.034 -0.278
Stage4                        -0.165 0.848    0.482   0.330    2.181 -0.342
Gendermale                    -0.183 0.833    0.327   0.439    1.582 -0.559
RaceBlack                      0.220 1.246    1.540   0.061   25.492  0.143
RaceWhite                     -0.450 0.637    1.054   0.081    5.029 -0.427
Purity                        -0.945 0.389    0.679   0.103    1.471 -1.392
FAM83H                        -0.006 0.994    0.173   0.709    1.395 -0.033
                                  p signif
`Macrophage M1_CIBERSORT-ABS` 0.634       
Age                           0.216       
Stage2                        0.581       
Stage3                        0.781       
Stage4                        0.732       
Gendermale                    0.576       
RaceBlack                     0.887       
RaceWhite                     0.669       
Purity                        0.164       
FAM83H                        0.973       
Rsquare = 0.063 (max possible = 9.98e-01 )
Likelihood ratio test p = 8.56e-01 
Wald test p = 8.38e-01 
Score (logrank) test p = 8.33e-01 

Macrophage M1_CIBERSORT-ABS in OV (n=303):
Model: Surv(OS, EVENT) ~ `Macrophage M1_CIBERSORT-ABS` + Age + Race + Purity + `FAM83H` 
238 patients with 153 dying ( 65 missing obs. )
                                 coef    HR se(coef) 95%CI_l 95%CI_u      z
`Macrophage M1_CIBERSORT-ABS` -10.692 0.000    4.977   0.000   0.392 -2.148
Age                             0.035 1.035    0.008   1.019   1.052  4.210
RaceBlack                      -0.130 0.878    0.578   0.283   2.727 -0.225
RaceWhite                      -0.181 0.834    0.516   0.304   2.293 -0.351
Purity                         -1.202 0.301    0.713   0.074   1.215 -1.686
FAM83H                         -0.022 0.978    0.094   0.813   1.176 -0.238
                                  p signif
`Macrophage M1_CIBERSORT-ABS` 0.032      *
Age                           0.000    ***
RaceBlack                     0.822       
RaceWhite                     0.726       
Purity                        0.092      ·
FAM83H                        0.812       
Rsquare = 0.101 (max possible = 9.97e-01 )
Likelihood ratio test p = 3.06e-04 
Wald test p = 2.82e-04 
Score (logrank) test p = 2.07e-04 

Macrophage M1_CIBERSORT-ABS in PAAD (n=179):
Model: Surv(OS, EVENT) ~ `Macrophage M1_CIBERSORT-ABS` + Age + Stage + Gender + Race + Purity + `FAM83H` 
165 patients with 89 dying ( 14 missing obs. )
                                coef     HR se(coef) 95%CI_l  95%CI_u      z
`Macrophage M1_CIBERSORT-ABS`  2.811 16.618    2.600   0.102 2713.759  1.081
Age                            0.019  1.019    0.011   0.998    1.041  1.752
Stage2                         0.542  1.720    0.433   0.736    4.020  1.252
Stage3                         0.046  1.047    1.094   0.123    8.939  0.042
Stage4                         0.060  1.062    0.825   0.211    5.350  0.073
Gendermale                    -0.198  0.821    0.219   0.534    1.260 -0.904
RaceBlack                      0.244  1.276    0.742   0.298    5.463  0.329
RaceWhite                      0.413  1.511    0.476   0.594    3.844  0.867
Purity                        -0.718  0.488    0.435   0.208    1.144 -1.650
FAM83H                         0.327  1.387    0.131   1.073    1.793  2.495
                                  p signif
`Macrophage M1_CIBERSORT-ABS` 0.280       
Age                           0.080      ·
Stage2                        0.211       
Stage3                        0.966       
Stage4                        0.942       
Gendermale                    0.366       
RaceBlack                     0.742       
RaceWhite                     0.386       
Purity                        0.099      ·
FAM83H                        0.013      *
Rsquare = 0.126 (max possible = 9.91e-01 )
Likelihood ratio test p = 1.38e-02 
Wald test p = 3.46e-02 
Score (logrank) test p = 2.72e-02 

Macrophage M1_CIBERSORT-ABS in PCPG (n=181):
Model: Surv(OS, EVENT) ~ `Macrophage M1_CIBERSORT-ABS` + Age + Gender + Race + Purity + `FAM83H` 
164 patients with 7 dying ( 17 missing obs. )
                                 coef            HR se(coef)      95%CI_l
`Macrophage M1_CIBERSORT-ABS` 310.413 6.464091e+134   58.609 8.366578e+84
Age                             0.512  1.668000e+00    0.037 1.553000e+00
Gendermale                      2.060  7.842000e+00    1.149 8.250000e-01
RaceBlack                     -32.735  0.000000e+00 2795.978 0.000000e+00
RaceWhite                       4.059  5.793600e+01 2794.698 0.000000e+00
Purity                         69.480  1.495912e+30    5.572 2.701727e+25
FAM83H                          8.029  3.067721e+03    0.525 1.096290e+03
                                    95%CI_u      z     p signif
`Macrophage M1_CIBERSORT-ABS` 4.994213e+184  5.296 0.000    ***
Age                            1.793000e+00 13.985 0.000    ***
Gendermale                     7.452700e+01  1.793 0.073      ·
RaceBlack                               Inf -0.012 0.991       
RaceWhite                               Inf  0.001 0.999       
Purity                         8.282676e+34 12.469 0.000    ***
FAM83H                         8.584331e+03 15.292 0.000    ***
Rsquare = 0.232 (max possible = 3.07e-01 )
Likelihood ratio test p = 2.8e-07 
Wald test p = 8.04e-129 
Score (logrank) test p = 7.45e-06 

Macrophage M1_CIBERSORT-ABS in PRAD (n=498):
Model: Surv(OS, EVENT) ~ `Macrophage M1_CIBERSORT-ABS` + Age + Race + Purity + `FAM83H` 
403 patients with 9 dying ( 95 missing obs. )
                                coef           HR se(coef) 95%CI_l      95%CI_u
`Macrophage M1_CIBERSORT-ABS`  1.935        6.924   22.048   0.000 4.054168e+19
Age                            0.011        1.011    0.057   0.904 1.131000e+00
RaceBlack                     14.924  3030738.700 6764.495   0.000          Inf
RaceWhite                     16.229 11177126.373 6764.494   0.000          Inf
Purity                         1.214        3.367    1.482   0.184 6.146000e+01
FAM83H                        -0.171        0.843    0.619   0.250 2.837000e+00
                                   z     p signif
`Macrophage M1_CIBERSORT-ABS`  0.088 0.930       
Age                            0.189 0.850       
RaceBlack                      0.002 0.998       
RaceWhite                      0.002 0.998       
Purity                         0.819 0.413       
FAM83H                        -0.276 0.782       
Rsquare = 0.007 (max possible = 1.83e-01 )
Likelihood ratio test p = 8.35e-01 
Wald test p = 9.26e-01 
Score (logrank) test p = 8.9e-01 

Macrophage M1_CIBERSORT-ABS in READ (n=166):
Model: Surv(OS, EVENT) ~ `Macrophage M1_CIBERSORT-ABS` + Age + Stage + Gender + Race + Purity + `FAM83H` 
72 patients with 13 dying ( 94 missing obs. )
                                coef           HR  se(coef)  95%CI_l
`Macrophage M1_CIBERSORT-ABS` 57.110 6.348513e+24    25.474 1316.534
Age                            0.123 1.131000e+00     0.050    1.026
Stage2                        -2.877 5.600000e-02     1.413    0.004
Stage3                        -1.511 2.210000e-01     1.082    0.026
Stage4                        -1.972 1.390000e-01     1.427    0.008
Gendermale                    -0.500 6.070000e-01     0.918    0.100
RaceBlack                     -3.837 2.200000e-02 65575.694    0.000
RaceWhite                     13.255 5.708164e+05 65132.652    0.000
Purity                         5.831 3.405550e+02     3.790    0.202
FAM83H                         0.402 1.494000e+00     0.748    0.345
                                   95%CI_u      z     p signif
`Macrophage M1_CIBERSORT-ABS` 3.061343e+46  2.242 0.025      *
Age                           1.247000e+00  2.485 0.013      *
Stage2                        8.980000e-01 -2.036 0.042      *
Stage3                        1.841000e+00 -1.396 0.163       
Stage4                        2.282000e+00 -1.382 0.167       
Gendermale                    3.670000e+00 -0.544 0.586       
RaceBlack                              Inf  0.000 1.000   <NA>
RaceWhite                              Inf  0.000 1.000   <NA>
Purity                        5.732040e+05  1.538 0.124       
FAM83H                        6.471000e+00  0.537 0.591       
Rsquare = 0.311 (max possible = 7.04e-01 )
Likelihood ratio test p = 2.8e-03 
Wald test p = 6.25e-01 
Score (logrank) test p = 1.3e-02 

Macrophage M1_CIBERSORT-ABS in SARC (n=260):
Model: Surv(OS, EVENT) ~ `Macrophage M1_CIBERSORT-ABS` + Age + Gender + Race + Purity + `FAM83H` 
233 patients with 90 dying ( 27 missing obs. )
                                coef    HR se(coef) 95%CI_l 95%CI_u      z
`Macrophage M1_CIBERSORT-ABS` -4.132 0.016    4.036   0.000  43.743 -1.024
Age                            0.026 1.026    0.008   1.010   1.043  3.114
Gendermale                    -0.078 0.925    0.227   0.592   1.443 -0.345
RaceBlack                     -0.137 0.872    1.087   0.104   7.345 -0.126
RaceWhite                     -0.483 0.617    1.022   0.083   4.570 -0.473
Purity                         1.003 2.725    0.589   0.859   8.647  1.702
FAM83H                         0.169 1.184    0.112   0.950   1.476  1.508
                                  p signif
`Macrophage M1_CIBERSORT-ABS` 0.306       
Age                           0.002     **
Gendermale                    0.730       
RaceBlack                     0.900       
RaceWhite                     0.636       
Purity                        0.089      ·
FAM83H                        0.132       
Rsquare = 0.055 (max possible = 9.75e-01 )
Likelihood ratio test p = 7e-02 
Wald test p = 8.84e-02 
Score (logrank) test p = 8.65e-02 

Macrophage M1_CIBERSORT-ABS in SKCM (n=471):
Model: Surv(OS, EVENT) ~ `Macrophage M1_CIBERSORT-ABS` + Age + Stage + Gender + Race + Purity + `FAM83H` 
390 patients with 186 dying ( 81 missing obs. )
                                coef    HR se(coef) 95%CI_l 95%CI_u      z
`Macrophage M1_CIBERSORT-ABS` -4.707 0.009    2.255   0.000   0.750 -2.088
Age                            0.017 1.017    0.005   1.007   1.028  3.265
Stage2                         0.159 1.172    0.221   0.760   1.807  0.719
Stage3                         0.597 1.817    0.205   1.216   2.717  2.912
Stage4                         1.353 3.869    0.352   1.941   7.710  3.846
Gendermale                    -0.072 0.930    0.158   0.682   1.269 -0.455
RaceWhite                     -1.168 0.311    0.403   0.141   0.685 -2.896
Purity                         0.503 1.654    0.392   0.767   3.568  1.283
FAM83H                         0.194 1.214    0.074   1.050   1.403  2.614
                                  p signif
`Macrophage M1_CIBERSORT-ABS` 0.037      *
Age                           0.001     **
Stage2                        0.472       
Stage3                        0.004     **
Stage4                        0.000    ***
Gendermale                    0.649       
RaceWhite                     0.004     **
Purity                        0.200       
FAM83H                        0.009     **
Rsquare = 0.154 (max possible = 9.92e-01 )
Likelihood ratio test p = 1.21e-10 
Wald test p = 1.68e-10 
Score (logrank) test p = 1.47e-11 

Macrophage M1_CIBERSORT-ABS in SKCM-Primary (n=103):
Model: Surv(OS, EVENT) ~ `Macrophage M1_CIBERSORT-ABS` + Age + Stage + Gender + Race + Purity + `FAM83H` 
94 patients with 26 dying ( 9 missing obs. )
                                coef           HR se(coef) 95%CI_l      95%CI_u
`Macrophage M1_CIBERSORT-ABS`  1.864 6.449000e+00    7.359   0.000 11850924.220
Age                            0.012 1.012000e+00    0.016   0.980        1.045
Stage2                        17.543 4.156615e+07 6214.105   0.000          Inf
Stage3                        18.054 6.931866e+07 6214.105   0.000          Inf
Stage4                        20.387 7.146543e+08 6214.105   0.000          Inf
Gendermale                     0.208 1.231000e+00    0.441   0.518        2.924
RaceWhite                     -1.179 3.080000e-01    0.638   0.088        1.075
Purity                         0.551 1.736000e+00    1.059   0.218       13.827
FAM83H                         0.181 1.198000e+00    0.260   0.719        1.995
                                   z     p signif
`Macrophage M1_CIBERSORT-ABS`  0.253 0.800       
Age                            0.715 0.475       
Stage2                         0.003 0.998       
Stage3                         0.003 0.998       
Stage4                         0.003 0.997       
Gendermale                     0.471 0.638       
RaceWhite                     -1.846 0.065      ·
Purity                         0.521 0.602       
FAM83H                         0.694 0.487       
Rsquare = 0.151 (max possible = 8.69e-01 )
Likelihood ratio test p = 8.07e-02 
Wald test p = 7.22e-02 
Score (logrank) test p = 6.77e-03 

Macrophage M1_CIBERSORT-ABS in SKCM-Metastasis (n=368):
Model: Surv(OS, EVENT) ~ `Macrophage M1_CIBERSORT-ABS` + Age + Stage + Gender + Race + Purity + `FAM83H` 
296 patients with 160 dying ( 72 missing obs. )
                                coef    HR se(coef) 95%CI_l 95%CI_u      z
`Macrophage M1_CIBERSORT-ABS` -4.243 0.014    2.387   0.000   1.546 -1.777
Age                            0.019 1.019    0.006   1.008   1.031  3.390
Stage2                         0.065 1.067    0.232   0.677   1.682  0.280
Stage3                         0.558 1.748    0.210   1.159   2.637  2.661
Stage4                         1.119 3.062    0.400   1.398   6.703  2.799
Gendermale                    -0.095 0.910    0.174   0.647   1.278 -0.546
RaceWhite                     -1.060 0.346    0.600   0.107   1.123 -1.767
Purity                         0.608 1.836    0.437   0.780   4.325  1.391
FAM83H                         0.170 1.185    0.080   1.012   1.387  2.114
                                  p signif
`Macrophage M1_CIBERSORT-ABS` 0.075      ·
Age                           0.001     **
Stage2                        0.780       
Stage3                        0.008     **
Stage4                        0.005     **
Gendermale                    0.585       
RaceWhite                     0.077      ·
Purity                        0.164       
FAM83H                        0.035      *
Rsquare = 0.16 (max possible = 9.95e-01 )
Likelihood ratio test p = 5.36e-08 
Wald test p = 1.33e-07 
Score (logrank) test p = 4.16e-08 

Macrophage M1_CIBERSORT-ABS in STAD (n=415):
Model: Surv(OS, EVENT) ~ `Macrophage M1_CIBERSORT-ABS` + Age + Stage + Gender + Race + Purity + `FAM83H` 
289 patients with 111 dying ( 126 missing obs. )
                                coef    HR se(coef) 95%CI_l 95%CI_u      z
`Macrophage M1_CIBERSORT-ABS` -2.472 0.084    2.512   0.001  11.616 -0.984
Age                            0.032 1.033    0.010   1.012   1.054  3.097
Stage2                         0.650 1.916    0.396   0.882   4.161  1.643
Stage3                         1.047 2.850    0.369   1.382   5.878  2.836
Stage4                         1.475 4.370    0.507   1.617  11.813  2.907
Gendermale                     0.203 1.225    0.209   0.813   1.845  0.969
RaceBlack                      0.421 1.523    0.454   0.626   3.706  0.927
RaceWhite                      0.172 1.188    0.246   0.733   1.925  0.699
Purity                        -0.575 0.563    0.390   0.262   1.208 -1.475
FAM83H                        -0.224 0.800    0.087   0.674   0.949 -2.562
                                  p signif
`Macrophage M1_CIBERSORT-ABS` 0.325       
Age                           0.002     **
Stage2                        0.100       
Stage3                        0.005     **
Stage4                        0.004     **
Gendermale                    0.332       
RaceBlack                     0.354       
RaceWhite                     0.485       
Purity                        0.140       
FAM83H                        0.010      *
Rsquare = 0.093 (max possible = 9.79e-01 )
Likelihood ratio test p = 1.65e-03 
Wald test p = 2.07e-03 
Score (logrank) test p = 1.78e-03 

Macrophage M1_CIBERSORT-ABS in TGCT (n=150):
Model: Surv(OS, EVENT) ~ `Macrophage M1_CIBERSORT-ABS` + Age + Stage + Race + Purity + `FAM83H` 
75 patients with 2 dying ( 75 missing obs. )
                                 coef         HR    se(coef) 95%CI_l 95%CI_u
`Macrophage M1_CIBERSORT-ABS` -37.803      0.000   779306.79       0     Inf
Age                            -1.635      0.195     1874.42       0     Inf
Stage2                         -3.802      0.022    44880.95       0     Inf
Stage3                         12.501 268679.412    99795.58       0     Inf
RaceBlack                      13.508 735433.804 20382516.29       0     Inf
RaceWhite                     -28.963      0.000 21197413.69       0     Inf
Purity                         11.528 101515.207   228648.78       0     Inf
FAM83H                          1.502      4.490    14625.33       0     Inf
                                   z     p signif
`Macrophage M1_CIBERSORT-ABS`  0.000 1.000   <NA>
Age                           -0.001 0.999       
Stage2                         0.000 1.000   <NA>
Stage3                         0.000 1.000   <NA>
RaceBlack                      0.000 1.000   <NA>
RaceWhite                      0.000 1.000   <NA>
Purity                         0.000 1.000   <NA>
FAM83H                         0.000 1.000   <NA>
Rsquare = 0.14 (max possible = 1.4e-01 )
Likelihood ratio test p = 1.84e-01 
Wald test p = 1e+00 
Score (logrank) test p = 4.86e-03 

Macrophage M1_CIBERSORT-ABS in THCA (n=509):
Model: Surv(OS, EVENT) ~ `Macrophage M1_CIBERSORT-ABS` + Age + Stage + Gender + Race + Purity + `FAM83H` 
395 patients with 16 dying ( 114 missing obs. )
                                 coef           HR se(coef) 95%CI_l
`Macrophage M1_CIBERSORT-ABS` -17.609        0.000   27.211   0.000
Age                             0.165        1.179    0.032   1.107
Stage2                         -0.821        0.440    1.118   0.049
Stage3                          0.386        1.471    0.887   0.258
Stage4                          1.569        4.801    1.028   0.640
Gendermale                     -0.105        0.901    0.658   0.248
RaceBlack                      16.770 19191609.508 5942.288   0.000
RaceWhite                      16.563 15597095.392 5942.288   0.000
Purity                          2.394       10.962    1.143   1.168
FAM83H                          1.424        4.155    0.610   1.257
                                   95%CI_u      z     p signif
`Macrophage M1_CIBERSORT-ABS` 3.272064e+15 -0.647 0.518       
Age                           1.256000e+00  5.119 0.000    ***
Stage2                        3.937000e+00 -0.734 0.463       
Stage3                        8.374000e+00  0.435 0.664       
Stage4                        3.599700e+01  1.526 0.127       
Gendermale                    3.272000e+00 -0.159 0.874       
RaceBlack                              Inf  0.003 0.998       
RaceWhite                              Inf  0.003 0.998       
Purity                        1.029300e+02  2.096 0.036      *
FAM83H                        1.374000e+01  2.334 0.020      *
Rsquare = 0.163 (max possible = 3.47e-01 )
Likelihood ratio test p = 3.86e-11 
Wald test p = 8.65e-04 
Score (logrank) test p = 4.48e-11 

Macrophage M1_CIBERSORT-ABS in THYM (n=120):
Model: Surv(OS, EVENT) ~ `Macrophage M1_CIBERSORT-ABS` + Age + Gender + Race + Purity + `FAM83H` 
113 patients with 9 dying ( 7 missing obs. )
                                 coef           HR se(coef) 95%CI_l
`Macrophage M1_CIBERSORT-ABS`  21.215 1.635633e+09   10.408   2.260
Age                             0.038 1.038000e+00    0.034   0.972
Gendermale                      0.127 1.135000e+00    0.824   0.226
RaceBlack                     -15.309 0.000000e+00 7808.943   0.000
RaceWhite                       0.702 2.018000e+00    1.087   0.240
Purity                          0.353 1.423000e+00    1.185   0.140
FAM83H                          0.120 1.128000e+00    0.423   0.493
                                   95%CI_u      z     p signif
`Macrophage M1_CIBERSORT-ABS` 1.183625e+18  2.038 0.042      *
Age                           1.110000e+00  1.108 0.268       
Gendermale                    5.712000e+00  0.154 0.878       
RaceBlack                              Inf -0.002 0.998       
RaceWhite                     1.699100e+01  0.646 0.519       
Purity                        1.451700e+01  0.298 0.766       
FAM83H                        2.581000e+00  0.285 0.776       
Rsquare = 0.082 (max possible = 4.51e-01 )
Likelihood ratio test p = 2.09e-01 
Wald test p = 2.29e-01 
Score (logrank) test p = 7.93e-02 

Macrophage M1_CIBERSORT-ABS in UCEC (n=545):
Model: Surv(OS, EVENT) ~ `Macrophage M1_CIBERSORT-ABS` + Age + Race + Purity + `FAM83H` 
85 patients with 16 dying ( 460 missing obs. )
                                coef        HR se(coef) 95%CI_l     95%CI_u
`Macrophage M1_CIBERSORT-ABS` 10.295 29579.087    8.140   0.003 2.51002e+11
Age                            0.000     1.000    0.030   0.943 1.06100e+00
RaceWhite                      1.338     3.812    0.696   0.975 1.49020e+01
Purity                         1.674     5.331    1.321   0.400 7.10450e+01
FAM83H                         0.171     1.186    0.440   0.501 2.80800e+00
                                  z     p signif
`Macrophage M1_CIBERSORT-ABS` 1.265 0.206       
Age                           0.011 0.991       
RaceWhite                     1.924 0.054      ·
Purity                        1.267 0.205       
FAM83H                        0.388 0.698       
Rsquare = 0.095 (max possible = 7.29e-01 )
Likelihood ratio test p = 1.3e-01 
Wald test p = 2.15e-01 
Score (logrank) test p = 1.74e-01 

Macrophage M1_CIBERSORT-ABS in UCS (n=57):
Model: Surv(OS, EVENT) ~ `Macrophage M1_CIBERSORT-ABS` + Age + Race + Purity + `FAM83H` 
52 patients with 32 dying ( 5 missing obs. )
                                coef           HR se(coef) 95%CI_l      95%CI_u
`Macrophage M1_CIBERSORT-ABS` -1.864        0.155   10.331   0.000 96492628.482
Age                            0.044        1.045    0.026   0.994        1.099
RaceBlack                     17.615 44670169.794 6477.180   0.000          Inf
RaceWhite                     17.843 56095441.479 6477.180   0.000          Inf
Purity                        -0.911        0.402    1.308   0.031        5.224
FAM83H                         0.018        1.019    0.188   0.705        1.472
                                   z     p signif
`Macrophage M1_CIBERSORT-ABS` -0.180 0.857       
Age                            1.723 0.085      ·
RaceBlack                      0.003 0.998       
RaceWhite                      0.003 0.998       
Purity                        -0.696 0.486       
FAM83H                         0.098 0.922       
Rsquare = 0.12 (max possible = 9.83e-01 )
Likelihood ratio test p = 3.56e-01 
Wald test p = 4.85e-01 
Score (logrank) test p = 3.73e-01 

Macrophage M1_CIBERSORT-ABS in UVM (n=80):
Model: Surv(OS, EVENT) ~ `Macrophage M1_CIBERSORT-ABS` + Age + Stage + Gender + Purity + `FAM83H` 
77 patients with 22 dying ( 3 missing obs. )
                                coef           HR se(coef) 95%CI_l      95%CI_u
`Macrophage M1_CIBERSORT-ABS` 26.179 2.340323e+11   11.629  29.559 1.852921e+21
Age                            0.046 1.048000e+00    0.021   1.005 1.092000e+00
Stage3                         0.138 1.148000e+00    0.502   0.429 3.069000e+00
Stage4                         3.555 3.499200e+01    1.238   3.089 3.963290e+02
Gendermale                     0.379 1.461000e+00    0.478   0.573 3.729000e+00
Purity                         2.087 8.057000e+00    1.356   0.565 1.149790e+02
FAM83H                         0.242 1.274000e+00    0.336   0.660 2.459000e+00
                                  z     p signif
`Macrophage M1_CIBERSORT-ABS` 2.251 0.024      *
Age                           2.174 0.030      *
Stage3                        0.274 0.784       
Stage4                        2.871 0.004     **
Gendermale                    0.794 0.427       
Purity                        1.538 0.124       
FAM83H                        0.721 0.471       
Rsquare = 0.298 (max possible = 8.72e-01 )
Likelihood ratio test p = 2.97e-04 
Wald test p = 2.34e-03 
Score (logrank) test p = 9.89e-10 

Macrophage M1_QUANTISEQ in ACC (n=79):
Model: Surv(OS, EVENT) ~ `Macrophage M1_QUANTISEQ` + Age + Gender + Race + Purity + `FAM83H` 
64 patients with 24 dying ( 15 missing obs. )
                            coef          HR  se(coef) 95%CI_l      95%CI_u
`Macrophage M1_QUANTISEQ` 17.467 3.85320e+07    14.763   0.000 1.418463e+20
Age                        0.006 1.00600e+00     0.014   0.979 1.033000e+00
Gendermale                 0.521 1.68400e+00     0.477   0.661 4.293000e+00
RaceBlack                 -0.539 5.83000e-01 16565.347   0.000          Inf
RaceWhite                 17.163 2.84443e+07 14318.081   0.000          Inf
Purity                     2.525 1.24930e+01     3.228   0.022 6.989113e+03
FAM83H                     0.492 1.63600e+00     0.233   1.035 2.585000e+00
                              z     p signif
`Macrophage M1_QUANTISEQ` 1.183 0.237       
Age                       0.413 0.680       
Gendermale                1.092 0.275       
RaceBlack                 0.000 1.000   <NA>
RaceWhite                 0.001 0.999       
Purity                    0.782 0.434       
FAM83H                    2.108 0.035      *
Rsquare = 0.223 (max possible = 9.38e-01 )
Likelihood ratio test p = 2.36e-02 
Wald test p = 1.9e-02 
Score (logrank) test p = 3.82e-03 

Macrophage M1_QUANTISEQ in BLCA (n=408):
Model: Surv(OS, EVENT) ~ `Macrophage M1_QUANTISEQ` + Age + Stage + Gender + Race + Purity + `FAM83H` 
348 patients with 160 dying ( 60 missing obs. )
                            coef          HR se(coef) 95%CI_l 95%CI_u      z
`Macrophage M1_QUANTISEQ` -2.278       0.102    2.759   0.000  22.867 -0.826
Age                        0.032       1.033    0.009   1.015   1.050  3.694
Stage2                    14.592 2173637.890 1866.425   0.000     Inf  0.008
Stage3                    15.022 3341054.482 1866.425   0.000     Inf  0.008
Stage4                    15.559 5715613.634 1866.425   0.000     Inf  0.008
Gendermale                -0.183       0.833    0.179   0.586   1.184 -1.019
RaceBlack                  0.717       2.049    0.447   0.853   4.924  1.604
RaceWhite                  0.129       1.137    0.357   0.565   2.289  0.361
Purity                     0.019       1.019    0.370   0.493   2.105  0.052
FAM83H                    -0.040       0.961    0.097   0.794   1.163 -0.412
                              p signif
`Macrophage M1_QUANTISEQ` 0.409       
Age                       0.000    ***
Stage2                    0.994       
Stage3                    0.994       
Stage4                    0.993       
Gendermale                0.308       
RaceBlack                 0.109       
RaceWhite                 0.718       
Purity                    0.959       
FAM83H                    0.681       
Rsquare = 0.132 (max possible = 9.91e-01 )
Likelihood ratio test p = 3.44e-07 
Wald test p = 1.76e-06 
Score (logrank) test p = 4.49e-07 

Macrophage M1_QUANTISEQ in BRCA (n=1100):
Model: Surv(OS, EVENT) ~ `Macrophage M1_QUANTISEQ` + Age + Stage + Gender + Race + Purity + `FAM83H` 
878 patients with 121 dying ( 222 missing obs. )
                            coef     HR se(coef) 95%CI_l    95%CI_u      z
`Macrophage M1_QUANTISEQ`  3.999 54.528    4.171   0.015 193785.666  0.959
Age                        0.036  1.036    0.008   1.021      1.052  4.733
Stage2                     0.413  1.511    0.304   0.833      2.742  1.358
Stage3                     1.217  3.377    0.314   1.823      6.255  3.870
Stage4                     2.548 12.779    0.390   5.946     27.462  6.527
Gendermale                 0.067  1.069    1.008   0.148      7.705  0.066
RaceBlack                 -0.007  0.993    0.620   0.295      3.348 -0.011
RaceWhite                 -0.232  0.793    0.596   0.246      2.551 -0.390
Purity                     0.667  1.949    0.456   0.798      4.761  1.464
FAM83H                    -0.040  0.961    0.127   0.749      1.233 -0.313
                              p signif
`Macrophage M1_QUANTISEQ` 0.338       
Age                       0.000    ***
Stage2                    0.174       
Stage3                    0.000    ***
Stage4                    0.000    ***
Gendermale                0.947       
RaceBlack                 0.991       
RaceWhite                 0.697       
Purity                    0.143       
FAM83H                    0.754       
Rsquare = 0.082 (max possible = 7.85e-01 )
Likelihood ratio test p = 4.93e-12 
Wald test p = 1.61e-15 
Score (logrank) test p = 2.49e-21 

Macrophage M1_QUANTISEQ in BRCA-Basal (n=191):
Model: Surv(OS, EVENT) ~ `Macrophage M1_QUANTISEQ` + Age + Stage + Race + Purity + `FAM83H` 
163 patients with 24 dying ( 28 missing obs. )
                            coef           HR se(coef) 95%CI_l     95%CI_u
`Macrophage M1_QUANTISEQ`  0.555 1.741000e+00    7.315   0.000 2936669.744
Age                        0.007 1.007000e+00    0.018   0.972       1.043
Stage2                    18.634 1.237798e+08 6441.315   0.000         Inf
Stage3                    20.021 4.954547e+08 6441.315   0.000         Inf
Stage4                    21.656 2.540949e+09 6441.315   0.000         Inf
RaceBlack                 -0.796 4.510000e-01    1.124   0.050       4.086
RaceWhite                 -1.079 3.400000e-01    1.129   0.037       3.110
Purity                     0.910 2.484000e+00    1.119   0.277      22.260
FAM83H                     0.373 1.451000e+00    0.303   0.801       2.629
                               z     p signif
`Macrophage M1_QUANTISEQ`  0.076 0.940       
Age                        0.408 0.683       
Stage2                     0.003 0.998       
Stage3                     0.003 0.998       
Stage4                     0.003 0.997       
RaceBlack                 -0.708 0.479       
RaceWhite                 -0.955 0.339       
Purity                     0.813 0.416       
FAM83H                     1.230 0.219       
Rsquare = 0.165 (max possible = 7.18e-01 )
Likelihood ratio test p = 5.46e-04 
Wald test p = 8.9e-03 
Score (logrank) test p = 5.96e-06 

Macrophage M1_QUANTISEQ in BRCA-Her2 (n=82):
Model: Surv(OS, EVENT) ~ `Macrophage M1_QUANTISEQ` + Age + Stage + Race + Purity + `FAM83H` 
59 patients with 11 dying ( 23 missing obs. )
                            coef           HR    se(coef) 95%CI_l      95%CI_u
`Macrophage M1_QUANTISEQ` 25.888 1.750738e+11      35.100   0.000 1.318544e+41
Age                        0.040 1.041000e+00       0.036   0.970 1.116000e+00
Stage2                    18.087 7.165030e+07   14489.500   0.000          Inf
Stage3                    19.857 4.203449e+08   14489.500   0.000          Inf
Stage4                    52.455 6.038323e+22 1722981.574   0.000          Inf
RaceBlack                 -3.436 3.200000e-02       1.827   0.001 1.156000e+00
RaceWhite                 -2.160 1.150000e-01       1.513   0.006 2.237000e+00
Purity                     4.350 7.749600e+01       2.711   0.382 1.573130e+04
FAM83H                    -0.787 4.550000e-01       0.690   0.118 1.760000e+00
                               z     p signif
`Macrophage M1_QUANTISEQ`  0.738 0.461       
Age                        1.120 0.263       
Stage2                     0.001 0.999       
Stage3                     0.001 0.999       
Stage4                     0.000 1.000   <NA>
RaceBlack                 -1.880 0.060      ·
RaceWhite                 -1.428 0.153       
Purity                     1.605 0.109       
FAM83H                    -1.140 0.254       
Rsquare = 0.386 (max possible = 6.68e-01 )
Likelihood ratio test p = 7.01e-04 
Wald test p = 9.85e-01 
Score (logrank) test p = 1.14e-13 

Macrophage M1_QUANTISEQ in BRCA-LumA (n=568):
Model: Surv(OS, EVENT) ~ `Macrophage M1_QUANTISEQ` + Age + Stage + Gender + Race + Purity + `FAM83H` 
464 patients with 55 dying ( 104 missing obs. )
                             coef        HR se(coef) 95%CI_l      95%CI_u
`Macrophage M1_QUANTISEQ`   9.832 18616.383    8.416   0.001 2.716214e+11
Age                         0.049     1.051    0.012   1.026 1.075000e+00
Stage2                      0.406     1.500    0.385   0.705 3.192000e+00
Stage3                      0.963     2.619    0.408   1.178 5.823000e+00
Stage4                      2.162     8.685    0.594   2.712 2.781200e+01
Gendermale                -15.451     0.000 3480.736   0.000          Inf
RaceBlack                  -0.449     0.639    1.177   0.064 6.411000e+00
RaceWhite                   0.230     1.258    1.034   0.166 9.555000e+00
Purity                      0.466     1.593    0.655   0.441 5.752000e+00
FAM83H                     -0.010     0.990    0.204   0.664 1.475000e+00
                               z     p signif
`Macrophage M1_QUANTISEQ`  1.168 0.243       
Age                        4.154 0.000    ***
Stage2                     1.054 0.292       
Stage3                     2.361 0.018      *
Stage4                     3.640 0.000    ***
Gendermale                -0.004 0.996       
RaceBlack                 -0.381 0.703       
RaceWhite                  0.222 0.824       
Purity                     0.711 0.477       
FAM83H                    -0.051 0.959       
Rsquare = 0.072 (max possible = 6.81e-01 )
Likelihood ratio test p = 1.36e-04 
Wald test p = 2.99e-05 
Score (logrank) test p = 5.88e-07 

Macrophage M1_QUANTISEQ in BRCA-LumB (n=219):
Model: Surv(OS, EVENT) ~ `Macrophage M1_QUANTISEQ` + Age + Stage + Gender + Race + Purity + `FAM83H` 
157 patients with 25 dying ( 62 missing obs. )
                            coef           HR se(coef) 95%CI_l      95%CI_u
`Macrophage M1_QUANTISEQ`  5.876      356.522   15.514   0.000 5.721353e+15
Age                        0.045        1.046    0.021   1.004 1.091000e+00
Stage2                     0.767        2.153    1.100   0.249 1.861300e+01
Stage3                     1.609        4.997    1.094   0.585 4.265900e+01
Stage4                     2.215        9.159    1.261   0.773 1.084600e+02
Gendermale                 1.145        3.142    1.119   0.351 2.816300e+01
RaceBlack                 16.582 15910498.781 6602.029   0.000          Inf
RaceWhite                 16.009  8966468.357 6602.029   0.000          Inf
Purity                     1.602        4.964    1.444   0.293 8.407600e+01
FAM83H                    -0.295        0.745    0.300   0.414 1.340000e+00
                               z     p signif
`Macrophage M1_QUANTISEQ`  0.379 0.705       
Age                        2.126 0.033      *
Stage2                     0.697 0.486       
Stage3                     1.470 0.141       
Stage4                     1.756 0.079      ·
Gendermale                 1.023 0.306       
RaceBlack                  0.003 0.998       
RaceWhite                  0.002 0.998       
Purity                     1.110 0.267       
FAM83H                    -0.983 0.325       
Rsquare = 0.113 (max possible = 6.98e-01 )
Likelihood ratio test p = 4.15e-02 
Wald test p = 6.16e-02 
Score (logrank) test p = 2.09e-02 

Macrophage M1_QUANTISEQ in CESC (n=306):
Model: Surv(OS, EVENT) ~ `Macrophage M1_QUANTISEQ` + Age + Race + Purity + `FAM83H` 
227 patients with 55 dying ( 79 missing obs. )
                            coef          HR se(coef)  95%CI_l      95%CI_u
`Macrophage M1_QUANTISEQ` 15.329 4543049.189    4.227 1147.181 1.799132e+10
Age                        0.016       1.016    0.010    0.996 1.036000e+00
RaceBlack                  0.661       1.937    1.092    0.228 1.646000e+01
RaceWhite                  0.561       1.753    1.029    0.233 1.318100e+01
Purity                     0.942       2.566    0.756    0.584 1.128300e+01
FAM83H                     0.302       1.353    0.201    0.913 2.005000e+00
                              z     p signif
`Macrophage M1_QUANTISEQ` 3.627 0.000    ***
Age                       1.571 0.116       
RaceBlack                 0.605 0.545       
RaceWhite                 0.545 0.586       
Purity                    1.247 0.212       
FAM83H                    1.507 0.132       
Rsquare = 0.07 (max possible = 8.91e-01 )
Likelihood ratio test p = 1.11e-02 
Wald test p = 2.24e-03 
Score (logrank) test p = 2.21e-03 

Macrophage M1_QUANTISEQ in CHOL (n=36):
Model: Surv(OS, EVENT) ~ `Macrophage M1_QUANTISEQ` + Age + Stage + Gender + Race + Purity + `FAM83H` 
36 patients with 18 dying ( 0 missing obs. )
                             coef           HR se(coef) 95%CI_l      95%CI_u
`Macrophage M1_QUANTISEQ`  20.987 1.301854e+09   12.143   0.060 2.822272e+19
Age                         0.060 1.062000e+00    0.027   1.008 1.119000e+00
Stage2                      1.625 5.079000e+00    0.736   1.201 2.147800e+01
Stage3                    -21.782 0.000000e+00 8979.239   0.000          Inf
Stage4                      2.538 1.265400e+01    0.921   2.082 7.692500e+01
Gendermale                  0.987 2.682000e+00    0.672   0.719 1.001100e+01
RaceBlack                   0.856 2.354000e+00    1.455   0.136 4.076300e+01
RaceWhite                  -1.406 2.450000e-01    0.896   0.042 1.420000e+00
Purity                      0.904 2.469000e+00    1.522   0.125 4.876400e+01
FAM83H                     -1.641 1.940000e-01    0.477   0.076 4.930000e-01
                               z     p signif
`Macrophage M1_QUANTISEQ`  1.728 0.084      ·
Age                        2.244 0.025      *
Stage2                     2.209 0.027      *
Stage3                    -0.002 0.998       
Stage4                     2.756 0.006     **
Gendermale                 1.468 0.142       
RaceBlack                  0.588 0.556       
RaceWhite                 -1.569 0.117       
Purity                     0.594 0.553       
FAM83H                    -3.443 0.001     **
Rsquare = 0.476 (max possible = 9.46e-01 )
Likelihood ratio test p = 9.73e-03 
Wald test p = 2.88e-02 
Score (logrank) test p = 1.93e-03 

Macrophage M1_QUANTISEQ in COAD (n=458):
Model: Surv(OS, EVENT) ~ `Macrophage M1_QUANTISEQ` + Age + Stage + Gender + Race + Purity + `FAM83H` 
236 patients with 58 dying ( 222 missing obs. )
                            coef    HR se(coef) 95%CI_l   95%CI_u      z     p
`Macrophage M1_QUANTISEQ` -0.401 0.670    5.883   0.000 68174.723 -0.068 0.946
Age                        0.028 1.028    0.013   1.003     1.054  2.183 0.029
Stage2                     0.464 1.591    0.639   0.455     5.560  0.727 0.467
Stage3                     1.093 2.982    0.628   0.871    10.213  1.740 0.082
Stage4                     2.266 9.643    0.636   2.772    33.541  3.563 0.000
Gendermale                 0.310 1.363    0.293   0.768     2.420  1.058 0.290
RaceBlack                 -0.284 0.753    0.851   0.142     3.989 -0.334 0.739
RaceWhite                 -0.215 0.806    0.790   0.171     3.796 -0.272 0.785
Purity                    -0.431 0.650    0.674   0.173     2.435 -0.640 0.522
FAM83H                    -0.130 0.878    0.222   0.568     1.357 -0.585 0.558
                          signif
`Macrophage M1_QUANTISEQ`       
Age                            *
Stage2                          
Stage3                         ·
Stage4                       ***
Gendermale                      
RaceBlack                       
RaceWhite                       
Purity                          
FAM83H                          
Rsquare = 0.127 (max possible = 8.97e-01 )
Likelihood ratio test p = 3.95e-04 
Wald test p = 2.7e-04 
Score (logrank) test p = 3.54e-05 

Macrophage M1_QUANTISEQ in DLBC (n=48):
Model: Surv(OS, EVENT) ~ `Macrophage M1_QUANTISEQ` + Age + Gender + Race + Purity + `FAM83H` 
41 patients with 5 dying ( 7 missing obs. )
                            coef           HR se(coef) 95%CI_l      95%CI_u
`Macrophage M1_QUANTISEQ` 18.017 66802621.165   14.017   0.000 5.704321e+19
Age                       -0.013        0.987    0.055   0.886 1.101000e+00
Gendermale                -0.634        0.530    1.810   0.015 1.841900e+01
RaceBlack                 -0.397        0.672    2.067   0.012 3.860600e+01
RaceWhite                 -4.391        0.012    2.319   0.000 1.167000e+00
Purity                    -1.408        0.245    2.628   0.001 4.220900e+01
FAM83H                     1.214        3.366    0.763   0.754 1.502700e+01
                               z     p signif
`Macrophage M1_QUANTISEQ`  1.285 0.199       
Age                       -0.229 0.819       
Gendermale                -0.350 0.726       
RaceBlack                 -0.192 0.848       
RaceWhite                 -1.893 0.058      ·
Purity                    -0.536 0.592       
FAM83H                     1.590 0.112       
Rsquare = 0.241 (max possible = 5.58e-01 )
Likelihood ratio test p = 1.26e-01 
Wald test p = 4.71e-01 
Score (logrank) test p = 1.24e-01 

Macrophage M1_QUANTISEQ in ESCA (n=185):
Model: Surv(OS, EVENT) ~ `Macrophage M1_QUANTISEQ` + Age + Stage + Gender + Race + Purity + `FAM83H` 
140 patients with 47 dying ( 45 missing obs. )
                            coef     HR se(coef) 95%CI_l  95%CI_u      z     p
`Macrophage M1_QUANTISEQ` -1.408  0.245    4.372   0.000 1288.027 -0.322 0.747
Age                        0.008  1.008    0.014   0.980    1.036  0.532 0.595
Stage2                     0.542  1.719    0.677   0.456    6.477  0.801 0.423
Stage3                     1.348  3.851    0.680   1.016   14.605  1.983 0.047
Stage4                     2.885 17.909    0.790   3.810   84.178  3.654 0.000
Gendermale                 0.472  1.603    0.538   0.559    4.599  0.878 0.380
RaceBlack                  0.374  1.454    1.073   0.178   11.900  0.349 0.727
RaceWhite                 -0.121  0.886    0.444   0.371    2.117 -0.272 0.786
Purity                     0.305  1.356    0.819   0.273    6.747  0.372 0.710
FAM83H                    -0.179  0.836    0.158   0.613    1.140 -1.132 0.258
                          signif
`Macrophage M1_QUANTISEQ`       
Age                             
Stage2                          
Stage3                         *
Stage4                       ***
Gendermale                      
RaceBlack                       
RaceWhite                       
Purity                          
FAM83H                          
Rsquare = 0.149 (max possible = 9.32e-01 )
Likelihood ratio test p = 1.23e-02 
Wald test p = 6.8e-03 
Score (logrank) test p = 5.57e-04 

Macrophage M1_QUANTISEQ in GBM (n=153):
Model: Surv(OS, EVENT) ~ `Macrophage M1_QUANTISEQ` + Age + Gender + Race + Purity + `FAM83H` 
135 patients with 108 dying ( 18 missing obs. )
                            coef    HR se(coef) 95%CI_l 95%CI_u      z     p
`Macrophage M1_QUANTISEQ` -2.503 0.082    2.852   0.000  21.892 -0.878 0.380
Age                        0.031 1.031    0.008   1.015   1.048  3.753 0.000
Gendermale                -0.154 0.857    0.215   0.562   1.307 -0.715 0.474
RaceBlack                  0.644 1.904    0.731   0.455   7.975  0.881 0.378
RaceWhite                 -0.133 0.875    0.617   0.261   2.930 -0.216 0.829
Purity                    -0.956 0.384    0.673   0.103   1.437 -1.421 0.155
FAM83H                     0.453 1.573    0.191   1.081   2.289  2.365 0.018
                          signif
`Macrophage M1_QUANTISEQ`       
Age                          ***
Gendermale                      
RaceBlack                       
RaceWhite                       
Purity                          
FAM83H                         *
Rsquare = 0.161 (max possible = 9.98e-01 )
Likelihood ratio test p = 1.27e-03 
Wald test p = 1.7e-03 
Score (logrank) test p = 1.34e-03 

Macrophage M1_QUANTISEQ in HNSC (n=522):
Model: Surv(OS, EVENT) ~ `Macrophage M1_QUANTISEQ` + Age + Stage + Gender + Race + Purity + `FAM83H` 
411 patients with 176 dying ( 111 missing obs. )
                            coef     HR se(coef) 95%CI_l 95%CI_u      z     p
`Macrophage M1_QUANTISEQ`  3.442 31.256    1.659   1.211 806.870  2.075 0.038
Age                        0.023  1.023    0.008   1.008   1.039  3.029 0.002
Stage2                     0.635  1.886    0.544   0.649   5.481  1.166 0.244
Stage3                     0.883  2.419    0.538   0.843   6.940  1.643 0.100
Stage4                     1.263  3.536    0.510   1.301   9.614  2.476 0.013
Gendermale                -0.252  0.778    0.173   0.554   1.091 -1.454 0.146
RaceBlack                  0.163  1.177    0.559   0.394   3.518  0.291 0.771
RaceWhite                 -0.236  0.790    0.511   0.290   2.150 -0.462 0.644
Purity                     0.027  1.027    0.368   0.500   2.112  0.074 0.941
FAM83H                     0.028  1.028    0.124   0.807   1.310  0.226 0.821
                          signif
`Macrophage M1_QUANTISEQ`      *
Age                           **
Stage2                          
Stage3                          
Stage4                         *
Gendermale                      
RaceBlack                       
RaceWhite                       
Purity                          
FAM83H                          
Rsquare = 0.078 (max possible = 9.89e-01 )
Likelihood ratio test p = 2.27e-04 
Wald test p = 5.45e-04 
Score (logrank) test p = 3.97e-04 

Macrophage M1_QUANTISEQ in HNSC-HPV+ (n=98):
Model: Surv(OS, EVENT) ~ `Macrophage M1_QUANTISEQ` + Age + Stage + Gender + Race + Purity + `FAM83H` 
65 patients with 23 dying ( 33 missing obs. )
                            coef           HR  se(coef) 95%CI_l  95%CI_u      z
`Macrophage M1_QUANTISEQ`  0.789 2.200000e+00     4.157   0.001 7608.471  0.190
Age                        0.007 1.007000e+00     0.026   0.956    1.061  0.270
Stage2                    17.436 3.735662e+07  5443.363   0.000      Inf  0.003
Stage3                    17.101 2.672907e+07  5443.363   0.000      Inf  0.003
Stage4                    17.529 4.099641e+07  5443.363   0.000      Inf  0.003
Gendermale                -0.136 8.730000e-01     0.551   0.296    2.571 -0.247
RaceBlack                 19.129 2.031352e+08 12594.321   0.000      Inf  0.002
RaceWhite                 18.490 1.072017e+08 12594.321   0.000      Inf  0.001
Purity                    -1.863 1.550000e-01     1.258   0.013    1.827 -1.481
FAM83H                     0.543 1.721000e+00     0.355   0.858    3.451  1.529
                              p signif
`Macrophage M1_QUANTISEQ` 0.850       
Age                       0.787       
Stage2                    0.997       
Stage3                    0.997       
Stage4                    0.997       
Gendermale                0.805       
RaceBlack                 0.999       
RaceWhite                 0.999       
Purity                    0.139       
FAM83H                    0.126       
Rsquare = 0.123 (max possible = 9.17e-01 )
Likelihood ratio test p = 5.77e-01 
Wald test p = 8.36e-01 
Score (logrank) test p = 6.92e-01 

Macrophage M1_QUANTISEQ in HNSC-HPV- (n=422):
Model: Surv(OS, EVENT) ~ `Macrophage M1_QUANTISEQ` + Age + Stage + Gender + Race + Purity + `FAM83H` 
346 patients with 153 dying ( 76 missing obs. )
                            coef     HR se(coef) 95%CI_l  95%CI_u      z     p
`Macrophage M1_QUANTISEQ`  3.396 29.838    1.848   0.798 1116.167  1.838 0.066
Age                        0.027  1.028    0.008   1.011    1.045  3.270 0.001
Stage2                     0.409  1.505    0.555   0.507    4.467  0.736 0.462
Stage3                     0.769  2.157    0.543   0.745    6.248  1.417 0.156
Stage4                     1.156  3.178    0.513   1.164    8.679  2.256 0.024
Gendermale                -0.294  0.746    0.183   0.520    1.068 -1.601 0.109
RaceBlack                  0.036  1.037    0.564   0.343    3.134  0.064 0.949
RaceWhite                 -0.393  0.675    0.513   0.247    1.844 -0.767 0.443
Purity                     0.258  1.295    0.402   0.589    2.847  0.643 0.520
FAM83H                    -0.055  0.946    0.136   0.725    1.236 -0.405 0.686
                          signif
`Macrophage M1_QUANTISEQ`      ·
Age                           **
Stage2                          
Stage3                          
Stage4                         *
Gendermale                      
RaceBlack                       
RaceWhite                       
Purity                          
FAM83H                          
Rsquare = 0.093 (max possible = 9.89e-01 )
Likelihood ratio test p = 2.01e-04 
Wald test p = 5.35e-04 
Score (logrank) test p = 4.21e-04 

Macrophage M1_QUANTISEQ in KICH (n=66):
Model: Surv(OS, EVENT) ~ `Macrophage M1_QUANTISEQ` + Age + Stage + Gender + Race + Purity + `FAM83H` 
63 patients with 9 dying ( 3 missing obs. )
                             coef           HR se(coef)      95%CI_l
`Macrophage M1_QUANTISEQ`  16.495 1.457615e+07   56.676        0.000
Age                         0.081 1.084000e+00    0.029        1.024
Stage2                     15.521 5.504467e+06    0.850  1040967.764
Stage3                     16.695 1.780548e+07    0.783  3836937.543
Stage4                     18.907 1.625618e+08    0.920 26784026.621
Gendermale                 -1.253 2.860000e-01    0.736        0.067
RaceBlack                 -17.177 0.000000e+00 5630.552        0.000
RaceWhite                  -2.459 8.500000e-02    1.178        0.008
Purity                      4.310 7.442900e+01    4.278        0.017
FAM83H                     -0.572 5.640000e-01    0.409        0.253
                               95%CI_u      z     p signif
`Macrophage M1_QUANTISEQ` 2.548297e+55  0.291 0.771       
Age                       1.148000e+00  2.765 0.006     **
Stage2                    2.910672e+07 18.266 0.000    ***
Stage3                    8.262715e+07 21.319 0.000    ***
Stage4                    9.866452e+08 20.550 0.000    ***
Gendermale                1.209000e+00 -1.702 0.089      ·
RaceBlack                          Inf -0.003 0.998       
RaceWhite                 8.610000e-01 -2.087 0.037      *
Purity                    3.259642e+05  1.007 0.314       
FAM83H                    1.259000e+00 -1.398 0.162       
Rsquare = 0.36 (max possible = 6.71e-01 )
Likelihood ratio test p = 1.74e-03 
Wald test p = 1.07e-257 
Score (logrank) test p = 1.78e-08 

Macrophage M1_QUANTISEQ in KIRC (n=533):
Model: Surv(OS, EVENT) ~ `Macrophage M1_QUANTISEQ` + Age + Stage + Gender + Race + Purity + `FAM83H` 
450 patients with 138 dying ( 83 missing obs. )
                            coef        HR se(coef) 95%CI_l      95%CI_u      z
`Macrophage M1_QUANTISEQ` 10.698 44281.058    3.058 110.396 17761609.428  3.498
Age                        0.034     1.034    0.008   1.017        1.052  4.025
Stage2                     0.256     1.292    0.345   0.658        2.539  0.744
Stage3                     0.796     2.217    0.232   1.408        3.492  3.436
Stage4                     1.646     5.188    0.220   3.371        7.983  7.484
Gendermale                -0.097     0.908    0.185   0.632        1.303 -0.525
RaceBlack                  0.435     1.544    1.065   0.192       12.445  0.408
RaceWhite                  0.252     1.286    1.025   0.172        9.599  0.246
Purity                     0.306     1.358    0.371   0.656        2.808  0.825
FAM83H                    -0.132     0.876    0.119   0.694        1.107 -1.109
                              p signif
`Macrophage M1_QUANTISEQ` 0.000    ***
Age                       0.000    ***
Stage2                    0.457       
Stage3                    0.001     **
Stage4                    0.000    ***
Gendermale                0.599       
RaceBlack                 0.683       
RaceWhite                 0.806       
Purity                    0.410       
FAM83H                    0.268       
Rsquare = 0.194 (max possible = 9.65e-01 )
Likelihood ratio test p = 2.19e-16 
Wald test p = 2.09e-16 
Score (logrank) test p = 3.66e-20 

Macrophage M1_QUANTISEQ in KIRP (n=290):
Model: Surv(OS, EVENT) ~ `Macrophage M1_QUANTISEQ` + Age + Stage + Gender + Race + Purity + `FAM83H` 
219 patients with 34 dying ( 71 missing obs. )
                            coef           HR se(coef) 95%CI_l      95%CI_u
`Macrophage M1_QUANTISEQ` 22.121 4.047278e+09   12.040   0.228 7.168941e+19
Age                        0.007 1.007000e+00    0.015   0.977 1.038000e+00
Stage2                    -0.462 6.300000e-01    1.056   0.080 4.987000e+00
Stage3                     1.667 5.294000e+00    0.425   2.303 1.217200e+01
Stage4                     2.520 1.242700e+01    0.511   4.563 3.384300e+01
Gendermale                -0.526 5.910000e-01    0.403   0.268 1.301000e+00
RaceBlack                 -2.077 1.250000e-01    1.202   0.012 1.321000e+00
RaceWhite                 -2.067 1.270000e-01    1.177   0.013 1.270000e+00
Purity                     0.390 1.476000e+00    0.822   0.295 7.387000e+00
FAM83H                     0.057 1.059000e+00    0.200   0.716 1.567000e+00
                               z     p signif
`Macrophage M1_QUANTISEQ`  1.837 0.066      ·
Age                        0.464 0.643       
Stage2                    -0.438 0.662       
Stage3                     3.924 0.000    ***
Stage4                     4.930 0.000    ***
Gendermale                -1.307 0.191       
RaceBlack                 -1.728 0.084      ·
RaceWhite                 -1.757 0.079      ·
Purity                     0.474 0.635       
FAM83H                     0.287 0.774       
Rsquare = 0.175 (max possible = 7.58e-01 )
Likelihood ratio test p = 7.31e-06 
Wald test p = 2.22e-06 
Score (logrank) test p = 2.95e-10 

Macrophage M1_QUANTISEQ in LGG (n=516):
Model: Surv(OS, EVENT) ~ `Macrophage M1_QUANTISEQ` + Age + Gender + Race + Purity + `FAM83H` 
463 patients with 112 dying ( 53 missing obs. )
                            coef          HR se(coef) 95%CI_l    95%CI_u      z
`Macrophage M1_QUANTISEQ`  5.950     383.785    3.728   0.257 572406.578  1.596
Age                        0.063       1.065    0.008   1.048      1.082  7.727
Gendermale                 0.102       1.108    0.195   0.756      1.623  0.525
RaceBlack                 15.385 4804937.304 2005.556   0.000        Inf  0.008
RaceWhite                 15.385 4802863.946 2005.556   0.000        Inf  0.008
Purity                    -0.899       0.407    0.440   0.172      0.964 -2.044
FAM83H                    -0.036       0.965    0.183   0.674      1.381 -0.195
                              p signif
`Macrophage M1_QUANTISEQ` 0.111       
Age                       0.000    ***
Gendermale                0.600       
RaceBlack                 0.994       
RaceWhite                 0.994       
Purity                    0.041      *
FAM83H                    0.846       
Rsquare = 0.14 (max possible = 9.07e-01 )
Likelihood ratio test p = 1.52e-12 
Wald test p = 1.92e-12 
Score (logrank) test p = 1.53e-13 

Macrophage M1_QUANTISEQ in LIHC (n=371):
Model: Surv(OS, EVENT) ~ `Macrophage M1_QUANTISEQ` + Age + Stage + Gender + Race + Purity + `FAM83H` 
310 patients with 106 dying ( 61 missing obs. )
                            coef       HR se(coef) 95%CI_l     95%CI_u      z
`Macrophage M1_QUANTISEQ`  8.346 4211.269    3.936   1.879 9439867.935  2.120
Age                        0.011    1.011    0.008   0.994       1.027  1.279
Stage2                     0.290    1.337    0.261   0.802       2.229  1.113
Stage3                     0.901    2.462    0.237   1.547       3.918  3.802
Stage4                     1.635    5.130    0.623   1.513      17.391  2.625
Gendermale                -0.115    0.892    0.230   0.568       1.399 -0.499
RaceBlack                  0.907    2.477    0.490   0.948       6.476  1.850
RaceWhite                 -0.046    0.955    0.243   0.593       1.537 -0.191
Purity                     0.839    2.315    0.506   0.859       6.237  1.660
FAM83H                     0.025    1.025    0.111   0.825       1.274  0.225
                              p signif
`Macrophage M1_QUANTISEQ` 0.034      *
Age                       0.201       
Stage2                    0.266       
Stage3                    0.000    ***
Stage4                    0.009     **
Gendermale                0.618       
RaceBlack                 0.064      ·
RaceWhite                 0.848       
Purity                    0.097      ·
FAM83H                    0.822       
Rsquare = 0.097 (max possible = 9.66e-01 )
Likelihood ratio test p = 4.88e-04 
Wald test p = 2.09e-04 
Score (logrank) test p = 7.6e-05 

Macrophage M1_QUANTISEQ in LUAD (n=515):
Model: Surv(OS, EVENT) ~ `Macrophage M1_QUANTISEQ` + Age + Stage + Gender + Race + Purity + `FAM83H` 
421 patients with 150 dying ( 94 missing obs. )
                            coef           HR se(coef) 95%CI_l 95%CI_u      z
`Macrophage M1_QUANTISEQ` -0.649        0.523    1.186   0.051   5.347 -0.547
Age                        0.007        1.007    0.009   0.990   1.025  0.791
Stage2                     0.857        2.356    0.202   1.586   3.499  4.245
Stage3                     0.988        2.685    0.220   1.743   4.135  4.482
Stage4                     1.012        2.751    0.335   1.428   5.302  3.024
Gendermale                -0.052        0.949    0.176   0.672   1.341 -0.295
RaceBlack                 16.072  9550744.981 1891.951   0.000     Inf  0.008
RaceWhite                 16.247 11373891.421 1891.951   0.000     Inf  0.009
Purity                     0.483        1.620    0.360   0.800   3.283  1.339
FAM83H                     0.148        1.160    0.100   0.954   1.411  1.486
                              p signif
`Macrophage M1_QUANTISEQ` 0.584       
Age                       0.429       
Stage2                    0.000    ***
Stage3                    0.000    ***
Stage4                    0.002     **
Gendermale                0.768       
RaceBlack                 0.993       
RaceWhite                 0.993       
Purity                    0.181       
FAM83H                    0.137       
Rsquare = 0.102 (max possible = 9.74e-01 )
Likelihood ratio test p = 1.97e-06 
Wald test p = 2.46e-05 
Score (logrank) test p = 3.01e-06 

Macrophage M1_QUANTISEQ in LUSC (n=501):
Model: Surv(OS, EVENT) ~ `Macrophage M1_QUANTISEQ` + Age + Stage + Gender + Race + Purity + `FAM83H` 
370 patients with 161 dying ( 131 missing obs. )
                            coef     HR se(coef) 95%CI_l 95%CI_u      z     p
`Macrophage M1_QUANTISEQ`  2.414 11.177    1.423   0.688 181.616  1.697 0.090
Age                        0.018  1.018    0.009   0.999   1.037  1.894 0.058
Stage2                     0.184  1.202    0.189   0.829   1.743  0.973 0.331
Stage3                     0.552  1.737    0.218   1.133   2.661  2.535 0.011
Stage4                     0.803  2.232    0.791   0.474  10.519  1.015 0.310
Gendermale                 0.433  1.543    0.195   1.052   2.261  2.222 0.026
RaceBlack                  0.036  1.037    0.607   0.316   3.407  0.060 0.952
RaceWhite                 -0.503  0.605    0.561   0.201   1.816 -0.896 0.370
Purity                    -0.217  0.805    0.383   0.380   1.706 -0.566 0.571
FAM83H                     0.158  1.171    0.107   0.949   1.445  1.469 0.142
                          signif
`Macrophage M1_QUANTISEQ`      ·
Age                            ·
Stage2                          
Stage3                         *
Stage4                          
Gendermale                     *
RaceBlack                       
RaceWhite                       
Purity                          
FAM83H                          
Rsquare = 0.061 (max possible = 9.87e-01 )
Likelihood ratio test p = 1.02e-02 
Wald test p = 8.76e-03 
Score (logrank) test p = 7.39e-03 

Macrophage M1_QUANTISEQ in MESO (n=87):
Model: Surv(OS, EVENT) ~ `Macrophage M1_QUANTISEQ` + Age + Stage + Gender + Race + Purity + `FAM83H` 
85 patients with 72 dying ( 2 missing obs. )
                            coef    HR se(coef) 95%CI_l 95%CI_u      z     p
`Macrophage M1_QUANTISEQ` -0.015 0.985    1.290   0.079  12.352 -0.012 0.991
Age                        0.020 1.020    0.017   0.988   1.054  1.220 0.222
Stage2                    -0.236 0.790    0.474   0.312   2.000 -0.497 0.619
Stage3                    -0.104 0.901    0.419   0.396   2.049 -0.248 0.804
Stage4                    -0.151 0.859    0.482   0.334   2.211 -0.314 0.753
Gendermale                -0.177 0.838    0.331   0.438   1.602 -0.535 0.593
RaceBlack                  0.138 1.147    1.540   0.056  23.457  0.089 0.929
RaceWhite                 -0.506 0.603    1.055   0.076   4.771 -0.480 0.632
Purity                    -0.754 0.470    0.559   0.157   1.407 -1.349 0.177
FAM83H                     0.001 1.001    0.173   0.713   1.406  0.006 0.995
                          signif
`Macrophage M1_QUANTISEQ`       
Age                             
Stage2                          
Stage3                          
Stage4                          
Gendermale                      
RaceBlack                       
RaceWhite                       
Purity                          
FAM83H                          
Rsquare = 0.06 (max possible = 9.98e-01 )
Likelihood ratio test p = 8.73e-01 
Wald test p = 8.57e-01 
Score (logrank) test p = 8.51e-01 

Macrophage M1_QUANTISEQ in OV (n=303):
Model: Surv(OS, EVENT) ~ `Macrophage M1_QUANTISEQ` + Age + Race + Purity + `FAM83H` 
238 patients with 153 dying ( 65 missing obs. )
                            coef     HR se(coef) 95%CI_l  95%CI_u      z     p
`Macrophage M1_QUANTISEQ`  2.698 14.845    3.062   0.037 5996.316  0.881 0.378
Age                        0.035  1.036    0.008   1.019    1.053  4.231 0.000
RaceBlack                 -0.015  0.985    0.578   0.317    3.059 -0.026 0.979
RaceWhite                 -0.128  0.880    0.516   0.320    2.420 -0.248 0.804
Purity                    -0.336  0.714    0.727   0.172    2.969 -0.463 0.644
FAM83H                    -0.030  0.971    0.096   0.804    1.172 -0.309 0.758
                          signif
`Macrophage M1_QUANTISEQ`       
Age                          ***
RaceBlack                       
RaceWhite                       
Purity                          
FAM83H                          
Rsquare = 0.084 (max possible = 9.97e-01 )
Likelihood ratio test p = 1.85e-03 
Wald test p = 1.62e-03 
Score (logrank) test p = 1.36e-03 

Macrophage M1_QUANTISEQ in PAAD (n=179):
Model: Surv(OS, EVENT) ~ `Macrophage M1_QUANTISEQ` + Age + Stage + Gender + Race + Purity + `FAM83H` 
165 patients with 89 dying ( 14 missing obs. )
                            coef       HR se(coef) 95%CI_l     95%CI_u      z
`Macrophage M1_QUANTISEQ`  7.120 1236.623    3.961   0.526 2908585.744  1.798
Age                        0.021    1.021    0.011   1.000       1.043  1.939
Stage2                     0.411    1.508    0.441   0.635       3.579  0.931
Stage3                    -0.091    0.913    1.094   0.107       7.790 -0.083
Stage4                    -0.126    0.882    0.831   0.173       4.490 -0.152
Gendermale                -0.151    0.860    0.221   0.558       1.327 -0.681
RaceBlack                  0.017    1.018    0.761   0.229       4.525  0.023
RaceWhite                  0.439    1.552    0.476   0.611       3.943  0.923
Purity                    -0.639    0.528    0.436   0.225       1.240 -1.466
FAM83H                     0.292    1.339    0.129   1.040       1.724  2.268
                              p signif
`Macrophage M1_QUANTISEQ` 0.072      ·
Age                       0.052      ·
Stage2                    0.352       
Stage3                    0.934       
Stage4                    0.879       
Gendermale                0.496       
RaceBlack                 0.982       
RaceWhite                 0.356       
Purity                    0.143       
FAM83H                    0.023      *
Rsquare = 0.136 (max possible = 9.91e-01 )
Likelihood ratio test p = 7.11e-03 
Wald test p = 1.92e-02 
Score (logrank) test p = 1.46e-02 

Macrophage M1_QUANTISEQ in PCPG (n=181):
Model: Surv(OS, EVENT) ~ `Macrophage M1_QUANTISEQ` + Age + Gender + Race + Purity + `FAM83H` 
164 patients with 7 dying ( 17 missing obs. )
                               coef          HR   se(coef) 95%CI_l      95%CI_u
`Macrophage M1_QUANTISEQ` -6709.888       0.000 391628.062   0.000          Inf
Age                           0.270       1.310      0.039   1.214 1.413000e+00
Gendermale                    2.603      13.506      1.217   1.242 1.468320e+02
RaceBlack                    -6.886       0.001   2624.090   0.000          Inf
RaceWhite                    15.883 7902962.301   2622.937   0.000          Inf
Purity                        8.378    4351.688      9.325   0.000 3.767337e+11
FAM83H                        3.880      48.433      0.536  16.953 1.383660e+02
                               z     p signif
`Macrophage M1_QUANTISEQ` -0.017 0.986       
Age                        6.941 0.000    ***
Gendermale                 2.138 0.033      *
RaceBlack                 -0.003 0.998       
RaceWhite                  0.006 0.995       
Purity                     0.898 0.369       
FAM83H                     7.245 0.000    ***
Rsquare = 0.253 (max possible = 3.07e-01 )
Likelihood ratio test p = 3.93e-08 
Wald test p = 4.02e-10 
Score (logrank) test p = 2.76e-06 

Macrophage M1_QUANTISEQ in PRAD (n=498):
Model: Surv(OS, EVENT) ~ `Macrophage M1_QUANTISEQ` + Age + Race + Purity + `FAM83H` 
403 patients with 9 dying ( 95 missing obs. )
                            coef           HR se(coef) 95%CI_l      95%CI_u
`Macrophage M1_QUANTISEQ`  9.550    14042.301   19.543   0.000 6.054219e+20
Age                        0.014        1.014    0.057   0.906 1.134000e+00
RaceBlack                 14.970  3171676.493 6847.901   0.000          Inf
RaceWhite                 16.209 10946474.794 6847.900   0.000          Inf
Purity                     1.279        3.593    1.470   0.201 6.410600e+01
FAM83H                    -0.148        0.862    0.621   0.255 2.913000e+00
                               z     p signif
`Macrophage M1_QUANTISEQ`  0.489 0.625       
Age                        0.239 0.811       
RaceBlack                  0.002 0.998       
RaceWhite                  0.002 0.998       
Purity                     0.870 0.384       
FAM83H                    -0.239 0.811       
Rsquare = 0.007 (max possible = 1.83e-01 )
Likelihood ratio test p = 8.13e-01 
Wald test p = 9.02e-01 
Score (logrank) test p = 8.58e-01 

Macrophage M1_QUANTISEQ in READ (n=166):
Model: Surv(OS, EVENT) ~ `Macrophage M1_QUANTISEQ` + Age + Stage + Gender + Race + Purity + `FAM83H` 
72 patients with 13 dying ( 94 missing obs. )
                            coef           HR  se(coef) 95%CI_l      95%CI_u
`Macrophage M1_QUANTISEQ` 32.957 2.056159e+14    22.673   0.000 4.094388e+33
Age                        0.105 1.111000e+00     0.044   1.018 1.211000e+00
Stage2                    -1.800 1.650000e-01     1.337   0.012 2.273000e+00
Stage3                     0.405 1.500000e+00     1.206   0.141 1.594900e+01
Stage4                     0.110 1.117000e+00     1.222   0.102 1.223600e+01
Gendermale                -0.910 4.030000e-01     0.839   0.078 2.086000e+00
RaceBlack                 -3.126 4.400000e-02 56039.276   0.000          Inf
RaceWhite                 14.249 1.542216e+06 55521.169   0.000          Inf
Purity                     1.383 3.986000e+00     1.861   0.104 1.531230e+02
FAM83H                    -0.057 9.450000e-01     0.710   0.235 3.797000e+00
                               z     p signif
`Macrophage M1_QUANTISEQ`  1.454 0.146       
Age                        2.361 0.018      *
Stage2                    -1.346 0.178       
Stage3                     0.336 0.737       
Stage4                     0.090 0.928       
Gendermale                -1.084 0.278       
RaceBlack                  0.000 1.000   <NA>
RaceWhite                  0.000 1.000   <NA>
Purity                     0.743 0.458       
FAM83H                    -0.080 0.936       
Rsquare = 0.249 (max possible = 7.04e-01 )
Likelihood ratio test p = 2.38e-02 
Wald test p = 9.35e-01 
Score (logrank) test p = 4.97e-02 

Macrophage M1_QUANTISEQ in SARC (n=260):
Model: Surv(OS, EVENT) ~ `Macrophage M1_QUANTISEQ` + Age + Gender + Race + Purity + `FAM83H` 
233 patients with 90 dying ( 27 missing obs. )
                             coef    HR se(coef) 95%CI_l 95%CI_u      z     p
`Macrophage M1_QUANTISEQ` -13.980 0.000    4.484   0.000   0.006 -3.118 0.002
Age                         0.029 1.029    0.008   1.013   1.046  3.480 0.001
Gendermale                 -0.098 0.906    0.230   0.577   1.423 -0.428 0.669
RaceBlack                   0.167 1.182    1.091   0.139  10.029  0.153 0.878
RaceWhite                  -0.290 0.748    1.022   0.101   5.547 -0.284 0.777
Purity                      0.272 1.313    0.590   0.413   4.173  0.462 0.644
FAM83H                      0.164 1.178    0.111   0.948   1.465  1.478 0.139
                          signif
`Macrophage M1_QUANTISEQ`     **
Age                           **
Gendermale                      
RaceBlack                       
RaceWhite                       
Purity                          
FAM83H                          
Rsquare = 0.099 (max possible = 9.75e-01 )
Likelihood ratio test p = 1.06e-03 
Wald test p = 3.47e-03 
Score (logrank) test p = 3.01e-03 

Macrophage M1_QUANTISEQ in SKCM (n=471):
Model: Surv(OS, EVENT) ~ `Macrophage M1_QUANTISEQ` + Age + Stage + Gender + Race + Purity + `FAM83H` 
390 patients with 186 dying ( 81 missing obs. )
                            coef    HR se(coef) 95%CI_l 95%CI_u      z     p
`Macrophage M1_QUANTISEQ` -9.473 0.000    2.308   0.000   0.007 -4.105 0.000
Age                        0.016 1.016    0.005   1.005   1.027  2.959 0.003
Stage2                     0.221 1.248    0.221   0.808   1.925  0.999 0.318
Stage3                     0.671 1.955    0.207   1.305   2.931  3.248 0.001
Stage4                     1.357 3.883    0.351   1.952   7.723  3.866 0.000
Gendermale                -0.082 0.921    0.158   0.675   1.257 -0.517 0.605
RaceWhite                 -1.115 0.328    0.403   0.149   0.723 -2.765 0.006
Purity                     0.309 1.362    0.357   0.677   2.743  0.866 0.386
FAM83H                     0.164 1.178    0.074   1.019   1.361  2.214 0.027
                          signif
`Macrophage M1_QUANTISEQ`    ***
Age                           **
Stage2                          
Stage3                        **
Stage4                       ***
Gendermale                      
RaceWhite                     **
Purity                          
FAM83H                         *
Rsquare = 0.188 (max possible = 9.92e-01 )
Likelihood ratio test p = 9.41e-14 
Wald test p = 4.84e-13 
Score (logrank) test p = 3.15e-14 

Macrophage M1_QUANTISEQ in SKCM-Primary (n=103):
Model: Surv(OS, EVENT) ~ `Macrophage M1_QUANTISEQ` + Age + Stage + Gender + Race + Purity + `FAM83H` 
94 patients with 26 dying ( 9 missing obs. )
                            coef           HR se(coef) 95%CI_l     95%CI_u
`Macrophage M1_QUANTISEQ` -1.337 2.630000e-01    7.744   0.000 1025290.735
Age                        0.013 1.013000e+00    0.016   0.981       1.046
Stage2                    17.434 3.729064e+07 6211.147   0.000         Inf
Stage3                    17.946 6.220404e+07 6211.147   0.000         Inf
Stage4                    20.209 5.979086e+08 6211.147   0.000         Inf
Gendermale                 0.234 1.264000e+00    0.438   0.536       2.984
RaceWhite                 -1.174 3.090000e-01    0.639   0.088       1.081
Purity                     0.406 1.501000e+00    1.036   0.197      11.437
FAM83H                     0.157 1.170000e+00    0.271   0.688       1.990
                               z     p signif
`Macrophage M1_QUANTISEQ` -0.173 0.863       
Age                        0.777 0.437       
Stage2                     0.003 0.998       
Stage3                     0.003 0.998       
Stage4                     0.003 0.997       
Gendermale                 0.535 0.593       
RaceWhite                 -1.838 0.066      ·
Purity                     0.392 0.695       
FAM83H                     0.579 0.563       
Rsquare = 0.151 (max possible = 8.69e-01 )
Likelihood ratio test p = 8.15e-02 
Wald test p = 7.24e-02 
Score (logrank) test p = 6.81e-03 

Macrophage M1_QUANTISEQ in SKCM-Metastasis (n=368):
Model: Surv(OS, EVENT) ~ `Macrophage M1_QUANTISEQ` + Age + Stage + Gender + Race + Purity + `FAM83H` 
296 patients with 160 dying ( 72 missing obs. )
                            coef    HR se(coef) 95%CI_l 95%CI_u      z     p
`Macrophage M1_QUANTISEQ` -9.463 0.000    2.434   0.000   0.009 -3.888 0.000
Age                        0.018 1.018    0.006   1.007   1.030  3.079 0.002
Stage2                     0.119 1.127    0.233   0.714   1.779  0.513 0.608
Stage3                     0.630 1.877    0.212   1.240   2.841  2.976 0.003
Stage4                     1.131 3.098    0.398   1.420   6.761  2.841 0.005
Gendermale                -0.104 0.901    0.174   0.641   1.267 -0.599 0.549
RaceWhite                 -0.936 0.392    0.601   0.121   1.273 -1.558 0.119
Purity                     0.374 1.454    0.390   0.676   3.126  0.959 0.338
FAM83H                     0.139 1.149    0.081   0.981   1.346  1.726 0.084
                          signif
`Macrophage M1_QUANTISEQ`    ***
Age                           **
Stage2                          
Stage3                        **
Stage4                        **
Gendermale                      
RaceWhite                       
Purity                          
FAM83H                         ·
Rsquare = 0.201 (max possible = 9.95e-01 )
Likelihood ratio test p = 7.1e-11 
Wald test p = 6.05e-10 
Score (logrank) test p = 1.37e-10 

Macrophage M1_QUANTISEQ in STAD (n=415):
Model: Surv(OS, EVENT) ~ `Macrophage M1_QUANTISEQ` + Age + Stage + Gender + Race + Purity + `FAM83H` 
289 patients with 111 dying ( 126 missing obs. )
                            coef    HR se(coef) 95%CI_l 95%CI_u      z     p
`Macrophage M1_QUANTISEQ` -1.765 0.171    2.226   0.002  13.443 -0.793 0.428
Age                        0.030 1.031    0.010   1.010   1.052  2.911 0.004
Stage2                     0.629 1.876    0.395   0.865   4.066  1.593 0.111
Stage3                     0.988 2.686    0.365   1.313   5.495  2.705 0.007
Stage4                     1.436 4.206    0.506   1.559  11.343  2.838 0.005
Gendermale                 0.187 1.206    0.209   0.801   1.815  0.898 0.369
RaceBlack                  0.439 1.551    0.453   0.638   3.771  0.969 0.333
RaceWhite                  0.186 1.204    0.246   0.743   1.951  0.754 0.451
Purity                    -0.546 0.579    0.386   0.272   1.234 -1.416 0.157
FAM83H                    -0.216 0.806    0.089   0.677   0.960 -2.424 0.015
                          signif
`Macrophage M1_QUANTISEQ`       
Age                           **
Stage2                          
Stage3                        **
Stage4                        **
Gendermale                      
RaceBlack                       
RaceWhite                       
Purity                          
FAM83H                         *
Rsquare = 0.092 (max possible = 9.79e-01 )
Likelihood ratio test p = 1.86e-03 
Wald test p = 2.68e-03 
Score (logrank) test p = 2.32e-03 

Macrophage M1_QUANTISEQ in TGCT (n=150):
Model: Surv(OS, EVENT) ~ `Macrophage M1_QUANTISEQ` + Age + Stage + Race + Purity + `FAM83H` 
75 patients with 2 dying ( 75 missing obs. )
                             coef           HR     se(coef) 95%CI_l 95%CI_u
`Macrophage M1_QUANTISEQ` -48.826 0.000000e+00 2.534517e+06       0     Inf
Age                        -1.683 1.860000e-01 1.839526e+03       0     Inf
Stage2                     -3.620 2.700000e-02 4.329504e+04       0     Inf
Stage3                     11.201 7.322573e+04 9.910550e+04       0     Inf
RaceBlack                  24.268 3.462908e+10 9.594103e+07       0     Inf
RaceWhite                 -20.302 0.000000e+00 1.001419e+08       0     Inf
Purity                     18.408 9.874326e+07 2.278578e+05       0     Inf
FAM83H                      1.190 3.288000e+00 1.339045e+04       0     Inf
                               z     p signif
`Macrophage M1_QUANTISEQ`  0.000 1.000   <NA>
Age                       -0.001 0.999       
Stage2                     0.000 1.000   <NA>
Stage3                     0.000 1.000   <NA>
RaceBlack                  0.000 1.000   <NA>
RaceWhite                  0.000 1.000   <NA>
Purity                     0.000 1.000   <NA>
FAM83H                     0.000 1.000   <NA>
Rsquare = 0.14 (max possible = 1.4e-01 )
Likelihood ratio test p = 1.84e-01 
Wald test p = 1e+00 
Score (logrank) test p = 2.55e-03 

Macrophage M1_QUANTISEQ in THCA (n=509):
Model: Surv(OS, EVENT) ~ `Macrophage M1_QUANTISEQ` + Age + Stage + Gender + Race + Purity + `FAM83H` 
395 patients with 16 dying ( 114 missing obs. )
                            coef           HR se(coef) 95%CI_l     95%CI_u
`Macrophage M1_QUANTISEQ`  2.357       10.561   16.525   0.000 1.22874e+15
Age                        0.166        1.180    0.032   1.108 1.25700e+00
Stage2                    -0.773        0.462    1.139   0.050 4.30800e+00
Stage3                     0.214        1.238    0.880   0.221 6.94600e+00
Stage4                     1.540        4.666    1.027   0.623 3.49180e+01
Gendermale                -0.036        0.965    0.652   0.269 3.45800e+00
RaceBlack                 17.888 58727583.689 9708.614   0.000         Inf
RaceWhite                 17.543 41583744.454 9708.614   0.000         Inf
Purity                     2.430       11.360    1.151   1.191 1.08396e+02
FAM83H                     1.532        4.628    0.625   1.359 1.57540e+01
                               z     p signif
`Macrophage M1_QUANTISEQ`  0.143 0.887       
Age                        5.158 0.000    ***
Stage2                    -0.678 0.498       
Stage3                     0.243 0.808       
Stage4                     1.500 0.134       
Gendermale                -0.055 0.956       
RaceBlack                  0.002 0.999       
RaceWhite                  0.002 0.999       
Purity                     2.112 0.035      *
FAM83H                     2.451 0.014      *
Rsquare = 0.162 (max possible = 3.47e-01 )
Likelihood ratio test p = 4.73e-11 
Wald test p = 8.99e-04 
Score (logrank) test p = 4.25e-11 

Macrophage M1_QUANTISEQ in THYM (n=120):
Model: Surv(OS, EVENT) ~ `Macrophage M1_QUANTISEQ` + Age + Gender + Race + Purity + `FAM83H` 
113 patients with 9 dying ( 7 missing obs. )
                             coef           HR se(coef) 95%CI_l      95%CI_u
`Macrophage M1_QUANTISEQ`  33.857 5.054876e+14   19.026   0.032 7.925685e+30
Age                         0.033 1.034000e+00    0.034   0.967 1.105000e+00
Gendermale                 -0.127 8.810000e-01    0.776   0.192 4.034000e+00
RaceBlack                 -15.262 0.000000e+00 9254.701   0.000          Inf
RaceWhite                   0.928 2.529000e+00    1.136   0.273 2.342000e+01
Purity                      0.286 1.331000e+00    1.173   0.134 1.325500e+01
FAM83H                      0.418 1.518000e+00    0.400   0.694 3.322000e+00
                               z     p signif
`Macrophage M1_QUANTISEQ`  1.779 0.075      ·
Age                        0.974 0.330       
Gendermale                -0.163 0.870       
RaceBlack                 -0.002 0.999       
RaceWhite                  0.817 0.414       
Purity                     0.244 0.807       
FAM83H                     1.045 0.296       
Rsquare = 0.073 (max possible = 4.51e-01 )
Likelihood ratio test p = 2.85e-01 
Wald test p = 3.77e-01 
Score (logrank) test p = 2.06e-01 

Macrophage M1_QUANTISEQ in UCEC (n=545):
Model: Surv(OS, EVENT) ~ `Macrophage M1_QUANTISEQ` + Age + Race + Purity + `FAM83H` 
85 patients with 16 dying ( 460 missing obs. )
                            coef        HR se(coef) 95%CI_l      95%CI_u     z
`Macrophage M1_QUANTISEQ` 10.991 59320.021   16.567   0.000 7.496073e+18 0.663
Age                        0.003     1.003    0.031   0.944 1.066000e+00 0.105
RaceWhite                  1.352     3.864    0.697   0.986 1.513200e+01 1.940
Purity                     1.482     4.403    1.307   0.340 5.706500e+01 1.134
FAM83H                     0.117     1.125    0.433   0.481 2.627000e+00 0.271
                              p signif
`Macrophage M1_QUANTISEQ` 0.507       
Age                       0.916       
RaceWhite                 0.052      ·
Purity                    0.257       
FAM83H                    0.786       
Rsquare = 0.086 (max possible = 7.29e-01 )
Likelihood ratio test p = 1.78e-01 
Wald test p = 2.88e-01 
Score (logrank) test p = 2.36e-01 

Macrophage M1_QUANTISEQ in UCS (n=57):
Model: Surv(OS, EVENT) ~ `Macrophage M1_QUANTISEQ` + Age + Race + Purity + `FAM83H` 
52 patients with 32 dying ( 5 missing obs. )
                            coef           HR se(coef) 95%CI_l      95%CI_u
`Macrophage M1_QUANTISEQ`  0.118        1.125   14.745   0.000 4.002872e+12
Age                        0.043        1.044    0.027   0.990 1.100000e+00
RaceBlack                 17.620 44884526.366 6487.526   0.000          Inf
RaceWhite                 17.855 56795681.901 6487.526   0.000          Inf
Purity                    -0.801        0.449    1.310   0.034 5.844000e+00
FAM83H                     0.023        1.024    0.195   0.698 1.501000e+00
                               z     p signif
`Macrophage M1_QUANTISEQ`  0.008 0.994       
Age                        1.601 0.109       
RaceBlack                  0.003 0.998       
RaceWhite                  0.003 0.998       
Purity                    -0.612 0.541       
FAM83H                     0.120 0.905       
Rsquare = 0.119 (max possible = 9.83e-01 )
Likelihood ratio test p = 3.59e-01 
Wald test p = 4.82e-01 
Score (logrank) test p = 3.7e-01 

Macrophage M1_QUANTISEQ in UVM (n=80):
Model: Surv(OS, EVENT) ~ `Macrophage M1_QUANTISEQ` + Age + Stage + Gender + Purity + `FAM83H` 
77 patients with 22 dying ( 3 missing obs. )
                            coef          HR se(coef) 95%CI_l      95%CI_u
`Macrophage M1_QUANTISEQ` 35.474 2.54713e+15   26.257   0.000 5.704464e+37
Age                        0.040 1.04100e+00    0.020   1.001 1.082000e+00
Stage3                     0.093 1.09700e+00    0.515   0.400 3.011000e+00
Stage4                     3.698 4.03580e+01    1.228   3.637 4.477900e+02
Gendermale                 0.344 1.41100e+00    0.484   0.546 3.647000e+00
Purity                     1.862 6.43500e+00    1.292   0.511 8.099200e+01
FAM83H                     0.213 1.23800e+00    0.337   0.640 2.395000e+00
                              z     p signif
`Macrophage M1_QUANTISEQ` 1.351 0.177       
Age                       2.026 0.043      *
Stage3                    0.180 0.857       
Stage4                    3.012 0.003     **
Gendermale                0.711 0.477       
Purity                    1.441 0.150       
FAM83H                    0.634 0.526       
Rsquare = 0.275 (max possible = 8.72e-01 )
Likelihood ratio test p = 8.4e-04 
Wald test p = 3.81e-03 
Score (logrank) test p = 2.75e-09 

Macrophage M1_XCELL in ACC (n=79):
Model: Surv(OS, EVENT) ~ `Macrophage M1_XCELL` + Age + Gender + Race + Purity + `FAM83H` 
64 patients with 24 dying ( 15 missing obs. )
                        coef           HR  se(coef) 95%CI_l      95%CI_u     z
`Macrophage M1_XCELL`  1.561        4.763    21.958   0.000 2.336446e+19 0.071
Age                    0.008        1.008     0.014   0.981 1.035000e+00 0.575
Gendermale             0.725        2.066     0.437   0.878 4.861000e+00 1.661
RaceBlack             -0.710        0.492 14397.531   0.000          Inf 0.000
RaceWhite             16.811 19998445.408 12562.003   0.000          Inf 0.001
Purity                 0.292        1.339     2.516   0.010 1.856460e+02 0.116
FAM83H                 0.666        1.946     0.199   1.318 2.872000e+00 3.349
                          p signif
`Macrophage M1_XCELL` 0.943       
Age                   0.565       
Gendermale            0.097      ·
RaceBlack             1.000   <NA>
RaceWhite             0.999       
Purity                0.908       
FAM83H                0.001     **
Rsquare = 0.207 (max possible = 9.38e-01 )
Likelihood ratio test p = 3.78e-02 
Wald test p = 6.65e-02 
Score (logrank) test p = 2.59e-02 

Macrophage M1_XCELL in BLCA (n=408):
Model: Surv(OS, EVENT) ~ `Macrophage M1_XCELL` + Age + Stage + Gender + Race + Purity + `FAM83H` 
348 patients with 160 dying ( 60 missing obs. )
                        coef          HR se(coef) 95%CI_l 95%CI_u      z     p
`Macrophage M1_XCELL` -4.724       0.009    3.070   0.000   3.648 -1.538 0.124
Age                    0.032       1.033    0.009   1.016   1.050  3.785 0.000
Stage2                14.592 2174851.259 1890.979   0.000     Inf  0.008 0.994
Stage3                15.037 3392037.724 1890.979   0.000     Inf  0.008 0.994
Stage4                15.545 5639697.696 1890.979   0.000     Inf  0.008 0.993
Gendermale            -0.183       0.833    0.179   0.586   1.183 -1.020 0.308
RaceBlack              0.721       2.056    0.447   0.856   4.938  1.612 0.107
RaceWhite              0.142       1.153    0.356   0.573   2.319  0.399 0.690
Purity                -0.140       0.870    0.380   0.413   1.831 -0.367 0.713
FAM83H                -0.071       0.932    0.099   0.767   1.131 -0.715 0.475
                      signif
`Macrophage M1_XCELL`       
Age                      ***
Stage2                      
Stage3                      
Stage4                      
Gendermale                  
RaceBlack                   
RaceWhite                   
Purity                      
FAM83H                      
Rsquare = 0.137 (max possible = 9.91e-01 )
Likelihood ratio test p = 1.65e-07 
Wald test p = 6.71e-07 
Score (logrank) test p = 1.57e-07 

Macrophage M1_XCELL in BRCA (n=1100):
Model: Surv(OS, EVENT) ~ `Macrophage M1_XCELL` + Age + Stage + Gender + Race + Purity + `FAM83H` 
878 patients with 121 dying ( 222 missing obs. )
                        coef     HR se(coef) 95%CI_l   95%CI_u      z     p
`Macrophage M1_XCELL`  1.999  7.382    3.996   0.003 18595.229  0.500 0.617
Age                    0.036  1.037    0.008   1.021     1.052  4.756 0.000
Stage2                 0.401  1.494    0.304   0.823     2.710  1.320 0.187
Stage3                 1.195  3.302    0.313   1.787     6.100  3.814 0.000
Stage4                 2.510 12.299    0.389   5.741    26.346  6.456 0.000
Gendermale             0.067  1.069    1.008   0.148     7.717  0.067 0.947
RaceBlack             -0.014  0.986    0.621   0.292     3.332 -0.023 0.982
RaceWhite             -0.225  0.798    0.596   0.248     2.567 -0.378 0.706
Purity                 0.600  1.822    0.449   0.756     4.392  1.336 0.182
FAM83H                -0.036  0.964    0.127   0.753     1.236 -0.286 0.775
                      signif
`Macrophage M1_XCELL`       
Age                      ***
Stage2                      
Stage3                   ***
Stage4                   ***
Gendermale                  
RaceBlack                   
RaceWhite                   
Purity                      
FAM83H                      
Rsquare = 0.081 (max possible = 7.85e-01 )
Likelihood ratio test p = 6.47e-12 
Wald test p = 1.92e-15 
Score (logrank) test p = 2.9e-21 

Macrophage M1_XCELL in BRCA-Basal (n=191):
Model: Surv(OS, EVENT) ~ `Macrophage M1_XCELL` + Age + Stage + Race + Purity + `FAM83H` 
163 patients with 24 dying ( 28 missing obs. )
                        coef           HR se(coef) 95%CI_l     95%CI_u      z
`Macrophage M1_XCELL` 12.899 3.998686e+05    7.725   0.106 1.50601e+12  1.670
Age                    0.002 1.002000e+00    0.017   0.968 1.03700e+00  0.101
Stage2                18.542 1.128619e+08 6303.879   0.000         Inf  0.003
Stage3                20.210 5.983490e+08 6303.879   0.000         Inf  0.003
Stage4                22.267 4.680267e+09 6303.879   0.000         Inf  0.004
RaceBlack             -0.827 4.370000e-01    1.125   0.048 3.96400e+00 -0.735
RaceWhite             -1.147 3.180000e-01    1.126   0.035 2.88900e+00 -1.018
Purity                 2.078 7.991000e+00    1.226   0.723 8.83580e+01  1.695
FAM83H                 0.356 1.427000e+00    0.303   0.788 2.58400e+00  1.175
                          p signif
`Macrophage M1_XCELL` 0.095      ·
Age                   0.920       
Stage2                0.998       
Stage3                0.997       
Stage4                0.997       
RaceBlack             0.462       
RaceWhite             0.309       
Purity                0.090      ·
FAM83H                0.240       
Rsquare = 0.178 (max possible = 7.18e-01 )
Likelihood ratio test p = 2.03e-04 
Wald test p = 4.67e-03 
Score (logrank) test p = 2.97e-06 

Macrophage M1_XCELL in BRCA-Her2 (n=82):
Model: Surv(OS, EVENT) ~ `Macrophage M1_XCELL` + Age + Stage + Race + Purity + `FAM83H` 
59 patients with 11 dying ( 23 missing obs. )
                         coef           HR    se(coef) 95%CI_l      95%CI_u
`Macrophage M1_XCELL` -41.766 0.000000e+00      30.589   0.000 79194547.387
Age                    -0.002 9.980000e-01       0.034   0.934        1.065
Stage2                 18.942 1.684890e+08   14743.827   0.000          Inf
Stage3                 21.450 2.068197e+09   14743.827   0.000          Inf
Stage4                 54.859 6.681929e+23 2768693.409   0.000          Inf
RaceBlack              -3.802 2.200000e-02       1.947   0.000        1.013
RaceWhite              -2.583 7.600000e-02       1.622   0.003        1.814
Purity                  4.316 7.490300e+01       2.516   0.541    10369.820
FAM83H                 -0.439 6.450000e-01       0.725   0.156        2.669
                           z     p signif
`Macrophage M1_XCELL` -1.365 0.172       
Age                   -0.073 0.942       
Stage2                 0.001 0.999       
Stage3                 0.001 0.999       
Stage4                 0.000 1.000   <NA>
RaceBlack             -1.953 0.051      ·
RaceWhite             -1.593 0.111       
Purity                 1.716 0.086      ·
FAM83H                -0.606 0.545       
Rsquare = 0.402 (max possible = 6.68e-01 )
Likelihood ratio test p = 3.8e-04 
Wald test p = 9.93e-01 
Score (logrank) test p = 9.34e-14 

Macrophage M1_XCELL in BRCA-LumA (n=568):
Model: Surv(OS, EVENT) ~ `Macrophage M1_XCELL` + Age + Stage + Gender + Race + Purity + `FAM83H` 
464 patients with 55 dying ( 104 missing obs. )
                         coef    HR se(coef) 95%CI_l      95%CI_u      z     p
`Macrophage M1_XCELL`  -1.294 0.274   11.812   0.000 3.107842e+09 -0.110 0.913
Age                     0.049 1.050    0.012   1.026 1.074000e+00  4.086 0.000
Stage2                  0.324 1.383    0.375   0.663 2.885000e+00  0.865 0.387
Stage3                  0.861 2.366    0.394   1.093 5.121000e+00  2.185 0.029
Stage4                  2.163 8.698    0.603   2.666 2.838200e+01  3.585 0.000
Gendermale            -15.366 0.000 3465.908   0.000          Inf -0.004 0.996
RaceBlack              -0.432 0.649    1.176   0.065 6.505000e+00 -0.368 0.713
RaceWhite               0.244 1.276    1.033   0.169 9.664000e+00  0.236 0.813
Purity                  0.291 1.338    0.655   0.371 4.826000e+00  0.444 0.657
FAM83H                 -0.001 0.999    0.203   0.671 1.487000e+00 -0.004 0.997
                      signif
`Macrophage M1_XCELL`       
Age                      ***
Stage2                      
Stage3                     *
Stage4                   ***
Gendermale                  
RaceBlack                   
RaceWhite                   
Purity                      
FAM83H                      
Rsquare = 0.07 (max possible = 6.81e-01 )
Likelihood ratio test p = 2.13e-04 
Wald test p = 4.39e-05 
Score (logrank) test p = 9.44e-07 

Macrophage M1_XCELL in BRCA-LumB (n=219):
Model: Surv(OS, EVENT) ~ `Macrophage M1_XCELL` + Age + Stage + Gender + Race + Purity + `FAM83H` 
157 patients with 25 dying ( 62 missing obs. )
                        coef           HR se(coef) 95%CI_l      95%CI_u      z
`Macrophage M1_XCELL` -0.970        0.379   12.324   0.000 1.171697e+10 -0.079
Age                    0.047        1.048    0.021   1.005 1.093000e+00  2.209
Stage2                 0.664        1.943    1.073   0.237 1.592800e+01  0.619
Stage3                 1.519        4.569    1.065   0.566 3.685600e+01  1.426
Stage4                 2.035        7.651    1.187   0.747 7.838200e+01  1.714
Gendermale             1.062        2.893    1.142   0.309 2.713200e+01  0.930
RaceBlack             16.661 17216190.669 6514.592   0.000          Inf  0.003
RaceWhite             16.036  9208513.738 6514.592   0.000          Inf  0.002
Purity                 1.292        3.639    1.679   0.135 9.771700e+01  0.769
FAM83H                -0.331        0.718    0.289   0.407 1.266000e+00 -1.145
                          p signif
`Macrophage M1_XCELL` 0.937       
Age                   0.027      *
Stage2                0.536       
Stage3                0.154       
Stage4                0.087      ·
Gendermale            0.352       
RaceBlack             0.998       
RaceWhite             0.998       
Purity                0.442       
FAM83H                0.252       
Rsquare = 0.113 (max possible = 6.98e-01 )
Likelihood ratio test p = 4.33e-02 
Wald test p = 6.17e-02 
Score (logrank) test p = 2.11e-02 

Macrophage M1_XCELL in CESC (n=306):
Model: Surv(OS, EVENT) ~ `Macrophage M1_XCELL` + Age + Race + Purity + `FAM83H` 
227 patients with 55 dying ( 79 missing obs. )
                        coef    HR se(coef) 95%CI_l 95%CI_u      z     p signif
`Macrophage M1_XCELL` -8.050 0.000    6.948   0.000 261.935 -1.159 0.247       
Age                    0.014 1.014    0.010   0.995   1.034  1.426 0.154       
RaceBlack              0.756 2.131    1.080   0.257  17.683  0.701 0.484       
RaceWhite              0.431 1.538    1.029   0.205  11.562  0.419 0.676       
Purity                 0.202 1.224    0.825   0.243   6.172  0.245 0.806       
FAM83H                 0.402 1.494    0.207   0.996   2.243  1.940 0.052      ·
Rsquare = 0.035 (max possible = 8.91e-01 )
Likelihood ratio test p = 2.31e-01 
Wald test p = 2.67e-01 
Score (logrank) test p = 2.61e-01 

Macrophage M1_XCELL in CHOL (n=36):
Model: Surv(OS, EVENT) ~ `Macrophage M1_XCELL` + Age + Stage + Gender + Race + Purity + `FAM83H` 
36 patients with 18 dying ( 0 missing obs. )
                         coef    HR se(coef) 95%CI_l      95%CI_u      z     p
`Macrophage M1_XCELL` -42.330 0.000   76.551   0.000 5.983594e+46 -0.553 0.580
Age                     0.038 1.039    0.025   0.990 1.091000e+00  1.549 0.121
Stage2                  0.976 2.655    0.699   0.674 1.044900e+01  1.396 0.163
Stage3                -22.457 0.000 8453.130   0.000          Inf -0.003 0.998
Stage4                  1.709 5.521    0.741   1.291 2.361500e+01  2.304 0.021
Gendermale              0.555 1.742    0.627   0.510 5.952000e+00  0.886 0.376
RaceBlack               0.109 1.115    1.509   0.058 2.145400e+01  0.072 0.942
RaceWhite              -1.420 0.242    0.947   0.038 1.547000e+00 -1.499 0.134
Purity                  0.278 1.321    2.131   0.020 8.612300e+01  0.131 0.896
FAM83H                 -1.349 0.260    0.445   0.109 6.210000e-01 -3.032 0.002
                      signif
`Macrophage M1_XCELL`       
Age                         
Stage2                      
Stage3                      
Stage4                     *
Gendermale                  
RaceBlack                   
RaceWhite                   
Purity                      
FAM83H                    **
Rsquare = 0.432 (max possible = 9.46e-01 )
Likelihood ratio test p = 2.59e-02 
Wald test p = 4.57e-02 
Score (logrank) test p = 5.44e-03 

Macrophage M1_XCELL in COAD (n=458):
Model: Surv(OS, EVENT) ~ `Macrophage M1_XCELL` + Age + Stage + Gender + Race + Purity + `FAM83H` 
236 patients with 58 dying ( 222 missing obs. )
                        coef      HR se(coef) 95%CI_l      95%CI_u      z     p
`Macrophage M1_XCELL`  5.960 387.770    7.999   0.000 2.495214e+09  0.745 0.456
Age                    0.028   1.028    0.013   1.003 1.054000e+00  2.216 0.027
Stage2                 0.434   1.543    0.640   0.440 5.410000e+00  0.678 0.498
Stage3                 1.094   2.987    0.628   0.872 1.023300e+01  1.742 0.082
Stage4                 2.322  10.197    0.638   2.920 3.561200e+01  3.639 0.000
Gendermale             0.323   1.381    0.288   0.785 2.431000e+00  1.120 0.263
RaceBlack             -0.394   0.674    0.859   0.125 3.631000e+00 -0.459 0.646
RaceWhite             -0.329   0.720    0.802   0.149 3.470000e+00 -0.409 0.682
Purity                -0.282   0.754    0.678   0.200 2.852000e+00 -0.415 0.678
FAM83H                -0.137   0.872    0.221   0.566 1.344000e+00 -0.620 0.536
                      signif
`Macrophage M1_XCELL`       
Age                        *
Stage2                      
Stage3                     ·
Stage4                   ***
Gendermale                  
RaceBlack                   
RaceWhite                   
Purity                      
FAM83H                      
Rsquare = 0.129 (max possible = 8.97e-01 )
Likelihood ratio test p = 3.23e-04 
Wald test p = 2.7e-04 
Score (logrank) test p = 3.37e-05 

Macrophage M1_XCELL in DLBC (n=48):
Model: Surv(OS, EVENT) ~ `Macrophage M1_XCELL` + Age + Gender + Race + Purity + `FAM83H` 
41 patients with 5 dying ( 7 missing obs. )
                        coef           HR se(coef) 95%CI_l      95%CI_u      z
`Macrophage M1_XCELL` 23.809 2.187929e+10   27.760   0.000 9.322901e+33  0.858
Age                   -0.024 9.770000e-01    0.049   0.887 1.076000e+00 -0.482
Gendermale            -0.370 6.910000e-01    1.510   0.036 1.333400e+01 -0.245
RaceBlack             -0.705 4.940000e-01    2.087   0.008 2.951200e+01 -0.338
RaceWhite             -3.488 3.100000e-02    2.046   0.001 1.687000e+00 -1.704
Purity                -0.559 5.720000e-01    2.580   0.004 8.970700e+01 -0.217
FAM83H                 1.413 4.107000e+00    0.768   0.912 1.848700e+01  1.841
                          p signif
`Macrophage M1_XCELL` 0.391       
Age                   0.630       
Gendermale            0.807       
RaceBlack             0.735       
RaceWhite             0.088      ·
Purity                0.828       
FAM83H                0.066      ·
Rsquare = 0.214 (max possible = 5.58e-01 )
Likelihood ratio test p = 1.95e-01 
Wald test p = 5.06e-01 
Score (logrank) test p = 1.41e-01 

Macrophage M1_XCELL in ESCA (n=185):
Model: Surv(OS, EVENT) ~ `Macrophage M1_XCELL` + Age + Stage + Gender + Race + Purity + `FAM83H` 
140 patients with 47 dying ( 45 missing obs. )
                        coef     HR se(coef) 95%CI_l    95%CI_u      z     p
`Macrophage M1_XCELL` -6.934  0.001   10.403   0.000 697186.930 -0.667 0.505
Age                    0.006  1.006    0.014   0.978      1.035  0.440 0.660
Stage2                 0.478  1.613    0.671   0.433      6.014  0.712 0.476
Stage3                 1.364  3.910    0.678   1.036     14.765  2.011 0.044
Stage4                 2.871 17.647    0.770   3.903     79.783  3.729 0.000
Gendermale             0.480  1.616    0.540   0.561      4.652  0.889 0.374
RaceBlack              0.372  1.451    1.072   0.178     11.865  0.347 0.728
RaceWhite             -0.129  0.879    0.445   0.367      2.105 -0.289 0.772
Purity                 0.089  1.093    0.890   0.191      6.258  0.100 0.920
FAM83H                -0.237  0.789    0.178   0.557      1.117 -1.337 0.181
                      signif
`Macrophage M1_XCELL`       
Age                         
Stage2                      
Stage3                     *
Stage4                   ***
Gendermale                  
RaceBlack                   
RaceWhite                   
Purity                      
FAM83H                      
Rsquare = 0.151 (max possible = 9.32e-01 )
Likelihood ratio test p = 1.09e-02 
Wald test p = 5.85e-03 
Score (logrank) test p = 4.74e-04 

Macrophage M1_XCELL in GBM (n=153):
Model: Surv(OS, EVENT) ~ `Macrophage M1_XCELL` + Age + Gender + Race + Purity + `FAM83H` 
135 patients with 108 dying ( 18 missing obs. )
                        coef    HR se(coef) 95%CI_l   95%CI_u      z     p
`Macrophage M1_XCELL` -0.117 0.890    5.327   0.000 30459.817 -0.022 0.983
Age                    0.030 1.031    0.008   1.014     1.048  3.693 0.000
Gendermale            -0.148 0.863    0.215   0.566     1.315 -0.686 0.492
RaceBlack              0.604 1.830    0.731   0.436     7.673  0.826 0.409
RaceWhite             -0.134 0.874    0.618   0.260     2.937 -0.218 0.828
Purity                -0.647 0.523    0.686   0.136     2.007 -0.944 0.345
FAM83H                 0.404 1.498    0.197   1.018     2.204  2.050 0.040
                      signif
`Macrophage M1_XCELL`       
Age                      ***
Gendermale                  
RaceBlack                   
RaceWhite                   
Purity                      
FAM83H                     *
Rsquare = 0.156 (max possible = 9.98e-01 )
Likelihood ratio test p = 1.74e-03 
Wald test p = 2.53e-03 
Score (logrank) test p = 2.06e-03 

Macrophage M1_XCELL in HNSC (n=522):
Model: Surv(OS, EVENT) ~ `Macrophage M1_XCELL` + Age + Stage + Gender + Race + Purity + `FAM83H` 
411 patients with 176 dying ( 111 missing obs. )
                        coef    HR se(coef) 95%CI_l 95%CI_u      z     p signif
`Macrophage M1_XCELL` -1.349 0.260    3.304   0.000 168.510 -0.408 0.683       
Age                    0.022 1.023    0.008   1.007   1.038  2.924 0.003     **
Stage2                 0.620 1.859    0.544   0.640   5.396  1.140 0.254       
Stage3                 0.861 2.366    0.537   0.825   6.782  1.603 0.109       
Stage4                 1.268 3.553    0.511   1.306   9.664  2.483 0.013      *
Gendermale            -0.248 0.780    0.173   0.556   1.094 -1.439 0.150       
RaceBlack              0.134 1.143    0.558   0.383   3.416  0.240 0.811       
RaceWhite             -0.254 0.776    0.512   0.285   2.115 -0.496 0.620       
Purity                -0.088 0.916    0.377   0.438   1.915 -0.234 0.815       
FAM83H                 0.034 1.034    0.126   0.809   1.323  0.270 0.787       
Rsquare = 0.07 (max possible = 9.89e-01 )
Likelihood ratio test p = 9.23e-04 
Wald test p = 2.38e-03 
Score (logrank) test p = 1.76e-03 

Macrophage M1_XCELL in HNSC-HPV+ (n=98):
Model: Surv(OS, EVENT) ~ `Macrophage M1_XCELL` + Age + Stage + Gender + Race + Purity + `FAM83H` 
65 patients with 23 dying ( 33 missing obs. )
                        coef           HR  se(coef) 95%CI_l      95%CI_u      z
`Macrophage M1_XCELL` -5.693 3.000000e-03    13.829   0.000 1.987374e+09 -0.412
Age                    0.008 1.008000e+00     0.026   0.957 1.062000e+00  0.301
Stage2                17.457 3.816764e+07  5289.676   0.000          Inf  0.003
Stage3                17.228 3.033223e+07  5289.676   0.000          Inf  0.003
Stage4                17.563 4.241377e+07  5289.676   0.000          Inf  0.003
Gendermale            -0.153 8.590000e-01     0.554   0.290 2.541000e+00 -0.275
RaceBlack             18.710 1.336060e+08 12548.444   0.000          Inf  0.001
RaceWhite             18.077 7.092336e+07 12548.444   0.000          Inf  0.001
Purity                -2.121 1.200000e-01     1.220   0.011 1.310000e+00 -1.739
FAM83H                 0.504 1.655000e+00     0.371   0.800 3.425000e+00  1.358
                          p signif
`Macrophage M1_XCELL` 0.681       
Age                   0.763       
Stage2                0.997       
Stage3                0.997       
Stage4                0.997       
Gendermale            0.783       
RaceBlack             0.999       
RaceWhite             0.999       
Purity                0.082      ·
FAM83H                0.174       
Rsquare = 0.125 (max possible = 9.17e-01 )
Likelihood ratio test p = 5.63e-01 
Wald test p = 8.21e-01 
Score (logrank) test p = 6.77e-01 

Macrophage M1_XCELL in HNSC-HPV- (n=422):
Model: Surv(OS, EVENT) ~ `Macrophage M1_XCELL` + Age + Stage + Gender + Race + Purity + `FAM83H` 
346 patients with 153 dying ( 76 missing obs. )
                        coef    HR se(coef) 95%CI_l 95%CI_u      z     p signif
`Macrophage M1_XCELL` -0.704 0.494    3.462   0.001 437.111 -0.203 0.839       
Age                    0.027 1.027    0.008   1.010   1.045  3.179 0.001     **
Stage2                 0.370 1.448    0.554   0.489   4.286  0.668 0.504       
Stage3                 0.719 2.052    0.541   0.710   5.930  1.328 0.184       
Stage4                 1.147 3.149    0.513   1.153   8.599  2.238 0.025      *
Gendermale            -0.291 0.747    0.183   0.522   1.071 -1.587 0.112       
RaceBlack             -0.011 0.989    0.564   0.327   2.988 -0.020 0.984       
RaceWhite             -0.399 0.671    0.512   0.246   1.832 -0.779 0.436       
Purity                 0.193 1.213    0.408   0.545   2.700  0.472 0.637       
FAM83H                -0.042 0.959    0.138   0.731   1.257 -0.305 0.760       
Rsquare = 0.085 (max possible = 9.89e-01 )
Likelihood ratio test p = 6.4e-04 
Wald test p = 1.77e-03 
Score (logrank) test p = 1.36e-03 

Macrophage M1_XCELL in KICH (n=66):
Model: Surv(OS, EVENT) ~ `Macrophage M1_XCELL` + Age + Stage + Gender + Race + Purity + `FAM83H` 
63 patients with 9 dying ( 3 missing obs. )
                         coef           HR se(coef)      95%CI_l      95%CI_u
`Macrophage M1_XCELL`  28.902 3.563736e+12   24.148        0.000 1.277971e+33
Age                     0.079 1.082000e+00    0.030        1.021 1.147000e+00
Stage2                 16.348 1.258825e+07    0.852  2370628.797 6.684478e+07
Stage3                 17.729 5.005830e+07    0.786 10731269.183 2.335077e+08
Stage4                 19.412 2.695053e+08    0.934 43216284.123 1.680688e+09
Gendermale             -0.965 3.810000e-01    0.742        0.089 1.632000e+00
RaceBlack             -17.492 0.000000e+00 6434.551        0.000          Inf
RaceWhite              -2.471 8.500000e-02    1.202        0.008 8.910000e-01
Purity                  6.512 6.729560e+02    5.055        0.034 1.351614e+07
FAM83H                 -0.426 6.530000e-01    0.480        0.255 1.674000e+00
                           z     p signif
`Macrophage M1_XCELL`  1.197 0.231       
Age                    2.654 0.008     **
Stage2                19.191 0.000    ***
Stage3                22.563 0.000    ***
Stage4                20.787 0.000    ***
Gendermale            -1.300 0.194       
RaceBlack             -0.003 0.998       
RaceWhite             -2.056 0.040      *
Purity                 1.288 0.198       
FAM83H                -0.887 0.375       
Rsquare = 0.367 (max possible = 6.71e-01 )
Likelihood ratio test p = 1.33e-03 
Wald test p = 8.01e-279 
Score (logrank) test p = 7.33e-09 

Macrophage M1_XCELL in KIRC (n=533):
Model: Surv(OS, EVENT) ~ `Macrophage M1_XCELL` + Age + Stage + Gender + Race + Purity + `FAM83H` 
450 patients with 138 dying ( 83 missing obs. )
                        coef      HR se(coef) 95%CI_l    95%CI_u      z     p
`Macrophage M1_XCELL`  4.886 132.378    3.890   0.065 271258.293  1.256 0.209
Age                    0.034   1.034    0.008   1.018      1.052  4.057 0.000
Stage2                 0.223   1.250    0.344   0.637      2.454  0.648 0.517
Stage3                 0.790   2.203    0.233   1.395      3.480  3.388 0.001
Stage4                 1.722   5.593    0.220   3.636      8.605  7.833 0.000
Gendermale            -0.097   0.908    0.184   0.633      1.302 -0.525 0.600
RaceBlack              0.306   1.358    1.067   0.168     10.992  0.287 0.774
RaceWhite              0.190   1.210    1.027   0.162      9.060  0.185 0.853
Purity                 0.142   1.153    0.379   0.548      2.423  0.375 0.708
FAM83H                -0.081   0.922    0.118   0.732      1.162 -0.686 0.493
                      signif
`Macrophage M1_XCELL`       
Age                      ***
Stage2                      
Stage3                    **
Stage4                   ***
Gendermale                  
RaceBlack                   
RaceWhite                   
Purity                      
FAM83H                      
Rsquare = 0.178 (max possible = 9.65e-01 )
Likelihood ratio test p = 1.34e-14 
Wald test p = 8e-15 
Score (logrank) test p = 5.02e-18 

Macrophage M1_XCELL in KIRP (n=290):
Model: Surv(OS, EVENT) ~ `Macrophage M1_XCELL` + Age + Stage + Gender + Race + Purity + `FAM83H` 
219 patients with 34 dying ( 71 missing obs. )
                        coef     HR se(coef) 95%CI_l  95%CI_u      z     p
`Macrophage M1_XCELL` -5.658  0.003    7.481   0.000 8132.773 -0.756 0.449
Age                    0.007  1.007    0.016   0.976    1.039  0.449 0.654
Stage2                -0.366  0.694    1.056   0.088    5.495 -0.346 0.729
Stage3                 1.688  5.409    0.438   2.294   12.753  3.857 0.000
Stage4                 2.706 14.972    0.509   5.517   40.628  5.313 0.000
Gendermale            -0.469  0.626    0.393   0.290    1.351 -1.193 0.233
RaceBlack             -2.068  0.126    1.203   0.012    1.337 -1.719 0.086
RaceWhite             -2.088  0.124    1.184   0.012    1.262 -1.763 0.078
Purity                -0.618  0.539    0.867   0.099    2.949 -0.712 0.476
FAM83H                -0.033  0.967    0.201   0.653    1.434 -0.166 0.868
                      signif
`Macrophage M1_XCELL`       
Age                         
Stage2                      
Stage3                   ***
Stage4                   ***
Gendermale                  
RaceBlack                  ·
RaceWhite                  ·
Purity                      
FAM83H                      
Rsquare = 0.165 (max possible = 7.58e-01 )
Likelihood ratio test p = 2.01e-05 
Wald test p = 9.07e-06 
Score (logrank) test p = 1.56e-09 

Macrophage M1_XCELL in LGG (n=516):
Model: Surv(OS, EVENT) ~ `Macrophage M1_XCELL` + Age + Gender + Race + Purity + `FAM83H` 
463 patients with 112 dying ( 53 missing obs. )
                        coef          HR se(coef) 95%CI_l      95%CI_u      z
`Macrophage M1_XCELL` 12.007  163951.089    3.839  88.556 3.035366e+08  3.128
Age                    0.062       1.064    0.008   1.047 1.081000e+00  7.664
Gendermale             0.115       1.122    0.195   0.765 1.646000e+00  0.590
RaceBlack             15.381 4786054.235 2068.957   0.000          Inf  0.007
RaceWhite             15.341 4595455.463 2068.957   0.000          Inf  0.007
Purity                -0.756       0.470    0.453   0.193 1.140000e+00 -1.670
FAM83H                -0.081       0.922    0.187   0.638 1.331000e+00 -0.434
                          p signif
`Macrophage M1_XCELL` 0.002     **
Age                   0.000    ***
Gendermale            0.555       
RaceBlack             0.994       
RaceWhite             0.994       
Purity                0.095      ·
FAM83H                0.664       
Rsquare = 0.152 (max possible = 9.07e-01 )
Likelihood ratio test p = 7.12e-14 
Wald test p = 6.75e-14 
Score (logrank) test p = 4.14e-15 

Macrophage M1_XCELL in LIHC (n=371):
Model: Surv(OS, EVENT) ~ `Macrophage M1_XCELL` + Age + Stage + Gender + Race + Purity + `FAM83H` 
310 patients with 106 dying ( 61 missing obs. )
                        coef          HR se(coef) 95%CI_l      95%CI_u      z
`Macrophage M1_XCELL` 14.415 1822055.976    5.506  37.515 8.849451e+10  2.618
Age                    0.011       1.011    0.008   0.995 1.028000e+00  1.345
Stage2                 0.398       1.489    0.264   0.888 2.498000e+00  1.510
Stage3                 1.042       2.835    0.240   1.772 4.538000e+00  4.343
Stage4                 1.484       4.411    0.624   1.300 1.497400e+01  2.380
Gendermale            -0.209       0.811    0.230   0.517 1.274000e+00 -0.909
RaceBlack              0.893       2.442    0.488   0.938 6.356000e+00  1.829
RaceWhite             -0.034       0.967    0.239   0.605 1.546000e+00 -0.141
Purity                 0.878       2.405    0.486   0.927 6.239000e+00  1.804
FAM83H                 0.024       1.024    0.108   0.828 1.267000e+00  0.221
                          p signif
`Macrophage M1_XCELL` 0.009     **
Age                   0.179       
Stage2                0.131       
Stage3                0.000    ***
Stage4                0.017      *
Gendermale            0.363       
RaceBlack             0.067      ·
RaceWhite             0.888       
Purity                0.071      ·
FAM83H                0.825       
Rsquare = 0.101 (max possible = 9.66e-01 )
Likelihood ratio test p = 2.89e-04 
Wald test p = 1.89e-04 
Score (logrank) test p = 6.26e-05 

Macrophage M1_XCELL in LUAD (n=515):
Model: Surv(OS, EVENT) ~ `Macrophage M1_XCELL` + Age + Stage + Gender + Race + Purity + `FAM83H` 
421 patients with 150 dying ( 94 missing obs. )
                        coef           HR se(coef) 95%CI_l 95%CI_u      z     p
`Macrophage M1_XCELL`  1.156        3.176    2.838   0.012 827.604  0.407 0.684
Age                    0.007        1.007    0.009   0.990   1.025  0.792 0.429
Stage2                 0.845        2.328    0.202   1.567   3.459  4.184 0.000
Stage3                 0.975        2.651    0.219   1.725   4.075  4.447 0.000
Stage4                 0.994        2.703    0.334   1.403   5.205  2.973 0.003
Gendermale            -0.030        0.971    0.172   0.693   1.360 -0.174 0.862
RaceBlack             16.100  9818458.314 1906.344   0.000     Inf  0.008 0.993
RaceWhite             16.275 11703405.018 1906.344   0.000     Inf  0.009 0.993
Purity                 0.602        1.826    0.381   0.866   3.851  1.581 0.114
FAM83H                 0.154        1.167    0.102   0.955   1.425  1.511 0.131
                      signif
`Macrophage M1_XCELL`       
Age                         
Stage2                   ***
Stage3                   ***
Stage4                    **
Gendermale                  
RaceBlack                   
RaceWhite                   
Purity                      
FAM83H                      
Rsquare = 0.102 (max possible = 9.74e-01 )
Likelihood ratio test p = 2.09e-06 
Wald test p = 2.57e-05 
Score (logrank) test p = 2.95e-06 

Macrophage M1_XCELL in LUSC (n=501):
Model: Surv(OS, EVENT) ~ `Macrophage M1_XCELL` + Age + Stage + Gender + Race + Purity + `FAM83H` 
370 patients with 161 dying ( 131 missing obs. )
                        coef    HR se(coef) 95%CI_l  95%CI_u      z     p
`Macrophage M1_XCELL`  2.185 8.887    3.235   0.016 5036.161  0.675 0.499
Age                    0.017 1.017    0.009   0.998    1.036  1.754 0.080
Stage2                 0.179 1.196    0.190   0.824    1.734  0.942 0.346
Stage3                 0.563 1.756    0.218   1.147    2.690  2.588 0.010
Stage4                 0.733 2.081    0.794   0.439    9.866  0.923 0.356
Gendermale             0.420 1.522    0.195   1.039    2.230  2.158 0.031
RaceBlack             -0.059 0.942    0.607   0.287    3.095 -0.098 0.922
RaceWhite             -0.574 0.563    0.564   0.186    1.702 -1.017 0.309
Purity                -0.266 0.767    0.422   0.335    1.754 -0.629 0.529
FAM83H                 0.152 1.164    0.110   0.939    1.443  1.388 0.165
                      signif
`Macrophage M1_XCELL`       
Age                        ·
Stage2                      
Stage3                     *
Stage4                      
Gendermale                 *
RaceBlack                   
RaceWhite                   
Purity                      
FAM83H                      
Rsquare = 0.056 (max possible = 9.87e-01 )
Likelihood ratio test p = 1.98e-02 
Wald test p = 1.57e-02 
Score (logrank) test p = 1.37e-02 

Macrophage M1_XCELL in MESO (n=87):
Model: Surv(OS, EVENT) ~ `Macrophage M1_XCELL` + Age + Stage + Gender + Race + Purity + `FAM83H` 
85 patients with 72 dying ( 2 missing obs. )
                        coef    HR se(coef) 95%CI_l  95%CI_u      z     p
`Macrophage M1_XCELL` -3.566 0.028    5.889   0.000 2910.821 -0.606 0.545
Age                    0.018 1.019    0.016   0.987    1.052  1.129 0.259
Stage2                -0.178 0.837    0.478   0.328    2.134 -0.373 0.709
Stage3                -0.071 0.931    0.423   0.407    2.134 -0.168 0.867
Stage4                -0.108 0.898    0.486   0.346    2.329 -0.222 0.824
Gendermale            -0.177 0.838    0.328   0.440    1.595 -0.538 0.590
RaceBlack              0.117 1.125    1.530   0.056   22.565  0.077 0.939
RaceWhite             -0.475 0.622    1.048   0.080    4.855 -0.453 0.651
Purity                -0.850 0.427    0.576   0.138    1.321 -1.477 0.140
FAM83H                -0.025 0.975    0.176   0.691    1.377 -0.142 0.887
                      signif
`Macrophage M1_XCELL`       
Age                         
Stage2                      
Stage3                      
Stage4                      
Gendermale                  
RaceBlack                   
RaceWhite                   
Purity                      
FAM83H                      
Rsquare = 0.064 (max possible = 9.98e-01 )
Likelihood ratio test p = 8.45e-01 
Wald test p = 8.24e-01 
Score (logrank) test p = 8.18e-01 

Macrophage M1_XCELL in OV (n=303):
Model: Surv(OS, EVENT) ~ `Macrophage M1_XCELL` + Age + Race + Purity + `FAM83H` 
238 patients with 153 dying ( 65 missing obs. )
                        coef    HR se(coef) 95%CI_l  95%CI_u      z     p
`Macrophage M1_XCELL`  1.176 3.242    3.043   0.008 1261.018  0.387 0.699
Age                    0.036 1.037    0.008   1.020    1.054  4.354 0.000
RaceBlack             -0.055 0.946    0.577   0.305    2.932 -0.096 0.924
RaceWhite             -0.168 0.845    0.517   0.307    2.326 -0.326 0.745
Purity                -0.415 0.661    0.784   0.142    3.074 -0.528 0.597
FAM83H                -0.019 0.981    0.096   0.814    1.183 -0.197 0.844
                      signif
`Macrophage M1_XCELL`       
Age                      ***
RaceBlack                   
RaceWhite                   
Purity                      
FAM83H                      
Rsquare = 0.082 (max possible = 9.97e-01 )
Likelihood ratio test p = 2.37e-03 
Wald test p = 2e-03 
Score (logrank) test p = 1.68e-03 

Macrophage M1_XCELL in PAAD (n=179):
Model: Surv(OS, EVENT) ~ `Macrophage M1_XCELL` + Age + Stage + Gender + Race + Purity + `FAM83H` 
165 patients with 89 dying ( 14 missing obs. )
                        coef    HR se(coef) 95%CI_l   95%CI_u      z     p
`Macrophage M1_XCELL` -3.094 0.045    6.813   0.000 28557.202 -0.454 0.650
Age                    0.021 1.021    0.011   1.000     1.044  1.919 0.055
Stage2                 0.585 1.796    0.437   0.763     4.226  1.341 0.180
Stage3                -0.024 0.976    1.094   0.114     8.325 -0.022 0.982
Stage4                 0.078 1.081    0.827   0.214     5.463  0.095 0.925
Gendermale            -0.241 0.786    0.218   0.512     1.205 -1.106 0.269
RaceBlack              0.218 1.243    0.744   0.289     5.342  0.292 0.770
RaceWhite              0.454 1.574    0.475   0.621     3.991  0.956 0.339
Purity                -0.852 0.426    0.447   0.178     1.023 -1.908 0.056
FAM83H                 0.282 1.326    0.136   1.016     1.730  2.079 0.038
                      signif
`Macrophage M1_XCELL`       
Age                        ·
Stage2                      
Stage3                      
Stage4                      
Gendermale                  
RaceBlack                   
RaceWhite                   
Purity                     ·
FAM83H                     *
Rsquare = 0.122 (max possible = 9.91e-01 )
Likelihood ratio test p = 1.82e-02 
Wald test p = 4.72e-02 
Score (logrank) test p = 3.92e-02 

Macrophage M1_XCELL in PCPG (n=181):
Model: Surv(OS, EVENT) ~ `Macrophage M1_XCELL` + Age + Gender + Race + Purity + `FAM83H` 
164 patients with 7 dying ( 17 missing obs. )
                         coef           HR  se(coef) 95%CI_l      95%CI_u
`Macrophage M1_XCELL` -87.154        0.000    32.011   0.000 0.000000e+00
Age                     0.154        1.167     0.039   1.081 1.260000e+00
Gendermale              1.266        3.545     1.162   0.363 3.458700e+01
RaceBlack              -9.483        0.000 13171.740   0.000          Inf
RaceWhite              16.864 21093524.120 12994.596   0.000          Inf
Purity                  8.050     3133.181     5.708   0.043 2.264638e+08
FAM83H                  3.224       25.138     0.626   7.376 8.567700e+01
                           z     p signif
`Macrophage M1_XCELL` -2.723 0.006     **
Age                    3.959 0.000    ***
Gendermale             1.089 0.276       
RaceBlack             -0.001 0.999       
RaceWhite              0.001 0.999       
Purity                 1.410 0.158       
FAM83H                 5.154 0.000    ***
Rsquare = 0.231 (max possible = 3.07e-01 )
Likelihood ratio test p = 3.26e-07 
Wald test p = 4.01e-09 
Score (logrank) test p = 1.08e-08 

Macrophage M1_XCELL in PRAD (n=498):
Model: Surv(OS, EVENT) ~ `Macrophage M1_XCELL` + Age + Race + Purity + `FAM83H` 
403 patients with 9 dying ( 95 missing obs. )
                         coef           HR se(coef) 95%CI_l      95%CI_u      z
`Macrophage M1_XCELL` -39.457        0.000   81.150   0.000 8.686458e+51 -0.486
Age                     0.010        1.011    0.057   0.904 1.130000e+00  0.184
RaceBlack              15.016  3320246.613 6809.748   0.000          Inf  0.002
RaceWhite              16.237 11266810.374 6809.748   0.000          Inf  0.002
Purity                  1.012        2.750    1.486   0.149 5.062100e+01  0.681
FAM83H                 -0.172        0.842    0.631   0.244 2.902000e+00 -0.273
                          p signif
`Macrophage M1_XCELL` 0.627       
Age                   0.854       
RaceBlack             0.998       
RaceWhite             0.998       
Purity                0.496       
FAM83H                0.785       
Rsquare = 0.008 (max possible = 1.83e-01 )
Likelihood ratio test p = 8e-01 
Wald test p = 9.08e-01 
Score (logrank) test p = 8.65e-01 

Macrophage M1_XCELL in READ (n=166):
Model: Surv(OS, EVENT) ~ `Macrophage M1_XCELL` + Age + Stage + Gender + Race + Purity + `FAM83H` 
72 patients with 13 dying ( 94 missing obs. )
                        coef           HR   se(coef)   95%CI_l      95%CI_u
`Macrophage M1_XCELL` 89.638 8.500524e+38     40.040 70427.597 1.026003e+73
Age                    0.104 1.110000e+00      0.047     1.012 1.218000e+00
Stage2                -2.382 9.200000e-02      1.479     0.005 1.677000e+00
Stage3                -0.847 4.290000e-01      1.071     0.053 3.501000e+00
Stage4                -1.772 1.700000e-01      1.255     0.015 1.989000e+00
Gendermale             0.337 1.401000e+00      1.075     0.171 1.151100e+01
RaceBlack              0.170 1.185000e+00 106858.870     0.000          Inf
RaceWhite             17.352 3.433451e+07 106483.999     0.000          Inf
Purity                 5.876 3.562190e+02      3.829     0.196 6.475090e+05
FAM83H                 0.270 1.310000e+00      0.716     0.322 5.331000e+00
                           z     p signif
`Macrophage M1_XCELL`  2.239 0.025      *
Age                    2.211 0.027      *
Stage2                -1.610 0.107       
Stage3                -0.790 0.429       
Stage4                -1.412 0.158       
Gendermale             0.314 0.754       
RaceBlack              0.000 1.000   <NA>
RaceWhite              0.000 1.000   <NA>
Purity                 1.534 0.125       
FAM83H                 0.378 0.706       
Rsquare = 0.307 (max possible = 7.04e-01 )
Likelihood ratio test p = 3.29e-03 
Wald test p = 5.64e-01 
Score (logrank) test p = 3.84e-03 

Macrophage M1_XCELL in SARC (n=260):
Model: Surv(OS, EVENT) ~ `Macrophage M1_XCELL` + Age + Gender + Race + Purity + `FAM83H` 
233 patients with 90 dying ( 27 missing obs. )
                        coef    HR se(coef) 95%CI_l 95%CI_u      z     p signif
`Macrophage M1_XCELL` -5.171 0.006    3.502   0.000   5.435 -1.477 0.140       
Age                    0.027 1.027    0.008   1.011   1.044  3.217 0.001     **
Gendermale            -0.064 0.938    0.227   0.601   1.464 -0.283 0.777       
RaceBlack             -0.140 0.869    1.088   0.103   7.324 -0.129 0.897       
RaceWhite             -0.510 0.601    1.022   0.081   4.453 -0.499 0.618       
Purity                 0.538 1.712    0.663   0.467   6.279  0.811 0.418       
FAM83H                 0.168 1.183    0.112   0.949   1.474  1.492 0.136       
Rsquare = 0.059 (max possible = 9.75e-01 )
Likelihood ratio test p = 4.74e-02 
Wald test p = 5.68e-02 
Score (logrank) test p = 5.49e-02 

Macrophage M1_XCELL in SKCM (n=471):
Model: Surv(OS, EVENT) ~ `Macrophage M1_XCELL` + Age + Stage + Gender + Race + Purity + `FAM83H` 
390 patients with 186 dying ( 81 missing obs. )
                         coef    HR se(coef) 95%CI_l 95%CI_u      z     p
`Macrophage M1_XCELL` -10.810 0.000    2.786   0.000   0.005 -3.880 0.000
Age                     0.017 1.018    0.005   1.007   1.028  3.276 0.001
Stage2                  0.186 1.204    0.221   0.781   1.858  0.841 0.400
Stage3                  0.604 1.830    0.205   1.224   2.736  2.947 0.003
Stage4                  1.491 4.440    0.355   2.216   8.897  4.204 0.000
Gendermale             -0.114 0.893    0.159   0.654   1.218 -0.716 0.474
RaceWhite              -1.145 0.318    0.405   0.144   0.703 -2.829 0.005
Purity                  0.057 1.059    0.389   0.494   2.270  0.147 0.883
FAM83H                  0.165 1.179    0.074   1.021   1.362  2.244 0.025
                      signif
`Macrophage M1_XCELL`    ***
Age                       **
Stage2                      
Stage3                    **
Stage4                   ***
Gendermale                  
RaceWhite                 **
Purity                      
FAM83H                     *
Rsquare = 0.179 (max possible = 9.92e-01 )
Likelihood ratio test p = 6.83e-13 
Wald test p = 1.24e-12 
Score (logrank) test p = 1.6e-13 

Macrophage M1_XCELL in SKCM-Primary (n=103):
Model: Surv(OS, EVENT) ~ `Macrophage M1_XCELL` + Age + Stage + Gender + Race + Purity + `FAM83H` 
94 patients with 26 dying ( 9 missing obs. )
                        coef           HR se(coef) 95%CI_l     95%CI_u      z
`Macrophage M1_XCELL` -3.586 2.800000e-02    9.476   0.000 3224903.121 -0.378
Age                    0.014 1.014000e+00    0.016   0.981       1.047  0.824
Stage2                17.457 3.813049e+07 6215.293   0.000         Inf  0.003
Stage3                18.010 6.633264e+07 6215.293   0.000         Inf  0.003
Stage4                20.254 6.257591e+08 6215.293   0.000         Inf  0.003
Gendermale             0.285 1.330000e+00    0.462   0.538       3.287  0.617
RaceWhite             -1.178 3.080000e-01    0.641   0.088       1.082 -1.837
Purity                 0.200 1.222000e+00    1.197   0.117      12.770  0.167
FAM83H                 0.143 1.154000e+00    0.267   0.684       1.949  0.537
                          p signif
`Macrophage M1_XCELL` 0.705       
Age                   0.410       
Stage2                0.998       
Stage3                0.998       
Stage4                0.997       
Gendermale            0.537       
RaceWhite             0.066      ·
Purity                0.867       
FAM83H                0.591       
Rsquare = 0.152 (max possible = 8.69e-01 )
Likelihood ratio test p = 7.86e-02 
Wald test p = 6.94e-02 
Score (logrank) test p = 6.42e-03 

Macrophage M1_XCELL in SKCM-Metastasis (n=368):
Model: Surv(OS, EVENT) ~ `Macrophage M1_XCELL` + Age + Stage + Gender + Race + Purity + `FAM83H` 
296 patients with 160 dying ( 72 missing obs. )
                         coef    HR se(coef) 95%CI_l 95%CI_u      z     p
`Macrophage M1_XCELL` -10.754 0.000    3.001   0.000   0.008 -3.584 0.000
Age                     0.020 1.020    0.006   1.008   1.032  3.420 0.001
Stage2                  0.092 1.096    0.233   0.695   1.730  0.395 0.693
Stage3                  0.553 1.738    0.210   1.151   2.623  2.631 0.009
Stage4                  1.261 3.530    0.403   1.603   7.776  3.131 0.002
Gendermale             -0.155 0.856    0.174   0.609   1.205 -0.890 0.374
RaceWhite              -1.010 0.364    0.600   0.112   1.181 -1.682 0.092
Purity                  0.107 1.113    0.432   0.477   2.597  0.247 0.805
FAM83H                  0.145 1.156    0.080   0.988   1.352  1.807 0.071
                      signif
`Macrophage M1_XCELL`    ***
Age                       **
Stage2                      
Stage3                    **
Stage4                    **
Gendermale                  
RaceWhite                  ·
Purity                      
FAM83H                     ·
Rsquare = 0.189 (max possible = 9.95e-01 )
Likelihood ratio test p = 5.65e-10 
Wald test p = 1.98e-09 
Score (logrank) test p = 8.9e-10 

Macrophage M1_XCELL in STAD (n=415):
Model: Surv(OS, EVENT) ~ `Macrophage M1_XCELL` + Age + Stage + Gender + Race + Purity + `FAM83H` 
289 patients with 111 dying ( 126 missing obs. )
                        coef    HR se(coef) 95%CI_l 95%CI_u      z     p signif
`Macrophage M1_XCELL` -2.854 0.058    3.548   0.000  60.330 -0.804 0.421       
Age                    0.031 1.032    0.010   1.011   1.053  3.004 0.003     **
Stage2                 0.655 1.925    0.397   0.884   4.191  1.650 0.099      ·
Stage3                 1.020 2.774    0.368   1.350   5.702  2.776 0.006     **
Stage4                 1.477 4.382    0.508   1.620  11.854  2.910 0.004     **
Gendermale             0.197 1.218    0.209   0.808   1.835  0.943 0.346       
RaceBlack              0.441 1.555    0.453   0.640   3.779  0.974 0.330       
RaceWhite              0.190 1.209    0.247   0.745   1.960  0.769 0.442       
Purity                -0.515 0.597    0.380   0.284   1.258 -1.357 0.175       
FAM83H                -0.235 0.791    0.087   0.667   0.938 -2.696 0.007     **
Rsquare = 0.092 (max possible = 9.79e-01 )
Likelihood ratio test p = 1.89e-03 
Wald test p = 2.36e-03 
Score (logrank) test p = 2.04e-03 

Macrophage M1_XCELL in TGCT (n=150):
Model: Surv(OS, EVENT) ~ `Macrophage M1_XCELL` + Age + Stage + Race + Purity + `FAM83H` 
75 patients with 2 dying ( 75 missing obs. )
                         coef           HR     se(coef) 95%CI_l 95%CI_u      z
`Macrophage M1_XCELL` -48.978 0.000000e+00  1766837.135       0     Inf  0.000
Age                    -1.696 1.830000e-01     1844.715       0     Inf -0.001
Stage2                 -3.081 4.600000e-02    46597.858       0     Inf  0.000
Stage3                 11.530 1.017547e+05   129613.527       0     Inf  0.000
RaceBlack              20.124 5.492981e+08 40907324.287       0     Inf  0.000
RaceWhite             -24.032 0.000000e+00 36809746.235       0     Inf  0.000
Purity                 15.113 3.661172e+06   233636.998       0     Inf  0.000
FAM83H                  1.384 3.990000e+00    13958.970       0     Inf  0.000
                          p signif
`Macrophage M1_XCELL` 1.000   <NA>
Age                   0.999       
Stage2                1.000   <NA>
Stage3                1.000   <NA>
RaceBlack             1.000   <NA>
RaceWhite             1.000   <NA>
Purity                1.000   <NA>
FAM83H                1.000   <NA>
Rsquare = 0.14 (max possible = 1.4e-01 )
Likelihood ratio test p = 1.84e-01 
Wald test p = 1e+00 
Score (logrank) test p = 3.42e-03 

Macrophage M1_XCELL in THCA (n=509):
Model: Surv(OS, EVENT) ~ `Macrophage M1_XCELL` + Age + Stage + Gender + Race + Purity + `FAM83H` 
395 patients with 16 dying ( 114 missing obs. )
                        coef           HR se(coef) 95%CI_l      95%CI_u      z
`Macrophage M1_XCELL` -5.074        0.006   27.254   0.000 9.881555e+20 -0.186
Age                    0.166        1.181    0.032   1.108 1.258000e+00  5.135
Stage2                -0.644        0.525    1.225   0.048 5.789000e+00 -0.526
Stage3                 0.264        1.303    0.860   0.241 7.028000e+00  0.307
Stage4                 1.574        4.824    1.020   0.653 3.562200e+01  1.543
Gendermale            -0.037        0.963    0.650   0.269 3.447000e+00 -0.058
RaceBlack             17.835 55699471.429 9555.894   0.000          Inf  0.002
RaceWhite             17.522 40703837.600 9555.894   0.000          Inf  0.002
Purity                 2.425       11.297    1.150   1.187 1.075520e+02  2.109
FAM83H                 1.497        4.466    0.609   1.355 1.472500e+01  2.459
                          p signif
`Macrophage M1_XCELL` 0.852       
Age                   0.000    ***
Stage2                0.599       
Stage3                0.759       
Stage4                0.123       
Gendermale            0.954       
RaceBlack             0.999       
RaceWhite             0.999       
Purity                0.035      *
FAM83H                0.014      *
Rsquare = 0.162 (max possible = 3.47e-01 )
Likelihood ratio test p = 4.69e-11 
Wald test p = 9.41e-04 
Score (logrank) test p = 4.38e-11 

Macrophage M1_XCELL in THYM (n=120):
Model: Surv(OS, EVENT) ~ `Macrophage M1_XCELL` + Age + Gender + Race + Purity + `FAM83H` 
113 patients with 9 dying ( 7 missing obs. )
                         coef           HR se(coef)  95%CI_l      95%CI_u
`Macrophage M1_XCELL`  39.395 1.285744e+17   15.828 4328.329 3.819342e+30
Age                     0.041 1.042000e+00    0.033    0.976 1.113000e+00
Gendermale             -0.234 7.910000e-01    0.774    0.173 3.610000e+00
RaceBlack             -15.312 0.000000e+00 9047.095    0.000          Inf
RaceWhite               0.759 2.137000e+00    1.177    0.213 2.146500e+01
Purity                  0.171 1.186000e+00    1.238    0.105 1.341500e+01
FAM83H                  0.350 1.418000e+00    0.434    0.606 3.322000e+00
                           z     p signif
`Macrophage M1_XCELL`  2.489 0.013      *
Age                    1.241 0.215       
Gendermale            -0.302 0.762       
RaceBlack             -0.002 0.999       
RaceWhite              0.645 0.519       
Purity                 0.138 0.890       
FAM83H                 0.805 0.421       
Rsquare = 0.092 (max possible = 4.51e-01 )
Likelihood ratio test p = 1.41e-01 
Wald test p = 1.73e-01 
Score (logrank) test p = 2.99e-02 

Macrophage M1_XCELL in UCEC (n=545):
Model: Surv(OS, EVENT) ~ `Macrophage M1_XCELL` + Age + Race + Purity + `FAM83H` 
85 patients with 16 dying ( 460 missing obs. )
                        coef    HR se(coef) 95%CI_l      95%CI_u      z     p
`Macrophage M1_XCELL` -3.118 0.044    9.940   0.000 12804669.197 -0.314 0.754
Age                   -0.003 0.997    0.029   0.942        1.056 -0.100 0.921
RaceWhite              1.444 4.240    0.699   1.078       16.676  2.067 0.039
Purity                 1.108 3.027    1.256   0.258       35.470  0.882 0.378
FAM83H                 0.018 1.019    0.430   0.439        2.365  0.043 0.966
                      signif
`Macrophage M1_XCELL`       
Age                         
RaceWhite                  *
Purity                      
FAM83H                      
Rsquare = 0.082 (max possible = 7.29e-01 )
Likelihood ratio test p = 1.98e-01 
Wald test p = 3.03e-01 
Score (logrank) test p = 2.4e-01 

Macrophage M1_XCELL in UCS (n=57):
Model: Surv(OS, EVENT) ~ `Macrophage M1_XCELL` + Age + Race + Purity + `FAM83H` 
52 patients with 32 dying ( 5 missing obs. )
                         coef           HR se(coef) 95%CI_l   95%CI_u      z
`Macrophage M1_XCELL` -14.309        0.000   12.271   0.000 17002.100 -1.166
Age                     0.049        1.050    0.025   0.999     1.104  1.912
RaceBlack              17.775 52404428.231 6610.002   0.000       Inf  0.003
RaceWhite              17.964 63341514.904 6610.002   0.000       Inf  0.003
Purity                 -1.014        0.363    1.204   0.034     3.838 -0.843
FAM83H                  0.001        1.001    0.186   0.696     1.441  0.007
                          p signif
`Macrophage M1_XCELL` 0.244       
Age                   0.056      ·
RaceBlack             0.998       
RaceWhite             0.998       
Purity                0.399       
FAM83H                0.994       
Rsquare = 0.144 (max possible = 9.83e-01 )
Likelihood ratio test p = 2.31e-01 
Wald test p = 3.35e-01 
Score (logrank) test p = 2.33e-01 

Macrophage M1_XCELL in UVM (n=80):
Model: Surv(OS, EVENT) ~ `Macrophage M1_XCELL` + Age + Stage + Gender + Purity + `FAM83H` 
77 patients with 22 dying ( 3 missing obs. )
                        coef           HR se(coef) 95%CI_l      95%CI_u     z
`Macrophage M1_XCELL` 94.328 9.247033e+40   55.550   0.000 1.777568e+88 1.698
Age                    0.047 1.048000e+00    0.021   1.005 1.093000e+00 2.205
Stage3                 0.125 1.134000e+00    0.508   0.419 3.067000e+00 0.247
Stage4                 3.705 4.063000e+01    1.232   3.633 4.544120e+02 3.007
Gendermale             0.460 1.584000e+00    0.492   0.604 4.151000e+00 0.936
Purity                 1.974 7.198000e+00    1.293   0.571 9.074400e+01 1.527
FAM83H                 0.216 1.241000e+00    0.342   0.635 2.428000e+00 0.632
                          p signif
`Macrophage M1_XCELL` 0.089      ·
Age                   0.027      *
Stage3                0.805       
Stage4                0.003     **
Gendermale            0.349       
Purity                0.127       
FAM83H                0.528       
Rsquare = 0.284 (max possible = 8.72e-01 )
Likelihood ratio test p = 5.66e-04 
Wald test p = 3.48e-03 
Score (logrank) test p = 2.46e-09 

Macrophage M2_CIBERSORT in ACC (n=79):
Model: Surv(OS, EVENT) ~ `Macrophage M2_CIBERSORT` + Age + Gender + Race + Purity + `FAM83H` 
64 patients with 24 dying ( 15 missing obs. )
                            coef           HR  se(coef) 95%CI_l 95%CI_u      z
`Macrophage M2_CIBERSORT` -0.945        0.389     1.889   0.010  15.763 -0.500
Age                        0.010        1.010     0.014   0.983   1.038  0.748
Gendermale                 0.780        2.181     0.445   0.912   5.216  1.753
RaceBlack                 -0.375        0.687 14377.456   0.000     Inf  0.000
RaceWhite                 16.737 18567141.901 12539.611   0.000     Inf  0.001
Purity                    -0.035        0.966     2.317   0.010  90.573 -0.015
FAM83H                     0.626        1.870     0.214   1.229   2.844  2.926
                              p signif
`Macrophage M2_CIBERSORT` 0.617       
Age                       0.455       
Gendermale                0.080      ·
RaceBlack                 1.000   <NA>
RaceWhite                 0.999       
Purity                    0.988       
FAM83H                    0.003     **
Rsquare = 0.21 (max possible = 9.38e-01 )
Likelihood ratio test p = 3.46e-02 
Wald test p = 6.23e-02 
Score (logrank) test p = 2.39e-02 

Macrophage M2_CIBERSORT in BLCA (n=408):
Model: Surv(OS, EVENT) ~ `Macrophage M2_CIBERSORT` + Age + Stage + Gender + Race + Purity + `FAM83H` 
348 patients with 160 dying ( 60 missing obs. )
                            coef          HR se(coef) 95%CI_l 95%CI_u      z
`Macrophage M2_CIBERSORT`  1.526       4.600    0.755   1.047  20.217  2.020
Age                        0.032       1.033    0.009   1.016   1.050  3.768
Stage2                    14.863 2849152.192 1807.036   0.000     Inf  0.008
Stage3                    15.222 4081102.202 1807.036   0.000     Inf  0.008
Stage4                    15.801 7284707.212 1807.036   0.000     Inf  0.009
Gendermale                -0.183       0.833    0.179   0.587   1.183 -1.021
RaceBlack                  0.684       1.981    0.447   0.824   4.762  1.529
RaceWhite                  0.074       1.077    0.357   0.535   2.169  0.209
Purity                     0.193       1.212    0.344   0.618   2.377  0.560
FAM83H                     0.003       1.003    0.099   0.826   1.219  0.034
                              p signif
`Macrophage M2_CIBERSORT` 0.043      *
Age                       0.000    ***
Stage2                    0.993       
Stage3                    0.993       
Stage4                    0.993       
Gendermale                0.307       
RaceBlack                 0.126       
RaceWhite                 0.835       
Purity                    0.575       
FAM83H                    0.973       
Rsquare = 0.141 (max possible = 9.91e-01 )
Likelihood ratio test p = 8.4e-08 
Wald test p = 4.67e-07 
Score (logrank) test p = 1.38e-07 

Macrophage M2_CIBERSORT in BRCA (n=1100):
Model: Surv(OS, EVENT) ~ `Macrophage M2_CIBERSORT` + Age + Stage + Gender + Race + Purity + `FAM83H` 
878 patients with 121 dying ( 222 missing obs. )
                            coef     HR se(coef) 95%CI_l 95%CI_u      z     p
`Macrophage M2_CIBERSORT`  2.422 11.270    0.853   2.116  60.010  2.839 0.005
Age                        0.033  1.034    0.008   1.018   1.049  4.310 0.000
Stage2                     0.460  1.584    0.304   0.873   2.876  1.513 0.130
Stage3                     1.181  3.259    0.314   1.763   6.027  3.767 0.000
Stage4                     2.663 14.335    0.393   6.642  30.941  6.784 0.000
Gendermale                -0.174  0.841    1.012   0.116   6.105 -0.172 0.864
RaceBlack                 -0.018  0.983    0.621   0.291   3.319 -0.028 0.977
RaceWhite                 -0.326  0.722    0.599   0.223   2.334 -0.544 0.586
Purity                     0.318  1.375    0.440   0.580   3.257  0.724 0.469
FAM83H                    -0.012  0.988    0.126   0.772   1.265 -0.093 0.926
                          signif
`Macrophage M2_CIBERSORT`     **
Age                          ***
Stage2                          
Stage3                       ***
Stage4                       ***
Gendermale                      
RaceBlack                       
RaceWhite                       
Purity                          
FAM83H                          
Rsquare = 0.089 (max possible = 7.85e-01 )
Likelihood ratio test p = 2.14e-13 
Wald test p = 3.31e-16 
Score (logrank) test p = 2.17e-22 

Macrophage M2_CIBERSORT in BRCA-Basal (n=191):
Model: Surv(OS, EVENT) ~ `Macrophage M2_CIBERSORT` + Age + Stage + Race + Purity + `FAM83H` 
163 patients with 24 dying ( 28 missing obs. )
                            coef           HR se(coef) 95%CI_l  95%CI_u      z
`Macrophage M2_CIBERSORT`  3.524 3.392700e+01    2.443   0.282 4077.779  1.442
Age                        0.000 1.000000e+00    0.018   0.965    1.037  0.017
Stage2                    18.667 1.279806e+08 6430.551   0.000      Inf  0.003
Stage3                    19.888 4.336621e+08 6430.551   0.000      Inf  0.003
Stage4                    21.894 3.222935e+09 6430.551   0.000      Inf  0.003
RaceBlack                 -1.257 2.850000e-01    1.180   0.028    2.877 -1.065
RaceWhite                 -1.547 2.130000e-01    1.194   0.021    2.208 -1.296
Purity                     0.415 1.514000e+00    1.007   0.211   10.887  0.412
FAM83H                     0.438 1.550000e+00    0.311   0.842    2.853  1.406
                              p signif
`Macrophage M2_CIBERSORT` 0.149       
Age                       0.987       
Stage2                    0.998       
Stage3                    0.998       
Stage4                    0.997       
RaceBlack                 0.287       
RaceWhite                 0.195       
Purity                    0.680       
FAM83H                    0.160       
Rsquare = 0.176 (max possible = 7.18e-01 )
Likelihood ratio test p = 2.45e-04 
Wald test p = 4.25e-03 
Score (logrank) test p = 1.81e-06 

Macrophage M2_CIBERSORT in BRCA-Her2 (n=82):
Model: Surv(OS, EVENT) ~ `Macrophage M2_CIBERSORT` + Age + Stage + Race + Purity + `FAM83H` 
59 patients with 11 dying ( 23 missing obs. )
                            coef           HR    se(coef) 95%CI_l  95%CI_u
`Macrophage M2_CIBERSORT`  1.513 4.543000e+00       3.073   0.011 1875.845
Age                        0.022 1.022000e+00       0.029   0.966    1.081
Stage2                    18.132 7.492088e+07   14594.183   0.000      Inf
Stage3                    20.322 6.693416e+08   14594.183   0.000      Inf
Stage4                    52.491 6.257382e+22 1663053.396   0.000      Inf
RaceBlack                 -3.083 4.600000e-02       1.808   0.001    1.585
RaceWhite                 -2.041 1.300000e-01       1.515   0.007    2.530
Purity                     3.738 4.200100e+01       2.623   0.246 7178.639
FAM83H                    -0.647 5.240000e-01       0.634   0.151    1.815
                               z     p signif
`Macrophage M2_CIBERSORT`  0.492 0.622       
Age                        0.769 0.442       
Stage2                     0.001 0.999       
Stage3                     0.001 0.999       
Stage4                     0.000 1.000   <NA>
RaceBlack                 -1.705 0.088      ·
RaceWhite                 -1.347 0.178       
Purity                     1.425 0.154       
FAM83H                    -1.020 0.308       
Rsquare = 0.383 (max possible = 6.68e-01 )
Likelihood ratio test p = 7.92e-04 
Wald test p = 9.9e-01 
Score (logrank) test p = 1.1e-13 

Macrophage M2_CIBERSORT in BRCA-LumA (n=568):
Model: Surv(OS, EVENT) ~ `Macrophage M2_CIBERSORT` + Age + Stage + Gender + Race + Purity + `FAM83H` 
464 patients with 55 dying ( 104 missing obs. )
                             coef     HR se(coef) 95%CI_l 95%CI_u      z     p
`Macrophage M2_CIBERSORT`   2.453 11.628    1.446   0.683 198.002  1.696 0.090
Age                         0.047  1.048    0.012   1.024   1.073  3.939 0.000
Stage2                      0.399  1.490    0.378   0.710   3.128  1.055 0.291
Stage3                      0.896  2.449    0.398   1.123   5.342  2.251 0.024
Stage4                      2.280  9.773    0.600   3.014  31.690  3.798 0.000
Gendermale                -15.630  0.000 3475.935   0.000     Inf -0.004 0.996
RaceBlack                  -0.667  0.513    1.188   0.050   5.271 -0.561 0.575
RaceWhite                   0.084  1.087    1.041   0.141   8.364  0.080 0.936
Purity                      0.141  1.152    0.644   0.326   4.069  0.219 0.827
FAM83H                      0.031  1.031    0.201   0.696   1.528  0.154 0.878
                          signif
`Macrophage M2_CIBERSORT`      ·
Age                          ***
Stage2                          
Stage3                         *
Stage4                       ***
Gendermale                      
RaceBlack                       
RaceWhite                       
Purity                          
FAM83H                          
Rsquare = 0.076 (max possible = 6.81e-01 )
Likelihood ratio test p = 7.08e-05 
Wald test p = 3.38e-05 
Score (logrank) test p = 5.05e-07 

Macrophage M2_CIBERSORT in BRCA-LumB (n=219):
Model: Surv(OS, EVENT) ~ `Macrophage M2_CIBERSORT` + Age + Stage + Gender + Race + Purity + `FAM83H` 
157 patients with 25 dying ( 62 missing obs. )
                            coef           HR se(coef) 95%CI_l    95%CI_u
`Macrophage M2_CIBERSORT`  7.199     1337.518    2.461  10.744 166513.579
Age                        0.050        1.052    0.022   1.007      1.099
Stage2                     0.636        1.888    1.065   0.234     15.225
Stage3                     1.413        4.108    1.068   0.507     33.300
Stage4                     2.490       12.061    1.184   1.184    122.846
Gendermale                 0.668        1.949    1.164   0.199     19.098
RaceBlack                 16.737 18578168.531 7238.841   0.000        Inf
RaceWhite                 15.863  7747071.147 7238.841   0.000        Inf
Purity                    -0.078        0.925    1.518   0.047     18.123
FAM83H                    -0.310        0.734    0.282   0.422      1.276
                               z     p signif
`Macrophage M2_CIBERSORT`  2.925 0.003     **
Age                        2.263 0.024      *
Stage2                     0.597 0.551       
Stage3                     1.323 0.186       
Stage4                     2.103 0.035      *
Gendermale                 0.573 0.566       
RaceBlack                  0.002 0.998       
RaceWhite                  0.002 0.998       
Purity                    -0.052 0.959       
FAM83H                    -1.097 0.273       
Rsquare = 0.166 (max possible = 6.98e-01 )
Likelihood ratio test p = 1.47e-03 
Wald test p = 7.5e-03 
Score (logrank) test p = 1.33e-03 

Macrophage M2_CIBERSORT in CESC (n=306):
Model: Surv(OS, EVENT) ~ `Macrophage M2_CIBERSORT` + Age + Race + Purity + `FAM83H` 
227 patients with 55 dying ( 79 missing obs. )
                            coef    HR se(coef) 95%CI_l 95%CI_u      z     p
`Macrophage M2_CIBERSORT` -0.140 0.869    1.813   0.025  30.358 -0.077 0.938
Age                        0.013 1.013    0.010   0.993   1.032  1.286 0.198
RaceBlack                  0.708 2.029    1.081   0.244  16.889  0.654 0.513
RaceWhite                  0.548 1.729    1.024   0.232  12.871  0.535 0.593
Purity                     0.591 1.806    0.767   0.402   8.120  0.771 0.441
FAM83H                     0.380 1.462    0.206   0.977   2.187  1.847 0.065
                          signif
`Macrophage M2_CIBERSORT`       
Age                             
RaceBlack                       
RaceWhite                       
Purity                          
FAM83H                         ·
Rsquare = 0.029 (max possible = 8.91e-01 )
Likelihood ratio test p = 3.55e-01 
Wald test p = 3.76e-01 
Score (logrank) test p = 3.66e-01 

Macrophage M2_CIBERSORT in CHOL (n=36):
Model: Surv(OS, EVENT) ~ `Macrophage M2_CIBERSORT` + Age + Stage + Gender + Race + Purity + `FAM83H` 
36 patients with 18 dying ( 0 missing obs. )
                             coef     HR se(coef) 95%CI_l 95%CI_u      z     p
`Macrophage M2_CIBERSORT`  -8.829  0.000    3.728   0.000   0.218 -2.368 0.018
Age                         0.039  1.040    0.023   0.994   1.088  1.698 0.090
Stage2                      1.201  3.325    0.696   0.850  13.001  1.727 0.084
Stage3                    -25.709  0.000 8861.805   0.000     Inf -0.003 0.998
Stage4                      2.765 15.877    0.895   2.749  91.708  3.090 0.002
Gendermale                  0.401  1.494    0.633   0.432   5.169  0.634 0.526
RaceBlack                   2.208  9.094    1.606   0.391 211.528  1.375 0.169
RaceWhite                  -1.202  0.301    0.889   0.053   1.716 -1.352 0.176
Purity                      1.232  3.429    1.527   0.172  68.439  0.807 0.420
FAM83H                     -1.882  0.152    0.514   0.056   0.417 -3.665 0.000
                          signif
`Macrophage M2_CIBERSORT`      *
Age                            ·
Stage2                         ·
Stage3                          
Stage4                        **
Gendermale                      
RaceBlack                       
RaceWhite                       
Purity                          
FAM83H                       ***
Rsquare = 0.52 (max possible = 9.46e-01 )
Likelihood ratio test p = 3.21e-03 
Wald test p = 4.46e-02 
Score (logrank) test p = 8.97e-04 

Macrophage M2_CIBERSORT in COAD (n=458):
Model: Surv(OS, EVENT) ~ `Macrophage M2_CIBERSORT` + Age + Stage + Gender + Race + Purity + `FAM83H` 
236 patients with 58 dying ( 222 missing obs. )
                            coef    HR se(coef) 95%CI_l 95%CI_u      z     p
`Macrophage M2_CIBERSORT` -0.255 0.775    1.560   0.036  16.494 -0.163 0.870
Age                        0.028 1.028    0.013   1.003   1.054  2.188 0.029
Stage2                     0.467 1.595    0.639   0.456   5.577  0.731 0.465
Stage3                     1.098 2.999    0.629   0.874  10.289  1.746 0.081
Stage4                     2.280 9.778    0.635   2.818  33.931  3.592 0.000
Gendermale                 0.309 1.362    0.290   0.771   2.404  1.064 0.287
RaceBlack                 -0.269 0.764    0.857   0.142   4.098 -0.314 0.753
RaceWhite                 -0.206 0.814    0.793   0.172   3.849 -0.259 0.795
Purity                    -0.427 0.653    0.654   0.181   2.353 -0.652 0.514
FAM83H                    -0.134 0.875    0.224   0.564   1.356 -0.598 0.550
                          signif
`Macrophage M2_CIBERSORT`       
Age                            *
Stage2                          
Stage3                         ·
Stage4                       ***
Gendermale                      
RaceBlack                       
RaceWhite                       
Purity                          
FAM83H                          
Rsquare = 0.127 (max possible = 8.97e-01 )
Likelihood ratio test p = 3.91e-04 
Wald test p = 2.64e-04 
Score (logrank) test p = 3.4e-05 

Macrophage M2_CIBERSORT in DLBC (n=48):
Model: Surv(OS, EVENT) ~ `Macrophage M2_CIBERSORT` + Age + Gender + Race + Purity + `FAM83H` 
41 patients with 5 dying ( 7 missing obs. )
                            coef           HR se(coef) 95%CI_l      95%CI_u
`Macrophage M2_CIBERSORT` 24.042 2.763052e+10   22.838   0.000 7.606455e+29
Age                       -0.034 9.670000e-01    0.050   0.876 1.067000e+00
Gendermale                -0.863 4.220000e-01    1.566   0.020 9.072000e+00
RaceBlack                 -2.323 9.800000e-02    2.369   0.001 1.018100e+01
RaceWhite                 -2.697 6.700000e-02    1.761   0.002 2.127000e+00
Purity                    -0.849 4.280000e-01    2.855   0.002 1.152260e+02
FAM83H                     1.560 4.760000e+00    0.837   0.924 2.453000e+01
                               z     p signif
`Macrophage M2_CIBERSORT`  1.053 0.292       
Age                       -0.673 0.501       
Gendermale                -0.551 0.581       
RaceBlack                 -0.981 0.327       
RaceWhite                 -1.531 0.126       
Purity                    -0.297 0.766       
FAM83H                     1.865 0.062      ·
Rsquare = 0.222 (max possible = 5.58e-01 )
Likelihood ratio test p = 1.73e-01 
Wald test p = 4.8e-01 
Score (logrank) test p = 1.31e-01 

Macrophage M2_CIBERSORT in ESCA (n=185):
Model: Surv(OS, EVENT) ~ `Macrophage M2_CIBERSORT` + Age + Stage + Gender + Race + Purity + `FAM83H` 
140 patients with 47 dying ( 45 missing obs. )
                            coef     HR se(coef) 95%CI_l 95%CI_u      z     p
`Macrophage M2_CIBERSORT`  0.000  1.000    1.830   0.028  36.166  0.000 1.000
Age                        0.007  1.007    0.014   0.979   1.035  0.479 0.632
Stage2                     0.513  1.670    0.678   0.442   6.306  0.756 0.450
Stage3                     1.329  3.776    0.678   1.000  14.265  1.959 0.050
Stage4                     2.827 16.894    0.769   3.741  76.299  3.675 0.000
Gendermale                 0.468  1.597    0.545   0.549   4.645  0.860 0.390
RaceBlack                  0.394  1.483    1.071   0.182  12.092  0.368 0.713
RaceWhite                 -0.122  0.885    0.456   0.362   2.164 -0.268 0.789
Purity                     0.386  1.472    0.789   0.313   6.910  0.490 0.624
FAM83H                    -0.180  0.835    0.159   0.611   1.141 -1.133 0.257
                          signif
`Macrophage M2_CIBERSORT`   <NA>
Age                             
Stage2                          
Stage3                         ·
Stage4                       ***
Gendermale                      
RaceBlack                       
RaceWhite                       
Purity                          
FAM83H                          
Rsquare = 0.148 (max possible = 9.32e-01 )
Likelihood ratio test p = 1.28e-02 
Wald test p = 6.68e-03 
Score (logrank) test p = 5.66e-04 

Macrophage M2_CIBERSORT in GBM (n=153):
Model: Surv(OS, EVENT) ~ `Macrophage M2_CIBERSORT` + Age + Gender + Race + Purity + `FAM83H` 
135 patients with 108 dying ( 18 missing obs. )
                            coef    HR se(coef) 95%CI_l 95%CI_u      z     p
`Macrophage M2_CIBERSORT` -2.864 0.057    1.151   0.006   0.544 -2.488 0.013
Age                        0.031 1.031    0.008   1.015   1.048  3.697 0.000
Gendermale                -0.096 0.908    0.218   0.592   1.393 -0.441 0.659
RaceBlack                  0.182 1.200    0.747   0.277   5.192  0.244 0.807
RaceWhite                 -0.498 0.607    0.635   0.175   2.108 -0.785 0.432
Purity                    -1.036 0.355    0.600   0.109   1.150 -1.727 0.084
FAM83H                     0.407 1.503    0.187   1.042   2.168  2.178 0.029
                          signif
`Macrophage M2_CIBERSORT`      *
Age                          ***
Gendermale                      
RaceBlack                       
RaceWhite                       
Purity                         ·
FAM83H                         *
Rsquare = 0.194 (max possible = 9.98e-01 )
Likelihood ratio test p = 1.35e-04 
Wald test p = 3.77e-04 
Score (logrank) test p = 2.66e-04 

Macrophage M2_CIBERSORT in HNSC (n=522):
Model: Surv(OS, EVENT) ~ `Macrophage M2_CIBERSORT` + Age + Stage + Gender + Race + Purity + `FAM83H` 
411 patients with 176 dying ( 111 missing obs. )
                            coef    HR se(coef) 95%CI_l 95%CI_u      z     p
`Macrophage M2_CIBERSORT` -0.268 0.765    1.012   0.105   5.562 -0.265 0.791
Age                        0.022 1.023    0.008   1.007   1.038  2.911 0.004
Stage2                     0.617 1.854    0.544   0.639   5.380  1.135 0.256
Stage3                     0.859 2.360    0.537   0.823   6.766  1.598 0.110
Stage4                     1.264 3.540    0.510   1.302   9.627  2.477 0.013
Gendermale                -0.244 0.784    0.173   0.559   1.099 -1.413 0.158
RaceBlack                  0.138 1.148    0.559   0.384   3.432  0.247 0.805
RaceWhite                 -0.246 0.782    0.511   0.287   2.130 -0.481 0.631
Purity                    -0.053 0.948    0.364   0.464   1.936 -0.146 0.884
FAM83H                     0.037 1.038    0.125   0.812   1.327  0.298 0.765
                          signif
`Macrophage M2_CIBERSORT`       
Age                           **
Stage2                          
Stage3                          
Stage4                         *
Gendermale                      
RaceBlack                       
RaceWhite                       
Purity                          
FAM83H                          
Rsquare = 0.07 (max possible = 9.89e-01 )
Likelihood ratio test p = 9.58e-04 
Wald test p = 2.45e-03 
Score (logrank) test p = 1.8e-03 

Macrophage M2_CIBERSORT in HNSC-HPV+ (n=98):
Model: Surv(OS, EVENT) ~ `Macrophage M2_CIBERSORT` + Age + Stage + Gender + Race + Purity + `FAM83H` 
65 patients with 23 dying ( 33 missing obs. )
                            coef           HR  se(coef) 95%CI_l     95%CI_u
`Macrophage M2_CIBERSORT`  9.512 1.352132e+04     3.307  20.707 8829317.081
Age                       -0.010 9.900000e-01     0.027   0.940       1.043
Stage2                    18.655 1.264100e+08  7283.944   0.000         Inf
Stage3                    17.779 5.263142e+07  7283.944   0.000         Inf
Stage4                    18.592 1.187091e+08  7283.944   0.000         Inf
Gendermale                -0.417 6.590000e-01     0.539   0.229       1.897
RaceBlack                 21.062 1.403838e+09 22622.024   0.000         Inf
RaceWhite                 19.495 2.927281e+08 22622.024   0.000         Inf
Purity                    -2.142 1.170000e-01     1.145   0.012       1.108
FAM83H                     0.458 1.581000e+00     0.352   0.793       3.154
                               z     p signif
`Macrophage M2_CIBERSORT`  2.876 0.004     **
Age                       -0.363 0.716       
Stage2                     0.003 0.998       
Stage3                     0.002 0.998       
Stage4                     0.003 0.998       
Gendermale                -0.773 0.440       
RaceBlack                  0.001 0.999       
RaceWhite                  0.001 0.999       
Purity                    -1.870 0.061      ·
FAM83H                     1.301 0.193       
Rsquare = 0.235 (max possible = 9.17e-01 )
Likelihood ratio test p = 6.62e-02 
Wald test p = 1.97e-01 
Score (logrank) test p = 1.64e-01 

Macrophage M2_CIBERSORT in HNSC-HPV- (n=422):
Model: Surv(OS, EVENT) ~ `Macrophage M2_CIBERSORT` + Age + Stage + Gender + Race + Purity + `FAM83H` 
346 patients with 153 dying ( 76 missing obs. )
                            coef    HR se(coef) 95%CI_l 95%CI_u      z     p
`Macrophage M2_CIBERSORT` -1.453 0.234    1.112   0.026   2.068 -1.307 0.191
Age                        0.027 1.028    0.009   1.011   1.045  3.227 0.001
Stage2                     0.383 1.466    0.554   0.495   4.339  0.691 0.490
Stage3                     0.723 2.060    0.541   0.713   5.951  1.335 0.182
Stage4                     1.178 3.248    0.513   1.189   8.876  2.297 0.022
Gendermale                -0.294 0.745    0.183   0.520   1.067 -1.608 0.108
RaceBlack                 -0.002 0.998    0.564   0.331   3.013 -0.003 0.998
RaceWhite                 -0.424 0.654    0.513   0.239   1.789 -0.826 0.409
Purity                     0.169 1.185    0.398   0.543   2.584  0.426 0.670
FAM83H                    -0.058 0.944    0.139   0.719   1.239 -0.414 0.679
                          signif
`Macrophage M2_CIBERSORT`       
Age                           **
Stage2                          
Stage3                          
Stage4                         *
Gendermale                      
RaceBlack                       
RaceWhite                       
Purity                          
FAM83H                          
Rsquare = 0.09 (max possible = 9.89e-01 )
Likelihood ratio test p = 3.37e-04 
Wald test p = 1.09e-03 
Score (logrank) test p = 8.74e-04 

Macrophage M2_CIBERSORT in KICH (n=66):
Model: Surv(OS, EVENT) ~ `Macrophage M2_CIBERSORT` + Age + Stage + Gender + Race + Purity + `FAM83H` 
63 patients with 9 dying ( 3 missing obs. )
                             coef           HR se(coef)      95%CI_l
`Macrophage M2_CIBERSORT`   0.453 1.573000e+00    2.388        0.015
Age                         0.082 1.085000e+00    0.029        1.025
Stage2                     16.121 1.002709e+07    0.849  1897895.280
Stage3                     17.251 3.104013e+07    0.782  6704668.651
Stage4                     19.496 2.931877e+08    0.915 48756666.891
Gendermale                 -1.205 3.000000e-01    0.735        0.071
RaceBlack                 -17.348 0.000000e+00 6368.144        0.000
RaceWhite                  -2.369 9.400000e-02    1.176        0.009
Purity                      4.091 5.980200e+01    4.344        0.012
FAM83H                     -0.581 5.590000e-01    0.405        0.253
                               95%CI_u      z     p signif
`Macrophage M2_CIBERSORT` 1.695150e+02  0.190 0.850       
Age                       1.149000e+00  2.815 0.005     **
Stage2                    5.297585e+07 18.982 0.000    ***
Stage3                    1.437043e+08 22.063 0.000    ***
Stage4                    1.763022e+09 21.300 0.000    ***
Gendermale                1.264000e+00 -1.641 0.101       
RaceBlack                          Inf -0.003 0.998       
RaceWhite                 9.370000e-01 -2.015 0.044      *
Purity                    2.978731e+05  0.942 0.346       
FAM83H                    1.237000e+00 -1.434 0.151       
Rsquare = 0.36 (max possible = 6.71e-01 )
Likelihood ratio test p = 1.75e-03 
Wald test p = 4e-277 
Score (logrank) test p = 1.77e-08 

Macrophage M2_CIBERSORT in KIRC (n=533):
Model: Surv(OS, EVENT) ~ `Macrophage M2_CIBERSORT` + Age + Stage + Gender + Race + Purity + `FAM83H` 
450 patients with 138 dying ( 83 missing obs. )
                            coef    HR se(coef) 95%CI_l 95%CI_u      z     p
`Macrophage M2_CIBERSORT`  0.182 1.199    0.774   0.263   5.466  0.235 0.815
Age                        0.035 1.035    0.008   1.018   1.053  4.136 0.000
Stage2                     0.225 1.253    0.346   0.636   2.468  0.651 0.515
Stage3                     0.837 2.309    0.235   1.457   3.659  3.563 0.000
Stage4                     1.779 5.925    0.220   3.852   9.114  8.097 0.000
Gendermale                -0.090 0.914    0.185   0.636   1.313 -0.489 0.625
RaceBlack                  0.157 1.171    1.057   0.147   9.293  0.149 0.882
RaceWhite                  0.061 1.063    1.021   0.144   7.864  0.060 0.952
Purity                     0.002 1.002    0.368   0.488   2.060  0.006 0.995
FAM83H                    -0.083 0.920    0.118   0.731   1.159 -0.706 0.480
                          signif
`Macrophage M2_CIBERSORT`       
Age                          ***
Stage2                          
Stage3                       ***
Stage4                       ***
Gendermale                      
RaceBlack                       
RaceWhite                       
Purity                          
FAM83H                          
Rsquare = 0.175 (max possible = 9.65e-01 )
Likelihood ratio test p = 2.59e-14 
Wald test p = 2.39e-14 
Score (logrank) test p = 1.48e-17 

Macrophage M2_CIBERSORT in KIRP (n=290):
Model: Surv(OS, EVENT) ~ `Macrophage M2_CIBERSORT` + Age + Stage + Gender + Race + Purity + `FAM83H` 
219 patients with 34 dying ( 71 missing obs. )
                            coef     HR se(coef) 95%CI_l 95%CI_u      z     p
`Macrophage M2_CIBERSORT` -1.563  0.210    1.349   0.015   2.948 -1.158 0.247
Age                        0.008  1.008    0.016   0.977   1.040  0.491 0.623
Stage2                    -0.293  0.746    1.059   0.094   5.945 -0.277 0.782
Stage3                     1.559  4.755    0.432   2.038  11.096  3.606 0.000
Stage4                     2.518 12.398    0.529   4.393  34.989  4.756 0.000
Gendermale                -0.438  0.645    0.397   0.296   1.406 -1.103 0.270
RaceBlack                 -1.793  0.166    1.223   0.015   1.829 -1.466 0.143
RaceWhite                 -1.812  0.163    1.205   0.015   1.732 -1.504 0.133
Purity                    -0.292  0.747    0.752   0.171   3.262 -0.388 0.698
FAM83H                    -0.069  0.934    0.209   0.620   1.405 -0.330 0.742
                          signif
`Macrophage M2_CIBERSORT`       
Age                             
Stage2                          
Stage3                       ***
Stage4                       ***
Gendermale                      
RaceBlack                       
RaceWhite                       
Purity                          
FAM83H                          
Rsquare = 0.168 (max possible = 7.58e-01 )
Likelihood ratio test p = 1.47e-05 
Wald test p = 4.28e-06 
Score (logrank) test p = 7.22e-10 

Macrophage M2_CIBERSORT in LGG (n=516):
Model: Surv(OS, EVENT) ~ `Macrophage M2_CIBERSORT` + Age + Gender + Race + Purity + `FAM83H` 
463 patients with 112 dying ( 53 missing obs. )
                            coef          HR se(coef) 95%CI_l 95%CI_u      z
`Macrophage M2_CIBERSORT`  1.070       2.917    0.657   0.805  10.563  1.630
Age                        0.060       1.061    0.008   1.045   1.079  7.305
Gendermale                 0.117       1.124    0.196   0.766   1.649  0.596
RaceBlack                 15.456 5156816.441 1942.853   0.000     Inf  0.008
RaceWhite                 15.478 5273140.975 1942.853   0.000     Inf  0.008
Purity                    -0.940       0.390    0.434   0.167   0.915 -2.165
FAM83H                     0.003       1.003    0.182   0.703   1.433  0.019
                              p signif
`Macrophage M2_CIBERSORT` 0.103       
Age                       0.000    ***
Gendermale                0.551       
RaceBlack                 0.994       
RaceWhite                 0.994       
Purity                    0.030      *
FAM83H                    0.985       
Rsquare = 0.141 (max possible = 9.07e-01 )
Likelihood ratio test p = 1.17e-12 
Wald test p = 1.92e-12 
Score (logrank) test p = 1.07e-13 

Macrophage M2_CIBERSORT in LIHC (n=371):
Model: Surv(OS, EVENT) ~ `Macrophage M2_CIBERSORT` + Age + Stage + Gender + Race + Purity + `FAM83H` 
310 patients with 106 dying ( 61 missing obs. )
                            coef    HR se(coef) 95%CI_l 95%CI_u      z     p
`Macrophage M2_CIBERSORT`  1.245 3.472    0.888   0.609  19.808  1.401 0.161
Age                        0.010 1.010    0.008   0.994   1.026  1.201 0.230
Stage2                     0.334 1.396    0.261   0.838   2.327  1.281 0.200
Stage3                     0.953 2.592    0.234   1.638   4.102  4.067 0.000
Stage4                     1.576 4.835    0.622   1.430  16.351  2.535 0.011
Gendermale                -0.151 0.860    0.229   0.549   1.346 -0.661 0.509
RaceBlack                  0.931 2.538    0.487   0.977   6.593  1.912 0.056
RaceWhite                 -0.027 0.973    0.243   0.605   1.566 -0.113 0.910
Purity                     0.537 1.711    0.472   0.678   4.317  1.138 0.255
FAM83H                     0.059 1.060    0.111   0.854   1.317  0.531 0.595
                          signif
`Macrophage M2_CIBERSORT`       
Age                             
Stage2                          
Stage3                       ***
Stage4                         *
Gendermale                      
RaceBlack                      ·
RaceWhite                       
Purity                          
FAM83H                          
Rsquare = 0.091 (max possible = 9.66e-01 )
Likelihood ratio test p = 1.01e-03 
Wald test p = 5.89e-04 
Score (logrank) test p = 2.17e-04 

Macrophage M2_CIBERSORT in LUAD (n=515):
Model: Surv(OS, EVENT) ~ `Macrophage M2_CIBERSORT` + Age + Stage + Gender + Race + Purity + `FAM83H` 
421 patients with 150 dying ( 94 missing obs. )
                            coef           HR se(coef) 95%CI_l 95%CI_u      z
`Macrophage M2_CIBERSORT`  0.793        2.211    0.804   0.457  10.687  0.987
Age                        0.006        1.006    0.009   0.988   1.024  0.675
Stage2                     0.837        2.309    0.202   1.555   3.431  4.145
Stage3                     0.968        2.633    0.219   1.713   4.049  4.411
Stage4                     0.998        2.713    0.334   1.409   5.224  2.985
Gendermale                -0.039        0.962    0.172   0.686   1.348 -0.226
RaceBlack                 16.125 10070419.181 1912.778   0.000     Inf  0.008
RaceWhite                 16.292 11899862.943 1912.778   0.000     Inf  0.009
Purity                     0.515        1.674    0.346   0.850   3.298  1.489
FAM83H                     0.158        1.171    0.101   0.962   1.426  1.573
                              p signif
`Macrophage M2_CIBERSORT` 0.324       
Age                       0.500       
Stage2                    0.000    ***
Stage3                    0.000    ***
Stage4                    0.003     **
Gendermale                0.821       
RaceBlack                 0.993       
RaceWhite                 0.993       
Purity                    0.137       
FAM83H                    0.116       
Rsquare = 0.103 (max possible = 9.74e-01 )
Likelihood ratio test p = 1.5e-06 
Wald test p = 1.82e-05 
Score (logrank) test p = 2e-06 

Macrophage M2_CIBERSORT in LUSC (n=501):
Model: Surv(OS, EVENT) ~ `Macrophage M2_CIBERSORT` + Age + Stage + Gender + Race + Purity + `FAM83H` 
370 patients with 161 dying ( 131 missing obs. )
                            coef    HR se(coef) 95%CI_l 95%CI_u      z     p
`Macrophage M2_CIBERSORT`  1.381 3.978    0.826   0.788  20.075  1.672 0.095
Age                        0.015 1.015    0.009   0.997   1.034  1.596 0.110
Stage2                     0.203 1.225    0.190   0.844   1.779  1.068 0.285
Stage3                     0.580 1.786    0.218   1.164   2.740  2.656 0.008
Stage4                     0.631 1.880    0.797   0.394   8.958  0.792 0.428
Gendermale                 0.394 1.482    0.194   1.014   2.168  2.031 0.042
RaceBlack                 -0.074 0.929    0.607   0.283   3.050 -0.122 0.903
RaceWhite                 -0.597 0.550    0.564   0.182   1.663 -1.059 0.290
Purity                    -0.422 0.656    0.369   0.318   1.352 -1.143 0.253
FAM83H                     0.136 1.145    0.105   0.931   1.408  1.285 0.199
                          signif
`Macrophage M2_CIBERSORT`      ·
Age                             
Stage2                          
Stage3                        **
Stage4                          
Gendermale                     *
RaceBlack                       
RaceWhite                       
Purity                          
FAM83H                          
Rsquare = 0.062 (max possible = 9.87e-01 )
Likelihood ratio test p = 9.02e-03 
Wald test p = 6.1e-03 
Score (logrank) test p = 5.36e-03 

Macrophage M2_CIBERSORT in MESO (n=87):
Model: Surv(OS, EVENT) ~ `Macrophage M2_CIBERSORT` + Age + Stage + Gender + Race + Purity + `FAM83H` 
85 patients with 72 dying ( 2 missing obs. )
                            coef    HR se(coef) 95%CI_l 95%CI_u      z     p
`Macrophage M2_CIBERSORT`  1.995 7.354    1.258   0.625  86.558  1.586 0.113
Age                        0.021 1.021    0.016   0.990   1.054  1.320 0.187
Stage2                    -0.308 0.735    0.479   0.287   1.879 -0.644 0.520
Stage3                    -0.156 0.856    0.424   0.373   1.965 -0.368 0.713
Stage4                    -0.337 0.714    0.497   0.269   1.891 -0.678 0.497
Gendermale                -0.226 0.798    0.327   0.420   1.514 -0.691 0.490
RaceBlack                 -0.217 0.805    1.546   0.039  16.674 -0.140 0.888
RaceWhite                 -0.747 0.474    1.061   0.059   3.789 -0.704 0.481
Purity                    -1.109 0.330    0.609   0.100   1.088 -1.822 0.069
FAM83H                     0.058 1.060    0.174   0.754   1.491  0.336 0.737
                          signif
`Macrophage M2_CIBERSORT`       
Age                             
Stage2                          
Stage3                          
Stage4                          
Gendermale                      
RaceBlack                       
RaceWhite                       
Purity                         ·
FAM83H                          
Rsquare = 0.087 (max possible = 9.98e-01 )
Likelihood ratio test p = 6.53e-01 
Wald test p = 6.26e-01 
Score (logrank) test p = 6.21e-01 

Macrophage M2_CIBERSORT in OV (n=303):
Model: Surv(OS, EVENT) ~ `Macrophage M2_CIBERSORT` + Age + Race + Purity + `FAM83H` 
238 patients with 153 dying ( 65 missing obs. )
                            coef    HR se(coef) 95%CI_l 95%CI_u      z     p
`Macrophage M2_CIBERSORT`  1.773 5.886    0.719   1.438  24.095  2.465 0.014
Age                        0.039 1.040    0.008   1.023   1.057  4.686 0.000
RaceBlack                 -0.178 0.837    0.579   0.269   2.602 -0.308 0.758
RaceWhite                 -0.335 0.715    0.521   0.258   1.984 -0.644 0.520
Purity                    -0.370 0.691    0.685   0.180   2.645 -0.540 0.589
FAM83H                     0.006 1.006    0.094   0.836   1.211  0.067 0.947
                          signif
`Macrophage M2_CIBERSORT`      *
Age                          ***
RaceBlack                       
RaceWhite                       
Purity                          
FAM83H                          
Rsquare = 0.105 (max possible = 9.97e-01 )
Likelihood ratio test p = 1.96e-04 
Wald test p = 1.71e-04 
Score (logrank) test p = 1.31e-04 

Macrophage M2_CIBERSORT in PAAD (n=179):
Model: Surv(OS, EVENT) ~ `Macrophage M2_CIBERSORT` + Age + Stage + Gender + Race + Purity + `FAM83H` 
165 patients with 89 dying ( 14 missing obs. )
                            coef    HR se(coef) 95%CI_l 95%CI_u      z     p
`Macrophage M2_CIBERSORT` -0.431 0.650    1.233   0.058   7.293 -0.349 0.727
Age                        0.020 1.021    0.011   0.999   1.043  1.874 0.061
Stage2                     0.559 1.749    0.433   0.748   4.088  1.291 0.197
Stage3                    -0.022 0.978    1.093   0.115   8.332 -0.020 0.984
Stage4                     0.078 1.081    0.827   0.214   5.470  0.094 0.925
Gendermale                -0.219 0.803    0.218   0.524   1.230 -1.007 0.314
RaceBlack                  0.225 1.253    0.743   0.292   5.375  0.303 0.762
RaceWhite                  0.467 1.595    0.475   0.629   4.044  0.983 0.326
Purity                    -0.849 0.428    0.456   0.175   1.046 -1.862 0.063
FAM83H                     0.302 1.352    0.128   1.052   1.738  2.354 0.019
                          signif
`Macrophage M2_CIBERSORT`       
Age                            ·
Stage2                          
Stage3                          
Stage4                          
Gendermale                      
RaceBlack                       
RaceWhite                       
Purity                         ·
FAM83H                         *
Rsquare = 0.121 (max possible = 9.91e-01 )
Likelihood ratio test p = 1.88e-02 
Wald test p = 5.07e-02 
Score (logrank) test p = 4.21e-02 

Macrophage M2_CIBERSORT in PCPG (n=181):
Model: Surv(OS, EVENT) ~ `Macrophage M2_CIBERSORT` + Age + Gender + Race + Purity + `FAM83H` 
164 patients with 7 dying ( 17 missing obs. )
                             coef           HR   se(coef) 95%CI_l      95%CI_u
`Macrophage M2_CIBERSORT`   2.117 8.308000e+00      6.151   0.000 1.431055e+06
Age                         0.181 1.198000e+00      0.088   1.008 1.424000e+00
Gendermale                  1.072 2.922000e+00      1.247   0.253 3.369400e+01
RaceBlack                 -12.753 0.000000e+00 377347.975   0.000          Inf
RaceWhite                  17.215 2.994572e+07 377042.944   0.000          Inf
Purity                     25.810 1.618617e+11     11.724  16.967 1.544116e+21
FAM83H                      3.780 4.382900e+01      1.361   3.042 6.314660e+02
                              z     p signif
`Macrophage M2_CIBERSORT` 0.344 0.731       
Age                       2.051 0.040      *
Gendermale                0.860 0.390       
RaceBlack                 0.000 1.000   <NA>
RaceWhite                 0.000 1.000   <NA>
Purity                    2.201 0.028      *
FAM83H                    2.777 0.005     **
Rsquare = 0.219 (max possible = 3.07e-01 )
Likelihood ratio test p = 9.65e-07 
Wald test p = 1.55e-01 
Score (logrank) test p = 4.48e-06 

Macrophage M2_CIBERSORT in PRAD (n=498):
Model: Surv(OS, EVENT) ~ `Macrophage M2_CIBERSORT` + Age + Race + Purity + `FAM83H` 
403 patients with 9 dying ( 95 missing obs. )
                            coef           HR se(coef) 95%CI_l 95%CI_u      z
`Macrophage M2_CIBERSORT` -6.362        0.002    4.784   0.000  20.391 -1.330
Age                        0.012        1.012    0.057   0.906   1.131  0.214
RaceBlack                 15.124  3701076.700 7043.728   0.000     Inf  0.002
RaceWhite                 16.255 11464697.787 7043.728   0.000     Inf  0.002
Purity                     0.898        2.455    1.490   0.132  45.500  0.603
FAM83H                    -0.091        0.913    0.649   0.256   3.258 -0.141
                              p signif
`Macrophage M2_CIBERSORT` 0.184       
Age                       0.831       
RaceBlack                 0.998       
RaceWhite                 0.998       
Purity                    0.547       
FAM83H                    0.888       
Rsquare = 0.012 (max possible = 1.83e-01 )
Likelihood ratio test p = 5.65e-01 
Wald test p = 6.91e-01 
Score (logrank) test p = 6.14e-01 

Macrophage M2_CIBERSORT in READ (n=166):
Model: Surv(OS, EVENT) ~ `Macrophage M2_CIBERSORT` + Age + Stage + Gender + Race + Purity + `FAM83H` 
72 patients with 13 dying ( 94 missing obs. )
                            coef           HR  se(coef) 95%CI_l     95%CI_u
`Macrophage M2_CIBERSORT`  7.370     1587.507     3.864   0.816 3090109.731
Age                        0.087        1.091     0.041   1.006       1.184
Stage2                    -2.081        0.125     1.305   0.010       1.611
Stage3                    -0.406        0.666     0.990   0.096       4.634
Stage4                    -0.858        0.424     1.095   0.050       3.626
Gendermale                -0.362        0.697     0.814   0.141       3.433
RaceBlack                 -0.007        0.993 59739.583   0.000         Inf
RaceWhite                 17.803 53938924.566 59109.423   0.000         Inf
Purity                     0.597        1.816     1.695   0.066      50.309
FAM83H                     0.045        1.046     0.748   0.241       4.530
                               z     p signif
`Macrophage M2_CIBERSORT`  1.907 0.056      ·
Age                        2.113 0.035      *
Stage2                    -1.595 0.111       
Stage3                    -0.411 0.681       
Stage4                    -0.784 0.433       
Gendermale                -0.444 0.657       
RaceBlack                  0.000 1.000   <NA>
RaceWhite                  0.000 1.000   <NA>
Purity                     0.352 0.725       
FAM83H                     0.060 0.952       
Rsquare = 0.27 (max possible = 7.04e-01 )
Likelihood ratio test p = 1.22e-02 
Wald test p = 7.91e-01 
Score (logrank) test p = 1.44e-02 

Macrophage M2_CIBERSORT in SARC (n=260):
Model: Surv(OS, EVENT) ~ `Macrophage M2_CIBERSORT` + Age + Gender + Race + Purity + `FAM83H` 
233 patients with 90 dying ( 27 missing obs. )
                            coef    HR se(coef) 95%CI_l 95%CI_u      z     p
`Macrophage M2_CIBERSORT` -0.065 0.937    0.716   0.230   3.814 -0.091 0.928
Age                        0.025 1.025    0.008   1.009   1.042  2.987 0.003
Gendermale                -0.067 0.935    0.228   0.598   1.462 -0.293 0.769
RaceBlack                 -0.178 0.837    1.097   0.097   7.195 -0.162 0.871
RaceWhite                 -0.500 0.607    1.027   0.081   4.543 -0.486 0.627
Purity                     1.078 2.938    0.598   0.909   9.494  1.801 0.072
FAM83H                     0.156 1.169    0.114   0.935   1.463  1.369 0.171
                          signif
`Macrophage M2_CIBERSORT`       
Age                           **
Gendermale                      
RaceBlack                       
RaceWhite                       
Purity                         ·
FAM83H                          
Rsquare = 0.05 (max possible = 9.75e-01 )
Likelihood ratio test p = 1.02e-01 
Wald test p = 1.32e-01 
Score (logrank) test p = 1.33e-01 

Macrophage M2_CIBERSORT in SKCM (n=471):
Model: Surv(OS, EVENT) ~ `Macrophage M2_CIBERSORT` + Age + Stage + Gender + Race + Purity + `FAM83H` 
390 patients with 186 dying ( 81 missing obs. )
                            coef    HR se(coef) 95%CI_l 95%CI_u      z     p
`Macrophage M2_CIBERSORT` -0.219 0.803    0.628   0.234   2.752 -0.349 0.727
Age                        0.018 1.018    0.005   1.007   1.028  3.326 0.001
Stage2                     0.212 1.236    0.220   0.803   1.901  0.963 0.336
Stage3                     0.624 1.866    0.204   1.250   2.785  3.050 0.002
Stage4                     1.352 3.865    0.351   1.942   7.692  3.849 0.000
Gendermale                -0.091 0.913    0.159   0.668   1.247 -0.572 0.567
RaceWhite                 -1.198 0.302    0.403   0.137   0.664 -2.976 0.003
Purity                     0.975 2.651    0.355   1.322   5.317  2.746 0.006
FAM83H                     0.220 1.247    0.074   1.078   1.441  2.981 0.003
                          signif
`Macrophage M2_CIBERSORT`       
Age                           **
Stage2                          
Stage3                        **
Stage4                       ***
Gendermale                      
RaceWhite                     **
Purity                        **
FAM83H                        **
Rsquare = 0.144 (max possible = 9.92e-01 )
Likelihood ratio test p = 9.29e-10 
Wald test p = 6.9e-10 
Score (logrank) test p = 6.88e-11 

Macrophage M2_CIBERSORT in SKCM-Primary (n=103):
Model: Surv(OS, EVENT) ~ `Macrophage M2_CIBERSORT` + Age + Stage + Gender + Race + Purity + `FAM83H` 
94 patients with 26 dying ( 9 missing obs. )
                            coef           HR se(coef) 95%CI_l 95%CI_u      z
`Macrophage M2_CIBERSORT`  0.561 1.753000e+00    1.886   0.043  70.703  0.297
Age                        0.012 1.013000e+00    0.016   0.981   1.045  0.767
Stage2                    17.383 3.544053e+07 6199.161   0.000     Inf  0.003
Stage3                    17.928 6.108405e+07 6199.161   0.000     Inf  0.003
Stage4                    20.287 6.465350e+08 6199.161   0.000     Inf  0.003
Gendermale                 0.216 1.241000e+00    0.438   0.526   2.929  0.492
RaceWhite                 -1.077 3.410000e-01    0.708   0.085   1.363 -1.522
Purity                     0.470 1.599000e+00    0.993   0.228  11.203  0.473
FAM83H                     0.188 1.206000e+00    0.263   0.721   2.020  0.714
                              p signif
`Macrophage M2_CIBERSORT` 0.766       
Age                       0.443       
Stage2                    0.998       
Stage3                    0.998       
Stage4                    0.997       
Gendermale                0.623       
RaceWhite                 0.128       
Purity                    0.636       
FAM83H                    0.475       
Rsquare = 0.151 (max possible = 8.69e-01 )
Likelihood ratio test p = 8.01e-02 
Wald test p = 7.59e-02 
Score (logrank) test p = 6.86e-03 

Macrophage M2_CIBERSORT in SKCM-Metastasis (n=368):
Model: Surv(OS, EVENT) ~ `Macrophage M2_CIBERSORT` + Age + Stage + Gender + Race + Purity + `FAM83H` 
296 patients with 160 dying ( 72 missing obs. )
                            coef    HR se(coef) 95%CI_l 95%CI_u      z     p
`Macrophage M2_CIBERSORT` -0.365 0.694    0.693   0.179   2.700 -0.527 0.598
Age                        0.020 1.020    0.006   1.009   1.031  3.493 0.000
Stage2                     0.110 1.116    0.231   0.709   1.756  0.474 0.636
Stage3                     0.577 1.780    0.209   1.181   2.683  2.756 0.006
Stage4                     1.121 3.069    0.399   1.403   6.715  2.808 0.005
Gendermale                -0.108 0.898    0.174   0.638   1.263 -0.620 0.535
RaceWhite                 -1.023 0.360    0.606   0.110   1.179 -1.689 0.091
Purity                     1.097 2.996    0.390   1.396   6.429  2.816 0.005
FAM83H                     0.186 1.205    0.080   1.029   1.410  2.315 0.021
                          signif
`Macrophage M2_CIBERSORT`       
Age                          ***
Stage2                          
Stage3                        **
Stage4                        **
Gendermale                      
RaceWhite                      ·
Purity                        **
FAM83H                         *
Rsquare = 0.151 (max possible = 9.95e-01 )
Likelihood ratio test p = 2.05e-07 
Wald test p = 3.44e-07 
Score (logrank) test p = 1.14e-07 

Macrophage M2_CIBERSORT in STAD (n=415):
Model: Surv(OS, EVENT) ~ `Macrophage M2_CIBERSORT` + Age + Stage + Gender + Race + Purity + `FAM83H` 
289 patients with 111 dying ( 126 missing obs. )
                            coef    HR se(coef) 95%CI_l 95%CI_u      z     p
`Macrophage M2_CIBERSORT`  1.520 4.573    1.172   0.459  45.510  1.297 0.195
Age                        0.032 1.033    0.010   1.012   1.054  3.137 0.002
Stage2                     0.575 1.777    0.397   0.817   3.865  1.450 0.147
Stage3                     0.970 2.638    0.366   1.288   5.406  2.651 0.008
Stage4                     1.419 4.132    0.505   1.535  11.123  2.808 0.005
Gendermale                 0.147 1.159    0.212   0.765   1.754  0.695 0.487
RaceBlack                  0.497 1.643    0.454   0.674   4.004  1.093 0.274
RaceWhite                  0.134 1.143    0.248   0.703   1.859  0.538 0.591
Purity                    -0.502 0.606    0.378   0.289   1.271 -1.327 0.185
FAM83H                    -0.214 0.808    0.088   0.679   0.960 -2.417 0.016
                          signif
`Macrophage M2_CIBERSORT`       
Age                           **
[truncated: 436,958 more chars]
