# Supplementary material for: Comprehensive Analysis and Identification of Prognostic Biomarkers and Therapeutic Targets Among FAM83 Family Members for Gastric Cancer
Source: Front Cell Dev Biol. 2021 Nov 19;9:719613. doi: 10.3389/fcell.2021.719613 (PMC8640971; doi:10.3389/fcell.2021.719613)
Supplement: Supplementary file 13 [file Data_Sheet_13.ZIP]

Archive with 86 entries (47 files):
- supplementary raw data of manuscript 719613/
- supplementary raw data of manuscript 719613/Supplementary fig.1/
- supplementary raw data of manuscript 719613/Supplementary fig.1/Supplementary fig.1.csv
- supplementary raw data of manuscript 719613/Supplementary fig.2/
- supplementary raw data of manuscript 719613/Supplementary fig.2/Supplementary fig.2.csv
- supplementary raw data of manuscript 719613/Supplementary fig.3/
- supplementary raw data of manuscript 719613/Supplementary fig.3/Supplementary fig.3.csv
- supplementary raw data of manuscript 719613/Supplementary fig.4/
- supplementary raw data of manuscript 719613/Supplementary fig.4/Supplementary fig.4.csv
- supplementary raw data of manuscript 719613/fig10/
- supplementary raw data of manuscript 719613/fig10/fig10.csv
- supplementary raw data of manuscript 719613/fig11/
- supplementary raw data of manuscript 719613/fig11/FAM83C/
- supplementary raw data of manuscript 719613/fig11/FAM83C/Box diagram/
- supplementary raw data of manuscript 719613/fig11/FAM83C/Box diagram/e2dd693c-ae76-11eb-ac3b-0242ac1c0003.csv
- supplementary raw data of manuscript 719613/fig11/FAM83C/heatmap/
- supplementary raw data of manuscript 719613/fig11/FAM83C/heatmap/f4ea65bc-ae76-11eb-bf03-0242ac1c0003.csv
- supplementary raw data of manuscript 719613/fig11/FAM83D/
- supplementary raw data of manuscript 719613/fig11/FAM83D/Box diagram/
- supplementary raw data of manuscript 719613/fig11/FAM83D/Box diagram/c07790ce-ae77-11eb-aafa-0242ac1c0003.csv
- supplementary raw data of manuscript 719613/fig11/FAM83D/heatmap/
- supplementary raw data of manuscript 719613/fig11/FAM83D/heatmap/78705aa8-ae78-11eb-8843-0242ac1c0003.csv
- supplementary raw data of manuscript 719613/fig11/FAM83G/
- supplementary raw data of manuscript 719613/fig11/FAM83G/Box diagram/
- supplementary raw data of manuscript 719613/fig11/FAM83G/Box diagram/5b0f5900-ae73-11eb-9cf3-0242ac1c0003.csv
- supplementary raw data of manuscript 719613/fig11/FAM83G/heatmap/
- supplementary raw data of manuscript 719613/fig11/FAM83G/heatmap/44ea38c2-ae76-11eb-8e76-0242ac1c0003.csv
- supplementary raw data of manuscript 719613/fig11/FAM83H/
- supplementary raw data of manuscript 719613/fig11/FAM83H/Box diagram/
- supplementary raw data of manuscript 719613/fig11/FAM83H/Box diagram/6c2cfbd2-ae75-11eb-99ae-0242ac1c0003.csv
- supplementary raw data of manuscript 719613/fig11/FAM83H/heatmap/
- supplementary raw data of manuscript 719613/fig11/FAM83H/heatmap/2793a142-ae75-11eb-9ee7-0242ac1c0003.csv
- supplementary raw data of manuscript 719613/fig13/
- supplementary raw data of manuscript 719613/fig13/FAM83C/
- supplementary raw data of manuscript 719613/fig13/FAM83C/CD4+T/
- supplementary raw data of manuscript 719613/fig13/FAM83C/CD4+T/outcome_coxtable.txt
- supplementary raw data of manuscript 719613/fig13/FAM83C/macrophage/
- supplementary raw data of manuscript 719613/fig13/FAM83C/macrophage/outcome_coxtable.txt
- supplementary raw data of manuscript 719613/fig13/FAM83D/
- supplementary raw data of manuscript 719613/fig13/FAM83D/CD4+T/
- supplementary raw data of manuscript 719613/fig13/FAM83D/CD4+T/outcome_coxtable.txt
- supplementary raw data of manuscript 719613/fig13/FAM83D/NK/
- supplementary raw data of manuscript 719613/fig13/FAM83D/NK/outcome_coxtable.txt
- supplementary raw data of manuscript 719613/fig13/FAM83D/macrophage/
- supplementary raw data of manuscript 719613/fig13/FAM83D/macrophage/outcome_coxtable.txt
- supplementary raw data of manuscript 719613/fig13/FAM83G/
- supplementary raw data of manuscript 719613/fig13/FAM83G/NK/
- supplementary raw data of manuscript 719613/fig13/FAM83G/NK/outcome_coxtable.txt
- supplementary raw data of manuscript 719613/fig13/FAM83G/macrophage/
- supplementary raw data of manuscript 719613/fig13/FAM83G/macrophage/outcome_coxtable.txt
- supplementary raw data of manuscript 719613/fig13/FAM83H/
- supplementary raw data of manuscript 719613/fig13/FAM83H/B/
- supplementary raw data of manuscript 719613/fig13/FAM83H/B/outcome_coxtable.txt
- supplementary raw data of manuscript 719613/fig13/FAM83H/NK/
- supplementary raw data of manuscript 719613/fig13/FAM83H/NK/outcome_coxtable.txt
- supplementary raw data of manuscript 719613/fig13/FAM83H/macrophage/
- supplementary raw data of manuscript 719613/fig13/FAM83H/macrophage/outcome_coxtable.txt
- supplementary raw data of manuscript 719613/fig5/
- supplementary raw data of manuscript 719613/fig5/altered_samples.xls
- supplementary raw data of manuscript 719613/fig5/fig5D. correlations of different FAM83 family members in TCGA.csv
- supplementary raw data of manuscript 719613/fig5/mRNA expression z-scores relative to diploid samples (RNA Seq RPKM).xls
- supplementary raw data of manuscript 719613/fig5/mutations.xls
- supplementary raw data of manuscript 719613/fig5/sample_matrix.xls
- supplementary raw data of manuscript 719613/fig5/unaltered_samples.xls
- supplementary raw data of manuscript 719613/fig6/
- supplementary raw data of manuscript 719613/fig6/Co-expressed genes of FAM83A.xls
- supplementary raw data of manuscript 719613/fig6/Co-expressed genes of FAM83B.xls
- supplementary raw data of manuscript 719613/fig6/Co-expressed genes of FAM83C.xls
- supplementary raw data of manuscript 719613/fig6/Co-expressed genes of FAM83D.xls
- supplementary raw data of manuscript 719613/fig6/Co-expressed genes of FAM83E.xls
- supplementary raw data of manuscript 719613/fig6/Co-expressed genes of FAM83F.xls
- supplementary raw data of manuscript 719613/fig6/Co-expressed genes of FAM83G.xls
- supplementary raw data of manuscript 719613/fig6/Co-expressed genes of FAM83H.xls
- supplementary raw data of manuscript 719613/fig6/go-bp.xlsx
- supplementary raw data of manuscript 719613/fig6/go-cc.xlsx
- supplementary raw data of manuscript 719613/fig6/go-mf.xlsx
- supplementary raw data of manuscript 719613/fig6/kegg.xlsx
- supplementary raw data of manuscript 719613/fig6/total 259 genes.xlsx
- supplementary raw data of manuscript 719613/fig9/
- supplementary raw data of manuscript 719613/fig9/fig9.csv
- supplementary raw data of manuscript 719613/table1/
- supplementary raw data of manuscript 719613/table1/go-bp.xlsx
- supplementary raw data of manuscript 719613/table1/go-cc.xlsx
- supplementary raw data of manuscript 719613/table1/go-mf.xlsx
- supplementary raw data of manuscript 719613/table2/
- supplementary raw data of manuscript 719613/table2/kegg.xlsx
