# Supplementary material for: Comprehensive Analysis and Identification of Prognostic Biomarkers and Therapeutic Targets Among FAM83 Family Members for Gastric Cancer
Source: Front Cell Dev Biol. 2021 Nov 19;9:719613. doi: 10.3389/fcell.2021.719613 (PMC8640971; doi:10.3389/fcell.2021.719613)
Supplement: Supplementary file 13 [file Data_Sheet_13.ZIP › supplementary raw data of manuscript 719613/fig5/altered_samples.xls]

## Sheet: Sheet1
stad_tcga:TCGA-BR-6452-01
stad_tcga:TCGA-BR-6454-01
stad_tcga:TCGA-BR-6565-01
stad_tcga:TCGA-BR-6566-01
stad_tcga:TCGA-CG-4437-01
stad_tcga:TCGA-CG-5716-01
stad_tcga:TCGA-D7-6519-01
stad_tcga:TCGA-D7-6520-01
stad_tcga:TCGA-D7-6521-01
stad_tcga:TCGA-D7-6524-01
stad_tcga:TCGA-D7-6526-01
stad_tcga:TCGA-D7-6527-01
stad_tcga:TCGA-D7-6528-01
stad_tcga:TCGA-F1-6177-01
stad_tcga:TCGA-BR-6564-01
stad_tcga:TCGA-BR-6705-01
stad_tcga:TCGA-BR-6707-01
stad_tcga:TCGA-BR-6709-01
stad_tcga:TCGA-BR-6801-01
stad_tcga:TCGA-BR-6802-01
stad_tcga:TCGA-BR-6852-01
stad_tcga:TCGA-D7-6815-01
stad_tcga:TCGA-D7-6817-01
stad_tcga:TCGA-D7-6820-01
stad_tcga:TCGA-D7-6822-01
stad_tcga:TCGA-F1-6874-01
stad_tcga:TCGA-BR-7703-01
stad_tcga:TCGA-BR-7707-01
stad_tcga:TCGA-BR-7716-01
stad_tcga:TCGA-BR-7723-01
stad_tcga:TCGA-CD-5804-01
stad_tcga:TCGA-FP-7829-01
stad_tcga:TCGA-HF-7131-01
stad_tcga:TCGA-HF-7134-01
stad_tcga:TCGA-HF-7136-01
stad_tcga:TCGA-BR-7197-01
stad_tcga:TCGA-BR-7722-01
stad_tcga:TCGA-BR-7851-01
stad_tcga:TCGA-HJ-7597-01
stad_tcga:TCGA-IN-7808-01
stad_tcga:TCGA-BR-7958-01
stad_tcga:TCGA-BR-8059-01
stad_tcga:TCGA-BR-8078-01
stad_tcga:TCGA-BR-8080-01
stad_tcga:TCGA-BR-8289-01
stad_tcga:TCGA-BR-8295-01
stad_tcga:TCGA-BR-8296-01
stad_tcga:TCGA-BR-8360-01
stad_tcga:TCGA-BR-8361-01
stad_tcga:TCGA-BR-8362-01
stad_tcga:TCGA-BR-8363-01
stad_tcga:TCGA-BR-8368-01
stad_tcga:TCGA-BR-8369-01
stad_tcga:TCGA-BR-8372-01
stad_tcga:TCGA-BR-8380-01
stad_tcga:TCGA-CD-8525-01
stad_tcga:TCGA-CD-8528-01
stad_tcga:TCGA-CD-8533-01
stad_tcga:TCGA-CD-8534-01
stad_tcga:TCGA-CD-8535-01
stad_tcga:TCGA-CD-8536-01
stad_tcga:TCGA-D7-8573-01
stad_tcga:TCGA-D7-8576-01
stad_tcga:TCGA-D7-8578-01
stad_tcga:TCGA-EQ-8122-01
stad_tcga:TCGA-FP-8099-01
stad_tcga:TCGA-FP-8209-01
stad_tcga:TCGA-HU-8243-01
stad_tcga:TCGA-HU-8244-01
stad_tcga:TCGA-IN-8462-01
stad_tcga:TCGA-BR-8384-01
stad_tcga:TCGA-BR-8487-01
stad_tcga:TCGA-BR-8591-01
stad_tcga:TCGA-BR-8678-01
stad_tcga:TCGA-BR-8679-01
stad_tcga:TCGA-BR-8683-01
stad_tcga:TCGA-BR-8687-01
stad_tcga:TCGA-BR-8690-01
stad_tcga:TCGA-HU-8602-01
stad_tcga:TCGA-HU-8604-01
stad_tcga:TCGA-HU-8610-01
stad_tcga:TCGA-IN-8663-01
stad_tcga:TCGA-BR-A4CR-01
stad_tcga:TCGA-CD-A486-01
stad_tcga:TCGA-CD-A487-01
stad_tcga:TCGA-CD-A48A-01
stad_tcga:TCGA-F1-A448-01
stad_tcga:TCGA-FP-A4BE-01
stad_tcga:TCGA-FP-A4BF-01
stad_tcga:TCGA-HU-A4G6-01
stad_tcga:TCGA-HU-A4G9-01
stad_tcga:TCGA-HU-A4GF-01
stad_tcga:TCGA-HU-A4GH-01
stad_tcga:TCGA-BR-A452-01
stad_tcga:TCGA-BR-A4CQ-01
stad_tcga:TCGA-BR-A4IY-01
stad_tcga:TCGA-BR-A4J1-01
stad_tcga:TCGA-BR-A4J4-01
stad_tcga:TCGA-BR-A4J9-01
stad_tcga:TCGA-BR-A4PD-01
stad_tcga:TCGA-BR-A4PE-01
stad_tcga:TCGA-BR-A4QI-01
stad_tcga:TCGA-BR-A4QL-01
stad_tcga:TCGA-BR-A4QM-01
stad_tcga:TCGA-CD-A4MG-01
stad_tcga:TCGA-CD-A4MH-01
stad_tcga:TCGA-CD-A4MJ-01
stad_tcga:TCGA-D7-A4YT-01
stad_tcga:TCGA-D7-A4YY-01
stad_tcga:TCGA-EQ-A4SO-01
stad_tcga:TCGA-HU-A4G2-01
stad_tcga:TCGA-HU-A4G8-01
stad_tcga:TCGA-HU-A4GC-01
stad_tcga:TCGA-HU-A4GJ-01
stad_tcga:TCGA-HU-A4GN-01
stad_tcga:TCGA-HU-A4GP-01
stad_tcga:TCGA-HU-A4GQ-01
stad_tcga:TCGA-HU-A4GT-01
stad_tcga:TCGA-HU-A4GU-01
stad_tcga:TCGA-HU-A4GX-01
stad_tcga:TCGA-HU-A4H2-01
stad_tcga:TCGA-HU-A4H3-01
stad_tcga:TCGA-HU-A4H8-01
stad_tcga:TCGA-HU-A4HD-01
stad_tcga:TCGA-B7-A5TJ-01
stad_tcga:TCGA-D7-A6EV-01
stad_tcga:TCGA-D7-A6EY-01
stad_tcga:TCGA-D7-A6F2-01
stad_tcga:TCGA-HF-A5NB-01
stad_tcga:TCGA-MX-A5UG-01
stad_tcga:TCGA-MX-A5UJ-01
stad_tcga:TCGA-MX-A666-01
stad_tcga:TCGA-IN-A6RL-01
stad_tcga:TCGA-RD-A7BS-01
stad_tcga:TCGA-RD-A7BW-01
stad_tcga:TCGA-IN-A6RJ-01
stad_tcga:TCGA-IN-A6RN-01
stad_tcga:TCGA-IN-A6RO-01
stad_tcga:TCGA-RD-A7BT-01
stad_tcga:TCGA-IN-A7NR-01
stad_tcga:TCGA-IN-A7NT-01
stad_tcga:TCGA-IN-A7NU-01
stad_tcga:TCGA-R5-A7ZE-01
stad_tcga:TCGA-R5-A7ZF-01
stad_tcga:TCGA-R5-A7ZI-01
stad_tcga:TCGA-R5-A7ZR-01
stad_tcga:TCGA-SW-A7EB-01
stad_tcga:TCGA-FP-A8CX-01
stad_tcga:TCGA-R5-A804-01
stad_tcga:TCGA-RD-A8MV-01
stad_tcga:TCGA-RD-A8N2-01
stad_tcga:TCGA-VQ-A8DT-01
stad_tcga:TCGA-VQ-A8DZ-01
stad_tcga:TCGA-VQ-A8P2-01
stad_tcga:TCGA-VQ-A8P3-01
stad_tcga:TCGA-FP-A9TM-01
stad_tcga:TCGA-IN-AB1X-01
stad_tcga:TCGA-KB-A93J-01
stad_tcga:TCGA-RD-A8NB-01
stad_tcga:TCGA-VQ-A8P5-01
stad_tcga:TCGA-VQ-A8PB-01
stad_tcga:TCGA-IN-AB1V-01
stad_tcga:TCGA-VQ-A8E0-01
stad_tcga:TCGA-VQ-A8E7-01
stad_tcga:TCGA-VQ-A8PE-01
stad_tcga:TCGA-VQ-A8PH-01
stad_tcga:TCGA-VQ-A8PJ-01
stad_tcga:TCGA-VQ-A8PK-01
stad_tcga:TCGA-VQ-A8PM-01
stad_tcga:TCGA-VQ-A8PO-01
stad_tcga:TCGA-VQ-A8PP-01
stad_tcga:TCGA-VQ-A8PU-01
stad_tcga:TCGA-VQ-A8PX-01
stad_tcga:TCGA-VQ-A8PY-01
stad_tcga:TCGA-VQ-A91E-01
stad_tcga:TCGA-VQ-A91K-01
stad_tcga:TCGA-VQ-A91N-01
stad_tcga:TCGA-VQ-A91S-01
stad_tcga:TCGA-VQ-A91U-01
stad_tcga:TCGA-VQ-A91V-01
stad_tcga:TCGA-VQ-A91Y-01
stad_tcga:TCGA-VQ-A91Z-01
stad_tcga:TCGA-VQ-A922-01
stad_tcga:TCGA-VQ-A923-01
stad_tcga:TCGA-VQ-A925-01
stad_tcga:TCGA-VQ-A927-01
stad_tcga:TCGA-VQ-A94R-01
stad_tcga:TCGA-VQ-A94T-01
stad_tcga:TCGA-VQ-AA68-01
stad_tcga:TCGA-VQ-AA6A-01
stad_tcga:TCGA-VQ-AA6D-01
stad_tcga:TCGA-VQ-AA6F-01
stad_tcga:TCGA-VQ-AA6G-01
stad_tcga:TCGA-VQ-AA6I-01
stad_tcga:TCGA-VQ-AA6K-01
stad_tcga:TCGA-BR-4184-01
stad_tcga:TCGA-BR-4257-01
stad_tcga:TCGA-BR-4292-01
stad_tcga:TCGA-BR-4357-01
stad_tcga:TCGA-BR-4361-01
stad_tcga:TCGA-BR-4362-01
stad_tcga:TCGA-BR-4363-01
stad_tcga:TCGA-CG-4300-01
stad_tcga:TCGA-CG-4301-01
stad_tcga:TCGA-CG-4304-01
stad_tcga:TCGA-CG-4305-01
stad_tcga:TCGA-CG-4306-01
stad_tcga:TCGA-CG-4442-01
stad_tcga:TCGA-CG-4444-01
stad_tcga:TCGA-CG-4449-01
stad_tcga:TCGA-CG-4460-01
stad_tcga:TCGA-B7-5816-01
stad_tcga:TCGA-CD-5800-01
stad_tcga:TCGA-CD-5813-01
stad_tcga:TCGA-CG-5717-01
stad_tcga:TCGA-CG-5718-01
stad_tcga:TCGA-CG-5721-01
stad_tcga:TCGA-CG-5724-01
stad_tcga:TCGA-CG-5725-01
stad_tcga:TCGA-CG-5726-01
stad_tcga:TCGA-CG-5733-01
stad_tcga:TCGA-D7-5578-01
