# Supplementary material for: Comprehensive Analysis and Identification of Prognostic Biomarkers and Therapeutic Targets Among FAM83 Family Members for Gastric Cancer
Source: Front Cell Dev Biol. 2021 Nov 19;9:719613. doi: 10.3389/fcell.2021.719613 (PMC8640971; doi:10.3389/fcell.2021.719613)
Supplement: Supplementary file 13 [file Data_Sheet_13.ZIP › supplementary raw data of manuscript 719613/fig5/mRNA expression z-scores relative to diploid samples (RNA Seq RPKM).xls]

## Sheet: Sheet1
STUDY_ID	SAMPLE_ID	FAM83A	FAM83B	FAM83C	FAM83D	FAM83E	FAM83F	FAM83G	FAM83H
stad_tcga	TCGA-BR-6452-01	NA	NA	NA	NA	NA	NA	NA	NA
stad_tcga	TCGA-BR-6453-01	NA	NA	NA	NA	NA	NA	NA	NA
stad_tcga	TCGA-BR-6454-01	NA	NA	NA	NA	NA	NA	NA	NA
stad_tcga	TCGA-BR-6455-01	NA	NA	NA	NA	NA	NA	NA	NA
stad_tcga	TCGA-BR-6456-01	NA	NA	NA	NA	NA	NA	NA	NA
stad_tcga	TCGA-BR-6457-01	NA	NA	NA	NA	NA	NA	NA	NA
stad_tcga	TCGA-BR-6458-01	NA	NA	NA	NA	NA	NA	NA	NA
stad_tcga	TCGA-BR-6565-01	NA	NA	NA	NA	NA	NA	NA	NA
stad_tcga	TCGA-BR-6566-01	NA	NA	NA	NA	NA	NA	NA	NA
stad_tcga	TCGA-CG-4437-01	NA	NA	NA	NA	NA	NA	NA	NA
stad_tcga	TCGA-CG-4441-01	NA	NA	NA	NA	NA	NA	NA	NA
stad_tcga	TCGA-CG-5716-01	NA	NA	NA	NA	NA	NA	NA	NA
stad_tcga	TCGA-D7-6518-01	NA	NA	NA	NA	NA	NA	NA	NA
stad_tcga	TCGA-D7-6519-01	NA	NA	NA	NA	NA	NA	NA	NA
stad_tcga	TCGA-D7-6520-01	NA	NA	NA	NA	NA	NA	NA	NA
stad_tcga	TCGA-D7-6521-01	NA	NA	NA	NA	NA	NA	NA	NA
stad_tcga	TCGA-D7-6522-01	NA	NA	NA	NA	NA	NA	NA	NA
stad_tcga	TCGA-D7-6524-01	NA	NA	NA	NA	NA	NA	NA	NA
stad_tcga	TCGA-D7-6525-01	NA	NA	NA	NA	NA	NA	NA	NA
stad_tcga	TCGA-D7-6526-01	NA	NA	NA	NA	NA	NA	NA	NA
stad_tcga	TCGA-D7-6527-01	NA	NA	NA	NA	NA	NA	NA	NA
stad_tcga	TCGA-D7-6528-01	NA	NA	NA	NA	NA	NA	NA	NA
stad_tcga	TCGA-F1-6177-01	NA	NA	NA	NA	NA	NA	NA	NA
stad_tcga	TCGA-BR-4288-01	NA	NA	NA	NA	NA	NA	NA	NA
stad_tcga	TCGA-BR-6564-01	NA	NA	NA	NA	NA	NA	NA	NA
stad_tcga	TCGA-BR-6705-01	NA	NA	NA	NA	NA	NA	NA	NA
stad_tcga	TCGA-BR-6706-01	NA	NA	NA	NA	NA	NA	NA	NA
stad_tcga	TCGA-BR-6707-01	NA	NA	NA	NA	NA	NA	NA	NA
stad_tcga	TCGA-BR-6709-01	NA	NA	NA	NA	NA	NA	NA	NA
stad_tcga	TCGA-BR-6710-01	NA	NA	NA	NA	NA	NA	NA	NA
stad_tcga	TCGA-BR-6801-01	NA	NA	NA	NA	NA	NA	NA	NA
stad_tcga	TCGA-BR-6802-01	NA	NA	NA	NA	NA	NA	NA	NA
stad_tcga	TCGA-BR-6803-01	NA	NA	NA	NA	NA	NA	NA	NA
stad_tcga	TCGA-BR-6852-01	NA	NA	NA	NA	NA	NA	NA	NA
stad_tcga	TCGA-D7-6815-01	NA	NA	NA	NA	NA	NA	NA	NA
stad_tcga	TCGA-D7-6817-01	NA	NA	NA	NA	NA	NA	NA	NA
stad_tcga	TCGA-D7-6818-01	NA	NA	NA	NA	NA	NA	NA	NA
stad_tcga	TCGA-D7-6820-01	NA	NA	NA	NA	NA	NA	NA	NA
stad_tcga	TCGA-D7-6822-01	NA	NA	NA	NA	NA	NA	NA	NA
stad_tcga	TCGA-F1-6874-01	NA	NA	NA	NA	NA	NA	NA	NA
stad_tcga	TCGA-BR-6563-01	NA	NA	NA	NA	NA	NA	NA	NA
stad_tcga	TCGA-BR-7196-01	NA	NA	NA	NA	NA	NA	NA	NA
stad_tcga	TCGA-BR-7703-01	NA	NA	NA	NA	NA	NA	NA	NA
stad_tcga	TCGA-BR-7704-01	NA	NA	NA	NA	NA	NA	NA	NA
stad_tcga	TCGA-BR-7707-01	NA	NA	NA	NA	NA	NA	NA	NA
stad_tcga	TCGA-BR-7715-01	NA	NA	NA	NA	NA	NA	NA	NA
stad_tcga	TCGA-BR-7716-01	NA	NA	NA	NA	NA	NA	NA	NA
stad_tcga	TCGA-BR-7717-01	NA	NA	NA	NA	NA	NA	NA	NA
stad_tcga	TCGA-BR-7723-01	NA	NA	NA	NA	NA	NA	NA	NA
stad_tcga	TCGA-CD-5804-01	NA	NA	NA	NA	NA	NA	NA	NA
stad_tcga	TCGA-F1-6875-01	NA	NA	NA	NA	NA	NA	NA	NA
stad_tcga	TCGA-FP-7735-01	NA	NA	NA	NA	NA	NA	NA	NA
stad_tcga	TCGA-FP-7829-01	NA	NA	NA	NA	NA	NA	NA	NA
stad_tcga	TCGA-HF-7131-01	NA	NA	NA	NA	NA	NA	NA	NA
stad_tcga	TCGA-HF-7132-01	NA	NA	NA	NA	NA	NA	NA	NA
stad_tcga	TCGA-HF-7133-01	NA	NA	NA	NA	NA	NA	NA	NA
stad_tcga	TCGA-HF-7134-01	NA	NA	NA	NA	NA	NA	NA	NA
stad_tcga	TCGA-HF-7136-01	NA	NA	NA	NA	NA	NA	NA	NA
stad_tcga	TCGA-IN-7806-01	NA	NA	NA	NA	NA	NA	NA	NA
stad_tcga	TCGA-BR-7197-01	NA	NA	NA	NA	NA	NA	NA	NA
stad_tcga	TCGA-BR-7722-01	NA	NA	NA	NA	NA	NA	NA	NA
stad_tcga	TCGA-BR-7851-01	NA	NA	NA	NA	NA	NA	NA	NA
stad_tcga	TCGA-BR-7901-01	NA	NA	NA	NA	NA	NA	NA	NA
stad_tcga	TCGA-BR-7957-01	NA	NA	NA	NA	NA	NA	NA	NA
stad_tcga	TCGA-FP-7916-01	NA	NA	NA	NA	NA	NA	NA	NA
stad_tcga	TCGA-FP-7998-01	NA	NA	NA	NA	NA	NA	NA	NA
stad_tcga	TCGA-HJ-7597-01	NA	NA	NA	NA	NA	NA	NA	NA
stad_tcga	TCGA-IN-7808-01	NA	NA	NA	NA	NA	NA	NA	NA
stad_tcga	TCGA-IP-7968-01	NA	NA	NA	NA	NA	NA	NA	NA
stad_tcga	TCGA-BR-7958-01	NA	NA	NA	NA	NA	NA	NA	NA
stad_tcga	TCGA-BR-7959-01	NA	NA	NA	NA	NA	NA	NA	NA
stad_tcga	TCGA-BR-8058-01	NA	NA	NA	NA	NA	NA	NA	NA
stad_tcga	TCGA-BR-8059-01	NA	NA	NA	NA	NA	NA	NA	NA
stad_tcga	TCGA-BR-8060-01	NA	NA	NA	NA	NA	NA	NA	NA
stad_tcga	TCGA-BR-8077-01	NA	NA	NA	NA	NA	NA	NA	NA
stad_tcga	TCGA-BR-8078-01	NA	NA	NA	NA	NA	NA	NA	NA
stad_tcga	TCGA-BR-8080-01	NA	NA	NA	NA	NA	NA	NA	NA
stad_tcga	TCGA-BR-8081-01	NA	NA	NA	NA	NA	NA	NA	NA
stad_tcga	TCGA-BR-8284-01	NA	NA	NA	NA	NA	NA	NA	NA
stad_tcga	TCGA-BR-8285-01	NA	NA	NA	NA	NA	NA	NA	NA
stad_tcga	TCGA-BR-8286-01	NA	NA	NA	NA	NA	NA	NA	NA
stad_tcga	TCGA-BR-8289-01	NA	NA	NA	NA	NA	NA	NA	NA
stad_tcga	TCGA-BR-8291-01	NA	NA	NA	NA	NA	NA	NA	NA
stad_tcga	TCGA-BR-8295-01	NA	NA	NA	NA	NA	NA	NA	NA
stad_tcga	TCGA-BR-8296-01	NA	NA	NA	NA	NA	NA	NA	NA
stad_tcga	TCGA-BR-8297-01	NA	NA	NA	NA	NA	NA	NA	NA
stad_tcga	TCGA-BR-8360-01	NA	NA	NA	NA	NA	NA	NA	NA
stad_tcga	TCGA-BR-8361-01	NA	NA	NA	NA	NA	NA	NA	NA
stad_tcga	TCGA-BR-8362-01	NA	NA	NA	NA	NA	NA	NA	NA
stad_tcga	TCGA-BR-8363-01	NA	NA	NA	NA	NA	NA	NA	NA
stad_tcga	TCGA-BR-8364-01	NA	NA	NA	NA	NA	NA	NA	NA
stad_tcga	TCGA-BR-8365-01	NA	NA	NA	NA	NA	NA	NA	NA
stad_tcga	TCGA-BR-8366-01	NA	NA	NA	NA	NA	NA	NA	NA
stad_tcga	TCGA-BR-8367-01	NA	NA	NA	NA	NA	NA	NA	NA
stad_tcga	TCGA-BR-8368-01	NA	NA	NA	NA	NA	NA	NA	NA
stad_tcga	TCGA-BR-8369-01	NA	NA	NA	NA	NA	NA	NA	NA
stad_tcga	TCGA-BR-8370-01	NA	NA	NA	NA	NA	NA	NA	NA
stad_tcga	TCGA-BR-8371-01	NA	NA	NA	NA	NA	NA	NA	NA
stad_tcga	TCGA-BR-8372-01	NA	NA	NA	NA	NA	NA	NA	NA
stad_tcga	TCGA-BR-8373-01	NA	NA	NA	NA	NA	NA	NA	NA
stad_tcga	TCGA-BR-8380-01	NA	NA	NA	NA	NA	NA	NA	NA
stad_tcga	TCGA-CD-8524-01	NA	NA	NA	NA	NA	NA	NA	NA
stad_tcga	TCGA-CD-8525-01	NA	NA	NA	NA	NA	NA	NA	NA
stad_tcga	TCGA-CD-8526-01	NA	NA	NA	NA	NA	NA	NA	NA
stad_tcga	TCGA-CD-8527-01	NA	NA	NA	NA	NA	NA	NA	NA
stad_tcga	TCGA-CD-8528-01	NA	NA	NA	NA	NA	NA	NA	NA
stad_tcga	TCGA-CD-8529-01	NA	NA	NA	NA	NA	NA	NA	NA
stad_tcga	TCGA-CD-8530-01	NA	NA	NA	NA	NA	NA	NA	NA
stad_tcga	TCGA-CD-8531-01	NA	NA	NA	NA	NA	NA	NA	NA
stad_tcga	TCGA-CD-8532-01	NA	NA	NA	NA	NA	NA	NA	NA
stad_tcga	TCGA-CD-8533-01	NA	NA	NA	NA	NA	NA	NA	NA
stad_tcga	TCGA-CD-8534-01	NA	NA	NA	NA	NA	NA	NA	NA
stad_tcga	TCGA-CD-8535-01	NA	NA	NA	NA	NA	NA	NA	NA
stad_tcga	TCGA-CD-8536-01	NA	NA	NA	NA	NA	NA	NA	NA
stad_tcga	TCGA-D7-8570-01	NA	NA	NA	NA	NA	NA	NA	NA
stad_tcga	TCGA-D7-8572-01	NA	NA	NA	NA	NA	NA	NA	NA
stad_tcga	TCGA-D7-8573-01	NA	NA	NA	NA	NA	NA	NA	NA
stad_tcga	TCGA-D7-8574-01	NA	NA	NA	NA	NA	NA	NA	NA
stad_tcga	TCGA-D7-8575-01	NA	NA	NA	NA	NA	NA	NA	NA
stad_tcga	TCGA-D7-8576-01	NA	NA	NA	NA	NA	NA	NA	NA
stad_tcga	TCGA-D7-8578-01	NA	NA	NA	NA	NA	NA	NA	NA
stad_tcga	TCGA-D7-8579-01	NA	NA	NA	NA	NA	NA	NA	NA
stad_tcga	TCGA-EQ-8122-01	NA	NA	NA	NA	NA	NA	NA	NA
stad_tcga	TCGA-FP-8099-01	NA	NA	NA	NA	NA	NA	NA	NA
stad_tcga	TCGA-FP-8209-01	NA	NA	NA	NA	NA	NA	NA	NA
stad_tcga	TCGA-FP-8210-01	NA	NA	NA	NA	NA	NA	NA	NA
stad_tcga	TCGA-FP-8211-01	NA	NA	NA	NA	NA	NA	NA	NA
stad_tcga	TCGA-HU-8238-01	NA	NA	NA	NA	NA	NA	NA	NA
stad_tcga	TCGA-HU-8243-01	NA	NA	NA	NA	NA	NA	NA	NA
stad_tcga	TCGA-HU-8244-01	NA	NA	NA	NA	NA	NA	NA	NA
stad_tcga	TCGA-HU-8245-01	NA	NA	NA	NA	NA	NA	NA	NA
stad_tcga	TCGA-HU-8249-01	NA	NA	NA	NA	NA	NA	NA	NA
stad_tcga	TCGA-IN-8462-01	NA	NA	NA	NA	NA	NA	NA	NA
stad_tcga	TCGA-BR-8381-01	NA	NA	NA	NA	NA	NA	NA	NA
stad_tcga	TCGA-BR-8382-01	NA	NA	NA	NA	NA	NA	NA	NA
stad_tcga	TCGA-BR-8384-01	NA	NA	NA	NA	NA	NA	NA	NA
stad_tcga	TCGA-BR-8483-01	NA	NA	NA	NA	NA	NA	NA	NA
stad_tcga	TCGA-BR-8484-01	NA	NA	NA	NA	NA	NA	NA	NA
stad_tcga	TCGA-BR-8485-01	NA	NA	NA	NA	NA	NA	NA	NA
stad_tcga	TCGA-BR-8486-01	NA	NA	NA	NA	NA	NA	NA	NA
stad_tcga	TCGA-BR-8487-01	NA	NA	NA	NA	NA	NA	NA	NA
stad_tcga	TCGA-BR-8588-01	NA	NA	NA	NA	NA	NA	NA	NA
stad_tcga	TCGA-BR-8589-01	NA	NA	NA	NA	NA	NA	NA	NA
stad_tcga	TCGA-BR-8590-01	NA	NA	NA	NA	NA	NA	NA	NA
stad_tcga	TCGA-BR-8591-01	NA	NA	NA	NA	NA	NA	NA	NA
stad_tcga	TCGA-BR-8592-01	NA	NA	NA	NA	NA	NA	NA	NA
stad_tcga	TCGA-BR-8676-01	NA	NA	NA	NA	NA	NA	NA	NA
stad_tcga	TCGA-BR-8677-01	NA	NA	NA	NA	NA	NA	NA	NA
stad_tcga	TCGA-BR-8678-01	NA	NA	NA	NA	NA	NA	NA	NA
stad_tcga	TCGA-BR-8679-01	NA	NA	NA	NA	NA	NA	NA	NA
stad_tcga	TCGA-BR-8680-01	NA	NA	NA	NA	NA	NA	NA	NA
stad_tcga	TCGA-BR-8682-01	NA	NA	NA	NA	NA	NA	NA	NA
stad_tcga	TCGA-BR-8683-01	NA	NA	NA	NA	NA	NA	NA	NA
stad_tcga	TCGA-BR-8686-01	NA	NA	NA	NA	NA	NA	NA	NA
stad_tcga	TCGA-BR-8687-01	NA	NA	NA	NA	NA	NA	NA	NA
stad_tcga	TCGA-BR-8690-01	NA	NA	NA	NA	NA	NA	NA	NA
stad_tcga	TCGA-FP-8631-01	NA	NA	NA	NA	NA	NA	NA	NA
stad_tcga	TCGA-HU-8602-01	NA	NA	NA	NA	NA	NA	NA	NA
stad_tcga	TCGA-HU-8604-01	NA	NA	NA	NA	NA	NA	NA	NA
stad_tcga	TCGA-HU-8608-01	NA	NA	NA	NA	NA	NA	NA	NA
stad_tcga	TCGA-HU-8610-01	NA	NA	NA	NA	NA	NA	NA	NA
stad_tcga	TCGA-IN-8663-01	NA	NA	NA	NA	NA	NA	NA	NA
stad_tcga	TCGA-BR-A44T-01	NA	NA	NA	NA	NA	NA	NA	NA
stad_tcga	TCGA-BR-A44U-01	NA	NA	NA	NA	NA	NA	NA	NA
stad_tcga	TCGA-BR-A453-01	NA	NA	NA	NA	NA	NA	NA	NA
stad_tcga	TCGA-BR-A4CR-01	NA	NA	NA	NA	NA	NA	NA	NA
stad_tcga	TCGA-BR-A4CS-01	NA	NA	NA	NA	NA	NA	NA	NA
stad_tcga	TCGA-CD-A486-01	NA	NA	NA	NA	NA	NA	NA	NA
stad_tcga	TCGA-CD-A487-01	NA	NA	NA	NA	NA	NA	NA	NA
stad_tcga	TCGA-CD-A489-01	NA	NA	NA	NA	NA	NA	NA	NA
stad_tcga	TCGA-CD-A48A-01	NA	NA	NA	NA	NA	NA	NA	NA
stad_tcga	TCGA-CD-A48C-01	NA	NA	NA	NA	NA	NA	NA	NA
stad_tcga	TCGA-F1-A448-01	NA	NA	NA	NA	NA	NA	NA	NA
stad_tcga	TCGA-FP-A4BE-01	NA	NA	NA	NA	NA	NA	NA	NA
stad_tcga	TCGA-FP-A4BF-01	NA	NA	NA	NA	NA	NA	NA	NA
stad_tcga	TCGA-HU-A4G3-01	NA	NA	NA	NA	NA	NA	NA	NA
stad_tcga	TCGA-HU-A4G6-01	NA	NA	NA	NA	NA	NA	NA	NA
stad_tcga	TCGA-HU-A4G9-01	NA	NA	NA	NA	NA	NA	NA	NA
stad_tcga	TCGA-HU-A4GF-01	NA	NA	NA	NA	NA	NA	NA	NA
stad_tcga	TCGA-HU-A4GH-01	NA	NA	NA	NA	NA	NA	NA	NA
stad_tcga	TCGA-HU-A4GY-01	NA	NA	NA	NA	NA	NA	NA	NA
stad_tcga	TCGA-BR-A452-01	NA	NA	NA	NA	NA	NA	NA	NA
stad_tcga	TCGA-BR-A4CQ-01	NA	NA	NA	NA	NA	NA	NA	NA
stad_tcga	TCGA-BR-A4IU-01	NA	NA	NA	NA	NA	NA	NA	NA
stad_tcga	TCGA-BR-A4IV-01	NA	NA	NA	NA	NA	NA	NA	NA
stad_tcga	TCGA-BR-A4IY-01	NA	NA	NA	NA	NA	NA	NA	NA
stad_tcga	TCGA-BR-A4IZ-01	NA	NA	NA	NA	NA	NA	NA	NA
stad_tcga	TCGA-BR-A4J1-01	NA	NA	NA	NA	NA	NA	NA	NA
stad_tcga	TCGA-BR-A4J2-01	NA	NA	NA	NA	NA	NA	NA	NA
stad_tcga	TCGA-BR-A4J4-01	NA	NA	NA	NA	NA	NA	NA	NA
stad_tcga	TCGA-BR-A4J5-01	NA	NA	NA	NA	NA	NA	NA	NA
stad_tcga	TCGA-BR-A4J6-01	NA	NA	NA	NA	NA	NA	NA	NA
stad_tcga	TCGA-BR-A4J7-01	NA	NA	NA	NA	NA	NA	NA	NA
stad_tcga	TCGA-BR-A4J8-01	NA	NA	NA	NA	NA	NA	NA	NA
stad_tcga	TCGA-BR-A4J9-01	NA	NA	NA	NA	NA	NA	NA	NA
stad_tcga	TCGA-BR-A4PD-01	NA	NA	NA	NA	NA	NA	NA	NA
stad_tcga	TCGA-BR-A4PE-01	NA	NA	NA	NA	NA	NA	NA	NA
stad_tcga	TCGA-BR-A4PF-01	NA	NA	NA	NA	NA	NA	NA	NA
stad_tcga	TCGA-BR-A4QI-01	NA	NA	NA	NA	NA	NA	NA	NA
stad_tcga	TCGA-BR-A4QL-01	NA	NA	NA	NA	NA	NA	NA	NA
stad_tcga	TCGA-BR-A4QM-01	NA	NA	NA	NA	NA	NA	NA	NA
stad_tcga	TCGA-CD-A4MG-01	NA	NA	NA	NA	NA	NA	NA	NA
stad_tcga	TCGA-CD-A4MH-01	NA	NA	NA	NA	NA	NA	NA	NA
stad_tcga	TCGA-CD-A4MI-01	NA	NA	NA	NA	NA	NA	NA	NA
stad_tcga	TCGA-CD-A4MJ-01	NA	NA	NA	NA	NA	NA	NA	NA
stad_tcga	TCGA-D7-A4YT-01	NA	NA	NA	NA	NA	NA	NA	NA
stad_tcga	TCGA-D7-A4YU-01	NA	NA	NA	NA	NA	NA	NA	NA
stad_tcga	TCGA-D7-A4YV-01	NA	NA	NA	NA	NA	NA	NA	NA
stad_tcga	TCGA-D7-A4YX-01	NA	NA	NA	NA	NA	NA	NA	NA
stad_tcga	TCGA-D7-A4YY-01	NA	NA	NA	NA	NA	NA	NA	NA
stad_tcga	TCGA-D7-A4Z0-01	NA	NA	NA	NA	NA	NA	NA	NA
stad_tcga	TCGA-EQ-A4SO-01	NA	NA	NA	NA	NA	NA	NA	NA
stad_tcga	TCGA-HU-A4G2-01	NA	NA	NA	NA	NA	NA	NA	NA
stad_tcga	TCGA-HU-A4G8-01	NA	NA	NA	NA	NA	NA	NA	NA
stad_tcga	TCGA-HU-A4GC-01	NA	NA	NA	NA	NA	NA	NA	NA
stad_tcga	TCGA-HU-A4GD-01	NA	NA	NA	NA	NA	NA	NA	NA
stad_tcga	TCGA-HU-A4GJ-01	NA	NA	NA	NA	NA	NA	NA	NA
stad_tcga	TCGA-HU-A4GN-01	NA	NA	NA	NA	NA	NA	NA	NA
stad_tcga	TCGA-HU-A4GP-01	NA	NA	NA	NA	NA	NA	NA	NA
stad_tcga	TCGA-HU-A4GQ-01	NA	NA	NA	NA	NA	NA	NA	NA
stad_tcga	TCGA-HU-A4GT-01	NA	NA	NA	NA	NA	NA	NA	NA
stad_tcga	TCGA-HU-A4GU-01	NA	NA	NA	NA	NA	NA	NA	NA
stad_tcga	TCGA-HU-A4GX-01	NA	NA	NA	NA	NA	NA	NA	NA
stad_tcga	TCGA-HU-A4H0-01	NA	NA	NA	NA	NA	NA	NA	NA
stad_tcga	TCGA-HU-A4H2-01	NA	NA	NA	NA	NA	NA	NA	NA
stad_tcga	TCGA-HU-A4H3-01	NA	NA	NA	NA	NA	NA	NA	NA
stad_tcga	TCGA-HU-A4H4-01	NA	NA	NA	NA	NA	NA	NA	NA
stad_tcga	TCGA-HU-A4H5-01	NA	NA	NA	NA	NA	NA	NA	NA
stad_tcga	TCGA-HU-A4H6-01	NA	NA	NA	NA	NA	NA	NA	NA
stad_tcga	TCGA-HU-A4H8-01	NA	NA	NA	NA	NA	NA	NA	NA
stad_tcga	TCGA-HU-A4HB-01	NA	NA	NA	NA	NA	NA	NA	NA
stad_tcga	TCGA-HU-A4HD-01	NA	NA	NA	NA	NA	NA	NA	NA
stad_tcga	TCGA-B7-A5TI-01	NA	NA	NA	NA	NA	NA	NA	NA
stad_tcga	TCGA-B7-A5TJ-01	NA	NA	NA	NA	NA	NA	NA	NA
stad_tcga	TCGA-B7-A5TK-01	NA	NA	NA	NA	NA	NA	NA	NA
stad_tcga	TCGA-B7-A5TN-01	NA	NA	NA	NA	NA	NA	NA	NA
stad_tcga	TCGA-D7-A6EV-01	NA	NA	NA	NA	NA	NA	NA	NA
stad_tcga	TCGA-D7-A6EX-01	NA	NA	NA	NA	NA	NA	NA	NA
stad_tcga	TCGA-D7-A6EY-01	NA	NA	NA	NA	NA	NA	NA	NA
stad_tcga	TCGA-D7-A6EZ-01	NA	NA	NA	NA	NA	NA	NA	NA
stad_tcga	TCGA-D7-A6F0-01	NA	NA	NA	NA	NA	NA	NA	NA
stad_tcga	TCGA-D7-A6F2-01	NA	NA	NA	NA	NA	NA	NA	NA
stad_tcga	TCGA-HF-A5NB-01	NA	NA	NA	NA	NA	NA	NA	NA
stad_tcga	TCGA-MX-A5UG-01	NA	NA	NA	NA	NA	NA	NA	NA
stad_tcga	TCGA-MX-A5UJ-01	NA	NA	NA	NA	NA	NA	NA	NA
stad_tcga	TCGA-MX-A663-01	NA	NA	NA	NA	NA	NA	NA	NA
stad_tcga	TCGA-MX-A666-01	NA	NA	NA	NA	NA	NA	NA	NA
stad_tcga	TCGA-D7-A6ET-01	NA	NA	NA	NA	NA	NA	NA	NA
stad_tcga	TCGA-D7-A748-01	NA	NA	NA	NA	NA	NA	NA	NA
stad_tcga	TCGA-D7-A74A-01	NA	NA	NA	NA	NA	NA	NA	NA
stad_tcga	TCGA-IN-A6RI-01	NA	NA	NA	NA	NA	NA	NA	NA
stad_tcga	TCGA-IN-A6RL-01	NA	NA	NA	NA	NA	NA	NA	NA
stad_tcga	TCGA-IN-A6RR-01	NA	NA	NA	NA	NA	NA	NA	NA
stad_tcga	TCGA-KB-A6F7-01	NA	NA	NA	NA	NA	NA	NA	NA
stad_tcga	TCGA-RD-A7BS-01	NA	NA	NA	NA	NA	NA	NA	NA
stad_tcga	TCGA-RD-A7BW-01	NA	NA	NA	NA	NA	NA	NA	NA
stad_tcga	TCGA-RD-A7C1-01	NA	NA	NA	NA	NA	NA	NA	NA
stad_tcga	TCGA-D7-A747-01	NA	NA	NA	NA	NA	NA	NA	NA
stad_tcga	TCGA-D7-A74B-01	NA	NA	NA	NA	NA	NA	NA	NA
stad_tcga	TCGA-F1-A72C-01	NA	NA	NA	NA	NA	NA	NA	NA
stad_tcga	TCGA-IN-A6RJ-01	NA	NA	NA	NA	NA	NA	NA	NA
stad_tcga	TCGA-IN-A6RN-01	NA	NA	NA	NA	NA	NA	NA	NA
stad_tcga	TCGA-IN-A6RO-01	NA	NA	NA	NA	NA	NA	NA	NA
stad_tcga	TCGA-IN-A6RP-01	NA	NA	NA	NA	NA	NA	NA	NA
stad_tcga	TCGA-KB-A6F5-01	NA	NA	NA	NA	NA	NA	NA	NA
stad_tcga	TCGA-R5-A7O7-01	NA	NA	NA	NA	NA	NA	NA	NA
stad_tcga	TCGA-RD-A7BT-01	NA	NA	NA	NA	NA	NA	NA	NA
stad_tcga	TCGA-IN-A6RS-01	NA	NA	NA	NA	NA	NA	NA	NA
stad_tcga	TCGA-IN-A7NR-01	NA	NA	NA	NA	NA	NA	NA	NA
stad_tcga	TCGA-IN-A7NT-01	NA	NA	NA	NA	NA	NA	NA	NA
stad_tcga	TCGA-IN-A7NU-01	NA	NA	NA	NA	NA	NA	NA	NA
stad_tcga	TCGA-R5-A7ZE-01	NA	NA	NA	NA	NA	NA	NA	NA
stad_tcga	TCGA-R5-A7ZF-01	NA	NA	NA	NA	NA	NA	NA	NA
stad_tcga	TCGA-R5-A7ZI-01	NA	NA	NA	NA	NA	NA	NA	NA
stad_tcga	TCGA-R5-A7ZR-01	NA	NA	NA	NA	NA	NA	NA	NA
stad_tcga	TCGA-SW-A7EA-01	NA	NA	NA	NA	NA	NA	NA	NA
stad_tcga	TCGA-SW-A7EB-01	NA	NA	NA	NA	NA	NA	NA	NA
stad_tcga	TCGA-FP-A8CX-01	NA	NA	NA	NA	NA	NA	NA	NA
stad_tcga	TCGA-R5-A804-01	NA	NA	NA	NA	NA	NA	NA	NA
stad_tcga	TCGA-R5-A805-01	NA	NA	NA	NA	NA	NA	NA	NA
stad_tcga	TCGA-RD-A8MV-01	NA	NA	NA	NA	NA	NA	NA	NA
stad_tcga	TCGA-RD-A8MW-01	NA	NA	NA	NA	NA	NA	NA	NA
stad_tcga	TCGA-RD-A8N0-01	NA	NA	NA	NA	NA	NA	NA	NA
stad_tcga	TCGA-RD-A8N1-01	NA	NA	NA	NA	NA	NA	NA	NA
stad_tcga	TCGA-RD-A8N2-01	NA	NA	NA	NA	NA	NA	NA	NA
stad_tcga	TCGA-RD-A8N4-01	NA	NA	NA	NA	NA	NA	NA	NA
stad_tcga	TCGA-RD-A8N5-01	NA	NA	NA	NA	NA	NA	NA	NA
stad_tcga	TCGA-RD-A8N6-01	NA	NA	NA	NA	NA	NA	NA	NA
stad_tcga	TCGA-VQ-A8DL-01	NA	NA	NA	NA	NA	NA	NA	NA
stad_tcga	TCGA-VQ-A8DT-01	NA	NA	NA	NA	NA	NA	NA	NA
stad_tcga	TCGA-VQ-A8DU-01	NA	NA	NA	NA	NA	NA	NA	NA
stad_tcga	TCGA-VQ-A8DV-01	NA	NA	NA	NA	NA	NA	NA	NA
stad_tcga	TCGA-VQ-A8DZ-01	NA	NA	NA	NA	NA	NA	NA	NA
stad_tcga	TCGA-VQ-A8E2-01	NA	NA	NA	NA	NA	NA	NA	NA
stad_tcga	TCGA-VQ-A8P2-01	NA	NA	NA	NA	NA	NA	NA	NA
stad_tcga	TCGA-VQ-A8P3-01	NA	NA	NA	NA	NA	NA	NA	NA
stad_tcga	TCGA-ZA-A8F6-01	NA	NA	NA	NA	NA	NA	NA	NA
stad_tcga	TCGA-FP-A9TM-01	NA	NA	NA	NA	NA	NA	NA	NA
stad_tcga	TCGA-IN-AB1X-01	NA	NA	NA	NA	NA	NA	NA	NA
stad_tcga	TCGA-KB-A93G-01	NA	NA	NA	NA	NA	NA	NA	NA
stad_tcga	TCGA-KB-A93H-01	NA	NA	NA	NA	NA	NA	NA	NA
stad_tcga	TCGA-KB-A93J-01	NA	NA	NA	NA	NA	NA	NA	NA
stad_tcga	TCGA-RD-A8N9-01	NA	NA	NA	NA	NA	NA	NA	NA
stad_tcga	TCGA-RD-A8NB-01	NA	NA	NA	NA	NA	NA	NA	NA
stad_tcga	TCGA-VQ-A8E3-01	NA	NA	NA	NA	NA	NA	NA	NA
stad_tcga	TCGA-VQ-A8P5-01	NA	NA	NA	NA	NA	NA	NA	NA
stad_tcga	TCGA-VQ-A8P8-01	NA	NA	NA	NA	NA	NA	NA	NA
stad_tcga	TCGA-VQ-A8PB-01	NA	NA	NA	NA	NA	NA	NA	NA
stad_tcga	TCGA-VQ-A8PC-01	NA	NA	NA	NA	NA	NA	NA	NA
stad_tcga	TCGA-ZQ-A9CR-01	NA	NA	NA	NA	NA	NA	NA	NA
stad_tcga	TCGA-3M-AB46-01	NA	NA	NA	NA	NA	NA	NA	NA
stad_tcga	TCGA-3M-AB47-01	NA	NA	NA	NA	NA	NA	NA	NA
stad_tcga	TCGA-IN-AB1V-01	NA	NA	NA	NA	NA	NA	NA	NA
stad_tcga	TCGA-VQ-A8E0-01	NA	NA	NA	NA	NA	NA	NA	NA
stad_tcga	TCGA-VQ-A8E7-01	NA	NA	NA	NA	NA	NA	NA	NA
stad_tcga	TCGA-VQ-A8PD-01	NA	NA	NA	NA	NA	NA	NA	NA
stad_tcga	TCGA-VQ-A8PE-01	NA	NA	NA	NA	NA	NA	NA	NA
stad_tcga	TCGA-VQ-A8PF-01	NA	NA	NA	NA	NA	NA	NA	NA
stad_tcga	TCGA-VQ-A8PH-01	NA	NA	NA	NA	NA	NA	NA	NA
stad_tcga	TCGA-VQ-A8PJ-01	NA	NA	NA	NA	NA	NA	NA	NA
stad_tcga	TCGA-VQ-A8PK-01	NA	NA	NA	NA	NA	NA	NA	NA
stad_tcga	TCGA-VQ-A8PM-01	NA	NA	NA	NA	NA	NA	NA	NA
stad_tcga	TCGA-VQ-A8PO-01	NA	NA	NA	NA	NA	NA	NA	NA
stad_tcga	TCGA-VQ-A8PP-01	NA	NA	NA	NA	NA	NA	NA	NA
stad_tcga	TCGA-VQ-A8PQ-01	NA	NA	NA	NA	NA	NA	NA	NA
stad_tcga	TCGA-VQ-A8PS-01	NA	NA	NA	NA	NA	NA	NA	NA
stad_tcga	TCGA-VQ-A8PT-01	NA	NA	NA	NA	NA	NA	NA	NA
stad_tcga	TCGA-VQ-A8PU-01	NA	NA	NA	NA	NA	NA	NA	NA
stad_tcga	TCGA-VQ-A8PX-01	NA	NA	NA	NA	NA	NA	NA	NA
stad_tcga	TCGA-VQ-A8PY-01	NA	NA	NA	NA	NA	NA	NA	NA
stad_tcga	TCGA-VQ-A8PZ-01	NA	NA	NA	NA	NA	NA	NA	NA
stad_tcga	TCGA-VQ-A91A-01	NA	NA	NA	NA	NA	NA	NA	NA
stad_tcga	TCGA-VQ-A91D-01	NA	NA	NA	NA	NA	NA	NA	NA
stad_tcga	TCGA-VQ-A91E-01	NA	NA	NA	NA	NA	NA	NA	NA
stad_tcga	TCGA-VQ-A91K-01	NA	NA	NA	NA	NA	NA	NA	NA
stad_tcga	TCGA-VQ-A91N-01	NA	NA	NA	NA	NA	NA	NA	NA
stad_tcga	TCGA-VQ-A91Q-01	NA	NA	NA	NA	NA	NA	NA	NA
stad_tcga	TCGA-VQ-A91S-01	NA	NA	NA	NA	NA	NA	NA	NA
stad_tcga	TCGA-VQ-A91U-01	NA	NA	NA	NA	NA	NA	NA	NA
stad_tcga	TCGA-VQ-A91V-01	NA	NA	NA	NA	NA	NA	NA	NA
stad_tcga	TCGA-VQ-A91W-01	NA	NA	NA	NA	NA	NA	NA	NA
stad_tcga	TCGA-VQ-A91X-01	NA	NA	NA	NA	NA	NA	NA	NA
stad_tcga	TCGA-VQ-A91Y-01	NA	NA	NA	NA	NA	NA	NA	NA
stad_tcga	TCGA-VQ-A91Z-01	NA	NA	NA	NA	NA	NA	NA	NA
stad_tcga	TCGA-VQ-A922-01	NA	NA	NA	NA	NA	NA	NA	NA
stad_tcga	TCGA-VQ-A923-01	NA	NA	NA	NA	NA	NA	NA	NA
stad_tcga	TCGA-VQ-A924-01	NA	NA	NA	NA	NA	NA	NA	NA
stad_tcga	TCGA-VQ-A925-01	NA	NA	NA	NA	NA	NA	NA	NA
stad_tcga	TCGA-VQ-A927-01	NA	NA	NA	NA	NA	NA	NA	NA
stad_tcga	TCGA-VQ-A928-01	NA	NA	NA	NA	NA	NA	NA	NA
stad_tcga	TCGA-VQ-A92D-01	NA	NA	NA	NA	NA	NA	NA	NA
stad_tcga	TCGA-VQ-A94O-01	NA	NA	NA	NA	NA	NA	NA	NA
stad_tcga	TCGA-VQ-A94P-01	NA	NA	NA	NA	NA	NA	NA	NA
stad_tcga	TCGA-VQ-A94R-01	NA	NA	NA	NA	NA	NA	NA	NA
stad_tcga	TCGA-VQ-A94T-01	NA	NA	NA	NA	NA	NA	NA	NA
stad_tcga	TCGA-VQ-A94U-01	NA	NA	NA	NA	NA	NA	NA	NA
stad_tcga	TCGA-VQ-AA64-01	NA	NA	NA	NA	NA	NA	NA	NA
stad_tcga	TCGA-VQ-AA68-01	NA	NA	NA	NA	NA	NA	NA	NA
stad_tcga	TCGA-VQ-AA69-01	NA	NA	NA	NA	NA	NA	NA	NA
stad_tcga	TCGA-VQ-AA6A-01	NA	NA	NA	NA	NA	NA	NA	NA
stad_tcga	TCGA-VQ-AA6B-01	NA	NA	NA	NA	NA	NA	NA	NA
stad_tcga	TCGA-VQ-AA6D-01	NA	NA	NA	NA	NA	NA	NA	NA
stad_tcga	TCGA-VQ-AA6F-01	NA	NA	NA	NA	NA	NA	NA	NA
stad_tcga	TCGA-VQ-AA6G-01	NA	NA	NA	NA	NA	NA	NA	NA
stad_tcga	TCGA-VQ-AA6I-01	NA	NA	NA	NA	NA	NA	NA	NA
stad_tcga	TCGA-VQ-AA6J-01	NA	NA	NA	NA	NA	NA	NA	NA
stad_tcga	TCGA-VQ-AA6K-01	NA	NA	NA	NA	NA	NA	NA	NA
stad_tcga	TCGA-BR-4183-01	NA	NA	NA	NA	NA	NA	NA	NA
stad_tcga	TCGA-BR-4184-01	NA	NA	NA	NA	NA	NA	NA	NA
stad_tcga	TCGA-BR-4186-01	NA	NA	NA	NA	NA	NA	NA	NA
stad_tcga	TCGA-BR-4187-01	NA	NA	NA	NA	NA	NA	NA	NA
stad_tcga	TCGA-BR-4188-01	NA	NA	NA	NA	NA	NA	NA	NA
stad_tcga	TCGA-BR-4190-01	NA	NA	NA	NA	NA	NA	NA	NA
stad_tcga	TCGA-BR-4191-01	NA	-0.8134	5.9168	-0.6296	0.3222	-0.8596	0.1126	NA
stad_tcga	TCGA-BR-4194-01	NA	NA	NA	NA	NA	NA	NA	NA
stad_tcga	TCGA-BR-4195-01	NA	NA	NA	NA	NA	NA	NA	NA
stad_tcga	TCGA-BR-4196-01	NA	NA	NA	NA	NA	NA	NA	NA
stad_tcga	TCGA-BR-4197-01	NA	NA	NA	NA	NA	NA	NA	NA
stad_tcga	TCGA-BR-4199-01	NA	NA	NA	NA	NA	NA	NA	NA
stad_tcga	TCGA-BR-4200-01	NA	NA	NA	NA	NA	NA	NA	NA
stad_tcga	TCGA-BR-4201-01	NA	0.0492	-0.2505	0.2228	-0.9784	-0.8134	-0.6414	NA
stad_tcga	TCGA-BR-4205-01	NA	NA	NA	NA	NA	NA	NA	NA
stad_tcga	TCGA-BR-4253-01	NA	0.4681	-0.5264	-0.1201	-1.1359	1.2299	-0.94	NA
stad_tcga	TCGA-BR-4255-01	NA	NA	NA	NA	NA	NA	NA	NA
stad_tcga	TCGA-BR-4256-01	NA	NA	NA	NA	NA	NA	NA	NA
stad_tcga	TCGA-BR-4257-01	NA	NA	NA	NA	NA	NA	NA	NA
stad_tcga	TCGA-BR-4259-01	NA	NA	NA	NA	NA	NA	NA	NA
stad_tcga	TCGA-BR-4260-01	NA	NA	NA	NA	NA	NA	NA	NA
stad_tcga	TCGA-BR-4261-01	NA	NA	NA	NA	NA	NA	NA	NA
stad_tcga	TCGA-BR-4263-01	NA	NA	NA	NA	NA	NA	NA	NA
stad_tcga	TCGA-BR-4264-01	NA	NA	NA	NA	NA	NA	NA	NA
stad_tcga	TCGA-BR-4265-01	NA	NA	NA	NA	NA	NA	NA	NA
stad_tcga	TCGA-BR-4266-01	NA	NA	NA	NA	NA	NA	NA	NA
stad_tcga	TCGA-BR-4267-01	NA	NA	NA	NA	NA	NA	NA	NA
stad_tcga	TCGA-BR-4270-01	NA	NA	NA	NA	NA	NA	NA	NA
stad_tcga	TCGA-BR-4271-01	NA	NA	NA	NA	NA	NA	NA	NA
stad_tcga	TCGA-BR-4272-01	NA	NA	NA	NA	NA	NA	NA	NA
stad_tcga	TCGA-BR-4273-01	NA	NA	NA	NA	NA	NA	NA	NA
stad_tcga	TCGA-BR-4274-01	NA	NA	NA	NA	NA	NA	NA	NA
stad_tcga	TCGA-BR-4276-01	NA	NA	NA	NA	NA	NA	NA	NA
stad_tcga	TCGA-BR-4277-01	NA	NA	NA	NA	NA	NA	NA	NA
stad_tcga	TCGA-BR-4278-01	NA	NA	NA	NA	NA	NA	NA	NA
stad_tcga	TCGA-BR-4279-01	NA	-1.097	-0.5264	0.5489	-0.3338	1.1679	-2.3199	NA
stad_tcga	TCGA-BR-4280-01	NA	NA	NA	NA	NA	NA	NA	NA
stad_tcga	TCGA-BR-4281-01	NA	NA	NA	NA	NA	NA	NA	NA
stad_tcga	TCGA-BR-4282-01	NA	NA	NA	NA	NA	NA	NA	NA
stad_tcga	TCGA-BR-4283-01	NA	NA	NA	NA	NA	NA	NA	NA
stad_tcga	TCGA-BR-4284-01	NA	NA	NA	NA	NA	NA	NA	NA
stad_tcga	TCGA-BR-4285-01	NA	NA	NA	NA	NA	NA	NA	NA
stad_tcga	TCGA-BR-4286-01	NA	NA	NA	NA	NA	NA	NA	NA
stad_tcga	TCGA-BR-4291-01	NA	NA	NA	NA	NA	NA	NA	NA
stad_tcga	TCGA-BR-4292-01	NA	NA	NA	NA	NA	NA	NA	NA
stad_tcga	TCGA-BR-4294-01	NA	-1.8076	-0.5264	-1.1189	-1.2514	0.6168	-1.2061	NA
stad_tcga	TCGA-BR-4298-01	NA	NA	NA	NA	NA	NA	NA	NA
stad_tcga	TCGA-BR-4357-01	NA	-1.4525	11.1736	0.478	-0.6487	1.2039	-0.4871	NA
stad_tcga	TCGA-BR-4361-01	NA	0.8339	-0.5264	0.2769	-0.1537	1.8832	-1.2552	NA
stad_tcga	TCGA-BR-4362-01	NA	3.1462	-0.2643	-0.2919	2.3104	1.5128	0.8749	NA
stad_tcga	TCGA-BR-4363-01	NA	-0.1648	-0.5264	-0.3665	0.253	-0.7623	0.8003	NA
stad_tcga	TCGA-BR-4366-01	NA	0.5804	1.6443	0.1553	-0.547	0.3003	0.2757	NA
stad_tcga	TCGA-BR-4367-01	NA	-0.3652	5.0522	-0.2097	-0.0467	-1.2802	-0.5424	NA
stad_tcga	TCGA-BR-4368-01	NA	0.3802	-0.5264	2.9884	-1.1616	0.558	-0.906	NA
stad_tcga	TCGA-BR-4369-01	NA	-0.1268	4.229	0.4851	0.1293	0.3991	1.5429	NA
stad_tcga	TCGA-BR-4370-01	NA	0.0827	-0.3149	0.2811	-0.5078	-0.5696	0.7922	NA
stad_tcga	TCGA-BR-4371-01	NA	-0.3121	-0.2045	-0.1065	0.1533	1.3426	0.4673	NA
stad_tcga	TCGA-BR-4375-01	NA	NA	NA	NA	NA	NA	NA	NA
stad_tcga	TCGA-BR-4376-01	NA	NA	NA	NA	NA	NA	NA	NA
stad_tcga	TCGA-CG-4300-01	NA	NA	NA	NA	NA	NA	NA	NA
stad_tcga	TCGA-CG-4301-01	NA	0.6637	-0.2735	-0.5389	-0.576	0.1346	-1.6055	NA
stad_tcga	TCGA-CG-4304-01	NA	0.7744	1.2258	-0.8273	0.7252	-1.3084	0.2369	NA
stad_tcga	TCGA-CG-4305-01	NA	0.797	-0.5264	-0.187	-0.1868	-0.509	-0.2919	NA
stad_tcga	TCGA-CG-4306-01	NA	1.9436	-0.5264	-0.386	0.3117	-0.7569	-0.6721	NA
stad_tcga	TCGA-CG-4436-01	NA	0.5733	-0.2597	0.084	-0.491	2.0187	0.356	NA
stad_tcga	TCGA-CG-4438-01	NA	1.8433	9.9134	1.8177	0.4368	-0.3637	0.4553	NA
stad_tcga	TCGA-CG-4440-01	NA	-1.2396	0.5498	0.4976	-0.8396	-2.1434	0.5055	NA
stad_tcga	TCGA-CG-4442-01	NA	-0.1509	0.4716	0.0067	-1.0549	-1.2214	0.4918	NA
stad_tcga	TCGA-CG-4443-01	NA	-1.5917	-0.1309	-0.8342	-0.3288	-1.3132	0.764	NA
stad_tcga	TCGA-CG-4444-01	NA	0.7292	-0.0757	0.1251	0.6967	3.717	0.2159	NA
stad_tcga	TCGA-CG-4449-01	NA	-1.6844	3.4656	0.083	-0.1888	1.9348	-1.2673	NA
stad_tcga	TCGA-CG-4455-01	NA	NA	NA	NA	NA	NA	NA	NA
stad_tcga	TCGA-CG-4460-01	NA	-1.3337	0.0669	0.3438	-0.1752	-0.9656	1.3997	NA
stad_tcga	TCGA-CG-4462-01	NA	-0.1862	2.9505	-0.8663	0.1673	-0.9008	0.3286	NA
stad_tcga	TCGA-CG-4465-01	NA	0.812	0.9729	-0.7133	0.4479	0.9215	-0.4041	NA
stad_tcga	TCGA-CG-4466-01	NA	-0.1813	1.5662	0.9492	0.0504	-0.0417	1.8985	NA
stad_tcga	TCGA-CG-4469-01	NA	2.0287	7.4851	-0.1181	2.1579	-0.4156	-1.4088	NA
stad_tcga	TCGA-CG-4472-01	NA	-0.2437	0.4302	0.4443	0.9519	-0.7195	-1.5672	NA
stad_tcga	TCGA-CG-4474-01	NA	0.7262	-0.5264	-0.5237	1.4455	0.6998	0.7323	NA
stad_tcga	TCGA-CG-4475-01	NA	-0.544	-0.0573	1.0239	0.7662	1.9969	-0.6013	NA
stad_tcga	TCGA-CG-4476-01	NA	-0.3724	-0.5264	-0.3656	0.0489	-1.1934	-0.1578	NA
stad_tcga	TCGA-CG-4477-01	NA	-0.2994	31.4094	0.1229	-0.5708	-0.7495	1.1627	NA
stad_tcga	TCGA-B7-5816-01	NA	NA	NA	NA	NA	NA	NA	NA
stad_tcga	TCGA-B7-5818-01	NA	NA	NA	NA	NA	NA	NA	NA
stad_tcga	TCGA-CD-5798-01	NA	NA	NA	NA	NA	NA	NA	NA
stad_tcga	TCGA-CD-5799-01	NA	NA	NA	NA	NA	NA	NA	NA
stad_tcga	TCGA-CD-5800-01	NA	NA	NA	NA	NA	NA	NA	NA
stad_tcga	TCGA-CD-5801-01	NA	NA	NA	NA	NA	NA	NA	NA
stad_tcga	TCGA-CD-5802-01	NA	NA	NA	NA	NA	NA	NA	NA
stad_tcga	TCGA-CD-5803-01	NA	NA	NA	NA	NA	NA	NA	NA
stad_tcga	TCGA-CD-5813-01	NA	NA	NA	NA	NA	NA	NA	NA
stad_tcga	TCGA-CG-5717-01	NA	NA	NA	NA	NA	NA	NA	NA
stad_tcga	TCGA-CG-5718-01	NA	NA	NA	NA	NA	NA	NA	NA
stad_tcga	TCGA-CG-5719-01	NA	NA	NA	NA	NA	NA	NA	NA
stad_tcga	TCGA-CG-5720-01	NA	NA	NA	NA	NA	NA	NA	NA
stad_tcga	TCGA-CG-5721-01	NA	NA	NA	NA	NA	NA	NA	NA
stad_tcga	TCGA-CG-5722-01	NA	NA	NA	NA	NA	NA	NA	NA
stad_tcga	TCGA-CG-5723-01	NA	NA	NA	NA	NA	NA	NA	NA
stad_tcga	TCGA-CG-5724-01	NA	NA	NA	NA	NA	NA	NA	NA
stad_tcga	TCGA-CG-5725-01	NA	NA	NA	NA	NA	NA	NA	NA
stad_tcga	TCGA-CG-5726-01	NA	NA	NA	NA	NA	NA	NA	NA
stad_tcga	TCGA-CG-5727-01	NA	NA	NA	NA	NA	NA	NA	NA
stad_tcga	TCGA-CG-5728-01	NA	NA	NA	NA	NA	NA	NA	NA
stad_tcga	TCGA-CG-5730-01	NA	NA	NA	NA	NA	NA	NA	NA
stad_tcga	TCGA-CG-5732-01	NA	NA	NA	NA	NA	NA	NA	NA
stad_tcga	TCGA-CG-5733-01	NA	NA	NA	NA	NA	NA	NA	NA
stad_tcga	TCGA-CG-5734-01	NA	NA	NA	NA	NA	NA	NA	NA
stad_tcga	TCGA-D7-5577-01	NA	NA	NA	NA	NA	NA	NA	NA
stad_tcga	TCGA-D7-5578-01	NA	NA	NA	NA	NA	NA	NA	NA
stad_tcga	TCGA-D7-5579-01	NA	NA	NA	NA	NA	NA	NA	NA
stad_tcga	TCGA-EQ-5647-01	NA	NA	NA	NA	NA	NA	NA	NA
