# Supplementary material for: Comprehensive Analysis and Identification of Prognostic Biomarkers and Therapeutic Targets Among FAM83 Family Members for Gastric Cancer
Source: Front Cell Dev Biol. 2021 Nov 19;9:719613. doi: 10.3389/fcell.2021.719613 (PMC8640971; doi:10.3389/fcell.2021.719613)
Supplement: Supplementary file 13 [file Data_Sheet_13.ZIP › supplementary raw data of manuscript 719613/fig5/unaltered_samples.xls]

## Sheet: Sheet1
stad_tcga:TCGA-BR-6453-01
stad_tcga:TCGA-BR-6455-01
stad_tcga:TCGA-BR-6456-01
stad_tcga:TCGA-BR-6457-01
stad_tcga:TCGA-BR-6458-01
stad_tcga:TCGA-CG-4441-01
stad_tcga:TCGA-D7-6518-01
stad_tcga:TCGA-D7-6522-01
stad_tcga:TCGA-D7-6525-01
stad_tcga:TCGA-BR-4288-01
stad_tcga:TCGA-BR-6706-01
stad_tcga:TCGA-BR-6710-01
stad_tcga:TCGA-BR-6803-01
stad_tcga:TCGA-D7-6818-01
stad_tcga:TCGA-BR-6563-01
stad_tcga:TCGA-BR-7196-01
stad_tcga:TCGA-BR-7704-01
stad_tcga:TCGA-BR-7715-01
stad_tcga:TCGA-BR-7717-01
stad_tcga:TCGA-F1-6875-01
stad_tcga:TCGA-FP-7735-01
stad_tcga:TCGA-HF-7132-01
stad_tcga:TCGA-HF-7133-01
stad_tcga:TCGA-IN-7806-01
stad_tcga:TCGA-BR-7901-01
stad_tcga:TCGA-BR-7957-01
stad_tcga:TCGA-FP-7916-01
stad_tcga:TCGA-FP-7998-01
stad_tcga:TCGA-IP-7968-01
stad_tcga:TCGA-BR-7959-01
stad_tcga:TCGA-BR-8058-01
stad_tcga:TCGA-BR-8060-01
stad_tcga:TCGA-BR-8077-01
stad_tcga:TCGA-BR-8081-01
stad_tcga:TCGA-BR-8284-01
stad_tcga:TCGA-BR-8285-01
stad_tcga:TCGA-BR-8286-01
stad_tcga:TCGA-BR-8291-01
stad_tcga:TCGA-BR-8297-01
stad_tcga:TCGA-BR-8364-01
stad_tcga:TCGA-BR-8365-01
stad_tcga:TCGA-BR-8366-01
stad_tcga:TCGA-BR-8367-01
stad_tcga:TCGA-BR-8370-01
stad_tcga:TCGA-BR-8371-01
stad_tcga:TCGA-BR-8373-01
stad_tcga:TCGA-CD-8524-01
stad_tcga:TCGA-CD-8526-01
stad_tcga:TCGA-CD-8527-01
stad_tcga:TCGA-CD-8529-01
stad_tcga:TCGA-CD-8530-01
stad_tcga:TCGA-CD-8531-01
stad_tcga:TCGA-CD-8532-01
stad_tcga:TCGA-D7-8570-01
stad_tcga:TCGA-D7-8572-01
stad_tcga:TCGA-D7-8574-01
stad_tcga:TCGA-D7-8575-01
stad_tcga:TCGA-D7-8579-01
stad_tcga:TCGA-FP-8210-01
stad_tcga:TCGA-FP-8211-01
stad_tcga:TCGA-HU-8238-01
stad_tcga:TCGA-HU-8245-01
stad_tcga:TCGA-HU-8249-01
stad_tcga:TCGA-BR-8381-01
stad_tcga:TCGA-BR-8382-01
stad_tcga:TCGA-BR-8483-01
stad_tcga:TCGA-BR-8484-01
stad_tcga:TCGA-BR-8485-01
stad_tcga:TCGA-BR-8486-01
stad_tcga:TCGA-BR-8588-01
stad_tcga:TCGA-BR-8589-01
stad_tcga:TCGA-BR-8590-01
stad_tcga:TCGA-BR-8592-01
stad_tcga:TCGA-BR-8676-01
stad_tcga:TCGA-BR-8677-01
stad_tcga:TCGA-BR-8680-01
stad_tcga:TCGA-BR-8682-01
stad_tcga:TCGA-BR-8686-01
stad_tcga:TCGA-FP-8631-01
stad_tcga:TCGA-HU-8608-01
stad_tcga:TCGA-BR-A44T-01
stad_tcga:TCGA-BR-A44U-01
stad_tcga:TCGA-BR-A453-01
stad_tcga:TCGA-BR-A4CS-01
stad_tcga:TCGA-CD-A489-01
stad_tcga:TCGA-CD-A48C-01
stad_tcga:TCGA-HU-A4G3-01
stad_tcga:TCGA-HU-A4GY-01
stad_tcga:TCGA-BR-A4IU-01
stad_tcga:TCGA-BR-A4IV-01
stad_tcga:TCGA-BR-A4IZ-01
stad_tcga:TCGA-BR-A4J2-01
stad_tcga:TCGA-BR-A4J5-01
stad_tcga:TCGA-BR-A4J6-01
stad_tcga:TCGA-BR-A4J7-01
stad_tcga:TCGA-BR-A4J8-01
stad_tcga:TCGA-BR-A4PF-01
stad_tcga:TCGA-CD-A4MI-01
stad_tcga:TCGA-D7-A4YU-01
stad_tcga:TCGA-D7-A4YV-01
stad_tcga:TCGA-D7-A4YX-01
stad_tcga:TCGA-D7-A4Z0-01
stad_tcga:TCGA-HU-A4GD-01
stad_tcga:TCGA-HU-A4H0-01
stad_tcga:TCGA-HU-A4H4-01
stad_tcga:TCGA-HU-A4H5-01
stad_tcga:TCGA-HU-A4H6-01
stad_tcga:TCGA-HU-A4HB-01
stad_tcga:TCGA-B7-A5TI-01
stad_tcga:TCGA-B7-A5TK-01
stad_tcga:TCGA-B7-A5TN-01
stad_tcga:TCGA-D7-A6EX-01
stad_tcga:TCGA-D7-A6EZ-01
stad_tcga:TCGA-D7-A6F0-01
stad_tcga:TCGA-MX-A663-01
stad_tcga:TCGA-D7-A6ET-01
stad_tcga:TCGA-D7-A748-01
stad_tcga:TCGA-D7-A74A-01
stad_tcga:TCGA-IN-A6RI-01
stad_tcga:TCGA-IN-A6RR-01
stad_tcga:TCGA-KB-A6F7-01
stad_tcga:TCGA-RD-A7C1-01
stad_tcga:TCGA-D7-A747-01
stad_tcga:TCGA-D7-A74B-01
stad_tcga:TCGA-F1-A72C-01
stad_tcga:TCGA-IN-A6RP-01
stad_tcga:TCGA-KB-A6F5-01
stad_tcga:TCGA-R5-A7O7-01
stad_tcga:TCGA-IN-A6RS-01
stad_tcga:TCGA-SW-A7EA-01
stad_tcga:TCGA-R5-A805-01
stad_tcga:TCGA-RD-A8MW-01
stad_tcga:TCGA-RD-A8N0-01
stad_tcga:TCGA-RD-A8N1-01
stad_tcga:TCGA-RD-A8N4-01
stad_tcga:TCGA-RD-A8N5-01
stad_tcga:TCGA-RD-A8N6-01
stad_tcga:TCGA-VQ-A8DL-01
stad_tcga:TCGA-VQ-A8DU-01
stad_tcga:TCGA-VQ-A8DV-01
stad_tcga:TCGA-VQ-A8E2-01
stad_tcga:TCGA-ZA-A8F6-01
stad_tcga:TCGA-KB-A93G-01
stad_tcga:TCGA-KB-A93H-01
stad_tcga:TCGA-RD-A8N9-01
stad_tcga:TCGA-VQ-A8E3-01
stad_tcga:TCGA-VQ-A8P8-01
stad_tcga:TCGA-VQ-A8PC-01
stad_tcga:TCGA-ZQ-A9CR-01
stad_tcga:TCGA-3M-AB46-01
stad_tcga:TCGA-3M-AB47-01
stad_tcga:TCGA-VQ-A8PD-01
stad_tcga:TCGA-VQ-A8PF-01
stad_tcga:TCGA-VQ-A8PQ-01
stad_tcga:TCGA-VQ-A8PS-01
stad_tcga:TCGA-VQ-A8PT-01
stad_tcga:TCGA-VQ-A8PZ-01
stad_tcga:TCGA-VQ-A91A-01
stad_tcga:TCGA-VQ-A91D-01
stad_tcga:TCGA-VQ-A91Q-01
stad_tcga:TCGA-VQ-A91W-01
stad_tcga:TCGA-VQ-A91X-01
stad_tcga:TCGA-VQ-A924-01
stad_tcga:TCGA-VQ-A928-01
stad_tcga:TCGA-VQ-A92D-01
stad_tcga:TCGA-VQ-A94O-01
stad_tcga:TCGA-VQ-A94P-01
stad_tcga:TCGA-VQ-A94U-01
stad_tcga:TCGA-VQ-AA64-01
stad_tcga:TCGA-VQ-AA69-01
stad_tcga:TCGA-VQ-AA6B-01
stad_tcga:TCGA-VQ-AA6J-01
stad_tcga:TCGA-BR-4183-01
stad_tcga:TCGA-BR-4186-01
stad_tcga:TCGA-BR-4187-01
stad_tcga:TCGA-BR-4188-01
stad_tcga:TCGA-BR-4190-01
stad_tcga:TCGA-BR-4191-01
stad_tcga:TCGA-BR-4194-01
stad_tcga:TCGA-BR-4195-01
stad_tcga:TCGA-BR-4196-01
stad_tcga:TCGA-BR-4197-01
stad_tcga:TCGA-BR-4199-01
stad_tcga:TCGA-BR-4200-01
stad_tcga:TCGA-BR-4201-01
stad_tcga:TCGA-BR-4205-01
stad_tcga:TCGA-BR-4253-01
stad_tcga:TCGA-BR-4255-01
stad_tcga:TCGA-BR-4256-01
stad_tcga:TCGA-BR-4259-01
stad_tcga:TCGA-BR-4260-01
stad_tcga:TCGA-BR-4261-01
stad_tcga:TCGA-BR-4263-01
stad_tcga:TCGA-BR-4264-01
stad_tcga:TCGA-BR-4265-01
stad_tcga:TCGA-BR-4266-01
stad_tcga:TCGA-BR-4267-01
stad_tcga:TCGA-BR-4270-01
stad_tcga:TCGA-BR-4271-01
stad_tcga:TCGA-BR-4272-01
stad_tcga:TCGA-BR-4273-01
stad_tcga:TCGA-BR-4274-01
stad_tcga:TCGA-BR-4276-01
stad_tcga:TCGA-BR-4277-01
stad_tcga:TCGA-BR-4278-01
stad_tcga:TCGA-BR-4279-01
stad_tcga:TCGA-BR-4280-01
stad_tcga:TCGA-BR-4281-01
stad_tcga:TCGA-BR-4282-01
stad_tcga:TCGA-BR-4283-01
stad_tcga:TCGA-BR-4284-01
stad_tcga:TCGA-BR-4285-01
stad_tcga:TCGA-BR-4286-01
stad_tcga:TCGA-BR-4291-01
stad_tcga:TCGA-BR-4294-01
stad_tcga:TCGA-BR-4298-01
stad_tcga:TCGA-BR-4366-01
stad_tcga:TCGA-BR-4367-01
stad_tcga:TCGA-BR-4368-01
stad_tcga:TCGA-BR-4369-01
stad_tcga:TCGA-BR-4370-01
stad_tcga:TCGA-BR-4371-01
stad_tcga:TCGA-BR-4375-01
stad_tcga:TCGA-BR-4376-01
stad_tcga:TCGA-CG-4436-01
stad_tcga:TCGA-CG-4438-01
stad_tcga:TCGA-CG-4440-01
stad_tcga:TCGA-CG-4443-01
stad_tcga:TCGA-CG-4455-01
stad_tcga:TCGA-CG-4462-01
stad_tcga:TCGA-CG-4465-01
stad_tcga:TCGA-CG-4466-01
stad_tcga:TCGA-CG-4469-01
stad_tcga:TCGA-CG-4472-01
stad_tcga:TCGA-CG-4474-01
stad_tcga:TCGA-CG-4475-01
stad_tcga:TCGA-CG-4476-01
stad_tcga:TCGA-CG-4477-01
stad_tcga:TCGA-B7-5818-01
stad_tcga:TCGA-CD-5798-01
stad_tcga:TCGA-CD-5799-01
stad_tcga:TCGA-CD-5801-01
stad_tcga:TCGA-CD-5802-01
stad_tcga:TCGA-CD-5803-01
stad_tcga:TCGA-CG-5719-01
stad_tcga:TCGA-CG-5720-01
stad_tcga:TCGA-CG-5722-01
stad_tcga:TCGA-CG-5723-01
stad_tcga:TCGA-CG-5727-01
stad_tcga:TCGA-CG-5728-01
stad_tcga:TCGA-CG-5730-01
stad_tcga:TCGA-CG-5732-01
stad_tcga:TCGA-CG-5734-01
stad_tcga:TCGA-D7-5577-01
stad_tcga:TCGA-D7-5579-01
stad_tcga:TCGA-EQ-5647-01
