# Supplementary material for: Comprehensive Analysis and Identification of Prognostic Biomarkers and Therapeutic Targets Among FAM83 Family Members for Gastric Cancer
Source: Front Cell Dev Biol. 2021 Nov 19;9:719613. doi: 10.3389/fcell.2021.719613 (PMC8640971; doi:10.3389/fcell.2021.719613)
Supplement: Supplementary file 14 [file Data_Sheet_14.zip]

Archive with 8 entries (7 files):
- Supplementary materials of fig.3 (IHC)/FAM83B.tif
- Supplementary materials of fig.3 (IHC)/FAM83C.tif
- Supplementary materials of fig.3 (IHC)/FAM83E.tif
- Supplementary materials of fig.3 (IHC)/FAM83F.tif
- Supplementary materials of fig.3 (IHC)/FAM83G.tif
- Supplementary materials of fig.3 (IHC)/FAM83H.tif
- Supplementary materials of fig.3 (IHC)/figure legend.docx
- Supplementary materials of fig.3 (IHC)/
